# Supplementary material for: Integrated geoelectrical and geological data sets for shallow structure characterization of the southern margin of the Krzeszowice Graben (Southern Poland)
Source: Data Brief. 2019 Jun 20;25:104157. doi: 10.1016/j.dib.2019.104157 (PMC6624450; doi:10.1016/j.dib.2019.104157)
Supplement: Supplementary file 1 [file mmc1.zip]

Archive with 67 entries (49 files):
- Appendix A/
- Appendix A/Field data/
- Appendix A/Field data/DAT/
- Appendix A/Field data/DAT/processed_data/
- Appendix A/Field data/DAT/processed_data/robust/
- Appendix A/Field data/DAT/processed_data/robust/NWG-1-combined_array.dat
- Appendix A/Field data/DAT/processed_data/robust/NWG-2-combined_array.dat
- Appendix A/Field data/DAT/processed_data/robust/NWG-3-combined_array.dat
- Appendix A/Field data/DAT/processed_data/smooth/
- Appendix A/Field data/DAT/processed_data/smooth/NWG-1-combined_array.dat
- Appendix A/Field data/DAT/processed_data/smooth/NWG-2-combined_array.dat
- Appendix A/Field data/DAT/processed_data/smooth/NWG-3-combined_array.dat
- Appendix A/Field data/DAT/raw_data/
- Appendix A/Field data/DAT/raw_data/NWG-1-combined_array.dat
- Appendix A/Field data/DAT/raw_data/NWG-2-combined_array.dat
- Appendix A/Field data/DAT/raw_data/NWG-3-combined_array.dat
- Appendix A/Field data/INV/
- Appendix A/Field data/INV/robust/
- Appendix A/Field data/INV/robust/NWG-1-combined_array.INV
- Appendix A/Field data/INV/robust/NWG-2-combined_array.INV
- Appendix A/Field data/INV/robust/NWG-3-combined_array.INV
- Appendix A/Field data/INV/smooth/
- Appendix A/Field data/INV/smooth/NWG-1-combined_array.INV
- Appendix A/Field data/INV/smooth/NWG-2-combined_array.INV
- Appendix A/Field data/INV/smooth/NWG-3-combined_array.INV
- Appendix A/Field data/STG/
- Appendix A/Field data/STG/NWG-1-DD.stg
- Appendix A/Field data/STG/NWG-1-WS.stg
- Appendix A/Field data/STG/NWG-2-DD.stg
- Appendix A/Field data/STG/NWG-2-WS.stg
- Appendix A/Field data/STG/NWG-3-DD.stg
- Appendix A/Field data/STG/NWG-3-WS.stg
- Appendix A/Field data/topographical_data.xls
- Appendix A/Field data/WS_and_DD_parameters.xls
- Appendix A/Forward 2D modeling data/
- Appendix A/Forward 2D modeling data/DAT/
- Appendix A/Forward 2D modeling data/DAT/NWG-1M.dat
- Appendix A/Forward 2D modeling data/DAT/NWG-2M.dat
- Appendix A/Forward 2D modeling data/DAT/NWG-3M.dat
- Appendix A/Forward 2D modeling data/INV/
- Appendix A/Forward 2D modeling data/INV/NWG-1M.INV
- Appendix A/Forward 2D modeling data/INV/NWG-2M.INV
- Appendix A/Forward 2D modeling data/INV/NWG-3M.INV
- Appendix A/Forward 2D modeling data/MOD/
- Appendix A/Forward 2D modeling data/MOD/NWG-1M.mod
- Appendix A/Forward 2D modeling data/MOD/NWG-2M.mod
- Appendix A/Forward 2D modeling data/MOD/NWG-3M.mod
- Appendix A/IVP/
- Appendix A/IVP/robust.ivp
- Appendix A/IVP/smooth.ivp
- Appendix A/KML/
- Appendix A/KML/Nawojowa.kml
- Appendix B/
- Appendix B/NWG1-2.jpg
- Appendix B/NWG1.jpg
- Appendix B/NWG2Ad-1.jpg
- Appendix B/NWG2Ad-2.jpg
- Appendix B/NWG2Ag.jpg
- Appendix B/NWG2Bd-1.jpg
- Appendix B/NWG2C_1d.jpg
- Appendix B/NWG2dod.jpg
- Appendix B/NWG2dod1.jpg
- Appendix B/NWG2dod2.jpg
- Appendix B/NWG4-1.jpg
- Appendix B/NWG4-3.jpg
- Appendix B/NWG4.jpg
- Appendix B/NWG5.jpg
