# Supplementary material for: Integrated geoelectrical and geological data sets for shallow structure characterization of the southern margin of the Krzeszowice Graben (Southern Poland)
Source: Data Brief. 2019 Jun 20;25:104157. doi: 10.1016/j.dib.2019.104157 (PMC6624450; doi:10.1016/j.dib.2019.104157)
Supplement: Supplementary file 1 [file mmc1.zip › Appendix A/Field data/DAT/processed_data/robust/NWG-1-combined_array.dat]

NWG-1-mix
    2.00000
11
0
Type of resistivity data (1=resistance,0=resistivity)
0
1883
2
0
4      2.000      0.000      0.000      0.000      4.000      0.090      6.000      0.310     57.26900 
4      4.000      0.090      2.000      0.000      6.000      0.310      8.000      0.380     67.69200 
4      8.000      0.380      6.000      0.310     10.000      0.500     12.000      0.930     88.37000 
4     10.000      0.500      8.000      0.380     12.000      0.930     14.000      1.560     80.84900 
4     12.000      0.930     10.000      0.500     14.000      1.560     16.000      1.730     86.02800 
4     14.000      1.560     12.000      0.930     16.000      1.730     18.000      2.260     88.07700 
4     16.000      1.730     14.000      1.560     18.000      2.260     20.000      2.850     69.98700 
4     18.000      2.260     16.000      1.730     20.000      2.850     22.000      3.290    114.66000 
4     20.000      2.850     18.000      2.260     22.000      3.290     24.000      3.980    112.74000 
4     22.000      3.290     20.000      2.850     24.000      3.980     26.000      4.540     75.65000 
4     26.000      4.540     24.000      3.980     28.000      5.030     30.000      5.720    118.53000 
4     28.000      5.030     26.000      4.540     30.000      5.720     32.000      6.280     81.93400 
4     30.000      5.720     28.000      5.030     32.000      6.280     34.000      6.880     96.56300 
4     32.000      6.280     30.000      5.720     34.000      6.880     36.000      7.470     88.50100 
4     34.000      6.880     32.000      6.280     36.000      7.470     38.000      8.160     97.46100 
4     36.000      7.470     34.000      6.880     38.000      8.160     40.000      8.800     72.10200 
4     38.000      8.160     36.000      7.470     40.000      8.800     42.000      9.370     87.36300 
4     42.000      9.370     40.000      8.800     44.000     10.060     46.000     10.700     55.68200 
4     44.000     10.060     42.000      9.370     46.000     10.700     48.000     11.260     45.86800 
4     46.000     10.700     44.000     10.060     48.000     11.260     50.000     12.140     45.69900 
4     48.000     11.260     46.000     10.700     50.000     12.140     52.000     12.830     43.59400 
4     50.000     12.140     48.000     11.260     52.000     12.830     54.000     13.560     44.77400 
4     52.000     12.830     50.000     12.140     54.000     13.560     56.000     14.150     40.91600 
4     54.000     13.560     52.000     12.830     56.000     14.150     58.000     14.750     39.00100 
4     56.000     14.150     54.000     13.560     58.000     14.750     60.000     14.940     46.03000 
4     58.000     14.750     56.000     14.150     60.000     14.940     62.000     15.310     45.84800 
4     60.000     14.940     58.000     14.750     62.000     15.310     64.000     15.620     68.18000 
4     62.000     15.310     60.000     14.940     64.000     15.620     66.000     15.900     71.70600 
4     64.000     15.620     62.000     15.310     66.000     15.900     68.000     16.050    108.52000 
4     66.000     15.900     64.000     15.620     68.000     16.050     70.000     16.360    143.53000 
4     68.000     16.050     66.000     15.900     70.000     16.360     72.000     16.740    178.69000 
4     70.000     16.360     68.000     16.050     72.000     16.740     74.000     17.630    306.62000 
4     72.000     16.740     70.000     16.360     74.000     17.630     76.000     18.220    367.20001 
4     74.000     17.630     72.000     16.740     76.000     18.220     78.000     18.430    783.66998 
4     76.000     18.220     74.000     17.630     78.000     18.430     80.000     18.590    602.06000 
4     78.000     18.430     76.000     18.220     80.000     18.590     82.000     18.680    286.89001 
4     80.000     18.590     78.000     18.430     82.000     18.680     84.000     19.100    257.26999 
4     84.000     19.100     82.000     18.680     86.000     19.200     88.000     19.280     83.59200 
4     86.000     19.200     84.000     19.100     88.000     19.280     90.000     19.590     91.25600 
4     88.000     19.280     86.000     19.200     90.000     19.590     92.000     19.860    101.62000 
4     90.000     19.590     88.000     19.280     92.000     19.860     94.000     20.150    120.36000 
4     92.000     19.860     90.000     19.590     94.000     20.150     96.000     20.470    138.66000 
4     94.000     20.150     92.000     19.860     96.000     20.470     98.000     20.780    136.09000 
4     96.000     20.470     94.000     20.150     98.000     20.780    100.000     21.040    119.69000 
4     98.000     20.780     96.000     20.470    100.000     21.040    102.000     21.280    162.83000 
4    100.000     21.040     98.000     20.780    102.000     21.280    104.000     21.510     93.99300 
4    102.000     21.280    100.000     21.040    104.000     21.510    106.000     21.670     85.31700 
4      0.000      0.000      6.000      0.310      2.000      0.000      4.000      0.090     72.19000 
4      2.000      0.000      8.000      0.380      4.000      0.090      6.000      0.310     73.27800 
4      4.000      0.090     10.000      0.500      6.000      0.310      8.000      0.380     89.84100 
4      6.000      0.310     12.000      0.930      8.000      0.380     10.000      0.500     99.93800 
4      8.000      0.380     14.000      1.560     10.000      0.500     12.000      0.930    111.36000 
4     10.000      0.500     16.000      1.730     12.000      0.930     14.000      1.560     96.97500 
4     12.000      0.930     18.000      2.260     14.000      1.560     16.000      1.730     97.50900 
4     14.000      1.560     20.000      2.850     16.000      1.730     18.000      2.260    128.89000 
4     16.000      1.730     22.000      3.290     18.000      2.260     20.000      2.850    111.01000 
4     18.000      2.260     24.000      3.980     20.000      2.850     22.000      3.290    112.79000 
4     20.000      2.850     26.000      4.540     22.000      3.290     24.000      3.980    125.56000 
4     22.000      3.290     28.000      5.030     24.000      3.980     26.000      4.540    126.75000 
4     24.000      3.980     30.000      5.720     26.000      4.540     28.000      5.030     99.99500 
4     26.000      4.540     32.000      6.280     28.000      5.030     30.000      5.720    142.81000 
4     28.000      5.030     34.000      6.880     30.000      5.720     32.000      6.280    126.50000 
4     30.000      5.720     36.000      7.470     32.000      6.280     34.000      6.880    114.79000 
4     32.000      6.280     38.000      8.160     34.000      6.880     36.000      7.470     96.25700 
4     34.000      6.880     40.000      8.800     36.000      7.470     38.000      8.160    112.09000 
4     36.000      7.470     42.000      9.370     38.000      8.160     40.000      8.800     90.39900 
4     38.000      8.160     44.000     10.060     40.000      8.800     42.000      9.370     87.77800 
4     40.000      8.800     46.000     10.700     42.000      9.370     44.000     10.060     67.44400 
4     42.000      9.370     48.000     11.260     44.000     10.060     46.000     10.700     69.82900 
4     44.000     10.060     50.000     12.140     46.000     10.700     48.000     11.260     64.88700 
4     46.000     10.700     52.000     12.830     48.000     11.260     50.000     12.140     59.67000 
4     48.000     11.260     54.000     13.560     50.000     12.140     52.000     12.830     54.23500 
4     50.000     12.140     56.000     14.150     52.000     12.830     54.000     13.560     55.73400 
4     52.000     12.830     58.000     14.750     54.000     13.560     56.000     14.150     55.63600 
4     54.000     13.560     60.000     14.940     56.000     14.150     58.000     14.750     53.89800 
4     56.000     14.150     62.000     15.310     58.000     14.750     60.000     14.940     67.26200 
4     58.000     14.750     64.000     15.620     60.000     14.940     62.000     15.310     75.55000 
4     60.000     14.940     66.000     15.900     62.000     15.310     64.000     15.620    107.29000 
4     62.000     15.310     68.000     16.050     64.000     15.620     66.000     15.900    114.81000 
4     64.000     15.620     70.000     16.360     66.000     15.900     68.000     16.050    147.10001 
4     66.000     15.900     72.000     16.740     68.000     16.050     70.000     16.360    220.03999 
4     68.000     16.050     74.000     17.630     70.000     16.360     72.000     16.740    265.95999 
4     70.000     16.360     76.000     18.220     72.000     16.740     74.000     17.630    475.00000 
4     72.000     16.740     78.000     18.430     74.000     17.630     76.000     18.220    393.81000 
4     74.000     17.630     80.000     18.590     76.000     18.220     78.000     18.430    437.07999 
4     76.000     18.220     82.000     18.680     78.000     18.430     80.000     18.590    379.20999 
4     78.000     18.430     84.000     19.100     80.000     18.590     82.000     18.680    167.27000 
4     80.000     18.590     86.000     19.200     82.000     18.680     84.000     19.100    165.73000 
4     82.000     18.680     88.000     19.280     84.000     19.100     86.000     19.200    102.72000 
4     84.000     19.100     90.000     19.590     86.000     19.200     88.000     19.280    100.82000 
4     86.000     19.200     92.000     19.860     88.000     19.280     90.000     19.590    116.31000 
4     88.000     19.280     94.000     20.150     90.000     19.590     92.000     19.860    139.39999 
4     90.000     19.590     96.000     20.470     92.000     19.860     94.000     20.150    139.77000 
4     92.000     19.860     98.000     20.780     94.000     20.150     96.000     20.470    111.31000 
4     94.000     20.150    100.000     21.040     96.000     20.470     98.000     20.780    146.59000 
4     96.000     20.470    102.000     21.280     98.000     20.780    100.000     21.040    130.52000 
4     98.000     20.780    104.000     21.510    100.000     21.040    102.000     21.280    120.40000 
4    100.000     21.040    106.000     21.670    102.000     21.280    104.000     21.510     73.92800 
4    102.000     21.280    108.000     21.880    104.000     21.510    106.000     21.670     67.11100 
4    104.000     21.510    110.000     22.050    106.000     21.670    108.000     21.880     57.41300 
4      4.000      0.090      2.000      0.000      8.000      0.380     10.000      0.500     95.71700 
4      6.000      0.310      4.000      0.090     10.000      0.500     12.000      0.930     96.48100 
4      8.000      0.380      6.000      0.310     12.000      0.930     14.000      1.560     95.00400 
4     10.000      0.500      8.000      0.380     14.000      1.560     16.000      1.730    128.49001 
4     12.000      0.930     10.000      0.500     16.000      1.730     18.000      2.260    168.08000 
4     14.000      1.560     12.000      0.930     18.000      2.260     20.000      2.850    100.17000 
4     16.000      1.730     14.000      1.560     20.000      2.850     22.000      3.290    107.06000 
4     18.000      2.260     16.000      1.730     22.000      3.290     24.000      3.980    161.22000 
4     22.000      3.290     20.000      2.850     26.000      4.540     28.000      5.030     99.33100 
4     24.000      3.980     22.000      3.290     28.000      5.030     30.000      5.720    160.55000 
4     26.000      4.540     24.000      3.980     30.000      5.720     32.000      6.280    153.75999 
4     28.000      5.030     26.000      4.540     32.000      6.280     34.000      6.880    102.44000 
4     30.000      5.720     28.000      5.030     34.000      6.880     36.000      7.470    136.63000 
4     32.000      6.280     30.000      5.720     36.000      7.470     38.000      8.160    152.10001 
4     34.000      6.880     32.000      6.280     38.000      8.160     40.000      8.800    115.76000 
4     36.000      7.470     34.000      6.880     40.000      8.800     42.000      9.370     76.00600 
4     38.000      8.160     36.000      7.470     42.000      9.370     44.000     10.060     74.34000 
4     40.000      8.800     38.000      8.160     44.000     10.060     46.000     10.700     82.03900 
4     42.000      9.370     40.000      8.800     46.000     10.700     48.000     11.260     76.11500 
4     44.000     10.060     42.000      9.370     48.000     11.260     50.000     12.140     58.53700 
4     46.000     10.700     44.000     10.060     50.000     12.140     52.000     12.830     56.17800 
4     48.000     11.260     46.000     10.700     52.000     12.830     54.000     13.560     63.47200 
4     50.000     12.140     48.000     11.260     54.000     13.560     56.000     14.150     55.80500 
4     52.000     12.830     50.000     12.140     56.000     14.150     58.000     14.750     47.67700 
4     54.000     13.560     52.000     12.830     58.000     14.750     60.000     14.940     55.92700 
4     56.000     14.150     54.000     13.560     60.000     14.940     62.000     15.310     55.90100 
4     58.000     14.750     56.000     14.150     62.000     15.310     64.000     15.620     68.68000 
4     60.000     14.940     58.000     14.750     64.000     15.620     66.000     15.900     70.31400 
4     62.000     15.310     60.000     14.940     66.000     15.900     68.000     16.050    116.38000 
4     64.000     15.620     62.000     15.310     68.000     16.050     70.000     16.360    206.74001 
4     66.000     15.900     64.000     15.620     70.000     16.360     72.000     16.740    185.31000 
4     68.000     16.050     66.000     15.900     72.000     16.740     74.000     17.630    207.02000 
4     70.000     16.360     68.000     16.050     74.000     17.630     76.000     18.220    243.42999 
4     72.000     16.740     70.000     16.360     76.000     18.220     78.000     18.430    414.63000 
4     74.000     17.630     72.000     16.740     78.000     18.430     80.000     18.590    639.84003 
4     76.000     18.220     74.000     17.630     80.000     18.590     82.000     18.680    218.71001 
4     78.000     18.430     76.000     18.220     82.000     18.680     84.000     19.100    167.74001 
4     80.000     18.590     78.000     18.430     84.000     19.100     86.000     19.200     94.62400 
4     84.000     19.100     82.000     18.680     88.000     19.280     90.000     19.590    111.51000 
4     86.000     19.200     84.000     19.100     90.000     19.590     92.000     19.860    137.63000 
4     88.000     19.280     86.000     19.200     92.000     19.860     94.000     20.150    108.87000 
4     90.000     19.590     88.000     19.280     94.000     20.150     96.000     20.470     62.74100 
4     92.000     19.860     90.000     19.590     96.000     20.470     98.000     20.780    155.78999 
4     96.000     20.470     94.000     20.150    100.000     21.040    102.000     21.280     67.07400 
4     98.000     20.780     96.000     20.470    102.000     21.280    104.000     21.510    130.06000 
4    100.000     21.040     98.000     20.780    104.000     21.510    106.000     21.670    129.74001 
4    102.000     21.280    100.000     21.040    106.000     21.670    108.000     21.880    102.28000 
4    104.000     21.510    102.000     21.280    108.000     21.880    110.000     22.050     49.98800 
4      4.000      0.090      0.000      0.000      8.000      0.380     12.000      0.930    104.20000 
4      6.000      0.310      2.000      0.000     10.000      0.500     14.000      1.560     98.39300 
4      8.000      0.380      4.000      0.090     12.000      0.930     16.000      1.730    101.78000 
4     10.000      0.500      6.000      0.310     14.000      1.560     18.000      2.260    147.74001 
4     12.000      0.930      8.000      0.380     16.000      1.730     20.000      2.850    181.89000 
4     14.000      1.560     10.000      0.500     18.000      2.260     22.000      3.290    133.08000 
4     16.000      1.730     12.000      0.930     20.000      2.850     24.000      3.980    125.25000 
4     18.000      2.260     14.000      1.560     22.000      3.290     26.000      4.540    161.60001 
4     20.000      2.850     16.000      1.730     24.000      3.980     28.000      5.030    149.99001 
4     22.000      3.290     18.000      2.260     26.000      4.540     30.000      5.720    139.42000 
4     24.000      3.980     20.000      2.850     28.000      5.030     32.000      6.280    180.06000 
4     26.000      4.540     22.000      3.290     30.000      5.720     34.000      6.880    169.39999 
4     28.000      5.030     24.000      3.980     32.000      6.280     36.000      7.470    127.36000 
4     30.000      5.720     26.000      4.540     34.000      6.880     38.000      8.160    150.96001 
4     32.000      6.280     28.000      5.030     36.000      7.470     40.000      8.800    176.92000 
4     34.000      6.880     30.000      5.720     38.000      8.160     42.000      9.370    135.49001 
4     36.000      7.470     32.000      6.280     40.000      8.800     44.000     10.060     86.83200 
4     38.000      8.160     34.000      6.880     42.000      9.370     46.000     10.700     82.67200 
4     40.000      8.800     36.000      7.470     44.000     10.060     48.000     11.260     95.11600 
4     42.000      9.370     38.000      8.160     46.000     10.700     50.000     12.140     85.64400 
4     44.000     10.060     40.000      8.800     48.000     11.260     52.000     12.830     67.10500 
4     46.000     10.700     42.000      9.370     50.000     12.140     54.000     13.560     62.67400 
4     48.000     11.260     44.000     10.060     52.000     12.830     56.000     14.150     70.24500 
4     50.000     12.140     46.000     10.700     54.000     13.560     58.000     14.750     64.33200 
4     52.000     12.830     48.000     11.260     56.000     14.150     60.000     14.940     58.61300 
4     54.000     13.560     50.000     12.140     58.000     14.750     62.000     15.310     64.02600 
4     56.000     14.150     52.000     12.830     60.000     14.940     64.000     15.620     69.22100 
4     58.000     14.750     54.000     13.560     62.000     15.310     66.000     15.900     72.68700 
4     60.000     14.940     56.000     14.150     64.000     15.620     68.000     16.050     79.68500 
4     62.000     15.310     58.000     14.750     66.000     15.900     70.000     16.360    128.12000 
4     64.000     15.620     60.000     14.940     68.000     16.050     72.000     16.740    194.30000 
4     66.000     15.900     62.000     15.310     70.000     16.360     74.000     17.630    189.08000 
4     68.000     16.050     64.000     15.620     72.000     16.740     76.000     18.220    181.84000 
4     70.000     16.360     66.000     15.900     74.000     17.630     78.000     18.430    211.00999 
4     72.000     16.740     68.000     16.050     76.000     18.220     80.000     18.590    319.10999 
4     74.000     17.630     70.000     16.360     78.000     18.430     82.000     18.680    427.89001 
4     76.000     18.220     72.000     16.740     80.000     18.590     84.000     19.100    203.86000 
4     78.000     18.430     74.000     17.630     82.000     18.680     86.000     19.200    157.13000 
4     80.000     18.590     76.000     18.220     84.000     19.100     88.000     19.280    109.66000 
4     82.000     18.680     78.000     18.430     86.000     19.200     90.000     19.590     90.78300 
4     84.000     19.100     80.000     18.590     88.000     19.280     92.000     19.860    128.69000 
4     86.000     19.200     82.000     18.680     90.000     19.590     94.000     20.150    151.72000 
4     88.000     19.280     84.000     19.100     92.000     19.860     96.000     20.470    109.80000 
4     90.000     19.590     86.000     19.200     94.000     20.150     98.000     20.780     76.88900 
4     92.000     19.860     88.000     19.280     96.000     20.470    100.000     21.040    159.05000 
4     96.000     20.470     92.000     19.860    100.000     21.040    104.000     21.510     81.77800 
4     98.000     20.780     94.000     20.150    102.000     21.280    106.000     21.670    110.52000 
4    100.000     21.040     96.000     20.470    104.000     21.510    108.000     21.880    133.17000 
4    102.000     21.280     98.000     20.780    106.000     21.670    110.000     22.050    112.34000 
4      2.000      0.000      0.000      0.000      8.000      0.380     10.000      0.500    109.46000 
4      4.000      0.090      2.000      0.000     10.000      0.500     12.000      0.930    112.10000 
4      6.000      0.310      4.000      0.090     12.000      0.930     14.000      1.560     89.56500 
4      8.000      0.380      6.000      0.310     14.000      1.560     16.000      1.730    126.93000 
4     10.000      0.500      8.000      0.380     16.000      1.730     18.000      2.260    201.16000 
4     12.000      0.930     10.000      0.500     18.000      2.260     20.000      2.850    178.00999 
4     14.000      1.560     12.000      0.930     20.000      2.850     22.000      3.290    129.27000 
4     16.000      1.730     14.000      1.560     22.000      3.290     24.000      3.980    145.00999 
4     18.000      2.260     16.000      1.730     24.000      3.980     26.000      4.540    178.23000 
4     20.000      2.850     18.000      2.260     26.000      4.540     28.000      5.030    146.89000 
4     22.000      3.290     20.000      2.850     28.000      5.030     30.000      5.720    187.57001 
4     24.000      3.980     22.000      3.290     30.000      5.720     32.000      6.280    205.14999 
4     26.000      4.540     24.000      3.980     32.000      6.280     34.000      6.880    164.81000 
4     28.000      5.030     26.000      4.540     34.000      6.880     36.000      7.470    124.19000 
4     30.000      5.720     28.000      5.030     36.000      7.470     38.000      8.160    202.50999 
4     32.000      6.280     30.000      5.720     38.000      8.160     40.000      8.800    185.25000 
4     34.000      6.880     32.000      6.280     40.000      8.800     42.000      9.370    117.44000 
4     36.000      7.470     34.000      6.880     42.000      9.370     44.000     10.060     71.03300 
4     38.000      8.160     36.000      7.470     44.000     10.060     46.000     10.700    105.50000 
4     40.000      8.800     38.000      8.160     46.000     10.700     48.000     11.260    103.60000 
4     42.000      9.370     40.000      8.800     48.000     11.260     50.000     12.140     82.84600 
4     44.000     10.060     42.000      9.370     50.000     12.140     52.000     12.830     64.30900 
4     46.000     10.700     44.000     10.060     52.000     12.830     54.000     13.560     74.22500 
4     48.000     11.260     46.000     10.700     54.000     13.560     56.000     14.150     75.53300 
4     50.000     12.140     48.000     11.260     56.000     14.150     58.000     14.750     63.72700 
4     52.000     12.830     50.000     12.140     58.000     14.750     60.000     14.940     67.12200 
4     54.000     13.560     52.000     12.830     60.000     14.940     62.000     15.310     71.78900 
4     56.000     14.150     54.000     13.560     62.000     15.310     64.000     15.620     83.68100 
4     58.000     14.750     56.000     14.150     64.000     15.620     66.000     15.900     69.04400 
4     60.000     14.940     58.000     14.750     66.000     15.900     68.000     16.050    103.90000 
4     62.000     15.310     60.000     14.940     68.000     16.050     70.000     16.360    175.09000 
4     64.000     15.620     62.000     15.310     70.000     16.360     72.000     16.740    202.31000 
4     66.000     15.900     64.000     15.620     72.000     16.740     74.000     17.630    180.42000 
4     68.000     16.050     66.000     15.900     74.000     17.630     76.000     18.220    165.31000 
4     70.000     16.360     68.000     16.050     76.000     18.220     78.000     18.430    215.36000 
4     72.000     16.740     70.000     16.360     78.000     18.430     80.000     18.590    267.14001 
4     74.000     17.630     72.000     16.740     80.000     18.590     82.000     18.680    217.82001 
4     76.000     18.220     74.000     17.630     82.000     18.680     84.000     19.100    151.42000 
4     78.000     18.430     76.000     18.220     84.000     19.100     86.000     19.200    129.03000 
4     80.000     18.590     78.000     18.430     86.000     19.200     88.000     19.280    104.37000 
4     82.000     18.680     80.000     18.590     88.000     19.280     90.000     19.590    113.65000 
4     84.000     19.100     82.000     18.680     90.000     19.590     92.000     19.860    170.25999 
4     86.000     19.200     84.000     19.100     92.000     19.860     94.000     20.150    152.22000 
4     88.000     19.280     86.000     19.200     94.000     20.150     96.000     20.470     75.60100 
4     90.000     19.590     88.000     19.280     96.000     20.470     98.000     20.780     96.08900 
4     94.000     20.150     92.000     19.860    100.000     21.040    102.000     21.280    132.42999 
4     96.000     20.470     94.000     20.150    102.000     21.280    104.000     21.510     54.29600 
4     98.000     20.780     96.000     20.470    104.000     21.510    106.000     21.670    144.14000 
4    100.000     21.040     98.000     20.780    106.000     21.670    108.000     21.880    131.17999 
4    102.000     21.280    100.000     21.040    108.000     21.880    110.000     22.050    107.76000 
4      0.000      0.000     12.000      0.930      4.000      0.090      8.000      0.380    104.88000 
4      2.000      0.000     14.000      1.560      6.000      0.310     10.000      0.500    142.64999 
4      4.000      0.090     16.000      1.730      8.000      0.380     12.000      0.930    168.42000 
4      6.000      0.310     18.000      2.260     10.000      0.500     14.000      1.560    146.20000 
4      8.000      0.380     20.000      2.850     12.000      0.930     16.000      1.730    135.98000 
4     10.000      0.500     22.000      3.290     14.000      1.560     18.000      2.260    167.78999 
4     12.000      0.930     24.000      3.980     16.000      1.730     20.000      2.850    178.64000 
4     14.000      1.560     26.000      4.540     18.000      2.260     22.000      3.290    157.62000 
4     16.000      1.730     28.000      5.030     20.000      2.850     24.000      3.980    180.05000 
4     18.000      2.260     30.000      5.720     22.000      3.290     26.000      4.540    199.14999 
4     20.000      2.850     32.000      6.280     24.000      3.980     28.000      5.030    176.75999 
4     22.000      3.290     34.000      6.880     26.000      4.540     30.000      5.720    196.03000 
4     24.000      3.980     36.000      7.470     28.000      5.030     32.000      6.280    232.31000 
4     26.000      4.540     38.000      8.160     30.000      5.720     34.000      6.880    198.60001 
4     28.000      5.030     40.000      8.800     32.000      6.280     36.000      7.470    144.45000 
4     30.000      5.720     42.000      9.370     34.000      6.880     38.000      8.160    147.56000 
4     32.000      6.280     44.000     10.060     36.000      7.470     40.000      8.800    163.97000 
4     34.000      6.880     46.000     10.700     38.000      8.160     42.000      9.370    147.80000 
4     36.000      7.470     48.000     11.260     40.000      8.800     44.000     10.060    120.99000 
4     38.000      8.160     50.000     12.140     42.000      9.370     46.000     10.700    115.28000 
4     40.000      8.800     52.000     12.830     44.000     10.060     48.000     11.260    119.78000 
4     42.000      9.370     54.000     13.560     46.000     10.700     50.000     12.140    108.04000 
4     44.000     10.060     56.000     14.150     48.000     11.260     52.000     12.830     91.19800 
4     46.000     10.700     58.000     14.750     50.000     12.140     54.000     13.560     88.47200 
4     48.000     11.260     60.000     14.940     52.000     12.830     56.000     14.150     90.02100 
4     50.000     12.140     62.000     15.310     54.000     13.560     58.000     14.750     87.04800 
4     52.000     12.830     64.000     15.620     56.000     14.150     60.000     14.940     88.71400 
4     54.000     13.560     66.000     15.900     58.000     14.750     62.000     15.310    110.49000 
4     56.000     14.150     68.000     16.050     60.000     14.940     64.000     15.620    137.34000 
4     58.000     14.750     70.000     16.360     62.000     15.310     66.000     15.900    132.62000 
4     60.000     14.940     72.000     16.740     64.000     15.620     68.000     16.050    134.71001 
4     62.000     15.310     74.000     17.630     66.000     15.900     70.000     16.360    173.25999 
4     64.000     15.620     76.000     18.220     68.000     16.050     72.000     16.740    236.97000 
4     66.000     15.900     78.000     18.430     70.000     16.360     74.000     17.630    287.12000 
4     68.000     16.050     80.000     18.590     72.000     16.740     76.000     18.220    215.50999 
4     70.000     16.360     82.000     18.680     74.000     17.630     78.000     18.430    196.37000 
4     72.000     16.740     84.000     19.100     76.000     18.220     80.000     18.590    211.45000 
4     74.000     17.630     86.000     19.200     78.000     18.430     82.000     18.680    229.49001 
4     76.000     18.220     88.000     19.280     80.000     18.590     84.000     19.100    163.87000 
4     78.000     18.430     90.000     19.590     82.000     18.680     86.000     19.200    167.53000 
4     80.000     18.590     92.000     19.860     84.000     19.100     88.000     19.280    143.44000 
4     82.000     18.680     94.000     20.150     86.000     19.200     90.000     19.590    133.73000 
4     84.000     19.100     96.000     20.470     88.000     19.280     92.000     19.860    177.33000 
4     86.000     19.200     98.000     20.780     90.000     19.590     94.000     20.150    184.63000 
4     88.000     19.280    100.000     21.040     92.000     19.860     96.000     20.470    114.75000 
4     90.000     19.590    102.000     21.280     94.000     20.150     98.000     20.780    108.16000 
4     92.000     19.860    104.000     21.510     96.000     20.470    100.000     21.040    158.09000 
4     94.000     20.150    106.000     21.670     98.000     20.780    102.000     21.280    162.14999 
4     96.000     20.470    108.000     21.880    100.000     21.040    104.000     21.510     96.60500 
4     98.000     20.780    110.000     22.050    102.000     21.280    106.000     21.670     86.07900 
4      2.000      0.000      0.000      0.000     10.000      0.500     12.000      0.930    124.04000 
4      4.000      0.090      2.000      0.000     12.000      0.930     14.000      1.560     99.52900 
4      6.000      0.310      4.000      0.090     14.000      1.560     16.000      1.730    110.87000 
4      8.000      0.380      6.000      0.310     16.000      1.730     18.000      2.260    182.31000 
4     10.000      0.500      8.000      0.380     18.000      2.260     20.000      2.850    208.25000 
4     12.000      0.930     10.000      0.500     20.000      2.850     22.000      3.290    211.03000 
4     14.000      1.560     12.000      0.930     22.000      3.290     24.000      3.980    168.96001 
4     16.000      1.730     14.000      1.560     24.000      3.980     26.000      4.540    162.63000 
4     18.000      2.260     16.000      1.730     26.000      4.540     28.000      5.030    193.50999 
4     20.000      2.850     18.000      2.260     28.000      5.030     30.000      5.720    259.32999 
4     22.000      3.290     20.000      2.850     30.000      5.720     32.000      6.280    226.75000 
4     24.000      3.980     22.000      3.290     32.000      6.280     34.000      6.880    208.09000 
4     26.000      4.540     24.000      3.980     34.000      6.880     36.000      7.470    180.50999 
4     28.000      5.030     26.000      4.540     36.000      7.470     38.000      8.160    171.44000 
4     30.000      5.720     28.000      5.030     38.000      8.160     40.000      8.800    232.25000 
4     32.000      6.280     30.000      5.720     40.000      8.800     42.000      9.370    203.46001 
4     34.000      6.880     32.000      6.280     42.000      9.370     44.000     10.060    108.67000 
4     36.000      7.470     34.000      6.880     44.000     10.060     46.000     10.700     98.15200 
4     38.000      8.160     36.000      7.470     46.000     10.700     48.000     11.260    132.85001 
4     40.000      8.800     38.000      8.160     48.000     11.260     50.000     12.140    110.01000 
4     42.000      9.370     40.000      8.800     50.000     12.140     52.000     12.830     84.87900 
4     44.000     10.060     42.000      9.370     52.000     12.830     54.000     13.560     79.34300 
4     46.000     10.700     44.000     10.060     54.000     13.560     56.000     14.150     85.96700 
4     48.000     11.260     46.000     10.700     56.000     14.150     58.000     14.750     81.10100 
4     50.000     12.140     48.000     11.260     58.000     14.750     60.000     14.940     85.68300 
4     52.000     12.830     50.000     12.140     60.000     14.940     62.000     15.310     82.53500 
4     54.000     13.560     52.000     12.830     62.000     15.310     64.000     15.620    102.55000 
4     56.000     14.150     54.000     13.560     64.000     15.620     66.000     15.900     78.38500 
4     58.000     14.750     56.000     14.150     66.000     15.900     68.000     16.050    100.28000 
4     60.000     14.940     58.000     14.750     68.000     16.050     70.000     16.360    142.09000 
4     62.000     15.310     60.000     14.940     70.000     16.360     72.000     16.740    154.78999 
4     64.000     15.620     62.000     15.310     72.000     16.740     74.000     17.630    199.17999 
4     66.000     15.900     64.000     15.620     74.000     17.630     76.000     18.220    137.07001 
4     68.000     16.050     66.000     15.900     76.000     18.220     78.000     18.430    147.70000 
4     70.000     16.360     68.000     16.050     78.000     18.430     80.000     18.590    151.22000 
4     72.000     16.740     70.000     16.360     80.000     18.590     82.000     18.680    116.44000 
4     74.000     17.630     72.000     16.740     82.000     18.680     84.000     19.100    207.31000 
4     76.000     18.220     74.000     17.630     84.000     19.100     86.000     19.200    171.78999 
4     78.000     18.430     76.000     18.220     86.000     19.200     88.000     19.280    157.60001 
4     80.000     18.590     78.000     18.430     88.000     19.280     90.000     19.590    200.61000 
4     82.000     18.680     80.000     18.590     90.000     19.590     92.000     19.860    162.30000 
4     84.000     19.100     82.000     18.680     92.000     19.860     94.000     20.150    182.00000 
4     86.000     19.200     84.000     19.100     94.000     20.150     96.000     20.470    100.13000 
4     88.000     19.280     86.000     19.200     96.000     20.470     98.000     20.780    111.79000 
4     90.000     19.590     88.000     19.280     98.000     20.780    100.000     21.040    176.64999 
4     92.000     19.860     90.000     19.590    100.000     21.040    102.000     21.280    150.14000 
4     94.000     20.150     92.000     19.860    102.000     21.280    104.000     21.510    108.92000 
4     96.000     20.470     94.000     20.150    104.000     21.510    106.000     21.670     59.13400 
4     98.000     20.780     96.000     20.470    106.000     21.670    108.000     21.880    136.48000 
4    100.000     21.040     98.000     20.780    108.000     21.880    110.000     22.050    133.44000 
4      6.000      0.310      0.000      0.000     12.000      0.930     18.000      2.260    111.64000 
4      8.000      0.380      2.000      0.000     14.000      1.560     20.000      2.850    142.96001 
4     10.000      0.500      4.000      0.090     16.000      1.730     22.000      3.290    189.28999 
4     12.000      0.930      6.000      0.310     18.000      2.260     24.000      3.980    212.12000 
4     14.000      1.560      8.000      0.380     20.000      2.850     26.000      4.540    198.49001 
4     16.000      1.730     10.000      0.500     22.000      3.290     28.000      5.030    187.64000 
4     18.000      2.260     12.000      0.930     24.000      3.980     30.000      5.720    208.62000 
4     20.000      2.850     14.000      1.560     26.000      4.540     32.000      6.280    217.23000 
4     22.000      3.290     16.000      1.730     28.000      5.030     34.000      6.880    235.14000 
4     24.000      3.980     18.000      2.260     30.000      5.720     36.000      7.470    216.42999 
4     26.000      4.540     20.000      2.850     32.000      6.280     38.000      8.160    194.74001 
4     28.000      5.030     22.000      3.290     34.000      6.880     40.000      8.800    187.10001 
4     30.000      5.720     24.000      3.980     36.000      7.470     42.000      9.370    209.34000 
4     32.000      6.280     26.000      4.540     38.000      8.160     44.000     10.060    220.99001 
4     34.000      6.880     28.000      5.030     40.000      8.800     46.000     10.700    162.48000 
4     36.000      7.470     30.000      5.720     42.000      9.370     48.000     11.260    120.45000 
4     38.000      8.160     32.000      6.280     44.000     10.060     50.000     12.140    122.10000 
4     40.000      8.800     34.000      6.880     46.000     10.700     52.000     12.830    113.96000 
4     42.000      9.370     36.000      7.470     48.000     11.260     54.000     13.560    101.13000 
4     44.000     10.060     38.000      8.160     50.000     12.140     56.000     14.150     86.40200 
4     46.000     10.700     40.000      8.800     52.000     12.830     58.000     14.750     82.64300 
4     48.000     11.260     42.000      9.370     54.000     13.560     60.000     14.940     87.09500 
4     50.000     12.140     44.000     10.060     56.000     14.150     62.000     15.310     87.27700 
4     52.000     12.830     46.000     10.700     58.000     14.750     64.000     15.620     92.51900 
4     54.000     13.560     48.000     11.260     60.000     14.940     66.000     15.900     92.28200 
4     56.000     14.150     50.000     12.140     62.000     15.310     68.000     16.050     95.54000 
4     58.000     14.750     52.000     12.830     64.000     15.620     70.000     16.360     94.66300 
4     60.000     14.940     54.000     13.560     66.000     15.900     72.000     16.740    115.60000 
4     62.000     15.310     56.000     14.150     68.000     16.050     74.000     17.630    151.48000 
4     64.000     15.620     58.000     14.750     70.000     16.360     76.000     18.220    170.33000 
4     66.000     15.900     60.000     14.940     72.000     16.740     78.000     18.430    161.37000 
4     68.000     16.050     62.000     15.310     74.000     17.630     80.000     18.590    136.71001 
4     70.000     16.360     64.000     15.620     76.000     18.220     82.000     18.680    149.49001 
4     72.000     16.740     66.000     15.900     78.000     18.430     84.000     19.100    168.84000 
4     74.000     17.630     68.000     16.050     80.000     18.590     86.000     19.200    183.58000 
4     76.000     18.220     70.000     16.360     82.000     18.680     88.000     19.280    189.46001 
4     78.000     18.430     72.000     16.740     84.000     19.100     90.000     19.590    205.99001 
4     80.000     18.590     74.000     17.630     86.000     19.200     92.000     19.860    199.19000 
4     82.000     18.680     76.000     18.220     88.000     19.280     94.000     20.150    193.17999 
4     84.000     19.100     78.000     18.430     90.000     19.590     96.000     20.470    173.98000 
4     86.000     19.200     80.000     18.590     92.000     19.860     98.000     20.780    146.82001 
4     88.000     19.280     82.000     18.680     94.000     20.150    100.000     21.040    129.53000 
4     90.000     19.590     84.000     19.100     96.000     20.470    102.000     21.280    153.94000 
4     92.000     19.860     86.000     19.200     98.000     20.780    104.000     21.510    186.97000 
4     94.000     20.150     88.000     19.280    100.000     21.040    106.000     21.670    137.69000 
4     96.000     20.470     90.000     19.590    102.000     21.280    108.000     21.880     85.39400 
4     98.000     20.780     92.000     19.860    104.000     21.510    110.000     22.050    112.02000 
4      4.000      0.090      0.000      0.000     12.000      0.930     16.000      1.730    109.26000 
4      6.000      0.310      2.000      0.000     14.000      1.560     18.000      2.260    128.87000 
4      8.000      0.380      4.000      0.090     16.000      1.730     20.000      2.850    171.55000 
4     10.000      0.500      6.000      0.310     18.000      2.260     22.000      3.290    206.23000 
4     12.000      0.930      8.000      0.380     20.000      2.850     24.000      3.980    243.86000 
4     14.000      1.560     10.000      0.500     22.000      3.290     26.000      4.540    216.38000 
4     16.000      1.730     12.000      0.930     24.000      3.980     28.000      5.030    179.48000 
4     18.000      2.260     14.000      1.560     26.000      4.540     30.000      5.720    240.45000 
4     20.000      2.850     16.000      1.730     28.000      5.030     32.000      6.280    283.79999 
4     22.000      3.290     18.000      2.260     30.000      5.720     34.000      6.880    240.03999 
4     24.000      3.980     20.000      2.850     32.000      6.280     36.000      7.470    209.64000 
4     26.000      4.540     22.000      3.290     34.000      6.880     38.000      8.160    209.61000 
4     28.000      5.030     24.000      3.980     36.000      7.470     40.000      8.800    210.60001 
4     30.000      5.720     26.000      4.540     38.000      8.160     42.000      9.370    210.63000 
4     32.000      6.280     28.000      5.030     40.000      8.800     44.000     10.060    242.64999 
4     34.000      6.880     30.000      5.720     42.000      9.370     46.000     10.700    147.46001 
4     36.000      7.470     32.000      6.280     44.000     10.060     48.000     11.260    124.01000 
4     38.000      8.160     34.000      6.880     46.000     10.700     50.000     12.140    131.23000 
4     40.000      8.800     36.000      7.470     48.000     11.260     52.000     12.830    117.20000 
4     42.000      9.370     38.000      8.160     50.000     12.140     54.000     13.560     98.83800 
4     44.000     10.060     40.000      8.800     52.000     12.830     56.000     14.150     90.70100 
4     46.000     10.700     42.000      9.370     54.000     13.560     58.000     14.750     84.81400 
4     48.000     11.260     44.000     10.060     56.000     14.150     60.000     14.940     92.70100 
4     50.000     12.140     46.000     10.700     58.000     14.750     62.000     15.310     99.21900 
4     52.000     12.830     48.000     11.260     60.000     14.940     64.000     15.620    101.00000 
4     54.000     13.560     50.000     12.140     62.000     15.310     66.000     15.900    102.71000 
4     56.000     14.150     52.000     12.830     64.000     15.620     68.000     16.050     94.71500 
4     58.000     14.750     54.000     13.560     66.000     15.900     70.000     16.360    112.78000 
4     60.000     14.940     56.000     14.150     68.000     16.050     72.000     16.740    131.39000 
4     62.000     15.310     58.000     14.750     70.000     16.360     74.000     17.630    148.19000 
4     64.000     15.620     60.000     14.940     72.000     16.740     76.000     18.220    170.06000 
4     66.000     15.900     62.000     15.310     74.000     17.630     78.000     18.430    137.39999 
4     68.000     16.050     64.000     15.620     76.000     18.220     80.000     18.590    121.14000 
4     70.000     16.360     66.000     15.900     78.000     18.430     82.000     18.680    120.35000 
4     72.000     16.740     68.000     16.050     80.000     18.590     84.000     19.100    124.04000 
4     74.000     17.630     70.000     16.360     82.000     18.680     86.000     19.200    203.63000 
4     76.000     18.220     72.000     16.740     84.000     19.100     88.000     19.280    221.00000 
4     78.000     18.430     74.000     17.630     86.000     19.200     90.000     19.590    224.52000 
4     80.000     18.590     76.000     18.220     88.000     19.280     92.000     19.860    249.91000 
4     82.000     18.680     78.000     18.430     90.000     19.590     94.000     20.150    200.06000 
4     84.000     19.100     80.000     18.590     92.000     19.860     96.000     20.470    152.74001 
4     86.000     19.200     82.000     18.680     94.000     20.150     98.000     20.780    127.69000 
4     88.000     19.280     84.000     19.100     96.000     20.470    100.000     21.040    166.46001 
4     90.000     19.590     86.000     19.200     98.000     20.780    102.000     21.280    191.67000 
4     92.000     19.860     88.000     19.280    100.000     21.040    104.000     21.510    153.66000 
4     94.000     20.150     90.000     19.590    102.000     21.280    106.000     21.670    119.70000 
4     96.000     20.470     92.000     19.860    104.000     21.510    108.000     21.880     79.69900 
4     98.000     20.780     94.000     20.150    106.000     21.670    110.000     22.050    105.10000 
4      2.000      0.000      0.000      0.000     12.000      0.930     14.000      1.560    108.02000 
4      4.000      0.090      2.000      0.000     14.000      1.560     16.000      1.730    118.57000 
4      6.000      0.310      4.000      0.090     16.000      1.730     18.000      2.260    152.21001 
4      8.000      0.380      6.000      0.310     18.000      2.260     20.000      2.850    185.46001 
4     10.000      0.500      8.000      0.380     20.000      2.850     22.000      3.290    235.20000 
4     12.000      0.930     10.000      0.500     22.000      3.290     24.000      3.980    269.76001 
4     14.000      1.560     12.000      0.930     24.000      3.980     26.000      4.540    190.16000 
4     16.000      1.730     14.000      1.560     26.000      4.540     28.000      5.030    179.63000 
4     18.000      2.260     16.000      1.730     28.000      5.030     30.000      5.720    338.26999 
4     20.000      2.850     18.000      2.260     30.000      5.720     32.000      6.280    299.23001 
4     22.000      3.290     20.000      2.850     32.000      6.280     34.000      6.880    218.39999 
4     24.000      3.980     22.000      3.290     34.000      6.880     36.000      7.470    214.14999 
4     26.000      4.540     24.000      3.980     36.000      7.470     38.000      8.160    230.72000 
4     28.000      5.030     26.000      4.540     38.000      8.160     40.000      8.800    203.52000 
4     30.000      5.720     28.000      5.030     40.000      8.800     42.000      9.370    247.97000 
4     32.000      6.280     30.000      5.720     42.000      9.370     44.000     10.060    214.30000 
4     34.000      6.880     32.000      6.280     44.000     10.060     46.000     10.700    144.92000 
4     36.000      7.470     34.000      6.880     46.000     10.700     48.000     11.260    116.08000 
4     38.000      8.160     36.000      7.470     48.000     11.260     50.000     12.140    137.82001 
4     40.000      8.800     38.000      8.160     50.000     12.140     52.000     12.830    109.26000 
4     42.000      9.370     40.000      8.800     52.000     12.830     54.000     13.560    100.84000 
4     44.000     10.060     42.000      9.370     54.000     13.560     56.000     14.150     88.23400 
4     46.000     10.700     44.000     10.060     56.000     14.150     58.000     14.750     86.74700 
4     48.000     11.260     46.000     10.700     58.000     14.750     60.000     14.940    106.46000 
4     50.000     12.140     48.000     11.260     60.000     14.940     62.000     15.310    100.96000 
4     52.000     12.830     50.000     12.140     62.000     15.310     64.000     15.620    111.30000 
4     54.000     13.560     52.000     12.830     64.000     15.620     66.000     15.900     94.31100 
4     56.000     14.150     54.000     13.560     66.000     15.900     68.000     16.050    106.20000 
4     58.000     14.750     56.000     14.150     68.000     16.050     70.000     16.360    129.48000 
4     60.000     14.940     58.000     14.750     70.000     16.360     72.000     16.740    125.57000 
4     62.000     15.310     60.000     14.940     72.000     16.740     74.000     17.630    162.36000 
4     64.000     15.620     62.000     15.310     74.000     17.630     76.000     18.220    152.42000 
4     66.000     15.900     64.000     15.620     76.000     18.220     78.000     18.430    121.15000 
4     68.000     16.050     66.000     15.900     78.000     18.430     80.000     18.590    121.07000 
4     70.000     16.360     68.000     16.050     80.000     18.590     82.000     18.680     98.70800 
4     72.000     16.740     70.000     16.360     82.000     18.680     84.000     19.100    145.09000 
4     74.000     17.630     72.000     16.740     84.000     19.100     86.000     19.200    265.79999 
4     76.000     18.220     74.000     17.630     86.000     19.200     88.000     19.280    206.12000 
4     78.000     18.430     76.000     18.220     88.000     19.280     90.000     19.590    281.23999 
4     80.000     18.590     78.000     18.430     90.000     19.590     92.000     19.860    250.10001 
4     82.000     18.680     80.000     18.590     92.000     19.860     94.000     20.150    169.94000 
4     84.000     19.100     82.000     18.680     94.000     20.150     96.000     20.470    113.83000 
4     86.000     19.200     84.000     19.100     96.000     20.470     98.000     20.780    156.64999 
4     88.000     19.280     86.000     19.200     98.000     20.780    100.000     21.040    211.13000 
4     90.000     19.590     88.000     19.280    100.000     21.040    102.000     21.280    181.08000 
4     92.000     19.860     90.000     19.590    102.000     21.280    104.000     21.510    126.38000 
4     94.000     20.150     92.000     19.860    104.000     21.510    106.000     21.670    119.92000 
4     96.000     20.470     94.000     20.150    106.000     21.670    108.000     21.880     61.03500 
4     98.000     20.780     96.000     20.470    108.000     21.880    110.000     22.050    129.32001 
4      0.000      0.000     18.000      2.260      6.000      0.310     12.000      0.930    185.63000 
4      2.000      0.000     20.000      2.850      8.000      0.380     14.000      1.560    194.50000 
4      4.000      0.090     22.000      3.290     10.000      0.500     16.000      1.730    184.16000 
4      6.000      0.310     24.000      3.980     12.000      0.930     18.000      2.260    178.36000 
4      8.000      0.380     26.000      4.540     14.000      1.560     20.000      2.850    188.52000 
4     10.000      0.500     28.000      5.030     16.000      1.730     22.000      3.290    210.36000 
4     12.000      0.930     30.000      5.720     18.000      2.260     24.000      3.980    216.56000 
4     14.000      1.560     32.000      6.280     20.000      2.850     26.000      4.540    222.13000 
4     16.000      1.730     34.000      6.880     22.000      3.290     28.000      5.030    225.38000 
4     18.000      2.260     36.000      7.470     24.000      3.980     30.000      5.720    261.26999 
4     20.000      2.850     38.000      8.160     26.000      4.540     32.000      6.280    273.34000 
4     22.000      3.290     40.000      8.800     28.000      5.030     34.000      6.880    266.51001 
4     24.000      3.980     42.000      9.370     30.000      5.720     36.000      7.470    222.11000 
4     26.000      4.540     44.000     10.060     32.000      6.280     38.000      8.160    200.28000 
4     28.000      5.030     46.000     10.700     34.000      6.880     40.000      8.800    189.74001 
4     30.000      5.720     48.000     11.260     36.000      7.470     42.000      9.370    200.61000 
4     32.000      6.280     50.000     12.140     38.000      8.160     44.000     10.060    191.05000 
4     34.000      6.880     52.000     12.830     40.000      8.800     46.000     10.700    179.75000 
4     36.000      7.470     54.000     13.560     42.000      9.370     48.000     11.260    165.39000 
4     38.000      8.160     56.000     14.150     44.000     10.060     50.000     12.140    159.52000 
4     40.000      8.800     58.000     14.750     46.000     10.700     52.000     12.830    144.11000 
4     42.000      9.370     60.000     14.940     48.000     11.260     54.000     13.560    128.22000 
4     44.000     10.060     62.000     15.310     50.000     12.140     56.000     14.150    118.05000 
4     46.000     10.700     64.000     15.620     52.000     12.830     58.000     14.750    112.86000 
4     48.000     11.260     66.000     15.900     54.000     13.560     60.000     14.940    118.73000 
4     50.000     12.140     68.000     16.050     56.000     14.150     62.000     15.310    127.81000 
4     52.000     12.830     70.000     16.360     58.000     14.750     64.000     15.620    139.58000 
4     54.000     13.560     72.000     16.740     60.000     14.940     66.000     15.900    138.42999 
4     56.000     14.150     74.000     17.630     62.000     15.310     68.000     16.050    147.50999 
4     58.000     14.750     76.000     18.220     64.000     15.620     70.000     16.360    153.14999 
4     60.000     14.940     78.000     18.430     66.000     15.900     72.000     16.740    182.50999 
4     62.000     15.310     80.000     18.590     68.000     16.050     74.000     17.630    219.32001 
4     64.000     15.620     82.000     18.680     70.000     16.360     76.000     18.220    226.92000 
4     66.000     15.900     84.000     19.100     72.000     16.740     78.000     18.430    220.71001 
4     68.000     16.050     86.000     19.200     74.000     17.630     80.000     18.590    193.83000 
4     70.000     16.360     88.000     19.280     76.000     18.220     82.000     18.680    181.05000 
4     72.000     16.740     90.000     19.590     78.000     18.430     84.000     19.100    179.10001 
4     74.000     17.630     92.000     19.860     80.000     18.590     86.000     19.200    177.82001 
4     76.000     18.220     94.000     20.150     82.000     18.680     88.000     19.280    179.37000 
4     78.000     18.430     96.000     20.470     84.000     19.100     90.000     19.590    199.28000 
4     80.000     18.590     98.000     20.780     86.000     19.200     92.000     19.860    217.07001 
4     82.000     18.680    100.000     21.040     88.000     19.280     94.000     20.150    203.10001 
4     84.000     19.100    102.000     21.280     90.000     19.590     96.000     20.470    162.24001 
4     86.000     19.200    104.000     21.510     92.000     19.860     98.000     20.780    153.17999 
4     88.000     19.280    106.000     21.670     94.000     20.150    100.000     21.040    144.81000 
4     90.000     19.590    108.000     21.880     96.000     20.470    102.000     21.280    160.99001 
4     92.000     19.860    110.000     22.050     98.000     20.780    104.000     21.510    155.22000 
4      8.000      0.380      0.000      0.000     16.000      1.730     24.000      3.980    176.22000 
4     10.000      0.500      2.000      0.000     18.000      2.260     26.000      4.540    210.38000 
4     12.000      0.930      4.000      0.090     20.000      2.850     28.000      5.030    251.02000 
4     14.000      1.560      6.000      0.310     22.000      3.290     30.000      5.720    271.51999 
4     16.000      1.730      8.000      0.380     24.000      3.980     32.000      6.280    278.04999 
4     18.000      2.260     10.000      0.500     26.000      4.540     34.000      6.880    299.76999 
4     20.000      2.850     12.000      0.930     28.000      5.030     36.000      7.470    286.45001 
4     22.000      3.290     14.000      1.560     30.000      5.720     38.000      8.160    257.31000 
4     24.000      3.980     16.000      1.730     32.000      6.280     40.000      8.800    235.75000 
4     26.000      4.540     18.000      2.260     34.000      6.880     42.000      9.370    242.02000 
4     28.000      5.030     20.000      2.850     36.000      7.470     44.000     10.060    215.17999 
4     30.000      5.720     22.000      3.290     38.000      8.160     46.000     10.700    235.96001 
4     32.000      6.280     24.000      3.980     40.000      8.800     48.000     11.260    196.53999 
4     34.000      6.880     26.000      4.540     42.000      9.370     50.000     12.140    172.24001 
4     36.000      7.470     28.000      5.030     44.000     10.060     52.000     12.830    165.67000 
4     38.000      8.160     30.000      5.720     46.000     10.700     54.000     13.560    148.92000 
4     40.000      8.800     32.000      6.280     48.000     11.260     56.000     14.150    126.18000 
4     42.000      9.370     34.000      6.880     50.000     12.140     58.000     14.750    110.92000 
4     44.000     10.060     36.000      7.470     52.000     12.830     60.000     14.940    107.33000 
4     46.000     10.700     38.000      8.160     54.000     13.560     62.000     15.310    102.41000 
4     48.000     11.260     40.000      8.800     56.000     14.150     64.000     15.620    109.16000 
4     50.000     12.140     42.000      9.370     58.000     14.750     66.000     15.900    114.62000 
4     52.000     12.830     44.000     10.060     60.000     14.940     68.000     16.050    124.33000 
4     54.000     13.560     46.000     10.700     62.000     15.310     70.000     16.360    126.03000 
4     56.000     14.150     48.000     11.260     64.000     15.620     72.000     16.740    114.80000 
4     58.000     14.750     50.000     12.140     66.000     15.900     74.000     17.630    125.38000 
4     60.000     14.940     52.000     12.830     68.000     16.050     76.000     18.220    133.87000 
4     62.000     15.310     54.000     13.560     70.000     16.360     78.000     18.430    136.97000 
4     64.000     15.620     56.000     14.150     72.000     16.740     80.000     18.590    149.67000 
4     66.000     15.900     58.000     14.750     74.000     17.630     82.000     18.680    126.89000 
4     68.000     16.050     60.000     14.940     76.000     18.220     84.000     19.100    113.44000 
4     70.000     16.360     62.000     15.310     78.000     18.430     86.000     19.200    126.88000 
4     72.000     16.740     64.000     15.620     80.000     18.590     88.000     19.280    142.60001 
4     74.000     17.630     66.000     15.900     82.000     18.680     90.000     19.590    232.37000 
4     76.000     18.220     68.000     16.050     84.000     19.100     92.000     19.860    278.01001 
4     78.000     18.430     70.000     16.360     86.000     19.200     94.000     20.150    302.13000 
4     80.000     18.590     72.000     16.740     88.000     19.280     96.000     20.470    298.47000 
4     82.000     18.680     74.000     17.630     90.000     19.590     98.000     20.780    228.91000 
4     84.000     19.100     76.000     18.220     92.000     19.860    100.000     21.040    200.81000 
4     86.000     19.200     78.000     18.430     94.000     20.150    102.000     21.280    177.13000 
4     88.000     19.280     80.000     18.590     96.000     20.470    104.000     21.510    192.82001 
4     90.000     19.590     82.000     18.680     98.000     20.780    106.000     21.670    206.17000 
4     92.000     19.860     84.000     19.100    100.000     21.040    108.000     21.880    170.89000 
4     94.000     20.150     86.000     19.200    102.000     21.280    110.000     22.050    137.16000 
4      0.000      0.000     18.000      2.260      8.000      0.380     10.000      0.500    202.00000 
4      2.000      0.000     20.000      2.850     10.000      0.500     12.000      0.930    232.14999 
4      4.000      0.090     22.000      3.290     12.000      0.930     14.000      1.560    175.47000 
4      6.000      0.310     24.000      3.980     14.000      1.560     16.000      1.730    173.05000 
4      8.000      0.380     26.000      4.540     16.000      1.730     18.000      2.260    213.66000 
4     10.000      0.500     28.000      5.030     18.000      2.260     20.000      2.850    210.87000 
4     12.000      0.930     30.000      5.720     20.000      2.850     22.000      3.290    212.27000 
4     14.000      1.560     32.000      6.280     22.000      3.290     24.000      3.980    242.37000 
4     16.000      1.730     34.000      6.880     24.000      3.980     26.000      4.540    250.02000 
4     18.000      2.260     36.000      7.470     26.000      4.540     28.000      5.030    233.41000 
4     20.000      2.850     38.000      8.160     28.000      5.030     30.000      5.720    334.28000 
4     22.000      3.290     40.000      8.800     30.000      5.720     32.000      6.280    303.32001 
4     24.000      3.980     42.000      9.370     32.000      6.280     34.000      6.880    223.67999 
4     26.000      4.540     44.000     10.060     34.000      6.880     36.000      7.470    186.23000 
4     28.000      5.030     46.000     10.700     36.000      7.470     38.000      8.160    213.38000 
4     30.000      5.720     48.000     11.260     38.000      8.160     40.000      8.800    214.34000 
4     32.000      6.280     50.000     12.140     40.000      8.800     42.000      9.370    203.02000 
4     34.000      6.880     52.000     12.830     42.000      9.370     44.000     10.060    176.37000 
4     36.000      7.470     54.000     13.560     44.000     10.060     46.000     10.700    183.85001 
4     38.000      8.160     56.000     14.150     46.000     10.700     48.000     11.260    174.75000 
4     40.000      8.800     58.000     14.750     48.000     11.260     50.000     12.140    149.52000 
4     42.000      9.370     60.000     14.940     50.000     12.140     52.000     12.830    127.50000 
4     44.000     10.060     62.000     15.310     52.000     12.830     54.000     13.560    126.96000 
4     46.000     10.700     64.000     15.620     54.000     13.560     56.000     14.150    118.32000 
4     48.000     11.260     66.000     15.900     56.000     14.150     58.000     14.750    114.41000 
4     50.000     12.140     68.000     16.050     58.000     14.750     60.000     14.940    128.50999 
4     52.000     12.830     70.000     16.360     60.000     14.940     62.000     15.310    133.75999 
4     54.000     13.560     72.000     16.740     62.000     15.310     64.000     15.620    154.82001 
4     56.000     14.150     74.000     17.630     64.000     15.620     66.000     15.900    135.09000 
4     58.000     14.750     76.000     18.220     66.000     15.900     68.000     16.050    150.70000 
4     60.000     14.940     78.000     18.430     68.000     16.050     70.000     16.360    187.35001 
4     62.000     15.310     80.000     18.590     70.000     16.360     72.000     16.740    190.64000 
4     64.000     15.620     82.000     18.680     72.000     16.740     74.000     17.630    275.60001 
4     66.000     15.900     84.000     19.100     74.000     17.630     76.000     18.220    214.06000 
4     68.000     16.050     86.000     19.200     76.000     18.220     78.000     18.430    205.24001 
4     70.000     16.360     88.000     19.280     78.000     18.430     80.000     18.590    191.32001 
4     72.000     16.740     90.000     19.590     80.000     18.590     82.000     18.680    142.92999 
4     74.000     17.630     92.000     19.860     82.000     18.680     84.000     19.100    184.41000 
4     76.000     18.220     94.000     20.150     84.000     19.100     86.000     19.200    197.33000 
4     78.000     18.430     96.000     20.470     86.000     19.200     88.000     19.280    196.81000 
4     80.000     18.590     98.000     20.780     88.000     19.280     90.000     19.590    244.69000 
4     82.000     18.680    100.000     21.040     90.000     19.590     92.000     19.860    219.00000 
4     84.000     19.100    102.000     21.280     92.000     19.860     94.000     20.150    190.36000 
4     86.000     19.200    104.000     21.510     94.000     20.150     96.000     20.470     98.46300 
4     88.000     19.280    106.000     21.670     96.000     20.470     98.000     20.780    159.69000 
4     90.000     19.590    108.000     21.880     98.000     20.780    100.000     21.040    196.03999 
4     92.000     19.860    110.000     22.050    100.000     21.040    102.000     21.280    160.64000 
4      2.000      0.000      0.000      0.000     14.000      1.560     16.000      1.730    125.83000 
4      4.000      0.090      2.000      0.000     16.000      1.730     18.000      2.260    159.11000 
4      6.000      0.310      4.000      0.090     18.000      2.260     20.000      2.850    151.16000 
4      8.000      0.380      6.000      0.310     20.000      2.850     22.000      3.290    203.08000 
4     10.000      0.500      8.000      0.380     22.000      3.290     24.000      3.980    290.72000 
4     12.000      0.930     10.000      0.500     24.000      3.980     26.000      4.540    305.87000 
4     14.000      1.560     12.000      0.930     26.000      4.540     28.000      5.030    209.94000 
4     16.000      1.730     14.000      1.560     28.000      5.030     30.000      5.720    306.67001 
4     18.000      2.260     16.000      1.730     30.000      5.720     32.000      6.280    378.60999 
4     20.000      2.850     18.000      2.260     32.000      6.280     34.000      6.880    270.69000 
4     22.000      3.290     20.000      2.850     34.000      6.880     36.000      7.470    216.30000 
4     24.000      3.980     22.000      3.290     36.000      7.470     38.000      8.160    269.98999 
4     26.000      4.540     24.000      3.980     38.000      8.160     40.000      8.800    263.60001 
4     28.000      5.030     26.000      4.540     40.000      8.800     42.000      9.370    241.37000 
4     30.000      5.720     28.000      5.030     42.000      9.370     44.000     10.060    255.87000 
4     32.000      6.280     30.000      5.720     44.000     10.060     46.000     10.700    277.39001 
4     34.000      6.880     32.000      6.280     46.000     10.700     48.000     11.260    164.62000 
4     36.000      7.470     34.000      6.880     48.000     11.260     50.000     12.140    116.79000 
4     38.000      8.160     36.000      7.470     50.000     12.140     52.000     12.830    132.99001 
4     40.000      8.800     38.000      8.160     52.000     12.830     54.000     13.560    126.65000 
4     42.000      9.370     40.000      8.800     54.000     13.560     56.000     14.150    110.92000 
4     44.000     10.060     42.000      9.370     56.000     14.150     58.000     14.750     86.32600 
4     46.000     10.700     44.000     10.060     58.000     14.750     60.000     14.940    112.96000 
4     48.000     11.260     46.000     10.700     60.000     14.940     62.000     15.310    127.31000 
4     50.000     12.140     48.000     11.260     62.000     15.310     64.000     15.620    131.64999 
4     52.000     12.830     50.000     12.140     64.000     15.620     66.000     15.900     98.95500 
4     54.000     13.560     52.000     12.830     66.000     15.900     68.000     16.050    125.00000 
4     56.000     14.150     54.000     13.560     68.000     16.050     70.000     16.360    132.86000 
4     58.000     14.750     56.000     14.150     70.000     16.360     72.000     16.740    115.77000 
4     60.000     14.940     58.000     14.750     72.000     16.740     74.000     17.630    144.30000 
4     62.000     15.310     60.000     14.940     74.000     17.630     76.000     18.220    128.41000 
4     64.000     15.620     62.000     15.310     76.000     18.220     78.000     18.430    141.25999 
4     66.000     15.900     64.000     15.620     78.000     18.430     80.000     18.590    105.02000 
4     68.000     16.050     66.000     15.900     80.000     18.590     82.000     18.680     96.73700 
4     70.000     16.360     68.000     16.050     82.000     18.680     84.000     19.100    146.42999 
4     72.000     16.740     70.000     16.360     84.000     19.100     86.000     19.200    191.56000 
4     74.000     17.630     72.000     16.740     86.000     19.200     88.000     19.280    313.82001 
4     76.000     18.220     74.000     17.630     88.000     19.280     90.000     19.590    349.59000 
4     78.000     18.430     76.000     18.220     90.000     19.590     92.000     19.860    334.59000 
4     80.000     18.590     78.000     18.430     92.000     19.860     94.000     20.150    271.14001 
4     82.000     18.680     80.000     18.590     94.000     20.150     96.000     20.470    104.71000 
4     84.000     19.100     82.000     18.680     96.000     20.470     98.000     20.780    179.25999 
4     86.000     19.200     84.000     19.100     98.000     20.780    100.000     21.040    264.10001 
4     90.000     19.590     88.000     19.280    102.000     21.280    104.000     21.510    163.45000 
4     92.000     19.860     90.000     19.590    104.000     21.510    106.000     21.670    138.50999 
4     94.000     20.150     92.000     19.860    106.000     21.670    108.000     21.880    103.38000 
4      4.000      0.090      0.000      0.000     16.000      1.730     20.000      2.850    160.31000 
4      6.000      0.310      2.000      0.000     18.000      2.260     22.000      3.290    157.94000 
4      8.000      0.380      4.000      0.090     20.000      2.850     24.000      3.980    202.87000 
4     10.000      0.500      6.000      0.310     22.000      3.290     26.000      4.540    283.12000 
4     12.000      0.930      8.000      0.380     24.000      3.980     28.000      5.030    325.38000 
4     14.000      1.560     10.000      0.500     26.000      4.540     30.000      5.720    330.98999 
4     16.000      1.730     12.000      0.930     28.000      5.030     32.000      6.280    333.29001 
4     18.000      2.260     14.000      1.560     30.000      5.720     34.000      6.880    343.14001 
4     20.000      2.850     16.000      1.730     32.000      6.280     36.000      7.470    268.07999 
4     22.000      3.290     18.000      2.260     34.000      6.880     38.000      8.160    249.44000 
4     24.000      3.980     20.000      2.850     36.000      7.470     40.000      8.800    271.57001 
4     26.000      4.540     22.000      3.290     38.000      8.160     42.000      9.370    289.51999 
4     30.000      5.720     26.000      4.540     42.000      9.370     46.000     10.700    223.56000 
4     34.000      6.880     30.000      5.720     46.000     10.700     50.000     12.140    194.44000 
4     36.000      7.470     32.000      6.280     48.000     11.260     52.000     12.830    134.12000 
4     38.000      8.160     34.000      6.880     50.000     12.140     54.000     13.560    133.82001 
4     40.000      8.800     36.000      7.470     52.000     12.830     56.000     14.150    137.64000 
4     42.000      9.370     38.000      8.160     54.000     13.560     58.000     14.750    116.44000 
4     44.000     10.060     40.000      8.800     56.000     14.150     60.000     14.940    103.67000 
4     46.000     10.700     42.000      9.370     58.000     14.750     62.000     15.310    118.17000 
4     48.000     11.260     44.000     10.060     60.000     14.940     64.000     15.620    148.67999 
4     50.000     12.140     46.000     10.700     62.000     15.310     66.000     15.900    135.56000 
4     52.000     12.830     48.000     11.260     64.000     15.620     68.000     16.050    124.23000 
4     54.000     13.560     50.000     12.140     66.000     15.900     70.000     16.360    139.42000 
4     56.000     14.150     52.000     12.830     68.000     16.050     72.000     16.740    134.14999 
4     58.000     14.750     54.000     13.560     70.000     16.360     74.000     17.630    129.11000 
4     60.000     14.940     56.000     14.150     72.000     16.740     76.000     18.220    132.75999 
4     62.000     15.310     58.000     14.750     74.000     17.630     78.000     18.430    123.93000 
4     64.000     15.620     60.000     14.940     76.000     18.220     80.000     18.590    130.49001 
4     66.000     15.900     62.000     15.310     78.000     18.430     82.000     18.680    107.15000 
4     68.000     16.050     64.000     15.620     80.000     18.590     84.000     19.100     98.43000 
4     70.000     16.360     66.000     15.900     82.000     18.680     86.000     19.200    163.58000 
4     72.000     16.740     68.000     16.050     84.000     19.100     88.000     19.280    215.61000 
4     74.000     17.630     70.000     16.360     86.000     19.200     90.000     19.590    346.20001 
4     76.000     18.220     72.000     16.740     88.000     19.280     92.000     19.860    436.67999 
4     78.000     18.430     74.000     17.630     90.000     19.590     94.000     20.150    363.07999 
4     80.000     18.590     76.000     18.220     92.000     19.860     96.000     20.470    246.66000 
4     82.000     18.680     78.000     18.430     94.000     20.150     98.000     20.780    156.16000 
4     84.000     19.100     80.000     18.590     96.000     20.470    100.000     21.040    213.32001 
4     86.000     19.200     82.000     18.680     98.000     20.780    102.000     21.280    268.88000 
4     88.000     19.280     84.000     19.100    100.000     21.040    104.000     21.510    220.46001 
4     90.000     19.590     86.000     19.200    102.000     21.280    106.000     21.670    178.27000 
4     92.000     19.860     88.000     19.280    104.000     21.510    108.000     21.880    150.64000 
4     94.000     20.150     90.000     19.590    106.000     21.670    110.000     22.050    121.68000 
4     10.000      0.500      0.000      0.000     20.000      2.850     30.000      5.720    255.13000 
4     12.000      0.930      2.000      0.000     22.000      3.290     32.000      6.280    322.95001 
4     14.000      1.560      4.000      0.090     24.000      3.980     34.000      6.880    330.19000 
4     16.000      1.730      6.000      0.310     26.000      4.540     36.000      7.470    335.26999 
4     18.000      2.260      8.000      0.380     28.000      5.030     38.000      8.160    373.57001 
4     20.000      2.850     10.000      0.500     30.000      5.720     40.000      8.800    321.82001 
4     22.000      3.290     12.000      0.930     32.000      6.280     42.000      9.370    260.89001 
4     24.000      3.980     14.000      1.560     34.000      6.880     44.000     10.060    262.39999 
4     26.000      4.540     16.000      1.730     36.000      7.470     46.000     10.700    309.95001 
4     28.000      5.030     18.000      2.260     38.000      8.160     48.000     11.260    241.66000 
4     30.000      5.720     20.000      2.850     40.000      8.800     50.000     12.140    265.85999 
4     32.000      6.280     22.000      3.290     42.000      9.370     52.000     12.830    210.96001 
4     34.000      6.880     24.000      3.980     44.000     10.060     54.000     13.560    197.83000 
4     36.000      7.470     26.000      4.540     46.000     10.700     56.000     14.150    175.55000 
4     38.000      8.160     28.000      5.030     48.000     11.260     58.000     14.750    156.91000 
4     40.000      8.800     30.000      5.720     50.000     12.140     60.000     14.940    142.67999 
4     42.000      9.370     32.000      6.280     52.000     12.830     62.000     15.310    133.56000 
4     44.000     10.060     34.000      6.880     54.000     13.560     64.000     15.620    126.70000 
4     46.000     10.700     36.000      7.470     56.000     14.150     66.000     15.900    136.19000 
4     48.000     11.260     38.000      8.160     58.000     14.750     68.000     16.050    141.21001 
4     50.000     12.140     40.000      8.800     60.000     14.940     70.000     16.360    145.19000 
4     52.000     12.830     42.000      9.370     62.000     15.310     72.000     16.740    166.87000 
4     54.000     13.560     44.000     10.060     64.000     15.620     74.000     17.630    157.49001 
4     56.000     14.150     46.000     10.700     66.000     15.900     76.000     18.220    151.17999 
4     58.000     14.750     48.000     11.260     68.000     16.050     78.000     18.430    143.61000 
4     60.000     14.940     50.000     12.140     70.000     16.360     80.000     18.590    134.50999 
4     62.000     15.310     52.000     12.830     72.000     16.740     82.000     18.680    135.10001 
4     64.000     15.620     54.000     13.560     74.000     17.630     84.000     19.100    131.19000 
4     66.000     15.900     56.000     14.150     76.000     18.220     86.000     19.200    130.30000 
4     68.000     16.050     58.000     14.750     78.000     18.430     88.000     19.280    120.78000 
4     70.000     16.360     60.000     14.940     80.000     18.590     90.000     19.590    154.06000 
4     72.000     16.740     62.000     15.310     82.000     18.680     92.000     19.860    209.67999 
4     74.000     17.630     64.000     15.620     84.000     19.100     94.000     20.150    304.44000 
4     76.000     18.220     66.000     15.900     86.000     19.200     96.000     20.470    332.56000 
4     78.000     18.430     68.000     16.050     88.000     19.280     98.000     20.780    359.45999 
4     80.000     18.590     70.000     16.360     90.000     19.590    100.000     21.040    331.41000 
4     82.000     18.680     72.000     16.740     92.000     19.860    102.000     21.280    272.01001 
4     84.000     19.100     74.000     17.630     94.000     20.150    104.000     21.510    220.82001 
4     86.000     19.200     76.000     18.220     96.000     20.470    106.000     21.670    237.20000 
4     88.000     19.280     78.000     18.430     98.000     20.780    108.000     21.880    232.09000 
4     90.000     19.590     80.000     18.590    100.000     21.040    110.000     22.050    197.94000 
4      6.000      0.310      0.000      0.000     18.000      2.260     24.000      3.980    169.33000 
4      8.000      0.380      2.000      0.000     20.000      2.850     26.000      4.540    206.75000 
4     10.000      0.500      4.000      0.090     22.000      3.290     28.000      5.030    273.37000 
4     12.000      0.930      6.000      0.310     24.000      3.980     30.000      5.720    362.62000 
4     14.000      1.560      8.000      0.380     26.000      4.540     32.000      6.280    385.47000 
4     16.000      1.730     10.000      0.500     28.000      5.030     34.000      6.880    373.92999 
4     18.000      2.260     12.000      0.930     30.000      5.720     36.000      7.470    330.67999 
4     20.000      2.850     14.000      1.560     32.000      6.280     38.000      8.160    273.85001 
4     22.000      3.290     16.000      1.730     34.000      6.880     40.000      8.800    270.06000 
4     24.000      3.980     18.000      2.260     36.000      7.470     42.000      9.370    280.25000 
4     26.000      4.540     20.000      2.850     38.000      8.160     44.000     10.060    311.14001 
4     30.000      5.720     24.000      3.980     42.000      9.370     48.000     11.260    261.53000 
4     34.000      6.880     28.000      5.030     46.000     10.700     52.000     12.830    218.10001 
4     36.000      7.470     30.000      5.720     48.000     11.260     54.000     13.560    158.14999 
4     38.000      8.160     32.000      6.280     50.000     12.140     56.000     14.150    140.89000 
4     40.000      8.800     34.000      6.880     52.000     12.830     58.000     14.750    133.21001 
4     42.000      9.370     36.000      7.470     54.000     13.560     60.000     14.940    129.09000 
4     44.000     10.060     38.000      8.160     56.000     14.150     62.000     15.310    120.39000 
4     46.000     10.700     40.000      8.800     58.000     14.750     64.000     15.620    134.05000 
4     48.000     11.260     42.000      9.370     60.000     14.940     66.000     15.900    141.91000 
4     50.000     12.140     44.000     10.060     62.000     15.310     68.000     16.050    149.89999 
4     52.000     12.830     46.000     10.700     64.000     15.620     70.000     16.360    150.23000 
4     54.000     13.560     48.000     11.260     66.000     15.900     72.000     16.740    146.71001 
4     56.000     14.150     50.000     12.140     68.000     16.050     74.000     17.630    146.03999 
4     58.000     14.750     52.000     12.830     70.000     16.360     76.000     18.220    133.64999 
4     60.000     14.940     54.000     13.560     72.000     16.740     78.000     18.430    133.78999 
4     62.000     15.310     56.000     14.150     74.000     17.630     80.000     18.590    122.50000 
4     64.000     15.620     58.000     14.750     76.000     18.220     82.000     18.680    123.75000 
4     66.000     15.900     60.000     14.940     78.000     18.430     84.000     19.100    118.00000 
4     68.000     16.050     62.000     15.310     80.000     18.590     86.000     19.200    117.84000 
4     70.000     16.360     64.000     15.620     82.000     18.680     88.000     19.280    174.98000 
4     72.000     16.740     66.000     15.900     84.000     19.100     90.000     19.590    246.62000 
4     74.000     17.630     68.000     16.050     86.000     19.200     92.000     19.860    368.53000 
4     76.000     18.220     70.000     16.360     88.000     19.280     94.000     20.150    426.79001 
4     78.000     18.430     72.000     16.740     90.000     19.590     96.000     20.470    367.45999 
4     80.000     18.590     74.000     17.630     92.000     19.860     98.000     20.780    271.53000 
4     82.000     18.680     76.000     18.220     94.000     20.150    100.000     21.040    211.48000 
4     84.000     19.100     78.000     18.430     96.000     20.470    102.000     21.280    240.91000 
4     86.000     19.200     80.000     18.590     98.000     20.780    104.000     21.510    250.36000 
4     88.000     19.280     82.000     18.680    100.000     21.040    106.000     21.670    222.78999 
4     90.000     19.590     84.000     19.100    102.000     21.280    108.000     21.880    186.00999 
4     92.000     19.860     86.000     19.200    104.000     21.510    110.000     22.050    160.20000 
4      4.000      0.090      0.000      0.000     20.000      2.850     24.000      3.980    184.13000 
4      6.000      0.310      2.000      0.000     22.000      3.290     26.000      4.540    205.92999 
4      8.000      0.380      4.000      0.090     24.000      3.980     28.000      5.030    248.62000 
4     10.000      0.500      6.000      0.310     26.000      4.540     30.000      5.720    410.25000 
4     12.000      0.930      8.000      0.380     28.000      5.030     32.000      6.280    564.40997 
4     14.000      1.560     10.000      0.500     30.000      5.720     34.000      6.880    422.48001 
4     16.000      1.730     12.000      0.930     32.000      6.280     36.000      7.470    286.10001 
4     18.000      2.260     14.000      1.560     34.000      6.880     38.000      8.160    305.67001 
4     20.000      2.850     16.000      1.730     36.000      7.470     40.000      8.800    309.82001 
4     22.000      3.290     18.000      2.260     38.000      8.160     42.000      9.370    308.70001 
4     24.000      3.980     20.000      2.850     40.000      8.800     44.000     10.060    310.59000 
4     30.000      5.720     26.000      4.540     46.000     10.700     50.000     12.140    261.04999 
4     34.000      6.880     30.000      5.720     50.000     12.140     54.000     13.560    182.23000 
4     36.000      7.470     32.000      6.280     52.000     12.830     56.000     14.150    145.42999 
4     38.000      8.160     34.000      6.880     54.000     13.560     58.000     14.750    142.34000 
4     40.000      8.800     36.000      7.470     56.000     14.150     60.000     14.940    145.28000 
4     42.000      9.370     38.000      8.160     58.000     14.750     62.000     15.310    154.99001 
4     44.000     10.060     40.000      8.800     60.000     14.940     64.000     15.620    162.74001 
4     46.000     10.700     42.000      9.370     62.000     15.310     66.000     15.900    198.00000 
4     50.000     12.140     46.000     10.700     66.000     15.900     70.000     16.360    184.83000 
4     52.000     12.830     48.000     11.260     68.000     16.050     72.000     16.740    169.73000 
4     54.000     13.560     50.000     12.140     70.000     16.360     74.000     17.630    161.34000 
4     56.000     14.150     52.000     12.830     72.000     16.740     76.000     18.220    156.05000 
4     58.000     14.750     54.000     13.560     74.000     17.630     78.000     18.430    126.96000 
4     60.000     14.940     56.000     14.150     76.000     18.220     80.000     18.590    123.42000 
4     62.000     15.310     58.000     14.750     78.000     18.430     82.000     18.680    111.72000 
4     64.000     15.620     60.000     14.940     80.000     18.590     84.000     19.100    128.58000 
4     66.000     15.900     62.000     15.310     82.000     18.680     86.000     19.200    171.42999 
4     68.000     16.050     64.000     15.620     84.000     19.100     88.000     19.280    179.13000 
4     70.000     16.360     66.000     15.900     86.000     19.200     90.000     19.590    277.10001 
4     72.000     16.740     68.000     16.050     88.000     19.280     92.000     19.860    382.29999 
4     74.000     17.630     70.000     16.360     90.000     19.590     94.000     20.150    489.39999 
4     76.000     18.220     72.000     16.740     92.000     19.860     96.000     20.470    377.92001 
4     78.000     18.430     74.000     17.630     94.000     20.150     98.000     20.780    257.89001 
4     80.000     18.590     76.000     18.220     96.000     20.470    100.000     21.040    328.42001 
4     82.000     18.680     78.000     18.430     98.000     20.780    102.000     21.280    287.51001 
4     84.000     19.100     80.000     18.590    100.000     21.040    104.000     21.510    229.94000 
4     86.000     19.200     82.000     18.680    102.000     21.280    106.000     21.670    217.89000 
4     88.000     19.280     84.000     19.100    104.000     21.510    108.000     21.880    202.28999 
4     90.000     19.590     86.000     19.200    106.000     21.670    110.000     22.050    177.21001 
4     12.000      0.930      0.000      0.000     24.000      3.980     36.000      7.470    359.35001 
4     14.000      1.560      2.000      0.000     26.000      4.540     38.000      8.160    366.14999 
4     16.000      1.730      4.000      0.090     28.000      5.030     40.000      8.800    381.91000 
4     18.000      2.260      6.000      0.310     30.000      5.720     42.000      9.370    366.38000 
4     20.000      2.850      8.000      0.380     32.000      6.280     44.000     10.060    333.56000 
4     22.000      3.290     10.000      0.500     34.000      6.880     46.000     10.700    297.95999 
4     24.000      3.980     12.000      0.930     36.000      7.470     48.000     11.260    316.82001 
4     26.000      4.540     14.000      1.560     38.000      8.160     50.000     12.140    351.92001 
4     28.000      5.030     16.000      1.730     40.000      8.800     52.000     12.830    275.26999 
4     30.000      5.720     18.000      2.260     42.000      9.370     54.000     13.560    284.48001 
4     32.000      6.280     20.000      2.850     44.000     10.060     56.000     14.150    222.91000 
4     34.000      6.880     22.000      3.290     46.000     10.700     58.000     14.750    200.49001 
4     36.000      7.470     24.000      3.980     48.000     11.260     60.000     14.940    179.14999 
4     38.000      8.160     26.000      4.540     50.000     12.140     62.000     15.310    161.33000 
4     40.000      8.800     28.000      5.030     52.000     12.830     64.000     15.620    169.45000 
4     42.000      9.370     30.000      5.720     54.000     13.560     66.000     15.900    172.73000 
4     44.000     10.060     32.000      6.280     56.000     14.150     68.000     16.050    166.94000 
4     46.000     10.700     34.000      6.880     58.000     14.750     70.000     16.360    200.37000 
4     48.000     11.260     36.000      7.470     60.000     14.940     72.000     16.740    185.48000 
4     50.000     12.140     38.000      8.160     62.000     15.310     74.000     17.630    174.84000 
4     52.000     12.830     40.000      8.800     64.000     15.620     76.000     18.220    215.75999 
4     54.000     13.560     42.000      9.370     66.000     15.900     78.000     18.430    197.28999 
4     56.000     14.150     44.000     10.060     68.000     16.050     80.000     18.590    178.46001 
4     58.000     14.750     46.000     10.700     70.000     16.360     82.000     18.680    152.64000 
4     60.000     14.940     48.000     11.260     72.000     16.740     84.000     19.100    145.52000 
4     62.000     15.310     50.000     12.140     74.000     17.630     86.000     19.200    137.37000 
4     64.000     15.620     52.000     12.830     76.000     18.220     88.000     19.280    147.03000 
4     66.000     15.900     54.000     13.560     78.000     18.430     90.000     19.590    158.22000 
4     68.000     16.050     56.000     14.150     80.000     18.590     92.000     19.860    155.52000 
4     70.000     16.360     58.000     14.750     82.000     18.680     94.000     20.150    212.58000 
4     72.000     16.740     60.000     14.940     84.000     19.100     96.000     20.470    248.67000 
4     74.000     17.630     62.000     15.310     86.000     19.200     98.000     20.780    335.01001 
4     76.000     18.220     64.000     15.620     88.000     19.280    100.000     21.040    383.25000 
4     78.000     18.430     66.000     15.900     90.000     19.590    102.000     21.280    374.76999 
4     80.000     18.590     68.000     16.050     92.000     19.860    104.000     21.510    332.12000 
4     82.000     18.680     70.000     16.360     94.000     20.150    106.000     21.670    271.56000 
4     84.000     19.100     72.000     16.740     96.000     20.470    108.000     21.880    281.26999 
4     86.000     19.200     74.000     17.630     98.000     20.780    110.000     22.050    263.42999 
4      0.000      0.000     30.000      5.720     10.000      0.500     20.000      2.850    230.67000 
4      2.000      0.000     32.000      6.280     12.000      0.930     22.000      3.290    215.24001 
4      4.000      0.090     34.000      6.880     14.000      1.560     24.000      3.980    225.78999 
4      6.000      0.310     36.000      7.470     16.000      1.730     26.000      4.540    246.34000 
4      8.000      0.380     38.000      8.160     18.000      2.260     28.000      5.030    253.77000 
4     10.000      0.500     40.000      8.800     20.000      2.850     30.000      5.720    301.42999 
4     12.000      0.930     42.000      9.370     22.000      3.290     32.000      6.280    341.34000 
4     14.000      1.560     44.000     10.060     24.000      3.980     34.000      6.880    336.20999 
4     16.000      1.730     46.000     10.700     26.000      4.540     36.000      7.470    314.57001 
4     18.000      2.260     48.000     11.260     28.000      5.030     38.000      8.160    315.89001 
4     20.000      2.850     50.000     12.140     30.000      5.720     40.000      8.800    285.79001 
4     22.000      3.290     52.000     12.830     32.000      6.280     42.000      9.370    260.45001 
4     24.000      3.980     54.000     13.560     34.000      6.880     44.000     10.060    254.75000 
4     26.000      4.540     56.000     14.150     36.000      7.470     46.000     10.700    264.39001 
4     28.000      5.030     58.000     14.750     38.000      8.160     48.000     11.260    262.32999 
4     30.000      5.720     60.000     14.940     40.000      8.800     50.000     12.140    262.29999 
4     32.000      6.280     62.000     15.310     42.000      9.370     52.000     12.830    248.57001 
4     34.000      6.880     64.000     15.620     44.000     10.060     54.000     13.560    227.25000 
4     36.000      7.470     66.000     15.900     46.000     10.700     56.000     14.150    199.21001 
4     38.000      8.160     68.000     16.050     48.000     11.260     58.000     14.750    175.67999 
4     40.000      8.800     70.000     16.360     50.000     12.140     60.000     14.940    161.17999 
4     42.000      9.370     72.000     16.740     52.000     12.830     62.000     15.310    156.16000 
4     44.000     10.060     74.000     17.630     54.000     13.560     64.000     15.620    153.60001 
4     46.000     10.700     76.000     18.220     56.000     14.150     66.000     15.900    158.55000 
4     48.000     11.260     78.000     18.430     58.000     14.750     68.000     16.050    176.32001 
4     50.000     12.140     80.000     18.590     60.000     14.940     70.000     16.360    203.59000 
4     52.000     12.830     82.000     18.680     62.000     15.310     72.000     16.740    225.35001 
4     54.000     13.560     84.000     19.100     64.000     15.620     74.000     17.630    283.10999 
4     56.000     14.150     86.000     19.200     66.000     15.900     76.000     18.220    295.28000 
4     58.000     14.750     88.000     19.280     68.000     16.050     78.000     18.430    298.29999 
4     60.000     14.940     90.000     19.590     70.000     16.360     80.000     18.590    275.95001 
4     62.000     15.310     92.000     19.860     72.000     16.740     82.000     18.680    239.47000 
4     64.000     15.620     94.000     20.150     74.000     17.630     84.000     19.100    204.73000 
4     66.000     15.900     96.000     20.470     76.000     18.220     86.000     19.200    204.02000 
4     68.000     16.050     98.000     20.780     78.000     18.430     88.000     19.280    201.50000 
4     70.000     16.360    100.000     21.040     80.000     18.590     90.000     19.590    203.67999 
4     72.000     16.740    102.000     21.280     82.000     18.680     92.000     19.860    217.57001 
4     74.000     17.630    104.000     21.510     84.000     19.100     94.000     20.150    242.24001 
4     76.000     18.220    106.000     21.670     86.000     19.200     96.000     20.470    229.57001 
4     78.000     18.430    108.000     21.880     88.000     19.280     98.000     20.780    237.85001 
4     80.000     18.590    110.000     22.050     90.000     19.590    100.000     21.040    225.50000 
4      0.000      0.000     30.000      5.720     12.000      0.930     18.000      2.260    224.67999 
4      2.000      0.000     32.000      6.280     14.000      1.560     20.000      2.850    223.58000 
4      4.000      0.090     34.000      6.880     16.000      1.730     22.000      3.290    226.42999 
4      6.000      0.310     36.000      7.470     18.000      2.260     24.000      3.980    241.92999 
4      8.000      0.380     38.000      8.160     20.000      2.850     26.000      4.540    272.42999 
4     10.000      0.500     40.000      8.800     22.000      3.290     28.000      5.030    299.91000 
4     12.000      0.930     42.000      9.370     24.000      3.980     30.000      5.720    360.85001 
4     14.000      1.560     44.000     10.060     26.000      4.540     32.000      6.280    387.72000 
4     16.000      1.730     46.000     10.700     28.000      5.030     34.000      6.880    377.34000 
4     18.000      2.260     48.000     11.260     30.000      5.720     36.000      7.470    310.22000 
4     20.000      2.850     50.000     12.140     32.000      6.280     38.000      8.160    270.12000 
4     22.000      3.290     52.000     12.830     34.000      6.880     40.000      8.800    267.10001 
4     24.000      3.980     54.000     13.560     36.000      7.470     42.000      9.370    281.34000 
4     26.000      4.540     56.000     14.150     38.000      8.160     44.000     10.060    269.72000 
4     28.000      5.030     58.000     14.750     40.000      8.800     46.000     10.700    269.42999 
4     30.000      5.720     60.000     14.940     42.000      9.370     48.000     11.260    276.60999 
4     32.000      6.280     62.000     15.310     44.000     10.060     50.000     12.140    269.07999 
4     34.000      6.880     64.000     15.620     46.000     10.700     52.000     12.830    228.41000 
4     36.000      7.470     66.000     15.900     48.000     11.260     54.000     13.560    195.81000 
4     38.000      8.160     68.000     16.050     50.000     12.140     56.000     14.150    176.23000 
4     40.000      8.800     70.000     16.360     52.000     12.830     58.000     14.750    161.34000 
4     42.000      9.370     72.000     16.740     54.000     13.560     60.000     14.940    153.92000 
4     44.000     10.060     74.000     17.630     56.000     14.150     62.000     15.310    148.41000 
4     46.000     10.700     76.000     18.220     58.000     14.750     64.000     15.620    166.23000 
4     48.000     11.260     78.000     18.430     60.000     14.940     66.000     15.900    175.64999 
4     50.000     12.140     80.000     18.590     62.000     15.310     68.000     16.050    203.67000 
4     52.000     12.830     82.000     18.680     64.000     15.620     70.000     16.360    228.82001 
4     54.000     13.560     84.000     19.100     66.000     15.900     72.000     16.740    282.28000 
4     56.000     14.150     86.000     19.200     68.000     16.050     74.000     17.630    322.57999 
4     58.000     14.750     88.000     19.280     70.000     16.360     76.000     18.220    327.97000 
4     60.000     14.940     90.000     19.590     72.000     16.740     78.000     18.430    306.42001 
4     62.000     15.310     92.000     19.860     74.000     17.630     80.000     18.590    245.30000 
4     64.000     15.620     94.000     20.150     76.000     18.220     82.000     18.680    200.77000 
4     66.000     15.900     96.000     20.470     78.000     18.430     84.000     19.100    194.83000 
4     68.000     16.050     98.000     20.780     80.000     18.590     86.000     19.200    202.77000 
4     70.000     16.360    100.000     21.040     82.000     18.680     88.000     19.280    218.56000 
4     72.000     16.740    102.000     21.280     84.000     19.100     90.000     19.590    238.11000 
4     74.000     17.630    104.000     21.510     86.000     19.200     92.000     19.860    265.14999 
4     76.000     18.220    106.000     21.670     88.000     19.280     94.000     20.150    278.29999 
4     78.000     18.430    108.000     21.880     90.000     19.590     96.000     20.470    227.41000 
4     80.000     18.590    110.000     22.050     92.000     19.860     98.000     20.780    200.70000 
4      8.000      0.380      0.000      0.000     24.000      3.980     32.000      6.280    291.87000 
4     10.000      0.500      2.000      0.000     26.000      4.540     34.000      6.880    385.10999 
4     12.000      0.930      4.000      0.090     28.000      5.030     36.000      7.470    466.91000 
4     14.000      1.560      6.000      0.310     30.000      5.720     38.000      8.160    413.92001 
4     16.000      1.730      8.000      0.380     32.000      6.280     40.000      8.800    353.35001 
4     18.000      2.260     10.000      0.500     34.000      6.880     42.000      9.370    329.95999 
4     20.000      2.850     12.000      0.930     36.000      7.470     44.000     10.060    328.51999 
4     22.000      3.290     14.000      1.560     38.000      8.160     46.000     10.700    306.07999 
4     24.000      3.980     16.000      1.730     40.000      8.800     48.000     11.260    360.32001 
4     28.000      5.030     20.000      2.850     44.000     10.060     52.000     12.830    246.41000 
4     30.000      5.720     22.000      3.290     46.000     10.700     54.000     13.560    271.22000 
4     32.000      6.280     24.000      3.980     48.000     11.260     56.000     14.150    207.78999 
4     34.000      6.880     26.000      4.540     50.000     12.140     58.000     14.750    184.91000 
4     36.000      7.470     28.000      5.030     52.000     12.830     60.000     14.940    180.50000 
4     38.000      8.160     30.000      5.720     54.000     13.560     62.000     15.310    171.80000 
4     40.000      8.800     32.000      6.280     56.000     14.150     64.000     15.620    173.10001 
4     42.000      9.370     34.000      6.880     58.000     14.750     66.000     15.900    203.28999 
4     44.000     10.060     36.000      7.470     60.000     14.940     68.000     16.050    242.64999 
4     46.000     10.700     38.000      8.160     62.000     15.310     70.000     16.360    273.03000 
4     48.000     11.260     40.000      8.800     64.000     15.620     72.000     16.740    206.38000 
4     50.000     12.140     42.000      9.370     66.000     15.900     74.000     17.630    215.98000 
4     52.000     12.830     44.000     10.060     68.000     16.050     76.000     18.220    226.67000 
4     54.000     13.560     46.000     10.700     70.000     16.360     78.000     18.430    186.92000 
4     56.000     14.150     48.000     11.260     72.000     16.740     80.000     18.590    167.49001 
4     58.000     14.750     50.000     12.140     74.000     17.630     82.000     18.680    136.39000 
4     60.000     14.940     52.000     12.830     76.000     18.220     84.000     19.100    132.64000 
4     62.000     15.310     54.000     13.560     78.000     18.430     86.000     19.200    138.64000 
4     64.000     15.620     56.000     14.150     80.000     18.590     88.000     19.280    162.94000 
4     66.000     15.900     58.000     14.750     82.000     18.680     90.000     19.590    210.78999 
4     68.000     16.050     60.000     14.940     84.000     19.100     92.000     19.860    218.73000 
4     70.000     16.360     62.000     15.310     86.000     19.200     94.000     20.150    288.47000 
4     72.000     16.740     64.000     15.620     88.000     19.280     96.000     20.470    323.26999 
4     74.000     17.630     66.000     15.900     90.000     19.590     98.000     20.780    393.29999 
4     76.000     18.220     68.000     16.050     92.000     19.860    100.000     21.040    390.70999 
4     78.000     18.430     70.000     16.360     94.000     20.150    102.000     21.280    357.95999 
4     80.000     18.590     72.000     16.740     96.000     20.470    104.000     21.510    377.54001 
4     82.000     18.680     74.000     17.630     98.000     20.780    106.000     21.670    306.85999 
4     84.000     19.100     76.000     18.220    100.000     21.040    108.000     21.880    242.27000 
4     86.000     19.200     78.000     18.430    102.000     21.280    110.000     22.050    206.13000 
4      0.000      0.000     30.000      5.720     14.000      1.560     16.000      1.730    211.46001 
4      2.000      0.000     32.000      6.280     16.000      1.730     18.000      2.260    244.60001 
4      4.000      0.090     34.000      6.880     18.000      2.260     20.000      2.850    221.85001 
4      6.000      0.310     36.000      7.470     20.000      2.850     22.000      3.290    228.59000 
4      8.000      0.380     38.000      8.160     22.000      3.290     24.000      3.980    286.09000 
4     10.000      0.500     40.000      8.800     24.000      3.980     26.000      4.540    321.67999 
4     12.000      0.930     42.000      9.370     26.000      4.540     28.000      5.030    315.48001 
4     14.000      1.560     44.000     10.060     28.000      5.030     30.000      5.720    459.06000 
4     16.000      1.730     46.000     10.700     30.000      5.720     32.000      6.280    412.03000 
4     18.000      2.260     48.000     11.260     32.000      6.280     34.000      6.880    299.12000 
4     20.000      2.850     50.000     12.140     34.000      6.880     36.000      7.470    240.24001 
4     22.000      3.290     52.000     12.830     36.000      7.470     38.000      8.160    289.94000 
4     24.000      3.980     54.000     13.560     38.000      8.160     40.000      8.800    291.31000 
4     26.000      4.540     56.000     14.150     40.000      8.800     42.000      9.370    278.13000 
4     28.000      5.030     58.000     14.750     42.000      9.370     44.000     10.060    257.42999 
4     30.000      5.720     60.000     14.940     44.000     10.060     46.000     10.700    295.39001 
4     32.000      6.280     62.000     15.310     46.000     10.700     48.000     11.260    280.59000 
4     34.000      6.880     64.000     15.620     48.000     11.260     50.000     12.140    226.48000 
4     36.000      7.470     66.000     15.900     50.000     12.140     52.000     12.830    187.14999 
4     38.000      8.160     68.000     16.050     52.000     12.830     54.000     13.560    181.89999 
4     40.000      8.800     70.000     16.360     54.000     13.560     56.000     14.150    165.42000 
4     42.000      9.370     72.000     16.740     56.000     14.150     58.000     14.750    145.53000 
4     44.000     10.060     74.000     17.630     58.000     14.750     60.000     14.940    153.05000 
4     46.000     10.700     76.000     18.220     60.000     14.940     62.000     15.310    160.78999 
4     48.000     11.260     78.000     18.430     62.000     15.310     64.000     15.620    190.49001 
4     50.000     12.140     80.000     18.590     64.000     15.620     66.000     15.900    187.08000 
4     52.000     12.830     82.000     18.680     66.000     15.900     68.000     16.050    233.81000 
4     54.000     13.560     84.000     19.100     68.000     16.050     70.000     16.360    309.23999 
4     56.000     14.150     86.000     19.200     70.000     16.360     72.000     16.740    279.04001 
4     58.000     14.750     88.000     19.280     72.000     16.740     74.000     17.630    403.38000 
4     60.000     14.940     90.000     19.590     74.000     17.630     76.000     18.220    288.78000 
4     62.000     15.310     92.000     19.860     76.000     18.220     78.000     18.430    253.07001 
4     64.000     15.620     94.000     20.150     78.000     18.430     80.000     18.590    213.64999 
4     66.000     15.900     96.000     20.470     80.000     18.590     82.000     18.680    166.34000 
4     68.000     16.050     98.000     20.780     82.000     18.680     84.000     19.100    211.57001 
4     70.000     16.360    100.000     21.040     84.000     19.100     86.000     19.200    237.64000 
4     72.000     16.740    102.000     21.280     86.000     19.200     88.000     19.280    227.14999 
4     74.000     17.630    104.000     21.510     88.000     19.280     90.000     19.590    301.94000 
4     76.000     18.220    106.000     21.670     90.000     19.590     92.000     19.860    287.79999 
4     78.000     18.430    108.000     21.880     92.000     19.860     94.000     20.150    257.87000 
4     80.000     18.590    110.000     22.050     94.000     20.150     96.000     20.470    129.19000 
4      6.000      0.310      0.000      0.000     24.000      3.980     30.000      5.720    248.73000 
4      8.000      0.380      2.000      0.000     26.000      4.540     32.000      6.280    327.57999 
4     10.000      0.500      4.000      0.090     28.000      5.030     34.000      6.880    465.34000 
4     12.000      0.930      6.000      0.310     30.000      5.720     36.000      7.470    470.38000 
4     14.000      1.560      8.000      0.380     32.000      6.280     38.000      8.160    384.82001 
4     16.000      1.730     10.000      0.500     34.000      6.880     40.000      8.800    334.25000 
4     18.000      2.260     12.000      0.930     36.000      7.470     42.000      9.370    323.42999 
4     20.000      2.850     14.000      1.560     38.000      8.160     44.000     10.060    289.51001 
4     22.000      3.290     16.000      1.730     40.000      8.800     46.000     10.700    327.39001 
4     24.000      3.980     18.000      2.260     42.000      9.370     48.000     11.260    379.51999 
4     30.000      5.720     24.000      3.980     48.000     11.260     54.000     13.560    255.00000 
4     34.000      6.880     28.000      5.030     52.000     12.830     58.000     14.750    210.67999 
4     36.000      7.470     30.000      5.720     54.000     13.560     60.000     14.940    168.47000 
4     38.000      8.160     32.000      6.280     56.000     14.150     62.000     15.310    162.12000 
4     40.000      8.800     34.000      6.880     58.000     14.750     64.000     15.620    192.21001 
4     42.000      9.370     36.000      7.470     60.000     14.940     66.000     15.900    237.24001 
4     48.000     11.260     42.000      9.370     66.000     15.900     72.000     16.740    238.53999 
4     50.000     12.140     44.000     10.060     68.000     16.050     74.000     17.630    227.14000 
4     52.000     12.830     46.000     10.700     70.000     16.360     76.000     18.220    208.42999 
4     54.000     13.560     48.000     11.260     72.000     16.740     78.000     18.430    184.27000 
4     56.000     14.150     50.000     12.140     74.000     17.630     80.000     18.590    150.17000 
4     58.000     14.750     52.000     12.830     76.000     18.220     82.000     18.680    131.92999 
4     60.000     14.940     54.000     13.560     78.000     18.430     84.000     19.100    129.19000 
4     62.000     15.310     56.000     14.150     80.000     18.590     86.000     19.200    144.73000 
4     64.000     15.620     58.000     14.750     82.000     18.680     88.000     19.280    196.81000 
4     66.000     15.900     60.000     14.940     84.000     19.100     90.000     19.590    245.56000 
4     68.000     16.050     62.000     15.310     86.000     19.200     92.000     19.860    251.36000 
4     70.000     16.360     64.000     15.620     88.000     19.280     94.000     20.150    342.07999 
4     72.000     16.740     66.000     15.900     90.000     19.590     96.000     20.470    335.98999 
4     74.000     17.630     68.000     16.050     92.000     19.860     98.000     20.780    381.62000 
4     76.000     18.220     70.000     16.360     94.000     20.150    100.000     21.040    372.26001 
4     78.000     18.430     72.000     16.740     96.000     20.470    102.000     21.280    437.98999 
4     80.000     18.590     74.000     17.630     98.000     20.780    104.000     21.510    369.63000 
4     82.000     18.680     76.000     18.220    100.000     21.040    106.000     21.670    259.26999 
4     84.000     19.100     78.000     18.430    102.000     21.280    108.000     21.880    205.73000 
4     86.000     19.200     80.000     18.590    104.000     21.510    110.000     22.050    196.67999 
4      4.000      0.090      0.000      0.000     24.000      3.980     28.000      5.030    217.60001 
4      6.000      0.310      2.000      0.000     26.000      4.540     30.000      5.720    272.19000 
4      8.000      0.380      4.000      0.090     28.000      5.030     32.000      6.280    406.73001 
4     10.000      0.500      6.000      0.310     30.000      5.720     34.000      6.880    491.06000 
4     12.000      0.930      8.000      0.380     32.000      6.280     36.000      7.470    449.23001 
4     14.000      1.560     10.000      0.500     34.000      6.880     38.000      8.160    355.09000 
4     16.000      1.730     12.000      0.930     36.000      7.470     40.000      8.800    315.70999 
4     18.000      2.260     14.000      1.560     38.000      8.160     42.000      9.370    323.28000 
4     20.000      2.850     16.000      1.730     40.000      8.800     44.000     10.060    291.42001 
4     22.000      3.290     18.000      2.260     42.000      9.370     46.000     10.700    333.76001 
4     30.000      5.720     26.000      4.540     50.000     12.140     54.000     13.560    223.56000 
4     34.000      6.880     30.000      5.720     54.000     13.560     58.000     14.750    185.72000 
4     36.000      7.470     32.000      6.280     56.000     14.150     60.000     14.940    148.20000 
4     38.000      8.160     34.000      6.880     58.000     14.750     62.000     15.310    174.14999 
4     40.000      8.800     36.000      7.470     60.000     14.940     64.000     15.620    225.25000 
4     42.000      9.370     38.000      8.160     62.000     15.310     66.000     15.900    268.20001 
4     50.000     12.140     46.000     10.700     70.000     16.360     74.000     17.630    221.00999 
4     52.000     12.830     48.000     11.260     72.000     16.740     76.000     18.220    204.14000 
4     54.000     13.560     50.000     12.140     74.000     17.630     78.000     18.430    162.16000 
4     56.000     14.150     52.000     12.830     76.000     18.220     80.000     18.590    147.28999 
4     58.000     14.750     54.000     13.560     78.000     18.430     82.000     18.680    122.49000 
4     60.000     14.940     56.000     14.150     80.000     18.590     84.000     19.100    127.17000 
4     62.000     15.310     58.000     14.750     82.000     18.680     86.000     19.200    174.28999 
4     64.000     15.620     60.000     14.940     84.000     19.100     88.000     19.280    228.07001 
4     66.000     15.900     62.000     15.310     86.000     19.200     90.000     19.590    271.07999 
4     68.000     16.050     64.000     15.620     88.000     19.280     92.000     19.860    293.39999 
4     70.000     16.360     66.000     15.900     90.000     19.590     94.000     20.150    361.94000 
4     72.000     16.740     68.000     16.050     92.000     19.860     96.000     20.470    310.41000 
4     74.000     17.630     70.000     16.360     94.000     20.150     98.000     20.780    339.01999 
4     76.000     18.220     72.000     16.740     96.000     20.470    100.000     21.040    489.92001 
4     78.000     18.430     74.000     17.630     98.000     20.780    102.000     21.280    436.13000 
4     80.000     18.590     76.000     18.220    100.000     21.040    104.000     21.510    314.98999 
4     82.000     18.680     78.000     18.430    102.000     21.280    106.000     21.670    212.10001 
4     84.000     19.100     80.000     18.590    104.000     21.510    108.000     21.880    191.49001 
4     86.000     19.200     82.000     18.680    106.000     21.670    110.000     22.050    196.32001 
4      4.000      0.090      0.000      0.000     28.000      5.030     32.000      6.280    342.64001 
4      6.000      0.310      2.000      0.000     30.000      5.720     34.000      6.880    319.32001 
4      8.000      0.380      4.000      0.090     32.000      6.280     36.000      7.470    309.23001 
4     10.000      0.500      6.000      0.310     34.000      6.880     38.000      8.160    401.00000 
4     12.000      0.930      8.000      0.380     36.000      7.470     40.000      8.800    485.31000 
4     14.000      1.560     10.000      0.500     38.000      8.160     42.000      9.370    370.84000 
4     16.000      1.730     12.000      0.930     40.000      8.800     44.000     10.060    311.23999 
4     18.000      2.260     14.000      1.560     42.000      9.370     46.000     10.700    313.20001 
4     20.000      2.850     16.000      1.730     44.000     10.060     48.000     11.260    335.23001 
4     22.000      3.290     18.000      2.260     46.000     10.700     50.000     12.140    344.12000 
4     30.000      5.720     26.000      4.540     54.000     13.560     58.000     14.750    216.19000 
4     34.000      6.880     30.000      5.720     58.000     14.750     62.000     15.310    225.20000 
4     36.000      7.470     32.000      6.280     60.000     14.940     64.000     15.620    216.69000 
4     38.000      8.160     34.000      6.880     62.000     15.310     66.000     15.900    266.97000 
4     44.000     10.060     40.000      8.800     68.000     16.050     72.000     16.740    417.03000 
4     50.000     12.140     46.000     10.700     74.000     17.630     78.000     18.430    222.02000 
4     52.000     12.830     48.000     11.260     76.000     18.220     80.000     18.590    187.82001 
4     54.000     13.560     50.000     12.140     78.000     18.430     82.000     18.680    152.25000 
4     56.000     14.150     52.000     12.830     80.000     18.590     84.000     19.100    148.21001 
4     58.000     14.750     54.000     13.560     82.000     18.680     86.000     19.200    185.13000 
4     60.000     14.940     56.000     14.150     84.000     19.100     88.000     19.280    214.27000 
4     62.000     15.310     58.000     14.750     86.000     19.200     90.000     19.590    258.23999 
4     64.000     15.620     60.000     14.940     88.000     19.280     92.000     19.860    344.42999 
4     66.000     15.900     62.000     15.310     90.000     19.590     94.000     20.150    331.20001 
4     68.000     16.050     64.000     15.620     92.000     19.860     96.000     20.470    226.52000 
4     70.000     16.360     66.000     15.900     94.000     20.150     98.000     20.780    244.70000 
4     72.000     16.740     68.000     16.050     96.000     20.470    100.000     21.040    401.70001 
4     74.000     17.630     70.000     16.360     98.000     20.780    102.000     21.280    547.42999 
4     76.000     18.220     72.000     16.740    100.000     21.040    104.000     21.510    440.79001 
4     78.000     18.430     74.000     17.630    102.000     21.280    106.000     21.670    305.78000 
4     80.000     18.590     76.000     18.220    104.000     21.510    108.000     21.880    243.33000 
4     82.000     18.680     78.000     18.430    106.000     21.670    110.000     22.050    180.06000 
4     10.000      0.500      0.000      0.000     30.000      5.720     40.000      8.800    376.97000 
4     12.000      0.930      2.000      0.000     32.000      6.280     42.000      9.370    378.01001 
4     14.000      1.560      4.000      0.090     34.000      6.880     44.000     10.060    359.45999 
4     16.000      1.730      6.000      0.310     36.000      7.470     46.000     10.700    372.56000 
4     18.000      2.260      8.000      0.380     38.000      8.160     48.000     11.260    347.59000 
4     20.000      2.850     10.000      0.500     40.000      8.800     50.000     12.140    365.60999 
4     22.000      3.290     12.000      0.930     42.000      9.370     52.000     12.830    303.92001 
4     28.000      5.030     18.000      2.260     48.000     11.260     58.000     14.750    226.67999 
4     30.000      5.720     20.000      2.850     50.000     12.140     60.000     14.940    245.02000 
4     32.000      6.280     22.000      3.290     52.000     12.830     62.000     15.310    211.58000 
4     34.000      6.880     24.000      3.980     54.000     13.560     64.000     15.620    214.42000 
4     36.000      7.470     26.000      4.540     56.000     14.150     66.000     15.900    219.64000 
4     38.000      8.160     28.000      5.030     58.000     14.750     68.000     16.050    275.76999 
4     40.000      8.800     30.000      5.720     60.000     14.940     70.000     16.360    348.91000 
4     42.000      9.370     32.000      6.280     62.000     15.310     72.000     16.740    386.64999 
4     44.000     10.060     34.000      6.880     64.000     15.620     74.000     17.630    293.82999 
4     46.000     10.700     36.000      7.470     66.000     15.900     76.000     18.220    405.70001 
4     50.000     12.140     40.000      8.800     70.000     16.360     80.000     18.590    240.28999 
4     52.000     12.830     42.000      9.370     72.000     16.740     82.000     18.680    253.36000 
4     54.000     13.560     44.000     10.060     74.000     17.630     84.000     19.100    203.42999 
4     56.000     14.150     46.000     10.700     76.000     18.220     86.000     19.200    185.28999 
4     58.000     14.750     48.000     11.260     78.000     18.430     88.000     19.280    176.42000 
4     60.000     14.940     50.000     12.140     80.000     18.590     90.000     19.590    192.58000 
4     62.000     15.310     52.000     12.830     82.000     18.680     92.000     19.860    227.28999 
4     64.000     15.620     54.000     13.560     84.000     19.100     94.000     20.150    269.09000 
4     66.000     15.900     56.000     14.150     86.000     19.200     96.000     20.470    270.23999 
4     68.000     16.050     58.000     14.750     88.000     19.280     98.000     20.780    256.23001 
4     70.000     16.360     60.000     14.940     90.000     19.590    100.000     21.040    289.87000 
4     72.000     16.740     62.000     15.310     92.000     19.860    102.000     21.280    303.47000 
4     74.000     17.630     64.000     15.620     94.000     20.150    104.000     21.510    348.42999 
4     76.000     18.220     66.000     15.900     96.000     20.470    106.000     21.670    406.57001 
4     78.000     18.430     68.000     16.050     98.000     20.780    108.000     21.880    396.38000 
4     80.000     18.590     70.000     16.360    100.000     21.040    110.000     22.050    319.07999 
4      0.000      0.000     42.000      9.370     14.000      1.560     28.000      5.030    260.66000 
4      2.000      0.000     44.000     10.060     16.000      1.730     30.000      5.720    295.29999 
4      4.000      0.090     46.000     10.700     18.000      2.260     32.000      6.280    307.00000 
4      6.000      0.310     48.000     11.260     20.000      2.850     34.000      6.880    307.59000 
4      8.000      0.380     50.000     12.140     22.000      3.290     36.000      7.470    313.85001 
4     10.000      0.500     52.000     12.830     24.000      3.980     38.000      8.160    338.92999 
4     12.000      0.930     54.000     13.560     26.000      4.540     40.000      8.800    362.32001 
4     14.000      1.560     56.000     14.150     28.000      5.030     42.000      9.370    368.19000 
4     16.000      1.730     58.000     14.750     30.000      5.720     44.000     10.060    338.29999 
4     18.000      2.260     60.000     14.940     32.000      6.280     46.000     10.700    318.00000 
4     20.000      2.850     62.000     15.310     34.000      6.880     48.000     11.260    309.29999 
4     22.000      3.290     64.000     15.620     36.000      7.470     50.000     12.140    303.45999 
4     24.000      3.980     66.000     15.900     38.000      8.160     52.000     12.830    289.72000 
4     26.000      4.540     68.000     16.050     40.000      8.800     54.000     13.560    277.79999 
4     28.000      5.030     70.000     16.360     42.000      9.370     56.000     14.150    254.02000 
4     30.000      5.720     72.000     16.740     44.000     10.060     58.000     14.750    249.82001 
4     32.000      6.280     74.000     17.630     46.000     10.700     60.000     14.940    231.37000 
4     34.000      6.880     76.000     18.220     48.000     11.260     62.000     15.310    208.03999 
4     36.000      7.470     78.000     18.430     50.000     12.140     64.000     15.620    196.96001 
4     38.000      8.160     80.000     18.590     52.000     12.830     66.000     15.900    198.59000 
4     40.000      8.800     82.000     18.680     54.000     13.560     68.000     16.050    220.86000 
4     42.000      9.370     84.000     19.100     56.000     14.150     70.000     16.360    239.38000 
4     44.000     10.060     86.000     19.200     58.000     14.750     72.000     16.740    259.09000 
4     46.000     10.700     88.000     19.280     60.000     14.940     74.000     17.630    321.09000 
4     48.000     11.260     90.000     19.590     62.000     15.310     76.000     18.220    333.44000 
4     50.000     12.140     92.000     19.860     64.000     15.620     78.000     18.430    327.97000 
4     52.000     12.830     94.000     20.150     66.000     15.900     80.000     18.590    313.57001 
4     54.000     13.560     96.000     20.470     68.000     16.050     82.000     18.680    299.48001 
4     56.000     14.150     98.000     20.780     70.000     16.360     84.000     19.100    278.88000 
4     58.000     14.750    100.000     21.040     72.000     16.740     86.000     19.200    265.60001 
4     60.000     14.940    102.000     21.280     74.000     17.630     88.000     19.280    230.19000 
4     62.000     15.310    104.000     21.510     76.000     18.220     90.000     19.590    227.92999 
4     64.000     15.620    106.000     21.670     78.000     18.430     92.000     19.860    222.36000 
4     66.000     15.900    108.000     21.880     80.000     18.590     94.000     20.150    218.99001 
4     68.000     16.050    110.000     22.050     82.000     18.680     96.000     20.470    213.34000 
4      6.000      0.310      0.000      0.000     30.000      5.720     36.000      7.470    294.29001 
4      8.000      0.380      2.000      0.000     32.000      6.280     38.000      8.160    299.38000 
4     10.000      0.500      4.000      0.090     34.000      6.880     40.000      8.800    372.92001 
4     12.000      0.930      6.000      0.310     36.000      7.470     42.000      9.370    450.81000 
4     14.000      1.560      8.000      0.380     38.000      8.160     44.000     10.060    382.60999 
4     16.000      1.730     10.000      0.500     40.000      8.800     46.000     10.700    369.67999 
4     18.000      2.260     12.000      0.930     42.000      9.370     48.000     11.260    317.19000 
4     20.000      2.850     14.000      1.560     44.000     10.060     50.000     12.140    314.98001 
4     22.000      3.290     16.000      1.730     46.000     10.700     52.000     12.830    325.34000 
4     30.000      5.720     24.000      3.980     54.000     13.560     60.000     14.940    237.50999 
4     34.000      6.880     28.000      5.030     58.000     14.750     64.000     15.620    277.29999 
4     36.000      7.470     30.000      5.720     60.000     14.940     66.000     15.900    269.87000 
4     38.000      8.160     32.000      6.280     62.000     15.310     68.000     16.050    325.37000 
4     44.000     10.060     38.000      8.160     68.000     16.050     74.000     17.630    470.64999 
4     46.000     10.700     40.000      8.800     70.000     16.360     76.000     18.220    394.19000 
4     48.000     11.260     42.000      9.370     72.000     16.740     78.000     18.430    290.69000 
4     50.000     12.140     44.000     10.060     74.000     17.630     80.000     18.590    232.62000 
4     52.000     12.830     46.000     10.700     76.000     18.220     82.000     18.680    201.14000 
4     54.000     13.560     48.000     11.260     78.000     18.430     84.000     19.100    173.47000 
4     56.000     14.150     50.000     12.140     80.000     18.590     86.000     19.200    175.81000 
4     58.000     14.750     52.000     12.830     82.000     18.680     88.000     19.280    203.28000 
4     60.000     14.940     54.000     13.560     84.000     19.100     90.000     19.590    243.03999 
4     62.000     15.310     56.000     14.150     86.000     19.200     92.000     19.860    271.59000 
4     64.000     15.620     58.000     14.750     88.000     19.280     94.000     20.150    330.35999 
4     66.000     15.900     60.000     14.940     90.000     19.590     96.000     20.470    284.76999 
4     68.000     16.050     62.000     15.310     92.000     19.860     98.000     20.780    232.13000 
4     70.000     16.360     64.000     15.620     94.000     20.150    100.000     21.040    275.85001 
4     72.000     16.740     66.000     15.900     96.000     20.470    102.000     21.280    381.89999 
4     74.000     17.630     68.000     16.050     98.000     20.780    104.000     21.510    473.56000 
4     76.000     18.220     70.000     16.360    100.000     21.040    106.000     21.670    397.12000 
4     78.000     18.430     72.000     16.740    102.000     21.280    108.000     21.880    325.26001 
4     80.000     18.590     74.000     17.630    104.000     21.510    110.000     22.050    251.14999 
4      0.000      0.000     42.000      9.370     16.000      1.730     26.000      4.540    271.63000 
4      2.000      0.000     44.000     10.060     18.000      2.260     28.000      5.030    281.34000 
4      4.000      0.090     46.000     10.700     20.000      2.850     30.000      5.720    316.57001 
4      6.000      0.310     48.000     11.260     22.000      3.290     32.000      6.280    344.89001 
4      8.000      0.380     50.000     12.140     24.000      3.980     34.000      6.880    353.01999 
4     10.000      0.500     52.000     12.830     26.000      4.540     36.000      7.470    363.32999 
4     12.000      0.930     54.000     13.560     28.000      5.030     38.000      8.160    390.95999 
4     14.000      1.560     56.000     14.150     30.000      5.720     40.000      8.800    363.14001 
4     16.000      1.730     58.000     14.750     32.000      6.280     42.000      9.370    332.19000 
4     18.000      2.260     60.000     14.940     34.000      6.880     44.000     10.060    322.06000 
4     20.000      2.850     62.000     15.310     36.000      7.470     46.000     10.700    329.69000 
4     22.000      3.290     64.000     15.620     38.000      8.160     48.000     11.260    315.91000 
4     24.000      3.980     66.000     15.900     40.000      8.800     50.000     12.140    299.48001 
4     26.000      4.540     68.000     16.050     42.000      9.370     52.000     12.830    283.51001 
4     28.000      5.030     70.000     16.360     44.000     10.060     54.000     13.560    261.32999 
4     30.000      5.720     72.000     16.740     46.000     10.700     56.000     14.150    246.71001 
4     32.000      6.280     74.000     17.630     48.000     11.260     58.000     14.750    220.77000 
4     34.000      6.880     76.000     18.220     50.000     12.140     60.000     14.940    201.84000 
4     36.000      7.470     78.000     18.430     52.000     12.830     62.000     15.310    192.16000 
4     38.000      8.160     80.000     18.590     54.000     13.560     64.000     15.620    196.72000 
4     40.000      8.800     82.000     18.680     56.000     14.150     66.000     15.900    211.71001 
4     42.000      9.370     84.000     19.100     58.000     14.750     68.000     16.050    233.63000 
4     44.000     10.060     86.000     19.200     60.000     14.940     70.000     16.360    257.39999 
4     46.000     10.700     88.000     19.280     62.000     15.310     72.000     16.740    309.28000 
4     48.000     11.260     90.000     19.590     64.000     15.620     74.000     17.630    355.54999 
4     50.000     12.140     92.000     19.860     66.000     15.900     76.000     18.220    360.23001 
4     52.000     12.830     94.000     20.150     68.000     16.050     78.000     18.430    342.85999 
4     54.000     13.560     96.000     20.470     70.000     16.360     80.000     18.590    320.53000 
4     56.000     14.150     98.000     20.780     72.000     16.740     82.000     18.680    289.59000 
4     58.000     14.750    100.000     21.040     74.000     17.630     84.000     19.100    248.25999 
4     60.000     14.940    102.000     21.280     76.000     18.220     86.000     19.200    228.72000 
4     62.000     15.310    104.000     21.510     78.000     18.430     88.000     19.280    223.13000 
4     64.000     15.620    106.000     21.670     80.000     18.590     90.000     19.590    230.37000 
4     66.000     15.900    108.000     21.880     82.000     18.680     92.000     19.860    244.03999 
4     68.000     16.050    110.000     22.050     84.000     19.100     94.000     20.150    247.81000 
4      8.000      0.380      0.000      0.000     32.000      6.280     40.000      8.800    294.72000 
4     10.000      0.500      2.000      0.000     34.000      6.880     42.000      9.370    349.85001 
4     12.000      0.930      4.000      0.090     36.000      7.470     44.000     10.060    416.64001 
4     14.000      1.560      6.000      0.310     38.000      8.160     46.000     10.700    388.20001 
4     16.000      1.730      8.000      0.380     40.000      8.800     48.000     11.260    395.79001 
4     18.000      2.260     10.000      0.500     42.000      9.370     50.000     12.140    332.32001 
4     20.000      2.850     12.000      0.930     44.000     10.060     52.000     12.830    340.04999 
4     22.000      3.290     14.000      1.560     46.000     10.700     54.000     13.560    302.07001 
4     28.000      5.030     20.000      2.850     52.000     12.830     60.000     14.940    206.03000 
4     30.000      5.720     22.000      3.290     54.000     13.560     62.000     15.310    243.64000 
4     34.000      6.880     26.000      4.540     58.000     14.750     66.000     15.900    267.92999 
4     36.000      7.470     28.000      5.030     60.000     14.940     68.000     16.050    317.57999 
4     38.000      8.160     30.000      5.720     62.000     15.310     70.000     16.360    396.54999 
4     42.000      9.370     34.000      6.880     66.000     15.900     74.000     17.630    516.52002 
4     44.000     10.060     36.000      7.470     68.000     16.050     76.000     18.220    482.89999 
4     46.000     10.700     38.000      8.160     70.000     16.360     78.000     18.430    400.47000 
4     48.000     11.260     40.000      8.800     72.000     16.740     80.000     18.590    284.44000 
4     50.000     12.140     42.000      9.370     74.000     17.630     82.000     18.680    229.09000 
4     52.000     12.830     44.000     10.060     76.000     18.220     84.000     19.100    230.05000 
4     54.000     13.560     46.000     10.700     78.000     18.430     86.000     19.200    207.60001 
4     56.000     14.150     48.000     11.260     80.000     18.590     88.000     19.280    199.59000 
4     58.000     14.750     50.000     12.140     82.000     18.680     90.000     19.590    231.03999 
4     60.000     14.940     52.000     12.830     84.000     19.100     92.000     19.860    260.67999 
4     62.000     15.310     54.000     13.560     86.000     19.200     94.000     20.150    275.22000 
4     64.000     15.620     56.000     14.150     88.000     19.280     96.000     20.470    292.10001 
4     66.000     15.900     58.000     14.750     90.000     19.590     98.000     20.780    277.97000 
4     68.000     16.050     60.000     14.940     92.000     19.860    100.000     21.040    241.47000 
4     70.000     16.360     62.000     15.310     94.000     20.150    102.000     21.280    271.67001 
4     72.000     16.740     64.000     15.620     96.000     20.470    104.000     21.510    336.51999 
4     74.000     17.630     66.000     15.900     98.000     20.780    106.000     21.670    420.31000 
4     76.000     18.220     68.000     16.050    100.000     21.040    108.000     21.880    364.35999 
4     78.000     18.430     70.000     16.360    102.000     21.280    110.000     22.050    306.20999 
4      0.000      0.000     42.000      9.370     18.000      2.260     24.000      3.980    261.94000 
4      2.000      0.000     44.000     10.060     20.000      2.850     26.000      4.540    294.95999 
4      4.000      0.090     46.000     10.700     22.000      3.290     28.000      5.030    306.89001 
4      6.000      0.310     48.000     11.260     24.000      3.980     30.000      5.720    353.76001 
4      8.000      0.380     50.000     12.140     26.000      4.540     32.000      6.280    395.07999 
4     10.000      0.500     52.000     12.830     28.000      5.030     34.000      6.880    423.82001 
4     12.000      0.930     54.000     13.560     30.000      5.720     36.000      7.470    374.20999 
4     14.000      1.560     56.000     14.150     32.000      6.280     38.000      8.160    334.82001 
4     16.000      1.730     58.000     14.750     34.000      6.880     40.000      8.800    333.39001 
4     18.000      2.260     60.000     14.940     36.000      7.470     42.000      9.370    349.91000 
4     20.000      2.850     62.000     15.310     38.000      8.160     44.000     10.060    329.82999 
4     22.000      3.290     64.000     15.620     40.000      8.800     46.000     10.700    318.10999 
4     24.000      3.980     66.000     15.900     42.000      9.370     48.000     11.260    308.64999 
4     26.000      4.540     68.000     16.050     44.000     10.060     50.000     12.140    300.20001 
4     28.000      5.030     70.000     16.360     46.000     10.700     52.000     12.830    257.66000 
4     30.000      5.720     72.000     16.740     48.000     11.260     54.000     13.560    236.34000 
4     32.000      6.280     74.000     17.630     50.000     12.140     56.000     14.150    217.14000 
4     34.000      6.880     76.000     18.220     52.000     12.830     58.000     14.750    200.72000 
4     36.000      7.470     78.000     18.430     54.000     13.560     60.000     14.940    188.19000 
4     38.000      8.160     80.000     18.590     56.000     14.150     62.000     15.310    187.85001 
4     40.000      8.800     82.000     18.680     58.000     14.750     64.000     15.620    216.45000 
4     42.000      9.370     84.000     19.100     60.000     14.940     66.000     15.900    226.66000 
4     44.000     10.060     86.000     19.200     62.000     15.310     68.000     16.050    247.32001 
4     46.000     10.700     88.000     19.280     64.000     15.620     70.000     16.360    316.42999 
4     48.000     11.260     90.000     19.590     66.000     15.900     72.000     16.740    348.38000 
4     50.000     12.140     92.000     19.860     68.000     16.050     74.000     17.630    389.67001 
4     52.000     12.830     94.000     20.150     70.000     16.360     76.000     18.220    370.85001 
4     54.000     13.560     96.000     20.470     72.000     16.740     78.000     18.430    348.19000 
4     56.000     14.150     98.000     20.780     74.000     17.630     80.000     18.590    289.25000 
4     58.000     14.750    100.000     21.040     76.000     18.220     82.000     18.680    240.32001 
4     60.000     14.940    102.000     21.280     78.000     18.430     84.000     19.100    214.35001 
4     62.000     15.310    104.000     21.510     80.000     18.590     86.000     19.200    220.82001 
4     64.000     15.620    106.000     21.670     82.000     18.680     88.000     19.280    240.53999 
4     66.000     15.900    108.000     21.880     84.000     19.100     90.000     19.590    261.28000 
4     68.000     16.050    110.000     22.050     86.000     19.200     92.000     19.860    265.62000 
4      0.000      0.000     42.000      9.370     20.000      2.850     22.000      3.290    245.46001 
4      2.000      0.000     44.000     10.060     22.000      3.290     24.000      3.980    307.45001 
4      4.000      0.090     46.000     10.700     24.000      3.980     26.000      4.540    327.14001 
4      6.000      0.310     48.000     11.260     26.000      4.540     28.000      5.030    302.76001 
4      8.000      0.380     50.000     12.140     28.000      5.030     30.000      5.720    460.97000 
4     10.000      0.500     52.000     12.830     30.000      5.720     32.000      6.280    458.28000 
4     12.000      0.930     54.000     13.560     32.000      6.280     34.000      6.880    357.50000 
4     14.000      1.560     56.000     14.150     34.000      6.880     36.000      7.470    293.45999 
4     16.000      1.730     58.000     14.750     36.000      7.470     38.000      8.160    358.98999 
4     18.000      2.260     60.000     14.940     38.000      8.160     40.000      8.800    360.60999 
4     20.000      2.850     62.000     15.310     40.000      8.800     42.000      9.370    338.01999 
4     22.000      3.290     64.000     15.620     42.000      9.370     44.000     10.060    300.14001 
4     24.000      3.980     66.000     15.900     44.000     10.060     46.000     10.700    328.66000 
4     26.000      4.540     68.000     16.050     46.000     10.700     48.000     11.260    309.32999 
4     28.000      5.030     70.000     16.360     48.000     11.260     50.000     12.140    253.77000 
4     30.000      5.720     72.000     16.740     50.000     12.140     52.000     12.830    223.56000 
4     32.000      6.280     74.000     17.630     52.000     12.830     54.000     13.560    221.92000 
4     34.000      6.880     76.000     18.220     54.000     13.560     56.000     14.150    203.85001 
4     36.000      7.470     78.000     18.430     56.000     14.150     58.000     14.750    176.56000 
4     38.000      8.160     80.000     18.590     58.000     14.750     60.000     14.940    192.23000 
4     40.000      8.800     82.000     18.680     60.000     14.940     62.000     15.310    206.84000 
4     42.000      9.370     84.000     19.100     62.000     15.310     64.000     15.620    241.21001 
4     44.000     10.060     86.000     19.200     64.000     15.620     66.000     15.900    227.09000 
4     46.000     10.700     88.000     19.280     66.000     15.900     68.000     16.050    325.75000 
4     48.000     11.260     90.000     19.590     68.000     16.050     70.000     16.360    368.01001 
4     50.000     12.140     92.000     19.860     70.000     16.360     72.000     16.740    347.04001 
4     52.000     12.830     94.000     20.150     72.000     16.740     74.000     17.630    451.38000 
4     54.000     13.560     96.000     20.470     74.000     17.630     76.000     18.220    325.50000 
4     56.000     14.150     98.000     20.780     76.000     18.220     78.000     18.430    295.29999 
4     58.000     14.750    100.000     21.040     78.000     18.430     80.000     18.590    253.49001 
4     60.000     14.940    102.000     21.280     80.000     18.590     82.000     18.680    181.82001 
4     62.000     15.310    104.000     21.510     82.000     18.680     84.000     19.100    227.88000 
4     64.000     15.620    106.000     21.670     84.000     19.100     86.000     19.200    259.39001 
4     66.000     15.900    108.000     21.880     86.000     19.200     88.000     19.280    244.97000 
4     68.000     16.050    110.000     22.050     88.000     19.280     90.000     19.590    298.94000 
4     12.000      0.930      0.000      0.000     36.000      7.470     48.000     11.260    378.79001 
4     14.000      1.560      2.000      0.000     38.000      8.160     50.000     12.140    371.32001 
4     16.000      1.730      4.000      0.090     40.000      8.800     52.000     12.830    322.98001 
4     18.000      2.260      6.000      0.310     42.000      9.370     54.000     13.560    319.04999 
4     20.000      2.850      8.000      0.380     44.000     10.060     56.000     14.150    350.09000 
4     22.000      3.290     10.000      0.500     46.000     10.700     58.000     14.750    344.26001 
4     24.000      3.980     12.000      0.930     48.000     11.260     60.000     14.940    327.70999 
4     26.000      4.540     14.000      1.560     50.000     12.140     62.000     15.310    304.19000 
4     28.000      5.030     16.000      1.730     52.000     12.830     64.000     15.620    253.85001 
4     30.000      5.720     18.000      2.260     54.000     13.560     66.000     15.900    289.56000 
4     32.000      6.280     20.000      2.850     56.000     14.150     68.000     16.050    279.26999 
4     34.000      6.880     22.000      3.290     58.000     14.750     70.000     16.360    337.34000 
4     36.000      7.470     24.000      3.980     60.000     14.940     72.000     16.740    353.25000 
4     38.000      8.160     26.000      4.540     62.000     15.310     74.000     17.630    437.95999 
4     40.000      8.800     28.000      5.030     64.000     15.620     76.000     18.220    517.20001 
4     42.000      9.370     30.000      5.720     66.000     15.900     78.000     18.430    538.00000 
4     44.000     10.060     32.000      6.280     68.000     16.050     80.000     18.590    430.09000 
4     46.000     10.700     34.000      6.880     70.000     16.360     82.000     18.680    400.38000 
4     48.000     11.260     36.000      7.470     72.000     16.740     84.000     19.100    311.20001 
4     50.000     12.140     38.000      8.160     74.000     17.630     86.000     19.200    250.39000 
4     52.000     12.830     40.000      8.800     76.000     18.220     88.000     19.280    294.64999 
4     54.000     13.560     42.000      9.370     78.000     18.430     90.000     19.590    272.22000 
4     56.000     14.150     44.000     10.060     80.000     18.590     92.000     19.860    271.10999 
4     58.000     14.750     46.000     10.700     82.000     18.680     94.000     20.150    276.66000 
4     60.000     14.940     48.000     11.260     84.000     19.100     96.000     20.470    265.97000 
4     62.000     15.310     50.000     12.140     86.000     19.200     98.000     20.780    264.54999 
4     64.000     15.620     52.000     12.830     88.000     19.280    100.000     21.040    291.42999 
4     66.000     15.900     54.000     13.560     90.000     19.590    102.000     21.280    279.64999 
4     68.000     16.050     56.000     14.150     92.000     19.860    104.000     21.510    230.34000 
4     70.000     16.360     58.000     14.750     94.000     20.150    106.000     21.670    245.50999 
4     72.000     16.740     60.000     14.940     96.000     20.470    108.000     21.880    289.56000 
4     74.000     17.630     62.000     15.310     98.000     20.780    110.000     22.050    346.72000 
4      6.000      0.310      0.000      0.000     36.000      7.470     42.000      9.370    272.73001 
4      8.000      0.380      2.000      0.000     38.000      8.160     44.000     10.060    294.32999 
4     10.000      0.500      4.000      0.090     40.000      8.800     46.000     10.700    376.91000 
4     12.000      0.930      6.000      0.310     42.000      9.370     48.000     11.260    464.31000 
4     14.000      1.560      8.000      0.380     44.000     10.060     50.000     12.140    460.56000 
4     16.000      1.730     10.000      0.500     46.000     10.700     52.000     12.830    381.57999 
4     18.000      2.260     12.000      0.930     48.000     11.260     54.000     13.560    282.29001 
4     20.000      2.850     14.000      1.560     50.000     12.140     56.000     14.150    258.01999 
4     22.000      3.290     16.000      1.730     52.000     12.830     58.000     14.750    258.39001 
4     24.000      3.980     18.000      2.260     54.000     13.560     60.000     14.940    289.39001 
4     26.000      4.540     20.000      2.850     56.000     14.150     62.000     15.310    330.34000 
4     28.000      5.030     22.000      3.290     58.000     14.750     64.000     15.620    369.85001 
4     30.000      5.720     24.000      3.980     60.000     14.940     66.000     15.900    355.20999 
4     34.000      6.880     28.000      5.030     64.000     15.620     70.000     16.360    578.35999 
4     36.000      7.470     30.000      5.720     66.000     15.900     72.000     16.740    528.33002 
4     38.000      8.160     32.000      6.280     68.000     16.050     74.000     17.630    528.23999 
4     40.000      8.800     34.000      6.880     70.000     16.360     76.000     18.220    533.39001 
4     42.000      9.370     36.000      7.470     72.000     16.740     78.000     18.430    531.52002 
4     44.000     10.060     38.000      8.160     74.000     17.630     80.000     18.590    417.48999 
4     46.000     10.700     40.000      8.800     76.000     18.220     82.000     18.680    342.17999 
4     48.000     11.260     42.000      9.370     78.000     18.430     84.000     19.100    259.92999 
4     50.000     12.140     44.000     10.060     80.000     18.590     86.000     19.200    261.19000 
4     52.000     12.830     46.000     10.700     82.000     18.680     88.000     19.280    294.17999 
4     54.000     13.560     48.000     11.260     84.000     19.100     90.000     19.590    303.70001 
4     56.000     14.150     50.000     12.140     86.000     19.200     92.000     19.860    304.45001 
4     58.000     14.750     52.000     12.830     88.000     19.280     94.000     20.150    311.89001 
4     60.000     14.940     54.000     13.560     90.000     19.590     96.000     20.470    255.84000 
4     62.000     15.310     56.000     14.150     92.000     19.860     98.000     20.780    226.03000 
4     64.000     15.620     58.000     14.750     94.000     20.150    100.000     21.040    246.92000 
4     66.000     15.900     60.000     14.940     96.000     20.470    102.000     21.280    303.23001 
4     68.000     16.050     62.000     15.310     98.000     20.780    104.000     21.510    275.04999 
4     70.000     16.360     64.000     15.620    100.000     21.040    106.000     21.670    272.76001 
4     72.000     16.740     66.000     15.900    102.000     21.280    108.000     21.880    261.53000 
4     74.000     17.630     68.000     16.050    104.000     21.510    110.000     22.050    305.60999 
4     10.000      0.500      0.000      0.000     40.000      8.800     50.000     12.140    336.73999 
4     12.000      0.930      2.000      0.000     42.000      9.370     52.000     12.830    379.10999 
4     14.000      1.560      4.000      0.090     44.000     10.060     54.000     13.560    382.75000 
4     16.000      1.730      6.000      0.310     46.000     10.700     56.000     14.150    357.20999 
4     18.000      2.260      8.000      0.380     48.000     11.260     58.000     14.750    291.23999 
4     20.000      2.850     10.000      0.500     50.000     12.140     60.000     14.940    270.85999 
4     22.000      3.290     12.000      0.930     52.000     12.830     62.000     15.310    259.17001 
4     24.000      3.980     14.000      1.560     54.000     13.560     64.000     15.620    309.59000 
4     26.000      4.540     16.000      1.730     56.000     14.150     66.000     15.900    352.51999 
4     28.000      5.030     18.000      2.260     58.000     14.750     68.000     16.050    317.32001 
4     30.000      5.720     20.000      2.850     60.000     14.940     70.000     16.360    456.20999 
4     32.000      6.280     22.000      3.290     62.000     15.310     72.000     16.740    464.13000 
4     34.000      6.880     24.000      3.980     64.000     15.620     74.000     17.630    538.69000 
4     36.000      7.470     26.000      4.540     66.000     15.900     76.000     18.220    540.75000 
4     38.000      8.160     28.000      5.030     68.000     16.050     78.000     18.430    572.58002 
4     40.000      8.800     30.000      5.720     70.000     16.360     80.000     18.590    559.77002 
4     42.000      9.370     32.000      6.280     72.000     16.740     82.000     18.680    503.87000 
4     44.000     10.060     34.000      6.880     74.000     17.630     84.000     19.100    337.82999 
4     46.000     10.700     36.000      7.470     76.000     18.220     86.000     19.200    401.48001 
4     48.000     11.260     38.000      8.160     78.000     18.430     88.000     19.280    311.39999 
4     50.000     12.140     40.000      8.800     80.000     18.590     90.000     19.590    315.64001 
4     52.000     12.830     42.000      9.370     82.000     18.680     92.000     19.860    392.89999 
4     54.000     13.560     44.000     10.060     84.000     19.100     94.000     20.150    372.51001 
4     56.000     14.150     46.000     10.700     86.000     19.200     96.000     20.470    318.14999 
4     58.000     14.750     48.000     11.260     88.000     19.280     98.000     20.780    293.14999 
4     60.000     14.940     50.000     12.140     90.000     19.590    100.000     21.040    268.73999 
4     62.000     15.310     52.000     12.830     92.000     19.860    102.000     21.280    246.52000 
4     64.000     15.620     54.000     13.560     94.000     20.150    104.000     21.510    237.45000 
4     66.000     15.900     56.000     14.150     96.000     20.470    106.000     21.670    259.37000 
4     68.000     16.050     58.000     14.750     98.000     20.780    108.000     21.880    230.64999 
4     70.000     16.360     60.000     14.940    100.000     21.040    110.000     22.050    222.60001 
4      8.000      0.380      0.000      0.000     40.000      8.800     48.000     11.260    290.06000 
4     10.000      0.500      2.000      0.000     42.000      9.370     50.000     12.140    350.23999 
4     12.000      0.930      4.000      0.090     44.000     10.060     52.000     12.830    410.47000 
4     14.000      1.560      6.000      0.310     46.000     10.700     54.000     13.560    389.95001 
4     16.000      1.730      8.000      0.380     48.000     11.260     56.000     14.150    333.92999 
4     18.000      2.260     10.000      0.500     50.000     12.140     58.000     14.750    270.81000 
4     20.000      2.850     12.000      0.930     52.000     12.830     60.000     14.940    252.96001 
4     22.000      3.290     14.000      1.560     54.000     13.560     62.000     15.310    253.81000 
4     24.000      3.980     16.000      1.730     56.000     14.150     64.000     15.620    315.45001 
4     26.000      4.540     18.000      2.260     58.000     14.750     66.000     15.900    387.57999 
4     28.000      5.030     20.000      2.850     60.000     14.940     68.000     16.050    336.56000 
4     30.000      5.720     22.000      3.290     62.000     15.310     70.000     16.360    506.92001 
4     32.000      6.280     24.000      3.980     64.000     15.620     72.000     16.740    513.82001 
4     34.000      6.880     26.000      4.540     66.000     15.900     74.000     17.630    602.60999 
4     36.000      7.470     28.000      5.030     68.000     16.050     76.000     18.220    583.62000 
4     38.000      8.160     30.000      5.720     70.000     16.360     78.000     18.430    559.41998 
4     40.000      8.800     32.000      6.280     72.000     16.740     80.000     18.590    538.45001 
4     42.000      9.370     34.000      6.880     74.000     17.630     82.000     18.680    452.07999 
4     44.000     10.060     36.000      7.470     76.000     18.220     84.000     19.100    424.87000 
4     46.000     10.700     38.000      8.160     78.000     18.430     86.000     19.200    392.39999 
4     48.000     11.260     40.000      8.800     80.000     18.590     88.000     19.280    315.29999 
4     50.000     12.140     42.000      9.370     82.000     18.680     90.000     19.590    356.07001 
4     52.000     12.830     44.000     10.060     84.000     19.100     92.000     19.860    409.01001 
4     54.000     13.560     46.000     10.700     86.000     19.200     94.000     20.150    368.26999 
4     56.000     14.150     48.000     11.260     88.000     19.280     96.000     20.470    311.29999 
4     58.000     14.750     50.000     12.140     90.000     19.590     98.000     20.780    263.62000 
4     60.000     14.940     52.000     12.830     92.000     19.860    100.000     21.040    245.53999 
4     62.000     15.310     54.000     13.560     94.000     20.150    102.000     21.280    227.92999 
4     64.000     15.620     56.000     14.150     96.000     20.470    104.000     21.510    268.48999 
4     66.000     15.900     58.000     14.750     98.000     20.780    106.000     21.670    267.35001 
4     68.000     16.050     60.000     14.940    100.000     21.040    108.000     21.880    203.42000 
4     70.000     16.360     62.000     15.310    102.000     21.280    110.000     22.050    206.58000 
4      0.000      0.000     60.000     14.940     20.000      2.850     40.000      8.800    343.92999 
4      2.000      0.000     62.000     15.310     22.000      3.290     42.000      9.370    378.98001 
4      4.000      0.090     64.000     15.620     24.000      3.980     44.000     10.060    378.10999 
4      6.000      0.310     66.000     15.900     26.000      4.540     46.000     10.700    375.32999 
4      6.000      0.310      0.000      0.000     42.000      9.370     48.000     11.260    247.89999 
4      8.000      0.380      2.000      0.000     44.000     10.060     50.000     12.140    300.51001 
4      8.000      0.380     68.000     16.050     28.000      5.030     48.000     11.260    373.85001 
4     10.000      0.500      4.000      0.090     46.000     10.700     52.000     12.830    345.45999 
4     10.000      0.500     70.000     16.360     30.000      5.720     50.000     12.140    349.89999 
4     12.000      0.930     72.000     16.740     32.000      6.280     52.000     12.830    324.89001 
4     12.000      0.930      6.000      0.310     48.000     11.260     54.000     13.560    360.92001 
4     14.000      1.560      8.000      0.380     50.000     12.140     56.000     14.150    328.53000 
4     14.000      1.560     74.000     17.630     34.000      6.880     54.000     13.560    291.20001 
4     16.000      1.730     76.000     18.220     36.000      7.470     56.000     14.150    276.73001 
4     16.000      1.730     10.000      0.500     52.000     12.830     58.000     14.750    278.22000 
4     18.000      2.260     12.000      0.930     54.000     13.560     60.000     14.940    253.02000 
4     18.000      2.260     78.000     18.430     38.000      8.160     58.000     14.750    261.64999 
4     20.000      2.850     80.000     18.590     40.000      8.800     60.000     14.940    245.97000 
4     20.000      2.850     14.000      1.560     56.000     14.150     62.000     15.310    258.57999 
4     22.000      3.290     82.000     18.680     42.000      9.370     62.000     15.310    238.14000 
4     22.000      3.290     16.000      1.730     58.000     14.750     64.000     15.620    304.69000 
4     24.000      3.980     18.000      2.260     60.000     14.940     66.000     15.900    379.97000 
4     24.000      3.980     84.000     19.100     44.000     10.060     64.000     15.620    243.73000 
4     26.000      4.540     86.000     19.200     46.000     10.700     66.000     15.900    241.11000 
4     28.000      5.030     88.000     19.280     48.000     11.260     68.000     16.050    247.24001 
4     30.000      5.720     24.000      3.980     66.000     15.900     72.000     16.740    665.31000 
4     30.000      5.720     90.000     19.590     50.000     12.140     70.000     16.360    253.46001 
4     32.000      6.280     92.000     19.860     52.000     12.830     72.000     16.740    263.89001 
4     34.000      6.880     94.000     20.150     54.000     13.560     74.000     17.630    287.14001 
4     34.000      6.880     28.000      5.030     70.000     16.360     76.000     18.220    712.94000 
4     36.000      7.470     96.000     20.470     56.000     14.150     76.000     18.220    306.07999 
4     36.000      7.470     30.000      5.720     72.000     16.740     78.000     18.430    598.04999 
4     38.000      8.160     98.000     20.780     58.000     14.750     78.000     18.430    323.41000 
4     38.000      8.160     32.000      6.280     74.000     17.630     80.000     18.590    482.01001 
4     40.000      8.800    100.000     21.040     60.000     14.940     80.000     18.590    330.95999 
4     40.000      8.800     34.000      6.880     76.000     18.220     82.000     18.680    454.32001 
4     42.000      9.370    102.000     21.280     62.000     15.310     82.000     18.680    318.41000 
4     42.000      9.370     36.000      7.470     78.000     18.430     84.000     19.100    451.67001 
4     44.000     10.060     38.000      8.160     80.000     18.590     86.000     19.200    449.10999 
4     44.000     10.060    104.000     21.510     64.000     15.620     84.000     19.100    324.29999 
4     46.000     10.700    106.000     21.670     66.000     15.900     86.000     19.200    335.25000 
4     46.000     10.700     40.000      8.800     82.000     18.680     88.000     19.280    475.67001 
4     48.000     11.260    108.000     21.880     68.000     16.050     88.000     19.280    330.29999 
4     48.000     11.260     42.000      9.370     84.000     19.100     90.000     19.590    436.04999 
4     50.000     12.140    110.000     22.050     70.000     16.360     90.000     19.590    319.51001 
4     50.000     12.140     44.000     10.060     86.000     19.200     92.000     19.860    431.60999 
4     52.000     12.830     46.000     10.700     88.000     19.280     94.000     20.150    431.85999 
4     54.000     13.560     48.000     11.260     90.000     19.590     96.000     20.470    305.54001 
4     56.000     14.150     50.000     12.140     92.000     19.860     98.000     20.780    245.35001 
4     58.000     14.750     52.000     12.830     94.000     20.150    100.000     21.040    228.24001 
4     60.000     14.940     54.000     13.560     96.000     20.470    102.000     21.280    266.13000 
4     62.000     15.310     56.000     14.150     98.000     20.780    104.000     21.510    251.50000 
4     64.000     15.620     58.000     14.750    100.000     21.040    106.000     21.670    229.92999 
4     66.000     15.900     60.000     14.940    102.000     21.280    108.000     21.880    198.16000 
4     68.000     16.050     62.000     15.310    104.000     21.510    110.000     22.050    168.74001 
4      0.000      0.000     60.000     14.940     22.000      3.290     38.000      8.160    366.42999 
4      2.000      0.000     62.000     15.310     24.000      3.980     40.000      8.800    400.57001 
4      4.000      0.090     64.000     15.620     26.000      4.540     42.000      9.370    401.75000 
4      6.000      0.310     66.000     15.900     28.000      5.030     44.000     10.060    396.42999 
4      8.000      0.380     68.000     16.050     30.000      5.720     46.000     10.700    372.20999 
4     10.000      0.500     70.000     16.360     32.000      6.280     48.000     11.260    344.54001 
4     12.000      0.930     72.000     16.740     34.000      6.880     50.000     12.140    333.31000 
4     14.000      1.560     74.000     17.630     36.000      7.470     52.000     12.830    302.91000 
4     16.000      1.730     76.000     18.220     38.000      8.160     54.000     13.560    277.85999 
4     18.000      2.260     78.000     18.430     40.000      8.800     56.000     14.150    260.51999 
4     20.000      2.850     80.000     18.590     42.000      9.370     58.000     14.750    241.58000 
4     22.000      3.290     82.000     18.680     44.000     10.060     60.000     14.940    235.88000 
4     24.000      3.980     84.000     19.100     46.000     10.700     62.000     15.310    227.97000 
4     26.000      4.540     86.000     19.200     48.000     11.260     64.000     15.620    226.91000 
4     28.000      5.030     88.000     19.280     50.000     12.140     66.000     15.900    229.30000 
4     30.000      5.720     90.000     19.590     52.000     12.830     68.000     16.050    238.69000 
4     32.000      6.280     92.000     19.860     54.000     13.560     70.000     16.360    254.10001 
4     34.000      6.880     94.000     20.150     56.000     14.150     72.000     16.740    268.20999 
4     36.000      7.470     96.000     20.470     58.000     14.750     74.000     17.630    315.81000 
4     38.000      8.160     98.000     20.780     60.000     14.940     76.000     18.220    340.70001 
4     40.000      8.800    100.000     21.040     62.000     15.310     78.000     18.430    358.23999 
4     42.000      9.370    102.000     21.280     64.000     15.620     80.000     18.590    351.29999 
4     44.000     10.060    104.000     21.510     66.000     15.900     82.000     18.680    350.14001 
4     46.000     10.700    106.000     21.670     68.000     16.050     84.000     19.100    344.57999 
4     48.000     11.260    108.000     21.880     70.000     16.360     86.000     19.200    334.98999 
4     50.000     12.140    110.000     22.050     72.000     16.740     88.000     19.280    317.60999 
4      0.000      0.000     60.000     14.940     24.000      3.980     36.000      7.470    384.79001 
4      2.000      0.000     62.000     15.310     26.000      4.540     38.000      8.160    416.22000 
4      4.000      0.090     64.000     15.620     28.000      5.030     40.000      8.800    425.41000 
4      6.000      0.310     66.000     15.900     30.000      5.720     42.000      9.370    394.91000 
4      8.000      0.380     68.000     16.050     32.000      6.280     44.000     10.060    360.29001 
4     10.000      0.500     70.000     16.360     34.000      6.880     46.000     10.700    350.70999 
4     12.000      0.930     72.000     16.740     36.000      7.470     48.000     11.260    352.23001 
4     14.000      1.560     74.000     17.630     38.000      8.160     50.000     12.140    309.00000 
4     16.000      1.730     76.000     18.220     40.000      8.800     52.000     12.830    278.28000 
4     18.000      2.260     78.000     18.430     42.000      9.370     54.000     13.560    259.98999 
4     20.000      2.850     80.000     18.590     44.000     10.060     56.000     14.150    243.98000 
4     22.000      3.290     82.000     18.680     46.000     10.700     58.000     14.750    226.31000 
4     24.000      3.980     84.000     19.100     48.000     11.260     60.000     14.940    215.24001 
4     26.000      4.540     86.000     19.200     50.000     12.140     62.000     15.310    211.56000 
4     28.000      5.030     88.000     19.280     52.000     12.830     64.000     15.620    222.36000 
4     30.000      5.720     90.000     19.590     54.000     13.560     66.000     15.900    224.56000 
4     32.000      6.280     92.000     19.860     56.000     14.150     68.000     16.050    239.69000 
4     34.000      6.880     94.000     20.150     58.000     14.750     70.000     16.360    268.06000 
4     36.000      7.470     96.000     20.470     60.000     14.940     72.000     16.740    301.22000 
4     38.000      8.160     98.000     20.780     62.000     15.310     74.000     17.630    358.79001 
4     40.000      8.800    100.000     21.040     64.000     15.620     76.000     18.220    384.87000 
4     42.000      9.370    102.000     21.280     66.000     15.900     78.000     18.430    385.73999 
4     44.000     10.060    104.000     21.510     68.000     16.050     80.000     18.590    383.56000 
4     46.000     10.700    106.000     21.670     70.000     16.360     82.000     18.680    353.82001 
4     48.000     11.260    108.000     21.880     72.000     16.740     84.000     19.100    333.63000 
4     50.000     12.140    110.000     22.050     74.000     17.630     86.000     19.200    297.54001 
4      0.000      0.000     60.000     14.940     26.000      4.540     34.000      6.880    424.89001 
4      2.000      0.000     62.000     15.310     28.000      5.030     36.000      7.470    442.60999 
4      4.000      0.090     64.000     15.620     30.000      5.720     38.000      8.160    408.16000 
4      6.000      0.310     66.000     15.900     32.000      6.280     40.000      8.800    378.56000 
4      8.000      0.380     68.000     16.050     34.000      6.880     42.000      9.370    368.70999 
4     10.000      0.500     70.000     16.360     36.000      7.470     44.000     10.060    366.76999 
4     12.000      0.930     72.000     16.740     38.000      8.160     46.000     10.700    355.57999 
4     14.000      1.560     74.000     17.630     40.000      8.800     48.000     11.260    312.45999 
4     16.000      1.730     76.000     18.220     42.000      9.370     50.000     12.140    283.67001 
4     18.000      2.260     78.000     18.430     44.000     10.060     52.000     12.830    265.51999 
4     20.000      2.850     80.000     18.590     46.000     10.700     54.000     13.560    237.97000 
4     22.000      3.290     82.000     18.680     48.000     11.260     56.000     14.150    217.20000 
4     24.000      3.980     84.000     19.100     50.000     12.140     58.000     14.750    206.30000 
4     26.000      4.540     86.000     19.200     52.000     12.830     60.000     14.940    206.92000 
4     28.000      5.030     88.000     19.280     54.000     13.560     62.000     15.310    208.17999 
4     30.000      5.720     90.000     19.590     56.000     14.150     64.000     15.620    219.52000 
4     32.000      6.280     92.000     19.860     58.000     14.750     66.000     15.900    232.31000 
4     34.000      6.880     94.000     20.150     60.000     14.940     68.000     16.050    258.88000 
4     36.000      7.470     96.000     20.470     62.000     15.310     70.000     16.360    306.34000 
4     38.000      8.160     98.000     20.780     64.000     15.620     72.000     16.740    346.60999 
4     40.000      8.800    100.000     21.040     66.000     15.900     74.000     17.630    418.57999 
4     42.000      9.370    102.000     21.280     68.000     16.050     76.000     18.220    419.19000 
4     44.000     10.060    104.000     21.510     70.000     16.360     78.000     18.430    412.01001 
4     46.000     10.700    106.000     21.670     72.000     16.740     80.000     18.590    379.14999 
4     48.000     11.260    108.000     21.880     74.000     17.630     82.000     18.680    306.72000 
4     50.000     12.140    110.000     22.050     76.000     18.220     84.000     19.100    281.70001 
4     12.000      0.930      0.000      0.000     48.000     11.260     60.000     14.940    280.44000 
4     14.000      1.560      2.000      0.000     50.000     12.140     62.000     15.310    271.13000 
4     16.000      1.730      4.000      0.090     52.000     12.830     64.000     15.620    272.79999 
4     18.000      2.260      6.000      0.310     54.000     13.560     66.000     15.900    316.23001 
4     20.000      2.850      8.000      0.380     56.000     14.150     68.000     16.050    342.70001 
4     22.000      3.290     10.000      0.500     58.000     14.750     70.000     16.360    397.98001 
4     24.000      3.980     12.000      0.930     60.000     14.940     72.000     16.740    480.84000 
4     26.000      4.540     14.000      1.560     62.000     15.310     74.000     17.630    623.51001 
4     28.000      5.030     16.000      1.730     64.000     15.620     76.000     18.220    590.60999 
4     30.000      5.720     18.000      2.260     66.000     15.900     78.000     18.430    700.84003 
4     32.000      6.280     20.000      2.850     68.000     16.050     80.000     18.590    601.26001 
4     34.000      6.880     22.000      3.290     70.000     16.360     82.000     18.680    574.54999 
4     36.000      7.470     24.000      3.980     72.000     16.740     84.000     19.100    540.83002 
4     38.000      8.160     26.000      4.540     74.000     17.630     86.000     19.200    529.21002 
4     40.000      8.800     28.000      5.030     76.000     18.220     88.000     19.280    566.96002 
4     42.000      9.370     30.000      5.720     78.000     18.430     90.000     19.590    598.02002 
4     44.000     10.060     32.000      6.280     80.000     18.590     92.000     19.860    536.62000 
4     46.000     10.700     34.000      6.880     82.000     18.680     94.000     20.150    585.27002 
4     48.000     11.260     36.000      7.470     84.000     19.100     96.000     20.470    472.84000 
4     50.000     12.140     38.000      8.160     86.000     19.200     98.000     20.780    401.92999 
4     52.000     12.830     40.000      8.800     88.000     19.280    100.000     21.040    472.04999 
4     54.000     13.560     42.000      9.370     90.000     19.590    102.000     21.280    374.07001 
4     56.000     14.150     44.000     10.060     92.000     19.860    104.000     21.510    307.26999 
4     58.000     14.750     46.000     10.700     94.000     20.150    106.000     21.670    248.10001 
4     60.000     14.940     48.000     11.260     96.000     20.470    108.000     21.880    239.46001 
4     62.000     15.310     50.000     12.140     98.000     20.780    110.000     22.050    215.78999 
4      8.000      0.380      0.000      0.000     48.000     11.260     56.000     14.150    216.75000 
4     10.000      0.500      2.000      0.000     50.000     12.140     58.000     14.750    238.38000 
4     12.000      0.930      4.000      0.090     52.000     12.830     60.000     14.940    272.54001 
4     14.000      1.560      6.000      0.310     54.000     13.560     62.000     15.310    283.17999 
4     16.000      1.730      8.000      0.380     56.000     14.150     64.000     15.620    296.20999 
4     18.000      2.260     10.000      0.500     58.000     14.750     66.000     15.900    360.89999 
4     20.000      2.850     12.000      0.930     60.000     14.940     68.000     16.050    382.89999 
4     22.000      3.290     14.000      1.560     62.000     15.310     70.000     16.360    501.76001 
4     24.000      3.980     16.000      1.730     64.000     15.620     72.000     16.740    595.81000 
4     26.000      4.540     18.000      2.260     66.000     15.900     74.000     17.630    769.17999 
4     28.000      5.030     20.000      2.850     68.000     16.050     76.000     18.220    593.60999 
4     30.000      5.720     22.000      3.290     70.000     16.360     78.000     18.430    694.90997 
4     32.000      6.280     24.000      3.980     72.000     16.740     80.000     18.590    619.31000 
4     34.000      6.880     26.000      4.540     74.000     17.630     82.000     18.680    545.46002 
4     36.000      7.470     28.000      5.030     76.000     18.220     84.000     19.100    523.71997 
4     38.000      8.160     30.000      5.720     78.000     18.430     86.000     19.200    536.03003 
4     40.000      8.800     32.000      6.280     80.000     18.590     88.000     19.280    554.34998 
4     42.000      9.370     34.000      6.880     82.000     18.680     90.000     19.590    654.34003 
4     44.000     10.060     36.000      7.470     84.000     19.100     92.000     19.860    700.59998 
4     46.000     10.700     38.000      8.160     86.000     19.200     94.000     20.150    640.92999 
4     48.000     11.260     40.000      8.800     88.000     19.280     96.000     20.470    454.70001 
4     50.000     12.140     42.000      9.370     90.000     19.590     98.000     20.780    383.07001 
4     52.000     12.830     44.000     10.060     92.000     19.860    100.000     21.040    373.53000 
4     54.000     13.560     46.000     10.700     94.000     20.150    102.000     21.280    299.20001 
4     56.000     14.150     48.000     11.260     96.000     20.470    104.000     21.510    282.67001 
4     58.000     14.750     50.000     12.140     98.000     20.780    106.000     21.670    243.30000 
4     60.000     14.940     52.000     12.830    100.000     21.040    108.000     21.880    192.24001 
4     62.000     15.310     54.000     13.560    102.000     21.280    110.000     22.050    159.98000 
4     10.000      0.500      0.000      0.000     50.000     12.140     60.000     14.940    223.96001 
4     12.000      0.930      2.000      0.000     52.000     12.830     62.000     15.310    258.47000 
4     14.000      1.560      4.000      0.090     54.000     13.560     64.000     15.620    278.70999 
4     16.000      1.730      6.000      0.310     56.000     14.150     66.000     15.900    301.98999 
4     18.000      2.260      8.000      0.380     58.000     14.750     68.000     16.050    415.48999 
4     20.000      2.850     10.000      0.500     60.000     14.940     70.000     16.360    439.01999 
4     22.000      3.290     12.000      0.930     62.000     15.310     72.000     16.740    543.65997 
4     24.000      3.980     14.000      1.560     64.000     15.620     74.000     17.630    629.96002 
4     26.000      4.540     16.000      1.730     66.000     15.900     76.000     18.220    751.15002 
4     28.000      5.030     18.000      2.260     68.000     16.050     78.000     18.430    610.71002 
4     30.000      5.720     20.000      2.850     70.000     16.360     80.000     18.590    692.39001 
4     32.000      6.280     22.000      3.290     72.000     16.740     82.000     18.680    599.83002 
4     34.000      6.880     24.000      3.980     74.000     17.630     84.000     19.100    549.70001 
4     36.000      7.470     26.000      4.540     76.000     18.220     86.000     19.200    532.46002 
4     38.000      8.160     28.000      5.030     78.000     18.430     88.000     19.280    572.04999 
4     40.000      8.800     30.000      5.720     80.000     18.590     90.000     19.590    648.46997 
4     42.000      9.370     32.000      6.280     82.000     18.680     92.000     19.860    697.28003 
4     44.000     10.060     34.000      6.880     84.000     19.100     94.000     20.150    557.78003 
4     46.000     10.700     36.000      7.470     86.000     19.200     96.000     20.470    608.03998 
4     48.000     11.260     38.000      8.160     88.000     19.280     98.000     20.780    461.60999 
4     50.000     12.140     40.000      8.800     90.000     19.590    100.000     21.040    398.00000 
4     52.000     12.830     42.000      9.370     92.000     19.860    102.000     21.280    392.48001 
4     54.000     13.560     44.000     10.060     94.000     20.150    104.000     21.510    308.89999 
4     56.000     14.150     46.000     10.700     96.000     20.470    106.000     21.670    286.97000 
4     58.000     14.750     48.000     11.260     98.000     20.780    108.000     21.880    237.39000 
4     60.000     14.940     50.000     12.140    100.000     21.040    110.000     22.050    184.87000 
4      8.000      0.380      0.000      0.000     56.000     14.150     64.000     15.620    191.34000 
4     10.000      0.500      2.000      0.000     58.000     14.750     66.000     15.900    262.01001 
4     12.000      0.930      4.000      0.090     60.000     14.940     68.000     16.050    375.85001 
4     14.000      1.560      6.000      0.310     62.000     15.310     70.000     16.360    479.47000 
4     16.000      1.730      8.000      0.380     64.000     15.620     72.000     16.740    536.31000 
4     18.000      2.260     10.000      0.500     66.000     15.900     74.000     17.630    759.81000 
4     20.000      2.850     12.000      0.930     68.000     16.050     76.000     18.220    660.10999 
4     22.000      3.290     14.000      1.560     70.000     16.360     78.000     18.430    683.96002 
4     24.000      3.980     16.000      1.730     72.000     16.740     80.000     18.590    741.40002 
4     26.000      4.540     18.000      2.260     74.000     17.630     82.000     18.680    696.28003 
4     28.000      5.030     20.000      2.850     76.000     18.220     84.000     19.100    514.46002 
4     30.000      5.720     22.000      3.290     78.000     18.430     86.000     19.200    637.42999 
4     32.000      6.280     24.000      3.980     80.000     18.590     88.000     19.280    614.54999 
4     34.000      6.880     26.000      4.540     82.000     18.680     90.000     19.590    756.39001 
4     36.000      7.470     28.000      5.030     84.000     19.100     92.000     19.860    826.58002 
4     38.000      8.160     30.000      5.720     86.000     19.200     94.000     20.150    839.50000 
4     40.000      8.800     32.000      6.280     88.000     19.280     96.000     20.470    752.38000 
4     42.000      9.370     34.000      6.880     90.000     19.590     98.000     20.780    662.78003 
4     44.000     10.060     36.000      7.470     92.000     19.860    100.000     21.040    607.38000 
4     46.000     10.700     38.000      8.160     94.000     20.150    102.000     21.280    499.03000 
4     48.000     11.260     40.000      8.800     96.000     20.470    104.000     21.510    408.50000 
4     50.000     12.140     42.000      9.370     98.000     20.780    106.000     21.670    350.51999 
4     52.000     12.830     44.000     10.060    100.000     21.040    108.000     21.880    286.20001 
4     54.000     13.560     46.000     10.700    102.000     21.280    110.000     22.050    202.80000 
4      0.000      0.000     84.000     19.100     28.000      5.030     56.000     14.150    289.42001 
4      2.000      0.000     86.000     19.200     30.000      5.720     58.000     14.750    258.01001 
4      4.000      0.090     88.000     19.280     32.000      6.280     60.000     14.940    230.58000 
4      6.000      0.310     90.000     19.590     34.000      6.880     62.000     15.310    208.87000 
4      8.000      0.380     92.000     19.860     36.000      7.470     64.000     15.620    200.52000 
4     10.000      0.500     94.000     20.150     38.000      8.160     66.000     15.900    194.11000 
4     12.000      0.930     96.000     20.470     40.000      8.800     68.000     16.050    201.05000 
4     14.000      1.560     98.000     20.780     42.000      9.370     70.000     16.360    202.42000 
4     16.000      1.730    100.000     21.040     44.000     10.060     72.000     16.740    196.96001 
4     18.000      2.260    102.000     21.280     46.000     10.700     74.000     17.630    202.39000 
4     20.000      2.850    104.000     21.510     48.000     11.260     76.000     18.220    204.16000 
4     22.000      3.290    106.000     21.670     50.000     12.140     78.000     18.430    208.44000 
4     24.000      3.980    108.000     21.880     52.000     12.830     80.000     18.590    223.83000 
4     26.000      4.540    110.000     22.050     54.000     13.560     82.000     18.680    234.45000 
4     12.000      0.930      0.000      0.000     60.000     14.940     72.000     16.740    395.82001 
4     14.000      1.560      2.000      0.000     62.000     15.310     74.000     17.630    482.19000 
4     16.000      1.730      4.000      0.090     64.000     15.620     76.000     18.220    620.27002 
4     18.000      2.260      6.000      0.310     66.000     15.900     78.000     18.430    740.57001 
4     20.000      2.850      8.000      0.380     68.000     16.050     80.000     18.590    685.62000 
4     22.000      3.290     10.000      0.500     70.000     16.360     82.000     18.680    639.21997 
4     24.000      3.980     12.000      0.930     72.000     16.740     84.000     19.100    680.97998 
4     26.000      4.540     14.000      1.560     74.000     17.630     86.000     19.200    705.79999 
4     28.000      5.030     16.000      1.730     76.000     18.220     88.000     19.280    630.88000 
4     30.000      5.720     18.000      2.260     78.000     18.430     90.000     19.590    736.53998 
4     32.000      6.280     20.000      2.850     80.000     18.590     92.000     19.860    694.85999 
4     34.000      6.880     22.000      3.290     82.000     18.680     94.000     20.150    773.28998 
4     36.000      7.470     24.000      3.980     84.000     19.100     96.000     20.470    729.59998 
4     38.000      8.160     26.000      4.540     86.000     19.200     98.000     20.780    743.25000 
4     40.000      8.800     28.000      5.030     88.000     19.280    100.000     21.040    799.58002 
4     42.000      9.370     30.000      5.720     90.000     19.590    102.000     21.280    726.16998 
4     44.000     10.060     32.000      6.280     92.000     19.860    104.000     21.510    543.69000 
4     46.000     10.700     34.000      6.880     94.000     20.150    106.000     21.670    478.26001 
4     48.000     11.260     36.000      7.470     96.000     20.470    108.000     21.880    401.17999 
4     50.000     12.140     38.000      8.160     98.000     20.780    110.000     22.050    311.45001 
4     10.000      0.500      0.000      0.000     60.000     14.940     70.000     16.360    326.64001 
4     12.000      0.930      2.000      0.000     62.000     15.310     72.000     16.740    446.89999 
4     14.000      1.560      4.000      0.090     64.000     15.620     74.000     17.630    544.17999 
4     16.000      1.730      6.000      0.310     66.000     15.900     76.000     18.220    625.90002 
4     18.000      2.260      8.000      0.380     68.000     16.050     78.000     18.430    771.39001 
4     20.000      2.850     10.000      0.500     70.000     16.360     80.000     18.590    671.58002 
4     22.000      3.290     12.000      0.930     72.000     16.740     82.000     18.680    671.16998 
4     24.000      3.980     14.000      1.560     74.000     17.630     84.000     19.100    643.40002 
4     26.000      4.540     16.000      1.730     76.000     18.220     86.000     19.200    710.51001 
4     28.000      5.030     18.000      2.260     78.000     18.430     88.000     19.280    586.39001 
4     30.000      5.720     20.000      2.850     80.000     18.590     90.000     19.590    756.83002 
4     32.000      6.280     22.000      3.290     82.000     18.680     92.000     19.860    781.54999 
4     34.000      6.880     24.000      3.980     84.000     19.100     94.000     20.150    831.94000 
4     36.000      7.470     26.000      4.540     86.000     19.200     96.000     20.470    754.59998 
4     38.000      8.160     28.000      5.030     88.000     19.280     98.000     20.780    780.34003 
4     40.000      8.800     30.000      5.720     90.000     19.590    100.000     21.040    751.81000 
4     42.000      9.370     32.000      6.280     92.000     19.860    102.000     21.280    650.54999 
4     44.000     10.060     34.000      6.880     94.000     20.150    104.000     21.510    444.66000 
4     46.000     10.700     36.000      7.470     96.000     20.470    106.000     21.670    519.66998 
4     48.000     11.260     38.000      8.160     98.000     20.780    108.000     21.880    364.20999 
4     50.000     12.140     40.000      8.800    100.000     21.040    110.000     22.050    268.14999 
4      0.000      0.000     84.000     19.100     30.000      5.720     54.000     13.560    288.85001 
4      2.000      0.000     86.000     19.200     32.000      6.280     56.000     14.150    253.00999 
4      4.000      0.090     88.000     19.280     34.000      6.880     58.000     14.750    229.33000 
4      6.000      0.310     90.000     19.590     36.000      7.470     60.000     14.940    209.97000 
4      8.000      0.380     92.000     19.860     38.000      8.160     62.000     15.310    192.91000 
4     10.000      0.500     94.000     20.150     40.000      8.800     64.000     15.620    186.48000 
4     12.000      0.930     96.000     20.470     42.000      9.370     66.000     15.900    188.84000 
4     14.000      1.560     98.000     20.780     44.000     10.060     68.000     16.050    188.48000 
4     16.000      1.730    100.000     21.040     46.000     10.700     70.000     16.360    183.48000 
4     18.000      2.260    102.000     21.280     48.000     11.260     72.000     16.740    182.00000 
4     20.000      2.850    104.000     21.510     50.000     12.140     74.000     17.630    196.61000 
4     22.000      3.290    106.000     21.670     52.000     12.830     76.000     18.220    208.17999 
4     24.000      3.980    108.000     21.880     54.000     13.560     78.000     18.430    228.52000 
4     26.000      4.540    110.000     22.050     56.000     14.150     80.000     18.590    246.05000 
4      0.000      0.000     84.000     19.100     32.000      6.280     52.000     12.830    287.29999 
4      2.000      0.000     86.000     19.200     34.000      6.880     54.000     13.560    256.82999 
4      4.000      0.090     88.000     19.280     36.000      7.470     56.000     14.150    235.72000 
4      6.000      0.310     90.000     19.590     38.000      8.160     58.000     14.750    206.91000 
4      8.000      0.380     92.000     19.860     40.000      8.800     60.000     14.940    187.53999 
4     10.000      0.500     94.000     20.150     42.000      9.370     62.000     15.310    178.20000 
4     12.000      0.930     96.000     20.470     44.000     10.060     64.000     15.620    183.24001 
4     14.000      1.560     98.000     20.780     46.000     10.700     66.000     15.900    173.94000 
4     16.000      1.730    100.000     21.040     48.000     11.260     68.000     16.050    167.06000 
4     18.000      2.260    102.000     21.280     50.000     12.140     70.000     16.360    171.64000 
4     20.000      2.850    104.000     21.510     52.000     12.830     72.000     16.740    181.66000 
4     22.000      3.290    106.000     21.670     54.000     13.560     74.000     17.630    206.00999 
4     24.000      3.980    108.000     21.880     56.000     14.150     76.000     18.220    233.50000 
4     26.000      4.540    110.000     22.050     58.000     14.750     78.000     18.430    259.64001 
4      0.000      0.000     84.000     19.100     34.000      6.880     50.000     12.140    295.95001 
4      2.000      0.000     86.000     19.200     36.000      7.470     52.000     12.830    267.67999 
4      4.000      0.090     88.000     19.280     38.000      8.160     54.000     13.560    236.37000 
4      6.000      0.310     90.000     19.590     40.000      8.800     56.000     14.150    204.67999 
4      8.000      0.380     92.000     19.860     42.000      9.370     58.000     14.750    183.03999 
4     10.000      0.500     94.000     20.150     44.000     10.060     60.000     14.940    174.86000 
4     12.000      0.930     96.000     20.470     46.000     10.700     62.000     15.310    171.25000 
4     14.000      1.560     98.000     20.780     48.000     11.260     64.000     15.620    163.25000 
4     16.000      1.730    100.000     21.040     50.000     12.140     66.000     15.900    154.86000 
4     18.000      2.260    102.000     21.280     52.000     12.830     68.000     16.050    160.97000 
4     20.000      2.850    104.000     21.510     54.000     13.560     70.000     16.360    174.72000 
4     22.000      3.290    106.000     21.670     56.000     14.150     72.000     16.740    192.58000 
4     24.000      3.980    108.000     21.880     58.000     14.750     74.000     17.630    240.92999 
4     26.000      4.540    110.000     22.050     60.000     14.940     76.000     18.220    272.64001 
4     10.000      0.500      0.000      0.000     70.000     16.360     80.000     18.590    503.91000 
4     12.000      0.930      2.000      0.000     72.000     16.740     82.000     18.680    587.41998 
4     14.000      1.560      4.000      0.090     74.000     17.630     84.000     19.100    568.95001 
4     16.000      1.730      6.000      0.310     76.000     18.220     86.000     19.200    602.92999 
4     18.000      2.260      8.000      0.380     78.000     18.430     88.000     19.280    707.65997 
4     20.000      2.850     10.000      0.500     80.000     18.590     90.000     19.590    729.02002 
4     22.000      3.290     12.000      0.930     82.000     18.680     92.000     19.860    831.94000 
4     24.000      3.980     14.000      1.560     84.000     19.100     94.000     20.150    929.45001 
4     26.000      4.540     16.000      1.730     86.000     19.200     96.000     20.470    952.07001 
4     28.000      5.030     18.000      2.260     88.000     19.280     98.000     20.780    757.75000 
4     30.000      5.720     20.000      2.850     90.000     19.590    100.000     21.040    839.27002 
4     32.000      6.280     22.000      3.290     92.000     19.860    102.000     21.280    704.39001 
4     34.000      6.880     24.000      3.980     94.000     20.150    104.000     21.510    636.91998 
4     36.000      7.470     26.000      4.540     96.000     20.470    106.000     21.670    637.97998 
4     38.000      8.160     28.000      5.030     98.000     20.780    108.000     21.880    595.91998 
4     40.000      8.800     30.000      5.720    100.000     21.040    110.000     22.050    484.57999 
4     12.000      0.930      0.000      0.000     72.000     16.740     84.000     19.100    567.08002 
4     14.000      1.560      2.000      0.000     74.000     17.630     86.000     19.200    564.03998 
4     16.000      1.730      4.000      0.090     76.000     18.220     88.000     19.280    629.59998 
4     18.000      2.260      6.000      0.310     78.000     18.430     90.000     19.590    742.77002 
4     20.000      2.850      8.000      0.380     80.000     18.590     92.000     19.860    772.72998 
4     22.000      3.290     10.000      0.500     82.000     18.680     94.000     20.150    828.10999 
4     24.000      3.980     12.000      0.930     84.000     19.100     96.000     20.470    852.66998 
4     26.000      4.540     14.000      1.560     86.000     19.200     98.000     20.780    915.03003 
4     28.000      5.030     16.000      1.730     88.000     19.280    100.000     21.040    822.96997 
4     30.000      5.720     18.000      2.260     90.000     19.590    102.000     21.280    832.08002 
4     32.000      6.280     20.000      2.850     92.000     19.860    104.000     21.510    661.34003 
4     34.000      6.880     22.000      3.290     94.000     20.150    106.000     21.670    606.63000 
4     36.000      7.470     24.000      3.980     96.000     20.470    108.000     21.880    591.27002 
4     38.000      8.160     26.000      4.540     98.000     20.780    110.000     22.050    539.95001 
4     12.000      0.930      0.000      0.000     84.000     19.100     96.000     20.470    685.39001 
4     14.000      1.560      2.000      0.000     86.000     19.200     98.000     20.780    709.00000 
4     16.000      1.730      4.000      0.090     88.000     19.280    100.000     21.040    787.03998 
4     18.000      2.260      6.000      0.310     90.000     19.590    102.000     21.280    802.59998 
4     20.000      2.850      8.000      0.380     92.000     19.860    104.000     21.510    709.41998 
4     22.000      3.290     10.000      0.500     94.000     20.150    106.000     21.670    629.07001 
4     24.000      3.980     12.000      0.930     96.000     20.470    108.000     21.880    663.14001 
4     26.000      4.540     14.000      1.560     98.000     20.780    110.000     22.050    637.91998 
0
0
0
0
0
0
0
