# Supplementary material for: Integrated geoelectrical and geological data sets for shallow structure characterization of the southern margin of the Krzeszowice Graben (Southern Poland)
Source: Data Brief. 2019 Jun 20;25:104157. doi: 10.1016/j.dib.2019.104157 (PMC6624450; doi:10.1016/j.dib.2019.104157)
Supplement: Supplementary file 1 [file mmc1.zip › Appendix A/Field data/DAT/processed_data/robust/NWG-2-combined_array.dat]

NWG-2-mix
    2.00000
11
0
Type of resistivity data (1=resistance,0=resistivity)
0
1890
2
0
4      4.000     17.320      2.000     17.170      6.000     17.490      8.000     17.580    128.67999 
4      6.000     17.490      4.000     17.320      8.000     17.580     10.000     17.820    112.56000 
4      8.000     17.580      6.000     17.490     10.000     17.820     12.000     18.070     84.39300 
4     10.000     17.820      8.000     17.580     12.000     18.070     14.000     18.340     98.13600 
4     12.000     18.070     10.000     17.820     14.000     18.340     16.000     18.650    118.77000 
4     14.000     18.340     12.000     18.070     16.000     18.650     18.000     18.940    146.21001 
4     16.000     18.650     14.000     18.340     18.000     18.940     20.000     19.280    123.05000 
4     18.000     18.940     16.000     18.650     20.000     19.280     22.000     19.640    117.26000 
4     20.000     19.280     18.000     18.940     22.000     19.640     24.000     20.030    114.73000 
4     22.000     19.640     20.000     19.280     24.000     20.030     26.000     20.430    111.72000 
4     24.000     20.030     22.000     19.640     26.000     20.430     28.000     20.840    108.01000 
4     26.000     20.430     24.000     20.030     28.000     20.840     30.000     21.190    155.53999 
4     28.000     20.840     26.000     20.430     30.000     21.190     32.000     21.480    205.41000 
4     30.000     21.190     28.000     20.840     32.000     21.480     34.000     21.810    245.14999 
4     32.000     21.480     30.000     21.190     34.000     21.810     36.000     22.140    221.06000 
4     34.000     21.810     32.000     21.480     36.000     22.140     38.000     22.470    231.47000 
4     36.000     22.140     34.000     21.810     38.000     22.470     40.000     22.790    234.46001 
4     38.000     22.470     36.000     22.140     40.000     22.790     42.000     23.120    255.92999 
4     40.000     22.790     38.000     22.470     42.000     23.120     44.000     23.440    249.25000 
4     42.000     23.120     40.000     22.790     44.000     23.440     46.000     23.770    293.76999 
4     44.000     23.440     42.000     23.120     46.000     23.770     48.000     24.060    300.04001 
4     46.000     23.770     44.000     23.440     48.000     24.060     50.000     24.320    355.70001 
4     48.000     24.060     46.000     23.770     50.000     24.320     52.000     24.540    320.23001 
4     50.000     24.320     48.000     24.060     52.000     24.540     54.000     24.740    279.64999 
4     52.000     24.540     50.000     24.320     54.000     24.740     56.000     25.040    211.97000 
4     54.000     24.740     52.000     24.540     56.000     25.040     58.000     25.210    222.02000 
4     56.000     25.040     54.000     24.740     58.000     25.210     60.000     25.560    183.42999 
4     58.000     25.210     56.000     25.040     60.000     25.560     62.000     25.890    220.97000 
4     60.000     25.560     58.000     25.210     62.000     25.890     64.000     26.170    197.39999 
4     62.000     25.890     60.000     25.560     64.000     26.170     66.000     26.380    168.91000 
4     64.000     26.170     62.000     25.890     66.000     26.380     68.000     26.580    180.62000 
4     66.000     26.380     64.000     26.170     68.000     26.580     70.000     26.830    210.25999 
4     68.000     26.580     66.000     26.380     70.000     26.830     72.000     26.900    220.17999 
4     70.000     26.830     68.000     26.580     72.000     26.900     74.000     26.990    267.17999 
4     72.000     26.900     70.000     26.830     74.000     26.990     76.000     27.180    214.08000 
4     96.000     29.140     94.000     28.880     98.000     29.340    100.000     29.560    293.41000 
4    100.000     29.560     98.000     29.340    102.000     29.780    104.000     30.000    547.40997 
4    102.000     29.780    100.000     29.560    104.000     30.000    106.000     30.220    673.94000 
4    106.000     30.220    104.000     30.000    108.000     30.490    110.000     30.700    235.89999 
4      0.000     17.460      6.000     17.490      2.000     17.170      4.000     17.320     97.04500 
4      4.000     17.320     10.000     17.820      6.000     17.490      8.000     17.580    109.73000 
4      6.000     17.490     12.000     18.070      8.000     17.580     10.000     17.820    110.07000 
4      8.000     17.580     14.000     18.340     10.000     17.820     12.000     18.070    109.24000 
4     10.000     17.820     16.000     18.650     12.000     18.070     14.000     18.340    125.06000 
4     12.000     18.070     18.000     18.940     14.000     18.340     16.000     18.650    123.34000 
4     14.000     18.340     20.000     19.280     16.000     18.650     18.000     18.940    133.28999 
4     16.000     18.650     22.000     19.640     18.000     18.940     20.000     19.280    116.43000 
4     18.000     18.940     24.000     20.030     20.000     19.280     22.000     19.640    107.13000 
4     20.000     19.280     26.000     20.430     22.000     19.640     24.000     20.030    105.49000 
4     22.000     19.640     28.000     20.840     24.000     20.030     26.000     20.430    124.71000 
4     24.000     20.030     30.000     21.190     26.000     20.430     28.000     20.840    135.73000 
4     26.000     20.430     32.000     21.480     28.000     20.840     30.000     21.190    170.73000 
4     28.000     20.840     34.000     21.810     30.000     21.190     32.000     21.480    183.42999 
4     30.000     21.190     36.000     22.140     32.000     21.480     34.000     21.810    203.64999 
4     32.000     21.480     38.000     22.470     34.000     21.810     36.000     22.140    198.75999 
4     34.000     21.810     40.000     22.790     36.000     22.140     38.000     22.470    209.39999 
4     36.000     22.140     42.000     23.120     38.000     22.470     40.000     22.790    211.10001 
4     38.000     22.470     44.000     23.440     40.000     22.790     42.000     23.120    239.23000 
4     40.000     22.790     46.000     23.770     42.000     23.120     44.000     23.440    244.03999 
4     42.000     23.120     48.000     24.060     44.000     23.440     46.000     23.770    286.34000 
4     44.000     23.440     50.000     24.320     46.000     23.770     48.000     24.060    275.82001 
4     46.000     23.770     52.000     24.540     48.000     24.060     50.000     24.320    283.17999 
4     48.000     24.060     54.000     24.740     50.000     24.320     52.000     24.540    250.50999 
4     50.000     24.320     56.000     25.040     52.000     24.540     54.000     24.740    239.50000 
4     52.000     24.540     58.000     25.210     54.000     24.740     56.000     25.040    195.42000 
4     54.000     24.740     60.000     25.560     56.000     25.040     58.000     25.210    211.75000 
4     56.000     25.040     62.000     25.890     58.000     25.210     60.000     25.560    188.91000 
4     58.000     25.210     64.000     26.170     60.000     25.560     62.000     25.890    182.60001 
4     60.000     25.560     66.000     26.380     62.000     25.890     64.000     26.170    168.16000 
4     62.000     25.890     68.000     26.580     64.000     26.170     66.000     26.380    171.92999 
4     64.000     26.170     70.000     26.830     66.000     26.380     68.000     26.580    176.41000 
4     66.000     26.380     72.000     26.900     68.000     26.580     70.000     26.830    193.24001 
4     68.000     26.580     74.000     26.990     70.000     26.830     72.000     26.900    174.89999 
4     70.000     26.830     76.000     27.180     72.000     26.900     74.000     26.990    170.47000 
4     72.000     26.900     78.000     27.380     74.000     26.990     76.000     27.180    140.95000 
4     96.000     29.140    102.000     29.780     98.000     29.340    100.000     29.560    313.26001 
4     98.000     29.340    104.000     30.000    100.000     29.560    102.000     29.780    392.01001 
4    102.000     29.780    108.000     30.490    104.000     30.000    106.000     30.220    345.26999 
4      2.000     17.170      0.000     17.460      6.000     17.490      8.000     17.580     86.04100 
4      4.000     17.320      2.000     17.170      8.000     17.580     10.000     17.820     97.28200 
4      6.000     17.490      4.000     17.320     10.000     17.820     12.000     18.070    103.21000 
4      8.000     17.580      6.000     17.490     12.000     18.070     14.000     18.340    128.74001 
4     10.000     17.820      8.000     17.580     14.000     18.340     16.000     18.650    144.92999 
4     12.000     18.070     10.000     17.820     16.000     18.650     18.000     18.940    160.78999 
4     14.000     18.340     12.000     18.070     18.000     18.940     20.000     19.280    123.92000 
4     16.000     18.650     14.000     18.340     20.000     19.280     22.000     19.640     91.08100 
4     18.000     18.940     16.000     18.650     22.000     19.640     24.000     20.030     95.80800 
4     20.000     19.280     18.000     18.940     24.000     20.030     26.000     20.430     91.29600 
4     22.000     19.640     20.000     19.280     26.000     20.430     28.000     20.840     81.60100 
4     24.000     20.030     22.000     19.640     28.000     20.840     30.000     21.190     97.63100 
4     26.000     20.430     24.000     20.030     30.000     21.190     32.000     21.480    146.25000 
4     28.000     20.840     26.000     20.430     32.000     21.480     34.000     21.810    129.35001 
4     30.000     21.190     28.000     20.840     34.000     21.810     36.000     22.140    156.31000 
4     32.000     21.480     30.000     21.190     36.000     22.140     38.000     22.470    165.05000 
4     34.000     21.810     32.000     21.480     38.000     22.470     40.000     22.790    185.21001 
4     36.000     22.140     34.000     21.810     40.000     22.790     42.000     23.120    199.02000 
4     38.000     22.470     36.000     22.140     42.000     23.120     44.000     23.440    183.50000 
4     40.000     22.790     38.000     22.470     44.000     23.440     46.000     23.770    188.89999 
4     42.000     23.120     40.000     22.790     46.000     23.770     48.000     24.060    211.73000 
4     44.000     23.440     42.000     23.120     48.000     24.060     50.000     24.320    263.38000 
4     46.000     23.770     44.000     23.440     50.000     24.320     52.000     24.540    313.26999 
4     48.000     24.060     46.000     23.770     52.000     24.540     54.000     24.740    294.85999 
4     50.000     24.320     48.000     24.060     54.000     24.740     56.000     25.040    248.95000 
4     52.000     24.540     50.000     24.320     56.000     25.040     58.000     25.210    232.16000 
4     54.000     24.740     52.000     24.540     58.000     25.210     60.000     25.560    227.33000 
4     56.000     25.040     54.000     24.740     60.000     25.560     62.000     25.890    200.73000 
4     58.000     25.210     56.000     25.040     62.000     25.890     64.000     26.170    195.91000 
4     60.000     25.560     58.000     25.210     64.000     26.170     66.000     26.380    196.46001 
4     62.000     25.890     60.000     25.560     66.000     26.380     68.000     26.580    167.63000 
4     64.000     26.170     62.000     25.890     68.000     26.580     70.000     26.830    114.07000 
4     66.000     26.380     64.000     26.170     70.000     26.830     72.000     26.900    143.56000 
4     68.000     26.580     66.000     26.380     72.000     26.900     74.000     26.990    145.47000 
4     70.000     26.830     68.000     26.580     74.000     26.990     76.000     27.180    134.39000 
4     72.000     26.900     70.000     26.830     76.000     27.180     78.000     27.380    111.43000 
4     74.000     26.990     72.000     26.900     78.000     27.380     80.000     27.590     87.95300 
4     76.000     27.180     74.000     26.990     80.000     27.590     82.000     27.710     68.14600 
4     78.000     27.380     76.000     27.180     82.000     27.710     84.000     27.840     52.94700 
4     80.000     27.590     78.000     27.380     84.000     27.840     86.000     28.060     59.60400 
4     82.000     27.710     80.000     27.590     86.000     28.060     88.000     28.270     41.65400 
4     84.000     27.840     82.000     27.710     88.000     28.270     90.000     28.510     34.84800 
4     86.000     28.060     84.000     27.840     90.000     28.510     92.000     28.700     40.34800 
4     88.000     28.270     86.000     28.060     92.000     28.700     94.000     28.880     43.04400 
4     90.000     28.510     88.000     28.270     94.000     28.880     96.000     29.140     48.12900 
4     92.000     28.700     90.000     28.510     96.000     29.140     98.000     29.340     78.51300 
4     94.000     28.880     92.000     28.700     98.000     29.340    100.000     29.560     85.29100 
4     96.000     29.140     94.000     28.880    100.000     29.560    102.000     29.780    140.80000 
4     98.000     29.340     96.000     29.140    102.000     29.780    104.000     30.000    195.64000 
4    100.000     29.560     98.000     29.340    104.000     30.000    106.000     30.220    234.53999 
4    102.000     29.780    100.000     29.560    106.000     30.220    108.000     30.490    202.52000 
4    104.000     30.000    102.000     29.780    108.000     30.490    110.000     30.700    119.31000 
4      4.000     17.320      0.000     17.460      8.000     17.580     12.000     18.070     98.15100 
4      6.000     17.490      2.000     17.170     10.000     17.820     14.000     18.340    122.56000 
4      8.000     17.580      4.000     17.320     12.000     18.070     16.000     18.650    149.00999 
4     10.000     17.820      6.000     17.490     14.000     18.340     18.000     18.940    158.75000 
4     12.000     18.070      8.000     17.580     16.000     18.650     20.000     19.280    153.62000 
4     14.000     18.340     10.000     17.820     18.000     18.940     22.000     19.640    117.84000 
4     16.000     18.650     12.000     18.070     20.000     19.280     24.000     20.030     91.69200 
4     18.000     18.940     14.000     18.340     22.000     19.640     26.000     20.430     90.84300 
4     20.000     19.280     16.000     18.650     24.000     20.030     28.000     20.840     85.02400 
4     22.000     19.640     18.000     18.940     26.000     20.430     30.000     21.190     78.51600 
4     24.000     20.030     20.000     19.280     28.000     20.840     32.000     21.480     89.99100 
4     26.000     20.430     22.000     19.640     30.000     21.190     34.000     21.810    115.35000 
4     28.000     20.840     24.000     20.030     32.000     21.480     36.000     22.140    117.43000 
4     30.000     21.190     26.000     20.430     34.000     21.810     38.000     22.470    128.89000 
4     32.000     21.480     28.000     20.840     36.000     22.140     40.000     22.790    141.55000 
4     34.000     21.810     30.000     21.190     38.000     22.470     42.000     23.120    160.67000 
4     36.000     22.140     32.000     21.480     40.000     22.790     44.000     23.440    167.50000 
4     38.000     22.470     34.000     21.810     42.000     23.120     46.000     23.770    159.11000 
4     40.000     22.790     36.000     22.140     44.000     23.440     48.000     24.060    161.55000 
4     42.000     23.120     38.000     22.470     46.000     23.770     50.000     24.320    180.28999 
4     44.000     23.440     40.000     22.790     48.000     24.060     52.000     24.540    224.96001 
4     46.000     23.770     42.000     23.120     50.000     24.320     54.000     24.740    276.34000 
4     48.000     24.060     44.000     23.440     52.000     24.540     56.000     25.040    278.82999 
4     50.000     24.320     46.000     23.770     54.000     24.740     58.000     25.210    256.64001 
4     52.000     24.540     48.000     24.060     56.000     25.040     60.000     25.560    244.77000 
4     54.000     24.740     50.000     24.320     58.000     25.210     62.000     25.890    229.25999 
4     56.000     25.040     52.000     24.540     60.000     25.560     64.000     26.170    198.92000 
4     58.000     25.210     54.000     24.740     62.000     25.890     66.000     26.380    186.42000 
4     60.000     25.560     56.000     25.040     64.000     26.170     68.000     26.580    191.47000 
4     62.000     25.890     58.000     25.210     66.000     26.380     70.000     26.830    158.11000 
4     64.000     26.170     60.000     25.560     68.000     26.580     72.000     26.900    105.87000 
4     66.000     26.380     62.000     25.890     70.000     26.830     74.000     26.990    110.46000 
4     68.000     26.580     64.000     26.170     72.000     26.900     76.000     27.180    113.56000 
4     70.000     26.830     66.000     26.380     74.000     26.990     78.000     27.380    108.28000 
4     72.000     26.900     68.000     26.580     76.000     27.180     80.000     27.590     87.23000 
4     74.000     26.990     70.000     26.830     78.000     27.380     82.000     27.710     64.26700 
4     76.000     27.180     72.000     26.900     80.000     27.590     84.000     27.840     50.21000 
4     78.000     27.380     74.000     26.990     82.000     27.710     86.000     28.060     39.20100 
4     80.000     27.590     76.000     27.180     84.000     27.840     88.000     28.270     39.31300 
4     82.000     27.710     78.000     27.380     86.000     28.060     90.000     28.510     28.65500 
4     84.000     27.840     80.000     27.590     88.000     28.270     92.000     28.700     24.88900 
4     86.000     28.060     82.000     27.710     90.000     28.510     94.000     28.880     28.34000 
4     88.000     28.270     84.000     27.840     92.000     28.700     96.000     29.140     30.72000 
4     90.000     28.510     86.000     28.060     94.000     28.880     98.000     29.340     35.51400 
4     92.000     28.700     88.000     28.270     96.000     29.140    100.000     29.560     53.97700 
4     94.000     28.880     90.000     28.510     98.000     29.340    102.000     29.780     62.04800 
4     96.000     29.140     92.000     28.700    100.000     29.560    104.000     30.000     95.90500 
4     98.000     29.340     94.000     28.880    102.000     29.780    106.000     30.220    130.85001 
4    100.000     29.560     96.000     29.140    104.000     30.000    108.000     30.490    150.91000 
4    102.000     29.780     98.000     29.340    106.000     30.220    110.000     30.700    131.97000 
4      2.000     17.170      0.000     17.460      8.000     17.580     10.000     17.820     83.43500 
4      4.000     17.320      2.000     17.170     10.000     17.820     12.000     18.070    114.16000 
4      6.000     17.490      4.000     17.320     12.000     18.070     14.000     18.340    159.50000 
4      8.000     17.580      6.000     17.490     14.000     18.340     16.000     18.650    169.42999 
4     10.000     17.820      8.000     17.580     16.000     18.650     18.000     18.940    170.78999 
4     12.000     18.070     10.000     17.820     18.000     18.940     20.000     19.280    126.82000 
4     14.000     18.340     12.000     18.070     20.000     19.280     22.000     19.640    100.96000 
4     16.000     18.650     14.000     18.340     22.000     19.640     24.000     20.030     81.68600 
4     18.000     18.940     16.000     18.650     24.000     20.030     26.000     20.430     88.18000 
4     20.000     19.280     18.000     18.940     26.000     20.430     28.000     20.840     68.42600 
4     22.000     19.640     20.000     19.280     28.000     20.840     30.000     21.190     82.28600 
4     24.000     20.030     22.000     19.640     30.000     21.190     32.000     21.480     84.42900 
4     26.000     20.430     24.000     20.030     32.000     21.480     34.000     21.810     92.47000 
4     30.000     21.190     28.000     20.840     36.000     22.140     38.000     22.470    113.47000 
4     32.000     21.480     30.000     21.190     38.000     22.470     40.000     22.790    134.46001 
4     34.000     21.810     32.000     21.480     40.000     22.790     42.000     23.120    150.78000 
4     36.000     22.140     34.000     21.810     42.000     23.120     44.000     23.440    139.06000 
4     38.000     22.470     36.000     22.140     44.000     23.440     46.000     23.770    143.84000 
4     40.000     22.790     38.000     22.470     46.000     23.770     48.000     24.060    137.87000 
4     42.000     23.120     40.000     22.790     48.000     24.060     50.000     24.320    176.41000 
4     44.000     23.440     42.000     23.120     50.000     24.320     52.000     24.540    220.63000 
4     46.000     23.770     44.000     23.440     52.000     24.540     54.000     24.740    286.07001 
4     48.000     24.060     46.000     23.770     54.000     24.740     56.000     25.040    259.54999 
4     50.000     24.320     48.000     24.060     56.000     25.040     58.000     25.210    274.64001 
4     52.000     24.540     50.000     24.320     58.000     25.210     60.000     25.560    243.42999 
4     54.000     24.740     52.000     24.540     60.000     25.560     62.000     25.890    229.34000 
4     56.000     25.040     54.000     24.740     62.000     25.890     64.000     26.170    176.72000 
4     58.000     25.210     56.000     25.040     64.000     26.170     66.000     26.380    195.33000 
4     60.000     25.560     58.000     25.210     66.000     26.380     68.000     26.580    190.50999 
4     62.000     25.890     60.000     25.560     68.000     26.580     70.000     26.830    122.02000 
4     64.000     26.170     62.000     25.890     70.000     26.830     72.000     26.900     81.08900 
4     66.000     26.380     64.000     26.170     72.000     26.900     74.000     26.990     87.87900 
4     68.000     26.580     66.000     26.380     74.000     26.990     76.000     27.180     89.62700 
4     70.000     26.830     68.000     26.580     76.000     27.180     78.000     27.380     87.83400 
4     72.000     26.900     70.000     26.830     78.000     27.380     80.000     27.590     50.87000 
4     74.000     26.990     72.000     26.900     80.000     27.590     82.000     27.710     38.83000 
4     76.000     27.180     74.000     26.990     82.000     27.710     84.000     27.840     31.69600 
4     78.000     27.380     76.000     27.180     84.000     27.840     86.000     28.060     22.55400 
4     80.000     27.590     78.000     27.380     86.000     28.060     88.000     28.270     18.65700 
4     82.000     27.710     80.000     27.590     88.000     28.270     90.000     28.510     14.69700 
4     84.000     27.840     82.000     27.710     90.000     28.510     92.000     28.700     16.22500 
4     86.000     28.060     84.000     27.840     92.000     28.700     94.000     28.880     18.35700 
4     88.000     28.270     86.000     28.060     94.000     28.880     96.000     29.140     20.65700 
4     90.000     28.510     88.000     28.270     96.000     29.140     98.000     29.340     27.89200 
4     92.000     28.700     90.000     28.510     98.000     29.340    100.000     29.560     36.99700 
4     94.000     28.880     92.000     28.700    100.000     29.560    102.000     29.780     46.14400 
4     96.000     29.140     94.000     28.880    102.000     29.780    104.000     30.000     67.41500 
4     98.000     29.340     96.000     29.140    104.000     30.000    106.000     30.220     79.71300 
4    100.000     29.560     98.000     29.340    106.000     30.220    108.000     30.490     71.34200 
4    102.000     29.780    100.000     29.560    108.000     30.490    110.000     30.700     65.36800 
4      0.000     17.460     12.000     18.070      4.000     17.320      8.000     17.580    116.06000 
4      2.000     17.170     14.000     18.340      6.000     17.490     10.000     17.820    119.97000 
4      4.000     17.320     16.000     18.650      8.000     17.580     12.000     18.070    121.50000 
4      6.000     17.490     18.000     18.940     10.000     17.820     14.000     18.340    122.13000 
4      8.000     17.580     20.000     19.280     12.000     18.070     16.000     18.650    128.21001 
4     10.000     17.820     22.000     19.640     14.000     18.340     18.000     18.940    134.39000 
4     12.000     18.070     24.000     20.030     16.000     18.650     20.000     19.280    128.48000 
4     14.000     18.340     26.000     20.430     18.000     18.940     22.000     19.640    105.03000 
4     16.000     18.650     28.000     20.840     20.000     19.280     24.000     20.030     94.10000 
4     18.000     18.940     30.000     21.190     22.000     19.640     26.000     20.430    100.85000 
4     20.000     19.280     32.000     21.480     24.000     20.030     28.000     20.840     99.30900 
4     22.000     19.640     34.000     21.810     26.000     20.430     30.000     21.190    102.75000 
4     24.000     20.030     36.000     22.140     28.000     20.840     32.000     21.480    113.60000 
4     26.000     20.430     38.000     22.470     30.000     21.190     34.000     21.810    125.43000 
4     28.000     20.840     40.000     22.790     32.000     21.480     36.000     22.140    126.34000 
4     30.000     21.190     42.000     23.120     34.000     21.810     38.000     22.470    126.66000 
4     32.000     21.480     44.000     23.440     36.000     22.140     40.000     22.790    132.53000 
4     34.000     21.810     46.000     23.770     38.000     22.470     42.000     23.120    147.53999 
4     36.000     22.140     48.000     24.060     40.000     22.790     44.000     23.440    167.55000 
4     38.000     22.470     50.000     24.320     42.000     23.120     46.000     23.770    184.44000 
4     40.000     22.790     52.000     24.540     44.000     23.440     48.000     24.060    188.24001 
4     42.000     23.120     54.000     24.740     46.000     23.770     50.000     24.320    185.75999 
4     44.000     23.440     56.000     25.040     48.000     24.060     52.000     24.540    193.00999 
4     46.000     23.770     58.000     25.210     50.000     24.320     54.000     24.740    202.25999 
4     48.000     24.060     60.000     25.560     52.000     24.540     56.000     25.040    192.48000 
4     50.000     24.320     62.000     25.890     54.000     24.740     58.000     25.210    183.27000 
4     52.000     24.540     64.000     26.170     56.000     25.040     60.000     25.560    181.89000 
4     54.000     24.740     66.000     26.380     58.000     25.210     62.000     25.890    163.28000 
4     56.000     25.040     68.000     26.580     60.000     25.560     64.000     26.170    129.77000 
4     58.000     25.210     70.000     26.830     62.000     25.890     66.000     26.380    123.42000 
4     60.000     25.560     72.000     26.900     64.000     26.170     68.000     26.580    124.24000 
4     62.000     25.890     74.000     26.990     66.000     26.380     70.000     26.830    109.42000 
4     64.000     26.170     76.000     27.180     68.000     26.580     72.000     26.900     81.03800 
4     66.000     26.380     78.000     27.380     70.000     26.830     74.000     26.990     72.16500 
4     68.000     26.580     80.000     27.590     72.000     26.900     76.000     27.180     66.64600 
4     70.000     26.830     82.000     27.710     74.000     26.990     78.000     27.380     60.48700 
4     72.000     26.900     84.000     27.840     76.000     27.180     80.000     27.590     52.72000 
4     74.000     26.990     86.000     28.060     78.000     27.380     82.000     27.710     40.24600 
4     76.000     27.180     88.000     28.270     80.000     27.590     84.000     27.840     33.66800 
4     78.000     27.380     90.000     28.510     82.000     27.710     86.000     28.060     31.43200 
4     80.000     27.590     92.000     28.700     84.000     27.840     88.000     28.270     32.47600 
4     82.000     27.710     94.000     28.880     86.000     28.060     90.000     28.510     30.01700 
4     84.000     27.840     96.000     29.140     88.000     28.270     92.000     28.700     35.59000 
4     86.000     28.060     98.000     29.340     90.000     28.510     94.000     28.880     39.91300 
4     88.000     28.270    100.000     29.560     92.000     28.700     96.000     29.140     52.53900 
4     90.000     28.510    102.000     29.780     94.000     28.880     98.000     29.340     66.65800 
4     92.000     28.700    104.000     30.000     96.000     29.140    100.000     29.560     80.48500 
4     94.000     28.880    106.000     30.220     98.000     29.340    102.000     29.780     78.98100 
4     96.000     29.140    108.000     30.490    100.000     29.560    104.000     30.000     80.22600 
4     98.000     29.340    110.000     30.700    102.000     29.780    106.000     30.220     94.70900 
4      2.000     17.170      0.000     17.460     10.000     17.820     12.000     18.070    101.26000 
4      4.000     17.320      2.000     17.170     12.000     18.070     14.000     18.340    163.89999 
4      6.000     17.490      4.000     17.320     14.000     18.340     16.000     18.650    188.14000 
4      8.000     17.580      6.000     17.490     16.000     18.650     18.000     18.940    185.28999 
4     10.000     17.820      8.000     17.580     18.000     18.940     20.000     19.280    137.21001 
4     12.000     18.070     10.000     17.820     20.000     19.280     22.000     19.640    102.67000 
4     14.000     18.340     12.000     18.070     22.000     19.640     24.000     20.030     94.77600 
4     16.000     18.650     14.000     18.340     24.000     20.030     26.000     20.430     88.15700 
4     18.000     18.940     16.000     18.650     26.000     20.430     28.000     20.840     82.49400 
4     20.000     19.280     18.000     18.940     28.000     20.840     30.000     21.190     83.86200 
4     22.000     19.640     20.000     19.280     30.000     21.190     32.000     21.480     85.02600 
4     24.000     20.030     22.000     19.640     32.000     21.480     34.000     21.810     85.48400 
4     26.000     20.430     24.000     20.030     34.000     21.810     36.000     22.140     87.12100 
4     28.000     20.840     26.000     20.430     36.000     22.140     38.000     22.470     76.73400 
4     30.000     21.190     28.000     20.840     38.000     22.470     40.000     22.790     98.37400 
4     32.000     21.480     30.000     21.190     40.000     22.790     42.000     23.120    115.90000 
4     34.000     21.810     32.000     21.480     42.000     23.120     44.000     23.440    104.41000 
4     36.000     22.140     34.000     21.810     44.000     23.440     46.000     23.770    110.26000 
4     38.000     22.470     36.000     22.140     46.000     23.770     48.000     24.060    109.41000 
4     40.000     22.790     38.000     22.470     48.000     24.060     50.000     24.320    116.23000 
4     42.000     23.120     40.000     22.790     50.000     24.320     52.000     24.540    139.00000 
4     44.000     23.440     42.000     23.120     52.000     24.540     54.000     24.740    183.49001 
4     46.000     23.770     44.000     23.440     54.000     24.740     56.000     25.040    224.28000 
4     48.000     24.060     46.000     23.770     56.000     25.040     58.000     25.210    252.21001 
4     50.000     24.320     48.000     24.060     58.000     25.210     60.000     25.560    251.36000 
4     52.000     24.540     50.000     24.320     60.000     25.560     62.000     25.890    211.50000 
4     54.000     24.740     52.000     24.540     62.000     25.890     64.000     26.170    173.78000 
4     56.000     25.040     54.000     24.740     64.000     26.170     66.000     26.380    152.86000 
4     58.000     25.210     56.000     25.040     66.000     26.380     68.000     26.580    163.03999 
4     60.000     25.560     58.000     25.210     68.000     26.580     70.000     26.830    123.90000 
4     62.000     25.890     60.000     25.560     70.000     26.830     72.000     26.900     83.02200 
4     64.000     26.170     62.000     25.890     72.000     26.900     74.000     26.990     50.55300 
4     66.000     26.380     64.000     26.170     74.000     26.990     76.000     27.180     54.89800 
4     68.000     26.580     66.000     26.380     76.000     27.180     78.000     27.380     57.69300 
4     70.000     26.830     68.000     26.580     78.000     27.380     80.000     27.590     38.60100 
4     72.000     26.900     70.000     26.830     80.000     27.590     82.000     27.710     23.88500 
4     74.000     26.990     72.000     26.900     82.000     27.710     84.000     27.840     20.52700 
4     76.000     27.180     74.000     26.990     84.000     27.840     86.000     28.060     19.05600 
4     78.000     27.380     76.000     27.180     86.000     28.060     88.000     28.270     13.13300 
4     80.000     27.590     78.000     27.380     88.000     28.270     90.000     28.510     11.30800 
4     82.000     27.710     80.000     27.590     90.000     28.510     92.000     28.700     12.57500 
4     84.000     27.840     82.000     27.710     92.000     28.700     94.000     28.880     11.81300 
4     86.000     28.060     84.000     27.840     94.000     28.880     96.000     29.140     14.18600 
4     88.000     28.270     86.000     28.060     96.000     29.140     98.000     29.340     17.39700 
4     90.000     28.510     88.000     28.270     98.000     29.340    100.000     29.560     17.86800 
4     92.000     28.700     90.000     28.510    100.000     29.560    102.000     29.780     26.69900 
4     94.000     28.880     92.000     28.700    102.000     29.780    104.000     30.000     28.79200 
4     96.000     29.140     94.000     28.880    104.000     30.000    106.000     30.220     36.60000 
4     98.000     29.340     96.000     29.140    106.000     30.220    108.000     30.490     36.44400 
4    100.000     29.560     98.000     29.340    108.000     30.490    110.000     30.700     35.13400 
4      6.000     17.490      0.000     17.460     12.000     18.070     18.000     18.940    167.60001 
4      8.000     17.580      2.000     17.170     14.000     18.340     20.000     19.280    175.38000 
4     10.000     17.820      4.000     17.320     16.000     18.650     22.000     19.640    157.75000 
4     12.000     18.070      6.000     17.490     18.000     18.940     24.000     20.030    120.32000 
4     14.000     18.340      8.000     17.580     20.000     19.280     26.000     20.430    100.87000 
4     16.000     18.650     10.000     17.820     22.000     19.640     28.000     20.840     91.10100 
4     18.000     18.940     12.000     18.070     24.000     20.030     30.000     21.190     93.11800 
4     20.000     19.280     14.000     18.340     26.000     20.430     32.000     21.480     86.96200 
4     22.000     19.640     16.000     18.650     28.000     20.840     34.000     21.810     87.76500 
4     24.000     20.030     18.000     18.940     30.000     21.190     36.000     22.140     81.25400 
4     26.000     20.430     20.000     19.280     32.000     21.480     38.000     22.470     80.27300 
4     28.000     20.840     22.000     19.640     34.000     21.810     40.000     22.790     86.83900 
4     30.000     21.190     24.000     20.030     36.000     22.140     42.000     23.120     92.36600 
4     32.000     21.480     26.000     20.430     38.000     22.470     44.000     23.440    105.24000 
4     34.000     21.810     28.000     20.840     40.000     22.790     46.000     23.770    112.38000 
4     36.000     22.140     30.000     21.190     42.000     23.120     48.000     24.060    106.82000 
4     38.000     22.470     32.000     21.480     44.000     23.440     50.000     24.320    109.28000 
4     40.000     22.790     34.000     21.810     46.000     23.770     52.000     24.540    109.72000 
4     42.000     23.120     36.000     22.140     48.000     24.060     54.000     24.740    128.20000 
4     44.000     23.440     38.000     22.470     50.000     24.320     56.000     25.040    154.96001 
4     46.000     23.770     40.000     22.790     52.000     24.540     58.000     25.210    198.95000 
4     48.000     24.060     42.000     23.120     54.000     24.740     60.000     25.560    213.27000 
4     50.000     24.320     44.000     23.440     56.000     25.040     62.000     25.890    230.09000 
4     52.000     24.540     46.000     23.770     58.000     25.210     64.000     26.170    207.75000 
4     54.000     24.740     48.000     24.060     60.000     25.560     66.000     26.380    183.23000 
4     56.000     25.040     50.000     24.320     62.000     25.890     68.000     26.580    149.77000 
4     58.000     25.210     52.000     24.540     64.000     26.170     70.000     26.830    146.81000 
4     60.000     25.560     54.000     24.740     66.000     26.380     72.000     26.900    133.50000 
4     62.000     25.890     56.000     25.040     68.000     26.580     74.000     26.990     94.15500 
4     64.000     26.170     58.000     25.210     70.000     26.830     76.000     27.180     63.89300 
4     66.000     26.380     60.000     25.560     72.000     26.900     78.000     27.380     56.50400 
4     68.000     26.580     62.000     25.890     74.000     26.990     80.000     27.590     54.73700 
4     70.000     26.830     64.000     26.170     76.000     27.180     82.000     27.710     50.34600 
4     72.000     26.900     66.000     26.380     78.000     27.380     84.000     27.840     32.57600 
4     74.000     26.990     68.000     26.580     80.000     27.590     86.000     28.060     25.44200 
4     76.000     27.180     70.000     26.830     82.000     27.710     88.000     28.270     21.88900 
4     78.000     27.380     72.000     26.900     84.000     27.840     90.000     28.510     17.74500 
4     80.000     27.590     74.000     26.990     86.000     28.060     92.000     28.700     15.39800 
4     82.000     27.710     76.000     27.180     88.000     28.270     94.000     28.880     13.75000 
4     84.000     27.840     78.000     27.380     90.000     28.510     96.000     29.140     14.32800 
4     86.000     28.060     80.000     27.590     92.000     28.700     98.000     29.340     15.68500 
4     88.000     28.270     82.000     27.710     94.000     28.880    100.000     29.560     17.69000 
4     90.000     28.510     84.000     27.840     96.000     29.140    102.000     29.780     21.26400 
4     92.000     28.700     86.000     28.060     98.000     29.340    104.000     30.000     26.11500 
4     94.000     28.880     88.000     28.270    100.000     29.560    106.000     30.220     31.60200 
4     96.000     29.140     90.000     28.510    102.000     29.780    108.000     30.490     40.73100 
4     98.000     29.340     92.000     28.700    104.000     30.000    110.000     30.700     45.99200 
4      4.000     17.320      0.000     17.460     12.000     18.070     16.000     18.650    159.14999 
4      6.000     17.490      2.000     17.170     14.000     18.340     18.000     18.940    187.67999 
4      8.000     17.580      4.000     17.320     16.000     18.650     20.000     19.280    175.96001 
4     10.000     17.820      6.000     17.490     18.000     18.940     22.000     19.640    130.50999 
4     12.000     18.070      8.000     17.580     20.000     19.280     24.000     20.030    103.59000 
4     14.000     18.340     10.000     17.820     22.000     19.640     26.000     20.430     98.24600 
4     16.000     18.650     12.000     18.070     24.000     20.030     28.000     20.840     92.60100 
4     18.000     18.940     14.000     18.340     26.000     20.430     30.000     21.190     92.21300 
4     20.000     19.280     16.000     18.650     28.000     20.840     32.000     21.480     96.11300 
4     22.000     19.640     18.000     18.940     30.000     21.190     34.000     21.810     82.73500 
4     24.000     20.030     20.000     19.280     32.000     21.480     36.000     22.140     71.11900 
4     26.000     20.430     22.000     19.640     34.000     21.810     38.000     22.470     71.11700 
4     28.000     20.840     24.000     20.030     36.000     22.140     40.000     22.790     75.37400 
4     30.000     21.190     26.000     20.430     38.000     22.470     42.000     23.120     89.07600 
4     32.000     21.480     28.000     20.840     40.000     22.790     44.000     23.440     98.94000 
4     34.000     21.810     30.000     21.190     42.000     23.120     46.000     23.770     92.95200 
4     36.000     22.140     32.000     21.480     44.000     23.440     48.000     24.060     93.31300 
4     38.000     22.470     34.000     21.810     46.000     23.770     50.000     24.320     96.37100 
4     40.000     22.790     36.000     22.140     48.000     24.060     52.000     24.540    101.68000 
4     42.000     23.120     38.000     22.470     50.000     24.320     54.000     24.740    114.60000 
4     44.000     23.440     40.000     22.790     52.000     24.540     56.000     25.040    142.67000 
4     46.000     23.770     42.000     23.120     54.000     24.740     58.000     25.210    183.52000 
4     48.000     24.060     44.000     23.440     56.000     25.040     60.000     25.560    217.14000 
4     50.000     24.320     46.000     23.770     58.000     25.210     62.000     25.890    215.75999 
4     52.000     24.540     48.000     24.060     60.000     25.560     64.000     26.170    180.64000 
4     54.000     24.740     50.000     24.320     62.000     25.890     66.000     26.380    149.41000 
4     56.000     25.040     52.000     24.540     64.000     26.170     68.000     26.580    133.11000 
4     58.000     25.210     54.000     24.740     66.000     26.380     70.000     26.830    123.85000 
4     60.000     25.560     56.000     25.040     68.000     26.580     72.000     26.900     98.40100 
4     62.000     25.890     58.000     25.210     70.000     26.830     74.000     26.990     69.82500 
4     64.000     26.170     60.000     25.560     72.000     26.900     76.000     27.180     44.70600 
4     66.000     26.380     62.000     25.890     74.000     26.990     78.000     27.380     40.95300 
4     68.000     26.580     64.000     26.170     76.000     27.180     80.000     27.590     39.89600 
4     70.000     26.830     66.000     26.380     78.000     27.380     82.000     27.710     28.88600 
4     72.000     26.900     68.000     26.580     80.000     27.590     84.000     27.840     20.70500 
4     74.000     26.990     70.000     26.830     82.000     27.710     86.000     28.060     18.01100 
4     76.000     27.180     72.000     26.900     84.000     27.840     88.000     28.270     17.21100 
4     78.000     27.380     74.000     26.990     86.000     28.060     90.000     28.510     14.04700 
4     80.000     27.590     76.000     27.180     88.000     28.270     92.000     28.700     12.86800 
4     82.000     27.710     78.000     27.380     90.000     28.510     94.000     28.880     13.05600 
4     84.000     27.840     80.000     27.590     92.000     28.700     96.000     29.140     12.91200 
4     86.000     28.060     82.000     27.710     94.000     28.880     98.000     29.340     15.21900 
4     88.000     28.270     84.000     27.840     96.000     29.140    100.000     29.560     17.25700 
4     90.000     28.510     86.000     28.060     98.000     29.340    102.000     29.780     18.33900 
4     92.000     28.700     88.000     28.270    100.000     29.560    104.000     30.000     23.51100 
4     94.000     28.880     90.000     28.510    102.000     29.780    106.000     30.220     26.63500 
4     96.000     29.140     92.000     28.700    104.000     30.000    108.000     30.490     30.68100 
4     98.000     29.340     94.000     28.880    106.000     30.220    110.000     30.700     31.74100 
4      2.000     17.170      0.000     17.460     12.000     18.070     14.000     18.340    138.42000 
4      4.000     17.320      2.000     17.170     14.000     18.340     16.000     18.650    179.19000 
4      6.000     17.490      4.000     17.320     16.000     18.650     18.000     18.940    197.50000 
4      8.000     17.580      6.000     17.490     18.000     18.940     20.000     19.280    148.03999 
4     10.000     17.820      8.000     17.580     20.000     19.280     22.000     19.640    107.93000 
4     12.000     18.070     10.000     17.820     22.000     19.640     24.000     20.030    102.04000 
4     14.000     18.340     12.000     18.070     24.000     20.030     26.000     20.430    101.82000 
4     16.000     18.650     14.000     18.340     26.000     20.430     28.000     20.840     85.15600 
4     18.000     18.940     16.000     18.650     28.000     20.840     30.000     21.190    103.31000 
4     20.000     19.280     18.000     18.940     30.000     21.190     32.000     21.480     89.28100 
4     26.000     20.430     24.000     20.030     36.000     22.140     38.000     22.470     71.97100 
4     28.000     20.840     26.000     20.430     38.000     22.470     40.000     22.790     74.83500 
4     30.000     21.190     28.000     20.840     40.000     22.790     42.000     23.120     93.80100 
4     32.000     21.480     30.000     21.190     42.000     23.120     44.000     23.440     87.62100 
4     34.000     21.810     32.000     21.480     44.000     23.440     46.000     23.770     85.97300 
4     36.000     22.140     34.000     21.810     46.000     23.770     48.000     24.060     85.59500 
4     38.000     22.470     36.000     22.140     48.000     24.060     50.000     24.320     95.96200 
4     40.000     22.790     38.000     22.470     50.000     24.320     52.000     24.540     94.50600 
4     42.000     23.120     40.000     22.790     52.000     24.540     54.000     24.740    113.43000 
4     44.000     23.440     42.000     23.120     54.000     24.740     56.000     25.040    135.98000 
4     46.000     23.770     44.000     23.440     56.000     25.040     58.000     25.210    199.86000 
4     48.000     24.060     46.000     23.770     58.000     25.210     60.000     25.560    209.72000 
4     50.000     24.320     48.000     24.060     60.000     25.560     62.000     25.890    197.21001 
4     52.000     24.540     50.000     24.320     62.000     25.890     64.000     26.170    145.03000 
4     54.000     24.740     52.000     24.540     64.000     26.170     66.000     26.380    136.75999 
4     56.000     25.040     54.000     24.740     66.000     26.380     68.000     26.580    116.19000 
4     58.000     25.210     56.000     25.040     68.000     26.580     70.000     26.830     97.89600 
4     60.000     25.560     58.000     25.210     70.000     26.830     72.000     26.900     78.30900 
4     62.000     25.890     60.000     25.560     72.000     26.900     74.000     26.990     51.00700 
4     64.000     26.170     62.000     25.890     74.000     26.990     76.000     27.180     33.79600 
4     66.000     26.380     64.000     26.170     76.000     27.180     78.000     27.380     34.32900 
4     68.000     26.580     66.000     26.380     78.000     27.380     80.000     27.590     26.34100 
4     70.000     26.830     68.000     26.580     80.000     27.590     82.000     27.710     21.39100 
4     72.000     26.900     70.000     26.830     82.000     27.710     84.000     27.840     16.28900 
4     74.000     26.990     72.000     26.900     84.000     27.840     86.000     28.060     16.48800 
4     76.000     27.180     74.000     26.990     86.000     28.060     88.000     28.270     15.42800 
4     78.000     27.380     76.000     27.180     88.000     28.270     90.000     28.510     12.58000 
4     80.000     27.590     78.000     27.380     90.000     28.510     92.000     28.700     12.87400 
4     82.000     27.710     80.000     27.590     92.000     28.700     94.000     28.880     11.89800 
4     84.000     27.840     82.000     27.710     94.000     28.880     96.000     29.140     13.52300 
4     86.000     28.060     84.000     27.840     96.000     29.140     98.000     29.340     16.73800 
4     88.000     28.270     86.000     28.060     98.000     29.340    100.000     29.560     17.07200 
4     90.000     28.510     88.000     28.270    100.000     29.560    102.000     29.780     18.76700 
4     92.000     28.700     90.000     28.510    102.000     29.780    104.000     30.000     23.73000 
4     94.000     28.880     92.000     28.700    104.000     30.000    106.000     30.220     25.13900 
4     96.000     29.140     94.000     28.880    106.000     30.220    108.000     30.490     29.00800 
4     98.000     29.340     96.000     29.140    108.000     30.490    110.000     30.700     28.76700 
4      0.000     17.460     18.000     18.940      6.000     17.490     12.000     18.070    112.45000 
4      2.000     17.170     20.000     19.280      8.000     17.580     14.000     18.340    113.88000 
4      4.000     17.320     22.000     19.640     10.000     17.820     16.000     18.650    125.61000 
4      6.000     17.490     24.000     20.030     12.000     18.070     18.000     18.940    143.17000 
4      8.000     17.580     26.000     20.430     14.000     18.340     20.000     19.280    141.34000 
4     10.000     17.820     28.000     20.840     16.000     18.650     22.000     19.640    133.14000 
4     12.000     18.070     30.000     21.190     18.000     18.940     24.000     20.030    109.98000 
4     14.000     18.340     32.000     21.480     20.000     19.280     26.000     20.430     99.19300 
4     16.000     18.650     34.000     21.810     22.000     19.640     28.000     20.840     94.86700 
4     18.000     18.940     36.000     22.140     24.000     20.030     30.000     21.190     99.12900 
4     20.000     19.280     38.000     22.470     26.000     20.430     32.000     21.480    102.98000 
4     22.000     19.640     40.000     22.790     28.000     20.840     34.000     21.810    106.12000 
4     24.000     20.030     42.000     23.120     30.000     21.190     36.000     22.140    101.00000 
4     26.000     20.430     44.000     23.440     32.000     21.480     38.000     22.470     99.03100 
4     28.000     20.840     46.000     23.770     34.000     21.810     40.000     22.790     98.84100 
4     30.000     21.190     48.000     24.060     36.000     22.140     42.000     23.120    107.87000 
4     32.000     21.480     50.000     24.320     38.000     22.470     44.000     23.440    121.05000 
4     34.000     21.810     52.000     24.540     40.000     22.790     46.000     23.770    137.66000 
4     36.000     22.140     54.000     24.740     42.000     23.120     48.000     24.060    138.44000 
4     38.000     22.470     56.000     25.040     44.000     23.440     50.000     24.320    142.71001 
4     40.000     22.790     58.000     25.210     46.000     23.770     52.000     24.540    132.53999 
4     42.000     23.120     60.000     25.560     48.000     24.060     54.000     24.740    128.38000 
4     44.000     23.440     62.000     25.890     50.000     24.320     56.000     25.040    123.04000 
4     46.000     23.770     64.000     26.170     52.000     24.540     58.000     25.210    135.27000 
4     48.000     24.060     66.000     26.380     54.000     24.740     60.000     25.560    134.77000 
4     50.000     24.320     68.000     26.580     56.000     25.040     62.000     25.890    127.37000 
4     52.000     24.540     70.000     26.830     58.000     25.210     64.000     26.170    109.28000 
4     54.000     24.740     72.000     26.900     60.000     25.560     66.000     26.380     97.34700 
4     56.000     25.040     74.000     26.990     62.000     25.890     68.000     26.580     84.26300 
4     58.000     25.210     76.000     27.180     64.000     26.170     70.000     26.830     81.53200 
4     60.000     25.560     78.000     27.380     66.000     26.380     72.000     26.900     70.52500 
4     62.000     25.890     80.000     27.590     68.000     26.580     74.000     26.990     53.84700 
4     64.000     26.170     82.000     27.710     70.000     26.830     76.000     27.180     42.54000 
4     66.000     26.380     84.000     27.840     72.000     26.900     78.000     27.380     38.91200 
4     68.000     26.580     86.000     28.060     74.000     26.990     80.000     27.590     37.15500 
4     70.000     26.830     88.000     28.270     76.000     27.180     82.000     27.710     34.19900 
4     72.000     26.900     90.000     28.510     78.000     27.380     84.000     27.840     28.05300 
4     74.000     26.990     92.000     28.700     80.000     27.590     86.000     28.060     26.40400 
4     76.000     27.180     94.000     28.880     82.000     27.710     88.000     28.270     26.18500 
4     78.000     27.380     96.000     29.140     84.000     27.840     90.000     28.510     25.81300 
4     80.000     27.590     98.000     29.340     86.000     28.060     92.000     28.700     26.79400 
4     82.000     27.710    100.000     29.560     88.000     28.270     94.000     28.880     28.29000 
4     84.000     27.840    102.000     29.780     90.000     28.510     96.000     29.140     32.29600 
4     86.000     28.060    104.000     30.000     92.000     28.700     98.000     29.340     35.29300 
4     88.000     28.270    106.000     30.220     94.000     28.880    100.000     29.560     36.55100 
4     90.000     28.510    108.000     30.490     96.000     29.140    102.000     29.780     40.93000 
4     92.000     28.700    110.000     30.700     98.000     29.340    104.000     30.000     48.52400 
4      8.000     17.580      0.000     17.460     16.000     18.650     24.000     20.030    154.98000 
4     10.000     17.820      2.000     17.170     18.000     18.940     26.000     20.430    128.25000 
4     12.000     18.070      4.000     17.320     20.000     19.280     28.000     20.840    109.18000 
4     14.000     18.340      6.000     17.490     22.000     19.640     30.000     21.190    106.75000 
4     16.000     18.650      8.000     17.580     24.000     20.030     32.000     21.480    106.89000 
4     18.000     18.940     10.000     17.820     26.000     20.430     34.000     21.810    109.67000 
4     20.000     19.280     12.000     18.070     28.000     20.840     36.000     22.140    109.49000 
4     22.000     19.640     14.000     18.340     30.000     21.190     38.000     22.470     98.78100 
4     24.000     20.030     16.000     18.650     32.000     21.480     40.000     22.790     86.54300 
4     26.000     20.430     18.000     18.940     34.000     21.810     42.000     23.120     81.36800 
4     28.000     20.840     20.000     19.280     36.000     22.140     44.000     23.440     78.64400 
4     30.000     21.190     22.000     19.640     38.000     22.470     46.000     23.770     84.46000 
4     32.000     21.480     24.000     20.030     40.000     22.790     48.000     24.060     88.24200 
4     34.000     21.810     26.000     20.430     42.000     23.120     50.000     24.320     83.00200 
4     36.000     22.140     28.000     20.840     44.000     23.440     52.000     24.540     83.10600 
4     38.000     22.470     30.000     21.190     46.000     23.770     54.000     24.740     83.05200 
4     40.000     22.790     32.000     21.480     48.000     24.060     56.000     25.040     84.20400 
4     42.000     23.120     34.000     21.810     50.000     24.320     58.000     25.210     91.70900 
4     44.000     23.440     36.000     22.140     52.000     24.540     60.000     25.560    109.41000 
4     46.000     23.770     38.000     22.470     54.000     24.740     62.000     25.890    135.25000 
4     48.000     24.060     40.000     22.790     56.000     25.040     64.000     26.170    155.78999 
4     50.000     24.320     42.000     23.120     58.000     25.210     66.000     26.380    156.89000 
4     52.000     24.540     44.000     23.440     60.000     25.560     68.000     26.580    137.03999 
4     54.000     24.740     46.000     23.770     62.000     25.890     70.000     26.830    114.68000 
4     56.000     25.040     48.000     24.060     64.000     26.170     72.000     26.900     98.62900 
4     58.000     25.210     50.000     24.320     66.000     26.380     74.000     26.990     88.50400 
4     60.000     25.560     52.000     24.540     68.000     26.580     76.000     27.180     69.93600 
4     62.000     25.890     54.000     24.740     70.000     26.830     78.000     27.380     52.12800 
4     64.000     26.170     56.000     25.040     72.000     26.900     80.000     27.590     36.29000 
4     66.000     26.380     58.000     25.210     74.000     26.990     82.000     27.710     31.67000 
4     68.000     26.580     60.000     25.560     76.000     27.180     84.000     27.840     28.93300 
4     70.000     26.830     62.000     25.890     78.000     27.380     86.000     28.060     22.90400 
4     72.000     26.900     64.000     26.170     80.000     27.590     88.000     28.270     18.97800 
4     74.000     26.990     66.000     26.380     82.000     27.710     90.000     28.510     17.98100 
4     76.000     27.180     68.000     26.580     84.000     27.840     92.000     28.700     18.17100 
4     78.000     27.380     70.000     26.830     86.000     28.060     94.000     28.880     16.99000 
4     80.000     27.590     72.000     26.900     88.000     28.270     96.000     29.140     17.17500 
4     82.000     27.710     74.000     26.990     90.000     28.510     98.000     29.340     18.12200 
4     84.000     27.840     76.000     27.180     92.000     28.700    100.000     29.560     18.01900 
4     86.000     28.060     78.000     27.380     94.000     28.880    102.000     29.780     19.86600 
4     88.000     28.270     80.000     27.590     96.000     29.140    104.000     30.000     21.73700 
4     90.000     28.510     82.000     27.710     98.000     29.340    106.000     30.220     23.11400 
4     92.000     28.700     84.000     27.840    100.000     29.560    108.000     30.490     27.17800 
4     94.000     28.880     86.000     28.060    102.000     29.780    110.000     30.700     28.66700 
4      0.000     17.460     18.000     18.940      8.000     17.580     10.000     17.820    113.52000 
4      2.000     17.170     20.000     19.280     10.000     17.820     12.000     18.070    113.95000 
4      4.000     17.320     22.000     19.640     12.000     18.070     14.000     18.340    140.69000 
4      6.000     17.490     24.000     20.030     14.000     18.340     16.000     18.650    146.50999 
4      8.000     17.580     26.000     20.430     16.000     18.650     18.000     18.940    153.96001 
4     10.000     17.820     28.000     20.840     18.000     18.940     20.000     19.280    128.97000 
4     12.000     18.070     30.000     21.190     20.000     19.280     22.000     19.640    101.72000 
4     14.000     18.340     32.000     21.480     22.000     19.640     24.000     20.030     94.52800 
4     16.000     18.650     34.000     21.810     24.000     20.030     26.000     20.430     97.78000 
4     18.000     18.940     36.000     22.140     26.000     20.430     28.000     20.840     90.78800 
4     20.000     19.280     38.000     22.470     28.000     20.840     30.000     21.190    104.17000 
4     22.000     19.640     40.000     22.790     30.000     21.190     32.000     21.480    107.26000 
4     24.000     20.030     42.000     23.120     32.000     21.480     34.000     21.810     95.99800 
4     26.000     20.430     44.000     23.440     34.000     21.810     36.000     22.140     91.46600 
4     28.000     20.840     46.000     23.770     36.000     22.140     38.000     22.470     93.28400 
4     30.000     21.190     48.000     24.060     38.000     22.470     40.000     22.790     97.98100 
4     32.000     21.480     50.000     24.320     40.000     22.790     42.000     23.120    109.41000 
4     34.000     21.810     52.000     24.540     42.000     23.120     44.000     23.440    114.41000 
4     36.000     22.140     54.000     24.740     44.000     23.440     46.000     23.770    130.69000 
4     38.000     22.470     56.000     25.040     46.000     23.770     48.000     24.060    132.17000 
4     40.000     22.790     58.000     25.210     48.000     24.060     50.000     24.320    130.11000 
4     42.000     23.120     60.000     25.560     50.000     24.320     52.000     24.540    117.61000 
4     44.000     23.440     62.000     25.890     52.000     24.540     54.000     24.740    117.06000 
4     46.000     23.770     64.000     26.170     54.000     24.740     56.000     25.040    115.67000 
4     48.000     24.060     66.000     26.380     56.000     25.040     58.000     25.210    128.34000 
4     50.000     24.320     68.000     26.580     58.000     25.210     60.000     25.560    122.62000 
4     52.000     24.540     70.000     26.830     60.000     25.560     62.000     25.890    103.72000 
4     54.000     24.740     72.000     26.900     62.000     25.890     64.000     26.170     79.49200 
4     56.000     25.040     74.000     26.990     64.000     26.170     66.000     26.380     74.67200 
4     58.000     25.210     76.000     27.180     66.000     26.380     68.000     26.580     73.57000 
4     60.000     25.560     78.000     27.380     68.000     26.580     70.000     26.830     59.13700 
4     62.000     25.890     80.000     27.590     70.000     26.830     72.000     26.900     45.17400 
4     64.000     26.170     82.000     27.710     72.000     26.900     74.000     26.990     36.38200 
4     66.000     26.380     84.000     27.840     74.000     26.990     76.000     27.180     35.80600 
4     68.000     26.580     86.000     28.060     76.000     27.180     78.000     27.380     33.49800 
4     70.000     26.830     88.000     28.270     78.000     27.380     80.000     27.590     27.69500 
4     72.000     26.900     90.000     28.510     80.000     27.590     82.000     27.710     24.53000 
4     74.000     26.990     92.000     28.700     82.000     27.710     84.000     27.840     23.88800 
4     76.000     27.180     94.000     28.880     84.000     27.840     86.000     28.060     25.67200 
4     78.000     27.380     96.000     29.140     86.000     28.060     88.000     28.270     24.29700 
4     80.000     27.590     98.000     29.340     88.000     28.270     90.000     28.510     23.37800 
4     82.000     27.710    100.000     29.560     90.000     28.510     92.000     28.700     27.96700 
4     84.000     27.840    102.000     29.780     92.000     28.700     94.000     28.880     27.41700 
4     86.000     28.060    104.000     30.000     94.000     28.880     96.000     29.140     31.06600 
4     88.000     28.270    106.000     30.220     96.000     29.140     98.000     29.340     34.05600 
4     90.000     28.510    108.000     30.490     98.000     29.340    100.000     29.560     35.00800 
4     92.000     28.700    110.000     30.700    100.000     29.560    102.000     29.780     47.09900 
4      2.000     17.170      0.000     17.460     14.000     18.340     16.000     18.650    146.39999 
4      4.000     17.320      2.000     17.170     16.000     18.650     18.000     18.940    184.17000 
4      6.000     17.490      4.000     17.320     18.000     18.940     20.000     19.280    158.83000 
4      8.000     17.580      6.000     17.490     20.000     19.280     22.000     19.640    118.63000 
4     10.000     17.820      8.000     17.580     22.000     19.640     24.000     20.030    100.36000 
4     12.000     18.070     10.000     17.820     24.000     20.030     26.000     20.430     94.19900 
4     14.000     18.340     12.000     18.070     26.000     20.430     28.000     20.840    101.14000 
4     16.000     18.650     14.000     18.340     28.000     20.840     30.000     21.190    110.66000 
4     18.000     18.940     16.000     18.650     30.000     21.190     32.000     21.480    125.08000 
4     20.000     19.280     18.000     18.940     32.000     21.480     34.000     21.810    110.88000 
4     22.000     19.640     20.000     19.280     34.000     21.810     36.000     22.140     89.96100 
4     24.000     20.030     22.000     19.640     36.000     22.140     38.000     22.470     70.06800 
4     26.000     20.430     24.000     20.030     38.000     22.470     40.000     22.790     78.26500 
4     28.000     20.840     26.000     20.430     40.000     22.790     42.000     23.120     78.68300 
4     30.000     21.190     28.000     20.840     42.000     23.120     44.000     23.440     77.82800 
4     32.000     21.480     30.000     21.190     44.000     23.440     46.000     23.770     80.93700 
4     34.000     21.810     32.000     21.480     46.000     23.770     48.000     24.060     71.46100 
4     36.000     22.140     34.000     21.810     48.000     24.060     50.000     24.320     77.65800 
4     38.000     22.470     36.000     22.140     50.000     24.320     52.000     24.540     80.67300 
4     40.000     22.790     38.000     22.470     52.000     24.540     54.000     24.740     79.50500 
4     42.000     23.120     40.000     22.790     54.000     24.740     56.000     25.040     84.82700 
4     44.000     23.440     42.000     23.120     56.000     25.040     58.000     25.210    118.01000 
4     46.000     23.770     44.000     23.440     58.000     25.210     60.000     25.560    158.28999 
4     48.000     24.060     46.000     23.770     60.000     25.560     62.000     25.890    155.02000 
4     50.000     24.320     48.000     24.060     62.000     25.890     64.000     26.170    127.21000 
4     52.000     24.540     50.000     24.320     64.000     26.170     66.000     26.380    107.44000 
4     54.000     24.740     52.000     24.540     66.000     26.380     68.000     26.580     98.16200 
4     56.000     25.040     54.000     24.740     68.000     26.580     70.000     26.830     67.24900 
4     58.000     25.210     56.000     25.040     70.000     26.830     72.000     26.900     59.58000 
4     60.000     25.560     58.000     25.210     72.000     26.900     74.000     26.990     47.29500 
4     62.000     25.890     60.000     25.560     74.000     26.990     76.000     27.180     35.03100 
4     64.000     26.170     62.000     25.890     76.000     27.180     78.000     27.380     23.58700 
4     66.000     26.380     64.000     26.170     78.000     27.380     80.000     27.590     20.47300 
4     68.000     26.580     66.000     26.380     80.000     27.590     82.000     27.710     17.78500 
4     70.000     26.830     68.000     26.580     82.000     27.710     84.000     27.840     17.59800 
4     72.000     26.900     70.000     26.830     84.000     27.840     86.000     28.060     16.10700 
4     74.000     26.990     72.000     26.900     86.000     28.060     88.000     28.270     15.85700 
4     76.000     27.180     74.000     26.990     88.000     28.270     90.000     28.510     16.41600 
4     78.000     27.380     76.000     27.180     90.000     28.510     92.000     28.700     17.38300 
4     80.000     27.590     78.000     27.380     92.000     28.700     94.000     28.880     16.37200 
4     82.000     27.710     80.000     27.590     94.000     28.880     96.000     29.140     16.51400 
4     84.000     27.840     82.000     27.710     96.000     29.140     98.000     29.340     18.08500 
4     86.000     28.060     84.000     27.840     98.000     29.340    100.000     29.560     18.75800 
4     88.000     28.270     86.000     28.060    100.000     29.560    102.000     29.780     21.06000 
4     90.000     28.510     88.000     28.270    102.000     29.780    104.000     30.000     21.42900 
4     92.000     28.700     90.000     28.510    104.000     30.000    106.000     30.220     27.75200 
4     94.000     28.880     92.000     28.700    106.000     30.220    108.000     30.490     25.21300 
4     96.000     29.140     94.000     28.880    108.000     30.490    110.000     30.700     27.11900 
4      4.000     17.320      0.000     17.460     16.000     18.650     20.000     19.280    158.67000 
4      6.000     17.490      2.000     17.170     18.000     18.940     22.000     19.640    143.73000 
4      8.000     17.580      4.000     17.320     20.000     19.280     24.000     20.030    120.51000 
4     10.000     17.820      6.000     17.490     22.000     19.640     26.000     20.430    109.03000 
4     12.000     18.070      8.000     17.580     24.000     20.030     28.000     20.840    102.39000 
4     14.000     18.340     10.000     17.820     26.000     20.430     30.000     21.190    115.74000 
4     16.000     18.650     12.000     18.070     28.000     20.840     32.000     21.480    128.09000 
4     18.000     18.940     14.000     18.340     30.000     21.190     34.000     21.810    138.09000 
4     20.000     19.280     16.000     18.650     32.000     21.480     36.000     22.140    107.84000 
4     22.000     19.640     18.000     18.940     34.000     21.810     38.000     22.470     92.59500 
4     24.000     20.030     20.000     19.280     36.000     22.140     40.000     22.790     78.64600 
4     26.000     20.430     22.000     19.640     38.000     22.470     42.000     23.120     82.91100 
4     28.000     20.840     24.000     20.030     40.000     22.790     44.000     23.440     79.00500 
4     30.000     21.190     26.000     20.430     42.000     23.120     46.000     23.770     74.93800 
4     32.000     21.480     28.000     20.840     44.000     23.440     48.000     24.060     76.93900 
4     34.000     21.810     30.000     21.190     46.000     23.770     50.000     24.320     71.24100 
4     36.000     22.140     32.000     21.480     48.000     24.060     52.000     24.540     69.93800 
4     38.000     22.470     34.000     21.810     50.000     24.320     54.000     24.740     75.42600 
4     40.000     22.790     36.000     22.140     52.000     24.540     56.000     25.040     69.98300 
4     42.000     23.120     38.000     22.470     54.000     24.740     58.000     25.210     73.82600 
4     44.000     23.440     40.000     22.790     56.000     25.040     60.000     25.560     93.33500 
4     46.000     23.770     42.000     23.120     58.000     25.210     62.000     25.890    117.27000 
4     48.000     24.060     44.000     23.440     60.000     25.560     64.000     26.170    117.08000 
4     50.000     24.320     46.000     23.770     62.000     25.890     66.000     26.380    101.77000 
4     52.000     24.540     48.000     24.060     64.000     26.170     68.000     26.580     88.80900 
4     54.000     24.740     50.000     24.320     66.000     26.380     70.000     26.830     74.09800 
4     56.000     25.040     52.000     24.540     68.000     26.580     72.000     26.900     53.37100 
4     58.000     25.210     54.000     24.740     70.000     26.830     74.000     26.990     44.34600 
4     60.000     25.560     56.000     25.040     72.000     26.900     76.000     27.180     38.25800 
4     62.000     25.890     58.000     25.210     74.000     26.990     78.000     27.380     30.79100 
4     64.000     26.170     60.000     25.560     76.000     27.180     80.000     27.590     20.99500 
4     66.000     26.380     62.000     25.890     78.000     27.380     82.000     27.710     16.50300 
4     68.000     26.580     64.000     26.170     80.000     27.590     84.000     27.840     16.24100 
4     70.000     26.830     66.000     26.380     82.000     27.710     86.000     28.060     17.93100 
4     72.000     26.900     68.000     26.580     84.000     27.840     88.000     28.270     17.60400 
4     74.000     26.990     70.000     26.830     86.000     28.060     90.000     28.510     16.76200 
4     76.000     27.180     72.000     26.900     88.000     28.270     92.000     28.700     19.28200 
4     78.000     27.380     74.000     26.990     90.000     28.510     94.000     28.880     20.80900 
4     80.000     27.590     76.000     27.180     92.000     28.700     96.000     29.140     20.13400 
4     82.000     27.710     78.000     27.380     94.000     28.880     98.000     29.340     20.89200 
4     84.000     27.840     80.000     27.590     96.000     29.140    100.000     29.560     21.21600 
4     86.000     28.060     82.000     27.710     98.000     29.340    102.000     29.780     23.62800 
4     88.000     28.270     84.000     27.840    100.000     29.560    104.000     30.000     26.38100 
4     90.000     28.510     86.000     28.060    102.000     29.780    106.000     30.220     26.86100 
4     92.000     28.700     88.000     28.270    104.000     30.000    108.000     30.490     29.70000 
4     94.000     28.880     90.000     28.510    106.000     30.220    110.000     30.700     30.93500 
4     10.000     17.820      0.000     17.460     20.000     19.280     30.000     21.190    119.44000 
4     12.000     18.070      2.000     17.170     22.000     19.640     32.000     21.480    121.18000 
4     14.000     18.340      4.000     17.320     24.000     20.030     34.000     21.810    122.19000 
4     16.000     18.650      6.000     17.490     26.000     20.430     36.000     22.140    125.55000 
4     18.000     18.940      8.000     17.580     28.000     20.840     38.000     22.470    132.87000 
4     20.000     19.280     10.000     17.820     30.000     21.190     40.000     22.790    127.40000 
4     22.000     19.640     12.000     18.070     32.000     21.480     42.000     23.120    113.62000 
4     24.000     20.030     14.000     18.340     34.000     21.810     44.000     23.440     97.53800 
4     26.000     20.430     16.000     18.650     36.000     22.140     46.000     23.770     95.54000 
4     28.000     20.840     18.000     18.940     38.000     22.470     48.000     24.060     87.00900 
4     30.000     21.190     20.000     19.280     40.000     22.790     50.000     24.320     83.58800 
4     32.000     21.480     22.000     19.640     42.000     23.120     52.000     24.540     78.59900 
4     34.000     21.810     24.000     20.030     44.000     23.440     54.000     24.740     73.71700 
4     36.000     22.140     26.000     20.430     46.000     23.770     56.000     25.040     70.95600 
4     38.000     22.470     28.000     20.840     48.000     24.060     58.000     25.210     71.26800 
4     40.000     22.790     30.000     21.190     50.000     24.320     60.000     25.560     68.72000 
4     42.000     23.120     32.000     21.480     52.000     24.540     62.000     25.890     70.65800 
4     44.000     23.440     34.000     21.810     54.000     24.740     64.000     26.170     76.78400 
4     46.000     23.770     36.000     22.140     56.000     25.040     66.000     26.380     96.14500 
4     48.000     24.060     38.000     22.470     58.000     25.210     68.000     26.580    101.75000 
4     50.000     24.320     40.000     22.790     60.000     25.560     70.000     26.830     96.30600 
4     52.000     24.540     42.000     23.120     62.000     25.890     72.000     26.900     80.23500 
4     54.000     24.740     44.000     23.440     64.000     26.170     74.000     26.990     71.53800 
4     56.000     25.040     46.000     23.770     66.000     26.380     76.000     27.180     58.86800 
4     58.000     25.210     48.000     24.060     68.000     26.580     78.000     27.380     47.54600 
4     60.000     25.560     50.000     24.320     70.000     26.830     80.000     27.590     39.56200 
4     62.000     25.890     52.000     24.540     72.000     26.900     82.000     27.710     31.10000 
4     64.000     26.170     54.000     24.740     74.000     26.990     84.000     27.840     24.17100 
4     66.000     26.380     56.000     25.040     76.000     27.180     86.000     28.060     21.28400 
4     68.000     26.580     58.000     25.210     78.000     27.380     88.000     28.270     18.85300 
4     70.000     26.830     60.000     25.560     80.000     27.590     90.000     28.510     18.28300 
4     72.000     26.900     62.000     25.890     82.000     27.710     92.000     28.700     18.30400 
4     74.000     26.990     64.000     26.170     84.000     27.840     94.000     28.880     19.59400 
4     76.000     27.180     66.000     26.380     86.000     28.060     96.000     29.140     21.24200 
4     78.000     27.380     68.000     26.580     88.000     28.270     98.000     29.340     22.86500 
4     80.000     27.590     70.000     26.830     90.000     28.510    100.000     29.560     24.44400 
4     82.000     27.710     72.000     26.900     92.000     28.700    102.000     29.780     25.93100 
4     84.000     27.840     74.000     26.990     94.000     28.880    104.000     30.000     27.73400 
4     86.000     28.060     76.000     27.180     96.000     29.140    106.000     30.220     30.03400 
4     88.000     28.270     78.000     27.380     98.000     29.340    108.000     30.490     31.39900 
4     90.000     28.510     80.000     27.590    100.000     29.560    110.000     30.700     32.94100 
4      6.000     17.490      0.000     17.460     18.000     18.940     24.000     20.030    133.14000 
4      8.000     17.580      2.000     17.170     20.000     19.280     26.000     20.430    122.64000 
4     10.000     17.820      4.000     17.320     22.000     19.640     28.000     20.840    115.03000 
4     12.000     18.070      6.000     17.490     24.000     20.030     30.000     21.190    114.91000 
4     14.000     18.340      8.000     17.580     26.000     20.430     32.000     21.480    126.52000 
4     16.000     18.650     10.000     17.820     28.000     20.840     34.000     21.810    129.91000 
4     18.000     18.940     12.000     18.070     30.000     21.190     36.000     22.140    134.41000 
4     20.000     19.280     14.000     18.340     32.000     21.480     38.000     22.470    118.26000 
4     22.000     19.640     16.000     18.650     34.000     21.810     40.000     22.790    102.40000 
4     24.000     20.030     18.000     18.940     36.000     22.140     42.000     23.120     92.33800 
4     26.000     20.430     20.000     19.280     38.000     22.470     44.000     23.440     86.29000 
4     28.000     20.840     22.000     19.640     40.000     22.790     46.000     23.770     81.00400 
4     30.000     21.190     24.000     20.030     42.000     23.120     48.000     24.060     76.10000 
4     32.000     21.480     26.000     20.430     44.000     23.440     50.000     24.320     75.52500 
4     34.000     21.810     28.000     20.840     46.000     23.770     52.000     24.540     70.57500 
4     36.000     22.140     30.000     21.190     48.000     24.060     54.000     24.740     68.40400 
4     38.000     22.470     32.000     21.480     50.000     24.320     56.000     25.040     65.52800 
4     40.000     22.790     34.000     21.810     52.000     24.540     58.000     25.210     64.46100 
4     42.000     23.120     36.000     22.140     54.000     24.740     60.000     25.560     67.42100 
4     44.000     23.440     38.000     22.470     56.000     25.040     62.000     25.890     79.23800 
4     46.000     23.770     40.000     22.790     58.000     25.210     64.000     26.170     93.16200 
4     48.000     24.060     42.000     23.120     60.000     25.560     66.000     26.380     93.42600 
4     50.000     24.320     44.000     23.440     62.000     25.890     68.000     26.580     84.28800 
4     52.000     24.540     46.000     23.770     64.000     26.170     70.000     26.830     73.21000 
4     54.000     24.740     48.000     24.060     66.000     26.380     72.000     26.900     61.27500 
4     56.000     25.040     50.000     24.320     68.000     26.580     74.000     26.990     44.68400 
4     58.000     25.210     52.000     24.540     70.000     26.830     76.000     27.180     37.78300 
4     60.000     25.560     54.000     24.740     72.000     26.900     78.000     27.380     32.50500 
4     62.000     25.890     56.000     25.040     74.000     26.990     80.000     27.590     26.86100 
4     64.000     26.170     58.000     25.210     76.000     27.180     82.000     27.710     19.94400 
4     66.000     26.380     60.000     25.560     78.000     27.380     84.000     27.840     16.34200 
4     68.000     26.580     62.000     25.890     80.000     27.590     86.000     28.060     16.16200 
4     70.000     26.830     64.000     26.170     82.000     27.710     88.000     28.270     17.91200 
4     72.000     26.900     66.000     26.380     84.000     27.840     90.000     28.510     18.37900 
4     74.000     26.990     68.000     26.580     86.000     28.060     92.000     28.700     19.23600 
4     76.000     27.180     70.000     26.830     88.000     28.270     94.000     28.880     21.07200 
4     78.000     27.380     72.000     26.900     90.000     28.510     96.000     29.140     23.55200 
4     80.000     27.590     74.000     26.990     92.000     28.700     98.000     29.340     24.47600 
4     82.000     27.710     76.000     27.180     94.000     28.880    100.000     29.560     24.93900 
4     84.000     27.840     78.000     27.380     96.000     29.140    102.000     29.780     26.15000 
4     86.000     28.060     80.000     27.590     98.000     29.340    104.000     30.000     28.05400 
4     88.000     28.270     82.000     27.710    100.000     29.560    106.000     30.220     30.68200 
4     90.000     28.510     84.000     27.840    102.000     29.780    108.000     30.490     31.90200 
4     92.000     28.700     86.000     28.060    104.000     30.000    110.000     30.700     33.63600 
4      4.000     17.320      0.000     17.460     20.000     19.280     24.000     20.030    114.46000 
4      6.000     17.490      2.000     17.170     22.000     19.640     26.000     20.430    126.75000 
4      8.000     17.580      4.000     17.320     24.000     20.030     28.000     20.840    129.59000 
4     10.000     17.820      6.000     17.490     26.000     20.430     30.000     21.190    129.16000 
4     12.000     18.070      8.000     17.580     28.000     20.840     32.000     21.480    147.17000 
4     14.000     18.340     10.000     17.820     30.000     21.190     34.000     21.810    128.37000 
4     16.000     18.650     12.000     18.070     32.000     21.480     36.000     22.140    143.34000 
4     18.000     18.940     14.000     18.340     34.000     21.810     38.000     22.470    118.43000 
4     20.000     19.280     16.000     18.650     36.000     22.140     40.000     22.790    134.19000 
4     22.000     19.640     18.000     18.940     38.000     22.470     42.000     23.120    113.36000 
4     24.000     20.030     20.000     19.280     40.000     22.790     44.000     23.440     94.17300 
4     26.000     20.430     22.000     19.640     42.000     23.120     46.000     23.770     83.78600 
4     28.000     20.840     24.000     20.030     44.000     23.440     48.000     24.060     76.42300 
4     30.000     21.190     26.000     20.430     46.000     23.770     50.000     24.320     73.05500 
4     32.000     21.480     28.000     20.840     48.000     24.060     52.000     24.540     73.23700 
4     34.000     21.810     30.000     21.190     50.000     24.320     54.000     24.740     54.27500 
4     36.000     22.140     32.000     21.480     52.000     24.540     56.000     25.040     55.73900 
4     38.000     22.470     34.000     21.810     54.000     24.740     58.000     25.210     47.27100 
4     40.000     22.790     36.000     22.140     56.000     25.040     60.000     25.560     56.58300 
4     42.000     23.120     38.000     22.470     58.000     25.210     62.000     25.890     55.78600 
4     44.000     23.440     40.000     22.790     60.000     25.560     64.000     26.170     53.90900 
4     46.000     23.770     42.000     23.120     62.000     25.890     66.000     26.380     54.31800 
4     48.000     24.060     44.000     23.440     64.000     26.170     68.000     26.580     55.38300 
4     50.000     24.320     46.000     23.770     66.000     26.380     70.000     26.830     49.61300 
4     52.000     24.540     48.000     24.060     68.000     26.580     72.000     26.900     37.45800 
4     54.000     24.740     50.000     24.320     70.000     26.830     74.000     26.990     30.02700 
4     56.000     25.040     52.000     24.540     72.000     26.900     76.000     27.180     25.11000 
4     58.000     25.210     54.000     24.740     74.000     26.990     78.000     27.380     23.61300 
4     60.000     25.560     56.000     25.040     76.000     27.180     80.000     27.590     21.35600 
4     62.000     25.890     58.000     25.210     78.000     27.380     82.000     27.710     17.46000 
4     64.000     26.170     60.000     25.560     80.000     27.590     84.000     27.840     15.07500 
4     66.000     26.380     62.000     25.890     82.000     27.710     86.000     28.060     15.53500 
4     68.000     26.580     64.000     26.170     84.000     27.840     88.000     28.270     18.56500 
4     70.000     26.830     66.000     26.380     86.000     28.060     90.000     28.510     20.46300 
4     72.000     26.900     68.000     26.580     88.000     28.270     92.000     28.700     22.21500 
4     74.000     26.990     70.000     26.830     90.000     28.510     94.000     28.880     24.80900 
4     76.000     27.180     72.000     26.900     92.000     28.700     96.000     29.140     28.85100 
4     78.000     27.380     74.000     26.990     94.000     28.880     98.000     29.340     32.82100 
4     80.000     27.590     76.000     27.180     96.000     29.140    100.000     29.560     32.85200 
4     82.000     27.710     78.000     27.380     98.000     29.340    102.000     29.780     33.87800 
4     84.000     27.840     80.000     27.590    100.000     29.560    104.000     30.000     36.48700 
4     86.000     28.060     82.000     27.710    102.000     29.780    106.000     30.220     40.54500 
4     88.000     28.270     84.000     27.840    104.000     30.000    108.000     30.490     43.03300 
4     90.000     28.510     86.000     28.060    106.000     30.220    110.000     30.700     39.34700 
4     12.000     18.070      0.000     17.460     24.000     20.030     36.000     22.140    134.42000 
4     14.000     18.340      2.000     17.170     26.000     20.430     38.000     22.470    143.28999 
4     16.000     18.650      4.000     17.320     28.000     20.840     40.000     22.790    149.61000 
4     18.000     18.940      6.000     17.490     30.000     21.190     42.000     23.120    151.75000 
4     20.000     19.280      8.000     17.580     32.000     21.480     44.000     23.440    140.85001 
4     22.000     19.640     10.000     17.820     34.000     21.810     46.000     23.770    131.41000 
4     24.000     20.030     12.000     18.070     36.000     22.140     48.000     24.060    119.42000 
4     26.000     20.430     14.000     18.340     38.000     22.470     50.000     24.320    109.08000 
4     28.000     20.840     16.000     18.650     40.000     22.790     52.000     24.540     96.24000 
4     30.000     21.190     18.000     18.940     42.000     23.120     54.000     24.740     84.22400 
4     32.000     21.480     20.000     19.280     44.000     23.440     56.000     25.040     77.79300 
4     34.000     21.810     22.000     19.640     46.000     23.770     58.000     25.210     70.68300 
4     36.000     22.140     24.000     20.030     48.000     24.060     60.000     25.560     66.91100 
4     38.000     22.470     26.000     20.430     50.000     24.320     62.000     25.890     62.99200 
4     40.000     22.790     28.000     20.840     52.000     24.540     64.000     26.170     58.95300 
4     42.000     23.120     30.000     21.190     54.000     24.740     66.000     26.380     56.87000 
4     44.000     23.440     32.000     21.480     56.000     25.040     68.000     26.580     60.52400 
4     46.000     23.770     34.000     21.810     58.000     25.210     70.000     26.830     66.22900 
4     48.000     24.060     36.000     22.140     60.000     25.560     72.000     26.900     65.00500 
4     50.000     24.320     38.000     22.470     62.000     25.890     74.000     26.990     58.52500 
4     52.000     24.540     40.000     22.790     64.000     26.170     76.000     27.180     52.28700 
4     54.000     24.740     42.000     23.120     66.000     26.380     78.000     27.380     45.18800 
4     56.000     25.040     44.000     23.440     68.000     26.580     80.000     27.590     35.38700 
4     58.000     25.210     46.000     23.770     70.000     26.830     82.000     27.710     30.54600 
4     60.000     25.560     48.000     24.060     72.000     26.900     84.000     27.840     27.06800 
4     62.000     25.890     50.000     24.320     74.000     26.990     86.000     28.060     23.97300 
4     64.000     26.170     52.000     24.540     76.000     27.180     88.000     28.270     20.34400 
4     66.000     26.380     54.000     24.740     78.000     27.380     90.000     28.510     18.26300 
4     68.000     26.580     56.000     25.040     80.000     27.590     92.000     28.700     18.98000 
4     70.000     26.830     58.000     25.210     82.000     27.710     94.000     28.880     20.46300 
4     72.000     26.900     60.000     25.560     84.000     27.840     96.000     29.140     21.74200 
4     74.000     26.990     62.000     25.890     86.000     28.060     98.000     29.340     23.70600 
4     76.000     27.180     64.000     26.170     88.000     28.270    100.000     29.560     27.25300 
4     78.000     27.380     66.000     26.380     90.000     28.510    102.000     29.780     31.35700 
4     80.000     27.590     68.000     26.580     92.000     28.700    104.000     30.000     33.99800 
4     82.000     27.710     70.000     26.830     94.000     28.880    106.000     30.220     37.10000 
4     84.000     27.840     72.000     26.900     96.000     29.140    108.000     30.490     39.99800 
4     86.000     28.060     74.000     26.990     98.000     29.340    110.000     30.700     42.59400 
4      0.000     17.460     30.000     21.190     10.000     17.820     20.000     19.280    151.36000 
4      2.000     17.170     32.000     21.480     12.000     18.070     22.000     19.640    148.53999 
4      4.000     17.320     34.000     21.810     14.000     18.340     24.000     20.030    140.59000 
4      6.000     17.490     36.000     22.140     16.000     18.650     26.000     20.430    135.50000 
4      8.000     17.580     38.000     22.470     18.000     18.940     28.000     20.840    120.95000 
4     10.000     17.820     40.000     22.790     20.000     19.280     30.000     21.190    113.29000 
4     12.000     18.070     42.000     23.120     22.000     19.640     32.000     21.480    112.01000 
4     14.000     18.340     44.000     23.440     24.000     20.030     34.000     21.810    111.75000 
4     16.000     18.650     46.000     23.770     26.000     20.430     36.000     22.140    110.80000 
4     18.000     18.940     48.000     24.060     28.000     20.840     38.000     22.470    113.92000 
4     20.000     19.280     50.000     24.320     30.000     21.190     40.000     22.790    110.18000 
4     22.000     19.640     52.000     24.540     32.000     21.480     42.000     23.120    105.08000 
4     24.000     20.030     54.000     24.740     34.000     21.810     44.000     23.440    102.58000 
4     26.000     20.430     56.000     25.040     36.000     22.140     46.000     23.770    107.68000 
4     28.000     20.840     58.000     25.210     38.000     22.470     48.000     24.060    105.78000 
4     30.000     21.190     60.000     25.560     40.000     22.790     50.000     24.320    100.80000 
4     32.000     21.480     62.000     25.890     42.000     23.120     52.000     24.540     89.96000 
4     34.000     21.810     64.000     26.170     44.000     23.440     54.000     24.740     82.76500 
4     36.000     22.140     66.000     26.380     46.000     23.770     56.000     25.040     74.47600 
4     38.000     22.470     68.000     26.580     48.000     24.060     58.000     25.210     68.55400 
4     40.000     22.790     70.000     26.830     50.000     24.320     60.000     25.560     63.06100 
4     42.000     23.120     72.000     26.900     52.000     24.540     62.000     25.890     59.32200 
4     44.000     23.440     74.000     26.990     54.000     24.740     64.000     26.170     56.82200 
4     46.000     23.770     76.000     27.180     56.000     25.040     66.000     26.380     60.53600 
4     48.000     24.060     78.000     27.380     58.000     25.210     68.000     26.580     60.34000 
4     50.000     24.320     80.000     27.590     60.000     25.560     70.000     26.830     57.52200 
4     52.000     24.540     82.000     27.710     62.000     25.890     72.000     26.900     51.51400 
4     54.000     24.740     84.000     27.840     64.000     26.170     74.000     26.990     49.85100 
4     56.000     25.040     86.000     28.060     66.000     26.380     76.000     27.180     47.36100 
4     58.000     25.210     88.000     28.270     68.000     26.580     78.000     27.380     44.70800 
4     60.000     25.560     90.000     28.510     70.000     26.830     80.000     27.590     42.70600 
4     62.000     25.890     92.000     28.700     72.000     26.900     82.000     27.710     40.36700 
4     64.000     26.170     94.000     28.880     74.000     26.990     84.000     27.840     38.50800 
4     66.000     26.380     96.000     29.140     76.000     27.180     86.000     28.060     37.72900 
4     68.000     26.580     98.000     29.340     78.000     27.380     88.000     28.270     36.80000 
4     70.000     26.830    100.000     29.560     80.000     27.590     90.000     28.510     36.56100 
4     72.000     26.900    102.000     29.780     82.000     27.710     92.000     28.700     37.31400 
4     74.000     26.990    104.000     30.000     84.000     27.840     94.000     28.880     37.75700 
4     76.000     27.180    106.000     30.220     86.000     28.060     96.000     29.140     38.35300 
4     78.000     27.380    108.000     30.490     88.000     28.270     98.000     29.340     40.14300 
4     80.000     27.590    110.000     30.700     90.000     28.510    100.000     29.560     42.92100 
4      0.000     17.460     30.000     21.190     12.000     18.070     18.000     18.940    168.41000 
4      2.000     17.170     32.000     21.480     14.000     18.340     20.000     19.280    160.96001 
4      4.000     17.320     34.000     21.810     16.000     18.650     22.000     19.640    148.32001 
4      6.000     17.490     36.000     22.140     18.000     18.940     24.000     20.030    127.96000 
4      8.000     17.580     38.000     22.470     20.000     19.280     26.000     20.430    116.46000 
4     10.000     17.820     40.000     22.790     22.000     19.640     28.000     20.840    110.74000 
4     12.000     18.070     42.000     23.120     24.000     20.030     30.000     21.190    112.19000 
4     14.000     18.340     44.000     23.440     26.000     20.430     32.000     21.480    116.65000 
4     16.000     18.650     46.000     23.770     28.000     20.840     34.000     21.810    117.55000 
4     18.000     18.940     48.000     24.060     30.000     21.190     36.000     22.140    115.01000 
4     20.000     19.280     50.000     24.320     32.000     21.480     38.000     22.470    107.39000 
4     22.000     19.640     52.000     24.540     34.000     21.810     40.000     22.790    103.57000 
4     24.000     20.030     54.000     24.740     36.000     22.140     42.000     23.120    103.32000 
4     26.000     20.430     56.000     25.040     38.000     22.470     44.000     23.440    102.77000 
4     28.000     20.840     58.000     25.210     40.000     22.790     46.000     23.770    101.34000 
4     30.000     21.190     60.000     25.560     42.000     23.120     48.000     24.060     94.35400 
4     32.000     21.480     62.000     25.890     44.000     23.440     50.000     24.320     88.21800 
4     34.000     21.810     64.000     26.170     46.000     23.770     52.000     24.540     79.72100 
4     36.000     22.140     66.000     26.380     48.000     24.060     54.000     24.740     73.17100 
4     38.000     22.470     68.000     26.580     50.000     24.320     56.000     25.040     64.23400 
4     40.000     22.790     70.000     26.830     52.000     24.540     58.000     25.210     59.51100 
4     42.000     23.120     72.000     26.900     54.000     24.740     60.000     25.560     56.73400 
4     44.000     23.440     74.000     26.990     56.000     25.040     62.000     25.890     57.14600 
4     46.000     23.770     76.000     27.180     58.000     25.210     64.000     26.170     55.60200 
4     48.000     24.060     78.000     27.380     60.000     25.560     66.000     26.380     51.87700 
4     50.000     24.320     80.000     27.590     62.000     25.890     68.000     26.580     48.22900 
4     52.000     24.540     82.000     27.710     64.000     26.170     70.000     26.830     47.51400 
4     54.000     24.740     84.000     27.840     66.000     26.380     72.000     26.900     45.40900 
4     56.000     25.040     86.000     28.060     68.000     26.580     74.000     26.990     41.89100 
4     58.000     25.210     88.000     28.270     70.000     26.830     76.000     27.180     41.78000 
4     60.000     25.560     90.000     28.510     72.000     26.900     78.000     27.380     42.29200 
4     62.000     25.890     92.000     28.700     74.000     26.990     80.000     27.590     41.03400 
4     64.000     26.170     94.000     28.880     76.000     27.180     82.000     27.710     38.37000 
4     66.000     26.380     96.000     29.140     78.000     27.380     84.000     27.840     37.03700 
4     68.000     26.580     98.000     29.340     80.000     27.590     86.000     28.060     38.04100 
4     70.000     26.830    100.000     29.560     82.000     27.710     88.000     28.270     38.70400 
4     72.000     26.900    102.000     29.780     84.000     27.840     90.000     28.510     38.21300 
4     74.000     26.990    104.000     30.000     86.000     28.060     92.000     28.700     38.70500 
4     76.000     27.180    106.000     30.220     88.000     28.270     94.000     28.880     39.10800 
4     78.000     27.380    108.000     30.490     90.000     28.510     96.000     29.140     41.57700 
4     80.000     27.590    110.000     30.700     92.000     28.700     98.000     29.340     43.88600 
4      8.000     17.580      0.000     17.460     24.000     20.030     32.000     21.480    143.14999 
4     10.000     17.820      2.000     17.170     26.000     20.430     34.000     21.810    150.42999 
4     12.000     18.070      4.000     17.320     28.000     20.840     36.000     22.140    157.75000 
4     14.000     18.340      6.000     17.490     30.000     21.190     38.000     22.470    159.85001 
4     16.000     18.650      8.000     17.580     32.000     21.480     40.000     22.790    154.82001 
4     18.000     18.940     10.000     17.820     34.000     21.810     42.000     23.120    162.88000 
4     20.000     19.280     12.000     18.070     36.000     22.140     44.000     23.440    156.32001 
4     22.000     19.640     14.000     18.340     38.000     22.470     46.000     23.770    138.16000 
4     24.000     20.030     16.000     18.650     40.000     22.790     48.000     24.060    117.65000 
4     26.000     20.430     18.000     18.940     42.000     23.120     50.000     24.320     96.88800 
4     28.000     20.840     20.000     19.280     44.000     23.440     52.000     24.540     83.23600 
4     30.000     21.190     22.000     19.640     46.000     23.770     54.000     24.740     76.81700 
4     32.000     21.480     24.000     20.030     48.000     24.060     56.000     25.040     72.04600 
4     34.000     21.810     26.000     20.430     50.000     24.320     58.000     25.210     63.77800 
4     36.000     22.140     28.000     20.840     52.000     24.540     60.000     25.560     58.65000 
4     38.000     22.470     30.000     21.190     54.000     24.740     62.000     25.890     53.93600 
4     40.000     22.790     32.000     21.480     56.000     25.040     64.000     26.170     49.65900 
4     42.000     23.120     34.000     21.810     58.000     25.210     66.000     26.380     45.52000 
4     44.000     23.440     36.000     22.140     60.000     25.560     68.000     26.580     43.37400 
4     46.000     23.770     38.000     22.470     62.000     25.890     70.000     26.830     42.16100 
4     48.000     24.060     40.000     22.790     64.000     26.170     72.000     26.900     41.13900 
4     50.000     24.320     42.000     23.120     66.000     26.380     74.000     26.990     37.40800 
4     52.000     24.540     44.000     23.440     68.000     26.580     76.000     27.180     31.18300 
4     54.000     24.740     46.000     23.770     70.000     26.830     78.000     27.380     26.93800 
4     56.000     25.040     48.000     24.060     72.000     26.900     80.000     27.590     23.48200 
4     58.000     25.210     50.000     24.320     74.000     26.990     82.000     27.710     21.78800 
4     60.000     25.560     52.000     24.540     76.000     27.180     84.000     27.840     20.41500 
4     62.000     25.890     54.000     24.740     78.000     27.380     86.000     28.060     18.97700 
4     64.000     26.170     56.000     25.040     80.000     27.590     88.000     28.270     18.43700 
4     66.000     26.380     58.000     25.210     82.000     27.710     90.000     28.510     18.74400 
4     68.000     26.580     60.000     25.560     84.000     27.840     92.000     28.700     20.34000 
4     70.000     26.830     62.000     25.890     86.000     28.060     94.000     28.880     22.54500 
4     72.000     26.900     64.000     26.170     88.000     28.270     96.000     29.140     25.60800 
4     74.000     26.990     66.000     26.380     90.000     28.510     98.000     29.340     30.44200 
4     76.000     27.180     68.000     26.580     92.000     28.700    100.000     29.560     34.71000 
4     78.000     27.380     70.000     26.830     94.000     28.880    102.000     29.780     39.57500 
4     80.000     27.590     72.000     26.900     96.000     29.140    104.000     30.000     43.70800 
4     82.000     27.710     74.000     26.990     98.000     29.340    106.000     30.220     47.19500 
4     84.000     27.840     76.000     27.180    100.000     29.560    108.000     30.490     49.59600 
4     86.000     28.060     78.000     27.380    102.000     29.780    110.000     30.700     51.25000 
4      0.000     17.460     30.000     21.190     14.000     18.340     16.000     18.650    168.45000 
4      2.000     17.170     32.000     21.480     16.000     18.650     18.000     18.940    174.82001 
4      4.000     17.320     34.000     21.810     18.000     18.940     20.000     19.280    151.85001 
4      6.000     17.490     36.000     22.140     20.000     19.280     22.000     19.640    121.71000 
4      8.000     17.580     38.000     22.470     22.000     19.640     24.000     20.030    113.23000 
4     10.000     17.820     40.000     22.790     24.000     20.030     26.000     20.430    115.73000 
4     12.000     18.070     42.000     23.120     26.000     20.430     28.000     20.840    107.05000 
4     14.000     18.340     44.000     23.440     28.000     20.840     30.000     21.190    122.75000 
4     16.000     18.650     46.000     23.770     30.000     21.190     32.000     21.480    125.98000 
4     18.000     18.940     48.000     24.060     32.000     21.480     34.000     21.810    112.11000 
4     20.000     19.280     50.000     24.320     34.000     21.810     36.000     22.140    102.86000 
4     22.000     19.640     52.000     24.540     36.000     22.140     38.000     22.470    104.78000 
4     24.000     20.030     54.000     24.740     38.000     22.470     40.000     22.790    102.92000 
4     26.000     20.430     56.000     25.040     40.000     22.790     42.000     23.120    105.12000 
4     28.000     20.840     58.000     25.210     42.000     23.120     44.000     23.440     93.84700 
4     30.000     21.190     60.000     25.560     44.000     23.440     46.000     23.770     94.14300 
4     32.000     21.480     62.000     25.890     46.000     23.770     48.000     24.060     85.21500 
4     34.000     21.810     64.000     26.170     48.000     24.060     50.000     24.320     80.79900 
4     36.000     22.140     66.000     26.380     50.000     24.320     52.000     24.540     70.72900 
4     38.000     22.470     68.000     26.580     52.000     24.540     54.000     24.740     64.72100 
4     40.000     22.790     70.000     26.830     54.000     24.740     56.000     25.040     55.14400 
4     42.000     23.120     72.000     26.900     56.000     25.040     58.000     25.210     56.88900 
4     44.000     23.440     74.000     26.990     58.000     25.210     60.000     25.560     57.04200 
4     46.000     23.770     76.000     27.180     60.000     25.560     62.000     25.890     54.92300 
4     48.000     24.060     78.000     27.380     62.000     25.890     64.000     26.170     44.93800 
4     50.000     24.320     80.000     27.590     64.000     26.170     66.000     26.380     45.20200 
4     52.000     24.540     82.000     27.710     66.000     26.380     68.000     26.580     45.89100 
4     54.000     24.740     84.000     27.840     68.000     26.580     70.000     26.830     43.81800 
4     56.000     25.040     86.000     28.060     70.000     26.830     72.000     26.900     38.85500 
4     58.000     25.210     88.000     28.270     72.000     26.900     74.000     26.990     40.12000 
4     60.000     25.560     90.000     28.510     74.000     26.990     76.000     27.180     43.94900 
4     62.000     25.890     92.000     28.700     76.000     27.180     78.000     27.380     41.62500 
4     64.000     26.170     94.000     28.880     78.000     27.380     80.000     27.590     37.85900 
4     66.000     26.380     96.000     29.140     80.000     27.590     82.000     27.710     37.15000 
4     68.000     26.580     98.000     29.340     82.000     27.710     84.000     27.840     38.08900 
4     70.000     26.830    100.000     29.560     84.000     27.840     86.000     28.060     41.62300 
4     72.000     26.900    102.000     29.780     86.000     28.060     88.000     28.270     39.04000 
4     74.000     26.990    104.000     30.000     88.000     28.270     90.000     28.510     37.13600 
4     76.000     27.180    106.000     30.220     90.000     28.510     92.000     28.700     42.60900 
4     78.000     27.380    108.000     30.490     92.000     28.700     94.000     28.880     40.76000 
4     80.000     27.590    110.000     30.700     94.000     28.880     96.000     29.140     44.39400 
4      6.000     17.490      0.000     17.460     24.000     20.030     30.000     21.190    137.99001 
4      8.000     17.580      2.000     17.170     26.000     20.430     32.000     21.480    155.52000 
4     10.000     17.820      4.000     17.320     28.000     20.840     34.000     21.810    163.30000 
4     12.000     18.070      6.000     17.490     30.000     21.190     36.000     22.140    159.14999 
4     14.000     18.340      8.000     17.580     32.000     21.480     38.000     22.470    156.10001 
4     16.000     18.650     10.000     17.820     34.000     21.810     40.000     22.790    171.37000 
4     18.000     18.940     12.000     18.070     36.000     22.140     42.000     23.120    171.89999 
4     20.000     19.280     14.000     18.340     38.000     22.470     44.000     23.440    158.64000 
4     22.000     19.640     16.000     18.650     40.000     22.790     46.000     23.770    134.57001 
4     24.000     20.030     18.000     18.940     42.000     23.120     48.000     24.060    104.45000 
4     26.000     20.430     20.000     19.280     44.000     23.440     50.000     24.320     90.13500 
4     28.000     20.840     22.000     19.640     46.000     23.770     52.000     24.540     79.06200 
4     30.000     21.190     24.000     20.030     48.000     24.060     54.000     24.740     74.86600 
4     32.000     21.480     26.000     20.430     50.000     24.320     56.000     25.040     68.19900 
4     34.000     21.810     28.000     20.840     52.000     24.540     58.000     25.210     61.81300 
4     36.000     22.140     30.000     21.190     54.000     24.740     60.000     25.560     54.57900 
4     38.000     22.470     32.000     21.480     56.000     25.040     62.000     25.890     51.21400 
4     40.000     22.790     34.000     21.810     58.000     25.210     64.000     26.170     44.20800 
4     42.000     23.120     36.000     22.140     60.000     25.560     66.000     26.380     40.53200 
4     44.000     23.440     38.000     22.470     62.000     25.890     68.000     26.580     36.69600 
4     46.000     23.770     40.000     22.790     64.000     26.170     70.000     26.830     37.66800 
4     48.000     24.060     42.000     23.120     66.000     26.380     72.000     26.900     35.06000 
4     50.000     24.320     44.000     23.440     68.000     26.580     74.000     26.990     30.53100 
4     52.000     24.540     46.000     23.770     70.000     26.830     76.000     27.180     27.06400 
4     54.000     24.740     48.000     24.060     72.000     26.900     78.000     27.380     24.10500 
4     56.000     25.040     50.000     24.320     74.000     26.990     80.000     27.590     21.40700 
4     58.000     25.210     52.000     24.540     76.000     27.180     82.000     27.710     19.61600 
4     60.000     25.560     54.000     24.740     78.000     27.380     84.000     27.840     18.62200 
4     62.000     25.890     56.000     25.040     80.000     27.590     86.000     28.060     19.60800 
4     64.000     26.170     58.000     25.210     82.000     27.710     88.000     28.270     19.01700 
4     66.000     26.380     60.000     25.560     84.000     27.840     90.000     28.510     18.98300 
4     68.000     26.580     62.000     25.890     86.000     28.060     92.000     28.700     20.79800 
4     70.000     26.830     64.000     26.170     88.000     28.270     94.000     28.880     24.95500 
4     72.000     26.900     66.000     26.380     90.000     28.510     96.000     29.140     29.20500 
4     74.000     26.990     68.000     26.580     92.000     28.700     98.000     29.340     33.33100 
4     76.000     27.180     70.000     26.830     94.000     28.880    100.000     29.560     38.62000 
4     78.000     27.380     72.000     26.900     96.000     29.140    102.000     29.780     44.55700 
4     80.000     27.590     74.000     26.990     98.000     29.340    104.000     30.000     47.76800 
4     82.000     27.710     76.000     27.180    100.000     29.560    106.000     30.220     51.25700 
4      4.000     17.320      0.000     17.460     24.000     20.030     28.000     20.840    124.71000 
4      6.000     17.490      2.000     17.170     26.000     20.430     30.000     21.190    150.72000 
4      8.000     17.580      4.000     17.320     28.000     20.840     32.000     21.480    173.28999 
4     10.000     17.820      6.000     17.490     30.000     21.190     34.000     21.810    165.14999 
4     12.000     18.070      8.000     17.580     32.000     21.480     36.000     22.140    149.10001 
4     16.000     18.650     12.000     18.070     36.000     22.140     40.000     22.790    171.55000 
4     18.000     18.940     14.000     18.340     38.000     22.470     42.000     23.120    177.00999 
4     20.000     19.280     16.000     18.650     40.000     22.790     44.000     23.440    157.42000 
4     22.000     19.640     18.000     18.940     42.000     23.120     46.000     23.770    117.56000 
4     24.000     20.030     20.000     19.280     44.000     23.440     48.000     24.060     94.18600 
4     26.000     20.430     22.000     19.640     46.000     23.770     50.000     24.320     85.21700 
4     28.000     20.840     24.000     20.030     48.000     24.060     52.000     24.540     76.61300 
4     30.000     21.190     26.000     20.430     50.000     24.320     54.000     24.740     70.97400 
4     32.000     21.480     28.000     20.840     52.000     24.540     56.000     25.040     67.24500 
4     36.000     22.140     32.000     21.480     56.000     25.040     60.000     25.560     51.77800 
4     38.000     22.470     34.000     21.810     58.000     25.210     62.000     25.890     45.38300 
4     40.000     22.790     36.000     22.140     60.000     25.560     64.000     26.170     40.68900 
4     42.000     23.120     38.000     22.470     62.000     25.890     66.000     26.380     34.99100 
4     44.000     23.440     40.000     22.790     64.000     26.170     68.000     26.580     34.48700 
4     46.000     23.770     42.000     23.120     66.000     26.380     70.000     26.830     34.00200 
4     48.000     24.060     44.000     23.440     68.000     26.580     72.000     26.900     30.26600 
4     50.000     24.320     46.000     23.770     70.000     26.830     74.000     26.990     26.55700 
4     52.000     24.540     48.000     24.060     72.000     26.900     76.000     27.180     24.33200 
4     54.000     24.740     50.000     24.320     74.000     26.990     78.000     27.380     22.83900 
4     56.000     25.040     52.000     24.540     76.000     27.180     80.000     27.590     19.56200 
4     58.000     25.210     54.000     24.740     78.000     27.380     82.000     27.710     17.65900 
4     60.000     25.560     56.000     25.040     80.000     27.590     84.000     27.840     19.18400 
4     62.000     25.890     58.000     25.210     82.000     27.710     86.000     28.060     20.68800 
4     64.000     26.170     60.000     25.560     84.000     27.840     88.000     28.270     19.15100 
4     66.000     26.380     62.000     25.890     86.000     28.060     90.000     28.510     18.31700 
4     68.000     26.580     64.000     26.170     88.000     28.270     92.000     28.700     22.95400 
4     70.000     26.830     66.000     26.380     90.000     28.510     94.000     28.880     28.75300 
4     72.000     26.900     68.000     26.580     92.000     28.700     96.000     29.140     31.17700 
4     74.000     26.990     70.000     26.830     94.000     28.880     98.000     29.340     36.24500 
4     76.000     27.180     72.000     26.900     96.000     29.140    100.000     29.560     43.21000 
4     80.000     27.590     76.000     27.180    100.000     29.560    104.000     30.000     51.05600 
4      4.000     17.320      0.000     17.460     28.000     20.840     32.000     21.480    163.48000 
4      6.000     17.490      2.000     17.170     30.000     21.190     34.000     21.810    186.92999 
4      8.000     17.580      4.000     17.320     32.000     21.480     36.000     22.140    175.32001 
4     10.000     17.820      6.000     17.490     34.000     21.810     38.000     22.470    163.99001 
4     12.000     18.070      8.000     17.580     36.000     22.140     40.000     22.790    171.32001 
4     14.000     18.340     10.000     17.820     38.000     22.470     42.000     23.120    193.42000 
4     16.000     18.650     12.000     18.070     40.000     22.790     44.000     23.440    192.50000 
4     18.000     18.940     14.000     18.340     42.000     23.120     46.000     23.770    177.32001 
4     20.000     19.280     16.000     18.650     44.000     23.440     48.000     24.060    155.88000 
4     22.000     19.640     18.000     18.940     46.000     23.770     50.000     24.320    119.36000 
4     24.000     20.030     20.000     19.280     48.000     24.060     52.000     24.540     93.92300 
4     26.000     20.430     22.000     19.640     50.000     24.320     54.000     24.740     82.18000 
4     28.000     20.840     24.000     20.030     52.000     24.540     56.000     25.040     68.56300 
4     30.000     21.190     26.000     20.430     54.000     24.740     58.000     25.210     64.63800 
4     32.000     21.480     28.000     20.840     56.000     25.040     60.000     25.560     63.60900 
4     34.000     21.810     30.000     21.190     58.000     25.210     62.000     25.890     59.85500 
4     36.000     22.140     32.000     21.480     60.000     25.560     64.000     26.170     40.92000 
4     38.000     22.470     34.000     21.810     62.000     25.890     66.000     26.380     32.80700 
4     40.000     22.790     36.000     22.140     64.000     26.170     68.000     26.580     32.78500 
4     42.000     23.120     38.000     22.470     66.000     26.380     70.000     26.830     32.63700 
4     44.000     23.440     40.000     22.790     68.000     26.580     72.000     26.900     28.87600 
4     46.000     23.770     42.000     23.120     70.000     26.830     74.000     26.990     26.08400 
4     48.000     24.060     44.000     23.440     72.000     26.900     76.000     27.180     25.74400 
4     50.000     24.320     46.000     23.770     74.000     26.990     78.000     27.380     25.87100 
4     52.000     24.540     48.000     24.060     76.000     27.180     80.000     27.590     23.18000 
4     54.000     24.740     50.000     24.320     78.000     27.380     82.000     27.710     21.49800 
4     56.000     25.040     52.000     24.540     80.000     27.590     84.000     27.840     21.14500 
4     58.000     25.210     54.000     24.740     82.000     27.710     86.000     28.060     22.72700 
4     60.000     25.560     56.000     25.040     84.000     27.840     88.000     28.270     25.71300 
4     62.000     25.890     58.000     25.210     86.000     28.060     90.000     28.510     24.82900 
4     64.000     26.170     60.000     25.560     88.000     28.270     92.000     28.700     23.94500 
4     66.000     26.380     62.000     25.890     90.000     28.510     94.000     28.880     25.15800 
4     68.000     26.580     64.000     26.170     92.000     28.700     96.000     29.140     30.51400 
4     70.000     26.830     66.000     26.380     94.000     28.880     98.000     29.340     39.71300 
4     72.000     26.900     68.000     26.580     96.000     29.140    100.000     29.560     43.22400 
4     74.000     26.990     70.000     26.830     98.000     29.340    102.000     29.780     44.49300 
4     76.000     27.180     72.000     26.900    100.000     29.560    104.000     30.000     63.45700 
4     78.000     27.380     74.000     26.990    102.000     29.780    106.000     30.220     66.62100 
4     10.000     17.820      0.000     17.460     30.000     21.190     40.000     22.790    172.92000 
4     12.000     18.070      2.000     17.170     32.000     21.480     42.000     23.120    174.52000 
4     14.000     18.340      4.000     17.320     34.000     21.810     44.000     23.440    193.45000 
4     16.000     18.650      6.000     17.490     36.000     22.140     46.000     23.770    181.69000 
4     18.000     18.940      8.000     17.580     38.000     22.470     48.000     24.060    181.84000 
4     20.000     19.280     10.000     17.820     40.000     22.790     50.000     24.320    170.73000 
4     22.000     19.640     12.000     18.070     42.000     23.120     52.000     24.540    146.66000 
4     24.000     20.030     14.000     18.340     44.000     23.440     54.000     24.740    123.77000 
4     26.000     20.430     16.000     18.650     46.000     23.770     56.000     25.040    104.16000 
4     28.000     20.840     18.000     18.940     48.000     24.060     58.000     25.210     86.36000 
4     30.000     21.190     20.000     19.280     50.000     24.320     60.000     25.560     75.34700 
4     32.000     21.480     22.000     19.640     52.000     24.540     62.000     25.890     68.30000 
4     34.000     21.810     24.000     20.030     54.000     24.740     64.000     26.170     64.82000 
4     36.000     22.140     26.000     20.430     56.000     25.040     66.000     26.380     51.84000 
4     38.000     22.470     28.000     20.840     58.000     25.210     68.000     26.580     45.82100 
4     40.000     22.790     30.000     21.190     60.000     25.560     70.000     26.830     39.35900 
4     42.000     23.120     32.000     21.480     62.000     25.890     72.000     26.900     34.18300 
4     44.000     23.440     34.000     21.810     64.000     26.170     74.000     26.990     34.95300 
4     46.000     23.770     36.000     22.140     66.000     26.380     76.000     27.180     31.39300 
4     48.000     24.060     38.000     22.470     68.000     26.580     78.000     27.380     29.83400 
4     50.000     24.320     40.000     22.790     70.000     26.830     80.000     27.590     27.57700 
4     52.000     24.540     42.000     23.120     72.000     26.900     82.000     27.710     25.81100 
4     54.000     24.740     44.000     23.440     74.000     26.990     84.000     27.840     25.03500 
4     56.000     25.040     46.000     23.770     76.000     27.180     86.000     28.060     23.32000 
4     58.000     25.210     48.000     24.060     78.000     27.380     88.000     28.270     23.24600 
4     60.000     25.560     50.000     24.320     80.000     27.590     90.000     28.510     23.95700 
4     62.000     25.890     52.000     24.540     82.000     27.710     92.000     28.700     25.35300 
4     64.000     26.170     54.000     24.740     84.000     27.840     94.000     28.880     25.19000 
4     66.000     26.380     56.000     25.040     86.000     28.060     96.000     29.140     26.21400 
4     68.000     26.580     58.000     25.210     88.000     28.270     98.000     29.340     29.17100 
4     70.000     26.830     60.000     25.560     90.000     28.510    100.000     29.560     33.61000 
4     72.000     26.900     62.000     25.890     92.000     28.700    102.000     29.780     38.04100 
4     74.000     26.990     64.000     26.170     94.000     28.880    104.000     30.000     45.67500 
4     76.000     27.180     66.000     26.380     96.000     29.140    106.000     30.220     55.68000 
4     78.000     27.380     68.000     26.580     98.000     29.340    108.000     30.490     63.01900 
4      0.000     17.460     42.000     23.120     14.000     18.340     28.000     20.840    147.20000 
4      2.000     17.170     44.000     23.440     16.000     18.650     30.000     21.190    138.66000 
4      4.000     17.320     46.000     23.770     18.000     18.940     32.000     21.480    129.83000 
4      6.000     17.490     48.000     24.060     20.000     19.280     34.000     21.810    124.42000 
4      8.000     17.580     50.000     24.320     22.000     19.640     36.000     22.140    121.97000 
4     10.000     17.820     52.000     24.540     24.000     20.030     38.000     22.470    121.99000 
4     12.000     18.070     54.000     24.740     26.000     20.430     40.000     22.790    121.72000 
4     14.000     18.340     56.000     25.040     28.000     20.840     42.000     23.120    125.76000 
4     16.000     18.650     58.000     25.210     30.000     21.190     44.000     23.440    123.79000 
4     18.000     18.940     60.000     25.560     32.000     21.480     46.000     23.770    121.03000 
4     20.000     19.280     62.000     25.890     34.000     21.810     48.000     24.060    116.22000 
4     22.000     19.640     64.000     26.170     36.000     22.140     50.000     24.320    111.69000 
4     24.000     20.030     66.000     26.380     38.000     22.470     52.000     24.540    104.14000 
4     26.000     20.430     68.000     26.580     40.000     22.790     54.000     24.740     95.89600 
4     28.000     20.840     70.000     26.830     42.000     23.120     56.000     25.040     85.56800 
4     30.000     21.190     72.000     26.900     44.000     23.440     58.000     25.210     79.73900 
4     32.000     21.480     74.000     26.990     46.000     23.770     60.000     25.560     74.31400 
4     34.000     21.810     76.000     27.180     48.000     24.060     62.000     25.890     68.71700 
4     36.000     22.140     78.000     27.380     50.000     24.320     64.000     26.170     62.01100 
4     38.000     22.470     80.000     27.590     52.000     24.540     66.000     26.380     57.70200 
4     40.000     22.790     82.000     27.710     54.000     24.740     68.000     26.580     54.55900 
4     42.000     23.120     84.000     27.840     56.000     25.040     70.000     26.830     53.85900 
4     44.000     23.440     86.000     28.060     58.000     25.210     72.000     26.900     52.54500 
4     46.000     23.770     88.000     28.270     60.000     25.560     74.000     26.990     52.49200 
4     48.000     24.060     90.000     28.510     62.000     25.890     76.000     27.180     53.03600 
4     50.000     24.320     92.000     28.700     64.000     26.170     78.000     27.380     54.40600 
4     52.000     24.540     94.000     28.880     66.000     26.380     80.000     27.590     54.35200 
4     54.000     24.740     96.000     29.140     68.000     26.580     82.000     27.710     53.34500 
4     56.000     25.040     98.000     29.340     70.000     26.830     84.000     27.840     52.22600 
4     58.000     25.210    100.000     29.560     72.000     26.900     86.000     28.060     52.88800 
4     60.000     25.560    102.000     29.780     74.000     26.990     88.000     28.270     52.09400 
4     62.000     25.890    104.000     30.000     76.000     27.180     90.000     28.510     50.30700 
4     64.000     26.170    106.000     30.220     78.000     27.380     92.000     28.700     49.10800 
4     66.000     26.380    108.000     30.490     80.000     27.590     94.000     28.880     48.41400 
4     68.000     26.580    110.000     30.700     82.000     27.710     96.000     29.140     49.01600 
4      6.000     17.490      0.000     17.460     30.000     21.190     36.000     22.140    174.64000 
4      8.000     17.580      2.000     17.170     32.000     21.480     38.000     22.470    179.03000 
4     10.000     17.820      4.000     17.320     34.000     21.810     40.000     22.790    176.16000 
4     12.000     18.070      6.000     17.490     36.000     22.140     42.000     23.120    182.56000 
4     14.000     18.340      8.000     17.580     38.000     22.470     44.000     23.440    189.78999 
4     16.000     18.650     10.000     17.820     40.000     22.790     46.000     23.770    189.67000 
4     18.000     18.940     12.000     18.070     42.000     23.120     48.000     24.060    181.63000 
4     20.000     19.280     14.000     18.340     44.000     23.440     50.000     24.320    161.89000 
4     22.000     19.640     16.000     18.650     46.000     23.770     52.000     24.540    131.73000 
4     24.000     20.030     18.000     18.940     48.000     24.060     54.000     24.740    104.01000 
4     26.000     20.430     20.000     19.280     50.000     24.320     56.000     25.040     83.80500 
4     28.000     20.840     22.000     19.640     52.000     24.540     58.000     25.210     73.51600 
4     30.000     21.190     24.000     20.030     54.000     24.740     60.000     25.560     68.34300 
4     32.000     21.480     26.000     20.430     56.000     25.040     62.000     25.890     63.98800 
4     34.000     21.810     28.000     20.840     58.000     25.210     64.000     26.170     56.74600 
4     36.000     22.140     30.000     21.190     60.000     25.560     66.000     26.380     42.20200 
4     38.000     22.470     32.000     21.480     62.000     25.890     68.000     26.580     34.76700 
4     40.000     22.790     34.000     21.810     64.000     26.170     70.000     26.830     32.71000 
4     42.000     23.120     36.000     22.140     66.000     26.380     72.000     26.900     32.32600 
4     44.000     23.440     38.000     22.470     68.000     26.580     74.000     26.990     29.78100 
4     46.000     23.770     40.000     22.790     70.000     26.830     76.000     27.180     27.05600 
4     48.000     24.060     42.000     23.120     72.000     26.900     78.000     27.380     27.23800 
4     50.000     24.320     44.000     23.440     74.000     26.990     80.000     27.590     26.14300 
4     52.000     24.540     46.000     23.770     76.000     27.180     82.000     27.710     23.33300 
4     54.000     24.740     48.000     24.060     78.000     27.380     84.000     27.840     23.84800 
4     56.000     25.040     50.000     24.320     80.000     27.590     86.000     28.060     23.95100 
4     58.000     25.210     52.000     24.540     82.000     27.710     88.000     28.270     25.89900 
4     60.000     25.560     54.000     24.740     84.000     27.840     90.000     28.510     26.10900 
4     62.000     25.890     56.000     25.040     86.000     28.060     92.000     28.700     27.58700 
4     64.000     26.170     58.000     25.210     88.000     28.270     94.000     28.880     27.09900 
4     66.000     26.380     60.000     25.560     90.000     28.510     96.000     29.140     28.54500 
4     68.000     26.580     62.000     25.890     92.000     28.700     98.000     29.340     32.33900 
4     70.000     26.830     64.000     26.170     94.000     28.880    100.000     29.560     40.28000 
4     72.000     26.900     66.000     26.380     96.000     29.140    102.000     29.780     48.19400 
4     74.000     26.990     68.000     26.580     98.000     29.340    104.000     30.000     55.88600 
4     76.000     27.180     70.000     26.830    100.000     29.560    106.000     30.220     68.98300 
4      0.000     17.460     42.000     23.120     16.000     18.650     26.000     20.430    149.81000 
4      2.000     17.170     44.000     23.440     18.000     18.940     28.000     20.840    132.53000 
4      4.000     17.320     46.000     23.770     20.000     19.280     30.000     21.190    125.60000 
4      6.000     17.490     48.000     24.060     22.000     19.640     32.000     21.480    127.09000 
4      8.000     17.580     50.000     24.320     24.000     20.030     34.000     21.810    128.02000 
4     10.000     17.820     52.000     24.540     26.000     20.430     36.000     22.140    125.60000 
4     12.000     18.070     54.000     24.740     28.000     20.840     38.000     22.470    127.00000 
4     14.000     18.340     56.000     25.040     30.000     21.190     40.000     22.790    126.30000 
4     16.000     18.650     58.000     25.210     32.000     21.480     42.000     23.120    122.99000 
4     18.000     18.940     60.000     25.560     34.000     21.810     44.000     23.440    121.87000 
4     20.000     19.280     62.000     25.890     36.000     22.140     46.000     23.770    119.88000 
4     22.000     19.640     64.000     26.170     38.000     22.470     48.000     24.060    113.90000 
4     24.000     20.030     66.000     26.380     40.000     22.790     50.000     24.320    105.87000 
4     26.000     20.430     68.000     26.580     42.000     23.120     52.000     24.540     95.23700 
4     28.000     20.840     70.000     26.830     44.000     23.440     54.000     24.740     87.28700 
4     30.000     21.190     72.000     26.900     46.000     23.770     56.000     25.040     79.62400 
4     32.000     21.480     74.000     26.990     48.000     24.060     58.000     25.210     74.39700 
4     34.000     21.810     76.000     27.180     50.000     24.320     60.000     25.560     68.48600 
4     36.000     22.140     78.000     27.380     52.000     24.540     62.000     25.890     63.45400 
4     38.000     22.470     80.000     27.590     54.000     24.740     64.000     26.170     57.82600 
4     40.000     22.790     82.000     27.710     56.000     25.040     66.000     26.380     54.53300 
4     42.000     23.120     84.000     27.840     58.000     25.210     68.000     26.580     51.87700 
4     44.000     23.440     86.000     28.060     60.000     25.560     70.000     26.830     50.04600 
4     46.000     23.770     88.000     28.270     62.000     25.890     72.000     26.900     49.14000 
4     48.000     24.060     90.000     28.510     64.000     26.170     74.000     26.990     51.22300 
4     50.000     24.320     92.000     28.700     66.000     26.380     76.000     27.180     53.87000 
4     52.000     24.540     94.000     28.880     68.000     26.580     78.000     27.380     54.39300 
4     54.000     24.740     96.000     29.140     70.000     26.830     80.000     27.590     54.10100 
4     56.000     25.040     98.000     29.340     72.000     26.900     82.000     27.710     53.99400 
4     58.000     25.210    100.000     29.560     74.000     26.990     84.000     27.840     53.58500 
4     60.000     25.560    102.000     29.780     76.000     27.180     86.000     28.060     52.34700 
4     62.000     25.890    104.000     30.000     78.000     27.380     88.000     28.270     52.02100 
4     64.000     26.170    106.000     30.220     80.000     27.590     90.000     28.510     50.29700 
4     66.000     26.380    108.000     30.490     82.000     27.710     92.000     28.700     50.59200 
4     68.000     26.580    110.000     30.700     84.000     27.840     94.000     28.880     50.41300 
4      8.000     17.580      0.000     17.460     32.000     21.480     40.000     22.790    178.21001 
4     10.000     17.820      2.000     17.170     34.000     21.810     42.000     23.120    183.95000 
4     12.000     18.070      4.000     17.320     36.000     22.140     44.000     23.440    187.78999 
4     14.000     18.340      6.000     17.490     38.000     22.470     46.000     23.770    191.60001 
4     16.000     18.650      8.000     17.580     40.000     22.790     48.000     24.060    186.46001 
4     18.000     18.940     10.000     17.820     42.000     23.120     50.000     24.320    179.84000 
4     20.000     19.280     12.000     18.070     44.000     23.440     52.000     24.540    165.64000 
4     22.000     19.640     14.000     18.340     46.000     23.770     54.000     24.740    137.61000 
4     24.000     20.030     16.000     18.650     48.000     24.060     56.000     25.040    112.78000 
4     26.000     20.430     18.000     18.940     50.000     24.320     58.000     25.210     91.04400 
4     28.000     20.840     20.000     19.280     52.000     24.540     60.000     25.560     76.60500 
4     30.000     21.190     22.000     19.640     54.000     24.740     62.000     25.890     68.45800 
4     32.000     21.480     24.000     20.030     56.000     25.040     64.000     26.170     62.67300 
4     34.000     21.810     26.000     20.430     58.000     25.210     66.000     26.380     54.83900 
4     36.000     22.140     28.000     20.840     60.000     25.560     68.000     26.580     43.59400 
4     38.000     22.470     30.000     21.190     62.000     25.890     70.000     26.830     37.44200 
4     40.000     22.790     32.000     21.480     64.000     26.170     72.000     26.900     33.85100 
4     42.000     23.120     34.000     21.810     66.000     26.380     74.000     26.990     37.76200 
4     44.000     23.440     36.000     22.140     68.000     26.580     76.000     27.180     31.31200 
4     46.000     23.770     38.000     22.470     70.000     26.830     78.000     27.380     29.90400 
4     48.000     24.060     40.000     22.790     72.000     26.900     80.000     27.590     28.41900 
4     50.000     24.320     42.000     23.120     74.000     26.990     82.000     27.710     27.40700 
4     52.000     24.540     44.000     23.440     76.000     27.180     84.000     27.840     26.18700 
4     54.000     24.740     46.000     23.770     78.000     27.380     86.000     28.060     26.30600 
4     56.000     25.040     48.000     24.060     80.000     27.590     88.000     28.270     26.54100 
4     58.000     25.210     50.000     24.320     82.000     27.710     90.000     28.510     26.89900 
4     60.000     25.560     52.000     24.540     84.000     27.840     92.000     28.700     29.22700 
4     62.000     25.890     54.000     24.740     86.000     28.060     94.000     28.880     29.56100 
4     64.000     26.170     56.000     25.040     88.000     28.270     96.000     29.140     29.72800 
4     66.000     26.380     58.000     25.210     90.000     28.510     98.000     29.340     32.16000 
4     68.000     26.580     60.000     25.560     92.000     28.700    100.000     29.560     34.92300 
4     70.000     26.830     62.000     25.890     94.000     28.880    102.000     29.780     42.08400 
4     72.000     26.900     64.000     26.170     96.000     29.140    104.000     30.000     50.35600 
4     74.000     26.990     66.000     26.380     98.000     29.340    106.000     30.220     60.64300 
4     76.000     27.180     68.000     26.580    100.000     29.560    108.000     30.490     73.64200 
4      0.000     17.460     42.000     23.120     18.000     18.940     24.000     20.030    143.60001 
4      2.000     17.170     44.000     23.440     20.000     19.280     26.000     20.430    128.74001 
4      4.000     17.320     46.000     23.770     22.000     19.640     28.000     20.840    123.63000 
4      6.000     17.490     48.000     24.060     24.000     20.030     30.000     21.190    128.47000 
4      8.000     17.580     50.000     24.320     26.000     20.430     32.000     21.480    132.39000 
4     10.000     17.820     52.000     24.540     28.000     20.840     34.000     21.810    135.30000 
4     12.000     18.070     54.000     24.740     30.000     21.190     36.000     22.140    128.66000 
4     14.000     18.340     56.000     25.040     32.000     21.480     38.000     22.470    123.19000 
4     16.000     18.650     58.000     25.210     34.000     21.810     40.000     22.790    124.38000 
4     18.000     18.940     60.000     25.560     36.000     22.140     42.000     23.120    126.63000 
4     20.000     19.280     62.000     25.890     38.000     22.470     44.000     23.440    122.82000 
4     22.000     19.640     64.000     26.170     40.000     22.790     46.000     23.770    115.82000 
4     24.000     20.030     66.000     26.380     42.000     23.120     48.000     24.060    103.90000 
4     26.000     20.430     68.000     26.580     44.000     23.440     50.000     24.320     96.87600 
4     28.000     20.840     70.000     26.830     46.000     23.770     52.000     24.540     87.72400 
4     30.000     21.190     72.000     26.900     48.000     24.060     54.000     24.740     81.57800 
4     32.000     21.480     74.000     26.990     50.000     24.320     56.000     25.040     73.38300 
4     34.000     21.810     76.000     27.180     52.000     24.540     58.000     25.210     67.80600 
4     36.000     22.140     78.000     27.380     54.000     24.740     60.000     25.560     63.35400 
4     38.000     22.470     80.000     27.590     56.000     25.040     62.000     25.890     61.25200 
4     40.000     22.790     82.000     27.710     58.000     25.210     64.000     26.170     54.57300 
4     42.000     23.120     84.000     27.840     60.000     25.560     66.000     26.380     48.74500 
4     44.000     23.440     86.000     28.060     62.000     25.890     68.000     26.580     46.29300 
4     46.000     23.770     88.000     28.270     64.000     26.170     70.000     26.830     49.44900 
4     48.000     24.060     90.000     28.510     66.000     26.380     72.000     26.900     50.95700 
4     50.000     24.320     92.000     28.700     68.000     26.580     74.000     26.990     51.85300 
4     52.000     24.540     94.000     28.880     70.000     26.830     76.000     27.180     54.18300 
4     54.000     24.740     96.000     29.140     72.000     26.900     78.000     27.380     56.57000 
4     56.000     25.040     98.000     29.340     74.000     26.990     80.000     27.590     56.39700 
4     58.000     25.210    100.000     29.560     76.000     27.180     82.000     27.710     54.29600 
4     60.000     25.560    102.000     29.780     78.000     27.380     84.000     27.840     52.64700 
4     62.000     25.890    104.000     30.000     80.000     27.590     86.000     28.060     53.88200 
4     64.000     26.170    106.000     30.220     82.000     27.710     88.000     28.270     53.22800 
4     66.000     26.380    108.000     30.490     84.000     27.840     90.000     28.510     51.26400 
4     68.000     26.580    110.000     30.700     86.000     28.060     92.000     28.700     51.02000 
4      0.000     17.460     42.000     23.120     20.000     19.280     22.000     19.640    137.25999 
4      2.000     17.170     44.000     23.440     22.000     19.640     24.000     20.030    124.51000 
4      4.000     17.320     46.000     23.770     24.000     20.030     26.000     20.430    129.07001 
4      6.000     17.490     48.000     24.060     26.000     20.430     28.000     20.840    121.67000 
4      8.000     17.580     50.000     24.320     28.000     20.840     30.000     21.190    138.72000 
4     10.000     17.820     52.000     24.540     30.000     21.190     32.000     21.480    142.39000 
4     12.000     18.070     54.000     24.740     32.000     21.480     34.000     21.810    125.05000 
4     14.000     18.340     56.000     25.040     34.000     21.810     36.000     22.140    127.47000 
4     16.000     18.650     58.000     25.210     36.000     22.140     38.000     22.470    124.36000 
4     18.000     18.940     60.000     25.560     38.000     22.470     40.000     22.790    127.48000 
4     20.000     19.280     62.000     25.890     40.000     22.790     42.000     23.120    129.32001 
4     22.000     19.640     64.000     26.170     42.000     23.120     44.000     23.440    111.38000 
4     24.000     20.030     66.000     26.380     44.000     23.440     46.000     23.770    106.16000 
4     26.000     20.430     68.000     26.580     46.000     23.770     48.000     24.060     95.26100 
4     28.000     20.840     70.000     26.830     48.000     24.060     50.000     24.320     90.14000 
4     30.000     21.190     72.000     26.900     50.000     24.320     52.000     24.540     80.46100 
4     32.000     21.480     74.000     26.990     52.000     24.540     54.000     24.740     75.53200 
4     34.000     21.810     76.000     27.180     54.000     24.740     56.000     25.040     64.97700 
4     36.000     22.140     78.000     27.380     56.000     25.040     58.000     25.210     64.78700 
4     38.000     22.470     80.000     27.590     58.000     25.210     60.000     25.560     63.15000 
4     40.000     22.790     82.000     27.710     60.000     25.560     62.000     25.890     56.56600 
4     42.000     23.120     84.000     27.840     62.000     25.890     64.000     26.170     44.30600 
4     44.000     23.440     86.000     28.060     64.000     26.170     66.000     26.380     45.09200 
4     46.000     23.770     88.000     28.270     66.000     26.380     68.000     26.580     49.61200 
4     48.000     24.060     90.000     28.510     68.000     26.580     70.000     26.830     52.69100 
4     50.000     24.320     92.000     28.700     70.000     26.830     72.000     26.900     49.51300 
4     52.000     24.540     94.000     28.880     72.000     26.900     74.000     26.990     53.45200 
4     54.000     24.740     96.000     29.140     74.000     26.990     76.000     27.180     59.97900 
4     56.000     25.040     98.000     29.340     76.000     27.180     78.000     27.380     57.43800 
4     58.000     25.210    100.000     29.560     78.000     27.380     80.000     27.590     53.69200 
4     60.000     25.560    102.000     29.780     80.000     27.590     82.000     27.710     53.03500 
4     62.000     25.890    104.000     30.000     82.000     27.710     84.000     27.840     53.07500 
4     64.000     26.170    106.000     30.220     84.000     27.840     86.000     28.060     56.45100 
4     66.000     26.380    108.000     30.490     86.000     28.060     88.000     28.270     51.65000 
4     68.000     26.580    110.000     30.700     88.000     28.270     90.000     28.510     48.54600 
4     12.000     18.070      0.000     17.460     36.000     22.140     48.000     24.060    185.78000 
4     14.000     18.340      2.000     17.170     38.000     22.470     50.000     24.320    194.75000 
4     16.000     18.650      4.000     17.320     40.000     22.790     52.000     24.540    187.16000 
4     18.000     18.940      6.000     17.490     42.000     23.120     54.000     24.740    179.22000 
4     20.000     19.280      8.000     17.580     44.000     23.440     56.000     25.040    161.50000 
4     22.000     19.640     10.000     17.820     46.000     23.770     58.000     25.210    141.41000 
4     24.000     20.030     12.000     18.070     48.000     24.060     60.000     25.560    122.97000 
4     26.000     20.430     14.000     18.340     50.000     24.320     62.000     25.890    104.07000 
4     28.000     20.840     16.000     18.650     52.000     24.540     64.000     26.170     85.43300 
4     30.000     21.190     18.000     18.940     54.000     24.740     66.000     26.380     71.17300 
4     32.000     21.480     20.000     19.280     56.000     25.040     68.000     26.580     62.56800 
4     34.000     21.810     22.000     19.640     58.000     25.210     70.000     26.830     55.33800 
4     36.000     22.140     24.000     20.030     60.000     25.560     72.000     26.900     45.45000 
4     38.000     22.470     26.000     20.430     62.000     25.890     74.000     26.990     39.68900 
4     40.000     22.790     28.000     20.840     64.000     26.170     76.000     27.180     37.80400 
4     42.000     23.120     30.000     21.190     66.000     26.380     78.000     27.380     36.38500 
4     44.000     23.440     32.000     21.480     68.000     26.580     80.000     27.590     33.51700 
4     46.000     23.770     34.000     21.810     70.000     26.830     82.000     27.710     32.07400 
4     48.000     24.060     36.000     22.140     72.000     26.900     84.000     27.840     31.80000 
4     50.000     24.320     38.000     22.470     74.000     26.990     86.000     28.060     31.92700 
4     52.000     24.540     40.000     22.790     76.000     27.180     88.000     28.270     30.49600 
4     54.000     24.740     42.000     23.120     78.000     27.380     90.000     28.510     30.54800 
4     56.000     25.040     44.000     23.440     80.000     27.590     92.000     28.700     31.30600 
4     58.000     25.210     46.000     23.770     82.000     27.710     94.000     28.880     32.12400 
4     60.000     25.560     48.000     24.060     84.000     27.840     96.000     29.140     33.72300 
4     62.000     25.890     50.000     24.320     86.000     28.060     98.000     29.340     35.09100 
4     64.000     26.170     52.000     24.540     88.000     28.270    100.000     29.560     35.38900 
4     66.000     26.380     54.000     24.740     90.000     28.510    102.000     29.780     38.33800 
4     68.000     26.580     56.000     25.040     92.000     28.700    104.000     30.000     43.20000 
4     70.000     26.830     58.000     25.210     94.000     28.880    106.000     30.220     50.51300 
4     72.000     26.900     60.000     25.560     96.000     29.140    108.000     30.490     57.14600 
4     74.000     26.990     62.000     25.890     98.000     29.340    110.000     30.700     64.91000 
4      6.000     17.490      0.000     17.460     36.000     22.140     42.000     23.120    195.20000 
4      8.000     17.580      2.000     17.170     38.000     22.470     44.000     23.440    207.73000 
4     10.000     17.820      4.000     17.320     40.000     22.790     46.000     23.770    199.49001 
4     12.000     18.070      6.000     17.490     42.000     23.120     48.000     24.060    181.56000 
4     14.000     18.340      8.000     17.580     44.000     23.440     50.000     24.320    182.42000 
4     16.000     18.650     10.000     17.820     46.000     23.770     52.000     24.540    175.50000 
4     18.000     18.940     12.000     18.070     48.000     24.060     54.000     24.740    171.31000 
4     20.000     19.280     14.000     18.340     50.000     24.320     56.000     25.040    144.56000 
4     22.000     19.640     16.000     18.650     52.000     24.540     58.000     25.210    118.33000 
4     24.000     20.030     18.000     18.940     54.000     24.740     60.000     25.560     92.86200 
4     26.000     20.430     20.000     19.280     56.000     25.040     62.000     25.890     78.68700 
4     28.000     20.840     22.000     19.640     58.000     25.210     64.000     26.170     64.97500 
4     30.000     21.190     24.000     20.030     60.000     25.560     66.000     26.380     57.12900 
4     32.000     21.480     26.000     20.430     62.000     25.890     68.000     26.580     48.84000 
4     34.000     21.810     28.000     20.840     64.000     26.170     70.000     26.830     45.75400 
4     38.000     22.470     32.000     21.480     68.000     26.580     74.000     26.990     37.80600 
4     40.000     22.790     34.000     21.810     70.000     26.830     76.000     27.180     34.12900 
4     42.000     23.120     36.000     22.140     72.000     26.900     78.000     27.380     35.73700 
4     44.000     23.440     38.000     22.470     74.000     26.990     80.000     27.590     34.29000 
4     46.000     23.770     40.000     22.790     76.000     27.180     82.000     27.710     33.61300 
4     48.000     24.060     42.000     23.120     78.000     27.380     84.000     27.840     30.24300 
4     50.000     24.320     44.000     23.440     80.000     27.590     86.000     28.060     32.63600 
4     52.000     24.540     46.000     23.770     82.000     27.710     88.000     28.270     31.22200 
4     54.000     24.740     48.000     24.060     84.000     27.840     90.000     28.510     34.08900 
4     56.000     25.040     50.000     24.320     86.000     28.060     92.000     28.700     33.68300 
4     58.000     25.210     52.000     24.540     88.000     28.270     94.000     28.880     33.12100 
4     60.000     25.560     54.000     24.740     90.000     28.510     96.000     29.140     38.49100 
4     62.000     25.890     56.000     25.040     92.000     28.700     98.000     29.340     41.70700 
4     64.000     26.170     58.000     25.210     94.000     28.880    100.000     29.560     42.01000 
4     66.000     26.380     60.000     25.560     96.000     29.140    102.000     29.780     45.07200 
4     68.000     26.580     62.000     25.890     98.000     29.340    104.000     30.000     51.47900 
4     70.000     26.830     64.000     26.170    100.000     29.560    106.000     30.220     67.31200 
4     72.000     26.900     66.000     26.380    102.000     29.780    108.000     30.490     77.72500 
4     74.000     26.990     68.000     26.580    104.000     30.000    110.000     30.700     88.16600 
4     10.000     17.820      0.000     17.460     40.000     22.790     50.000     24.320    190.41000 
4     12.000     18.070      2.000     17.170     42.000     23.120     52.000     24.540    188.60001 
4     14.000     18.340      4.000     17.320     44.000     23.440     54.000     24.740    179.45000 
4     16.000     18.650      6.000     17.490     46.000     23.770     56.000     25.040    166.83000 
4     18.000     18.940      8.000     17.580     48.000     24.060     58.000     25.210    159.92999 
4     20.000     19.280     10.000     17.820     50.000     24.320     60.000     25.560    145.88000 
4     22.000     19.640     12.000     18.070     52.000     24.540     62.000     25.890    126.26000 
4     24.000     20.030     14.000     18.340     54.000     24.740     64.000     26.170    101.54000 
4     26.000     20.430     16.000     18.650     56.000     25.040     66.000     26.380     85.43200 
4     28.000     20.840     18.000     18.940     58.000     25.210     68.000     26.580     68.09400 
4     30.000     21.190     20.000     19.280     60.000     25.560     70.000     26.830     55.70800 
4     32.000     21.480     22.000     19.640     62.000     25.890     72.000     26.900     49.30300 
4     34.000     21.810     24.000     20.030     64.000     26.170     74.000     26.990     39.64400 
4     36.000     22.140     26.000     20.430     66.000     26.380     76.000     27.180     43.47600 
4     38.000     22.470     28.000     20.840     68.000     26.580     78.000     27.380     41.70400 
4     40.000     22.790     30.000     21.190     70.000     26.830     80.000     27.590     38.66500 
4     42.000     23.120     32.000     21.480     72.000     26.900     82.000     27.710     38.07500 
4     46.000     23.770     36.000     22.140     76.000     27.180     86.000     28.060     38.41800 
4     48.000     24.060     38.000     22.470     78.000     27.380     88.000     28.270     36.64200 
4     50.000     24.320     40.000     22.790     80.000     27.590     90.000     28.510     37.54400 
4     52.000     24.540     42.000     23.120     82.000     27.710     92.000     28.700     38.77000 
4     54.000     24.740     44.000     23.440     84.000     27.840     94.000     28.880     40.15900 
4     56.000     25.040     46.000     23.770     86.000     28.060     96.000     29.140     40.62200 
4     58.000     25.210     48.000     24.060     88.000     28.270     98.000     29.340     42.58800 
4     60.000     25.560     50.000     24.320     90.000     28.510    100.000     29.560     45.78300 
4     62.000     25.890     52.000     24.540     92.000     28.700    102.000     29.780     48.89900 
4     64.000     26.170     54.000     24.740     94.000     28.880    104.000     30.000     50.37800 
4     66.000     26.380     56.000     25.040     96.000     29.140    106.000     30.220     55.37200 
4     68.000     26.580     58.000     25.210     98.000     29.340    108.000     30.490     61.71100 
4     70.000     26.830     60.000     25.560    100.000     29.560    110.000     30.700     70.32700 
4      8.000     17.580      0.000     17.460     40.000     22.790     48.000     24.060    196.00999 
4     10.000     17.820      2.000     17.170     42.000     23.120     50.000     24.320    196.28000 
4     12.000     18.070      4.000     17.320     44.000     23.440     52.000     24.540    179.64000 
4     14.000     18.340      6.000     17.490     46.000     23.770     54.000     24.740    182.98000 
4     16.000     18.650      8.000     17.580     48.000     24.060     56.000     25.040    162.02000 
4     18.000     18.940     10.000     17.820     50.000     24.320     58.000     25.210    155.62000 
4     20.000     19.280     12.000     18.070     52.000     24.540     60.000     25.560    142.72000 
4     22.000     19.640     14.000     18.340     54.000     24.740     62.000     25.890    120.00000 
4     24.000     20.030     16.000     18.650     56.000     25.040     64.000     26.170     95.75200 
4     26.000     20.430     18.000     18.940     58.000     25.210     66.000     26.380     74.26000 
4     28.000     20.840     20.000     19.280     60.000     25.560     68.000     26.580     58.07400 
4     30.000     21.190     22.000     19.640     62.000     25.890     70.000     26.830     50.10500 
4     32.000     21.480     24.000     20.030     64.000     26.170     72.000     26.900     48.66200 
4     36.000     22.140     28.000     20.840     68.000     26.580     76.000     27.180     42.92600 
4     38.000     22.470     30.000     21.190     70.000     26.830     78.000     27.380     39.47900 
4     40.000     22.790     32.000     21.480     72.000     26.900     80.000     27.590     38.58300 
4     44.000     23.440     36.000     22.140     76.000     27.180     84.000     27.840     37.66200 
4     46.000     23.770     38.000     22.470     78.000     27.380     86.000     28.060     37.28600 
4     48.000     24.060     40.000     22.790     80.000     27.590     88.000     28.270     38.57300 
4     50.000     24.320     42.000     23.120     82.000     27.710     90.000     28.510     39.23500 
4     52.000     24.540     44.000     23.440     84.000     27.840     92.000     28.700     41.08500 
4     54.000     24.740     46.000     23.770     86.000     28.060     94.000     28.880     41.20400 
4     56.000     25.040     48.000     24.060     88.000     28.270     96.000     29.140     42.75700 
4     58.000     25.210     50.000     24.320     90.000     28.510     98.000     29.340     44.71100 
4     60.000     25.560     52.000     24.540     92.000     28.700    100.000     29.560     47.83700 
4     62.000     25.890     54.000     24.740     94.000     28.880    102.000     29.780     51.56800 
4     64.000     26.170     56.000     25.040     96.000     29.140    104.000     30.000     53.69400 
4     66.000     26.380     58.000     25.210     98.000     29.340    106.000     30.220     58.27000 
4     68.000     26.580     60.000     25.560    100.000     29.560    108.000     30.490     64.39400 
4     70.000     26.830     62.000     25.890    102.000     29.780    110.000     30.700     73.69200 
4      0.000     17.460     60.000     25.560     20.000     19.280     40.000     22.790    139.46001 
4      2.000     17.170     62.000     25.890     22.000     19.640     42.000     23.120    137.20000 
4      4.000     17.320     64.000     26.170     24.000     20.030     44.000     23.440    138.21001 
4      6.000     17.490     66.000     26.380     26.000     20.430     46.000     23.770    138.95000 
4      6.000     17.490      0.000     17.460     42.000     23.120     48.000     24.060    185.23000 
4      8.000     17.580      2.000     17.170     44.000     23.440     50.000     24.320    210.17000 
4      8.000     17.580     68.000     26.580     28.000     20.840     48.000     24.060    139.78000 
4     10.000     17.820     70.000     26.830     30.000     21.190     50.000     24.320    136.38000 
4     10.000     17.820      4.000     17.320     46.000     23.770     52.000     24.540    176.53999 
4     12.000     18.070      6.000     17.490     48.000     24.060     54.000     24.740    186.55000 
4     12.000     18.070     72.000     26.900     32.000     21.480     52.000     24.540    131.55000 
4     14.000     18.340      8.000     17.580     50.000     24.320     56.000     25.040    155.46001 
4     14.000     18.340     74.000     26.990     34.000     21.810     54.000     24.740    131.06000 
4     16.000     18.650     10.000     17.820     52.000     24.540     58.000     25.210    150.59000 
4     16.000     18.650     76.000     27.180     36.000     22.140     56.000     25.040    127.11000 
4     18.000     18.940     78.000     27.380     38.000     22.470     58.000     25.210    124.07000 
4     18.000     18.940     12.000     18.070     54.000     24.740     60.000     25.560    147.69000 
4     20.000     19.280     14.000     18.340     56.000     25.040     62.000     25.890    135.56000 
4     20.000     19.280     80.000     27.590     40.000     22.790     60.000     25.560    118.25000 
4     22.000     19.640     82.000     27.710     42.000     23.120     62.000     25.890    108.80000 
4     22.000     19.640     16.000     18.650     58.000     25.210     64.000     26.170    101.00000 
4     24.000     20.030     18.000     18.940     60.000     25.560     66.000     26.380     65.69400 
4     24.000     20.030     84.000     27.840     44.000     23.440     64.000     26.170    100.33000 
4     26.000     20.430     20.000     19.280     62.000     25.890     68.000     26.580     52.83700 
4     26.000     20.430     86.000     28.060     46.000     23.770     66.000     26.380     92.37400 
4     28.000     20.840     22.000     19.640     64.000     26.170     70.000     26.830     51.17600 
4     28.000     20.840     88.000     28.270     48.000     24.060     68.000     26.580     86.29900 
4     30.000     21.190     90.000     28.510     50.000     24.320     70.000     26.830     81.71500 
4     32.000     21.480     92.000     28.700     52.000     24.540     72.000     26.900     77.89100 
4     32.000     21.480     26.000     20.430     68.000     26.580     74.000     26.990     41.45500 
4     34.000     21.810     94.000     28.880     54.000     24.740     74.000     26.990     75.13800 
4     34.000     21.810     28.000     20.840     70.000     26.830     76.000     27.180     46.09400 
4     36.000     22.140     96.000     29.140     56.000     25.040     76.000     27.180     74.31400 
4     38.000     22.470     32.000     21.480     74.000     26.990     80.000     27.590     37.46900 
4     38.000     22.470     98.000     29.340     58.000     25.210     78.000     27.380     72.83700 
4     40.000     22.790     34.000     21.810     76.000     27.180     82.000     27.710     39.57600 
4     40.000     22.790    100.000     29.560     60.000     25.560     80.000     27.590     71.07900 
4     42.000     23.120     36.000     22.140     78.000     27.380     84.000     27.840     40.31500 
4     42.000     23.120    102.000     29.780     62.000     25.890     82.000     27.710     69.54900 
4     44.000     23.440    104.000     30.000     64.000     26.170     84.000     27.840     69.37300 
4     44.000     23.440     38.000     22.470     80.000     27.590     86.000     28.060     42.10900 
4     46.000     23.770    106.000     30.220     66.000     26.380     86.000     28.060     69.30800 
4     46.000     23.770     40.000     22.790     82.000     27.710     88.000     28.270     43.69200 
4     48.000     24.060     42.000     23.120     84.000     27.840     90.000     28.510     43.75200 
4     48.000     24.060    108.000     30.490     68.000     26.580     88.000     28.270     67.95600 
4     50.000     24.320     44.000     23.440     86.000     28.060     92.000     28.700     44.96300 
4     50.000     24.320    110.000     30.700     70.000     26.830     90.000     28.510     66.03600 
4     52.000     24.540     46.000     23.770     88.000     28.270     94.000     28.880     48.69100 
4     54.000     24.740     48.000     24.060     90.000     28.510     96.000     29.140     48.93500 
4     56.000     25.040     50.000     24.320     92.000     28.700     98.000     29.340     48.52500 
4     58.000     25.210     52.000     24.540     94.000     28.880    100.000     29.560     51.04300 
4     60.000     25.560     54.000     24.740     96.000     29.140    102.000     29.780     56.73200 
4     62.000     25.890     56.000     25.040     98.000     29.340    104.000     30.000     62.52500 
4     64.000     26.170     58.000     25.210    100.000     29.560    106.000     30.220     67.14700 
4     66.000     26.380     60.000     25.560    102.000     29.780    108.000     30.490     69.05200 
4     68.000     26.580     62.000     25.890    104.000     30.000    110.000     30.700     75.75600 
4      0.000     17.460     60.000     25.560     22.000     19.640     38.000     22.470    142.71001 
4      2.000     17.170     62.000     25.890     24.000     20.030     40.000     22.790    141.64999 
4      4.000     17.320     64.000     26.170     26.000     20.430     42.000     23.120    143.12000 
4      6.000     17.490     66.000     26.380     28.000     20.840     44.000     23.440    145.16000 
4      8.000     17.580     68.000     26.580     30.000     21.190     46.000     23.770    142.81000 
4     10.000     17.820     70.000     26.830     32.000     21.480     48.000     24.060    137.37000 
4     12.000     18.070     72.000     26.900     34.000     21.810     50.000     24.320    135.25999 
4     14.000     18.340     74.000     26.990     36.000     22.140     52.000     24.540    133.95000 
4     16.000     18.650     76.000     27.180     38.000     22.470     54.000     24.740    130.49001 
4     18.000     18.940     78.000     27.380     40.000     22.790     56.000     25.040    125.03000 
4     20.000     19.280     80.000     27.590     42.000     23.120     58.000     25.210    116.91000 
4     22.000     19.640     82.000     27.710     44.000     23.440     60.000     25.560    109.24000 
4     24.000     20.030     84.000     27.840     46.000     23.770     62.000     25.890    101.22000 
4     26.000     20.430     86.000     28.060     48.000     24.060     64.000     26.170     92.87700 
4     28.000     20.840     88.000     28.270     50.000     24.320     66.000     26.380     85.00100 
4     30.000     21.190     90.000     28.510     52.000     24.540     68.000     26.580     80.20900 
4     32.000     21.480     92.000     28.700     54.000     24.740     70.000     26.830     76.64400 
4     34.000     21.810     94.000     28.880     56.000     25.040     72.000     26.900     74.78100 
4     36.000     22.140     96.000     29.140     58.000     25.210     74.000     26.990     71.74100 
4     38.000     22.470     98.000     29.340     60.000     25.560     76.000     27.180     70.80200 
4     40.000     22.790    100.000     29.560     62.000     25.890     78.000     27.380     70.58700 
4     42.000     23.120    102.000     29.780     64.000     26.170     80.000     27.590     71.32300 
4     44.000     23.440    104.000     30.000     66.000     26.380     82.000     27.710     71.57200 
4     46.000     23.770    106.000     30.220     68.000     26.580     84.000     27.840     70.43800 
4     48.000     24.060    108.000     30.490     70.000     26.830     86.000     28.060     69.71600 
4     50.000     24.320    110.000     30.700     72.000     26.900     88.000     28.270     68.86500 
4      0.000     17.460     60.000     25.560     24.000     20.030     36.000     22.140    147.74001 
4      2.000     17.170     62.000     25.890     26.000     20.430     38.000     22.470    144.85001 
4      4.000     17.320     64.000     26.170     28.000     20.840     40.000     22.790    147.81000 
4      6.000     17.490     66.000     26.380     30.000     21.190     42.000     23.120    147.50000 
4      8.000     17.580     68.000     26.580     32.000     21.480     44.000     23.440    143.14000 
4     10.000     17.820     70.000     26.830     34.000     21.810     46.000     23.770    139.88000 
4     12.000     18.070     72.000     26.900     36.000     22.140     48.000     24.060    139.17000 
4     14.000     18.340     74.000     26.990     38.000     22.470     50.000     24.320    137.39000 
4     16.000     18.650     76.000     27.180     40.000     22.790     52.000     24.540    131.89999 
4     18.000     18.940     78.000     27.380     42.000     23.120     54.000     24.740    124.67000 
4     20.000     19.280     80.000     27.590     44.000     23.440     56.000     25.040    117.17000 
4     22.000     19.640     82.000     27.710     46.000     23.770     58.000     25.210    108.24000 
4     24.000     20.030     84.000     27.840     48.000     24.060     60.000     25.560    101.38000 
4     26.000     20.430     86.000     28.060     50.000     24.320     62.000     25.890     93.74500 
4     28.000     20.840     88.000     28.270     52.000     24.540     64.000     26.170     85.33500 
4     30.000     21.190     90.000     28.510     54.000     24.740     66.000     26.380     78.78600 
4     32.000     21.480     92.000     28.700     56.000     25.040     68.000     26.580     75.61800 
4     34.000     21.810     94.000     28.880     58.000     25.210     70.000     26.830     72.79500 
4     36.000     22.140     96.000     29.140     60.000     25.560     72.000     26.900     68.97700 
4     38.000     22.470     98.000     29.340     62.000     25.890     74.000     26.990     67.75500 
4     40.000     22.790    100.000     29.560     64.000     26.170     76.000     27.180     71.27500 
4     42.000     23.120    102.000     29.780     66.000     26.380     78.000     27.380     73.22200 
4     44.000     23.440    104.000     30.000     68.000     26.580     80.000     27.590     73.41600 
4     46.000     23.770    106.000     30.220     70.000     26.830     82.000     27.710     72.02800 
4     48.000     24.060    108.000     30.490     72.000     26.900     84.000     27.840     71.29700 
4     50.000     24.320    110.000     30.700     74.000     26.990     86.000     28.060     70.89600 
4      0.000     17.460     60.000     25.560     26.000     20.430     34.000     21.810    154.25999 
4      2.000     17.170     62.000     25.890     28.000     20.840     36.000     22.140    151.52000 
4      4.000     17.320     64.000     26.170     30.000     21.190     38.000     22.470    148.00000 
4      6.000     17.490     66.000     26.380     32.000     21.480     40.000     22.790    144.13000 
4      8.000     17.580     68.000     26.580     34.000     21.810     42.000     23.120    144.85001 
4     10.000     17.820     70.000     26.830     36.000     22.140     44.000     23.440    145.44000 
4     12.000     18.070     72.000     26.900     38.000     22.470     46.000     23.770    143.20000 
4     14.000     18.340     74.000     26.990     40.000     22.790     48.000     24.060    138.81000 
4     16.000     18.650     76.000     27.180     42.000     23.120     50.000     24.320    130.30000 
4     18.000     18.940     78.000     27.380     44.000     23.440     52.000     24.540    125.35000 
4     20.000     19.280     80.000     27.590     46.000     23.770     54.000     24.740    117.83000 
4     22.000     19.640     82.000     27.710     48.000     24.060     56.000     25.040    107.81000 
4     24.000     20.030     84.000     27.840     50.000     24.320     58.000     25.210     99.39200 
4     26.000     20.430     86.000     28.060     52.000     24.540     60.000     25.560     93.60500 
4     28.000     20.840     88.000     28.270     54.000     24.740     62.000     25.890     85.72900 
4     30.000     21.190     90.000     28.510     56.000     25.040     64.000     26.170     80.64600 
4     32.000     21.480     92.000     28.700     58.000     25.210     66.000     26.380     73.65800 
4     34.000     21.810     94.000     28.880     60.000     25.560     68.000     26.580     68.81200 
4     36.000     22.140     96.000     29.140     62.000     25.890     70.000     26.830     66.48900 
4     38.000     22.470     98.000     29.340     64.000     26.170     72.000     26.900     67.92400 
4     40.000     22.790    100.000     29.560     66.000     26.380     74.000     26.990     71.82500 
4     42.000     23.120    102.000     29.780     68.000     26.580     76.000     27.180     76.45700 
4     44.000     23.440    104.000     30.000     70.000     26.830     78.000     27.380     75.02400 
4     46.000     23.770    106.000     30.220     72.000     26.900     80.000     27.590     74.89600 
4     48.000     24.060    108.000     30.490     74.000     26.990     82.000     27.710     73.24000 
4     50.000     24.320    110.000     30.700     76.000     27.180     84.000     27.840     70.08000 
4     12.000     18.070      0.000     17.460     48.000     24.060     60.000     25.560    151.47000 
4     14.000     18.340      2.000     17.170     50.000     24.320     62.000     25.890    140.81000 
4     16.000     18.650      4.000     17.320     52.000     24.540     64.000     26.170    139.06000 
4     18.000     18.940      6.000     17.490     54.000     24.740     66.000     26.380    121.15000 
4     20.000     19.280      8.000     17.580     56.000     25.040     68.000     26.580    117.93000 
4     22.000     19.640     10.000     17.820     58.000     25.210     70.000     26.830    102.46000 
4     24.000     20.030     12.000     18.070     60.000     25.560     72.000     26.900     84.96000 
4     26.000     20.430     14.000     18.340     62.000     25.890     74.000     26.990     70.38000 
4     28.000     20.840     16.000     18.650     64.000     26.170     76.000     27.180     65.67600 
4     30.000     21.190     18.000     18.940     66.000     26.380     78.000     27.380     60.20100 
4     32.000     21.480     20.000     19.280     68.000     26.580     80.000     27.590     56.20100 
4     34.000     21.810     22.000     19.640     70.000     26.830     82.000     27.710     53.33900 
4     36.000     22.140     24.000     20.030     72.000     26.900     84.000     27.840     51.54900 
4     38.000     22.470     26.000     20.430     74.000     26.990     86.000     28.060     52.03500 
4     40.000     22.790     28.000     20.840     76.000     27.180     88.000     28.270     51.63000 
4     42.000     23.120     30.000     21.190     78.000     27.380     90.000     28.510     50.59500 
4     44.000     23.440     32.000     21.480     80.000     27.590     92.000     28.700     51.77100 
4     46.000     23.770     34.000     21.810     82.000     27.710     94.000     28.880     52.43900 
4     48.000     24.060     36.000     22.140     84.000     27.840     96.000     29.140     54.59600 
4     50.000     24.320     38.000     22.470     86.000     28.060     98.000     29.340     56.51900 
4     52.000     24.540     40.000     22.790     88.000     28.270    100.000     29.560     58.61200 
4     54.000     24.740     42.000     23.120     90.000     28.510    102.000     29.780     61.14700 
4     56.000     25.040     44.000     23.440     92.000     28.700    104.000     30.000     62.97800 
4     58.000     25.210     46.000     23.770     94.000     28.880    106.000     30.220     69.42300 
4     60.000     25.560     48.000     24.060     96.000     29.140    108.000     30.490     74.74600 
4     62.000     25.890     50.000     24.320     98.000     29.340    110.000     30.700     78.31000 
4      8.000     17.580      0.000     17.460     48.000     24.060     56.000     25.040    159.63000 
4     10.000     17.820      2.000     17.170     50.000     24.320     58.000     25.210    136.92000 
4     12.000     18.070      4.000     17.320     52.000     24.540     60.000     25.560    142.55000 
4     14.000     18.340      6.000     17.490     54.000     24.740     62.000     25.890    116.56000 
4     16.000     18.650      8.000     17.580     56.000     25.040     64.000     26.170    130.14999 
4     18.000     18.940     10.000     17.820     58.000     25.210     66.000     26.380    120.12000 
4     20.000     19.280     12.000     18.070     60.000     25.560     68.000     26.580    103.45000 
4     22.000     19.640     14.000     18.340     62.000     25.890     70.000     26.830     81.03000 
4     24.000     20.030     16.000     18.650     64.000     26.170     72.000     26.900     73.13800 
4     26.000     20.430     18.000     18.940     66.000     26.380     74.000     26.990     63.52000 
4     28.000     20.840     20.000     19.280     68.000     26.580     76.000     27.180     57.67500 
4     30.000     21.190     22.000     19.640     70.000     26.830     78.000     27.380     57.74100 
4     32.000     21.480     24.000     20.030     72.000     26.900     80.000     27.590     56.81100 
4     36.000     22.140     28.000     20.840     76.000     27.180     84.000     27.840     52.28900 
4     38.000     22.470     30.000     21.190     78.000     27.380     86.000     28.060     51.49200 
4     40.000     22.790     32.000     21.480     80.000     27.590     88.000     28.270     51.66400 
4     42.000     23.120     34.000     21.810     82.000     27.710     90.000     28.510     52.90400 
4     44.000     23.440     36.000     22.140     84.000     27.840     92.000     28.700     55.65400 
4     46.000     23.770     38.000     22.470     86.000     28.060     94.000     28.880     56.32200 
4     48.000     24.060     40.000     22.790     88.000     28.270     96.000     29.140     57.91900 
4     50.000     24.320     42.000     23.120     90.000     28.510     98.000     29.340     61.01800 
4     52.000     24.540     44.000     23.440     92.000     28.700    100.000     29.560     61.61000 
4     54.000     24.740     46.000     23.770     94.000     28.880    102.000     29.780     66.43500 
4     56.000     25.040     48.000     24.060     96.000     29.140    104.000     30.000     71.08500 
4     58.000     25.210     50.000     24.320     98.000     29.340    106.000     30.220     74.75300 
4     60.000     25.560     52.000     24.540    100.000     29.560    108.000     30.490     85.96000 
4     62.000     25.890     54.000     24.740    102.000     29.780    110.000     30.700     87.91200 
4     10.000     17.820      0.000     17.460     50.000     24.320     60.000     25.560    143.77000 
4     12.000     18.070      2.000     17.170     52.000     24.540     62.000     25.890    126.01000 
4     14.000     18.340      4.000     17.320     54.000     24.740     64.000     26.170    132.41000 
4     16.000     18.650      6.000     17.490     56.000     25.040     66.000     26.380    124.59000 
4     18.000     18.940      8.000     17.580     58.000     25.210     68.000     26.580    115.86000 
4     20.000     19.280     10.000     17.820     60.000     25.560     70.000     26.830    103.30000 
4     22.000     19.640     12.000     18.070     62.000     25.890     72.000     26.900     87.53100 
4     24.000     20.030     14.000     18.340     64.000     26.170     74.000     26.990     76.54400 
4     26.000     20.430     16.000     18.650     66.000     26.380     76.000     27.180     71.60700 
4     28.000     20.840     18.000     18.940     68.000     26.580     78.000     27.380     63.32400 
4     30.000     21.190     20.000     19.280     70.000     26.830     80.000     27.590     59.85000 
4     32.000     21.480     22.000     19.640     72.000     26.900     82.000     27.710     58.46300 
4     36.000     22.140     26.000     20.430     76.000     27.180     86.000     28.060     55.55100 
4     38.000     22.470     28.000     20.840     78.000     27.380     88.000     28.270     55.94900 
4     40.000     22.790     30.000     21.190     80.000     27.590     90.000     28.510     56.18900 
4     42.000     23.120     32.000     21.480     82.000     27.710     92.000     28.700     57.37900 
4     44.000     23.440     34.000     21.810     84.000     27.840     94.000     28.880     58.84400 
4     46.000     23.770     36.000     22.140     86.000     28.060     96.000     29.140     60.53300 
4     48.000     24.060     38.000     22.470     88.000     28.270     98.000     29.340     62.16600 
4     50.000     24.320     40.000     22.790     90.000     28.510    100.000     29.560     64.61900 
4     52.000     24.540     42.000     23.120     92.000     28.700    102.000     29.780     66.87600 
4     54.000     24.740     44.000     23.440     94.000     28.880    104.000     30.000     71.28300 
4     56.000     25.040     46.000     23.770     96.000     29.140    106.000     30.220     76.87900 
4     58.000     25.210     48.000     24.060     98.000     29.340    108.000     30.490     81.46500 
4     60.000     25.560     50.000     24.320    100.000     29.560    110.000     30.700     87.74700 
4      8.000     17.580      0.000     17.460     56.000     25.040     64.000     26.170    122.60000 
4     10.000     17.820      2.000     17.170     58.000     25.210     66.000     26.380    112.51000 
4     12.000     18.070      4.000     17.320     60.000     25.560     68.000     26.580    104.97000 
4     14.000     18.340      6.000     17.490     62.000     25.890     70.000     26.830    103.43000 
4     16.000     18.650      8.000     17.580     64.000     26.170     72.000     26.900     96.78000 
4     18.000     18.940     10.000     17.820     66.000     26.380     74.000     26.990    100.84000 
4     20.000     19.280     12.000     18.070     68.000     26.580     76.000     27.180    100.39000 
4     22.000     19.640     14.000     18.340     70.000     26.830     78.000     27.380     90.90100 
4     24.000     20.030     16.000     18.650     72.000     26.900     80.000     27.590     82.95500 
4     26.000     20.430     18.000     18.940     74.000     26.990     82.000     27.710     73.19300 
4     28.000     20.840     20.000     19.280     76.000     27.180     84.000     27.840     67.20600 
4     30.000     21.190     22.000     19.640     78.000     27.380     86.000     28.060     67.99300 
4     32.000     21.480     24.000     20.030     80.000     27.590     88.000     28.270     71.61400 
4     34.000     21.810     26.000     20.430     82.000     27.710     90.000     28.510     72.93000 
4     36.000     22.140     28.000     20.840     84.000     27.840     92.000     28.700     73.44800 
4     38.000     22.470     30.000     21.190     86.000     28.060     94.000     28.880     72.19900 
4     40.000     22.790     32.000     21.480     88.000     28.270     96.000     29.140     72.87000 
4     42.000     23.120     34.000     21.810     90.000     28.510     98.000     29.340     78.41000 
4     44.000     23.440     36.000     22.140     92.000     28.700    100.000     29.560     80.17900 
4     46.000     23.770     38.000     22.470     94.000     28.880    102.000     29.780     86.06200 
4     48.000     24.060     40.000     22.790     96.000     29.140    104.000     30.000     90.81700 
4     50.000     24.320     42.000     23.120     98.000     29.340    106.000     30.220     96.18600 
4     52.000     24.540     44.000     23.440    100.000     29.560    108.000     30.490    104.93000 
4     54.000     24.740     46.000     23.770    102.000     29.780    110.000     30.700    106.24000 
4      0.000     17.460     84.000     27.840     28.000     20.840     56.000     25.040    159.64999 
4      2.000     17.170     86.000     28.060     30.000     21.190     58.000     25.210    153.19000 
4      4.000     17.320     88.000     28.270     32.000     21.480     60.000     25.560    147.69000 
4      6.000     17.490     90.000     28.510     34.000     21.810     62.000     25.890    143.89999 
4      8.000     17.580     92.000     28.700     36.000     22.140     64.000     26.170    140.02000 
4     10.000     17.820     94.000     28.880     38.000     22.470     66.000     26.380    134.37000 
4     12.000     18.070     96.000     29.140     40.000     22.790     68.000     26.580    129.13000 
4     14.000     18.340     98.000     29.340     42.000     23.120     70.000     26.830    123.92000 
4     16.000     18.650    100.000     29.560     44.000     23.440     72.000     26.900    119.26000 
4     18.000     18.940    102.000     29.780     46.000     23.770     74.000     26.990    115.65000 
4     20.000     19.280    104.000     30.000     48.000     24.060     76.000     27.180    111.29000 
4     22.000     19.640    106.000     30.220     50.000     24.320     78.000     27.380    105.44000 
4     24.000     20.030    108.000     30.490     52.000     24.540     80.000     27.590     99.46800 
4     26.000     20.430    110.000     30.700     54.000     24.740     82.000     27.710     94.42400 
4     12.000     18.070      0.000     17.460     60.000     25.560     72.000     26.900     97.99200 
4     14.000     18.340      2.000     17.170     62.000     25.890     74.000     26.990     99.02800 
4     16.000     18.650      4.000     17.320     64.000     26.170     76.000     27.180     99.11800 
4     18.000     18.940      6.000     17.490     66.000     26.380     78.000     27.380    102.02000 
4     20.000     19.280      8.000     17.580     68.000     26.580     80.000     27.590    100.89000 
4     22.000     19.640     10.000     17.820     70.000     26.830     82.000     27.710     96.61200 
4     24.000     20.030     12.000     18.070     72.000     26.900     84.000     27.840     93.87700 
4     26.000     20.430     14.000     18.340     74.000     26.990     86.000     28.060     89.47900 
4     28.000     20.840     16.000     18.650     76.000     27.180     88.000     28.270     83.22800 
4     30.000     21.190     18.000     18.940     78.000     27.380     90.000     28.510     78.73200 
4     32.000     21.480     20.000     19.280     80.000     27.590     92.000     28.700     79.61300 
4     34.000     21.810     22.000     19.640     82.000     27.710     94.000     28.880     80.57300 
4     36.000     22.140     24.000     20.030     84.000     27.840     96.000     29.140     80.70200 
4     38.000     22.470     26.000     20.430     86.000     28.060     98.000     29.340     83.69500 
4     40.000     22.790     28.000     20.840     88.000     28.270    100.000     29.560     86.54800 
4     42.000     23.120     30.000     21.190     90.000     28.510    102.000     29.780     91.27100 
4     44.000     23.440     32.000     21.480     92.000     28.700    104.000     30.000     93.69500 
4     46.000     23.770     34.000     21.810     94.000     28.880    106.000     30.220     98.92300 
4     48.000     24.060     36.000     22.140     96.000     29.140    108.000     30.490    106.30000 
4     50.000     24.320     38.000     22.470     98.000     29.340    110.000     30.700    110.86000 
4     10.000     17.820      0.000     17.460     60.000     25.560     70.000     26.830     97.26800 
4     12.000     18.070      2.000     17.170     62.000     25.890     72.000     26.900     92.63200 
4     14.000     18.340      4.000     17.320     64.000     26.170     74.000     26.990     96.80600 
4     16.000     18.650      6.000     17.490     66.000     26.380     76.000     27.180     99.96600 
4     18.000     18.940      8.000     17.580     68.000     26.580     78.000     27.380    103.96000 
4     20.000     19.280     10.000     17.820     70.000     26.830     80.000     27.590    102.77000 
4     22.000     19.640     12.000     18.070     72.000     26.900     82.000     27.710     99.50800 
4     24.000     20.030     14.000     18.340     74.000     26.990     84.000     27.840     90.65000 
4     26.000     20.430     16.000     18.650     76.000     27.180     86.000     28.060     86.20700 
4     28.000     20.840     18.000     18.940     78.000     27.380     88.000     28.270     78.88300 
4     30.000     21.190     20.000     19.280     80.000     27.590     90.000     28.510     77.50400 
4     32.000     21.480     22.000     19.640     82.000     27.710     92.000     28.700     81.07000 
4     34.000     21.810     24.000     20.030     84.000     27.840     94.000     28.880     83.36200 
4     36.000     22.140     26.000     20.430     86.000     28.060     96.000     29.140     81.93000 
4     38.000     22.470     28.000     20.840     88.000     28.270     98.000     29.340     86.51700 
4     40.000     22.790     30.000     21.190     90.000     28.510    100.000     29.560     90.03300 
4     42.000     23.120     32.000     21.480     92.000     28.700    102.000     29.780     93.92100 
4     44.000     23.440     34.000     21.810     94.000     28.880    104.000     30.000     97.80600 
4     46.000     23.770     36.000     22.140     96.000     29.140    106.000     30.220    106.24000 
4     48.000     24.060     38.000     22.470     98.000     29.340    108.000     30.490    109.00000 
4     50.000     24.320     40.000     22.790    100.000     29.560    110.000     30.700    114.34000 
4      0.000     17.460     84.000     27.840     30.000     21.190     54.000     24.740    162.19000 
4      2.000     17.170     86.000     28.060     32.000     21.480     56.000     25.040    153.45000 
4      4.000     17.320     88.000     28.270     34.000     21.810     58.000     25.210    148.53000 
4      6.000     17.490     90.000     28.510     36.000     22.140     60.000     25.560    146.49001 
4      8.000     17.580     92.000     28.700     38.000     22.470     62.000     25.890    141.70000 
4     10.000     17.820     94.000     28.880     40.000     22.790     64.000     26.170    133.92999 
4     12.000     18.070     96.000     29.140     42.000     23.120     66.000     26.380    125.69000 
4     14.000     18.340     98.000     29.340     44.000     23.440     68.000     26.580    121.05000 
4     16.000     18.650    100.000     29.560     46.000     23.770     70.000     26.830    116.14000 
4     18.000     18.940    102.000     29.780     48.000     24.060     72.000     26.900    112.01000 
4     20.000     19.280    104.000     30.000     50.000     24.320     74.000     26.990    106.75000 
4     22.000     19.640    106.000     30.220     52.000     24.540     76.000     27.180    102.08000 
4     24.000     20.030    108.000     30.490     54.000     24.740     78.000     27.380     97.10100 
4     26.000     20.430    110.000     30.700     56.000     25.040     80.000     27.590     93.42200 
4      0.000     17.460     84.000     27.840     32.000     21.480     52.000     24.540    162.62000 
4      2.000     17.170     86.000     28.060     34.000     21.810     54.000     24.740    155.78999 
4      4.000     17.320     88.000     28.270     36.000     22.140     56.000     25.040    151.78000 
4      6.000     17.490     90.000     28.510     38.000     22.470     58.000     25.210    147.39999 
4      8.000     17.580     92.000     28.700     40.000     22.790     60.000     25.560    141.30000 
4     10.000     17.820     94.000     28.880     42.000     23.120     62.000     25.890    132.74001 
4     12.000     18.070     96.000     29.140     44.000     23.440     64.000     26.170    125.28000 
4     14.000     18.340     98.000     29.340     46.000     23.770     66.000     26.380    118.58000 
4     16.000     18.650    100.000     29.560     48.000     24.060     68.000     26.580    113.22000 
4     18.000     18.940    102.000     29.780     50.000     24.320     70.000     26.830    108.76000 
4     20.000     19.280    104.000     30.000     52.000     24.540     72.000     26.900    103.41000 
4     22.000     19.640    106.000     30.220     54.000     24.740     74.000     26.990     97.94300 
4     24.000     20.030    108.000     30.490     56.000     25.040     76.000     27.180     94.97400 
4     26.000     20.430    110.000     30.700     58.000     25.210     78.000     27.380     91.37600 
4      0.000     17.460     84.000     27.840     34.000     21.810     50.000     24.320    164.69000 
4      2.000     17.170     86.000     28.060     36.000     22.140     52.000     24.540    159.06000 
4      4.000     17.320     88.000     28.270     38.000     22.470     54.000     24.740    156.30000 
4      6.000     17.490     90.000     28.510     40.000     22.790     56.000     25.040    147.30000 
4      8.000     17.580     92.000     28.700     42.000     23.120     58.000     25.210    138.53000 
4     10.000     17.820     94.000     28.880     44.000     23.440     60.000     25.560    132.16000 
4     12.000     18.070     96.000     29.140     46.000     23.770     62.000     25.890    125.39000 
4     14.000     18.340     98.000     29.340     48.000     24.060     64.000     26.170    118.10000 
4     16.000     18.650    100.000     29.560     50.000     24.320     66.000     26.380    110.34000 
4     18.000     18.940    102.000     29.780     52.000     24.540     68.000     26.580    105.51000 
4     20.000     19.280    104.000     30.000     54.000     24.740     70.000     26.830    100.69000 
4     22.000     19.640    106.000     30.220     56.000     25.040     72.000     26.900     95.54300 
4     24.000     20.030    108.000     30.490     58.000     25.210     74.000     26.990     90.84900 
4     26.000     20.430    110.000     30.700     60.000     25.560     76.000     27.180     87.88000 
4     10.000     17.820      0.000     17.460     70.000     26.830     80.000     27.590     94.26700 
4     12.000     18.070      2.000     17.170     72.000     26.900     82.000     27.710    101.65000 
4     14.000     18.340      4.000     17.320     74.000     26.990     84.000     27.840    110.09000 
4     16.000     18.650      6.000     17.490     76.000     27.180     86.000     28.060    115.40000 
4     18.000     18.940      8.000     17.580     78.000     27.380     88.000     28.270    124.00000 
4     20.000     19.280     10.000     17.820     80.000     27.590     90.000     28.510    128.27000 
4     22.000     19.640     12.000     18.070     82.000     27.710     92.000     28.700    130.77000 
4     24.000     20.030     14.000     18.340     84.000     27.840     94.000     28.880    122.38000 
4     26.000     20.430     16.000     18.650     86.000     28.060     96.000     29.140    120.15000 
4     28.000     20.840     18.000     18.940     88.000     28.270     98.000     29.340    114.58000 
4     30.000     21.190     20.000     19.280     90.000     28.510    100.000     29.560    115.54000 
4     32.000     21.480     22.000     19.640     92.000     28.700    102.000     29.780    119.82000 
4     34.000     21.810     24.000     20.030     94.000     28.880    104.000     30.000    132.33000 
4     36.000     22.140     26.000     20.430     96.000     29.140    106.000     30.220    137.42000 
4     38.000     22.470     28.000     20.840     98.000     29.340    108.000     30.490    146.80000 
4     40.000     22.790     30.000     21.190    100.000     29.560    110.000     30.700    151.73000 
4     12.000     18.070      0.000     17.460     72.000     26.900     84.000     27.840    100.22000 
4     14.000     18.340      2.000     17.170     74.000     26.990     86.000     28.060    112.94000 
4     16.000     18.650      4.000     17.320     76.000     27.180     88.000     28.270    119.35000 
4     18.000     18.940      6.000     17.490     78.000     27.380     90.000     28.510    123.50000 
4     20.000     19.280      8.000     17.580     80.000     27.590     92.000     28.700    132.10001 
4     22.000     19.640     10.000     17.820     82.000     27.710     94.000     28.880    134.58000 
4     24.000     20.030     12.000     18.070     84.000     27.840     96.000     29.140    134.33000 
4     26.000     20.430     14.000     18.340     86.000     28.060     98.000     29.340    130.89000 
4     28.000     20.840     16.000     18.650     88.000     28.270    100.000     29.560    128.23000 
4     30.000     21.190     18.000     18.940     90.000     28.510    102.000     29.780    129.85001 
4     32.000     21.480     20.000     19.280     92.000     28.700    104.000     30.000    133.19000 
4     34.000     21.810     22.000     19.640     94.000     28.880    106.000     30.220    140.85001 
4     36.000     22.140     24.000     20.030     96.000     29.140    108.000     30.490    145.31000 
4     38.000     22.470     26.000     20.430     98.000     29.340    110.000     30.700    152.16000 
4     12.000     18.070      0.000     17.460     84.000     27.840     96.000     29.140    138.00000 
4     14.000     18.340      2.000     17.170     86.000     28.060     98.000     29.340    156.41000 
4     16.000     18.650      4.000     17.320     88.000     28.270    100.000     29.560    171.92999 
4     18.000     18.940      6.000     17.490     90.000     28.510    102.000     29.780    191.30000 
4     20.000     19.280      8.000     17.580     92.000     28.700    104.000     30.000    206.66000 
4     22.000     19.640     10.000     17.820     94.000     28.880    106.000     30.220    223.07001 
4     24.000     20.030     12.000     18.070     96.000     29.140    108.000     30.490    229.10001 
4     26.000     20.430     14.000     18.340     98.000     29.340    110.000     30.700    226.78000 
0
0
0
0
0
0
0
