# Supplementary material for: Integrated geoelectrical and geological data sets for shallow structure characterization of the southern margin of the Krzeszowice Graben (Southern Poland)
Source: Data Brief. 2019 Jun 20;25:104157. doi: 10.1016/j.dib.2019.104157 (PMC6624450; doi:10.1016/j.dib.2019.104157)
Supplement: Supplementary file 1 [file mmc1.zip › Appendix A/Field data/DAT/processed_data/robust/NWG-3-combined_array.dat]

NWG-3-mix
    2.00000
11
0
Type of resistivity data (1=resistance,0=resistivity)
0
1916
2
0
4      2.000     21.260      0.000     21.080      4.000     21.690      6.000     21.980    561.37000 
4      4.000     21.690      2.000     21.260      6.000     21.980      8.000     22.350    531.51001 
4      6.000     21.980      4.000     21.690      8.000     22.350     10.000     22.740    400.73001 
4      8.000     22.350      6.000     21.980     10.000     22.740     12.000     23.040    383.23999 
4     10.000     22.740      8.000     22.350     12.000     23.040     14.000     23.380    272.63000 
4     12.000     23.040     10.000     22.740     14.000     23.380     16.000     23.650    231.36000 
4     14.000     23.380     12.000     23.040     16.000     23.650     18.000     23.790    218.62000 
4     16.000     23.650     14.000     23.380     18.000     23.790     20.000     23.960    231.02000 
4     18.000     23.790     16.000     23.650     20.000     23.960     22.000     24.150    448.45999 
4     20.000     23.960     18.000     23.790     22.000     24.150     24.000     24.410    384.79001 
4     22.000     24.150     20.000     23.960     24.000     24.410     26.000     24.610    563.94000 
4     24.000     24.410     22.000     24.150     26.000     24.610     28.000     24.830    430.32001 
4     26.000     24.610     24.000     24.410     28.000     24.830     30.000     25.060    643.17999 
4     28.000     24.830     26.000     24.610     30.000     25.060     32.000     25.190   1125.30005 
4     38.000     25.590     36.000     25.470     40.000     25.530     42.000     25.540    388.76999 
4     40.000     25.530     38.000     25.590     42.000     25.540     44.000     25.500    413.03000 
4     42.000     25.540     40.000     25.530     44.000     25.500     46.000     25.500    403.60001 
4     44.000     25.500     42.000     25.540     46.000     25.500     48.000     25.450    244.33000 
4     46.000     25.500     44.000     25.500     48.000     25.450     50.000     25.470    169.00999 
4     48.000     25.450     46.000     25.500     50.000     25.470     52.000     25.470    133.46001 
4     50.000     25.470     48.000     25.450     52.000     25.470     54.000     25.500     80.68100 
4     52.000     25.470     50.000     25.470     54.000     25.500     56.000     25.560     55.12500 
4     54.000     25.500     52.000     25.470     56.000     25.560     58.000     25.600     40.76700 
4     56.000     25.560     54.000     25.500     58.000     25.600     60.000     25.660     56.67600 
4     58.000     25.600     56.000     25.560     60.000     25.660     62.000     25.740     51.26000 
4     70.000     26.200     68.000     26.120     72.000     26.330     74.000     26.360    284.76999 
4     76.000     26.510     74.000     26.360     78.000     26.630     80.000     26.770    246.59000 
4     78.000     26.630     76.000     26.510     80.000     26.770     82.000     26.920    249.78999 
4     80.000     26.770     78.000     26.630     82.000     26.920     84.000     27.100    370.81000 
4     82.000     26.920     80.000     26.770     84.000     27.100     86.000     27.310    282.97000 
4     84.000     27.100     82.000     26.920     86.000     27.310     88.000     27.390    233.97000 
4     86.000     27.310     84.000     27.100     88.000     27.390     90.000     27.570    251.38000 
4     88.000     27.390     86.000     27.310     90.000     27.570     92.000     27.740    218.32001 
4     90.000     27.570     88.000     27.390     92.000     27.740     94.000     27.910    193.02000 
4     92.000     27.740     90.000     27.570     94.000     27.910     96.000     28.100    147.39000 
4     94.000     27.910     92.000     27.740     96.000     28.100     98.000     28.240    180.49001 
4     98.000     28.240     96.000     28.100    100.000     28.400    102.000     28.570    370.45999 
4    106.000     28.910    104.000     28.820    108.000     29.120    110.000     29.350    318.67001 
4      0.000     21.080      6.000     21.980      2.000     21.260      4.000     21.690    535.51001 
4      2.000     21.260      8.000     22.350      4.000     21.690      6.000     21.980    475.29001 
4      4.000     21.690     10.000     22.740      6.000     21.980      8.000     22.350    448.13000 
4      6.000     21.980     12.000     23.040      8.000     22.350     10.000     22.740    363.35999 
4      8.000     22.350     14.000     23.380     10.000     22.740     12.000     23.040    323.75000 
4     10.000     22.740     16.000     23.650     12.000     23.040     14.000     23.380    276.34000 
4     12.000     23.040     18.000     23.790     14.000     23.380     16.000     23.650    260.29001 
4     14.000     23.380     20.000     23.960     16.000     23.650     18.000     23.790    353.47000 
4     16.000     23.650     22.000     24.150     18.000     23.790     20.000     23.960    338.50000 
4     18.000     23.790     24.000     24.410     20.000     23.960     22.000     24.150    495.72000 
4     20.000     23.960     26.000     24.610     22.000     24.150     24.000     24.410    395.64999 
4     22.000     24.150     28.000     24.830     24.000     24.410     26.000     24.610    569.98999 
4     24.000     24.410     30.000     25.060     26.000     24.610     28.000     24.830    684.78003 
4     26.000     24.610     32.000     25.190     28.000     24.830     30.000     25.060    762.73999 
4     28.000     24.830     34.000     25.350     30.000     25.060     32.000     25.190    728.79999 
4     30.000     25.060     36.000     25.470     32.000     25.190     34.000     25.350    663.60999 
4     32.000     25.190     38.000     25.590     34.000     25.350     36.000     25.470    345.82001 
4     36.000     25.470     42.000     25.540     38.000     25.590     40.000     25.530    348.75000 
4     38.000     25.590     44.000     25.500     40.000     25.530     42.000     25.540    357.25000 
4     40.000     25.530     46.000     25.500     42.000     25.540     44.000     25.500    292.44000 
4     42.000     25.540     48.000     25.450     44.000     25.500     46.000     25.500    268.17999 
4     44.000     25.500     50.000     25.470     46.000     25.500     48.000     25.450    180.14000 
4     46.000     25.500     52.000     25.470     48.000     25.450     50.000     25.470    127.91000 
4     48.000     25.450     54.000     25.500     50.000     25.470     52.000     25.470     96.35200 
4     50.000     25.470     56.000     25.560     52.000     25.470     54.000     25.500     60.32400 
4     52.000     25.470     58.000     25.600     54.000     25.500     56.000     25.560     56.98300 
4     54.000     25.500     60.000     25.660     56.000     25.560     58.000     25.600     51.48800 
4     56.000     25.560     62.000     25.740     58.000     25.600     60.000     25.660     55.86900 
4     60.000     25.660     66.000     25.890     62.000     25.740     64.000     25.810     50.31700 
4     74.000     26.360     80.000     26.770     76.000     26.510     78.000     26.630    218.07001 
4     76.000     26.510     82.000     26.920     78.000     26.630     80.000     26.770    253.32001 
4     78.000     26.630     84.000     27.100     80.000     26.770     82.000     26.920    223.42999 
4     80.000     26.770     86.000     27.310     82.000     26.920     84.000     27.100    259.07999 
4     82.000     26.920     88.000     27.390     84.000     27.100     86.000     27.310    236.46001 
4     84.000     27.100     90.000     27.570     86.000     27.310     88.000     27.390    197.50999 
4     86.000     27.310     92.000     27.740     88.000     27.390     90.000     27.570    194.50999 
4     88.000     27.390     94.000     27.910     90.000     27.570     92.000     27.740    167.45000 
4     90.000     27.570     96.000     28.100     92.000     27.740     94.000     27.910    155.39000 
4     92.000     27.740     98.000     28.240     94.000     27.910     96.000     28.100    203.50999 
4     94.000     27.910    100.000     28.400     96.000     28.100     98.000     28.240    209.89000 
4    104.000     28.820    110.000     29.350    106.000     28.910    108.000     29.120    332.81000 
4      2.000     21.260      0.000     21.080      6.000     21.980      8.000     22.350    490.01999 
4      4.000     21.690      2.000     21.260      8.000     22.350     10.000     22.740    510.45999 
4      6.000     21.980      4.000     21.690     10.000     22.740     12.000     23.040    358.72000 
4      8.000     22.350      6.000     21.980     12.000     23.040     14.000     23.380    357.64999 
4     10.000     22.740      8.000     22.350     14.000     23.380     16.000     23.650    303.95001 
4     12.000     23.040     10.000     22.740     16.000     23.650     18.000     23.790    308.57999 
4     14.000     23.380     12.000     23.040     18.000     23.790     20.000     23.960    298.45001 
4     16.000     23.650     14.000     23.380     20.000     23.960     22.000     24.150    343.73999 
4     18.000     23.790     16.000     23.650     22.000     24.150     24.000     24.410    456.54999 
4     20.000     23.960     18.000     23.790     24.000     24.410     26.000     24.610    505.35999 
4     22.000     24.150     20.000     23.960     26.000     24.610     28.000     24.830    614.28003 
4     24.000     24.410     22.000     24.150     28.000     24.830     30.000     25.060    352.45001 
4     26.000     24.610     24.000     24.410     30.000     25.060     32.000     25.190    681.71002 
4     28.000     24.830     26.000     24.610     32.000     25.190     34.000     25.350    706.44000 
4     30.000     25.060     28.000     24.830     34.000     25.350     36.000     25.470    325.07999 
4     32.000     25.190     30.000     25.060     36.000     25.470     38.000     25.590    366.17001 
4     34.000     25.350     32.000     25.190     38.000     25.590     40.000     25.530    452.50000 
4     36.000     25.470     34.000     25.350     40.000     25.530     42.000     25.540    251.38000 
4     38.000     25.590     36.000     25.470     42.000     25.540     44.000     25.500    306.28000 
4     40.000     25.530     38.000     25.590     44.000     25.500     46.000     25.500    435.16000 
4     42.000     25.540     40.000     25.530     46.000     25.500     48.000     25.450    279.94000 
4     44.000     25.500     42.000     25.540     48.000     25.450     50.000     25.470    202.75999 
4     46.000     25.500     44.000     25.500     50.000     25.470     52.000     25.470    140.47000 
4     48.000     25.450     46.000     25.500     52.000     25.470     54.000     25.500     74.86500 
4     50.000     25.470     48.000     25.450     54.000     25.500     56.000     25.560     65.02900 
4     52.000     25.470     50.000     25.470     56.000     25.560     58.000     25.600     53.87200 
4     54.000     25.500     52.000     25.470     58.000     25.600     60.000     25.660     32.40600 
4     56.000     25.560     54.000     25.500     60.000     25.660     62.000     25.740     36.74500 
4     58.000     25.600     56.000     25.560     62.000     25.740     64.000     25.810     37.77800 
4     60.000     25.660     58.000     25.600     64.000     25.810     66.000     25.890     33.37600 
4     62.000     25.740     60.000     25.660     66.000     25.890     68.000     26.120     29.21000 
4     64.000     25.810     62.000     25.740     68.000     26.120     70.000     26.200     21.12800 
4     66.000     25.890     64.000     25.810     70.000     26.200     72.000     26.330     41.42100 
4     68.000     26.120     66.000     25.890     72.000     26.330     74.000     26.360     57.99400 
4     70.000     26.200     68.000     26.120     74.000     26.360     76.000     26.510     84.34600 
4     72.000     26.330     70.000     26.200     76.000     26.510     78.000     26.630     95.44700 
4     74.000     26.360     72.000     26.330     78.000     26.630     80.000     26.770    126.35000 
4     76.000     26.510     74.000     26.360     80.000     26.770     82.000     26.920    131.49001 
4     78.000     26.630     76.000     26.510     82.000     26.920     84.000     27.100    224.46001 
4     80.000     26.770     78.000     26.630     84.000     27.100     86.000     27.310    272.75000 
4     82.000     26.920     80.000     26.770     86.000     27.310     88.000     27.390    227.14000 
4     84.000     27.100     82.000     26.920     88.000     27.390     90.000     27.570    245.03999 
4     86.000     27.310     84.000     27.100     90.000     27.570     92.000     27.740    232.25000 
4     88.000     27.390     86.000     27.310     92.000     27.740     94.000     27.910    145.48000 
4     90.000     27.570     88.000     27.390     94.000     27.910     96.000     28.100    104.50000 
4     92.000     27.740     90.000     27.570     96.000     28.100     98.000     28.240    108.24000 
4     94.000     27.910     92.000     27.740     98.000     28.240    100.000     28.400     86.49300 
4     96.000     28.100     94.000     27.910    100.000     28.400    102.000     28.570    103.56000 
4     98.000     28.240     96.000     28.100    102.000     28.570    104.000     28.820     90.60300 
4    100.000     28.400     98.000     28.240    104.000     28.820    106.000     28.910     78.34500 
4    102.000     28.570    100.000     28.400    106.000     28.910    108.000     29.120     70.72100 
4    104.000     28.820    102.000     28.570    108.000     29.120    110.000     29.350     79.58100 
4      4.000     21.690      0.000     21.080      8.000     22.350     12.000     23.040    461.28000 
4      6.000     21.980      2.000     21.260     10.000     22.740     14.000     23.380    361.57999 
4      8.000     22.350      4.000     21.690     12.000     23.040     16.000     23.650    347.17001 
4     10.000     22.740      6.000     21.980     14.000     23.380     18.000     23.790    348.39999 
4     12.000     23.040      8.000     22.350     16.000     23.650     20.000     23.960    353.23001 
4     14.000     23.380     10.000     22.740     18.000     23.790     22.000     24.150    361.60001 
4     16.000     23.650     12.000     23.040     20.000     23.960     24.000     24.410    366.64001 
4     18.000     23.790     14.000     23.380     22.000     24.150     26.000     24.610    438.85999 
4     20.000     23.960     16.000     23.650     24.000     24.410     28.000     24.830    492.04001 
4     22.000     24.150     18.000     23.790     26.000     24.610     30.000     25.060    528.00000 
4     24.000     24.410     20.000     23.960     28.000     24.830     32.000     25.190    395.66000 
4     26.000     24.610     22.000     24.150     30.000     25.060     34.000     25.350    524.85999 
4     28.000     24.830     24.000     24.410     32.000     25.190     36.000     25.470    499.51999 
4     30.000     25.060     26.000     24.610     34.000     25.350     38.000     25.590    314.91000 
4     32.000     25.190     28.000     24.830     36.000     25.470     40.000     25.530    424.48999 
4     34.000     25.350     30.000     25.060     38.000     25.590     42.000     25.540    474.32999 
4     36.000     25.470     32.000     25.190     40.000     25.530     44.000     25.500    270.97000 
4     38.000     25.590     34.000     25.350     42.000     25.540     46.000     25.500    259.01999 
4     40.000     25.530     36.000     25.470     44.000     25.500     48.000     25.450    346.42999 
4     42.000     25.540     38.000     25.590     46.000     25.500     50.000     25.470    255.62000 
4     44.000     25.500     40.000     25.530     48.000     25.450     52.000     25.470    186.86000 
4     46.000     25.500     42.000     25.540     50.000     25.470     54.000     25.500    124.17000 
4     48.000     25.450     44.000     25.500     52.000     25.470     56.000     25.560     76.77300 
4     50.000     25.470     46.000     25.500     54.000     25.500     58.000     25.600     67.48900 
4     52.000     25.470     48.000     25.450     56.000     25.560     60.000     25.660     57.67400 
4     54.000     25.500     50.000     25.470     58.000     25.600     62.000     25.740     38.81400 
4     56.000     25.560     52.000     25.470     60.000     25.660     64.000     25.810     37.50700 
4     58.000     25.600     54.000     25.500     62.000     25.740     66.000     25.890     42.50300 
4     60.000     25.660     56.000     25.560     64.000     25.810     68.000     26.120     38.39500 
4     62.000     25.740     58.000     25.600     66.000     25.890     70.000     26.200     30.14400 
4     64.000     25.810     60.000     25.660     68.000     26.120     72.000     26.330     20.78000 
4     66.000     25.890     62.000     25.740     70.000     26.200     74.000     26.360     29.69700 
4     68.000     26.120     64.000     25.810     72.000     26.330     76.000     26.510     40.09700 
4     70.000     26.200     66.000     25.890     74.000     26.360     78.000     26.630     55.69400 
4     72.000     26.330     68.000     26.120     76.000     26.510     80.000     26.770     67.20500 
4     74.000     26.360     70.000     26.200     78.000     26.630     82.000     26.920     97.12100 
4     76.000     26.510     72.000     26.330     80.000     26.770     84.000     27.100    122.18000 
4     78.000     26.630     74.000     26.360     82.000     26.920     86.000     27.310    179.24001 
4     80.000     26.770     76.000     26.510     84.000     27.100     88.000     27.390    212.47000 
4     82.000     26.920     78.000     26.630     86.000     27.310     90.000     27.570    200.81000 
4     84.000     27.100     80.000     26.770     88.000     27.390     92.000     27.740    210.72000 
4     86.000     27.310     82.000     26.920     90.000     27.570     94.000     27.910    189.14000 
4     88.000     27.390     84.000     27.100     92.000     27.740     96.000     28.100    120.75000 
4     90.000     27.570     86.000     27.310     94.000     27.910     98.000     28.240     91.09700 
4     92.000     27.740     88.000     27.390     96.000     28.100    100.000     28.400     92.47000 
4     94.000     27.910     90.000     27.570     98.000     28.240    102.000     28.570     72.58400 
4     96.000     28.100     92.000     27.740    100.000     28.400    104.000     28.820     72.57200 
4     98.000     28.240     94.000     27.910    102.000     28.570    106.000     28.910     65.19800 
4    100.000     28.400     96.000     28.100    104.000     28.820    108.000     29.120     58.92800 
4    102.000     28.570     98.000     28.240    106.000     28.910    110.000     29.350     55.43700 
4      2.000     21.260      0.000     21.080      8.000     22.350     10.000     22.740    447.94000 
4      4.000     21.690      2.000     21.260     10.000     22.740     12.000     23.040    410.73001 
4      6.000     21.980      4.000     21.690     12.000     23.040     14.000     23.380    324.62000 
4      8.000     22.350      6.000     21.980     14.000     23.380     16.000     23.650    361.97000 
4     10.000     22.740      8.000     22.350     16.000     23.650     18.000     23.790    395.79001 
4     12.000     23.040     10.000     22.740     18.000     23.790     20.000     23.960    372.51001 
4     14.000     23.380     12.000     23.040     20.000     23.960     22.000     24.150    432.92999 
4     16.000     23.650     14.000     23.380     22.000     24.150     24.000     24.410    340.89001 
4     18.000     23.790     16.000     23.650     24.000     24.410     26.000     24.610    527.09003 
4     20.000     23.960     18.000     23.790     26.000     24.610     28.000     24.830    453.62000 
4     22.000     24.150     20.000     23.960     28.000     24.830     30.000     25.060    472.79001 
4     24.000     24.410     22.000     24.150     30.000     25.060     32.000     25.190    374.66000 
4     26.000     24.610     24.000     24.410     32.000     25.190     34.000     25.350    412.03000 
4     28.000     24.830     26.000     24.610     34.000     25.350     36.000     25.470    220.89999 
4     30.000     25.060     28.000     24.830     36.000     25.470     38.000     25.590    363.82999 
4     32.000     25.190     30.000     25.060     38.000     25.590     40.000     25.530    581.25000 
4     34.000     25.350     32.000     25.190     40.000     25.530     42.000     25.540    422.28000 
4     36.000     25.470     34.000     25.350     42.000     25.540     44.000     25.500    171.69000 
4     38.000     25.590     36.000     25.470     44.000     25.500     46.000     25.500    284.54999 
4     40.000     25.530     38.000     25.590     46.000     25.500     48.000     25.450    265.31000 
4     42.000     25.540     40.000     25.530     48.000     25.450     50.000     25.470    207.49001 
4     44.000     25.500     42.000     25.540     50.000     25.470     52.000     25.470    147.08000 
4     46.000     25.500     44.000     25.500     52.000     25.470     54.000     25.500     80.19500 
4     48.000     25.450     46.000     25.500     54.000     25.500     56.000     25.560     69.70300 
4     50.000     25.470     48.000     25.450     56.000     25.560     58.000     25.600     66.66200 
4     52.000     25.470     50.000     25.470     58.000     25.600     60.000     25.660     51.70900 
4     54.000     25.500     52.000     25.470     60.000     25.660     62.000     25.740     33.07600 
4     56.000     25.560     54.000     25.500     62.000     25.740     64.000     25.810     43.26200 
4     58.000     25.600     56.000     25.560     64.000     25.810     66.000     25.890     46.89300 
4     60.000     25.660     58.000     25.600     66.000     25.890     68.000     26.120     37.59000 
4     62.000     25.740     60.000     25.660     68.000     26.120     70.000     26.200     24.42400 
4     64.000     25.810     62.000     25.740     70.000     26.200     72.000     26.330     15.99600 
4     66.000     25.890     64.000     25.810     72.000     26.330     74.000     26.360     19.57100 
4     68.000     26.120     66.000     25.890     74.000     26.360     76.000     26.510     25.41100 
4     70.000     26.200     68.000     26.120     76.000     26.510     78.000     26.630     32.56600 
4     72.000     26.330     70.000     26.200     78.000     26.630     80.000     26.770     52.97100 
4     74.000     26.360     72.000     26.330     80.000     26.770     82.000     26.920     95.06400 
4     76.000     26.510     74.000     26.360     82.000     26.920     84.000     27.100    133.45000 
4     78.000     26.630     76.000     26.510     84.000     27.100     86.000     27.310    149.20000 
4     80.000     26.770     78.000     26.630     86.000     27.310     88.000     27.390    179.14000 
4     82.000     26.920     80.000     26.770     88.000     27.390     90.000     27.570    187.92999 
4     84.000     27.100     82.000     26.920     90.000     27.570     92.000     27.740    186.81000 
4     86.000     27.310     84.000     27.100     92.000     27.740     94.000     27.910    127.30000 
4     88.000     27.390     86.000     27.310     94.000     27.910     96.000     28.100     76.80100 
4     90.000     27.570     88.000     27.390     96.000     28.100     98.000     28.240     83.77900 
4     92.000     27.740     90.000     27.570     98.000     28.240    100.000     28.400     74.63300 
4     94.000     27.910     92.000     27.740    100.000     28.400    102.000     28.570     43.97600 
4     96.000     28.100     94.000     27.910    102.000     28.570    104.000     28.820     41.23300 
4     98.000     28.240     96.000     28.100    104.000     28.820    106.000     28.910     41.06400 
4    100.000     28.400     98.000     28.240    106.000     28.910    108.000     29.120     40.43800 
4    102.000     28.570    100.000     28.400    108.000     29.120    110.000     29.350     40.63400 
4      0.000     21.080     12.000     23.040      4.000     21.690      8.000     22.350    449.47000 
4      2.000     21.260     14.000     23.380      6.000     21.980     10.000     22.740    415.39001 
4      4.000     21.690     16.000     23.650      8.000     22.350     12.000     23.040    400.45999 
4      6.000     21.980     18.000     23.790     10.000     22.740     14.000     23.380    347.48001 
4      8.000     22.350     20.000     23.960     12.000     23.040     16.000     23.650    335.70001 
4     10.000     22.740     22.000     24.150     14.000     23.380     18.000     23.790    367.20001 
4     12.000     23.040     24.000     24.410     16.000     23.650     20.000     23.960    402.57001 
4     14.000     23.380     26.000     24.610     18.000     23.790     22.000     24.150    439.37000 
4     16.000     23.650     28.000     24.830     20.000     23.960     24.000     24.410    389.45999 
4     18.000     23.790     30.000     25.060     22.000     24.150     26.000     24.610    436.60001 
4     20.000     23.960     32.000     25.190     24.000     24.410     28.000     24.830    448.04999 
4     22.000     24.150     34.000     25.350     26.000     24.610     30.000     25.060    393.04001 
4     24.000     24.410     36.000     25.470     28.000     24.830     32.000     25.190    376.54999 
4     26.000     24.610     38.000     25.590     30.000     25.060     34.000     25.350    427.66000 
4     28.000     24.830     40.000     25.530     32.000     25.190     36.000     25.470    318.67999 
4     30.000     25.060     42.000     25.540     34.000     25.350     38.000     25.590    254.38000 
4     32.000     25.190     44.000     25.500     36.000     25.470     40.000     25.530    350.67999 
4     34.000     25.350     46.000     25.500     38.000     25.590     42.000     25.540    340.89999 
4     36.000     25.470     48.000     25.450     40.000     25.530     44.000     25.500    232.02000 
4     38.000     25.590     50.000     25.470     42.000     25.540     46.000     25.500    191.58000 
4     40.000     25.530     52.000     25.470     44.000     25.500     48.000     25.450    191.77000 
4     42.000     25.540     54.000     25.500     46.000     25.500     50.000     25.470    151.84000 
4     44.000     25.500     56.000     25.560     48.000     25.450     52.000     25.470    122.02000 
4     46.000     25.500     58.000     25.600     50.000     25.470     54.000     25.500     85.12600 
4     48.000     25.450     60.000     25.660     52.000     25.470     56.000     25.560     66.66300 
4     50.000     25.470     62.000     25.740     54.000     25.500     58.000     25.600     69.28600 
4     52.000     25.470     64.000     25.810     56.000     25.560     60.000     25.660     62.40400 
4     54.000     25.500     66.000     25.890     58.000     25.600     62.000     25.740     50.24300 
4     56.000     25.560     68.000     26.120     60.000     25.660     64.000     25.810     43.00500 
4     58.000     25.600     70.000     26.200     62.000     25.740     66.000     25.890     44.61000 
4     60.000     25.660     72.000     26.330     64.000     25.810     68.000     26.120     44.85800 
4     62.000     25.740     74.000     26.360     66.000     25.890     70.000     26.200     43.40100 
4     64.000     25.810     76.000     26.510     68.000     26.120     72.000     26.330     42.46900 
4     66.000     25.890     78.000     26.630     70.000     26.200     74.000     26.360     59.60800 
4     68.000     26.120     80.000     26.770     72.000     26.330     76.000     26.510     74.33400 
4     70.000     26.200     82.000     26.920     74.000     26.360     78.000     26.630     98.73000 
4     72.000     26.330     84.000     27.100     76.000     26.510     80.000     26.770    114.65000 
4     74.000     26.360     86.000     27.310     78.000     26.630     82.000     26.920    120.38000 
4     76.000     26.510     88.000     27.390     80.000     26.770     84.000     27.100    132.39000 
4     78.000     26.630     90.000     27.570     82.000     26.920     86.000     27.310    147.13000 
4     80.000     26.770     92.000     27.740     84.000     27.100     88.000     27.390    134.37000 
4     82.000     26.920     94.000     27.910     86.000     27.310     90.000     27.570    121.36000 
4     84.000     27.100     96.000     28.100     88.000     27.390     92.000     27.740    128.05000 
4     86.000     27.310     98.000     28.240     90.000     27.570     94.000     27.910    111.14000 
4     88.000     27.390    100.000     28.400     92.000     27.740     96.000     28.100     83.76300 
4     90.000     27.570    102.000     28.570     94.000     27.910     98.000     28.240     70.49200 
4     92.000     27.740    104.000     28.820     96.000     28.100    100.000     28.400     70.11300 
4     94.000     27.910    106.000     28.910     98.000     28.240    102.000     28.570     62.25600 
4     96.000     28.100    108.000     29.120    100.000     28.400    104.000     28.820     63.40700 
4     98.000     28.240    110.000     29.350    102.000     28.570    106.000     28.910     69.68500 
4      2.000     21.260      0.000     21.080     10.000     22.740     12.000     23.040    344.01001 
4      4.000     21.690      2.000     21.260     12.000     23.040     14.000     23.380    352.89999 
4      6.000     21.980      4.000     21.690     14.000     23.380     16.000     23.650    312.17001 
4      8.000     22.350      6.000     21.980     16.000     23.650     18.000     23.790    446.82999 
4     10.000     22.740      8.000     22.350     18.000     23.790     20.000     23.960    456.39999 
4     12.000     23.040     10.000     22.740     20.000     23.960     22.000     24.150    517.12000 
4     14.000     23.380     12.000     23.040     22.000     24.150     24.000     24.410    402.13000 
4     16.000     23.650     14.000     23.380     24.000     24.410     26.000     24.610    373.63000 
4     18.000     23.790     16.000     23.650     26.000     24.610     28.000     24.830    437.04999 
4     20.000     23.960     18.000     23.790     28.000     24.830     30.000     25.060    352.22000 
4     22.000     24.150     20.000     23.960     30.000     25.060     32.000     25.190    508.04999 
4     24.000     24.410     22.000     24.150     32.000     25.190     34.000     25.350    262.63000 
4     26.000     24.610     24.000     24.410     34.000     25.350     36.000     25.470    185.52000 
4     28.000     24.830     26.000     24.610     36.000     25.470     38.000     25.590    359.60999 
4     30.000     25.060     28.000     24.830     38.000     25.590     40.000     25.530    523.56000 
4     32.000     25.190     30.000     25.060     40.000     25.530     42.000     25.540    476.39999 
4     34.000     25.350     32.000     25.190     42.000     25.540     44.000     25.500    265.32999 
4     36.000     25.470     34.000     25.350     44.000     25.500     46.000     25.500    148.12000 
4     38.000     25.590     36.000     25.470     46.000     25.500     48.000     25.450    189.23000 
4     40.000     25.530     38.000     25.590     48.000     25.450     50.000     25.470    209.78999 
4     42.000     25.540     40.000     25.530     50.000     25.470     52.000     25.470    147.97000 
4     44.000     25.500     42.000     25.540     52.000     25.470     54.000     25.500     85.72700 
4     46.000     25.500     44.000     25.500     54.000     25.500     56.000     25.560     94.27900 
4     48.000     25.450     46.000     25.500     56.000     25.560     58.000     25.600     78.07700 
4     50.000     25.470     48.000     25.450     58.000     25.600     60.000     25.660     71.18300 
4     52.000     25.470     50.000     25.470     60.000     25.660     62.000     25.740     56.29800 
4     54.000     25.500     52.000     25.470     62.000     25.740     64.000     25.810     38.73000 
4     56.000     25.560     54.000     25.500     64.000     25.810     66.000     25.890     55.66200 
4     58.000     25.600     56.000     25.560     66.000     25.890     68.000     26.120     49.67900 
4     60.000     25.660     58.000     25.600     68.000     26.120     70.000     26.200     31.50600 
4     62.000     25.740     60.000     25.660     70.000     26.200     72.000     26.330     21.29100 
4     64.000     25.810     62.000     25.740     72.000     26.330     74.000     26.360     18.65000 
4     66.000     25.890     64.000     25.810     74.000     26.360     76.000     26.510     21.04200 
4     68.000     26.120     66.000     25.890     76.000     26.510     78.000     26.630     18.67100 
4     70.000     26.200     68.000     26.120     78.000     26.630     80.000     26.770     24.14900 
4     72.000     26.330     70.000     26.200     80.000     26.770     82.000     26.920     44.40300 
4     74.000     26.360     72.000     26.330     82.000     26.920     84.000     27.100    108.95000 
4     76.000     26.510     74.000     26.360     84.000     27.100     86.000     27.310    104.52000 
4     78.000     26.630     76.000     26.510     86.000     27.310     88.000     27.390    105.65000 
4     80.000     26.770     78.000     26.630     88.000     27.390     90.000     27.570    143.63000 
4     82.000     26.920     80.000     26.770     90.000     27.570     92.000     27.740    138.31000 
4     84.000     27.100     82.000     26.920     92.000     27.740     94.000     27.910    103.54000 
4     86.000     27.310     84.000     27.100     94.000     27.910     96.000     28.100     73.15600 
4     88.000     27.390     86.000     27.310     96.000     28.100     98.000     28.240     64.00400 
4     90.000     27.570     88.000     27.390     98.000     28.240    100.000     28.400     67.03300 
4     92.000     27.740     90.000     27.570    100.000     28.400    102.000     28.570     56.46800 
4     94.000     27.910     92.000     27.740    102.000     28.570    104.000     28.820     37.49300 
4     96.000     28.100     94.000     27.910    104.000     28.820    106.000     28.910     33.26600 
4     98.000     28.240     96.000     28.100    106.000     28.910    108.000     29.120     34.39000 
4    100.000     28.400     98.000     28.240    108.000     29.120    110.000     29.350     38.25900 
4      6.000     21.980      0.000     21.080     12.000     23.040     18.000     23.790    330.45999 
4      8.000     22.350      2.000     21.260     14.000     23.380     20.000     23.960    383.95001 
4     10.000     22.740      4.000     21.690     16.000     23.650     22.000     24.150    460.50000 
4     12.000     23.040      6.000     21.980     18.000     23.790     24.000     24.410    475.82999 
4     14.000     23.380      8.000     22.350     20.000     23.960     26.000     24.610    466.56000 
4     16.000     23.650     10.000     22.740     22.000     24.150     28.000     24.830    375.07001 
4     18.000     23.790     12.000     23.040     24.000     24.410     30.000     25.060    412.70999 
4     20.000     23.960     14.000     23.380     26.000     24.610     32.000     25.190    387.32999 
4     22.000     24.150     16.000     23.650     28.000     24.830     34.000     25.350    411.85999 
4     24.000     24.410     18.000     23.790     30.000     25.060     36.000     25.470    338.97000 
4     26.000     24.610     20.000     23.960     32.000     25.190     38.000     25.590    312.64001 
4     28.000     24.830     22.000     24.150     34.000     25.350     40.000     25.530    289.79999 
4     30.000     25.060     24.000     24.410     36.000     25.470     42.000     25.540    404.26999 
4     32.000     25.190     26.000     24.610     38.000     25.590     44.000     25.500    465.81000 
4     34.000     25.350     28.000     24.830     40.000     25.530     46.000     25.500    352.01999 
4     36.000     25.470     30.000     25.060     42.000     25.540     48.000     25.450    195.50999 
4     38.000     25.590     32.000     25.190     44.000     25.500     50.000     25.470    196.78000 
4     40.000     25.530     34.000     25.350     46.000     25.500     52.000     25.470    190.94000 
4     42.000     25.540     36.000     25.470     48.000     25.450     54.000     25.500    168.44000 
4     44.000     25.500     38.000     25.590     50.000     25.470     56.000     25.560    129.74001 
4     46.000     25.500     40.000     25.530     52.000     25.470     58.000     25.600     98.86500 
4     48.000     25.450     42.000     25.540     54.000     25.500     60.000     25.660     92.47900 
4     50.000     25.470     44.000     25.500     56.000     25.560     62.000     25.740     83.28000 
4     52.000     25.470     46.000     25.500     58.000     25.600     64.000     25.810     68.00000 
4     54.000     25.500     48.000     25.450     60.000     25.660     66.000     25.890     52.88900 
4     56.000     25.560     50.000     25.470     62.000     25.740     68.000     26.120     50.55900 
4     58.000     25.600     52.000     25.470     64.000     25.810     70.000     26.200     48.25100 
4     60.000     25.660     54.000     25.500     66.000     25.890     72.000     26.330     39.41400 
4     62.000     25.740     56.000     25.560     68.000     26.120     74.000     26.360     28.14400 
4     64.000     25.810     58.000     25.600     70.000     26.200     76.000     26.510     22.43300 
4     66.000     25.890     60.000     25.660     72.000     26.330     78.000     26.630     22.34800 
4     68.000     26.120     62.000     25.740     74.000     26.360     80.000     26.770     22.76100 
4     70.000     26.200     64.000     25.810     76.000     26.510     82.000     26.920     24.92500 
4     72.000     26.330     66.000     25.890     78.000     26.630     84.000     27.100     37.43700 
4     74.000     26.360     68.000     26.120     80.000     26.770     86.000     27.310     70.09900 
4     76.000     26.510     70.000     26.200     82.000     26.920     88.000     27.390     98.98300 
4     78.000     26.630     72.000     26.330     84.000     27.100     90.000     27.570    110.91000 
4     80.000     26.770     74.000     26.360     86.000     27.310     92.000     27.740    128.37000 
4     82.000     26.920     76.000     26.510     88.000     27.390     94.000     27.910    133.81000 
4     84.000     27.100     78.000     26.630     90.000     27.570     96.000     28.100    123.72000 
4     86.000     27.310     80.000     26.770     92.000     27.740     98.000     28.240     93.22300 
4     88.000     27.390     82.000     26.920     94.000     27.910    100.000     28.400     71.73500 
4     90.000     27.570     84.000     27.100     96.000     28.100    102.000     28.570     70.61800 
4     92.000     27.740     86.000     27.310     98.000     28.240    104.000     28.820     64.77600 
4     94.000     27.910     88.000     27.390    100.000     28.400    106.000     28.910     50.13200 
4     96.000     28.100     90.000     27.570    102.000     28.570    108.000     29.120     42.23500 
4     98.000     28.240     92.000     27.740    104.000     28.820    110.000     29.350     37.88100 
4      4.000     21.690      0.000     21.080     12.000     23.040     16.000     23.650    320.20999 
4      6.000     21.980      2.000     21.260     14.000     23.380     18.000     23.790    343.51999 
4      8.000     22.350      4.000     21.690     16.000     23.650     20.000     23.960    439.10001 
4     10.000     22.740      6.000     21.980     18.000     23.790     22.000     24.150    532.46997 
4     12.000     23.040      8.000     22.350     20.000     23.960     24.000     24.410    527.59998 
4     14.000     23.380     10.000     22.740     22.000     24.150     26.000     24.610    425.79001 
4     16.000     23.650     12.000     23.040     24.000     24.410     28.000     24.830    362.35999 
4     18.000     23.790     14.000     23.380     26.000     24.610     30.000     25.060    360.06000 
4     20.000     23.960     16.000     23.650     28.000     24.830     32.000     25.190    363.76001 
4     22.000     24.150     18.000     23.790     30.000     25.060     34.000     25.350    417.50000 
4     24.000     24.410     20.000     23.960     32.000     25.190     36.000     25.470    256.29999 
4     26.000     24.610     22.000     24.150     34.000     25.350     38.000     25.590    237.34000 
4     28.000     24.830     24.000     24.410     36.000     25.470     40.000     25.530    401.50000 
4     30.000     25.060     26.000     24.610     38.000     25.590     42.000     25.540    464.95001 
4     32.000     25.190     28.000     24.830     40.000     25.530     44.000     25.500    386.50000 
4     34.000     25.350     30.000     25.060     42.000     25.540     46.000     25.500    261.10999 
4     36.000     25.470     32.000     25.190     44.000     25.500     48.000     25.450    156.89000 
4     38.000     25.590     34.000     25.350     46.000     25.500     50.000     25.470    150.03999 
4     40.000     25.530     36.000     25.470     48.000     25.450     52.000     25.470    178.02000 
4     42.000     25.540     38.000     25.590     50.000     25.470     54.000     25.500    133.74001 
4     44.000     25.500     40.000     25.530     52.000     25.470     56.000     25.560    100.60000 
4     46.000     25.500     42.000     25.540     54.000     25.500     58.000     25.600    108.05000 
4     48.000     25.450     44.000     25.500     56.000     25.560     60.000     25.660     95.07300 
4     50.000     25.470     46.000     25.500     58.000     25.600     62.000     25.740     81.01100 
4     52.000     25.470     48.000     25.450     60.000     25.660     64.000     25.810     67.88100 
4     54.000     25.500     50.000     25.470     62.000     25.740     66.000     25.890     51.71800 
4     56.000     25.560     52.000     25.470     64.000     25.810     68.000     26.120     52.67000 
4     58.000     25.600     54.000     25.500     66.000     25.890     70.000     26.200     48.05800 
4     60.000     25.660     56.000     25.560     68.000     26.120     72.000     26.330     32.51500 
4     62.000     25.740     58.000     25.600     70.000     26.200     74.000     26.360     25.39400 
4     64.000     25.810     60.000     25.660     72.000     26.330     76.000     26.510     23.54400 
4     66.000     25.890     62.000     25.740     74.000     26.360     78.000     26.630     22.55300 
4     68.000     26.120     64.000     25.810     76.000     26.510     80.000     26.770     20.37000 
4     70.000     26.200     66.000     25.890     78.000     26.630     82.000     26.920     22.05300 
4     72.000     26.330     68.000     26.120     80.000     26.770     84.000     27.100     38.31000 
4     74.000     26.360     70.000     26.200     82.000     26.920     86.000     27.310     81.93300 
4     76.000     26.510     72.000     26.330     84.000     27.100     88.000     27.390     92.98200 
4     78.000     26.630     74.000     26.360     86.000     27.310     90.000     27.570     95.99500 
4     80.000     26.770     76.000     26.510     88.000     27.390     92.000     27.740    117.19000 
4     82.000     26.920     78.000     26.630     90.000     27.570     94.000     27.910    109.12000 
4     84.000     27.100     80.000     26.770     92.000     27.740     96.000     28.100     84.20300 
4     86.000     27.310     82.000     26.920     94.000     27.910     98.000     28.240     72.49700 
4     88.000     27.390     84.000     27.100     96.000     28.100    100.000     28.400     65.50100 
4     90.000     27.570     86.000     27.310     98.000     28.240    102.000     28.570     62.17400 
4     92.000     27.740     88.000     27.390    100.000     28.400    104.000     28.820     59.33100 
4     94.000     27.910     90.000     27.570    102.000     28.570    106.000     28.910     46.64400 
4     96.000     28.100     92.000     27.740    104.000     28.820    108.000     29.120     36.01300 
4     98.000     28.240     94.000     27.910    106.000     28.910    110.000     29.350     35.19600 
4      2.000     21.260      0.000     21.080     12.000     23.040     14.000     23.380    289.23001 
4      4.000     21.690      2.000     21.260     14.000     23.380     16.000     23.650    325.98999 
4      6.000     21.980      4.000     21.690     16.000     23.650     18.000     23.790    382.31000 
4      8.000     22.350      6.000     21.980     18.000     23.790     20.000     23.960    494.28000 
4     10.000     22.740      8.000     22.350     20.000     23.960     22.000     24.150    621.91998 
4     12.000     23.040     10.000     22.740     22.000     24.150     24.000     24.410    456.10999 
4     14.000     23.380     12.000     23.040     24.000     24.410     26.000     24.610    421.01001 
4     16.000     23.650     14.000     23.380     26.000     24.610     28.000     24.830    305.56000 
4     18.000     23.790     16.000     23.650     28.000     24.830     30.000     25.060    347.54999 
4     20.000     23.960     18.000     23.790     30.000     25.060     32.000     25.190    386.63000 
4     22.000     24.150     20.000     23.960     32.000     25.190     34.000     25.350    371.34000 
4     24.000     24.410     22.000     24.150     34.000     25.350     36.000     25.470    150.57001 
4     26.000     24.610     24.000     24.410     36.000     25.470     38.000     25.590    354.53000 
4     28.000     24.830     26.000     24.610     38.000     25.590     40.000     25.530    484.09000 
4     30.000     25.060     28.000     24.830     40.000     25.530     42.000     25.540    405.01001 
4     32.000     25.190     30.000     25.060     42.000     25.540     44.000     25.500    292.98001 
4     34.000     25.350     32.000     25.190     44.000     25.500     46.000     25.500    224.69000 
4     36.000     25.470     34.000     25.350     46.000     25.500     48.000     25.450    101.58000 
4     38.000     25.590     36.000     25.470     48.000     25.450     50.000     25.470    165.50000 
4     40.000     25.530     38.000     25.590     50.000     25.470     52.000     25.470    160.55000 
4     42.000     25.540     40.000     25.530     52.000     25.470     54.000     25.500     94.98000 
4     44.000     25.500     42.000     25.540     54.000     25.500     56.000     25.560    110.50000 
4     46.000     25.500     44.000     25.500     56.000     25.560     58.000     25.600    113.14000 
4     48.000     25.450     46.000     25.500     58.000     25.600     60.000     25.660     87.66200 
4     50.000     25.470     48.000     25.450     60.000     25.660     62.000     25.740     80.90700 
4     52.000     25.470     50.000     25.470     62.000     25.740     64.000     25.810     63.25700 
4     54.000     25.500     52.000     25.470     64.000     25.810     66.000     25.890     47.79300 
4     56.000     25.560     54.000     25.500     66.000     25.890     68.000     26.120     56.03800 
4     58.000     25.600     56.000     25.560     68.000     26.120     70.000     26.200     39.22700 
4     60.000     25.660     58.000     25.600     70.000     26.200     72.000     26.330     27.05900 
4     62.000     25.740     60.000     25.660     72.000     26.330     74.000     26.360     25.81800 
4     64.000     25.810     62.000     25.740     74.000     26.360     76.000     26.510     23.94600 
4     66.000     25.890     64.000     25.810     76.000     26.510     78.000     26.630     22.28800 
4     68.000     26.120     66.000     25.890     78.000     26.630     80.000     26.770     18.98500 
4     70.000     26.200     68.000     26.120     80.000     26.770     82.000     26.920     22.83400 
4     72.000     26.330     70.000     26.200     82.000     26.920     84.000     27.100     50.68400 
4     74.000     26.360     72.000     26.330     84.000     27.100     86.000     27.310     90.89400 
4     76.000     26.510     74.000     26.360     86.000     27.310     88.000     27.390     85.79600 
4     78.000     26.630     76.000     26.510     88.000     27.390     90.000     27.570     95.79700 
4     80.000     26.770     78.000     26.630     90.000     27.570     92.000     27.740    111.55000 
4     82.000     26.920     80.000     26.770     92.000     27.740     94.000     27.910     78.87200 
4     84.000     27.100     82.000     26.920     94.000     27.910     96.000     28.100     70.81200 
4     86.000     27.310     84.000     27.100     96.000     28.100     98.000     28.240     70.36900 
4     88.000     27.390     86.000     27.310     98.000     28.240    100.000     28.400     59.12200 
4     90.000     27.570     88.000     27.390    100.000     28.400    102.000     28.570     60.42300 
4     92.000     27.740     90.000     27.570    102.000     28.570    104.000     28.820     58.78500 
4     94.000     27.910     92.000     27.740    104.000     28.820    106.000     28.910     39.90400 
4     96.000     28.100     94.000     27.910    106.000     28.910    108.000     29.120     34.81700 
4     98.000     28.240     96.000     28.100    108.000     29.120    110.000     29.350     35.53700 
4      0.000     21.080     18.000     23.790      6.000     21.980     12.000     23.040    409.39999 
4      2.000     21.260     20.000     23.960      8.000     22.350     14.000     23.380    376.39001 
4      4.000     21.690     22.000     24.150     10.000     22.740     16.000     23.650    323.32999 
4      6.000     21.980     24.000     24.410     12.000     23.040     18.000     23.790    336.60999 
4      8.000     22.350     26.000     24.610     14.000     23.380     20.000     23.960    351.14999 
4     10.000     22.740     28.000     24.830     16.000     23.650     22.000     24.150    408.32001 
4     12.000     23.040     30.000     25.060     18.000     23.790     24.000     24.410    398.89999 
4     14.000     23.380     32.000     25.190     20.000     23.960     26.000     24.610    392.17001 
4     16.000     23.650     34.000     25.350     22.000     24.150     28.000     24.830    332.01001 
4     18.000     23.790     36.000     25.470     24.000     24.410     30.000     25.060    368.78000 
4     20.000     23.960     38.000     25.590     26.000     24.610     32.000     25.190    370.45999 
4     22.000     24.150     40.000     25.530     28.000     24.830     34.000     25.350    328.81000 
4     24.000     24.410     42.000     25.540     30.000     25.060     36.000     25.470    242.85001 
4     26.000     24.610     44.000     25.500     32.000     25.190     38.000     25.590    230.81000 
4     28.000     24.830     46.000     25.500     34.000     25.350     40.000     25.530    233.78000 
4     30.000     25.060     48.000     25.450     36.000     25.470     42.000     25.540    281.78000 
4     32.000     25.190     50.000     25.470     38.000     25.590     44.000     25.500    287.14999 
4     34.000     25.350     52.000     25.470     40.000     25.530     46.000     25.500    224.60001 
4     36.000     25.470     54.000     25.500     42.000     25.540     48.000     25.450    158.45000 
4     38.000     25.590     56.000     25.560     44.000     25.500     50.000     25.470    150.23000 
4     40.000     25.530     58.000     25.600     46.000     25.500     52.000     25.470    132.85001 
4     42.000     25.540     60.000     25.660     48.000     25.450     54.000     25.500    109.59000 
4     44.000     25.500     62.000     25.740     50.000     25.470     56.000     25.560     92.62700 
4     46.000     25.500     64.000     25.810     52.000     25.470     58.000     25.600     83.75900 
4     48.000     25.450     66.000     25.890     54.000     25.500     60.000     25.660     83.99800 
4     50.000     25.470     68.000     26.120     56.000     25.560     62.000     25.740     76.61100 
4     52.000     25.470     70.000     26.200     58.000     25.600     64.000     25.810     65.76300 
4     54.000     25.500     72.000     26.330     60.000     25.660     66.000     25.890     57.08200 
4     56.000     25.560     74.000     26.360     62.000     25.740     68.000     26.120     52.03500 
4     58.000     25.600     76.000     26.510     64.000     25.810     70.000     26.200     47.25200 
4     60.000     25.660     78.000     26.630     66.000     25.890     72.000     26.330     42.83400 
4     62.000     25.740     80.000     26.770     68.000     26.120     74.000     26.360     49.60400 
4     64.000     25.810     82.000     26.920     70.000     26.200     76.000     26.510     59.62800 
4     66.000     25.890     84.000     27.100     72.000     26.330     78.000     26.630     65.48500 
4     68.000     26.120     86.000     27.310     74.000     26.360     80.000     26.770     71.47000 
4     70.000     26.200     88.000     27.390     76.000     26.510     82.000     26.920     73.62500 
4     72.000     26.330     90.000     27.570     78.000     26.630     84.000     27.100     76.30900 
4     74.000     26.360     92.000     27.740     80.000     26.770     86.000     27.310     77.14700 
4     76.000     26.510     94.000     27.910     82.000     26.920     88.000     27.390     78.46500 
4     78.000     26.630     96.000     28.100     84.000     27.100     90.000     27.570     81.50800 
4     80.000     26.770     98.000     28.240     86.000     27.310     92.000     27.740     86.94900 
4     82.000     26.920    100.000     28.400     88.000     27.390     94.000     27.910     83.85700 
4     84.000     27.100    102.000     28.570     90.000     27.570     96.000     28.100     76.06000 
4     86.000     27.310    104.000     28.820     92.000     27.740     98.000     28.240     62.99300 
4     88.000     27.390    106.000     28.910     94.000     27.910    100.000     28.400     57.16400 
4     90.000     27.570    108.000     29.120     96.000     28.100    102.000     28.570     59.27400 
4     92.000     27.740    110.000     29.350     98.000     28.240    104.000     28.820     58.40500 
4      8.000     22.350      0.000     21.080     16.000     23.650     24.000     24.410    462.85999 
4     10.000     22.740      2.000     21.260     18.000     23.790     26.000     24.610    515.10999 
4     12.000     23.040      4.000     21.690     20.000     23.960     28.000     24.830    512.53998 
4     14.000     23.380      6.000     21.980     22.000     24.150     30.000     25.060    422.19000 
4     16.000     23.650      8.000     22.350     24.000     24.410     32.000     25.190    358.14001 
4     18.000     23.790     10.000     22.740     26.000     24.610     34.000     25.350    332.14999 
4     20.000     23.960     12.000     23.040     28.000     24.830     36.000     25.470    303.13000 
4     22.000     24.150     14.000     23.380     30.000     25.060     38.000     25.590    351.35999 
4     24.000     24.410     16.000     23.650     32.000     25.190     40.000     25.530    300.14001 
4     26.000     24.610     18.000     23.790     34.000     25.350     42.000     25.540    303.72000 
4     28.000     24.830     20.000     23.960     36.000     25.470     44.000     25.500    381.42001 
4     30.000     25.060     22.000     24.150     38.000     25.590     46.000     25.500    383.64999 
4     32.000     25.190     24.000     24.410     40.000     25.530     48.000     25.450    320.67001 
4     34.000     25.350     26.000     24.610     42.000     25.540     50.000     25.470    230.08000 
4     36.000     25.470     28.000     24.830     44.000     25.500     52.000     25.470    160.96001 
4     38.000     25.590     30.000     25.060     46.000     25.500     54.000     25.500    140.95000 
4     40.000     25.530     32.000     25.190     48.000     25.450     56.000     25.560    143.78999 
4     42.000     25.540     34.000     25.350     50.000     25.470     58.000     25.600    131.14000 
4     44.000     25.500     36.000     25.470     52.000     25.470     60.000     25.660    124.83000 
4     46.000     25.500     38.000     25.590     54.000     25.500     62.000     25.740    133.45000 
4     48.000     25.450     40.000     25.530     56.000     25.560     64.000     25.810    117.11000 
4     50.000     25.470     42.000     25.540     58.000     25.600     66.000     25.890    101.98000 
4     52.000     25.470     44.000     25.500     60.000     25.660     68.000     26.120     85.53000 
4     54.000     25.500     46.000     25.500     62.000     25.740     70.000     26.200     63.64800 
4     56.000     25.560     48.000     25.450     64.000     25.810     72.000     26.330     55.36200 
4     58.000     25.600     50.000     25.470     66.000     25.890     74.000     26.360     45.16700 
4     60.000     25.660     52.000     25.470     68.000     26.120     76.000     26.510     36.07000 
4     62.000     25.740     54.000     25.500     70.000     26.200     78.000     26.630     32.64300 
4     64.000     25.810     56.000     25.560     72.000     26.330     80.000     26.770     30.26800 
4     66.000     25.890     58.000     25.600     74.000     26.360     82.000     26.920     27.69400 
4     68.000     26.120     60.000     25.660     76.000     26.510     84.000     27.100     24.15000 
4     70.000     26.200     62.000     25.740     78.000     26.630     86.000     27.310     24.07400 
4     72.000     26.330     64.000     25.810     80.000     26.770     88.000     27.390     32.51800 
4     74.000     26.360     66.000     25.890     82.000     26.920     90.000     27.570     59.57600 
4     76.000     26.510     68.000     26.120     84.000     27.100     92.000     27.740     71.46600 
4     78.000     26.630     70.000     26.200     86.000     27.310     94.000     27.910     79.28200 
4     80.000     26.770     72.000     26.330     88.000     27.390     96.000     28.100     92.21400 
4     82.000     26.920     74.000     26.360     90.000     27.570     98.000     28.240     87.50700 
4     84.000     27.100     76.000     26.510     92.000     27.740    100.000     28.400     76.58600 
4     86.000     27.310     78.000     26.630     94.000     27.910    102.000     28.570     72.09900 
4     88.000     27.390     80.000     26.770     96.000     28.100    104.000     28.820     69.62600 
4     90.000     27.570     82.000     26.920     98.000     28.240    106.000     28.910     68.39500 
4     92.000     27.740     84.000     27.100    100.000     28.400    108.000     29.120     63.07700 
4     94.000     27.910     86.000     27.310    102.000     28.570    110.000     29.350     53.75400 
4      0.000     21.080     18.000     23.790      8.000     22.350     10.000     22.740    419.17001 
4      2.000     21.260     20.000     23.960     10.000     22.740     12.000     23.040    359.47000 
4      4.000     21.690     22.000     24.150     12.000     23.040     14.000     23.380    319.04001 
4      6.000     21.980     24.000     24.410     14.000     23.380     16.000     23.650    288.63000 
4      8.000     22.350     26.000     24.610     16.000     23.650     18.000     23.790    369.81000 
4     10.000     22.740     28.000     24.830     18.000     23.790     20.000     23.960    376.69000 
4     12.000     23.040     30.000     25.060     20.000     23.960     22.000     24.150    482.29001 
4     14.000     23.380     32.000     25.190     22.000     24.150     24.000     24.410    346.45999 
4     16.000     23.650     34.000     25.350     24.000     24.410     26.000     24.610    342.62000 
4     18.000     23.790     36.000     25.470     26.000     24.610     28.000     24.830    346.87000 
4     20.000     23.960     38.000     25.590     28.000     24.830     30.000     25.060    332.95999 
4     22.000     24.150     40.000     25.530     30.000     25.060     32.000     25.190    355.57999 
4     24.000     24.410     42.000     25.540     32.000     25.190     34.000     25.350    241.06000 
4     26.000     24.610     44.000     25.500     34.000     25.350     36.000     25.470    141.39000 
4     28.000     24.830     46.000     25.500     36.000     25.470     38.000     25.590    258.35001 
4     30.000     25.060     48.000     25.450     38.000     25.590     40.000     25.530    329.07999 
4     32.000     25.190     50.000     25.470     40.000     25.530     42.000     25.540    272.25000 
4     34.000     25.350     52.000     25.470     42.000     25.540     44.000     25.500    192.45000 
4     36.000     25.470     54.000     25.500     44.000     25.500     46.000     25.500    165.58000 
4     38.000     25.590     56.000     25.560     46.000     25.500     48.000     25.450    135.19000 
4     40.000     25.530     58.000     25.600     48.000     25.450     50.000     25.470    133.67999 
4     42.000     25.540     60.000     25.660     50.000     25.470     52.000     25.470    106.00000 
4     44.000     25.500     62.000     25.740     52.000     25.470     54.000     25.500     71.45400 
4     46.000     25.500     64.000     25.810     54.000     25.500     56.000     25.560     92.75800 
4     48.000     25.450     66.000     25.890     56.000     25.560     58.000     25.600     92.07400 
4     50.000     25.470     68.000     26.120     58.000     25.600     60.000     25.660     80.23200 
4     52.000     25.470     70.000     26.200     60.000     25.660     62.000     25.740     70.28300 
4     54.000     25.500     72.000     26.330     62.000     25.740     64.000     25.810     57.82400 
4     56.000     25.560     74.000     26.360     64.000     25.810     66.000     25.890     57.04100 
4     58.000     25.600     76.000     26.510     66.000     25.890     68.000     26.120     47.01700 
4     60.000     25.660     78.000     26.630     68.000     26.120     70.000     26.200     34.98800 
4     62.000     25.740     80.000     26.770     70.000     26.200     72.000     26.330     37.05400 
4     64.000     25.810     82.000     26.920     72.000     26.330     74.000     26.360     60.48800 
4     66.000     25.890     84.000     27.100     74.000     26.360     76.000     26.510     62.21900 
4     68.000     26.120     86.000     27.310     76.000     26.510     78.000     26.630     60.43700 
4     70.000     26.200     88.000     27.390     78.000     26.630     80.000     26.770     68.84400 
4     72.000     26.330     90.000     27.570     80.000     26.770     82.000     26.920     67.53800 
4     74.000     26.360     92.000     27.740     82.000     26.920     84.000     27.100     80.02700 
4     76.000     26.510     94.000     27.910     84.000     27.100     86.000     27.310     75.94300 
4     78.000     26.630     96.000     28.100     86.000     27.310     88.000     27.390     70.24600 
4     80.000     26.770     98.000     28.240     88.000     27.390     90.000     27.570     83.88100 
4     82.000     26.920    100.000     28.400     90.000     27.570     92.000     27.740     84.51200 
4     84.000     27.100    102.000     28.570     92.000     27.740     94.000     27.910     61.87400 
4     86.000     27.310    104.000     28.820     94.000     27.910     96.000     28.100     52.70600 
4     88.000     27.390    106.000     28.910     96.000     28.100     98.000     28.240     56.21600 
4     90.000     27.570    108.000     29.120     98.000     28.240    100.000     28.400     59.16000 
4     92.000     27.740    110.000     29.350    100.000     28.400    102.000     28.570     56.06000 
4      2.000     21.260      0.000     21.080     14.000     23.380     16.000     23.650    268.06000 
4      4.000     21.690      2.000     21.260     16.000     23.650     18.000     23.790    398.88000 
4      6.000     21.980      4.000     21.690     18.000     23.790     20.000     23.960    420.95001 
4      8.000     22.350      6.000     21.980     20.000     23.960     22.000     24.150    661.52002 
4     10.000     22.740      8.000     22.350     22.000     24.150     24.000     24.410    530.46002 
4     12.000     23.040     10.000     22.740     24.000     24.410     26.000     24.610    457.84000 
4     14.000     23.380     12.000     23.040     26.000     24.610     28.000     24.830    337.64999 
4     16.000     23.650     14.000     23.380     28.000     24.830     30.000     25.060    253.78999 
4     18.000     23.790     16.000     23.650     30.000     25.060     32.000     25.190    385.20001 
4     20.000     23.960     18.000     23.790     32.000     25.190     34.000     25.350    284.32999 
4     22.000     24.150     20.000     23.960     34.000     25.350     36.000     25.470    222.96001 
4     24.000     24.410     22.000     24.150     36.000     25.470     38.000     25.590    329.66000 
4     26.000     24.610     24.000     24.410     38.000     25.590     40.000     25.530    458.20999 
4     28.000     24.830     26.000     24.610     40.000     25.530     42.000     25.540    365.39999 
4     30.000     25.060     28.000     24.830     42.000     25.540     44.000     25.500    251.55000 
4     32.000     25.190     30.000     25.060     44.000     25.500     46.000     25.500    255.46001 
4     34.000     25.350     32.000     25.190     46.000     25.500     48.000     25.450    159.73000 
4     36.000     25.470     34.000     25.350     48.000     25.450     50.000     25.470     92.26800 
4     38.000     25.590     36.000     25.470     50.000     25.470     52.000     25.470    136.27000 
4     40.000     25.530     38.000     25.590     52.000     25.470     54.000     25.500    112.15000 
4     42.000     25.540     40.000     25.530     54.000     25.500     56.000     25.560    136.00000 
4     44.000     25.500     42.000     25.540     56.000     25.560     58.000     25.600    134.41000 
4     46.000     25.500     44.000     25.500     58.000     25.600     60.000     25.660    125.10000 
4     48.000     25.450     46.000     25.500     60.000     25.660     62.000     25.740     98.67100 
4     50.000     25.470     48.000     25.450     62.000     25.740     64.000     25.810     86.86600 
4     52.000     25.470     50.000     25.470     64.000     25.810     66.000     25.890     75.56600 
4     54.000     25.500     52.000     25.470     66.000     25.890     68.000     26.120     46.58400 
4     56.000     25.560     54.000     25.500     68.000     26.120     70.000     26.200     44.43300 
4     58.000     25.600     56.000     25.560     70.000     26.200     72.000     26.330     32.98000 
4     60.000     25.660     58.000     25.600     72.000     26.330     74.000     26.360     33.43800 
4     62.000     25.740     60.000     25.660     74.000     26.360     76.000     26.510     32.85300 
4     64.000     25.810     62.000     25.740     76.000     26.510     78.000     26.630     25.04400 
4     66.000     25.890     64.000     25.810     78.000     26.630     80.000     26.770     24.11100 
4     68.000     26.120     66.000     25.890     80.000     26.770     82.000     26.920     19.38600 
4     70.000     26.200     68.000     26.120     82.000     26.920     84.000     27.100     26.48100 
4     72.000     26.330     70.000     26.200     84.000     27.100     86.000     27.310     41.61400 
4     74.000     26.360     72.000     26.330     86.000     27.310     88.000     27.390     76.09300 
4     76.000     26.510     74.000     26.360     88.000     27.390     90.000     27.570     85.21900 
4     78.000     26.630     76.000     26.510     90.000     27.570     92.000     27.740     85.62800 
4     80.000     26.770     78.000     26.630     92.000     27.740     94.000     27.910     71.83000 
4     82.000     26.920     80.000     26.770     94.000     27.910     96.000     28.100     59.58100 
4     84.000     27.100     82.000     26.920     96.000     28.100     98.000     28.240     76.55100 
4     86.000     27.310     84.000     27.100     98.000     28.240    100.000     28.400     72.28500 
4     88.000     27.390     86.000     27.310    100.000     28.400    102.000     28.570     56.01700 
4     90.000     27.570     88.000     27.390    102.000     28.570    104.000     28.820     65.34100 
4     92.000     27.740     90.000     27.570    104.000     28.820    106.000     28.910     64.08300 
4     94.000     27.910     92.000     27.740    106.000     28.910    108.000     29.120     39.44600 
4     96.000     28.100     94.000     27.910    108.000     29.120    110.000     29.350     34.70000 
4      4.000     21.690      0.000     21.080     16.000     23.650     20.000     23.960    387.85999 
4      6.000     21.980      2.000     21.260     18.000     23.790     22.000     24.150    485.54999 
4      8.000     22.350      4.000     21.690     20.000     23.960     24.000     24.410    579.59003 
4     10.000     22.740      6.000     21.980     22.000     24.150     26.000     24.610    532.23999 
4     12.000     23.040      8.000     22.350     24.000     24.410     28.000     24.830    440.54999 
4     14.000     23.380     10.000     22.740     26.000     24.610     30.000     25.060    323.54999 
4     16.000     23.650     12.000     23.040     28.000     24.830     32.000     25.190    277.35001 
4     18.000     23.790     14.000     23.380     30.000     25.060     34.000     25.350    307.89001 
4     20.000     23.960     16.000     23.650     32.000     25.190     36.000     25.470    238.50000 
4     22.000     24.150     18.000     23.790     34.000     25.350     38.000     25.590    294.88000 
4     24.000     24.410     20.000     23.960     36.000     25.470     40.000     25.530    425.42001 
4     26.000     24.610     22.000     24.150     38.000     25.590     42.000     25.540    395.66000 
4     28.000     24.830     24.000     24.410     40.000     25.530     44.000     25.500    310.85999 
4     30.000     25.060     26.000     24.610     42.000     25.540     46.000     25.500    237.58000 
4     32.000     25.190     28.000     24.830     44.000     25.500     48.000     25.450    221.20000 
4     34.000     25.350     30.000     25.060     46.000     25.500     50.000     25.470    170.85001 
4     36.000     25.470     32.000     25.190     48.000     25.450     52.000     25.470    107.39000 
4     38.000     25.590     34.000     25.350     50.000     25.470     54.000     25.500     98.35500 
4     40.000     25.530     36.000     25.470     52.000     25.470     56.000     25.560    125.43000 
4     42.000     25.540     38.000     25.590     54.000     25.500     58.000     25.600    163.80000 
4     44.000     25.500     40.000     25.530     56.000     25.560     60.000     25.660    151.80000 
4     46.000     25.500     42.000     25.540     58.000     25.600     62.000     25.740    136.56000 
4     48.000     25.450     44.000     25.500     60.000     25.660     64.000     25.810    114.83000 
4     50.000     25.470     46.000     25.500     62.000     25.740     66.000     25.890     97.65700 
4     52.000     25.470     48.000     25.450     64.000     25.810     68.000     26.120     82.68100 
4     54.000     25.500     50.000     25.470     66.000     25.890     70.000     26.200     50.33200 
4     56.000     25.560     52.000     25.470     68.000     26.120     72.000     26.330     37.37700 
4     58.000     25.600     54.000     25.500     70.000     26.200     74.000     26.360     37.32800 
4     60.000     25.660     56.000     25.560     72.000     26.330     76.000     26.510     40.15000 
4     62.000     25.740     58.000     25.600     74.000     26.360     78.000     26.630     36.80700 
4     64.000     25.810     60.000     25.660     76.000     26.510     80.000     26.770     29.23000 
4     66.000     25.890     62.000     25.740     78.000     26.630     82.000     26.920     25.50300 
4     68.000     26.120     64.000     25.810     80.000     26.770     84.000     27.100     23.86500 
4     70.000     26.200     66.000     25.890     82.000     26.920     86.000     27.310     24.33900 
4     72.000     26.330     68.000     26.120     84.000     27.100     88.000     27.390     31.67900 
4     74.000     26.360     70.000     26.200     86.000     27.310     90.000     27.570     59.00900 
4     76.000     26.510     72.000     26.330     88.000     27.390     92.000     27.740     79.66300 
4     78.000     26.630     74.000     26.360     90.000     27.570     94.000     27.910     73.76600 
4     80.000     26.770     76.000     26.510     92.000     27.740     96.000     28.100     62.23700 
4     82.000     26.920     78.000     26.630     94.000     27.910     98.000     28.240     62.42100 
4     84.000     27.100     80.000     26.770     96.000     28.100    100.000     28.400     75.96500 
4     86.000     27.310     82.000     26.920     98.000     28.240    102.000     28.570     79.05000 
4     88.000     27.390     84.000     27.100    100.000     28.400    104.000     28.820     66.23900 
4     90.000     27.570     86.000     27.310    102.000     28.570    106.000     28.910     65.25000 
4     92.000     27.740     88.000     27.390    104.000     28.820    108.000     29.120     66.61200 
4     94.000     27.910     90.000     27.570    106.000     28.910    110.000     29.350     53.35000 
4     10.000     22.740      0.000     21.080     20.000     23.960     30.000     25.060    506.37000 
4     12.000     23.040      2.000     21.260     22.000     24.150     32.000     25.190    434.89001 
4     14.000     23.380      4.000     21.690     24.000     24.410     34.000     25.350    375.26001 
4     16.000     23.650      6.000     21.980     26.000     24.610     36.000     25.470    294.64001 
4     18.000     23.790      8.000     22.350     28.000     24.830     38.000     25.590    287.29999 
4     20.000     23.960     10.000     22.740     30.000     25.060     40.000     25.530    299.01001 
4     22.000     24.150     12.000     23.040     32.000     25.190     42.000     25.540    312.79999 
4     24.000     24.410     14.000     23.380     34.000     25.350     44.000     25.500    300.16000 
4     26.000     24.610     16.000     23.650     36.000     25.470     46.000     25.500    368.95999 
4     28.000     24.830     18.000     23.790     38.000     25.590     48.000     25.450    359.23001 
4     30.000     25.060     20.000     23.960     40.000     25.530     50.000     25.470    289.20999 
4     32.000     25.190     22.000     24.150     42.000     25.540     52.000     25.470    227.27000 
4     34.000     25.350     24.000     24.410     44.000     25.500     54.000     25.500    187.07001 
4     36.000     25.470     26.000     24.610     46.000     25.500     56.000     25.560    133.02000 
4     38.000     25.590     28.000     24.830     48.000     25.450     58.000     25.600    131.41000 
4     40.000     25.530     30.000     25.060     50.000     25.470     60.000     25.660    135.89999 
4     42.000     25.540     32.000     25.190     52.000     25.470     62.000     25.740    134.66000 
4     44.000     25.500     34.000     25.350     54.000     25.500     64.000     25.810    148.24001 
4     46.000     25.500     36.000     25.470     56.000     25.560     66.000     25.890    153.28000 
4     48.000     25.450     38.000     25.590     58.000     25.600     68.000     26.120    135.33000 
4     50.000     25.470     40.000     25.530     60.000     25.660     70.000     26.200    112.02000 
4     52.000     25.470     42.000     25.540     62.000     25.740     72.000     26.330     88.26000 
4     54.000     25.500     44.000     25.500     64.000     25.810     74.000     26.360     66.58000 
4     56.000     25.560     46.000     25.500     66.000     25.890     76.000     26.510     52.98900 
4     58.000     25.600     48.000     25.450     68.000     26.120     78.000     26.630     43.37700 
4     60.000     25.660     50.000     25.470     70.000     26.200     80.000     26.770     39.49900 
4     62.000     25.740     52.000     25.470     72.000     26.330     82.000     26.920     38.88800 
4     64.000     25.810     54.000     25.500     74.000     26.360     84.000     27.100     37.39900 
4     66.000     25.890     56.000     25.560     76.000     26.510     86.000     27.310     33.05500 
4     68.000     26.120     58.000     25.600     78.000     26.630     88.000     27.390     27.90900 
4     70.000     26.200     60.000     25.660     80.000     26.770     90.000     27.570     25.89900 
4     72.000     26.330     62.000     25.740     82.000     26.920     92.000     27.740     31.44500 
4     74.000     26.360     64.000     25.810     84.000     27.100     94.000     27.910     46.17300 
4     76.000     26.510     66.000     25.890     86.000     27.310     96.000     28.100     55.12900 
4     78.000     26.630     68.000     26.120     88.000     27.390     98.000     28.240     63.18100 
4     80.000     26.770     70.000     26.200     90.000     27.570    100.000     28.400     69.19500 
4     82.000     26.920     72.000     26.330     92.000     27.740    102.000     28.570     65.92400 
4     84.000     27.100     74.000     26.360     94.000     27.910    104.000     28.820     70.66700 
4     86.000     27.310     76.000     26.510     96.000     28.100    106.000     28.910     76.02200 
4     88.000     27.390     78.000     26.630     98.000     28.240    108.000     29.120     72.77300 
4     90.000     27.570     80.000     26.770    100.000     28.400    110.000     29.350     71.01300 
4      6.000     21.980      0.000     21.080     18.000     23.790     24.000     24.410    468.34000 
4      8.000     22.350      2.000     21.260     20.000     23.960     26.000     24.610    549.38000 
4     10.000     22.740      4.000     21.690     22.000     24.150     28.000     24.830    488.03000 
4     12.000     23.040      6.000     21.980     24.000     24.410     30.000     25.060    422.10999 
4     14.000     23.380      8.000     22.350     26.000     24.610     32.000     25.190    336.63000 
4     16.000     23.650     10.000     22.740     28.000     24.830     34.000     25.350    272.48001 
4     18.000     23.790     12.000     23.040     30.000     25.060     36.000     25.470    267.32999 
4     20.000     23.960     14.000     23.380     32.000     25.190     38.000     25.590    250.16000 
4     22.000     24.150     16.000     23.650     34.000     25.350     40.000     25.530    334.14999 
4     24.000     24.410     18.000     23.790     36.000     25.470     42.000     25.540    406.95999 
4     26.000     24.610     20.000     23.960     38.000     25.590     44.000     25.500    390.09000 
4     28.000     24.830     22.000     24.150     40.000     25.530     46.000     25.500    289.37000 
4     30.000     25.060     24.000     24.410     42.000     25.540     48.000     25.450    227.64000 
4     32.000     25.190     26.000     24.610     44.000     25.500     50.000     25.470    210.59000 
4     34.000     25.350     28.000     24.830     46.000     25.500     52.000     25.470    164.86000 
4     36.000     25.470     30.000     25.060     48.000     25.450     54.000     25.500    113.32000 
4     38.000     25.590     32.000     25.190     50.000     25.470     56.000     25.560    105.07000 
4     40.000     25.530     34.000     25.350     52.000     25.470     58.000     25.600    124.32000 
4     42.000     25.540     36.000     25.470     54.000     25.500     60.000     25.660    166.14999 
4     44.000     25.500     38.000     25.590     56.000     25.560     62.000     25.740    168.37000 
4     46.000     25.500     40.000     25.530     58.000     25.600     64.000     25.810    147.16000 
4     48.000     25.450     42.000     25.540     60.000     25.660     66.000     25.890    125.96000 
4     50.000     25.470     44.000     25.500     62.000     25.740     68.000     26.120    106.55000 
4     52.000     25.470     46.000     25.500     64.000     25.810     70.000     26.200     81.70200 
4     54.000     25.500     48.000     25.450     66.000     25.890     72.000     26.330     52.19400 
4     56.000     25.560     50.000     25.470     68.000     26.120     74.000     26.360     39.96400 
4     58.000     25.600     52.000     25.470     70.000     26.200     76.000     26.510     38.92700 
4     60.000     25.660     54.000     25.500     72.000     26.330     78.000     26.630     42.98200 
4     62.000     25.740     56.000     25.560     74.000     26.360     80.000     26.770     40.43600 
4     64.000     25.810     58.000     25.600     76.000     26.510     82.000     26.920     32.80600 
4     66.000     25.890     60.000     25.660     78.000     26.630     84.000     27.100     29.63900 
4     68.000     26.120     62.000     25.740     80.000     26.770     86.000     27.310     25.50700 
4     70.000     26.200     64.000     25.810     82.000     26.920     88.000     27.390     24.46600 
4     72.000     26.330     66.000     25.890     84.000     27.100     90.000     27.570     28.64600 
4     74.000     26.360     68.000     26.120     86.000     27.310     92.000     27.740     49.55500 
4     76.000     26.510     70.000     26.200     88.000     27.390     94.000     27.910     64.39500 
4     78.000     26.630     72.000     26.330     90.000     27.570     96.000     28.100     66.56900 
4     80.000     26.770     74.000     26.360     92.000     27.740     98.000     28.240     61.74700 
4     82.000     26.920     76.000     26.510     94.000     27.910    100.000     28.400     64.04900 
4     84.000     27.100     78.000     26.630     96.000     28.100    102.000     28.570     76.68800 
4     86.000     27.310     80.000     26.770     98.000     28.240    104.000     28.820     79.52300 
4     88.000     27.390     82.000     26.920    100.000     28.400    106.000     28.910     72.78400 
4     90.000     27.570     84.000     27.100    102.000     28.570    108.000     29.120     69.02200 
4     92.000     27.740     86.000     27.310    104.000     28.820    110.000     29.350     66.79900 
4      4.000     21.690      0.000     21.080     20.000     23.960     24.000     24.410    502.92001 
4      6.000     21.980      2.000     21.260     22.000     24.150     26.000     24.610    458.73001 
4      8.000     22.350      4.000     21.690     24.000     24.410     28.000     24.830    445.92999 
4     10.000     22.740      6.000     21.980     26.000     24.610     30.000     25.060    384.10999 
4     12.000     23.040      8.000     22.350     28.000     24.830     32.000     25.190    333.72000 
4     14.000     23.380     10.000     22.740     30.000     25.060     34.000     25.350    285.32999 
4     16.000     23.650     12.000     23.040     32.000     25.190     36.000     25.470    185.32001 
4     18.000     23.790     14.000     23.380     34.000     25.350     38.000     25.590    223.00999 
4     20.000     23.960     16.000     23.650     36.000     25.470     40.000     25.530    389.95999 
4     22.000     24.150     18.000     23.790     38.000     25.590     42.000     25.540    474.41000 
4     24.000     24.410     20.000     23.960     40.000     25.530     44.000     25.500    335.92999 
4     26.000     24.610     22.000     24.150     42.000     25.540     46.000     25.500    244.25999 
4     28.000     24.830     24.000     24.410     44.000     25.500     48.000     25.450    216.17000 
4     30.000     25.060     26.000     24.610     46.000     25.500     50.000     25.470    181.38000 
4     32.000     25.190     28.000     24.830     48.000     25.450     52.000     25.470    170.62000 
4     34.000     25.350     30.000     25.060     50.000     25.470     54.000     25.500    122.54000 
4     36.000     25.470     32.000     25.190     52.000     25.470     56.000     25.560     84.73900 
4     38.000     25.590     34.000     25.350     54.000     25.500     58.000     25.600    121.15000 
4     40.000     25.530     36.000     25.470     56.000     25.560     60.000     25.660    191.03999 
4     42.000     25.540     38.000     25.590     58.000     25.600     62.000     25.740    195.42999 
4     44.000     25.500     40.000     25.530     60.000     25.660     64.000     25.810    163.25999 
4     46.000     25.500     42.000     25.540     62.000     25.740     66.000     25.890    146.74001 
4     48.000     25.450     44.000     25.500     64.000     25.810     68.000     26.120    121.69000 
4     50.000     25.470     46.000     25.500     66.000     25.890     70.000     26.200     82.54500 
4     52.000     25.470     48.000     25.450     68.000     26.120     72.000     26.330     50.52700 
4     54.000     25.500     50.000     25.470     70.000     26.200     74.000     26.360     36.64900 
4     56.000     25.560     52.000     25.470     72.000     26.330     76.000     26.510     43.02700 
4     58.000     25.600     54.000     25.500     74.000     26.360     78.000     26.630     51.61200 
4     60.000     25.660     56.000     25.560     76.000     26.510     80.000     26.770     46.25200 
4     62.000     25.740     58.000     25.600     78.000     26.630     82.000     26.920     39.47200 
4     64.000     25.810     60.000     25.660     80.000     26.770     84.000     27.100     34.74000 
4     66.000     25.890     62.000     25.740     82.000     26.920     86.000     27.310     31.42100 
4     68.000     26.120     64.000     25.810     84.000     27.100     88.000     27.390     23.34100 
4     70.000     26.200     66.000     25.890     86.000     27.310     90.000     27.570     19.94300 
4     72.000     26.330     68.000     26.120     88.000     27.390     92.000     27.740     27.69200 
4     74.000     26.360     70.000     26.200     90.000     27.570     94.000     27.910     48.56100 
4     76.000     26.510     72.000     26.330     92.000     27.740     96.000     28.100     52.76000 
4     78.000     26.630     74.000     26.360     94.000     27.910     98.000     28.240     56.28900 
4     80.000     26.770     76.000     26.510     96.000     28.100    100.000     28.400     69.07000 
4     82.000     26.920     78.000     26.630     98.000     28.240    102.000     28.570     76.41500 
4     84.000     27.100     80.000     26.770    100.000     28.400    104.000     28.820     85.00200 
4     86.000     27.310     82.000     26.920    102.000     28.570    106.000     28.910     87.17200 
4     88.000     27.390     84.000     27.100    104.000     28.820    108.000     29.120     71.88800 
4     90.000     27.570     86.000     27.310    106.000     28.910    110.000     29.350     69.23600 
4     12.000     23.040      0.000     21.080     24.000     24.410     36.000     25.470    367.42999 
4     14.000     23.380      2.000     21.260     26.000     24.610     38.000     25.590    312.16000 
4     16.000     23.650      4.000     21.690     28.000     24.830     40.000     25.530    280.12000 
4     18.000     23.790      6.000     21.980     30.000     25.060     42.000     25.540    291.42001 
4     20.000     23.960      8.000     22.350     32.000     25.190     44.000     25.500    272.76999 
4     22.000     24.150     10.000     22.740     34.000     25.350     46.000     25.500    309.63000 
4     24.000     24.410     12.000     23.040     36.000     25.470     48.000     25.450    350.98001 
4     26.000     24.610     14.000     23.380     38.000     25.590     50.000     25.470    341.45999 
4     28.000     24.830     16.000     23.650     40.000     25.530     52.000     25.470    280.32999 
4     30.000     25.060     18.000     23.790     42.000     25.540     54.000     25.500    225.91000 
4     32.000     25.190     20.000     23.960     44.000     25.500     56.000     25.560    206.84000 
4     34.000     25.350     22.000     24.150     46.000     25.500     58.000     25.600    169.55000 
4     36.000     25.470     24.000     24.410     48.000     25.450     60.000     25.660    138.00999 
4     38.000     25.590     26.000     24.610     50.000     25.470     62.000     25.740    132.25999 
4     40.000     25.530     28.000     24.830     52.000     25.470     64.000     25.810    144.67999 
4     42.000     25.540     30.000     25.060     54.000     25.500     66.000     25.890    163.45000 
4     44.000     25.500     32.000     25.190     56.000     25.560     68.000     26.120    159.86000 
4     46.000     25.500     34.000     25.350     58.000     25.600     70.000     26.200    148.42000 
4     48.000     25.450     36.000     25.470     60.000     25.660     72.000     26.330    131.00000 
4     50.000     25.470     38.000     25.590     62.000     25.740     74.000     26.360    109.90000 
4     52.000     25.470     40.000     25.530     64.000     25.810     76.000     26.510     87.85300 
4     54.000     25.500     42.000     25.540     66.000     25.890     78.000     26.630     63.27600 
4     56.000     25.560     44.000     25.500     68.000     26.120     80.000     26.770     51.25000 
4     58.000     25.600     46.000     25.500     70.000     26.200     82.000     26.920     47.18100 
4     60.000     25.660     48.000     25.450     72.000     26.330     84.000     27.100     48.01200 
4     62.000     25.740     50.000     25.470     74.000     26.360     86.000     27.310     45.49200 
4     64.000     25.810     52.000     25.470     76.000     26.510     88.000     27.390     39.80400 
4     66.000     25.890     54.000     25.500     78.000     26.630     90.000     27.570     36.91900 
4     68.000     26.120     56.000     25.560     80.000     26.770     92.000     27.740     32.06600 
4     70.000     26.200     58.000     25.600     82.000     26.920     94.000     27.910     28.44400 
4     72.000     26.330     60.000     25.660     84.000     27.100     96.000     28.100     27.95200 
4     74.000     26.360     62.000     25.740     86.000     27.310     98.000     28.240     38.62700 
4     76.000     26.510     64.000     25.810     88.000     27.390    100.000     28.400     48.17600 
4     78.000     26.630     66.000     25.890     90.000     27.570    102.000     28.570     52.92100 
4     80.000     26.770     68.000     26.120     92.000     27.740    104.000     28.820     56.24700 
4     82.000     26.920     70.000     26.200     94.000     27.910    106.000     28.910     62.74100 
4     84.000     27.100     72.000     26.330     96.000     28.100    108.000     29.120     74.76900 
4     86.000     27.310     74.000     26.360     98.000     28.240    110.000     29.350     78.54200 
4      0.000     21.080     30.000     25.060     10.000     22.740     20.000     23.960    281.34000 
4      2.000     21.260     32.000     25.190     12.000     23.040     22.000     24.150    299.94000 
4      4.000     21.690     34.000     25.350     14.000     23.380     24.000     24.410    315.78000 
4      6.000     21.980     36.000     25.470     16.000     23.650     26.000     24.610    361.34000 
4      8.000     22.350     38.000     25.590     18.000     23.790     28.000     24.830    375.26001 
4     10.000     22.740     40.000     25.530     20.000     23.960     30.000     25.060    357.85001 
4     12.000     23.040     42.000     25.540     22.000     24.150     32.000     25.190    305.37000 
4     14.000     23.380     44.000     25.500     24.000     24.410     34.000     25.350    268.54001 
4     16.000     23.650     46.000     25.500     26.000     24.610     36.000     25.470    212.70000 
4     18.000     23.790     48.000     25.450     28.000     24.830     38.000     25.590    209.83000 
4     20.000     23.960     50.000     25.470     30.000     25.060     40.000     25.530    219.37000 
4     22.000     24.150     52.000     25.470     32.000     25.190     42.000     25.540    221.73000 
4     24.000     24.410     54.000     25.500     34.000     25.350     44.000     25.500    221.41000 
4     26.000     24.610     56.000     25.560     36.000     25.470     46.000     25.500    251.28999 
4     28.000     24.830     58.000     25.600     38.000     25.590     48.000     25.450    239.11000 
4     30.000     25.060     60.000     25.660     40.000     25.530     50.000     25.470    200.92999 
4     32.000     25.190     62.000     25.740     42.000     25.540     52.000     25.470    168.24001 
4     34.000     25.350     64.000     25.810     44.000     25.500     54.000     25.500    141.32001 
4     36.000     25.470     66.000     25.890     46.000     25.500     56.000     25.560    113.51000 
4     38.000     25.590     68.000     26.120     48.000     25.450     58.000     25.600    107.83000 
4     40.000     25.530     70.000     26.200     50.000     25.470     60.000     25.660    104.78000 
4     42.000     25.540     72.000     26.330     52.000     25.470     62.000     25.740    104.27000 
4     44.000     25.500     74.000     26.360     54.000     25.500     64.000     25.810    108.85000 
4     46.000     25.500     76.000     26.510     56.000     25.560     66.000     25.890    104.62000 
4     48.000     25.450     78.000     26.630     58.000     25.600     68.000     26.120     92.39800 
4     50.000     25.470     80.000     26.770     60.000     25.660     70.000     26.200     79.67700 
4     52.000     25.470     82.000     26.920     62.000     25.740     72.000     26.330     68.81400 
4     54.000     25.500     84.000     27.100     64.000     25.810     74.000     26.360     64.16000 
4     56.000     25.560     86.000     27.310     66.000     25.890     76.000     26.510     60.56300 
4     58.000     25.600     88.000     27.390     68.000     26.120     78.000     26.630     58.95400 
4     60.000     25.660     90.000     27.570     70.000     26.200     80.000     26.770     61.10200 
4     62.000     25.740     92.000     27.740     72.000     26.330     82.000     26.920     61.84700 
4     64.000     25.810     94.000     27.910     74.000     26.360     84.000     27.100     64.50300 
4     66.000     25.890     96.000     28.100     76.000     26.510     86.000     27.310     65.38700 
4     68.000     26.120     98.000     28.240     78.000     26.630     88.000     27.390     62.42000 
4     70.000     26.200    100.000     28.400     80.000     26.770     90.000     27.570     61.76900 
4     72.000     26.330    102.000     28.570     82.000     26.920     92.000     27.740     63.43100 
4     74.000     26.360    104.000     28.820     84.000     27.100     94.000     27.910     63.50400 
4     76.000     26.510    106.000     28.910     86.000     27.310     96.000     28.100     61.90500 
4     78.000     26.630    108.000     29.120     88.000     27.390     98.000     28.240     63.46600 
4     80.000     26.770    110.000     29.350     90.000     27.570    100.000     28.400     64.11900 
4      0.000     21.080     30.000     25.060     12.000     23.040     18.000     23.790    265.39001 
4      2.000     21.260     32.000     25.190     14.000     23.380     20.000     23.960    280.17999 
4      4.000     21.690     34.000     25.350     16.000     23.650     22.000     24.150    352.23999 
4      6.000     21.980     36.000     25.470     18.000     23.790     24.000     24.410    381.97000 
4      8.000     22.350     38.000     25.590     20.000     23.960     26.000     24.610    395.54001 
4     10.000     22.740     40.000     25.530     22.000     24.150     28.000     24.830    330.91000 
4     12.000     23.040     42.000     25.540     24.000     24.410     30.000     25.060    288.48001 
4     14.000     23.380     44.000     25.500     26.000     24.610     32.000     25.190    257.57001 
4     16.000     23.650     46.000     25.500     28.000     24.830     34.000     25.350    224.03000 
4     18.000     23.790     48.000     25.450     30.000     25.060     36.000     25.470    193.99001 
4     20.000     23.960     50.000     25.470     32.000     25.190     38.000     25.590    182.17000 
4     22.000     24.150     52.000     25.470     34.000     25.350     40.000     25.530    220.80000 
4     24.000     24.410     54.000     25.500     36.000     25.470     42.000     25.540    272.16000 
4     26.000     24.610     56.000     25.560     38.000     25.590     44.000     25.500    264.56000 
4     28.000     24.830     58.000     25.600     40.000     25.530     46.000     25.500    222.49001 
4     30.000     25.060     60.000     25.660     42.000     25.540     48.000     25.450    186.95000 
4     32.000     25.190     62.000     25.740     44.000     25.500     50.000     25.470    170.70000 
4     34.000     25.350     64.000     25.810     46.000     25.500     52.000     25.470    139.61000 
4     36.000     25.470     66.000     25.890     48.000     25.450     54.000     25.500    107.18000 
4     38.000     25.590     68.000     26.120     50.000     25.470     56.000     25.560     97.32500 
4     40.000     25.530     70.000     26.200     52.000     25.470     58.000     25.600    104.11000 
4     42.000     25.540     72.000     26.330     54.000     25.500     60.000     25.660    119.87000 
4     44.000     25.500     74.000     26.360     56.000     25.560     62.000     25.740    118.25000 
4     46.000     25.500     76.000     26.510     58.000     25.600     64.000     25.810    106.73000 
4     48.000     25.450     78.000     26.630     60.000     25.660     66.000     25.890     95.58900 
4     50.000     25.470     80.000     26.770     62.000     25.740     68.000     26.120     82.62300 
4     52.000     25.470     82.000     26.920     64.000     25.810     70.000     26.200     68.10300 
4     54.000     25.500     84.000     27.100     66.000     25.890     72.000     26.330     51.57100 
4     56.000     25.560     86.000     27.310     68.000     26.120     74.000     26.360     50.57200 
4     58.000     25.600     88.000     27.390     70.000     26.200     76.000     26.510     57.27100 
4     60.000     25.660     90.000     27.570     72.000     26.330     78.000     26.630     63.05200 
4     62.000     25.740     92.000     27.740     74.000     26.360     80.000     26.770     63.35900 
4     64.000     25.810     94.000     27.910     76.000     26.510     82.000     26.920     62.23500 
4     66.000     25.890     96.000     28.100     78.000     26.630     84.000     27.100     67.63300 
4     68.000     26.120     98.000     28.240     80.000     26.770     86.000     27.310     67.97300 
4     70.000     26.200    100.000     28.400     82.000     26.920     88.000     27.390     64.23100 
4     72.000     26.330    102.000     28.570     84.000     27.100     90.000     27.570     62.46600 
4     74.000     26.360    104.000     28.820     86.000     27.310     92.000     27.740     67.19300 
4     76.000     26.510    106.000     28.910     88.000     27.390     94.000     27.910     66.68100 
4     78.000     26.630    108.000     29.120     90.000     27.570     96.000     28.100     61.64400 
4     80.000     26.770    110.000     29.350     92.000     27.740     98.000     28.240     57.60600 
4      8.000     22.350      0.000     21.080     24.000     24.410     32.000     25.190    390.35999 
4     10.000     22.740      2.000     21.260     26.000     24.610     34.000     25.350    352.29001 
4     12.000     23.040      4.000     21.690     28.000     24.830     36.000     25.470    296.20001 
4     14.000     23.380      6.000     21.980     30.000     25.060     38.000     25.590    278.31000 
4     16.000     23.650      8.000     22.350     32.000     25.190     40.000     25.530    245.16000 
4     18.000     23.790     10.000     22.740     34.000     25.350     42.000     25.540    265.62000 
4     20.000     23.960     12.000     23.040     36.000     25.470     44.000     25.500    333.95001 
4     22.000     24.150     14.000     23.380     38.000     25.590     46.000     25.500    381.70999 
4     24.000     24.410     16.000     23.650     40.000     25.530     48.000     25.450    312.72000 
4     26.000     24.610     18.000     23.790     42.000     25.540     50.000     25.470    265.84000 
4     28.000     24.830     20.000     23.960     44.000     25.500     52.000     25.470    230.41000 
4     30.000     25.060     22.000     24.150     46.000     25.500     54.000     25.500    175.69000 
4     32.000     25.190     24.000     24.410     48.000     25.450     56.000     25.560    164.92999 
4     34.000     25.350     26.000     24.610     50.000     25.470     58.000     25.600    146.96001 
4     36.000     25.470     28.000     24.830     52.000     25.470     60.000     25.660    127.81000 
4     38.000     25.590     30.000     25.060     54.000     25.500     62.000     25.740    147.81000 
4     40.000     25.530     32.000     25.190     56.000     25.560     64.000     25.810    167.19000 
4     42.000     25.540     34.000     25.350     58.000     25.600     66.000     25.890    172.91000 
4     44.000     25.500     36.000     25.470     60.000     25.660     68.000     26.120    171.55000 
4     46.000     25.500     38.000     25.590     62.000     25.740     70.000     26.200    148.86000 
4     48.000     25.450     40.000     25.530     64.000     25.810     72.000     26.330    113.26000 
4     50.000     25.470     42.000     25.540     66.000     25.890     74.000     26.360     82.87700 
4     52.000     25.470     44.000     25.500     68.000     26.120     76.000     26.510     61.66000 
4     54.000     25.500     46.000     25.500     70.000     26.200     78.000     26.630     49.47700 
4     56.000     25.560     48.000     25.450     72.000     26.330     80.000     26.770     51.04700 
4     58.000     25.600     50.000     25.470     74.000     26.360     82.000     26.920     50.55500 
4     60.000     25.660     52.000     25.470     76.000     26.510     84.000     27.100     49.26100 
4     62.000     25.740     54.000     25.500     78.000     26.630     86.000     27.310     48.09100 
4     64.000     25.810     56.000     25.560     80.000     26.770     88.000     27.390     41.24900 
4     66.000     25.890     58.000     25.600     82.000     26.920     90.000     27.570     35.95600 
4     68.000     26.120     60.000     25.660     84.000     27.100     92.000     27.740     27.95700 
4     70.000     26.200     62.000     25.740     86.000     27.310     94.000     27.910     22.90600 
4     72.000     26.330     64.000     25.810     88.000     27.390     96.000     28.100     24.37400 
4     74.000     26.360     66.000     25.890     90.000     27.570     98.000     28.240     34.97500 
4     76.000     26.510     68.000     26.120     92.000     27.740    100.000     28.400     43.09400 
4     78.000     26.630     70.000     26.200     94.000     27.910    102.000     28.570     53.55800 
4     80.000     26.770     72.000     26.330     96.000     28.100    104.000     28.820     68.35400 
4     82.000     26.920     74.000     26.360     98.000     28.240    106.000     28.910     75.16900 
4     84.000     27.100     76.000     26.510    100.000     28.400    108.000     29.120     81.22800 
4     86.000     27.310     78.000     26.630    102.000     28.570    110.000     29.350     83.25400 
4      0.000     21.080     30.000     25.060     14.000     23.380     16.000     23.650    234.39000 
4      2.000     21.260     32.000     25.190     16.000     23.650     18.000     23.790    299.28000 
4      4.000     21.690     34.000     25.350     18.000     23.790     20.000     23.960    326.47000 
4      6.000     21.980     36.000     25.470     20.000     23.960     22.000     24.150    461.76001 
4      8.000     22.350     38.000     25.590     22.000     24.150     24.000     24.410    356.54001 
4     10.000     22.740     40.000     25.530     24.000     24.410     26.000     24.610    338.64999 
4     12.000     23.040     42.000     25.540     26.000     24.610     28.000     24.830    271.06000 
4     14.000     23.380     44.000     25.500     28.000     24.830     30.000     25.060    239.11000 
4     16.000     23.650     46.000     25.500     30.000     25.060     32.000     25.190    250.39999 
4     18.000     23.790     48.000     25.450     32.000     25.190     34.000     25.350    194.53000 
4     20.000     23.960     50.000     25.470     34.000     25.350     36.000     25.470    120.42000 
4     22.000     24.150     52.000     25.470     36.000     25.470     38.000     25.590    252.37000 
4     24.000     24.410     54.000     25.500     38.000     25.590     40.000     25.530    312.17001 
4     26.000     24.610     56.000     25.560     40.000     25.530     42.000     25.540    254.77000 
4     28.000     24.830     58.000     25.600     42.000     25.540     44.000     25.500    202.84000 
4     30.000     25.060     60.000     25.660     44.000     25.500     46.000     25.500    197.17000 
4     32.000     25.190     62.000     25.740     46.000     25.500     48.000     25.450    160.66000 
4     34.000     25.350     64.000     25.810     48.000     25.450     50.000     25.470    148.13000 
4     36.000     25.470     66.000     25.890     50.000     25.470     52.000     25.470    106.25000 
4     38.000     25.590     68.000     26.120     52.000     25.470     54.000     25.500     77.50000 
4     40.000     25.530     70.000     26.200     54.000     25.500     56.000     25.560    115.21000 
4     42.000     25.540     72.000     26.330     56.000     25.560     58.000     25.600    129.64000 
4     44.000     25.500     74.000     26.360     58.000     25.600     60.000     25.660    120.02000 
4     46.000     25.500     76.000     26.510     60.000     25.660     62.000     25.740    109.96000 
4     48.000     25.450     78.000     26.630     62.000     25.740     64.000     25.810     92.98100 
4     50.000     25.470     80.000     26.770     64.000     25.810     66.000     25.890     88.52700 
4     52.000     25.470     82.000     26.920     66.000     25.890     68.000     26.120     68.67700 
4     54.000     25.500     84.000     27.100     68.000     26.120     70.000     26.200     43.97700 
4     56.000     25.560     86.000     27.310     70.000     26.200     72.000     26.330     39.91100 
4     58.000     25.600     88.000     27.390     72.000     26.330     74.000     26.360     60.48300 
4     60.000     25.660     90.000     27.570     74.000     26.360     76.000     26.510     66.79100 
4     62.000     25.740     92.000     27.740     76.000     26.510     78.000     26.630     61.32100 
4     64.000     25.810     94.000     27.910     78.000     26.630     80.000     26.770     63.78700 
4     66.000     25.890     96.000     28.100     80.000     26.770     82.000     26.920     63.56500 
4     68.000     26.120     98.000     28.240     82.000     26.920     84.000     27.100     75.47500 
4     70.000     26.200    100.000     28.400     84.000     27.100     86.000     27.310     67.13800 
4     72.000     26.330    102.000     28.570     86.000     27.310     88.000     27.390     56.88700 
4     74.000     26.360    104.000     28.820     88.000     27.390     90.000     27.570     69.70300 
4     76.000     26.510    106.000     28.910     90.000     27.570     92.000     27.740     74.98100 
4     78.000     26.630    108.000     29.120     92.000     27.740     94.000     27.910     57.12200 
4     80.000     26.770    110.000     29.350     94.000     27.910     96.000     28.100     53.54700 
4      6.000     21.980      0.000     21.080     24.000     24.410     30.000     25.060    368.42999 
4      8.000     22.350      2.000     21.260     26.000     24.610     32.000     25.190    358.26001 
4     10.000     22.740      4.000     21.690     28.000     24.830     34.000     25.350    334.85001 
4     12.000     23.040      6.000     21.980     30.000     25.060     36.000     25.470    282.87000 
4     14.000     23.380      8.000     22.350     32.000     25.190     38.000     25.590    235.63000 
4     16.000     23.650     10.000     22.740     34.000     25.350     40.000     25.530    240.87000 
4     18.000     23.790     12.000     23.040     36.000     25.470     42.000     25.540    328.76001 
4     20.000     23.960     14.000     23.380     38.000     25.590     44.000     25.500    343.12000 
4     22.000     24.150     16.000     23.650     40.000     25.530     46.000     25.500    348.26001 
4     24.000     24.410     18.000     23.790     42.000     25.540     48.000     25.450    286.39001 
4     26.000     24.610     20.000     23.960     44.000     25.500     50.000     25.470    259.51001 
4     28.000     24.830     22.000     24.150     46.000     25.500     52.000     25.470    193.80000 
4     30.000     25.060     24.000     24.410     48.000     25.450     54.000     25.500    159.67000 
4     32.000     25.190     26.000     24.610     50.000     25.470     56.000     25.560    147.56000 
4     34.000     25.350     28.000     24.830     52.000     25.470     58.000     25.600    148.03999 
4     36.000     25.470     30.000     25.060     54.000     25.500     60.000     25.660    142.45000 
4     38.000     25.590     32.000     25.190     56.000     25.560     62.000     25.740    143.25000 
4     40.000     25.530     34.000     25.350     58.000     25.600     64.000     25.810    170.27000 
4     42.000     25.540     36.000     25.470     60.000     25.660     66.000     25.890    188.49001 
4     44.000     25.500     38.000     25.590     62.000     25.740     68.000     26.120    170.58000 
4     46.000     25.500     40.000     25.530     64.000     25.810     70.000     26.200    136.09000 
4     48.000     25.450     42.000     25.540     66.000     25.890     72.000     26.330     92.22600 
4     50.000     25.470     44.000     25.500     68.000     26.120     74.000     26.360     65.93100 
4     52.000     25.470     46.000     25.500     70.000     26.200     76.000     26.510     57.11200 
4     54.000     25.500     48.000     25.450     72.000     26.330     78.000     26.630     51.50400 
4     56.000     25.560     50.000     25.470     74.000     26.360     80.000     26.770     50.27000 
4     58.000     25.600     52.000     25.470     76.000     26.510     82.000     26.920     49.07400 
4     60.000     25.660     54.000     25.500     78.000     26.630     84.000     27.100     53.13500 
4     62.000     25.740     56.000     25.560     80.000     26.770     86.000     27.310     48.68600 
4     64.000     25.810     58.000     25.600     82.000     26.920     88.000     27.390     40.15400 
4     66.000     25.890     60.000     25.660     84.000     27.100     90.000     27.570     31.59500 
4     68.000     26.120     62.000     25.740     86.000     27.310     92.000     27.740     25.14300 
4     70.000     26.200     64.000     25.810     88.000     27.390     94.000     27.910     21.97300 
4     72.000     26.330     66.000     25.890     90.000     27.570     96.000     28.100     22.25400 
4     74.000     26.360     68.000     26.120     92.000     27.740     98.000     28.240     32.78000 
4     76.000     26.510     70.000     26.200     94.000     27.910    100.000     28.400     48.92000 
4     78.000     26.630     72.000     26.330     96.000     28.100    102.000     28.570     63.75900 
4     80.000     26.770     74.000     26.360     98.000     28.240    104.000     28.820     73.50700 
4     82.000     26.920     76.000     26.510    100.000     28.400    106.000     28.910     76.10700 
4     84.000     27.100     78.000     26.630    102.000     28.570    108.000     29.120     84.37200 
4     86.000     27.310     80.000     26.770    104.000     28.820    110.000     29.350     84.75600 
4      4.000     21.690      0.000     21.080     24.000     24.410     28.000     24.830    380.82999 
4      6.000     21.980      2.000     21.260     26.000     24.610     30.000     25.060    334.03000 
4      8.000     22.350      4.000     21.690     28.000     24.830     32.000     25.190    350.13000 
4     10.000     22.740      6.000     21.980     30.000     25.060     34.000     25.350    341.91000 
4     12.000     23.040      8.000     22.350     32.000     25.190     36.000     25.470    218.95000 
4     14.000     23.380     10.000     22.740     34.000     25.350     38.000     25.590    215.63000 
4     16.000     23.650     12.000     23.040     36.000     25.470     40.000     25.530    306.00000 
4     18.000     23.790     14.000     23.380     38.000     25.590     42.000     25.540    350.00000 
4     20.000     23.960     16.000     23.650     40.000     25.530     44.000     25.500    315.44000 
4     22.000     24.150     18.000     23.790     42.000     25.540     46.000     25.500    328.79999 
4     24.000     24.410     20.000     23.960     44.000     25.500     48.000     25.450    289.89001 
4     26.000     24.610     22.000     24.150     46.000     25.500     50.000     25.470    218.23000 
4     28.000     24.830     24.000     24.410     48.000     25.450     52.000     25.470    180.57001 
4     30.000     25.060     26.000     24.610     50.000     25.470     54.000     25.500    132.41000 
4     32.000     25.190     28.000     24.830     52.000     25.470     56.000     25.560    146.08000 
4     34.000     25.350     30.000     25.060     54.000     25.500     58.000     25.600    176.50000 
4     36.000     25.470     32.000     25.190     56.000     25.560     60.000     25.660    127.08000 
4     38.000     25.590     34.000     25.350     58.000     25.600     62.000     25.740    140.24001 
4     40.000     25.530     36.000     25.470     60.000     25.660     64.000     25.810    194.61000 
4     42.000     25.540     38.000     25.590     62.000     25.740     66.000     25.890    193.92999 
4     44.000     25.500     40.000     25.530     64.000     25.810     68.000     26.120    158.89999 
4     46.000     25.500     42.000     25.540     66.000     25.890     70.000     26.200    113.31000 
4     48.000     25.450     44.000     25.500     68.000     26.120     72.000     26.330     70.01800 
4     50.000     25.470     46.000     25.500     70.000     26.200     74.000     26.360     57.63700 
4     52.000     25.470     48.000     25.450     72.000     26.330     76.000     26.510     61.69800 
4     54.000     25.500     50.000     25.470     74.000     26.360     78.000     26.630     48.02500 
4     56.000     25.560     52.000     25.470     76.000     26.510     80.000     26.770     47.25400 
4     58.000     25.600     54.000     25.500     78.000     26.630     82.000     26.920     52.90600 
4     60.000     25.660     56.000     25.560     80.000     26.770     84.000     27.100     53.52500 
4     62.000     25.740     58.000     25.600     82.000     26.920     86.000     27.310     48.26400 
4     64.000     25.810     60.000     25.660     84.000     27.100     88.000     27.390     33.58700 
4     66.000     25.890     62.000     25.740     86.000     27.310     90.000     27.570     27.57000 
4     68.000     26.120     64.000     25.810     88.000     27.390     92.000     27.740     25.37100 
4     70.000     26.200     66.000     25.890     90.000     27.570     94.000     27.910     19.42400 
4     72.000     26.330     68.000     26.120     92.000     27.740     96.000     28.100     19.46900 
4     74.000     26.360     70.000     26.200     94.000     27.910     98.000     28.240     38.03800 
4     76.000     26.510     72.000     26.330     96.000     28.100    100.000     28.400     62.21900 
4     78.000     26.630     74.000     26.360     98.000     28.240    102.000     28.570     70.22600 
4     80.000     26.770     76.000     26.510    100.000     28.400    104.000     28.820     75.43700 
4     82.000     26.920     78.000     26.630    102.000     28.570    106.000     28.910     79.92400 
4     84.000     27.100     80.000     26.770    104.000     28.820    108.000     29.120     85.93600 
4     86.000     27.310     82.000     26.920    106.000     28.910    110.000     29.350     86.36700 
4      4.000     21.690      0.000     21.080     28.000     24.830     32.000     25.190    314.32001 
4      6.000     21.980      2.000     21.260     30.000     25.060     34.000     25.350    309.10001 
4      8.000     22.350      4.000     21.690     32.000     25.190     36.000     25.470    227.78000 
4     10.000     22.740      6.000     21.980     34.000     25.350     38.000     25.590    257.85999 
4     12.000     23.040      8.000     22.350     36.000     25.470     40.000     25.530    359.81000 
4     14.000     23.380     10.000     22.740     38.000     25.590     42.000     25.540    331.57001 
4     16.000     23.650     12.000     23.040     40.000     25.530     44.000     25.500    250.99001 
4     18.000     23.790     14.000     23.380     42.000     25.540     46.000     25.500    256.23001 
4     20.000     23.960     16.000     23.650     44.000     25.500     48.000     25.450    279.39001 
4     22.000     24.150     18.000     23.790     46.000     25.500     50.000     25.470    302.89001 
4     24.000     24.410     20.000     23.960     48.000     25.450     52.000     25.470    252.70000 
4     26.000     24.610     22.000     24.150     50.000     25.470     54.000     25.500    159.78000 
4     28.000     24.830     24.000     24.410     52.000     25.470     56.000     25.560    154.70000 
4     30.000     25.060     26.000     24.610     54.000     25.500     58.000     25.600    191.85001 
4     32.000     25.190     28.000     24.830     56.000     25.560     60.000     25.660    219.20000 
4     34.000     25.350     30.000     25.060     58.000     25.600     62.000     25.740    189.12000 
4     36.000     25.470     32.000     25.190     60.000     25.660     64.000     25.810    121.22000 
4     38.000     25.590     34.000     25.350     62.000     25.740     66.000     25.890    130.37000 
4     40.000     25.530     36.000     25.470     64.000     25.810     68.000     26.120    177.89000 
4     42.000     25.540     38.000     25.590     66.000     25.890     70.000     26.200    140.98000 
4     44.000     25.500     40.000     25.530     68.000     26.120     72.000     26.330     85.39600 
4     46.000     25.500     42.000     25.540     70.000     26.200     74.000     26.360     75.41700 
4     48.000     25.450     44.000     25.500     72.000     26.330     76.000     26.510     79.77200 
4     50.000     25.470     46.000     25.500     74.000     26.360     78.000     26.630     74.68100 
4     52.000     25.470     48.000     25.450     76.000     26.510     80.000     26.770     62.22300 
4     54.000     25.500     50.000     25.470     78.000     26.630     82.000     26.920     47.92900 
4     56.000     25.560     52.000     25.470     80.000     26.770     84.000     27.100     53.03200 
4     58.000     25.600     54.000     25.500     82.000     26.920     86.000     27.310     64.63800 
4     60.000     25.660     56.000     25.560     84.000     27.100     88.000     27.390     51.35700 
4     62.000     25.740     58.000     25.600     86.000     27.310     90.000     27.570     41.56800 
4     64.000     25.810     60.000     25.660     88.000     27.390     92.000     27.740     37.59000 
4     66.000     25.890     62.000     25.740     90.000     27.570     94.000     27.910     29.27000 
4     68.000     26.120     64.000     25.810     92.000     27.740     96.000     28.100     20.80600 
4     70.000     26.200     66.000     25.890     94.000     27.910     98.000     28.240     17.69900 
4     72.000     26.330     68.000     26.120     96.000     28.100    100.000     28.400     21.71900 
4     74.000     26.360     70.000     26.200     98.000     28.240    102.000     28.570     44.92200 
4     76.000     26.510     72.000     26.330    100.000     28.400    104.000     28.820     64.98900 
4     78.000     26.630     74.000     26.360    102.000     28.570    106.000     28.910     70.94000 
4     80.000     26.770     76.000     26.510    104.000     28.820    108.000     29.120     72.18600 
4     82.000     26.920     78.000     26.630    106.000     28.910    110.000     29.350     74.89800 
4     10.000     22.740      0.000     21.080     30.000     25.060     40.000     25.530    308.64999 
4     12.000     23.040      2.000     21.260     32.000     25.190     42.000     25.540    285.76001 
4     14.000     23.380      4.000     21.690     34.000     25.350     44.000     25.500    280.38000 
4     16.000     23.650      6.000     21.980     36.000     25.470     46.000     25.500    307.82999 
4     18.000     23.790      8.000     22.350     38.000     25.590     48.000     25.450    304.20001 
4     20.000     23.960     10.000     22.740     40.000     25.530     50.000     25.470    271.51999 
4     22.000     24.150     12.000     23.040     42.000     25.540     52.000     25.470    274.60001 
4     24.000     24.410     14.000     23.380     44.000     25.500     54.000     25.500    249.67999 
4     26.000     24.610     16.000     23.650     46.000     25.500     56.000     25.560    228.55000 
4     28.000     24.830     18.000     23.790     48.000     25.450     58.000     25.600    211.84000 
4     30.000     25.060     20.000     23.960     50.000     25.470     60.000     25.660    192.95000 
4     32.000     25.190     22.000     24.150     52.000     25.470     62.000     25.740    186.67000 
4     34.000     25.350     24.000     24.410     54.000     25.500     64.000     25.810    188.38000 
4     36.000     25.470     26.000     24.610     56.000     25.560     66.000     25.890    161.02000 
4     38.000     25.590     28.000     24.830     58.000     25.600     68.000     26.120    152.86000 
4     40.000     25.530     30.000     25.060     60.000     25.660     70.000     26.200    154.16000 
4     42.000     25.540     32.000     25.190     62.000     25.740     72.000     26.330    137.73000 
4     44.000     25.500     34.000     25.350     64.000     25.810     74.000     26.360    122.27000 
4     46.000     25.500     36.000     25.470     66.000     25.890     76.000     26.510    106.33000 
4     48.000     25.450     38.000     25.590     68.000     26.120     78.000     26.630     85.58500 
4     50.000     25.470     40.000     25.530     70.000     26.200     80.000     26.770     76.46200 
4     52.000     25.470     42.000     25.540     72.000     26.330     82.000     26.920     73.12800 
4     54.000     25.500     44.000     25.500     74.000     26.360     84.000     27.100     65.06800 
4     56.000     25.560     46.000     25.500     76.000     26.510     86.000     27.310     59.24700 
4     58.000     25.600     48.000     25.450     78.000     26.630     88.000     27.390     56.77200 
4     60.000     25.660     50.000     25.470     80.000     26.770     90.000     27.570     53.56500 
4     62.000     25.740     52.000     25.470     82.000     26.920     92.000     27.740     51.10500 
4     64.000     25.810     54.000     25.500     84.000     27.100     94.000     27.910     43.37900 
4     66.000     25.890     56.000     25.560     86.000     27.310     96.000     28.100     35.86800 
4     68.000     26.120     58.000     25.600     88.000     27.390     98.000     28.240     30.31400 
4     70.000     26.200     60.000     25.660     90.000     27.570    100.000     28.400     25.82800 
4     72.000     26.330     62.000     25.740     92.000     27.740    102.000     28.570     23.96200 
4     74.000     26.360     64.000     25.810     94.000     27.910    104.000     28.820     32.91000 
4     76.000     26.510     66.000     25.890     96.000     28.100    106.000     28.910     45.09100 
4     78.000     26.630     68.000     26.120     98.000     28.240    108.000     29.120     55.14200 
4     80.000     26.770     70.000     26.200    100.000     28.400    110.000     29.350     64.65100 
4      0.000     21.080     42.000     25.540     14.000     23.380     28.000     24.830    278.67999 
4      2.000     21.260     44.000     25.500     16.000     23.650     30.000     25.060    283.57999 
4      4.000     21.690     46.000     25.500     18.000     23.790     32.000     25.190    286.89999 
4      6.000     21.980     48.000     25.450     20.000     23.960     34.000     25.350    280.01001 
4      8.000     22.350     50.000     25.470     22.000     24.150     36.000     25.470    245.14000 
4     10.000     22.740     52.000     25.470     24.000     24.410     38.000     25.590    237.69000 
4     12.000     23.040     54.000     25.500     26.000     24.610     40.000     25.530    234.25000 
4     14.000     23.380     56.000     25.560     28.000     24.830     42.000     25.540    227.85001 
4     16.000     23.650     58.000     25.600     30.000     25.060     44.000     25.500    218.45000 
4     18.000     23.790     60.000     25.660     32.000     25.190     46.000     25.500    210.13000 
4     20.000     23.960     62.000     25.740     34.000     25.350     48.000     25.450    207.53000 
4     22.000     24.150     64.000     25.810     36.000     25.470     50.000     25.470    233.80000 
4     24.000     24.410     66.000     25.890     38.000     25.590     52.000     25.470    212.64999 
4     26.000     24.610     68.000     26.120     40.000     25.530     54.000     25.500    178.17999 
4     28.000     24.830     70.000     26.200     42.000     25.540     56.000     25.560    158.50000 
4     30.000     25.060     72.000     26.330     44.000     25.500     58.000     25.600    150.32001 
4     32.000     25.190     74.000     26.360     46.000     25.500     60.000     25.660    139.72000 
4     34.000     25.350     76.000     26.510     48.000     25.450     62.000     25.740    128.98000 
4     36.000     25.470     78.000     26.630     50.000     25.470     64.000     25.810    113.19000 
4     38.000     25.590     80.000     26.770     52.000     25.470     66.000     25.890    110.33000 
4     40.000     25.530     82.000     26.920     54.000     25.500     68.000     26.120    116.64000 
4     42.000     25.540     84.000     27.100     56.000     25.560     70.000     26.200    109.91000 
4     44.000     25.500     86.000     27.310     58.000     25.600     72.000     26.330     98.08000 
4     46.000     25.500     88.000     27.390     60.000     25.660     74.000     26.360     91.84900 
4     48.000     25.450     90.000     27.570     62.000     25.740     76.000     26.510     84.57100 
4     50.000     25.470     92.000     27.740     64.000     25.810     78.000     26.630     77.51900 
4     52.000     25.470     94.000     27.910     66.000     25.890     80.000     26.770     71.29200 
4     54.000     25.500     96.000     28.100     68.000     26.120     82.000     26.920     67.83400 
4     56.000     25.560     98.000     28.240     70.000     26.200     84.000     27.100     72.91900 
4     58.000     25.600    100.000     28.400     72.000     26.330     86.000     27.310     77.57500 
4     60.000     25.660    102.000     28.570     74.000     26.360     88.000     27.390     77.00000 
4     62.000     25.740    104.000     28.820     76.000     26.510     90.000     27.570     76.66600 
4     64.000     25.810    106.000     28.910     78.000     26.630     92.000     27.740     76.44800 
4     66.000     25.890    108.000     29.120     80.000     26.770     94.000     27.910     73.00700 
4     68.000     26.120    110.000     29.350     82.000     26.920     96.000     28.100     68.65700 
4      6.000     21.980      0.000     21.080     30.000     25.060     36.000     25.470    262.63000 
4      8.000     22.350      2.000     21.260     32.000     25.190     38.000     25.590    255.87000 
4     10.000     22.740      4.000     21.690     34.000     25.350     40.000     25.530    296.87000 
4     12.000     23.040      6.000     21.980     36.000     25.470     42.000     25.540    360.03000 
4     14.000     23.380      8.000     22.350     38.000     25.590     44.000     25.500    323.88000 
4     16.000     23.650     10.000     22.740     40.000     25.530     46.000     25.500    255.53000 
4     18.000     23.790     12.000     23.040     42.000     25.540     48.000     25.450    246.75999 
4     20.000     23.960     14.000     23.380     44.000     25.500     50.000     25.470    257.98001 
4     22.000     24.150     16.000     23.650     46.000     25.500     52.000     25.470    275.04999 
4     24.000     24.410     18.000     23.790     48.000     25.450     54.000     25.500    229.00999 
4     26.000     24.610     20.000     23.960     50.000     25.470     56.000     25.560    200.42999 
4     28.000     24.830     22.000     24.150     52.000     25.470     58.000     25.600    185.82001 
4     30.000     25.060     24.000     24.410     54.000     25.500     60.000     25.660    203.81000 
4     32.000     25.190     26.000     24.610     56.000     25.560     62.000     25.740    211.98000 
4     34.000     25.350     28.000     24.830     58.000     25.600     64.000     25.810    184.96001 
4     36.000     25.470     30.000     25.060     60.000     25.660     66.000     25.890    141.89000 
4     38.000     25.590     32.000     25.190     62.000     25.740     68.000     26.120    128.38000 
4     40.000     25.530     34.000     25.350     64.000     25.810     70.000     26.200    135.72000 
4     42.000     25.540     36.000     25.470     66.000     25.890     72.000     26.330    118.87000 
4     44.000     25.500     38.000     25.590     68.000     26.120     74.000     26.360     92.30400 
4     46.000     25.500     40.000     25.530     70.000     26.200     76.000     26.510     83.28300 
4     48.000     25.450     42.000     25.540     72.000     26.330     78.000     26.630     84.29200 
4     50.000     25.470     44.000     25.500     74.000     26.360     80.000     26.770     80.33900 
4     52.000     25.470     46.000     25.500     76.000     26.510     82.000     26.920     65.62200 
4     54.000     25.500     48.000     25.450     78.000     26.630     84.000     27.100     57.96800 
4     56.000     25.560     50.000     25.470     80.000     26.770     86.000     27.310     55.96700 
4     58.000     25.600     52.000     25.470     82.000     26.920     88.000     27.390     56.41700 
4     60.000     25.660     54.000     25.500     84.000     27.100     90.000     27.570     53.51600 
4     62.000     25.740     56.000     25.560     86.000     27.310     92.000     27.740     47.55500 
4     64.000     25.810     58.000     25.600     88.000     27.390     94.000     27.910     39.18700 
4     66.000     25.890     60.000     25.660     90.000     27.570     96.000     28.100     31.24200 
4     68.000     26.120     62.000     25.740     92.000     27.740     98.000     28.240     23.10500 
4     70.000     26.200     64.000     25.810     94.000     27.910    100.000     28.400     21.81300 
4     72.000     26.330     66.000     25.890     96.000     28.100    102.000     28.570     23.91200 
4     74.000     26.360     68.000     26.120     98.000     28.240    104.000     28.820     38.85300 
4     76.000     26.510     70.000     26.200    100.000     28.400    106.000     28.910     56.07300 
4     78.000     26.630     72.000     26.330    102.000     28.570    108.000     29.120     65.48100 
4     80.000     26.770     74.000     26.360    104.000     28.820    110.000     29.350     70.88600 
4      0.000     21.080     42.000     25.540     16.000     23.650     26.000     24.610    305.45001 
4      2.000     21.260     44.000     25.500     18.000     23.790     28.000     24.830    298.81000 
4      4.000     21.690     46.000     25.500     20.000     23.960     30.000     25.060    292.39001 
4      6.000     21.980     48.000     25.450     22.000     24.150     32.000     25.190    264.32999 
4      8.000     22.350     50.000     25.470     24.000     24.410     34.000     25.350    247.03000 
4     10.000     22.740     52.000     25.470     26.000     24.610     36.000     25.470    215.91000 
4     12.000     23.040     54.000     25.500     28.000     24.830     38.000     25.590    214.16000 
4     14.000     23.380     56.000     25.560     30.000     25.060     40.000     25.530    223.69000 
4     16.000     23.650     58.000     25.600     32.000     25.190     42.000     25.540    212.73000 
4     18.000     23.790     60.000     25.660     34.000     25.350     44.000     25.500    216.27000 
4     20.000     23.960     62.000     25.740     36.000     25.470     46.000     25.500    240.47000 
4     22.000     24.150     64.000     25.810     38.000     25.590     48.000     25.450    239.17000 
4     24.000     24.410     66.000     25.890     40.000     25.530     50.000     25.470    202.89000 
4     26.000     24.610     68.000     26.120     42.000     25.540     52.000     25.470    175.66000 
4     28.000     24.830     70.000     26.200     44.000     25.500     54.000     25.500    154.81000 
4     30.000     25.060     72.000     26.330     46.000     25.500     56.000     25.560    140.53000 
4     32.000     25.190     74.000     26.360     48.000     25.450     58.000     25.600    136.47000 
4     34.000     25.350     76.000     26.510     50.000     25.470     60.000     25.660    126.30000 
4     36.000     25.470     78.000     26.630     52.000     25.470     62.000     25.740    119.19000 
4     38.000     25.590     80.000     26.770     54.000     25.500     64.000     25.810    123.78000 
4     40.000     25.530     82.000     26.920     56.000     25.560     66.000     25.890    123.58000 
4     42.000     25.540     84.000     27.100     58.000     25.600     68.000     26.120    112.11000 
4     44.000     25.500     86.000     27.310     60.000     25.660     70.000     26.200     97.22400 
4     46.000     25.500     88.000     27.390     62.000     25.740     72.000     26.330     83.60500 
4     48.000     25.450     90.000     27.570     64.000     25.810     74.000     26.360     75.87500 
4     50.000     25.470     92.000     27.740     66.000     25.890     76.000     26.510     68.28700 
4     52.000     25.470     94.000     27.910     68.000     26.120     78.000     26.630     64.18000 
4     54.000     25.500     96.000     28.100     70.000     26.200     80.000     26.770     67.42100 
4     56.000     25.560     98.000     28.240     72.000     26.330     82.000     26.920     73.82400 
4     58.000     25.600    100.000     28.400     74.000     26.360     84.000     27.100     79.32300 
4     60.000     25.660    102.000     28.570     76.000     26.510     86.000     27.310     80.31000 
4     62.000     25.740    104.000     28.820     78.000     26.630     88.000     27.390     78.10100 
4     64.000     25.810    106.000     28.910     80.000     26.770     90.000     27.570     77.93100 
4     66.000     25.890    108.000     29.120     82.000     26.920     92.000     27.740     78.95200 
4     68.000     26.120    110.000     29.350     84.000     27.100     94.000     27.910     71.65300 
4      8.000     22.350      0.000     21.080     32.000     25.190     40.000     25.530    280.75000 
4     10.000     22.740      2.000     21.260     34.000     25.350     42.000     25.540    305.10001 
4     12.000     23.040      4.000     21.690     36.000     25.470     44.000     25.500    343.47000 
4     14.000     23.380      6.000     21.980     38.000     25.590     46.000     25.500    324.47000 
4     16.000     23.650      8.000     22.350     40.000     25.530     48.000     25.450    259.64001 
4     18.000     23.790     10.000     22.740     42.000     25.540     50.000     25.470    244.87000 
4     20.000     23.960     12.000     23.040     44.000     25.500     52.000     25.470    241.34000 
4     22.000     24.150     14.000     23.380     46.000     25.500     54.000     25.500    243.67000 
4     24.000     24.410     16.000     23.650     48.000     25.450     56.000     25.560    234.30000 
4     26.000     24.610     18.000     23.790     50.000     25.470     58.000     25.600    220.28000 
4     28.000     24.830     20.000     23.960     52.000     25.470     60.000     25.660    216.20000 
4     30.000     25.060     22.000     24.150     54.000     25.500     62.000     25.740    212.39000 
4     32.000     25.190     24.000     24.410     56.000     25.560     64.000     25.810    209.92000 
4     34.000     25.350     26.000     24.610     58.000     25.600     66.000     25.890    182.66000 
4     36.000     25.470     28.000     24.830     60.000     25.660     68.000     26.120    142.80000 
4     38.000     25.590     30.000     25.060     62.000     25.740     70.000     26.200    127.37000 
4     40.000     25.530     32.000     25.190     64.000     25.810     72.000     26.330    120.40000 
4     42.000     25.540     34.000     25.350     66.000     25.890     74.000     26.360    104.30000 
4     44.000     25.500     36.000     25.470     68.000     26.120     76.000     26.510     94.52000 
4     46.000     25.500     38.000     25.590     70.000     26.200     78.000     26.630     91.67500 
4     48.000     25.450     40.000     25.530     72.000     26.330     80.000     26.770     88.65700 
4     50.000     25.470     42.000     25.540     74.000     26.360     82.000     26.920     83.12500 
4     52.000     25.470     44.000     25.500     76.000     26.510     84.000     27.100     75.09500 
4     54.000     25.500     46.000     25.500     78.000     26.630     86.000     27.310     62.93200 
4     56.000     25.560     48.000     25.450     80.000     26.770     88.000     27.390     58.53800 
4     58.000     25.600     50.000     25.470     82.000     26.920     90.000     27.570     57.20200 
4     60.000     25.660     52.000     25.470     84.000     27.100     92.000     27.740     53.24000 
4     62.000     25.740     54.000     25.500     86.000     27.310     94.000     27.910     48.08700 
4     64.000     25.810     56.000     25.560     88.000     27.390     96.000     28.100     40.91500 
4     66.000     25.890     58.000     25.600     90.000     27.570     98.000     28.240     34.59600 
4     68.000     26.120     60.000     25.660     92.000     27.740    100.000     28.400     28.40400 
4     70.000     26.200     62.000     25.740     94.000     27.910    102.000     28.570     25.76500 
4     72.000     26.330     64.000     25.810     96.000     28.100    104.000     28.820     27.04700 
4     74.000     26.360     66.000     25.890     98.000     28.240    106.000     28.910     37.37100 
4     76.000     26.510     68.000     26.120    100.000     28.400    108.000     29.120     48.52700 
4     78.000     26.630     70.000     26.200    102.000     28.570    110.000     29.350     58.49400 
4      0.000     21.080     42.000     25.540     18.000     23.790     24.000     24.410    327.51999 
4      2.000     21.260     44.000     25.500     20.000     23.960     26.000     24.610    321.95999 
4      4.000     21.690     46.000     25.500     22.000     24.150     28.000     24.830    273.67001 
4      6.000     21.980     48.000     25.450     24.000     24.410     30.000     25.060    251.89000 
4      8.000     22.350     50.000     25.470     26.000     24.610     32.000     25.190    241.82001 
4     10.000     22.740     52.000     25.470     28.000     24.830     34.000     25.350    229.45000 
4     12.000     23.040     54.000     25.500     30.000     25.060     36.000     25.470    198.46001 
4     14.000     23.380     56.000     25.560     32.000     25.190     38.000     25.590    187.27000 
4     16.000     23.650     58.000     25.600     34.000     25.350     40.000     25.530    212.78999 
4     18.000     23.790     60.000     25.660     36.000     25.470     42.000     25.540    258.48999 
4     20.000     23.960     62.000     25.740     38.000     25.590     44.000     25.500    250.16000 
4     22.000     24.150     64.000     25.810     40.000     25.530     46.000     25.500    227.33000 
4     24.000     24.410     66.000     25.890     42.000     25.540     48.000     25.450    196.94000 
4     26.000     24.610     68.000     26.120     44.000     25.500     50.000     25.470    182.49001 
4     28.000     24.830     70.000     26.200     46.000     25.500     52.000     25.470    156.02000 
4     30.000     25.060     72.000     26.330     48.000     25.450     54.000     25.500    131.81000 
4     32.000     25.190     74.000     26.360     50.000     25.470     56.000     25.560    122.18000 
4     34.000     25.350     76.000     26.510     52.000     25.470     58.000     25.600    126.88000 
4     36.000     25.470     78.000     26.630     54.000     25.500     60.000     25.660    135.85001 
4     38.000     25.590     80.000     26.770     56.000     25.560     62.000     25.740    132.38000 
4     40.000     25.530     82.000     26.920     58.000     25.600     64.000     25.810    123.57000 
4     42.000     25.540     84.000     27.100     60.000     25.660     66.000     25.890    113.52000 
4     44.000     25.500     86.000     27.310     62.000     25.740     68.000     26.120     99.18500 
4     46.000     25.500     88.000     27.390     64.000     25.810     70.000     26.200     83.11600 
4     48.000     25.450     90.000     27.570     66.000     25.890     72.000     26.330     62.82400 
4     50.000     25.470     92.000     27.740     68.000     26.120     74.000     26.360     56.42800 
4     52.000     25.470     94.000     27.910     70.000     26.200     76.000     26.510     62.90500 
4     54.000     25.500     96.000     28.100     72.000     26.330     78.000     26.630     71.39100 
4     56.000     25.560     98.000     28.240     74.000     26.360     80.000     26.770     75.66600 
4     58.000     25.600    100.000     28.400     76.000     26.510     82.000     26.920     75.82600 
4     60.000     25.660    102.000     28.570     78.000     26.630     84.000     27.100     82.18200 
4     62.000     25.740    104.000     28.820     80.000     26.770     86.000     27.310     83.52900 
4     64.000     25.810    106.000     28.910     82.000     26.920     88.000     27.390     80.38700 
4     66.000     25.890    108.000     29.120     84.000     27.100     90.000     27.570     76.20400 
4     68.000     26.120    110.000     29.350     86.000     27.310     92.000     27.740     75.90300 
4      0.000     21.080     42.000     25.540     20.000     23.960     22.000     24.150    394.95999 
4      2.000     21.260     44.000     25.500     22.000     24.150     24.000     24.410    293.31000 
4      4.000     21.690     46.000     25.500     24.000     24.410     26.000     24.610    281.01999 
4      6.000     21.980     48.000     25.450     26.000     24.610     28.000     24.830    238.95000 
4      8.000     22.350     50.000     25.470     28.000     24.830     30.000     25.060    227.35001 
4     10.000     22.740     52.000     25.470     30.000     25.060     32.000     25.190    257.64999 
4     12.000     23.040     54.000     25.500     32.000     25.190     34.000     25.350    200.84000 
4     14.000     23.380     56.000     25.560     34.000     25.350     36.000     25.470    124.26000 
4     16.000     23.650     58.000     25.600     36.000     25.470     38.000     25.590    238.17999 
4     18.000     23.790     60.000     25.660     38.000     25.590     40.000     25.530    293.45999 
4     20.000     23.960     62.000     25.740     40.000     25.530     42.000     25.540    242.14999 
4     22.000     24.150     64.000     25.810     42.000     25.540     44.000     25.500    211.66000 
4     24.000     24.410     66.000     25.890     44.000     25.500     46.000     25.500    209.31000 
4     26.000     24.610     68.000     26.120     46.000     25.500     48.000     25.450    174.08000 
4     28.000     24.830     70.000     26.200     48.000     25.450     50.000     25.470    166.99001 
4     30.000     25.060     72.000     26.330     50.000     25.470     52.000     25.470    129.78999 
4     32.000     25.190     74.000     26.360     52.000     25.470     54.000     25.500     97.78500 
4     34.000     25.350     76.000     26.510     54.000     25.500     56.000     25.560    139.67000 
4     36.000     25.470     78.000     26.630     56.000     25.560     58.000     25.600    146.10001 
4     38.000     25.590     80.000     26.770     58.000     25.600     60.000     25.660    133.20000 
4     40.000     25.530     82.000     26.920     60.000     25.660     62.000     25.740    126.05000 
4     42.000     25.540     84.000     27.100     62.000     25.740     64.000     25.810    109.11000 
4     44.000     25.500     86.000     27.310     64.000     25.810     66.000     25.890    105.41000 
4     46.000     25.500     88.000     27.390     66.000     25.890     68.000     26.120     83.65800 
4     48.000     25.450     90.000     27.570     68.000     26.120     70.000     26.200     54.12600 
4     50.000     25.470     92.000     27.740     70.000     26.200     72.000     26.330     45.34200 
4     52.000     25.470     94.000     27.910     72.000     26.330     74.000     26.360     66.42300 
4     54.000     25.500     96.000     28.100     74.000     26.360     76.000     26.510     75.59000 
4     56.000     25.560     98.000     28.240     76.000     26.510     78.000     26.630     73.26500 
4     58.000     25.600    100.000     28.400     78.000     26.630     80.000     26.770     77.37200 
4     60.000     25.660    102.000     28.570     80.000     26.770     82.000     26.920     76.58400 
4     62.000     25.740    104.000     28.820     82.000     26.920     84.000     27.100     92.02800 
4     64.000     25.810    106.000     28.910     84.000     27.100     86.000     27.310     82.20100 
4     66.000     25.890    108.000     29.120     86.000     27.310     88.000     27.390     68.66600 
4     68.000     26.120    110.000     29.350     88.000     27.390     90.000     27.570     78.79900 
4     12.000     23.040      0.000     21.080     36.000     25.470     48.000     25.450    330.78000 
4     14.000     23.380      2.000     21.260     38.000     25.590     50.000     25.470    312.72000 
4     16.000     23.650      4.000     21.690     40.000     25.530     52.000     25.470    259.64001 
4     18.000     23.790      6.000     21.980     42.000     25.540     54.000     25.500    237.22000 
4     20.000     23.960      8.000     22.350     44.000     25.500     56.000     25.560    231.17000 
4     22.000     24.150     10.000     22.740     46.000     25.500     58.000     25.600    242.39999 
4     24.000     24.410     12.000     23.040     48.000     25.450     60.000     25.660    236.23000 
4     26.000     24.610     14.000     23.380     50.000     25.470     62.000     25.740    224.67000 
4     28.000     24.830     16.000     23.650     52.000     25.470     64.000     25.810    222.50000 
4     30.000     25.060     18.000     23.790     54.000     25.500     66.000     25.890    227.96001 
4     32.000     25.190     20.000     23.960     56.000     25.560     68.000     26.120    217.44000 
4     34.000     25.350     22.000     24.150     58.000     25.600     70.000     26.200    174.34000 
4     36.000     25.470     24.000     24.410     60.000     25.660     72.000     26.330    132.99001 
4     38.000     25.590     26.000     24.610     62.000     25.740     74.000     26.360    117.14000 
4     40.000     25.530     28.000     24.830     64.000     25.810     76.000     26.510    115.73000 
4     42.000     25.540     30.000     25.060     66.000     25.890     78.000     26.630    101.76000 
4     44.000     25.500     32.000     25.190     68.000     26.120     80.000     26.770     88.76300 
4     46.000     25.500     34.000     25.350     70.000     26.200     82.000     26.920     89.09600 
4     48.000     25.450     36.000     25.470     72.000     26.330     84.000     27.100     96.88900 
4     50.000     25.470     38.000     25.590     74.000     26.360     86.000     27.310     94.43500 
4     52.000     25.470     40.000     25.530     76.000     26.510     88.000     27.390     81.84200 
4     54.000     25.500     42.000     25.540     78.000     26.630     90.000     27.570     71.26200 
4     56.000     25.560     44.000     25.500     80.000     26.770     92.000     27.740     67.54900 
4     58.000     25.600     46.000     25.500     82.000     26.920     94.000     27.910     62.82000 
4     60.000     25.660     48.000     25.450     84.000     27.100     96.000     28.100     54.69000 
4     62.000     25.740     50.000     25.470     86.000     27.310     98.000     28.240     48.13900 
4     64.000     25.810     52.000     25.470     88.000     27.390    100.000     28.400     44.93000 
4     66.000     25.890     54.000     25.500     90.000     27.570    102.000     28.570     41.98900 
4     68.000     26.120     56.000     25.560     92.000     27.740    104.000     28.820     35.15600 
4     70.000     26.200     58.000     25.600     94.000     27.910    106.000     28.910     31.66600 
4     72.000     26.330     60.000     25.660     96.000     28.100    108.000     29.120     30.68700 
4     74.000     26.360     62.000     25.740     98.000     28.240    110.000     29.350     36.36900 
4      6.000     21.980      0.000     21.080     36.000     25.470     42.000     25.540    350.60999 
4      8.000     22.350      2.000     21.260     38.000     25.590     44.000     25.500    362.22000 
4     10.000     22.740      4.000     21.690     40.000     25.530     46.000     25.500    324.32001 
4     12.000     23.040      6.000     21.980     42.000     25.540     48.000     25.450    283.89999 
4     14.000     23.380      8.000     22.350     44.000     25.500     50.000     25.470    254.56000 
4     16.000     23.650     10.000     22.740     46.000     25.500     52.000     25.470    206.12000 
4     18.000     23.790     12.000     23.040     48.000     25.450     54.000     25.500    189.82001 
4     20.000     23.960     14.000     23.380     50.000     25.470     56.000     25.560    190.67000 
4     22.000     24.150     16.000     23.650     52.000     25.470     58.000     25.600    259.78000 
4     24.000     24.410     18.000     23.790     54.000     25.500     60.000     25.660    298.39001 
4     26.000     24.610     20.000     23.960     56.000     25.560     62.000     25.740    282.12000 
4     28.000     24.830     22.000     24.150     58.000     25.600     64.000     25.810    213.03999 
4     30.000     25.060     24.000     24.410     60.000     25.660     66.000     25.890    185.03000 
4     32.000     25.190     26.000     24.610     62.000     25.740     68.000     26.120    169.36000 
4     34.000     25.350     28.000     24.830     64.000     25.810     70.000     26.200    134.57001 
4     36.000     25.470     30.000     25.060     66.000     25.890     72.000     26.330     84.03400 
4     38.000     25.590     32.000     25.190     68.000     26.120     74.000     26.360     66.26400 
4     40.000     25.530     34.000     25.350     70.000     26.200     76.000     26.510     83.59900 
4     42.000     25.540     36.000     25.470     72.000     26.330     78.000     26.630    107.91000 
4     44.000     25.500     38.000     25.590     74.000     26.360     80.000     26.770    108.44000 
4     46.000     25.500     40.000     25.530     76.000     26.510     82.000     26.920     99.65400 
4     48.000     25.450     42.000     25.540     78.000     26.630     84.000     27.100     93.21800 
4     50.000     25.470     44.000     25.500     80.000     26.770     86.000     27.310     89.06100 
4     52.000     25.470     46.000     25.500     82.000     26.920     88.000     27.390     75.16900 
4     54.000     25.500     48.000     25.450     84.000     27.100     90.000     27.570     58.09600 
4     56.000     25.560     50.000     25.470     86.000     27.310     92.000     27.740     53.88500 
4     58.000     25.600     52.000     25.470     88.000     27.390     94.000     27.910     55.12400 
4     60.000     25.660     54.000     25.500     90.000     27.570     96.000     28.100     52.42800 
4     62.000     25.740     56.000     25.560     92.000     27.740     98.000     28.240     44.41500 
4     64.000     25.810     58.000     25.600     94.000     27.910    100.000     28.400     40.36700 
4     66.000     25.890     60.000     25.660     96.000     28.100    102.000     28.570     40.03200 
4     68.000     26.120     62.000     25.740     98.000     28.240    104.000     28.820     32.66400 
4     70.000     26.200     64.000     25.810    100.000     28.400    106.000     28.910     28.50200 
4     72.000     26.330     66.000     25.890    102.000     28.570    108.000     29.120     26.47300 
4     74.000     26.360     68.000     26.120    104.000     28.820    110.000     29.350     36.18900 
4     10.000     22.740      0.000     21.080     40.000     25.530     50.000     25.470    307.82999 
4     12.000     23.040      2.000     21.260     42.000     25.540     52.000     25.470    271.76999 
4     14.000     23.380      4.000     21.690     44.000     25.500     54.000     25.500    237.85001 
4     16.000     23.650      6.000     21.980     46.000     25.500     56.000     25.560    209.62000 
4     18.000     23.790      8.000     22.350     48.000     25.450     58.000     25.600    208.45000 
4     20.000     23.960     10.000     22.740     50.000     25.470     60.000     25.660    205.77000 
4     22.000     24.150     12.000     23.040     52.000     25.470     62.000     25.740    244.48000 
4     24.000     24.410     14.000     23.380     54.000     25.500     64.000     25.810    267.03000 
4     26.000     24.610     16.000     23.650     56.000     25.560     66.000     25.890    260.60001 
4     28.000     24.830     18.000     23.790     58.000     25.600     68.000     26.120    222.08000 
4     30.000     25.060     20.000     23.960     60.000     25.660     70.000     26.200    183.42000 
4     32.000     25.190     22.000     24.150     62.000     25.740     72.000     26.330    144.14000 
4     34.000     25.350     24.000     24.410     64.000     25.810     74.000     26.360    115.22000 
4     36.000     25.470     26.000     24.610     66.000     25.890     76.000     26.510     83.33300 
4     38.000     25.590     28.000     24.830     68.000     26.120     78.000     26.630     74.46700 
4     40.000     25.530     30.000     25.060     70.000     26.200     80.000     26.770     84.70100 
4     42.000     25.540     32.000     25.190     72.000     26.330     82.000     26.920     94.97800 
4     44.000     25.500     34.000     25.350     74.000     26.360     84.000     27.100    102.35000 
4     46.000     25.500     36.000     25.470     76.000     26.510     86.000     27.310    110.14000 
4     48.000     25.450     38.000     25.590     78.000     26.630     88.000     27.390    101.22000 
4     50.000     25.470     40.000     25.530     80.000     26.770     90.000     27.570     93.06000 
4     52.000     25.470     42.000     25.540     82.000     26.920     92.000     27.740     85.30500 
4     54.000     25.500     44.000     25.500     84.000     27.100     94.000     27.910     68.46700 
4     56.000     25.560     46.000     25.500     86.000     27.310     96.000     28.100     60.26100 
4     58.000     25.600     48.000     25.450     88.000     27.390     98.000     28.240     58.85500 
4     60.000     25.660     50.000     25.470     90.000     27.570    100.000     28.400     54.39300 
4     62.000     25.740     52.000     25.470     92.000     27.740    102.000     28.570     49.39300 
4     64.000     25.810     54.000     25.500     94.000     27.910    104.000     28.820     48.93000 
4     66.000     25.890     56.000     25.560     96.000     28.100    106.000     28.910     46.58100 
4     68.000     26.120     58.000     25.600     98.000     28.240    108.000     29.120     41.49300 
4     70.000     26.200     60.000     25.660    100.000     28.400    110.000     29.350     35.08700 
4      8.000     22.350      0.000     21.080     40.000     25.530     48.000     25.450    311.53000 
4     10.000     22.740      2.000     21.260     42.000     25.540     50.000     25.470    294.50000 
4     12.000     23.040      4.000     21.690     44.000     25.500     52.000     25.470    264.38000 
4     14.000     23.380      6.000     21.980     46.000     25.500     54.000     25.500    218.67000 
4     16.000     23.650      8.000     22.350     48.000     25.450     56.000     25.560    192.62000 
4     18.000     23.790     10.000     22.740     50.000     25.470     58.000     25.600    192.37000 
4     20.000     23.960     12.000     23.040     52.000     25.470     60.000     25.660    216.00999 
4     22.000     24.150     14.000     23.380     54.000     25.500     62.000     25.740    282.04001 
4     24.000     24.410     16.000     23.650     56.000     25.560     64.000     25.810    283.82001 
4     26.000     24.610     18.000     23.790     58.000     25.600     66.000     25.890    248.72000 
4     28.000     24.830     20.000     23.960     60.000     25.660     68.000     26.120    206.64000 
4     30.000     25.060     22.000     24.150     62.000     25.740     70.000     26.200    153.74001 
4     32.000     25.190     24.000     24.410     64.000     25.810     72.000     26.330    127.04000 
4     34.000     25.350     26.000     24.610     66.000     25.890     74.000     26.360     94.30700 
4     36.000     25.470     28.000     24.830     68.000     26.120     76.000     26.510     69.08500 
4     38.000     25.590     30.000     25.060     70.000     26.200     78.000     26.630     73.17900 
4     40.000     25.530     32.000     25.190     72.000     26.330     80.000     26.770     90.61500 
4     42.000     25.540     34.000     25.350     74.000     26.360     82.000     26.920    100.48000 
4     44.000     25.500     36.000     25.470     76.000     26.510     84.000     27.100    111.49000 
4     46.000     25.500     38.000     25.590     78.000     26.630     86.000     27.310    110.44000 
4     48.000     25.450     40.000     25.530     80.000     26.770     88.000     27.390     98.58800 
4     50.000     25.470     42.000     25.540     82.000     26.920     90.000     27.570     92.84400 
4     52.000     25.470     44.000     25.500     84.000     27.100     92.000     27.740     80.24200 
4     54.000     25.500     46.000     25.500     86.000     27.310     94.000     27.910     62.31300 
4     56.000     25.560     48.000     25.450     88.000     27.390     96.000     28.100     58.51800 
4     58.000     25.600     50.000     25.470     90.000     27.570     98.000     28.240     54.19800 
4     60.000     25.660     52.000     25.470     92.000     27.740    100.000     28.400     51.38000 
4     62.000     25.740     54.000     25.500     94.000     27.910    102.000     28.570     52.80200 
4     64.000     25.810     56.000     25.560     96.000     28.100    104.000     28.820     50.22900 
4     66.000     25.890     58.000     25.600     98.000     28.240    106.000     28.910     46.09400 
4     68.000     26.120     60.000     25.660    100.000     28.400    108.000     29.120     38.74800 
4     70.000     26.200     62.000     25.740    102.000     28.570    110.000     29.350     32.20700 
4      0.000     21.080     60.000     25.660     20.000     23.960     40.000     25.530    251.47000 
4      2.000     21.260     62.000     25.740     22.000     24.150     42.000     25.540    233.49001 
4      4.000     21.690     64.000     25.810     24.000     24.410     44.000     25.500    226.33000 
4      6.000     21.980     66.000     25.890     26.000     24.610     46.000     25.500    217.14000 
4      6.000     21.980      0.000     21.080     42.000     25.540     48.000     25.450    291.72000 
4      8.000     22.350      2.000     21.260     44.000     25.500     50.000     25.470    292.09000 
4      8.000     22.350     68.000     26.120     28.000     24.830     48.000     25.450    213.49001 
4     10.000     22.740      4.000     21.690     46.000     25.500     52.000     25.470    260.66000 
4     10.000     22.740     70.000     26.200     30.000     25.060     50.000     25.470    213.32001 
4     12.000     23.040     72.000     26.330     32.000     25.190     52.000     25.470    203.19000 
4     12.000     23.040      6.000     21.980     48.000     25.450     54.000     25.500    214.74001 
4     14.000     23.380      8.000     22.350     50.000     25.470     56.000     25.560    185.30000 
4     14.000     23.380     74.000     26.360     34.000     25.350     54.000     25.500    195.98000 
4     16.000     23.650     76.000     26.510     36.000     25.470     56.000     25.560    202.78000 
4     16.000     23.650     10.000     22.740     52.000     25.470     58.000     25.600    187.39000 
4     18.000     23.790     12.000     23.040     54.000     25.500     60.000     25.660    230.31000 
4     18.000     23.790     78.000     26.630     38.000     25.590     58.000     25.600    197.92999 
4     20.000     23.960     80.000     26.770     40.000     25.530     60.000     25.660    182.07001 
4     20.000     23.960     14.000     23.380     56.000     25.560     62.000     25.740    251.39999 
4     22.000     24.150     82.000     26.920     42.000     25.540     62.000     25.740    176.41000 
4     22.000     24.150     16.000     23.650     58.000     25.600     64.000     25.810    279.75000 
4     24.000     24.410     18.000     23.790     60.000     25.660     66.000     25.890    252.28999 
4     24.000     24.410     84.000     27.100     44.000     25.500     64.000     25.810    164.32001 
4     26.000     24.610     86.000     27.310     46.000     25.500     66.000     25.890    150.36000 
4     26.000     24.610     20.000     23.960     62.000     25.740     68.000     26.120    207.89999 
4     28.000     24.830     22.000     24.150     64.000     25.810     70.000     26.200    142.70000 
4     28.000     24.830     88.000     27.390     48.000     25.450     68.000     26.120    138.12000 
4     30.000     25.060     24.000     24.410     66.000     25.890     72.000     26.330     97.74300 
4     30.000     25.060     90.000     27.570     50.000     25.470     70.000     26.200    125.08000 
4     32.000     25.190     92.000     27.740     52.000     25.470     72.000     26.330    118.96000 
4     32.000     25.190     26.000     24.610     68.000     26.120     74.000     26.360     77.80300 
4     34.000     25.350     94.000     27.910     54.000     25.500     74.000     26.360    119.23000 
4     34.000     25.350     28.000     24.830     70.000     26.200     76.000     26.510     75.52500 
4     36.000     25.470     96.000     28.100     56.000     25.560     76.000     26.510    110.25000 
4     36.000     25.470     30.000     25.060     72.000     26.330     78.000     26.630     68.97700 
4     38.000     25.590     98.000     28.240     58.000     25.600     78.000     26.630    102.74000 
4     38.000     25.590     32.000     25.190     74.000     26.360     80.000     26.770     80.00400 
4     40.000     25.530    100.000     28.400     60.000     25.660     80.000     26.770     99.96800 
4     40.000     25.530     34.000     25.350     76.000     26.510     82.000     26.920     95.60000 
4     42.000     25.540    102.000     28.570     62.000     25.740     82.000     26.920     95.45600 
4     42.000     25.540     36.000     25.470     78.000     26.630     84.000     27.100    119.96000 
4     44.000     25.500     38.000     25.590     80.000     26.770     86.000     27.310    118.61000 
4     44.000     25.500    104.000     28.820     64.000     25.810     84.000     27.100     93.47800 
4     46.000     25.500    106.000     28.910     66.000     25.890     86.000     27.310     89.40700 
4     46.000     25.500     40.000     25.530     82.000     26.920     88.000     27.390    108.00000 
4     48.000     25.450    108.000     29.120     68.000     26.120     88.000     27.390     86.09500 
4     48.000     25.450     42.000     25.540     84.000     27.100     90.000     27.570     94.49100 
4     50.000     25.470    110.000     29.350     70.000     26.200     90.000     27.570     89.08100 
4     50.000     25.470     44.000     25.500     86.000     27.310     92.000     27.740     87.61700 
4     52.000     25.470     46.000     25.500     88.000     27.390     94.000     27.910     75.36400 
4     54.000     25.500     48.000     25.450     90.000     27.570     96.000     28.100     58.03200 
4     56.000     25.560     50.000     25.470     92.000     27.740     98.000     28.240     50.36900 
4     58.000     25.600     52.000     25.470     94.000     27.910    100.000     28.400     53.94800 
4     60.000     25.660     54.000     25.500     96.000     28.100    102.000     28.570     61.93000 
4     62.000     25.740     56.000     25.560     98.000     28.240    104.000     28.820     61.25800 
4     64.000     25.810     58.000     25.600    100.000     28.400    106.000     28.910     50.55600 
4     66.000     25.890     60.000     25.660    102.000     28.570    108.000     29.120     44.05500 
4     68.000     26.120     62.000     25.740    104.000     28.820    110.000     29.350     33.54700 
4      0.000     21.080     60.000     25.660     22.000     24.150     38.000     25.590    226.20000 
4      2.000     21.260     62.000     25.740     24.000     24.410     40.000     25.530    224.34000 
4      4.000     21.690     64.000     25.810     26.000     24.610     42.000     25.540    219.80000 
4      6.000     21.980     66.000     25.890     28.000     24.830     44.000     25.500    216.00000 
4      8.000     22.350     68.000     26.120     30.000     25.060     46.000     25.500    217.60001 
4     10.000     22.740     70.000     26.200     32.000     25.190     48.000     25.450    212.44000 
4     12.000     23.040     72.000     26.330     34.000     25.350     50.000     25.470    213.17999 
4     14.000     23.380     74.000     26.360     36.000     25.470     52.000     25.470    221.60001 
4     16.000     23.650     76.000     26.510     38.000     25.590     54.000     25.500    203.50999 
4     18.000     23.790     78.000     26.630     40.000     25.530     56.000     25.560    186.03999 
4     20.000     23.960     80.000     26.770     42.000     25.540     58.000     25.600    176.63000 
4     22.000     24.150     82.000     26.920     44.000     25.500     60.000     25.660    175.41000 
4     24.000     24.410     84.000     27.100     46.000     25.500     62.000     25.740    161.83000 
4     26.000     24.610     86.000     27.310     48.000     25.450     64.000     25.810    150.81000 
4     28.000     24.830     88.000     27.390     50.000     25.470     66.000     25.890    138.96001 
4     30.000     25.060     90.000     27.570     52.000     25.470     68.000     26.120    131.81000 
4     32.000     25.190     92.000     27.740     54.000     25.500     70.000     26.200    130.38000 
4     34.000     25.350     94.000     27.910     56.000     25.560     72.000     26.330    117.45000 
4     36.000     25.470     96.000     28.100     58.000     25.600     74.000     26.360    101.84000 
4     38.000     25.590     98.000     28.240     60.000     25.660     76.000     26.510     94.82200 
4     40.000     25.530    100.000     28.400     62.000     25.740     78.000     26.630     90.71800 
4     42.000     25.540    102.000     28.570     64.000     25.810     80.000     26.770     87.57300 
4     44.000     25.500    104.000     28.820     66.000     25.890     82.000     26.920     82.62600 
4     46.000     25.500    106.000     28.910     68.000     26.120     84.000     27.100     83.14900 
4     48.000     25.450    108.000     29.120     70.000     26.200     86.000     27.310     87.54500 
4     50.000     25.470    110.000     29.350     72.000     26.330     88.000     27.390     91.55800 
4      0.000     21.080     60.000     25.660     24.000     24.410     36.000     25.470    212.77000 
4      2.000     21.260     62.000     25.740     26.000     24.610     38.000     25.590    205.03999 
4      4.000     21.690     64.000     25.810     28.000     24.830     40.000     25.530    215.00999 
4      6.000     21.980     66.000     25.890     30.000     25.060     42.000     25.540    218.21001 
4      8.000     22.350     68.000     26.120     32.000     25.190     44.000     25.500    213.77000 
4     10.000     22.740     70.000     26.200     34.000     25.350     46.000     25.500    222.13000 
4     12.000     23.040     72.000     26.330     36.000     25.470     48.000     25.450    240.12000 
4     14.000     23.380     74.000     26.360     38.000     25.590     50.000     25.470    230.05000 
4     16.000     23.650     76.000     26.510     40.000     25.530     52.000     25.470    200.50000 
4     18.000     23.790     78.000     26.630     42.000     25.540     54.000     25.500    179.60001 
4     20.000     23.960     80.000     26.770     44.000     25.500     56.000     25.560    171.91000 
4     22.000     24.150     82.000     26.920     46.000     25.500     58.000     25.600    168.17999 
4     24.000     24.410     84.000     27.100     48.000     25.450     60.000     25.660    159.92999 
4     26.000     24.610     86.000     27.310     50.000     25.470     62.000     25.740    149.37000 
4     28.000     24.830     88.000     27.390     52.000     25.470     64.000     25.810    144.02000 
4     30.000     25.060     90.000     27.570     54.000     25.500     66.000     25.890    146.23000 
4     32.000     25.190     92.000     27.740     56.000     25.560     68.000     26.120    136.33000 
4     34.000     25.350     94.000     27.910     58.000     25.600     70.000     26.200    115.40000 
4     36.000     25.470     96.000     28.100     60.000     25.660     72.000     26.330     94.41400 
4     38.000     25.590     98.000     28.240     62.000     25.740     74.000     26.360     85.09200 
4     40.000     25.530    100.000     28.400     64.000     25.810     76.000     26.510     82.65200 
4     42.000     25.540    102.000     28.570     66.000     25.890     78.000     26.630     77.21200 
4     44.000     25.500    104.000     28.820     68.000     26.120     80.000     26.770     75.59500 
4     46.000     25.500    106.000     28.910     70.000     26.200     82.000     26.920     80.30400 
4     48.000     25.450    108.000     29.120     72.000     26.330     84.000     27.100     90.60200 
4     50.000     25.470    110.000     29.350     74.000     26.360     86.000     27.310     95.15100 
4      0.000     21.080     60.000     25.660     26.000     24.610     34.000     25.350    219.02000 
4      2.000     21.260     62.000     25.740     28.000     24.830     36.000     25.470    191.69000 
4      4.000     21.690     64.000     25.810     30.000     25.060     38.000     25.590    197.75000 
4      6.000     21.980     66.000     25.890     32.000     25.190     40.000     25.530    207.17999 
4      8.000     22.350     68.000     26.120     34.000     25.350     42.000     25.540    221.92999 
4     10.000     22.740     70.000     26.200     36.000     25.470     44.000     25.500    253.39999 
4     12.000     23.040     72.000     26.330     38.000     25.590     46.000     25.500    249.78999 
4     14.000     23.380     74.000     26.360     40.000     25.530     48.000     25.450    221.52000 
4     16.000     23.650     76.000     26.510     42.000     25.540     50.000     25.470    202.59000 
4     18.000     23.790     78.000     26.630     44.000     25.500     52.000     25.470    187.32001 
4     20.000     23.960     80.000     26.770     46.000     25.500     54.000     25.500    160.86000 
4     22.000     24.150     82.000     26.920     48.000     25.450     56.000     25.560    157.74001 
4     24.000     24.410     84.000     27.100     50.000     25.470     58.000     25.600    151.46001 
4     26.000     24.610     86.000     27.310     52.000     25.470     60.000     25.660    153.84000 
4     28.000     24.830     88.000     27.390     54.000     25.500     62.000     25.740    162.83000 
4     30.000     25.060     90.000     27.570     56.000     25.560     64.000     25.810    151.67000 
4     32.000     25.190     92.000     27.740     58.000     25.600     66.000     25.890    135.92000 
4     34.000     25.350     94.000     27.910     60.000     25.660     68.000     26.120    116.83000 
4     36.000     25.470     96.000     28.100     62.000     25.740     70.000     26.200     92.36100 
4     38.000     25.590     98.000     28.240     64.000     25.810     72.000     26.330     76.37900 
4     40.000     25.530    100.000     28.400     66.000     25.890     74.000     26.360     69.26600 
4     42.000     25.540    102.000     28.570     68.000     26.120     76.000     26.510     68.13200 
4     44.000     25.500    104.000     28.820     70.000     26.200     78.000     26.630     74.06700 
4     46.000     25.500    106.000     28.910     72.000     26.330     80.000     26.770     84.23200 
4     48.000     25.450    108.000     29.120     74.000     26.360     82.000     26.920     88.91900 
4     50.000     25.470    110.000     29.350     76.000     26.510     84.000     27.100     95.32400 
4     12.000     23.040      0.000     21.080     48.000     25.450     60.000     25.660    230.08000 
4     14.000     23.380      2.000     21.260     50.000     25.470     62.000     25.740    214.45000 
4     16.000     23.650      4.000     21.690     52.000     25.470     64.000     25.810    203.58000 
4     18.000     23.790      6.000     21.980     54.000     25.500     66.000     25.890    220.89000 
4     20.000     23.960      8.000     22.350     56.000     25.560     68.000     26.120    215.11000 
4     22.000     24.150     10.000     22.740     58.000     25.600     70.000     26.200    208.96001 
4     24.000     24.410     12.000     23.040     60.000     25.660     72.000     26.330    181.49001 
4     26.000     24.610     14.000     23.380     62.000     25.740     74.000     26.360    154.05000 
4     28.000     24.830     16.000     23.650     64.000     25.810     76.000     26.510    131.50000 
4     30.000     25.060     18.000     23.790     66.000     25.890     78.000     26.630    105.66000 
4     32.000     25.190     20.000     23.960     68.000     26.120     80.000     26.770     90.19500 
4     34.000     25.350     22.000     24.150     70.000     26.200     82.000     26.920     83.17100 
4     36.000     25.470     24.000     24.410     72.000     26.330     84.000     27.100     75.80200 
4     38.000     25.590     26.000     24.610     74.000     26.360     86.000     27.310     86.13500 
4     40.000     25.530     28.000     24.830     76.000     26.510     88.000     27.390     93.85000 
4     42.000     25.540     30.000     25.060     78.000     26.630     90.000     27.570    103.61000 
4     44.000     25.500     32.000     25.190     80.000     26.770     92.000     27.740    107.28000 
4     46.000     25.500     34.000     25.350     82.000     26.920     94.000     27.910    108.95000 
4     48.000     25.450     36.000     25.470     84.000     27.100     96.000     28.100    104.90000 
4     50.000     25.470     38.000     25.590     86.000     27.310     98.000     28.240     96.86000 
4     52.000     25.470     40.000     25.530     88.000     27.390    100.000     28.400     89.04700 
4     54.000     25.500     42.000     25.540     90.000     27.570    102.000     28.570     77.31800 
4     56.000     25.560     44.000     25.500     92.000     27.740    104.000     28.820     70.50700 
4     58.000     25.600     46.000     25.500     94.000     27.910    106.000     28.910     68.33400 
4     60.000     25.660     48.000     25.450     96.000     28.100    108.000     29.120     67.25100 
4     62.000     25.740     50.000     25.470     98.000     28.240    110.000     29.350     63.62300 
4      8.000     22.350      0.000     21.080     48.000     25.450     56.000     25.560    225.84000 
4     10.000     22.740      2.000     21.260     50.000     25.470     58.000     25.600    222.25999 
4     12.000     23.040      4.000     21.690     52.000     25.470     60.000     25.660    221.53999 
4     14.000     23.380      6.000     21.980     54.000     25.500     62.000     25.740    238.33000 
4     16.000     23.650      8.000     22.350     56.000     25.560     64.000     25.810    213.66000 
4     18.000     23.790     10.000     22.740     58.000     25.600     66.000     25.890    199.62000 
4     20.000     23.960     12.000     23.040     60.000     25.660     68.000     26.120    189.80000 
4     22.000     24.150     14.000     23.380     62.000     25.740     70.000     26.200    185.50000 
4     24.000     24.410     16.000     23.650     64.000     25.810     72.000     26.330    154.11000 
4     26.000     24.610     18.000     23.790     66.000     25.890     74.000     26.360    117.93000 
4     28.000     24.830     20.000     23.960     68.000     26.120     76.000     26.510     92.85100 
4     30.000     25.060     22.000     24.150     70.000     26.200     78.000     26.630     83.29400 
4     32.000     25.190     24.000     24.410     72.000     26.330     80.000     26.770     89.52600 
4     34.000     25.350     26.000     24.610     74.000     26.360     82.000     26.920     89.17800 
4     36.000     25.470     28.000     24.830     76.000     26.510     84.000     27.100     80.62500 
4     38.000     25.590     30.000     25.060     78.000     26.630     86.000     27.310     92.57800 
4     40.000     25.530     32.000     25.190     80.000     26.770     88.000     27.390    103.55000 
4     42.000     25.540     34.000     25.350     82.000     26.920     90.000     27.570    113.59000 
4     44.000     25.500     36.000     25.470     84.000     27.100     92.000     27.740    121.22000 
4     46.000     25.500     38.000     25.590     86.000     27.310     94.000     27.910    112.61000 
4     48.000     25.450     40.000     25.530     88.000     27.390     96.000     28.100    100.52000 
4     50.000     25.470     42.000     25.540     90.000     27.570     98.000     28.240     89.76500 
4     52.000     25.470     44.000     25.500     92.000     27.740    100.000     28.400     78.71300 
4     54.000     25.500     46.000     25.500     94.000     27.910    102.000     28.570     69.54300 
4     56.000     25.560     48.000     25.450     96.000     28.100    104.000     28.820     69.47700 
4     58.000     25.600     50.000     25.470     98.000     28.240    106.000     28.910     67.73900 
4     60.000     25.660     52.000     25.470    100.000     28.400    108.000     29.120     67.31700 
4     62.000     25.740     54.000     25.500    102.000     28.570    110.000     29.350     64.40400 
4     10.000     22.740      0.000     21.080     50.000     25.470     60.000     25.660    226.38000 
4     12.000     23.040      2.000     21.260     52.000     25.470     62.000     25.740    221.28000 
4     14.000     23.380      4.000     21.690     54.000     25.500     64.000     25.810    230.62000 
4     16.000     23.650      6.000     21.980     56.000     25.560     66.000     25.890    213.49001 
4     18.000     23.790      8.000     22.350     58.000     25.600     68.000     26.120    192.55000 
4     20.000     23.960     10.000     22.740     60.000     25.660     70.000     26.200    170.30000 
4     22.000     24.150     12.000     23.040     62.000     25.740     72.000     26.330    161.49001 
4     24.000     24.410     14.000     23.380     64.000     25.810     74.000     26.360    139.75999 
4     26.000     24.610     16.000     23.650     66.000     25.890     76.000     26.510    114.98000 
4     28.000     24.830     18.000     23.790     68.000     26.120     78.000     26.630     95.05300 
4     30.000     25.060     20.000     23.960     70.000     26.200     80.000     26.770     92.59200 
4     32.000     25.190     22.000     24.150     72.000     26.330     82.000     26.920     92.52500 
4     34.000     25.350     24.000     24.410     74.000     26.360     84.000     27.100     93.67700 
4     36.000     25.470     26.000     24.610     76.000     26.510     86.000     27.310     84.18300 
4     38.000     25.590     28.000     24.830     78.000     26.630     88.000     27.390     89.78800 
4     40.000     25.530     30.000     25.060     80.000     26.770     90.000     27.570    105.13000 
4     42.000     25.540     32.000     25.190     82.000     26.920     92.000     27.740    113.42000 
4     44.000     25.500     34.000     25.350     84.000     27.100     94.000     27.910    107.70000 
4     46.000     25.500     36.000     25.470     86.000     27.310     96.000     28.100    110.97000 
4     48.000     25.450     38.000     25.590     88.000     27.390     98.000     28.240    106.35000 
4     50.000     25.470     40.000     25.530     90.000     27.570    100.000     28.400     96.08500 
4     52.000     25.470     42.000     25.540     92.000     27.740    102.000     28.570     84.43500 
4     54.000     25.500     44.000     25.500     94.000     27.910    104.000     28.820     76.15500 
4     56.000     25.560     46.000     25.500     96.000     28.100    106.000     28.910     75.91400 
4     58.000     25.600     48.000     25.450     98.000     28.240    108.000     29.120     72.68400 
4     60.000     25.660     50.000     25.470    100.000     28.400    110.000     29.350     67.65900 
4      8.000     22.350      0.000     21.080     56.000     25.560     64.000     25.810    240.47000 
4     10.000     22.740      2.000     21.260     58.000     25.600     66.000     25.890    218.62000 
4     12.000     23.040      4.000     21.690     60.000     25.660     68.000     26.120    185.17999 
4     14.000     23.380      6.000     21.980     62.000     25.740     70.000     26.200    149.24001 
4     16.000     23.650      8.000     22.350     64.000     25.810     72.000     26.330    112.05000 
4     18.000     23.790     10.000     22.740     66.000     25.890     74.000     26.360     90.79600 
4     20.000     23.960     12.000     23.040     68.000     26.120     76.000     26.510     84.12100 
4     22.000     24.150     14.000     23.380     70.000     26.200     78.000     26.630     98.90200 
4     24.000     24.410     16.000     23.650     72.000     26.330     80.000     26.770    114.09000 
4     26.000     24.610     18.000     23.790     74.000     26.360     82.000     26.920    111.02000 
4     28.000     24.830     20.000     23.960     76.000     26.510     84.000     27.100    109.27000 
4     30.000     25.060     22.000     24.150     78.000     26.630     86.000     27.310     99.73200 
4     32.000     25.190     24.000     24.410     80.000     26.770     88.000     27.390    100.67000 
4     34.000     25.350     26.000     24.610     82.000     26.920     90.000     27.570    101.18000 
4     36.000     25.470     28.000     24.830     84.000     27.100     92.000     27.740     91.14600 
4     38.000     25.590     30.000     25.060     86.000     27.310     94.000     27.910     94.81600 
4     40.000     25.530     32.000     25.190     88.000     27.390     96.000     28.100    105.73000 
4     42.000     25.540     34.000     25.350     90.000     27.570     98.000     28.240    110.18000 
4     44.000     25.500     36.000     25.470     92.000     27.740    100.000     28.400    120.23000 
4     46.000     25.500     38.000     25.590     94.000     27.910    102.000     28.570    124.26000 
4     48.000     25.450     40.000     25.530     96.000     28.100    104.000     28.820    120.40000 
4     50.000     25.470     42.000     25.540     98.000     28.240    106.000     28.910    111.45000 
4     52.000     25.470     44.000     25.500    100.000     28.400    108.000     29.120     99.85300 
4     54.000     25.500     46.000     25.500    102.000     28.570    110.000     29.350     80.33000 
4      0.000     21.080     84.000     27.100     28.000     24.830     56.000     25.560    214.57001 
4      2.000     21.260     86.000     27.310     30.000     25.060     58.000     25.600    211.63000 
4      4.000     21.690     88.000     27.390     32.000     25.190     60.000     25.660    206.99001 
4      6.000     21.980     90.000     27.570     34.000     25.350     62.000     25.740    204.99001 
4      8.000     22.350     92.000     27.740     36.000     25.470     64.000     25.810    210.62000 
4     10.000     22.740     94.000     27.910     38.000     25.590     66.000     25.890    202.10001 
4     12.000     23.040     96.000     28.100     40.000     25.530     68.000     26.120    182.88000 
4     14.000     23.380     98.000     28.240     42.000     25.540     70.000     26.200    166.32001 
4     16.000     23.650    100.000     28.400     44.000     25.500     72.000     26.330    152.28000 
4     18.000     23.790    102.000     28.570     46.000     25.500     74.000     26.360    141.06000 
4     20.000     23.960    104.000     28.820     48.000     25.450     76.000     26.510    133.89999 
4     22.000     24.150    106.000     28.910     50.000     25.470     78.000     26.630    131.47000 
4     24.000     24.410    108.000     29.120     52.000     25.470     80.000     26.770    128.64000 
4     26.000     24.610    110.000     29.350     54.000     25.500     82.000     26.920    129.71001 
4     12.000     23.040      0.000     21.080     60.000     25.660     72.000     26.330    155.64999 
4     14.000     23.380      2.000     21.260     62.000     25.740     74.000     26.360    129.41000 
4     16.000     23.650      4.000     21.690     64.000     25.810     76.000     26.510    107.55000 
4     18.000     23.790      6.000     21.980     66.000     25.890     78.000     26.630     93.50100 
4     20.000     23.960      8.000     22.350     68.000     26.120     80.000     26.770     86.20900 
4     22.000     24.150     10.000     22.740     70.000     26.200     82.000     26.920     95.37300 
4     24.000     24.410     12.000     23.040     72.000     26.330     84.000     27.100    107.20000 
4     26.000     24.610     14.000     23.380     74.000     26.360     86.000     27.310    111.34000 
4     28.000     24.830     16.000     23.650     76.000     26.510     88.000     27.390    112.54000 
4     30.000     25.060     18.000     23.790     78.000     26.630     90.000     27.570    111.28000 
4     32.000     25.190     20.000     23.960     80.000     26.770     92.000     27.740    109.63000 
4     34.000     25.350     22.000     24.150     82.000     26.920     94.000     27.910    105.41000 
4     36.000     25.470     24.000     24.410     84.000     27.100     96.000     28.100     83.28900 
4     38.000     25.590     26.000     24.610     86.000     27.310     98.000     28.240     88.22300 
4     40.000     25.530     28.000     24.830     88.000     27.390    100.000     28.400    101.21000 
4     42.000     25.540     30.000     25.060     90.000     27.570    102.000     28.570    108.18000 
4     44.000     25.500     32.000     25.190     92.000     27.740    104.000     28.820    112.18000 
4     46.000     25.500     34.000     25.350     94.000     27.910    106.000     28.910    118.08000 
4     48.000     25.450     36.000     25.470     96.000     28.100    108.000     29.120    127.72000 
4     50.000     25.470     38.000     25.590     98.000     28.240    110.000     29.350    122.32000 
4     10.000     22.740      0.000     21.080     60.000     25.660     70.000     26.200    172.96001 
4     12.000     23.040      2.000     21.260     62.000     25.740     72.000     26.330    138.89999 
4     14.000     23.380      4.000     21.690     64.000     25.810     74.000     26.360    113.06000 
4     16.000     23.650      6.000     21.980     66.000     25.890     76.000     26.510     91.23900 
4     18.000     23.790      8.000     22.350     68.000     26.120     78.000     26.630     80.68000 
4     20.000     23.960     10.000     22.740     70.000     26.200     80.000     26.770     85.77900 
4     22.000     24.150     12.000     23.040     72.000     26.330     82.000     26.920    105.06000 
4     24.000     24.410     14.000     23.380     74.000     26.360     84.000     27.100    112.74000 
4     26.000     24.610     16.000     23.650     76.000     26.510     86.000     27.310    117.36000 
4     28.000     24.830     18.000     23.790     78.000     26.630     88.000     27.390    113.84000 
4     30.000     25.060     20.000     23.960     80.000     26.770     90.000     27.570    113.04000 
4     32.000     25.190     22.000     24.150     82.000     26.920     92.000     27.740    108.64000 
4     34.000     25.350     24.000     24.410     84.000     27.100     94.000     27.910    102.91000 
4     36.000     25.470     26.000     24.610     86.000     27.310     96.000     28.100     89.46700 
4     38.000     25.590     28.000     24.830     88.000     27.390     98.000     28.240     95.68300 
4     40.000     25.530     30.000     25.060     90.000     27.570    100.000     28.400    110.00000 
4     42.000     25.540     32.000     25.190     92.000     27.740    102.000     28.570    112.37000 
4     44.000     25.500     34.000     25.350     94.000     27.910    104.000     28.820    118.66000 
4     46.000     25.500     36.000     25.470     96.000     28.100    106.000     28.910    137.56000 
4     48.000     25.450     38.000     25.590     98.000     28.240    108.000     29.120    128.80000 
4     50.000     25.470     40.000     25.530    100.000     28.400    110.000     29.350    114.25000 
4      0.000     21.080     84.000     27.100     30.000     25.060     54.000     25.500    218.97000 
4      2.000     21.260     86.000     27.310     32.000     25.190     56.000     25.560    212.31000 
4      4.000     21.690     88.000     27.390     34.000     25.350     58.000     25.600    213.57001 
4      6.000     21.980     90.000     27.570     36.000     25.470     60.000     25.660    220.98000 
4      8.000     22.350     92.000     27.740     38.000     25.590     62.000     25.740    212.52000 
4     10.000     22.740     94.000     27.910     40.000     25.530     64.000     25.810    194.98000 
4     12.000     23.040     96.000     28.100     42.000     25.540     66.000     25.890    180.37000 
4     14.000     23.380     98.000     28.240     44.000     25.500     68.000     26.120    166.97000 
4     16.000     23.650    100.000     28.400     46.000     25.500     70.000     26.200    149.34000 
4     18.000     23.790    102.000     28.570     48.000     25.450     72.000     26.330    137.63000 
4     20.000     23.960    104.000     28.820     50.000     25.470     74.000     26.360    129.09000 
4     22.000     24.150    106.000     28.910     52.000     25.470     76.000     26.510    129.45000 
4     24.000     24.410    108.000     29.120     54.000     25.500     78.000     26.630    131.37000 
4     26.000     24.610    110.000     29.350     56.000     25.560     80.000     26.770    124.72000 
4      0.000     21.080     84.000     27.100     32.000     25.190     52.000     25.470    226.03999 
4      2.000     21.260     86.000     27.310     34.000     25.350     54.000     25.500    219.64000 
4      4.000     21.690     88.000     27.390     36.000     25.470     56.000     25.560    229.53000 
4      6.000     21.980     90.000     27.570     38.000     25.590     58.000     25.600    222.11000 
4      8.000     22.350     92.000     27.740     40.000     25.530     60.000     25.660    205.22000 
4     10.000     22.740     94.000     27.910     42.000     25.540     62.000     25.740    192.89000 
4     12.000     23.040     96.000     28.100     44.000     25.500     64.000     25.810    180.28999 
4     14.000     23.380     98.000     28.240     46.000     25.500     66.000     25.890    165.09000 
4     16.000     23.650    100.000     28.400     48.000     25.450     68.000     26.120    150.89000 
4     18.000     23.790    102.000     28.570     50.000     25.470     70.000     26.200    137.13000 
4     20.000     23.960    104.000     28.820     52.000     25.470     72.000     26.330    129.64999 
4     22.000     24.150    106.000     28.910     54.000     25.500     74.000     26.360    133.58000 
4     24.000     24.410    108.000     29.120     56.000     25.560     76.000     26.510    126.48000 
4     26.000     24.610    110.000     29.350     58.000     25.600     78.000     26.630    114.35000 
4      0.000     21.080     84.000     27.100     34.000     25.350     50.000     25.470    239.10001 
4      2.000     21.260     86.000     27.310     36.000     25.470     52.000     25.470    246.67999 
4      4.000     21.690     88.000     27.390     38.000     25.590     54.000     25.500    231.34000 
4      6.000     21.980     90.000     27.570     40.000     25.530     56.000     25.560    211.55000 
4      8.000     22.350     92.000     27.740     42.000     25.540     58.000     25.600    200.66000 
4     10.000     22.740     94.000     27.910     44.000     25.500     60.000     25.660    191.66000 
4     12.000     23.040     96.000     28.100     46.000     25.500     62.000     25.740    176.96001 
4     14.000     23.380     98.000     28.240     48.000     25.450     64.000     25.810    164.58000 
4     16.000     23.650    100.000     28.400     50.000     25.470     66.000     25.890    150.70000 
4     18.000     23.790    102.000     28.570     52.000     25.470     68.000     26.120    143.82001 
4     20.000     23.960    104.000     28.820     54.000     25.500     70.000     26.200    140.55000 
4     22.000     24.150    106.000     28.910     56.000     25.560     72.000     26.330    131.09000 
4     24.000     24.410    108.000     29.120     58.000     25.600     74.000     26.360    116.37000 
4     26.000     24.610    110.000     29.350     60.000     25.660     76.000     26.510    104.69000 
4     10.000     22.740      0.000     21.080     70.000     26.200     80.000     26.770     89.90000 
4     12.000     23.040      2.000     21.260     72.000     26.330     82.000     26.920     93.57600 
4     14.000     23.380      4.000     21.690     74.000     26.360     84.000     27.100     99.44200 
4     16.000     23.650      6.000     21.980     76.000     26.510     86.000     27.310    100.74000 
4     18.000     23.790      8.000     22.350     78.000     26.630     88.000     27.390    101.45000 
4     20.000     23.960     10.000     22.740     80.000     26.770     90.000     27.570    107.40000 
4     22.000     24.150     12.000     23.040     82.000     26.920     92.000     27.740    128.64999 
4     24.000     24.410     14.000     23.380     84.000     27.100     94.000     27.910    127.92000 
4     26.000     24.610     16.000     23.650     86.000     27.310     96.000     28.100    129.86000 
4     28.000     24.830     18.000     23.790     88.000     27.390     98.000     28.240    130.38000 
4     30.000     25.060     20.000     23.960     90.000     27.570    100.000     28.400    127.44000 
4     32.000     25.190     22.000     24.150     92.000     27.740    102.000     28.570    115.13000 
4     34.000     25.350     24.000     24.410     94.000     27.910    104.000     28.820    118.34000 
4     36.000     25.470     26.000     24.610     96.000     28.100    106.000     28.910    111.10000 
4     38.000     25.590     28.000     24.830     98.000     28.240    108.000     29.120    113.50000 
4     40.000     25.530     30.000     25.060    100.000     28.400    110.000     29.350    127.94000 
4     12.000     23.040      0.000     21.080     72.000     26.330     84.000     27.100    100.04000 
4     14.000     23.380      2.000     21.260     74.000     26.360     86.000     27.310    103.80000 
4     16.000     23.650      4.000     21.690     76.000     26.510     88.000     27.390     99.02000 
4     18.000     23.790      6.000     21.980     78.000     26.630     90.000     27.570    105.87000 
4     20.000     23.960      8.000     22.350     80.000     26.770     92.000     27.740    113.38000 
4     22.000     24.150     10.000     22.740     82.000     26.920     94.000     27.910    123.95000 
4     24.000     24.410     12.000     23.040     84.000     27.100     96.000     28.100    122.70000 
4     26.000     24.610     14.000     23.380     86.000     27.310     98.000     28.240    127.10000 
4     28.000     24.830     16.000     23.650     88.000     27.390    100.000     28.400    134.22000 
4     30.000     25.060     18.000     23.790     90.000     27.570    102.000     28.570    132.10001 
4     32.000     25.190     20.000     23.960     92.000     27.740    104.000     28.820    132.91000 
4     34.000     25.350     22.000     24.150     94.000     27.910    106.000     28.910    117.02000 
4     36.000     25.470     24.000     24.410     96.000     28.100    108.000     29.120     96.84500 
4     38.000     25.590     26.000     24.610     98.000     28.240    110.000     29.350     91.70600 
4     12.000     23.040      0.000     21.080     84.000     27.100     96.000     28.100    119.75000 
4     14.000     23.380      2.000     21.260     86.000     27.310     98.000     28.240    121.15000 
4     16.000     23.650      4.000     21.690     88.000     27.390    100.000     28.400    120.30000 
4     18.000     23.790      6.000     21.980     90.000     27.570    102.000     28.570    124.13000 
4     20.000     23.960      8.000     22.350     92.000     27.740    104.000     28.820    125.08000 
4     22.000     24.150     10.000     22.740     94.000     27.910    106.000     28.910    142.17000 
4     24.000     24.410     12.000     23.040     96.000     28.100    108.000     29.120    152.11000 
4     26.000     24.610     14.000     23.380     98.000     28.240    110.000     29.350    154.95000 
0
0
0
0
0
0
0
