# Supplementary material for: Integrated geoelectrical and geological data sets for shallow structure characterization of the southern margin of the Krzeszowice Graben (Southern Poland)
Source: Data Brief. 2019 Jun 20;25:104157. doi: 10.1016/j.dib.2019.104157 (PMC6624450; doi:10.1016/j.dib.2019.104157)
Supplement: Supplementary file 1 [file mmc1.zip › Appendix A/Field data/DAT/raw_data/NWG-1-combined_array.dat]

NWG-1-mix
2.0000
11
0
Type of measurement (0=app. resistivity,1=resistance)
0
1943
2
0
4     0.0000  0.0    84.0000  0.0    30.0000  0.0    54.0000  0.0    288.8478
4     0.0000  0.0    84.0000  0.0    32.0000  0.0    52.0000  0.0    287.2990
4     0.0000  0.0    84.0000  0.0    34.0000  0.0    50.0000  0.0    295.9463
4     0.0000  0.0    84.0000  0.0    28.0000  0.0    56.0000  0.0    289.4229
4     0.0000  0.0    60.0000  0.0    20.0000  0.0    40.0000  0.0    343.9340
4     0.0000  0.0    60.0000  0.0    22.0000  0.0    38.0000  0.0    366.4280
4     0.0000  0.0    60.0000  0.0    24.0000  0.0    36.0000  0.0    384.7933
4     0.0000  0.0    60.0000  0.0    26.0000  0.0    34.0000  0.0    424.8859
4     0.0000  0.0    42.0000  0.0    14.0000  0.0    28.0000  0.0    260.6611
4     0.0000  0.0    42.0000  0.0    16.0000  0.0    26.0000  0.0    271.6279
4     0.0000  0.0    42.0000  0.0    18.0000  0.0    24.0000  0.0    261.9425
4     0.0000  0.0    42.0000  0.0    20.0000  0.0    22.0000  0.0    245.4628
4     0.0000  0.0    30.0000  0.0    10.0000  0.0    20.0000  0.0    230.6740
4     0.0000  0.0    30.0000  0.0    12.0000  0.0    18.0000  0.0    224.6837
4     0.0000  0.0    30.0000  0.0    14.0000  0.0    16.0000  0.0    211.4612
4     0.0000  0.0    18.0000  0.0     6.0000  0.0    12.0000  0.0    185.6286
4     0.0000  0.0    18.0000  0.0     8.0000  0.0    10.0000  0.0    201.9994
4     0.0000  0.0    12.0000  0.0     4.0000  0.0     8.0000  0.0    104.8772
4     0.0000  0.0     6.0000  0.0     2.0000  0.0     4.0000  0.0     72.1898
4     2.0000  0.0    86.0000  0.0    30.0000  0.0    58.0000  0.0    258.0072
4     2.0000  0.0    86.0000  0.0    32.0000  0.0    56.0000  0.0    253.0143
4     2.0000  0.0    86.0000  0.0    34.0000  0.0    54.0000  0.0    256.8325
4     2.0000  0.0    86.0000  0.0    36.0000  0.0    52.0000  0.0    267.6772
4     2.0000  0.0    62.0000  0.0    22.0000  0.0    42.0000  0.0    378.9791
4     2.0000  0.0    62.0000  0.0    24.0000  0.0    40.0000  0.0    400.5659
4     2.0000  0.0    62.0000  0.0    26.0000  0.0    38.0000  0.0    416.2186
4     2.0000  0.0    62.0000  0.0    28.0000  0.0    36.0000  0.0    442.6111
4     2.0000  0.0    44.0000  0.0    16.0000  0.0    30.0000  0.0    295.3007
4     2.0000  0.0    44.0000  0.0    18.0000  0.0    28.0000  0.0    281.3409
4     2.0000  0.0    44.0000  0.0    20.0000  0.0    26.0000  0.0    294.9601
4     2.0000  0.0    44.0000  0.0    22.0000  0.0    24.0000  0.0    307.4534
4     2.0000  0.0    32.0000  0.0    12.0000  0.0    22.0000  0.0    215.2393
4     2.0000  0.0    32.0000  0.0    14.0000  0.0    20.0000  0.0    223.5810
4     2.0000  0.0    32.0000  0.0    16.0000  0.0    18.0000  0.0    244.5950
4     2.0000  0.0    20.0000  0.0     8.0000  0.0    14.0000  0.0    194.4961
4     2.0000  0.0    20.0000  0.0    10.0000  0.0    12.0000  0.0    232.1549
4     2.0000  0.0    14.0000  0.0     6.0000  0.0    10.0000  0.0    142.6482
4     2.0000  0.0     8.0000  0.0     4.0000  0.0     6.0000  0.0     73.2783
4     4.0000  0.0    88.0000  0.0    32.0000  0.0    60.0000  0.0    230.5763
4     4.0000  0.0    88.0000  0.0    34.0000  0.0    58.0000  0.0    229.3338
4     4.0000  0.0    88.0000  0.0    36.0000  0.0    56.0000  0.0    235.7216
4     4.0000  0.0    88.0000  0.0    38.0000  0.0    54.0000  0.0    236.3687
4     4.0000  0.0    64.0000  0.0    24.0000  0.0    44.0000  0.0    378.1120
4     4.0000  0.0    64.0000  0.0    26.0000  0.0    42.0000  0.0    401.7462
4     4.0000  0.0    64.0000  0.0    28.0000  0.0    40.0000  0.0    425.4134
4     4.0000  0.0    64.0000  0.0    30.0000  0.0    38.0000  0.0    408.1569
4     4.0000  0.0    46.0000  0.0    18.0000  0.0    32.0000  0.0    307.0026
4     4.0000  0.0    46.0000  0.0    20.0000  0.0    30.0000  0.0    316.5658
4     4.0000  0.0    46.0000  0.0    22.0000  0.0    28.0000  0.0    306.8919
4     4.0000  0.0    46.0000  0.0    24.0000  0.0    26.0000  0.0    327.1450
4     4.0000  0.0    34.0000  0.0    14.0000  0.0    24.0000  0.0    225.7900
4     4.0000  0.0    34.0000  0.0    16.0000  0.0    22.0000  0.0    226.4310
4     4.0000  0.0    34.0000  0.0    18.0000  0.0    20.0000  0.0    221.8544
4     4.0000  0.0    22.0000  0.0    10.0000  0.0    16.0000  0.0    184.1617
4     4.0000  0.0    22.0000  0.0    12.0000  0.0    14.0000  0.0    175.4693
4     4.0000  0.0    16.0000  0.0     8.0000  0.0    12.0000  0.0    168.4223
4     4.0000  0.0    10.0000  0.0     6.0000  0.0     8.0000  0.0     89.8415
4     6.0000  0.0    90.0000  0.0    34.0000  0.0    62.0000  0.0    208.8666
4     6.0000  0.0    90.0000  0.0    36.0000  0.0    60.0000  0.0    209.9683
4     6.0000  0.0    90.0000  0.0    38.0000  0.0    58.0000  0.0    206.9093
4     6.0000  0.0    90.0000  0.0    40.0000  0.0    56.0000  0.0    204.6779
4     6.0000  0.0    66.0000  0.0    26.0000  0.0    46.0000  0.0    375.3286
4     6.0000  0.0    66.0000  0.0    28.0000  0.0    44.0000  0.0    396.4261
4     6.0000  0.0    66.0000  0.0    30.0000  0.0    42.0000  0.0    394.9065
4     6.0000  0.0    66.0000  0.0    32.0000  0.0    40.0000  0.0    378.5592
4     6.0000  0.0    48.0000  0.0    20.0000  0.0    34.0000  0.0    307.5867
4     6.0000  0.0    48.0000  0.0    22.0000  0.0    32.0000  0.0    344.8864
4     6.0000  0.0    48.0000  0.0    24.0000  0.0    30.0000  0.0    353.7571
4     6.0000  0.0    48.0000  0.0    26.0000  0.0    28.0000  0.0    302.7563
4     6.0000  0.0    36.0000  0.0    16.0000  0.0    26.0000  0.0    246.3430
4     6.0000  0.0    36.0000  0.0    18.0000  0.0    24.0000  0.0    241.9288
4     6.0000  0.0    36.0000  0.0    20.0000  0.0    22.0000  0.0    228.5897
4     6.0000  0.0    24.0000  0.0    12.0000  0.0    18.0000  0.0    178.3560
4     6.0000  0.0    24.0000  0.0    14.0000  0.0    16.0000  0.0    173.0502
4     6.0000  0.0    18.0000  0.0    10.0000  0.0    14.0000  0.0    146.2039
4     6.0000  0.0    12.0000  0.0     8.0000  0.0    10.0000  0.0     99.9382
4     8.0000  0.0    92.0000  0.0    36.0000  0.0    64.0000  0.0    200.5170
4     8.0000  0.0    92.0000  0.0    38.0000  0.0    62.0000  0.0    192.9089
4     8.0000  0.0    92.0000  0.0    40.0000  0.0    60.0000  0.0    187.5447
4     8.0000  0.0    92.0000  0.0    42.0000  0.0    58.0000  0.0    183.0421
4     8.0000  0.0    68.0000  0.0    28.0000  0.0    48.0000  0.0    373.8508
4     8.0000  0.0    68.0000  0.0    30.0000  0.0    46.0000  0.0    372.2061
4     8.0000  0.0    68.0000  0.0    32.0000  0.0    44.0000  0.0    360.2896
4     8.0000  0.0    68.0000  0.0    34.0000  0.0    42.0000  0.0    368.7107
4     8.0000  0.0    50.0000  0.0    22.0000  0.0    36.0000  0.0    313.8453
4     8.0000  0.0    50.0000  0.0    24.0000  0.0    34.0000  0.0    353.0166
4     8.0000  0.0    50.0000  0.0    26.0000  0.0    32.0000  0.0    395.0761
4     8.0000  0.0    50.0000  0.0    28.0000  0.0    30.0000  0.0    460.9704
4     8.0000  0.0    38.0000  0.0    18.0000  0.0    28.0000  0.0    253.7741
4     8.0000  0.0    38.0000  0.0    20.0000  0.0    26.0000  0.0    272.4289
4     8.0000  0.0    38.0000  0.0    22.0000  0.0    24.0000  0.0    286.0918
4     8.0000  0.0    26.0000  0.0    14.0000  0.0    20.0000  0.0    188.5182
4     8.0000  0.0    26.0000  0.0    16.0000  0.0    18.0000  0.0    213.6635
4     8.0000  0.0    20.0000  0.0    12.0000  0.0    16.0000  0.0    135.9774
4     8.0000  0.0    14.0000  0.0    10.0000  0.0    12.0000  0.0    111.3597
4    10.0000  0.0    94.0000  0.0    38.0000  0.0    66.0000  0.0    194.1097
4    10.0000  0.0    94.0000  0.0    40.0000  0.0    64.0000  0.0    186.4829
4    10.0000  0.0    94.0000  0.0    42.0000  0.0    62.0000  0.0    178.2048
4    10.0000  0.0    94.0000  0.0    44.0000  0.0    60.0000  0.0    174.8634
4    10.0000  0.0    70.0000  0.0    30.0000  0.0    50.0000  0.0    349.8955
4    10.0000  0.0    70.0000  0.0    32.0000  0.0    48.0000  0.0    344.5356
4    10.0000  0.0    70.0000  0.0    36.0000  0.0    44.0000  0.0    366.7702
4    10.0000  0.0    70.0000  0.0    34.0000  0.0    46.0000  0.0    350.7148
4    10.0000  0.0    52.0000  0.0    24.0000  0.0    38.0000  0.0    338.9267
4    10.0000  0.0    52.0000  0.0    26.0000  0.0    36.0000  0.0    363.3268
4    10.0000  0.0    52.0000  0.0    28.0000  0.0    34.0000  0.0    423.8164
4    10.0000  0.0    52.0000  0.0    30.0000  0.0    32.0000  0.0    458.2804
4    10.0000  0.0    40.0000  0.0    20.0000  0.0    30.0000  0.0    301.4333
4    10.0000  0.0    40.0000  0.0    22.0000  0.0    28.0000  0.0    299.9138
4    10.0000  0.0    40.0000  0.0    24.0000  0.0    26.0000  0.0    321.6812
4    10.0000  0.0    28.0000  0.0    16.0000  0.0    22.0000  0.0    210.3641
4    10.0000  0.0    28.0000  0.0    18.0000  0.0    20.0000  0.0    210.8737
4    10.0000  0.0    22.0000  0.0    14.0000  0.0    18.0000  0.0    167.7902
4    10.0000  0.0    16.0000  0.0    12.0000  0.0    14.0000  0.0     96.9753
4    12.0000  0.0    96.0000  0.0    40.0000  0.0    68.0000  0.0    201.0501
4    12.0000  0.0    96.0000  0.0    42.0000  0.0    66.0000  0.0    188.8408
4    12.0000  0.0    96.0000  0.0    44.0000  0.0    64.0000  0.0    183.2445
4    12.0000  0.0    96.0000  0.0    46.0000  0.0    62.0000  0.0    171.2534
4    12.0000  0.0    72.0000  0.0    32.0000  0.0    52.0000  0.0    324.8934
4    12.0000  0.0    72.0000  0.0    34.0000  0.0    50.0000  0.0    333.3095
4    12.0000  0.0    72.0000  0.0    36.0000  0.0    48.0000  0.0    352.2326
4    12.0000  0.0    72.0000  0.0    38.0000  0.0    46.0000  0.0    355.5782
4    12.0000  0.0    54.0000  0.0    26.0000  0.0    40.0000  0.0    362.3244
4    12.0000  0.0    54.0000  0.0    28.0000  0.0    38.0000  0.0    390.9612
4    12.0000  0.0    54.0000  0.0    30.0000  0.0    36.0000  0.0    374.2074
4    12.0000  0.0    54.0000  0.0    32.0000  0.0    34.0000  0.0    357.4975
4    12.0000  0.0    42.0000  0.0    22.0000  0.0    32.0000  0.0    341.3435
4    12.0000  0.0    42.0000  0.0    24.0000  0.0    30.0000  0.0    360.8450
4    12.0000  0.0    42.0000  0.0    26.0000  0.0    28.0000  0.0    315.4759
4    12.0000  0.0    30.0000  0.0    18.0000  0.0    24.0000  0.0    216.5618
4    12.0000  0.0    30.0000  0.0    20.0000  0.0    22.0000  0.0    212.2674
4    12.0000  0.0    24.0000  0.0    16.0000  0.0    20.0000  0.0    178.6393
4    12.0000  0.0    18.0000  0.0    14.0000  0.0    16.0000  0.0     97.5093
4    14.0000  0.0    98.0000  0.0    42.0000  0.0    70.0000  0.0    202.4206
4    14.0000  0.0    98.0000  0.0    44.0000  0.0    68.0000  0.0    188.4829
4    14.0000  0.0    98.0000  0.0    46.0000  0.0    66.0000  0.0    173.9383
4    14.0000  0.0    98.0000  0.0    48.0000  0.0    64.0000  0.0    163.2521
4    14.0000  0.0    74.0000  0.0    34.0000  0.0    54.0000  0.0    291.1955
4    14.0000  0.0    74.0000  0.0    36.0000  0.0    52.0000  0.0    302.9109
4    14.0000  0.0    74.0000  0.0    38.0000  0.0    50.0000  0.0    308.9978
4    14.0000  0.0    74.0000  0.0    40.0000  0.0    48.0000  0.0    312.4644
4    14.0000  0.0    56.0000  0.0    28.0000  0.0    42.0000  0.0    368.1934
4    14.0000  0.0    56.0000  0.0    30.0000  0.0    40.0000  0.0    363.1412
4    14.0000  0.0    56.0000  0.0    32.0000  0.0    38.0000  0.0    334.8156
4    14.0000  0.0    56.0000  0.0    34.0000  0.0    36.0000  0.0    293.4638
4    14.0000  0.0    44.0000  0.0    24.0000  0.0    34.0000  0.0    336.2063
4    14.0000  0.0    44.0000  0.0    26.0000  0.0    32.0000  0.0    387.7158
4    14.0000  0.0    44.0000  0.0    28.0000  0.0    30.0000  0.0    459.0626
4    14.0000  0.0    32.0000  0.0    20.0000  0.0    26.0000  0.0    222.1303
4    14.0000  0.0    32.0000  0.0    22.0000  0.0    24.0000  0.0    242.3688
4    14.0000  0.0    26.0000  0.0    18.0000  0.0    22.0000  0.0    157.6248
4    14.0000  0.0    20.0000  0.0    16.0000  0.0    18.0000  0.0    128.8907
4    16.0000  0.0   100.0000  0.0    44.0000  0.0    72.0000  0.0    196.9562
4    16.0000  0.0   100.0000  0.0    46.0000  0.0    70.0000  0.0    183.4811
4    16.0000  0.0   100.0000  0.0    48.0000  0.0    68.0000  0.0    167.0551
4    16.0000  0.0   100.0000  0.0    50.0000  0.0    66.0000  0.0    154.8592
4    16.0000  0.0    76.0000  0.0    36.0000  0.0    56.0000  0.0    276.7291
4    16.0000  0.0    76.0000  0.0    38.0000  0.0    54.0000  0.0    277.8602
4    16.0000  0.0    76.0000  0.0    40.0000  0.0    52.0000  0.0    278.2828
4    16.0000  0.0    76.0000  0.0    42.0000  0.0    50.0000  0.0    283.6676
4    16.0000  0.0    58.0000  0.0    30.0000  0.0    44.0000  0.0    338.2986
4    16.0000  0.0    58.0000  0.0    32.0000  0.0    42.0000  0.0    332.1872
4    16.0000  0.0    58.0000  0.0    34.0000  0.0    40.0000  0.0    333.3883
4    16.0000  0.0    58.0000  0.0    36.0000  0.0    38.0000  0.0    358.9904
4    16.0000  0.0    46.0000  0.0    26.0000  0.0    36.0000  0.0    314.5689
4    16.0000  0.0    46.0000  0.0    28.0000  0.0    34.0000  0.0    377.3357
4    16.0000  0.0    46.0000  0.0    30.0000  0.0    32.0000  0.0    412.0332
4    16.0000  0.0    34.0000  0.0    22.0000  0.0    28.0000  0.0    225.3838
4    16.0000  0.0    34.0000  0.0    24.0000  0.0    26.0000  0.0    250.0180
4    16.0000  0.0    28.0000  0.0    20.0000  0.0    24.0000  0.0    180.0469
4    16.0000  0.0    22.0000  0.0    18.0000  0.0    20.0000  0.0    111.0138
4    18.0000  0.0   102.0000  0.0    46.0000  0.0    74.0000  0.0    202.3942
4    18.0000  0.0   102.0000  0.0    48.0000  0.0    72.0000  0.0    182.0022
4    18.0000  0.0   102.0000  0.0    50.0000  0.0    70.0000  0.0    171.6366
4    18.0000  0.0   102.0000  0.0    52.0000  0.0    68.0000  0.0    160.9723
4    18.0000  0.0    78.0000  0.0    38.0000  0.0    58.0000  0.0    261.6544
4    18.0000  0.0    78.0000  0.0    40.0000  0.0    56.0000  0.0    260.5213
4    18.0000  0.0    78.0000  0.0    42.0000  0.0    54.0000  0.0    259.9950
4    18.0000  0.0    78.0000  0.0    44.0000  0.0    52.0000  0.0    265.5178
4    18.0000  0.0    60.0000  0.0    32.0000  0.0    46.0000  0.0    317.9973
4    18.0000  0.0    60.0000  0.0    34.0000  0.0    44.0000  0.0    322.0626
4    18.0000  0.0    60.0000  0.0    36.0000  0.0    42.0000  0.0    349.9073
4    18.0000  0.0    60.0000  0.0    38.0000  0.0    40.0000  0.0    360.6077
4    18.0000  0.0    48.0000  0.0    28.0000  0.0    38.0000  0.0    315.8903
4    18.0000  0.0    48.0000  0.0    30.0000  0.0    36.0000  0.0    310.2169
4    18.0000  0.0    48.0000  0.0    32.0000  0.0    34.0000  0.0    299.1229
4    18.0000  0.0    36.0000  0.0    24.0000  0.0    30.0000  0.0    261.2741
4    18.0000  0.0    36.0000  0.0    26.0000  0.0    28.0000  0.0    233.4065
4    18.0000  0.0    30.0000  0.0    22.0000  0.0    26.0000  0.0    199.1466
4    18.0000  0.0    24.0000  0.0    20.0000  0.0    22.0000  0.0    112.7897
4    20.0000  0.0   104.0000  0.0    48.0000  0.0    76.0000  0.0    204.1588
4    20.0000  0.0   104.0000  0.0    50.0000  0.0    74.0000  0.0    196.6078
4    20.0000  0.0   104.0000  0.0    52.0000  0.0    72.0000  0.0    181.6608
4    20.0000  0.0   104.0000  0.0    54.0000  0.0    70.0000  0.0    174.7186
4    20.0000  0.0    80.0000  0.0    40.0000  0.0    60.0000  0.0    245.9704
4    20.0000  0.0    80.0000  0.0    42.0000  0.0    58.0000  0.0    241.5769
4    20.0000  0.0    80.0000  0.0    44.0000  0.0    56.0000  0.0    243.9826
4    20.0000  0.0    80.0000  0.0    46.0000  0.0    54.0000  0.0    237.9734
4    20.0000  0.0    62.0000  0.0    34.0000  0.0    48.0000  0.0    309.3011
4    20.0000  0.0    62.0000  0.0    36.0000  0.0    46.0000  0.0    329.6936
4    20.0000  0.0    62.0000  0.0    38.0000  0.0    44.0000  0.0    329.8258
4    20.0000  0.0    62.0000  0.0    40.0000  0.0    42.0000  0.0    338.0188
4    20.0000  0.0    50.0000  0.0    30.0000  0.0    40.0000  0.0    285.7888
4    20.0000  0.0    50.0000  0.0    32.0000  0.0    38.0000  0.0    270.1194
4    20.0000  0.0    50.0000  0.0    34.0000  0.0    36.0000  0.0    240.2387
4    20.0000  0.0    38.0000  0.0    26.0000  0.0    32.0000  0.0    273.3434
4    20.0000  0.0    38.0000  0.0    28.0000  0.0    30.0000  0.0    334.2755
4    20.0000  0.0    32.0000  0.0    24.0000  0.0    28.0000  0.0    176.7646
4    20.0000  0.0    26.0000  0.0    22.0000  0.0    24.0000  0.0    125.5592
4    22.0000  0.0   106.0000  0.0    50.0000  0.0    78.0000  0.0    208.4391
4    22.0000  0.0   106.0000  0.0    52.0000  0.0    76.0000  0.0    208.1805
4    22.0000  0.0   106.0000  0.0    54.0000  0.0    74.0000  0.0    206.0084
4    22.0000  0.0   106.0000  0.0    56.0000  0.0    72.0000  0.0    192.5829
4    22.0000  0.0    82.0000  0.0    42.0000  0.0    62.0000  0.0    238.1365
4    22.0000  0.0    82.0000  0.0    44.0000  0.0    60.0000  0.0    235.8793
4    22.0000  0.0    82.0000  0.0    46.0000  0.0    58.0000  0.0    226.3146
4    22.0000  0.0    82.0000  0.0    48.0000  0.0    56.0000  0.0    217.2020
4    22.0000  0.0    64.0000  0.0    36.0000  0.0    50.0000  0.0    303.4620
4    22.0000  0.0    64.0000  0.0    38.0000  0.0    48.0000  0.0    315.9123
4    22.0000  0.0    64.0000  0.0    40.0000  0.0    46.0000  0.0    318.1066
4    22.0000  0.0    64.0000  0.0    42.0000  0.0    44.0000  0.0    300.1431
4    22.0000  0.0    52.0000  0.0    32.0000  0.0    42.0000  0.0    260.4462
4    22.0000  0.0    52.0000  0.0    34.0000  0.0    40.0000  0.0    267.0986
4    22.0000  0.0    52.0000  0.0    36.0000  0.0    38.0000  0.0    289.9387
4    22.0000  0.0    40.0000  0.0    28.0000  0.0    34.0000  0.0    266.5067
4    22.0000  0.0    40.0000  0.0    30.0000  0.0    32.0000  0.0    303.3220
4    22.0000  0.0    34.0000  0.0    26.0000  0.0    30.0000  0.0    196.0349
4    22.0000  0.0    28.0000  0.0    24.0000  0.0    26.0000  0.0    126.7520
4    24.0000  0.0   108.0000  0.0    52.0000  0.0    80.0000  0.0    223.8294
4    24.0000  0.0   108.0000  0.0    54.0000  0.0    78.0000  0.0    228.5238
4    24.0000  0.0   108.0000  0.0    56.0000  0.0    76.0000  0.0    233.5012
4    24.0000  0.0   108.0000  0.0    58.0000  0.0    74.0000  0.0    240.9343
4    24.0000  0.0    84.0000  0.0    44.0000  0.0    64.0000  0.0    243.7273
4    24.0000  0.0    84.0000  0.0    46.0000  0.0    62.0000  0.0    227.9723
4    24.0000  0.0    84.0000  0.0    48.0000  0.0    60.0000  0.0    215.2423
4    24.0000  0.0    84.0000  0.0    50.0000  0.0    58.0000  0.0    206.3023
4    24.0000  0.0    66.0000  0.0    38.0000  0.0    52.0000  0.0    289.7220
4    24.0000  0.0    66.0000  0.0    40.0000  0.0    50.0000  0.0    299.4781
4    24.0000  0.0    66.0000  0.0    42.0000  0.0    48.0000  0.0    308.6539
4    24.0000  0.0    66.0000  0.0    44.0000  0.0    46.0000  0.0    328.6648
4    24.0000  0.0    54.0000  0.0    34.0000  0.0    44.0000  0.0    254.7486
4    24.0000  0.0    54.0000  0.0    36.0000  0.0    42.0000  0.0    281.3364
4    24.0000  0.0    54.0000  0.0    38.0000  0.0    40.0000  0.0    291.3145
4    24.0000  0.0    42.0000  0.0    30.0000  0.0    36.0000  0.0    222.1137
4    24.0000  0.0    42.0000  0.0    32.0000  0.0    34.0000  0.0    223.6789
4    24.0000  0.0    36.0000  0.0    28.0000  0.0    32.0000  0.0    232.3105
4    24.0000  0.0    30.0000  0.0    26.0000  0.0    28.0000  0.0     99.9951
4    26.0000  0.0   110.0000  0.0    54.0000  0.0    82.0000  0.0    234.4467
4    26.0000  0.0   110.0000  0.0    56.0000  0.0    80.0000  0.0    246.0503
4    26.0000  0.0   110.0000  0.0    58.0000  0.0    78.0000  0.0    259.6387
4    26.0000  0.0   110.0000  0.0    60.0000  0.0    76.0000  0.0    272.6364
4    26.0000  0.0    86.0000  0.0    46.0000  0.0    66.0000  0.0    241.1122
4    26.0000  0.0    86.0000  0.0    48.0000  0.0    64.0000  0.0    226.9070
4    26.0000  0.0    86.0000  0.0    50.0000  0.0    62.0000  0.0    211.5628
4    26.0000  0.0    86.0000  0.0    52.0000  0.0    60.0000  0.0    206.9237
4    26.0000  0.0    68.0000  0.0    40.0000  0.0    54.0000  0.0    277.8018
4    26.0000  0.0    68.0000  0.0    42.0000  0.0    52.0000  0.0    283.5064
4    26.0000  0.0    68.0000  0.0    44.0000  0.0    50.0000  0.0    300.1965
4    26.0000  0.0    68.0000  0.0    46.0000  0.0    48.0000  0.0    309.3278
4    26.0000  0.0    56.0000  0.0    36.0000  0.0    46.0000  0.0    264.3876
4    26.0000  0.0    56.0000  0.0    38.0000  0.0    44.0000  0.0    269.7236
4    26.0000  0.0    56.0000  0.0    40.0000  0.0    42.0000  0.0    278.1303
4    26.0000  0.0    44.0000  0.0    32.0000  0.0    38.0000  0.0    200.2844
4    26.0000  0.0    44.0000  0.0    34.0000  0.0    36.0000  0.0    186.2298
4    26.0000  0.0    38.0000  0.0    30.0000  0.0    34.0000  0.0    198.6040
4    26.0000  0.0    32.0000  0.0    28.0000  0.0    30.0000  0.0    142.8143
4    28.0000  0.0    88.0000  0.0    48.0000  0.0    68.0000  0.0    247.2408
4    28.0000  0.0    88.0000  0.0    50.0000  0.0    66.0000  0.0    229.3003
4    28.0000  0.0    88.0000  0.0    52.0000  0.0    64.0000  0.0    222.3593
4    28.0000  0.0    88.0000  0.0    54.0000  0.0    62.0000  0.0    208.1779
4    28.0000  0.0    70.0000  0.0    42.0000  0.0    56.0000  0.0    254.0197
4    28.0000  0.0    70.0000  0.0    44.0000  0.0    54.0000  0.0    261.3308
4    28.0000  0.0    70.0000  0.0    46.0000  0.0    52.0000  0.0    257.6629
4    28.0000  0.0    70.0000  0.0    48.0000  0.0    50.0000  0.0    253.7745
4    28.0000  0.0    58.0000  0.0    38.0000  0.0    48.0000  0.0    262.3268
4    28.0000  0.0    58.0000  0.0    40.0000  0.0    46.0000  0.0    269.4341
4    28.0000  0.0    58.0000  0.0    42.0000  0.0    44.0000  0.0    257.4333
4    28.0000  0.0    46.0000  0.0    34.0000  0.0    40.0000  0.0    189.7445
4    28.0000  0.0    46.0000  0.0    36.0000  0.0    38.0000  0.0    213.3757
4    28.0000  0.0    40.0000  0.0    32.0000  0.0    36.0000  0.0    144.4539
4    28.0000  0.0    34.0000  0.0    30.0000  0.0    32.0000  0.0    126.5044
4    30.0000  0.0    90.0000  0.0    50.0000  0.0    70.0000  0.0    253.4599
4    30.0000  0.0    90.0000  0.0    52.0000  0.0    68.0000  0.0    238.6863
4    30.0000  0.0    90.0000  0.0    54.0000  0.0    66.0000  0.0    224.5564
4    30.0000  0.0    90.0000  0.0    56.0000  0.0    64.0000  0.0    219.5178
4    30.0000  0.0    72.0000  0.0    44.0000  0.0    58.0000  0.0    249.8194
4    30.0000  0.0    72.0000  0.0    46.0000  0.0    56.0000  0.0    246.7105
4    30.0000  0.0    72.0000  0.0    48.0000  0.0    54.0000  0.0    236.3350
4    30.0000  0.0    72.0000  0.0    50.0000  0.0    52.0000  0.0    223.5616
4    30.0000  0.0    60.0000  0.0    40.0000  0.0    50.0000  0.0    262.2960
4    30.0000  0.0    60.0000  0.0    42.0000  0.0    48.0000  0.0    276.6055
4    30.0000  0.0    60.0000  0.0    44.0000  0.0    46.0000  0.0    295.3851
4    30.0000  0.0    48.0000  0.0    36.0000  0.0    42.0000  0.0    200.6105
4    30.0000  0.0    48.0000  0.0    38.0000  0.0    40.0000  0.0    214.3446
4    30.0000  0.0    42.0000  0.0    34.0000  0.0    38.0000  0.0    147.5601
4    30.0000  0.0    36.0000  0.0    32.0000  0.0    34.0000  0.0    114.7869
4    32.0000  0.0    92.0000  0.0    52.0000  0.0    72.0000  0.0    263.8850
4    32.0000  0.0    92.0000  0.0    54.0000  0.0    70.0000  0.0    254.0998
4    32.0000  0.0    92.0000  0.0    56.0000  0.0    68.0000  0.0    239.6894
4    32.0000  0.0    92.0000  0.0    58.0000  0.0    66.0000  0.0    232.3115
4    32.0000  0.0    74.0000  0.0    46.0000  0.0    60.0000  0.0    231.3741
4    32.0000  0.0    74.0000  0.0    48.0000  0.0    58.0000  0.0    220.7685
4    32.0000  0.0    74.0000  0.0    50.0000  0.0    56.0000  0.0    217.1430
4    32.0000  0.0    74.0000  0.0    52.0000  0.0    54.0000  0.0    221.9180
4    32.0000  0.0    62.0000  0.0    42.0000  0.0    52.0000  0.0    248.5697
4    32.0000  0.0    62.0000  0.0    44.0000  0.0    50.0000  0.0    269.0767
4    32.0000  0.0    62.0000  0.0    46.0000  0.0    48.0000  0.0    280.5866
4    32.0000  0.0    50.0000  0.0    38.0000  0.0    44.0000  0.0    191.0527
4    32.0000  0.0    50.0000  0.0    40.0000  0.0    42.0000  0.0    203.0223
4    32.0000  0.0    44.0000  0.0    36.0000  0.0    40.0000  0.0    163.9736
4    32.0000  0.0    38.0000  0.0    34.0000  0.0    36.0000  0.0     96.2573
4    34.0000  0.0    94.0000  0.0    54.0000  0.0    74.0000  0.0    287.1403
4    34.0000  0.0    94.0000  0.0    56.0000  0.0    72.0000  0.0    268.2100
4    34.0000  0.0    94.0000  0.0    58.0000  0.0    70.0000  0.0    268.0588
4    34.0000  0.0    94.0000  0.0    60.0000  0.0    68.0000  0.0    258.8782
4    34.0000  0.0    76.0000  0.0    48.0000  0.0    62.0000  0.0    208.0363
4    34.0000  0.0    76.0000  0.0    50.0000  0.0    60.0000  0.0    201.8367
4    34.0000  0.0    76.0000  0.0    52.0000  0.0    58.0000  0.0    200.7154
4    34.0000  0.0    76.0000  0.0    54.0000  0.0    56.0000  0.0    203.8506
4    34.0000  0.0    64.0000  0.0    44.0000  0.0    54.0000  0.0    227.2502
4    34.0000  0.0    64.0000  0.0    46.0000  0.0    52.0000  0.0    228.4148
4    34.0000  0.0    64.0000  0.0    48.0000  0.0    50.0000  0.0    226.4828
4    34.0000  0.0    52.0000  0.0    40.0000  0.0    46.0000  0.0    179.7513
4    34.0000  0.0    52.0000  0.0    42.0000  0.0    44.0000  0.0    176.3652
4    34.0000  0.0    46.0000  0.0    38.0000  0.0    42.0000  0.0    147.7986
4    34.0000  0.0    40.0000  0.0    36.0000  0.0    38.0000  0.0    112.0886
4    36.0000  0.0    96.0000  0.0    56.0000  0.0    76.0000  0.0    306.0753
4    36.0000  0.0    96.0000  0.0    58.0000  0.0    74.0000  0.0    315.8064
4    36.0000  0.0    96.0000  0.0    60.0000  0.0    72.0000  0.0    301.2189
4    36.0000  0.0    96.0000  0.0    62.0000  0.0    70.0000  0.0    306.3393
4    36.0000  0.0    78.0000  0.0    50.0000  0.0    64.0000  0.0    196.9597
4    36.0000  0.0    78.0000  0.0    52.0000  0.0    62.0000  0.0    192.1552
4    36.0000  0.0    78.0000  0.0    54.0000  0.0    60.0000  0.0    188.1937
4    36.0000  0.0    78.0000  0.0    56.0000  0.0    58.0000  0.0    176.5634
4    36.0000  0.0    66.0000  0.0    46.0000  0.0    56.0000  0.0    199.2128
4    36.0000  0.0    66.0000  0.0    48.0000  0.0    54.0000  0.0    195.8111
4    36.0000  0.0    66.0000  0.0    50.0000  0.0    52.0000  0.0    187.1450
4    36.0000  0.0    54.0000  0.0    42.0000  0.0    48.0000  0.0    165.3902
4    36.0000  0.0    54.0000  0.0    44.0000  0.0    46.0000  0.0    183.8510
4    36.0000  0.0    48.0000  0.0    40.0000  0.0    44.0000  0.0    120.9852
4    36.0000  0.0    42.0000  0.0    38.0000  0.0    40.0000  0.0     90.3993
4    38.0000  0.0    98.0000  0.0    58.0000  0.0    78.0000  0.0    323.4106
4    38.0000  0.0    98.0000  0.0    60.0000  0.0    76.0000  0.0    340.6995
4    38.0000  0.0    98.0000  0.0    62.0000  0.0    74.0000  0.0    358.7855
4    38.0000  0.0    98.0000  0.0    64.0000  0.0    72.0000  0.0    346.6142
4    38.0000  0.0    80.0000  0.0    52.0000  0.0    66.0000  0.0    198.5880
4    38.0000  0.0    80.0000  0.0    54.0000  0.0    64.0000  0.0    196.7215
4    38.0000  0.0    80.0000  0.0    56.0000  0.0    62.0000  0.0    187.8470
4    38.0000  0.0    80.0000  0.0    58.0000  0.0    60.0000  0.0    192.2345
4    38.0000  0.0    68.0000  0.0    48.0000  0.0    58.0000  0.0    175.6779
4    38.0000  0.0    68.0000  0.0    50.0000  0.0    56.0000  0.0    176.2305
4    38.0000  0.0    68.0000  0.0    52.0000  0.0    54.0000  0.0    181.9023
4    38.0000  0.0    56.0000  0.0    44.0000  0.0    50.0000  0.0    159.5204
4    38.0000  0.0    56.0000  0.0    46.0000  0.0    48.0000  0.0    174.7492
4    38.0000  0.0    50.0000  0.0    42.0000  0.0    46.0000  0.0    115.2791
4    38.0000  0.0    44.0000  0.0    40.0000  0.0    42.0000  0.0     87.7784
4    40.0000  0.0   100.0000  0.0    60.0000  0.0    80.0000  0.0    330.9567
4    40.0000  0.0   100.0000  0.0    62.0000  0.0    78.0000  0.0    358.2387
4    40.0000  0.0   100.0000  0.0    64.0000  0.0    76.0000  0.0    384.8657
4    40.0000  0.0   100.0000  0.0    66.0000  0.0    74.0000  0.0    418.5782
4    40.0000  0.0    82.0000  0.0    54.0000  0.0    68.0000  0.0    220.8571
4    40.0000  0.0    82.0000  0.0    56.0000  0.0    66.0000  0.0    211.7104
4    40.0000  0.0    82.0000  0.0    58.0000  0.0    64.0000  0.0    216.4534
4    40.0000  0.0    82.0000  0.0    60.0000  0.0    62.0000  0.0    206.8385
4    40.0000  0.0    70.0000  0.0    50.0000  0.0    60.0000  0.0    161.1800
4    40.0000  0.0    70.0000  0.0    54.0000  0.0    56.0000  0.0    165.4227
4    40.0000  0.0    70.0000  0.0    52.0000  0.0    58.0000  0.0    161.3367
4    40.0000  0.0    58.0000  0.0    46.0000  0.0    52.0000  0.0    144.1052
4    40.0000  0.0    58.0000  0.0    48.0000  0.0    50.0000  0.0    149.5235
4    40.0000  0.0    52.0000  0.0    44.0000  0.0    48.0000  0.0    119.7809
4    40.0000  0.0    46.0000  0.0    42.0000  0.0    44.0000  0.0     67.4438
4    42.0000  0.0   102.0000  0.0    62.0000  0.0    82.0000  0.0    318.4117
4    42.0000  0.0   102.0000  0.0    64.0000  0.0    80.0000  0.0    351.3034
4    42.0000  0.0   102.0000  0.0    66.0000  0.0    78.0000  0.0    385.7388
4    42.0000  0.0   102.0000  0.0    68.0000  0.0    76.0000  0.0    419.1927
4    42.0000  0.0    84.0000  0.0    56.0000  0.0    70.0000  0.0    239.3780
4    42.0000  0.0    84.0000  0.0    58.0000  0.0    68.0000  0.0    233.6311
4    42.0000  0.0    84.0000  0.0    60.0000  0.0    66.0000  0.0    226.6584
4    42.0000  0.0    84.0000  0.0    62.0000  0.0    64.0000  0.0    241.2059
4    42.0000  0.0    72.0000  0.0    52.0000  0.0    62.0000  0.0    156.1566
4    42.0000  0.0    72.0000  0.0    54.0000  0.0    60.0000  0.0    153.9209
4    42.0000  0.0    72.0000  0.0    56.0000  0.0    58.0000  0.0    145.5318
4    42.0000  0.0    60.0000  0.0    48.0000  0.0    54.0000  0.0    128.2184
4    42.0000  0.0    60.0000  0.0    50.0000  0.0    52.0000  0.0    127.5047
4    42.0000  0.0    54.0000  0.0    46.0000  0.0    50.0000  0.0    108.0394
4    42.0000  0.0    48.0000  0.0    44.0000  0.0    46.0000  0.0     69.8291
4    44.0000  0.0   104.0000  0.0    64.0000  0.0    84.0000  0.0    324.2953
4    44.0000  0.0   104.0000  0.0    66.0000  0.0    82.0000  0.0    350.1446
4    44.0000  0.0   104.0000  0.0    68.0000  0.0    80.0000  0.0    383.5583
4    44.0000  0.0   104.0000  0.0    70.0000  0.0    78.0000  0.0    412.0137
4    44.0000  0.0    86.0000  0.0    58.0000  0.0    72.0000  0.0    259.0944
4    44.0000  0.0    86.0000  0.0    60.0000  0.0    70.0000  0.0    257.4049
4    44.0000  0.0    86.0000  0.0    62.0000  0.0    68.0000  0.0    247.3167
4    44.0000  0.0    86.0000  0.0    64.0000  0.0    66.0000  0.0    227.0920
4    44.0000  0.0    74.0000  0.0    54.0000  0.0    64.0000  0.0    153.5956
4    44.0000  0.0    74.0000  0.0    56.0000  0.0    62.0000  0.0    148.4131
4    44.0000  0.0    74.0000  0.0    58.0000  0.0    60.0000  0.0    153.0521
4    44.0000  0.0    62.0000  0.0    50.0000  0.0    56.0000  0.0    118.0480
4    44.0000  0.0    62.0000  0.0    52.0000  0.0    54.0000  0.0    126.9580
4    44.0000  0.0    56.0000  0.0    48.0000  0.0    52.0000  0.0     91.1979
4    44.0000  0.0    50.0000  0.0    46.0000  0.0    48.0000  0.0     64.8871
4    46.0000  0.0   106.0000  0.0    66.0000  0.0    86.0000  0.0    335.2494
4    46.0000  0.0   106.0000  0.0    68.0000  0.0    84.0000  0.0    344.5750
4    46.0000  0.0   106.0000  0.0    70.0000  0.0    82.0000  0.0    353.8182
4    46.0000  0.0   106.0000  0.0    72.0000  0.0    80.0000  0.0    379.1459
4    46.0000  0.0    88.0000  0.0    60.0000  0.0    74.0000  0.0    321.0919
4    46.0000  0.0    88.0000  0.0    62.0000  0.0    72.0000  0.0    309.2772
4    46.0000  0.0    88.0000  0.0    64.0000  0.0    70.0000  0.0    316.4305
4    46.0000  0.0    88.0000  0.0    66.0000  0.0    68.0000  0.0    325.7468
4    46.0000  0.0    76.0000  0.0    56.0000  0.0    66.0000  0.0    158.5480
4    46.0000  0.0    76.0000  0.0    58.0000  0.0    64.0000  0.0    166.2293
4    46.0000  0.0    76.0000  0.0    60.0000  0.0    62.0000  0.0    160.7884
4    46.0000  0.0    64.0000  0.0    52.0000  0.0    58.0000  0.0    112.8564
4    46.0000  0.0    64.0000  0.0    54.0000  0.0    56.0000  0.0    118.3205
4    46.0000  0.0    58.0000  0.0    50.0000  0.0    54.0000  0.0     88.4718
4    46.0000  0.0    52.0000  0.0    48.0000  0.0    50.0000  0.0     59.6697
4    48.0000  0.0   108.0000  0.0    68.0000  0.0    88.0000  0.0    330.2970
4    48.0000  0.0   108.0000  0.0    70.0000  0.0    86.0000  0.0    334.9904
4    48.0000  0.0   108.0000  0.0    72.0000  0.0    84.0000  0.0    333.6303
4    48.0000  0.0   108.0000  0.0    74.0000  0.0    82.0000  0.0    306.7188
4    48.0000  0.0    90.0000  0.0    62.0000  0.0    76.0000  0.0    333.4430
4    48.0000  0.0    90.0000  0.0    64.0000  0.0    74.0000  0.0    355.5481
4    48.0000  0.0    90.0000  0.0    66.0000  0.0    72.0000  0.0    348.3805
4    48.0000  0.0    90.0000  0.0    68.0000  0.0    70.0000  0.0    368.0058
4    48.0000  0.0    78.0000  0.0    58.0000  0.0    68.0000  0.0    176.3181
4    48.0000  0.0    78.0000  0.0    60.0000  0.0    66.0000  0.0    175.6526
4    48.0000  0.0    78.0000  0.0    62.0000  0.0    64.0000  0.0    190.4877
4    48.0000  0.0    66.0000  0.0    54.0000  0.0    60.0000  0.0    118.7330
4    48.0000  0.0    66.0000  0.0    56.0000  0.0    58.0000  0.0    114.4101
4    48.0000  0.0    60.0000  0.0    52.0000  0.0    56.0000  0.0     90.0207
4    48.0000  0.0    54.0000  0.0    50.0000  0.0    52.0000  0.0     54.2347
4    50.0000  0.0   110.0000  0.0    70.0000  0.0    90.0000  0.0    319.5100
4    50.0000  0.0   110.0000  0.0    72.0000  0.0    88.0000  0.0    317.6104
4    50.0000  0.0   110.0000  0.0    74.0000  0.0    86.0000  0.0    297.5410
4    50.0000  0.0   110.0000  0.0    76.0000  0.0    84.0000  0.0    281.7034
4    50.0000  0.0    92.0000  0.0    64.0000  0.0    78.0000  0.0    327.9663
4    50.0000  0.0    92.0000  0.0    66.0000  0.0    76.0000  0.0    360.2255
4    50.0000  0.0    92.0000  0.0    68.0000  0.0    74.0000  0.0    389.6678
4    50.0000  0.0    92.0000  0.0    70.0000  0.0    72.0000  0.0    347.0404
4    50.0000  0.0    80.0000  0.0    60.0000  0.0    70.0000  0.0    203.5859
4    50.0000  0.0    80.0000  0.0    62.0000  0.0    68.0000  0.0    203.6736
4    50.0000  0.0    80.0000  0.0    64.0000  0.0    66.0000  0.0    187.0796
4    50.0000  0.0    68.0000  0.0    56.0000  0.0    62.0000  0.0    127.8124
4    50.0000  0.0    68.0000  0.0    58.0000  0.0    60.0000  0.0    128.5100
4    50.0000  0.0    62.0000  0.0    54.0000  0.0    58.0000  0.0     87.0475
4    50.0000  0.0    56.0000  0.0    52.0000  0.0    54.0000  0.0     55.7336
4    52.0000  0.0    94.0000  0.0    66.0000  0.0    80.0000  0.0    313.5727
4    52.0000  0.0    94.0000  0.0    68.0000  0.0    78.0000  0.0    342.8554
4    52.0000  0.0    94.0000  0.0    70.0000  0.0    76.0000  0.0    370.8529
4    52.0000  0.0    94.0000  0.0    72.0000  0.0    74.0000  0.0    451.3848
4    52.0000  0.0    82.0000  0.0    62.0000  0.0    72.0000  0.0    225.3533
4    52.0000  0.0    82.0000  0.0    64.0000  0.0    70.0000  0.0    228.8163
4    52.0000  0.0    82.0000  0.0    66.0000  0.0    68.0000  0.0    233.8123
4    52.0000  0.0    70.0000  0.0    58.0000  0.0    64.0000  0.0    139.5817
4    52.0000  0.0    70.0000  0.0    60.0000  0.0    62.0000  0.0    133.7577
4    52.0000  0.0    64.0000  0.0    56.0000  0.0    60.0000  0.0     88.7143
4    52.0000  0.0    58.0000  0.0    54.0000  0.0    56.0000  0.0     55.6356
4    54.0000  0.0    96.0000  0.0    68.0000  0.0    82.0000  0.0    299.4843
4    54.0000  0.0    96.0000  0.0    70.0000  0.0    80.0000  0.0    320.5309
4    54.0000  0.0    96.0000  0.0    72.0000  0.0    78.0000  0.0    348.1882
4    54.0000  0.0    96.0000  0.0    74.0000  0.0    76.0000  0.0    325.5042
4    54.0000  0.0    84.0000  0.0    64.0000  0.0    74.0000  0.0    283.1140
4    54.0000  0.0    84.0000  0.0    66.0000  0.0    72.0000  0.0    282.2785
4    54.0000  0.0    84.0000  0.0    68.0000  0.0    70.0000  0.0    309.2388
4    54.0000  0.0    72.0000  0.0    60.0000  0.0    66.0000  0.0    138.4315
4    54.0000  0.0    72.0000  0.0    62.0000  0.0    64.0000  0.0    154.8164
4    54.0000  0.0    66.0000  0.0    58.0000  0.0    62.0000  0.0    110.4873
4    54.0000  0.0    60.0000  0.0    56.0000  0.0    58.0000  0.0     53.8978
4    56.0000  0.0    98.0000  0.0    70.0000  0.0    84.0000  0.0    278.8750
4    56.0000  0.0    98.0000  0.0    72.0000  0.0    82.0000  0.0    289.5874
4    56.0000  0.0    98.0000  0.0    74.0000  0.0    80.0000  0.0    289.2487
4    56.0000  0.0    98.0000  0.0    76.0000  0.0    78.0000  0.0    295.2995
4    56.0000  0.0    86.0000  0.0    66.0000  0.0    76.0000  0.0    295.2808
4    56.0000  0.0    86.0000  0.0    68.0000  0.0    74.0000  0.0    322.5796
4    56.0000  0.0    86.0000  0.0    70.0000  0.0    72.0000  0.0    279.0367
4    56.0000  0.0    74.0000  0.0    62.0000  0.0    68.0000  0.0    147.5087
4    56.0000  0.0    74.0000  0.0    64.0000  0.0    66.0000  0.0    135.0885
4    56.0000  0.0    68.0000  0.0    60.0000  0.0    64.0000  0.0    137.3411
4    56.0000  0.0    62.0000  0.0    58.0000  0.0    60.0000  0.0     67.2620
4    58.0000  0.0   100.0000  0.0    72.0000  0.0    86.0000  0.0    265.5968
4    58.0000  0.0   100.0000  0.0    74.0000  0.0    84.0000  0.0    248.2566
4    58.0000  0.0   100.0000  0.0    76.0000  0.0    82.0000  0.0    240.3183
4    58.0000  0.0   100.0000  0.0    78.0000  0.0    80.0000  0.0    253.4870
4    58.0000  0.0    88.0000  0.0    68.0000  0.0    78.0000  0.0    298.2974
4    58.0000  0.0    88.0000  0.0    70.0000  0.0    76.0000  0.0    327.9721
4    58.0000  0.0    88.0000  0.0    72.0000  0.0    74.0000  0.0    403.3775
4    58.0000  0.0    76.0000  0.0    64.0000  0.0    70.0000  0.0    153.1508
4    58.0000  0.0    76.0000  0.0    66.0000  0.0    68.0000  0.0    150.6997
4    58.0000  0.0    70.0000  0.0    62.0000  0.0    66.0000  0.0    132.6157
4    58.0000  0.0    64.0000  0.0    60.0000  0.0    62.0000  0.0     75.5499
4    60.0000  0.0   102.0000  0.0    74.0000  0.0    88.0000  0.0    230.1919
4    60.0000  0.0   102.0000  0.0    76.0000  0.0    86.0000  0.0    228.7158
4    60.0000  0.0   102.0000  0.0    78.0000  0.0    84.0000  0.0    214.3468
4    60.0000  0.0   102.0000  0.0    80.0000  0.0    82.0000  0.0    181.8161
4    60.0000  0.0    90.0000  0.0    70.0000  0.0    80.0000  0.0    275.9481
4    60.0000  0.0    90.0000  0.0    72.0000  0.0    78.0000  0.0    306.4192
4    60.0000  0.0    90.0000  0.0    74.0000  0.0    76.0000  0.0    288.7825
4    60.0000  0.0    78.0000  0.0    66.0000  0.0    72.0000  0.0    182.5089
4    60.0000  0.0    78.0000  0.0    68.0000  0.0    70.0000  0.0    187.3508
4    60.0000  0.0    72.0000  0.0    64.0000  0.0    68.0000  0.0    134.7110
4    60.0000  0.0    66.0000  0.0    62.0000  0.0    64.0000  0.0    107.2933
4    62.0000  0.0   104.0000  0.0    76.0000  0.0    90.0000  0.0    227.9268
4    62.0000  0.0   104.0000  0.0    78.0000  0.0    88.0000  0.0    223.1275
4    62.0000  0.0   104.0000  0.0    80.0000  0.0    86.0000  0.0    220.8160
4    62.0000  0.0   104.0000  0.0    82.0000  0.0    84.0000  0.0    227.8827
4    62.0000  0.0    92.0000  0.0    72.0000  0.0    82.0000  0.0    239.4748
4    62.0000  0.0    92.0000  0.0    74.0000  0.0    80.0000  0.0    245.3013
4    62.0000  0.0    92.0000  0.0    76.0000  0.0    78.0000  0.0    253.0692
4    62.0000  0.0    80.0000  0.0    68.0000  0.0    74.0000  0.0    219.3202
4    62.0000  0.0    80.0000  0.0    70.0000  0.0    72.0000  0.0    190.6381
4    62.0000  0.0    74.0000  0.0    66.0000  0.0    70.0000  0.0    173.2583
4    62.0000  0.0    68.0000  0.0    64.0000  0.0    66.0000  0.0    114.8134
4    64.0000  0.0   106.0000  0.0    78.0000  0.0    92.0000  0.0    222.3569
4    64.0000  0.0   106.0000  0.0    80.0000  0.0    90.0000  0.0    230.3664
4    64.0000  0.0   106.0000  0.0    82.0000  0.0    88.0000  0.0    240.5354
4    64.0000  0.0   106.0000  0.0    84.0000  0.0    86.0000  0.0    259.3915
4    64.0000  0.0    94.0000  0.0    74.0000  0.0    84.0000  0.0    204.7269
4    64.0000  0.0    94.0000  0.0    76.0000  0.0    82.0000  0.0    200.7681
4    64.0000  0.0    94.0000  0.0    78.0000  0.0    80.0000  0.0    213.6456
4    64.0000  0.0    82.0000  0.0    70.0000  0.0    76.0000  0.0    226.9230
4    64.0000  0.0    82.0000  0.0    72.0000  0.0    74.0000  0.0    275.5994
4    64.0000  0.0    76.0000  0.0    68.0000  0.0    72.0000  0.0    236.9701
4    64.0000  0.0    70.0000  0.0    66.0000  0.0    68.0000  0.0    147.1007
4    66.0000  0.0   108.0000  0.0    80.0000  0.0    94.0000  0.0    218.9949
4    66.0000  0.0   108.0000  0.0    82.0000  0.0    92.0000  0.0    244.0405
4    66.0000  0.0   108.0000  0.0    84.0000  0.0    90.0000  0.0    261.2775
4    66.0000  0.0   108.0000  0.0    86.0000  0.0    88.0000  0.0    244.9672
4    66.0000  0.0    96.0000  0.0    76.0000  0.0    86.0000  0.0    204.0213
4    66.0000  0.0    96.0000  0.0    80.0000  0.0    82.0000  0.0    166.3393
4    66.0000  0.0    96.0000  0.0    78.0000  0.0    84.0000  0.0    194.8271
4    66.0000  0.0    84.0000  0.0    72.0000  0.0    78.0000  0.0    220.7117
4    66.0000  0.0    84.0000  0.0    74.0000  0.0    76.0000  0.0    214.0568
4    66.0000  0.0    78.0000  0.0    70.0000  0.0    74.0000  0.0    287.1190
4    66.0000  0.0    72.0000  0.0    68.0000  0.0    70.0000  0.0    220.0397
4    68.0000  0.0   110.0000  0.0    82.0000  0.0    96.0000  0.0    213.3388
4    68.0000  0.0   110.0000  0.0    84.0000  0.0    94.0000  0.0    247.8123
4    68.0000  0.0   110.0000  0.0    86.0000  0.0    92.0000  0.0    265.6204
4    68.0000  0.0   110.0000  0.0    88.0000  0.0    90.0000  0.0    298.9384
4    68.0000  0.0    98.0000  0.0    78.0000  0.0    88.0000  0.0    201.4986
4    68.0000  0.0    98.0000  0.0    80.0000  0.0    86.0000  0.0    202.7677
4    68.0000  0.0    98.0000  0.0    82.0000  0.0    84.0000  0.0    211.5689
4    68.0000  0.0    86.0000  0.0    74.0000  0.0    80.0000  0.0    193.8326
4    68.0000  0.0    86.0000  0.0    76.0000  0.0    78.0000  0.0    205.2428
4    68.0000  0.0    80.0000  0.0    72.0000  0.0    76.0000  0.0    215.5133
4    68.0000  0.0    74.0000  0.0    70.0000  0.0    72.0000  0.0    265.9647
4    70.0000  0.0   100.0000  0.0    80.0000  0.0    90.0000  0.0    203.6826
4    70.0000  0.0   100.0000  0.0    82.0000  0.0    88.0000  0.0    218.5572
4    70.0000  0.0   100.0000  0.0    84.0000  0.0    86.0000  0.0    237.6385
4    70.0000  0.0    88.0000  0.0    76.0000  0.0    82.0000  0.0    181.0538
4    70.0000  0.0    88.0000  0.0    78.0000  0.0    80.0000  0.0    191.3217
4    70.0000  0.0    82.0000  0.0    74.0000  0.0    78.0000  0.0    196.3659
4    70.0000  0.0    76.0000  0.0    72.0000  0.0    74.0000  0.0    474.9962
4    72.0000  0.0   102.0000  0.0    82.0000  0.0    92.0000  0.0    217.5741
4    72.0000  0.0   102.0000  0.0    84.0000  0.0    90.0000  0.0    238.1095
4    72.0000  0.0   102.0000  0.0    86.0000  0.0    88.0000  0.0    227.1499
4    72.0000  0.0    90.0000  0.0    78.0000  0.0    84.0000  0.0    179.1036
4    72.0000  0.0    90.0000  0.0    80.0000  0.0    82.0000  0.0    142.9299
4    72.0000  0.0    84.0000  0.0    76.0000  0.0    80.0000  0.0    211.4475
4    72.0000  0.0    78.0000  0.0    74.0000  0.0    76.0000  0.0    393.8112
4    74.0000  0.0   104.0000  0.0    84.0000  0.0    94.0000  0.0    242.2400
4    74.0000  0.0   104.0000  0.0    86.0000  0.0    92.0000  0.0    265.1533
4    74.0000  0.0   104.0000  0.0    88.0000  0.0    90.0000  0.0    301.9413
4    74.0000  0.0    92.0000  0.0    80.0000  0.0    86.0000  0.0    177.8233
4    74.0000  0.0    92.0000  0.0    82.0000  0.0    84.0000  0.0    184.4127
4    74.0000  0.0    86.0000  0.0    78.0000  0.0    82.0000  0.0    229.4949
4    74.0000  0.0    80.0000  0.0    76.0000  0.0    78.0000  0.0    437.0772
4    76.0000  0.0   106.0000  0.0    86.0000  0.0    96.0000  0.0    229.5656
4    76.0000  0.0   106.0000  0.0    88.0000  0.0    94.0000  0.0    278.3009
4    76.0000  0.0   106.0000  0.0    90.0000  0.0    92.0000  0.0    287.7969
4    76.0000  0.0    94.0000  0.0    82.0000  0.0    88.0000  0.0    179.3675
4    76.0000  0.0    94.0000  0.0    84.0000  0.0    86.0000  0.0    197.3272
4    76.0000  0.0    88.0000  0.0    80.0000  0.0    84.0000  0.0    163.8685
4    76.0000  0.0    82.0000  0.0    78.0000  0.0    80.0000  0.0    379.2091
4    78.0000  0.0   108.0000  0.0    88.0000  0.0    98.0000  0.0    237.8519
4    78.0000  0.0   108.0000  0.0    90.0000  0.0    96.0000  0.0    227.4127
4    78.0000  0.0   108.0000  0.0    92.0000  0.0    94.0000  0.0    257.8678
4    78.0000  0.0    96.0000  0.0    84.0000  0.0    90.0000  0.0    199.2753
4    78.0000  0.0    96.0000  0.0    86.0000  0.0    88.0000  0.0    196.8057
4    78.0000  0.0    90.0000  0.0    82.0000  0.0    86.0000  0.0    167.5271
4    78.0000  0.0    84.0000  0.0    80.0000  0.0    82.0000  0.0    167.2735
4    80.0000  0.0   110.0000  0.0    90.0000  0.0   100.0000  0.0    225.5048
4    80.0000  0.0   110.0000  0.0    92.0000  0.0    98.0000  0.0    200.7003
4    80.0000  0.0   110.0000  0.0    94.0000  0.0    96.0000  0.0    129.1876
4    80.0000  0.0    98.0000  0.0    86.0000  0.0    92.0000  0.0    217.0726
4    80.0000  0.0    98.0000  0.0    88.0000  0.0    90.0000  0.0    244.6949
4    80.0000  0.0    92.0000  0.0    84.0000  0.0    88.0000  0.0    143.4391
4    80.0000  0.0    86.0000  0.0    82.0000  0.0    84.0000  0.0    165.7316
4    82.0000  0.0   100.0000  0.0    88.0000  0.0    94.0000  0.0    203.1032
4    82.0000  0.0   100.0000  0.0    90.0000  0.0    92.0000  0.0    218.9954
4    82.0000  0.0    94.0000  0.0    86.0000  0.0    90.0000  0.0    133.7265
4    82.0000  0.0    88.0000  0.0    84.0000  0.0    86.0000  0.0    102.7242
4    84.0000  0.0   102.0000  0.0    90.0000  0.0    96.0000  0.0    162.2359
4    84.0000  0.0   102.0000  0.0    92.0000  0.0    94.0000  0.0    190.3617
4    84.0000  0.0    96.0000  0.0    88.0000  0.0    92.0000  0.0    177.3266
4    84.0000  0.0    90.0000  0.0    86.0000  0.0    88.0000  0.0    100.8174
4    86.0000  0.0   104.0000  0.0    92.0000  0.0    98.0000  0.0    153.1783
4    86.0000  0.0   104.0000  0.0    94.0000  0.0    96.0000  0.0     98.4633
4    86.0000  0.0    98.0000  0.0    90.0000  0.0    94.0000  0.0    184.6284
4    86.0000  0.0    92.0000  0.0    88.0000  0.0    90.0000  0.0    116.3092
4    88.0000  0.0   106.0000  0.0    94.0000  0.0   100.0000  0.0    144.8076
4    88.0000  0.0   106.0000  0.0    96.0000  0.0    98.0000  0.0    159.6909
4    88.0000  0.0   100.0000  0.0    92.0000  0.0    96.0000  0.0    114.7460
4    88.0000  0.0    94.0000  0.0    90.0000  0.0    92.0000  0.0    139.4050
4    90.0000  0.0   108.0000  0.0    96.0000  0.0   102.0000  0.0    160.9873
4    90.0000  0.0   108.0000  0.0    98.0000  0.0   100.0000  0.0    196.0354
4    90.0000  0.0   102.0000  0.0    94.0000  0.0    98.0000  0.0    108.1620
4    90.0000  0.0    96.0000  0.0    92.0000  0.0    94.0000  0.0    139.7707
4    92.0000  0.0   110.0000  0.0    98.0000  0.0   104.0000  0.0    155.2208
4    92.0000  0.0   110.0000  0.0   100.0000  0.0   102.0000  0.0    160.6422
4    92.0000  0.0   104.0000  0.0    96.0000  0.0   100.0000  0.0    158.0857
4    92.0000  0.0    98.0000  0.0    94.0000  0.0    96.0000  0.0    111.3115
4    94.0000  0.0   106.0000  0.0    98.0000  0.0   102.0000  0.0    162.1456
4    94.0000  0.0   100.0000  0.0    96.0000  0.0    98.0000  0.0    146.5917
4    96.0000  0.0   108.0000  0.0   100.0000  0.0   104.0000  0.0     96.6052
4    96.0000  0.0   102.0000  0.0    98.0000  0.0   100.0000  0.0    130.5181
4    98.0000  0.0   110.0000  0.0   102.0000  0.0   106.0000  0.0     86.0789
4    98.0000  0.0   104.0000  0.0   100.0000  0.0   102.0000  0.0    120.3955
4   100.0000  0.0   106.0000  0.0   102.0000  0.0   104.0000  0.0     73.9280
4   102.0000  0.0   108.0000  0.0   104.0000  0.0   106.0000  0.0     67.1110
4   104.0000  0.0   110.0000  0.0   106.0000  0.0   108.0000  0.0     57.4134
4 2 0 0 0 4 0 6 0 57.2691
4 2 0 0 0 6 0 8 0 89.9691
4 2 0 0 0 8 0 10 0 109.4631
4 2 0 0 0 10 0 12 0 124.0406
4 2 0 0 0 12 0 14 0 108.0232
4 2 0 0 0 14 0 16 0 125.8343
4 4 0 2 0 6 0 8 0 67.6925
4 4 0 2 0 8 0 10 0 95.7168
4 4 0 2 0 10 0 12 0 112.1002
4 4 0 2 0 12 0 14 0 99.5294
4 4 0 2 0 14 0 16 0 118.5747
4 4 0 2 0 16 0 18 0 159.1051
4 4 0 0 0 8 0 12 0 104.1996
4 4 0 0 0 12 0 16 0 109.2635
4 4 0 0 0 16 0 20 0 160.3057
4 4 0 0 0 20 0 24 0 184.13
4 4 0 0 0 24 0 28 0 217.6002
4 4 0 0 0 28 0 32 0 342.6393
4 6 0 4 0 8 0 10 0 72.5915
4 6 0 4 0 10 0 12 0 96.4808
4 6 0 4 0 12 0 14 0 89.5648
4 6 0 4 0 14 0 16 0 110.8686
4 6 0 4 0 16 0 18 0 152.21
4 6 0 4 0 18 0 20 0 151.1619
4 6 0 2 0 10 0 14 0 98.3932
4 6 0 2 0 14 0 18 0 128.8655
4 6 0 2 0 18 0 22 0 157.9374
4 6 0 2 0 22 0 26 0 205.9337
4 6 0 2 0 26 0 30 0 272.188
4 6 0 2 0 30 0 34 0 319.3174
4 6 0 0 0 12 0 18 0 111.6393
4 6 0 0 0 18 0 24 0 169.3253
4 6 0 0 0 24 0 30 0 248.7316
4 6 0 0 0 30 0 36 0 294.2906
4 6 0 0 0 36 0 42 0 272.735
4 6 0 0 0 42 0 48 0 247.8963
4 8 0 6 0 10 0 12 0 88.3697
4 8 0 6 0 12 0 14 0 95.0042
4 8 0 6 0 14 0 16 0 126.9318
4 8 0 6 0 16 0 18 0 182.3129
4 8 0 6 0 18 0 20 0 185.4579
4 8 0 6 0 20 0 22 0 203.0781
4 8 0 4 0 12 0 16 0 101.7808
4 8 0 4 0 16 0 20 0 171.5457
4 8 0 4 0 20 0 24 0 202.868
4 8 0 4 0 24 0 28 0 248.6196
4 8 0 4 0 28 0 32 0 406.7263
4 8 0 4 0 32 0 36 0 309.232
4 8 0 2 0 14 0 20 0 142.9584
4 8 0 2 0 20 0 26 0 206.7496
4 8 0 2 0 26 0 32 0 327.5785
4 8 0 2 0 32 0 38 0 299.3777
4 8 0 2 0 38 0 44 0 294.3317
4 8 0 2 0 44 0 50 0 300.514
4 8 0 0 0 16 0 24 0 176.2222
4 8 0 0 0 24 0 32 0 291.8689
4 8 0 0 0 32 0 40 0 294.7166
4 8 0 0 0 40 0 48 0 290.0588
4 8 0 0 0 48 0 56 0 216.7486
4 8 0 0 0 56 0 64 0 191.3369
4 10 0 8 0 12 0 14 0 80.8491
4 10 0 8 0 14 0 16 0 128.492
4 10 0 8 0 16 0 18 0 201.1624
4 10 0 8 0 18 0 20 0 208.2476
4 10 0 8 0 20 0 22 0 235.2032
4 10 0 8 0 22 0 24 0 290.7202
4 10 0 6 0 14 0 18 0 147.739
4 10 0 6 0 18 0 22 0 206.2265
4 10 0 6 0 22 0 26 0 283.1249
4 10 0 6 0 26 0 30 0 410.2538
4 10 0 6 0 30 0 34 0 491.0588
4 10 0 6 0 34 0 38 0 400.9969
4 10 0 4 0 16 0 22 0 189.2854
4 10 0 4 0 22 0 28 0 273.373
4 10 0 4 0 28 0 34 0 465.3379
4 10 0 4 0 34 0 40 0 372.9204
4 10 0 4 0 40 0 46 0 376.9116
4 10 0 4 0 46 0 52 0 345.4594
4 10 0 2 0 18 0 26 0 210.3837
4 10 0 2 0 26 0 34 0 385.1112
4 10 0 2 0 34 0 42 0 349.8493
4 10 0 2 0 42 0 50 0 350.2429
4 10 0 2 0 50 0 58 0 238.3816
4 10 0 2 0 58 0 66 0 262.0106
4 10 0 0 0 20 0 30 0 255.1269
4 10 0 0 0 30 0 40 0 376.967
4 10 0 0 0 40 0 50 0 336.736
4 10 0 0 0 50 0 60 0 223.9617
4 10 0 0 0 60 0 70 0 326.6411
4 10 0 0 0 70 0 80 0 503.9062
4 12 0 10 0 14 0 16 0 86.0279
4 12 0 10 0 16 0 18 0 168.0777
4 12 0 10 0 18 0 20 0 178.0099
4 12 0 10 0 20 0 22 0 211.0298
4 12 0 10 0 22 0 24 0 269.7562
4 12 0 10 0 24 0 26 0 305.8676
4 12 0 8 0 16 0 20 0 181.8922
4 12 0 8 0 20 0 24 0 243.8599
4 12 0 8 0 24 0 28 0 325.3765
4 12 0 8 0 28 0 32 0 564.4085
4 12 0 8 0 32 0 36 0 449.2264
4 12 0 8 0 36 0 40 0 485.3069
4 12 0 6 0 18 0 24 0 212.1163
4 12 0 6 0 24 0 30 0 362.6204
4 12 0 6 0 30 0 36 0 470.3775
4 12 0 6 0 36 0 42 0 450.806
4 12 0 6 0 42 0 48 0 464.3092
4 12 0 6 0 48 0 54 0 360.9218
4 12 0 4 0 20 0 28 0 251.0188
4 12 0 4 0 28 0 36 0 466.9122
4 12 0 4 0 36 0 44 0 416.64
4 12 0 4 0 44 0 52 0 410.474
4 12 0 4 0 52 0 60 0 272.5447
4 12 0 4 0 60 0 68 0 375.8506
4 12 0 2 0 22 0 32 0 322.9494
4 12 0 2 0 32 0 42 0 378.0067
4 12 0 2 0 42 0 52 0 379.1117
4 12 0 2 0 52 0 62 0 258.4738
4 12 0 2 0 62 0 72 0 446.9022
4 12 0 2 0 72 0 82 0 587.416
4 12 0 0 0 24 0 36 0 359.3487
4 12 0 0 0 36 0 48 0 378.7928
4 12 0 0 0 48 0 60 0 280.4407
4 12 0 0 0 60 0 72 0 395.8181
4 12 0 0 0 72 0 84 0 567.0814
4 12 0 0 0 84 0 96 0 685.3947
4 14 0 12 0 16 0 18 0 88.0768
4 14 0 12 0 18 0 20 0 100.1664
4 14 0 12 0 20 0 22 0 129.268
4 14 0 12 0 22 0 24 0 168.9644
4 14 0 12 0 24 0 26 0 190.1618
4 14 0 12 0 26 0 28 0 209.9431
4 14 0 10 0 18 0 22 0 133.0839
4 14 0 10 0 22 0 26 0 216.3775
4 14 0 10 0 26 0 30 0 330.9937
4 14 0 10 0 30 0 34 0 422.4819
4 14 0 10 0 34 0 38 0 355.0928
4 14 0 10 0 38 0 42 0 370.8446
4 14 0 8 0 20 0 26 0 198.4904
4 14 0 8 0 26 0 32 0 385.4692
4 14 0 8 0 32 0 38 0 384.8205
4 14 0 8 0 38 0 44 0 382.6128
4 14 0 8 0 44 0 50 0 460.5646
4 14 0 8 0 50 0 56 0 328.5319
4 14 0 6 0 22 0 30 0 271.5226
4 14 0 6 0 30 0 38 0 413.9212
4 14 0 6 0 38 0 46 0 388.2014
4 14 0 6 0 46 0 54 0 389.9536
4 14 0 6 0 54 0 62 0 283.1797
4 14 0 6 0 62 0 70 0 479.4718
4 14 0 4 0 24 0 34 0 330.1896
4 14 0 4 0 34 0 44 0 359.4633
4 14 0 4 0 44 0 54 0 382.7496
4 14 0 4 0 54 0 64 0 278.7065
4 14 0 4 0 64 0 74 0 544.1786
4 14 0 4 0 74 0 84 0 568.9507
4 14 0 2 0 26 0 38 0 366.1549
4 14 0 2 0 38 0 50 0 371.3248
4 14 0 2 0 50 0 62 0 271.1283
4 14 0 2 0 62 0 74 0 482.1882
4 14 0 2 0 74 0 86 0 564.0397
4 14 0 2 0 86 0 98 0 709.0032
4 16 0 14 0 18 0 20 0 69.9873
4 16 0 14 0 20 0 22 0 107.0584
4 16 0 14 0 22 0 24 0 145.0134
4 16 0 14 0 24 0 26 0 162.6302
4 16 0 14 0 26 0 28 0 179.6285
4 16 0 14 0 28 0 30 0 306.672
4 16 0 12 0 20 0 24 0 125.253
4 16 0 12 0 24 0 28 0 179.4818
4 16 0 12 0 28 0 32 0 333.2888
4 16 0 12 0 32 0 36 0 286.0985
4 16 0 12 0 36 0 40 0 315.7119
4 16 0 12 0 40 0 44 0 311.2401
4 16 0 10 0 22 0 28 0 187.6353
4 16 0 10 0 28 0 34 0 373.9306
4 16 0 10 0 34 0 40 0 334.2456
4 16 0 10 0 40 0 46 0 369.679
4 16 0 10 0 46 0 52 0 381.5793
4 16 0 10 0 52 0 58 0 278.2215
4 16 0 8 0 24 0 32 0 278.0506
4 16 0 8 0 32 0 40 0 353.348
4 16 0 8 0 40 0 48 0 395.7864
4 16 0 8 0 48 0 56 0 333.9327
4 16 0 8 0 56 0 64 0 296.2113
4 16 0 8 0 64 0 72 0 536.3124
4 16 0 6 0 26 0 36 0 335.2657
4 16 0 6 0 36 0 46 0 372.5584
4 16 0 6 0 46 0 56 0 357.2104
4 16 0 6 0 56 0 66 0 301.994
4 16 0 6 0 66 0 76 0 625.8954
4 16 0 6 0 76 0 86 0 602.935
4 16 0 4 0 28 0 40 0 381.9094
4 16 0 4 0 40 0 52 0 322.977
4 16 0 4 0 52 0 64 0 272.7976
4 16 0 4 0 64 0 76 0 620.2665
4 16 0 4 0 76 0 88 0 629.6036
4 16 0 4 0 88 0 100 0 787.0364
4 18 0 16 0 20 0 22 0 114.6588
4 18 0 16 0 22 0 24 0 161.2165
4 18 0 16 0 24 0 26 0 178.2342
4 18 0 16 0 26 0 28 0 193.511
4 18 0 16 0 28 0 30 0 338.2709
4 18 0 16 0 30 0 32 0 378.6116
4 18 0 14 0 22 0 26 0 161.601
4 18 0 14 0 26 0 30 0 240.4537
4 18 0 14 0 30 0 34 0 343.135
4 18 0 14 0 34 0 38 0 305.6704
4 18 0 14 0 38 0 42 0 323.2831
4 18 0 14 0 42 0 46 0 313.195
4 18 0 12 0 24 0 30 0 208.6182
4 18 0 12 0 30 0 36 0 330.6812
4 18 0 12 0 36 0 42 0 323.4301
4 18 0 12 0 42 0 48 0 317.186
4 18 0 12 0 48 0 54 0 282.2886
4 18 0 12 0 54 0 60 0 253.0233
4 18 0 10 0 26 0 34 0 299.7682
4 18 0 10 0 34 0 42 0 329.9637
4 18 0 10 0 42 0 50 0 332.3192
4 18 0 10 0 50 0 58 0 270.8102
4 18 0 10 0 58 0 66 0 360.8995
4 18 0 10 0 66 0 74 0 759.813
4 18 0 8 0 28 0 38 0 373.5699
4 18 0 8 0 38 0 48 0 347.5903
4 18 0 8 0 48 0 58 0 291.2445
4 18 0 8 0 58 0 68 0 415.4894
4 18 0 8 0 68 0 78 0 771.3945
4 18 0 8 0 78 0 88 0 707.6607
4 18 0 6 0 30 0 42 0 366.3811
4 18 0 6 0 42 0 54 0 319.0521
4 18 0 6 0 54 0 66 0 316.2292
4 18 0 6 0 66 0 78 0 740.5704
4 18 0 6 0 78 0 90 0 742.7737
4 18 0 6 0 90 0 102 0 802.604
4 20 0 18 0 22 0 24 0 112.743
4 20 0 18 0 24 0 26 0 137.3027
4 20 0 18 0 26 0 28 0 146.8855
4 20 0 18 0 28 0 30 0 259.3307
4 20 0 18 0 30 0 32 0 299.2318
4 20 0 18 0 32 0 34 0 270.6895
4 20 0 16 0 24 0 28 0 149.9874
4 20 0 16 0 28 0 32 0 283.7989
4 20 0 16 0 32 0 36 0 268.0791
4 20 0 16 0 36 0 40 0 309.8249
4 20 0 16 0 40 0 44 0 291.4153
4 20 0 16 0 44 0 48 0 335.2257
4 20 0 14 0 26 0 32 0 217.226
4 20 0 14 0 32 0 38 0 273.8534
4 20 0 14 0 38 0 44 0 289.5066
4 20 0 14 0 44 0 50 0 314.9829
4 20 0 14 0 50 0 56 0 258.0204
4 20 0 14 0 56 0 62 0 258.5802
4 20 0 12 0 28 0 36 0 286.4469
4 20 0 12 0 36 0 44 0 328.5215
4 20 0 12 0 44 0 52 0 340.0505
4 20 0 12 0 52 0 60 0 252.955
4 20 0 12 0 60 0 68 0 382.9014
4 20 0 12 0 68 0 76 0 660.1077
4 20 0 10 0 30 0 40 0 321.8241
4 20 0 10 0 40 0 50 0 365.6113
4 20 0 10 0 50 0 60 0 270.8606
4 20 0 10 0 60 0 70 0 439.0175
4 20 0 10 0 70 0 80 0 671.5767
4 20 0 10 0 80 0 90 0 729.0161
4 20 0 8 0 32 0 44 0 333.5602
4 20 0 8 0 44 0 56 0 350.0851
4 20 0 8 0 56 0 68 0 342.7008
4 20 0 8 0 68 0 80 0 685.6187
4 20 0 8 0 80 0 92 0 772.7316
4 20 0 8 0 92 0 104 0 709.4225
4 22 0 20 0 24 0 26 0 75.6504
4 22 0 20 0 26 0 28 0 99.3314
4 22 0 20 0 28 0 30 0 187.5746
4 22 0 20 0 30 0 32 0 226.7488
4 22 0 20 0 32 0 34 0 218.3985
4 22 0 20 0 34 0 36 0 216.3042
4 22 0 18 0 26 0 30 0 139.4166
4 22 0 18 0 30 0 34 0 240.0441
4 22 0 18 0 34 0 38 0 249.443
4 22 0 18 0 38 0 42 0 308.6999
4 22 0 18 0 42 0 46 0 333.7649
4 22 0 18 0 46 0 50 0 344.1154
4 22 0 16 0 28 0 34 0 235.1441
4 22 0 16 0 34 0 40 0 270.0565
4 22 0 16 0 40 0 46 0 327.3851
4 22 0 16 0 46 0 52 0 325.3448
4 22 0 16 0 52 0 58 0 258.3945
4 22 0 16 0 58 0 64 0 304.6871
4 22 0 14 0 30 0 38 0 257.3055
4 22 0 14 0 38 0 46 0 306.077
4 22 0 14 0 46 0 54 0 302.0709
4 22 0 14 0 54 0 62 0 253.8091
4 22 0 14 0 62 0 70 0 501.7592
4 22 0 14 0 70 0 78 0 683.9637
4 22 0 12 0 32 0 42 0 260.8948
4 22 0 12 0 42 0 52 0 303.9204
4 22 0 12 0 52 0 62 0 259.1682
4 22 0 12 0 62 0 72 0 543.6627
4 22 0 12 0 72 0 82 0 671.1743
4 22 0 12 0 82 0 92 0 831.9388
4 22 0 10 0 34 0 46 0 297.964
4 22 0 10 0 46 0 58 0 344.2592
4 22 0 10 0 58 0 70 0 397.9827
4 22 0 10 0 70 0 82 0 639.2171
4 22 0 10 0 82 0 94 0 828.1146
4 22 0 10 0 94 0 106 0 629.0713
4 24 0 22 0 26 0 28 0 72.8916
4 24 0 22 0 28 0 30 0 160.5454
4 24 0 22 0 30 0 32 0 205.1533
4 24 0 22 0 32 0 34 0 208.0878
4 24 0 22 0 34 0 36 0 214.1511
4 24 0 22 0 36 0 38 0 269.9908
4 24 0 20 0 28 0 32 0 180.0608
4 24 0 20 0 32 0 36 0 209.6375
4 24 0 20 0 36 0 40 0 271.5671
4 24 0 20 0 40 0 44 0 310.5864
4 24 0 20 0 44 0 48 0 434.5987
4 24 0 20 0 48 0 52 0 372.0142
4 24 0 18 0 30 0 36 0 216.4253
4 24 0 18 0 36 0 42 0 280.2538
4 24 0 18 0 42 0 48 0 379.523
4 24 0 18 0 48 0 54 0 351.7734
4 24 0 18 0 54 0 60 0 289.3924
4 24 0 18 0 60 0 66 0 379.9665
4 24 0 16 0 32 0 40 0 235.7506
4 24 0 16 0 40 0 48 0 360.3203
4 24 0 16 0 48 0 56 0 347.3641
4 24 0 16 0 56 0 64 0 315.4541
4 24 0 16 0 64 0 72 0 595.8141
4 24 0 16 0 72 0 80 0 741.4005
4 24 0 14 0 34 0 44 0 262.3953
4 24 0 14 0 44 0 54 0 397.7527
4 24 0 14 0 54 0 64 0 309.5926
4 24 0 14 0 64 0 74 0 629.9559
4 24 0 14 0 74 0 84 0 643.4047
4 24 0 14 0 84 0 94 0 929.4518
4 24 0 12 0 36 0 48 0 316.815
4 24 0 12 0 48 0 60 0 327.7054
4 24 0 12 0 60 0 72 0 480.8356
4 24 0 12 0 72 0 84 0 680.9817
4 24 0 12 0 84 0 96 0 852.6725
4 24 0 12 0 96 0 108 0 663.1439
4 26 0 24 0 28 0 30 0 118.5286
4 26 0 24 0 30 0 32 0 153.7611
4 26 0 24 0 32 0 34 0 164.8145
4 26 0 24 0 34 0 36 0 180.5086
4 26 0 24 0 36 0 38 0 230.7197
4 26 0 24 0 38 0 40 0 263.6024
4 26 0 22 0 30 0 34 0 169.4002
4 26 0 22 0 34 0 38 0 209.6068
4 26 0 22 0 38 0 42 0 289.5231
4 26 0 22 0 42 0 46 0 400.3796
4 26 0 22 0 46 0 50 0 499.8702
4 26 0 22 0 50 0 54 0 389.9218
4 26 0 20 0 32 0 38 0 194.7423
4 26 0 20 0 38 0 44 0 311.1389
4 26 0 20 0 44 0 50 0 461.6577
4 26 0 20 0 50 0 56 0 358.7176
4 26 0 20 0 56 0 62 0 330.3425
4 26 0 20 0 62 0 68 0 549.7929
4 26 0 18 0 34 0 42 0 242.0162
4 26 0 18 0 42 0 50 0 415.1547
4 26 0 18 0 50 0 58 0 331.9709
4 26 0 18 0 58 0 66 0 387.58
4 26 0 18 0 66 0 74 0 769.1818
4 26 0 18 0 74 0 82 0 696.2827
4 26 0 16 0 36 0 46 0 309.9451
4 26 0 16 0 46 0 56 0 394.3214
4 26 0 16 0 56 0 66 0 352.515
4 26 0 16 0 66 0 76 0 751.1548
4 26 0 16 0 76 0 86 0 710.5143
4 26 0 16 0 86 0 96 0 952.0676
4 26 0 14 0 38 0 50 0 351.9182
4 26 0 14 0 50 0 62 0 304.1884
4 26 0 14 0 62 0 74 0 623.5125
4 26 0 14 0 74 0 86 0 705.7998
4 26 0 14 0 86 0 98 0 915.0253
4 26 0 14 0 98 0 110 0 637.9216
4 28 0 26 0 30 0 32 0 81.9337
4 28 0 26 0 32 0 34 0 102.4359
4 28 0 26 0 34 0 36 0 124.1941
4 28 0 26 0 36 0 38 0 171.4405
4 28 0 26 0 38 0 40 0 203.5162
4 28 0 26 0 40 0 42 0 241.3657
4 28 0 24 0 32 0 36 0 127.3604
4 28 0 24 0 36 0 40 0 210.6035
4 28 0 24 0 40 0 44 0 295.9229
4 28 0 24 0 44 0 48 0 386.7401
4 28 0 24 0 48 0 52 0 335.5119
4 28 0 24 0 52 0 56 0 313.0696
4 28 0 22 0 34 0 40 0 187.0958
4 28 0 22 0 40 0 46 0 330.7011
4 28 0 22 0 46 0 52 0 373.4293
4 28 0 22 0 52 0 58 0 307.3714
4 28 0 22 0 58 0 64 0 369.8454
4 28 0 22 0 64 0 70 0 718.5553
4 28 0 20 0 36 0 44 0 215.1805
4 28 0 20 0 44 0 52 0 246.4135
4 28 0 20 0 52 0 60 0 206.0347
4 28 0 20 0 60 0 68 0 336.5596
4 28 0 20 0 68 0 76 0 593.6132
4 28 0 20 0 76 0 84 0 514.4637
4 28 0 18 0 38 0 48 0 241.6551
4 28 0 18 0 48 0 58 0 226.6817
4 28 0 18 0 58 0 68 0 317.3172
4 28 0 18 0 68 0 78 0 610.7106
4 28 0 18 0 78 0 88 0 586.3931
4 28 0 18 0 88 0 98 0 757.7488
4 28 0 16 0 40 0 52 0 275.2676
4 28 0 16 0 52 0 64 0 253.8474
4 28 0 16 0 64 0 76 0 590.6079
4 28 0 16 0 76 0 88 0 630.8796
4 28 0 16 0 88 0 100 0 822.9686
4 30 0 28 0 32 0 34 0 96.5625
4 30 0 28 0 34 0 36 0 136.629
4 30 0 28 0 36 0 38 0 202.5147
4 30 0 28 0 38 0 40 0 232.2507
4 30 0 28 0 40 0 42 0 247.9717
4 30 0 28 0 42 0 44 0 255.8672
4 30 0 26 0 34 0 38 0 150.957
4 30 0 26 0 38 0 42 0 210.6277
4 30 0 26 0 42 0 46 0 223.5595
4 30 0 26 0 46 0 50 0 261.0468
4 30 0 26 0 50 0 54 0 223.5616
4 30 0 26 0 54 0 58 0 216.1864
4 30 0 24 0 36 0 42 0 209.342
4 30 0 24 0 42 0 48 0 261.5331
4 30 0 24 0 48 0 54 0 254.9972
4 30 0 24 0 54 0 60 0 237.5112
4 30 0 24 0 60 0 66 0 355.2088
4 30 0 24 0 66 0 72 0 665.31
4 30 0 22 0 38 0 46 0 235.9618
4 30 0 22 0 46 0 54 0 271.2237
4 30 0 22 0 54 0 62 0 243.6358
4 30 0 22 0 62 0 70 0 506.9234
4 30 0 22 0 70 0 78 0 694.9062
4 30 0 22 0 78 0 86 0 637.428
4 30 0 20 0 40 0 50 0 265.856
4 30 0 20 0 50 0 60 0 245.0178
4 30 0 20 0 60 0 70 0 456.2083
4 30 0 20 0 70 0 80 0 692.3856
4 30 0 20 0 80 0 90 0 756.8276
4 30 0 20 0 90 0 100 0 839.2698
4 30 0 18 0 42 0 54 0 284.4783
4 30 0 18 0 54 0 66 0 289.5645
4 30 0 18 0 66 0 78 0 700.8394
4 30 0 18 0 78 0 90 0 736.5396
4 30 0 18 0 90 0 102 0 832.0809
4 32 0 30 0 34 0 36 0 88.5013
4 32 0 30 0 36 0 38 0 152.0963
4 32 0 30 0 38 0 40 0 185.2519
4 32 0 30 0 40 0 42 0 203.4591
4 32 0 30 0 42 0 44 0 214.2976
4 32 0 30 0 44 0 46 0 277.3882
4 32 0 28 0 36 0 40 0 176.9212
4 32 0 28 0 40 0 44 0 242.6481
4 32 0 28 0 44 0 48 0 344.0926
4 32 0 28 0 48 0 52 0 328.3532
4 32 0 28 0 52 0 56 0 326.5369
4 32 0 28 0 56 0 60 0 312.5452
4 32 0 26 0 38 0 44 0 220.9922
4 32 0 26 0 44 0 50 0 338.4456
4 32 0 26 0 50 0 56 0 304.4207
4 32 0 26 0 56 0 62 0 316.3514
4 32 0 26 0 62 0 68 0 624.2803
4 32 0 26 0 68 0 74 0 978.0938
4 32 0 24 0 40 0 48 0 196.5375
4 32 0 24 0 48 0 56 0 207.7909
4 32 0 24 0 56 0 64 0 228.6285
4 32 0 24 0 64 0 72 0 513.8208
4 32 0 24 0 72 0 80 0 619.3112
4 32 0 24 0 80 0 88 0 614.5482
4 32 0 22 0 42 0 52 0 210.9604
4 32 0 22 0 52 0 62 0 211.578
4 32 0 22 0 62 0 72 0 464.1326
4 32 0 22 0 72 0 82 0 599.8268
4 32 0 22 0 82 0 92 0 781.5479
4 32 0 22 0 92 0 102 0 704.3853
4 32 0 20 0 44 0 56 0 222.9106
4 32 0 20 0 56 0 68 0 279.2699
4 32 0 20 0 68 0 80 0 601.2617
4 32 0 20 0 80 0 92 0 694.861
4 32 0 20 0 92 0 104 0 661.3413
4 34 0 32 0 36 0 38 0 97.4605
4 34 0 32 0 38 0 40 0 115.7563
4 34 0 32 0 40 0 42 0 117.4403
4 34 0 32 0 42 0 44 0 108.6707
4 34 0 32 0 44 0 46 0 144.9239
4 34 0 32 0 46 0 48 0 164.6163
4 34 0 30 0 38 0 42 0 135.4929
4 34 0 30 0 42 0 46 0 147.4566
4 34 0 30 0 46 0 50 0 194.443
4 34 0 30 0 50 0 54 0 182.2285
4 34 0 30 0 54 0 58 0 185.7187
4 34 0 30 0 58 0 62 0 225.1989
4 34 0 28 0 40 0 46 0 162.4835
4 34 0 28 0 46 0 52 0 218.1037
4 34 0 28 0 52 0 58 0 210.68
4 34 0 28 0 58 0 64 0 277.2966
4 34 0 28 0 64 0 70 0 578.3588
4 34 0 28 0 70 0 76 0 712.9376
4 34 0 26 0 42 0 50 0 172.2442
4 34 0 26 0 50 0 58 0 184.9084
4 34 0 26 0 58 0 66 0 267.9306
4 34 0 26 0 66 0 74 0 602.6068
4 34 0 26 0 74 0 82 0 545.4631
4 34 0 26 0 82 0 90 0 756.3947
4 34 0 24 0 44 0 54 0 197.8318
4 34 0 24 0 54 0 64 0 214.4182
4 34 0 24 0 64 0 74 0 538.6882
4 34 0 24 0 74 0 84 0 549.7021
4 34 0 24 0 84 0 94 0 831.9449
4 34 0 24 0 94 0 104 0 636.9182
4 34 0 22 0 46 0 58 0 200.4854
4 34 0 22 0 58 0 70 0 337.3377
4 34 0 22 0 70 0 82 0 574.5549
4 34 0 22 0 82 0 94 0 773.2872
4 34 0 22 0 94 0 106 0 606.6345
4 36 0 34 0 38 0 40 0 72.1018
4 36 0 34 0 40 0 42 0 76.0056
4 36 0 34 0 42 0 44 0 71.0334
4 36 0 34 0 44 0 46 0 98.1519
4 36 0 34 0 46 0 48 0 116.0813
4 36 0 34 0 48 0 50 0 116.793
4 36 0 32 0 40 0 44 0 86.8324
4 36 0 32 0 44 0 48 0 124.009
4 36 0 32 0 48 0 52 0 134.1221
4 36 0 32 0 52 0 56 0 145.4251
4 36 0 32 0 56 0 60 0 148.2041
4 36 0 32 0 60 0 64 0 216.6893
4 36 0 30 0 42 0 48 0 120.4521
4 36 0 30 0 48 0 54 0 158.1472
4 36 0 30 0 54 0 60 0 168.4743
4 36 0 30 0 60 0 66 0 269.8683
4 36 0 30 0 66 0 72 0 528.3325
4 36 0 30 0 72 0 78 0 598.0519
4 36 0 28 0 44 0 52 0 165.6665
4 36 0 28 0 52 0 60 0 180.5027
4 36 0 28 0 60 0 68 0 317.5758
4 36 0 28 0 68 0 76 0 583.6154
4 36 0 28 0 76 0 84 0 523.7172
4 36 0 28 0 84 0 92 0 826.5828
4 36 0 26 0 46 0 56 0 175.548
4 36 0 26 0 56 0 66 0 219.6441
4 36 0 26 0 66 0 76 0 540.7466
4 36 0 26 0 76 0 86 0 532.4585
4 36 0 26 0 86 0 96 0 754.5977
4 36 0 26 0 96 0 106 0 637.978
4 36 0 24 0 48 0 60 0 179.1505
4 36 0 24 0 60 0 72 0 353.2464
4 36 0 24 0 72 0 84 0 540.8292
4 36 0 24 0 84 0 96 0 729.6
4 36 0 24 0 96 0 108 0 591.272
4 38 0 36 0 40 0 42 0 87.3632
4 38 0 36 0 42 0 44 0 74.3402
4 38 0 36 0 44 0 46 0 105.4979
4 38 0 36 0 46 0 48 0 132.8464
4 38 0 36 0 48 0 50 0 137.8159
4 38 0 36 0 50 0 52 0 132.9906
4 38 0 34 0 42 0 46 0 82.6719
4 38 0 34 0 46 0 50 0 131.2312
4 38 0 34 0 50 0 54 0 133.8228
4 38 0 34 0 54 0 58 0 142.341
4 38 0 34 0 58 0 62 0 174.1512
4 38 0 34 0 62 0 66 0 266.9655
4 38 0 32 0 44 0 50 0 122.0987
4 38 0 32 0 50 0 56 0 140.8917
4 38 0 32 0 56 0 62 0 162.1216
4 38 0 32 0 62 0 68 0 325.3698
4 38 0 32 0 68 0 74 0 528.2415
4 38 0 32 0 74 0 80 0 482.0092
4 38 0 30 0 46 0 54 0 148.9219
4 38 0 30 0 54 0 62 0 171.7964
4 38 0 30 0 62 0 70 0 396.5494
4 38 0 30 0 70 0 78 0 559.4216
4 38 0 30 0 78 0 86 0 536.0263
4 38 0 30 0 86 0 94 0 839.4972
4 38 0 28 0 48 0 58 0 156.9058
4 38 0 28 0 58 0 68 0 275.7743
4 38 0 28 0 68 0 78 0 572.5835
4 38 0 28 0 78 0 88 0 572.05
4 38 0 28 0 88 0 98 0 780.3405
4 38 0 28 0 98 0 108 0 595.9154
4 38 0 26 0 50 0 62 0 161.3336
4 38 0 26 0 62 0 74 0 437.9563
4 38 0 26 0 74 0 86 0 529.2141
4 38 0 26 0 86 0 98 0 743.2486
4 38 0 26 0 98 0 110 0 539.9465
4 40 0 38 0 42 0 44 0 57.4625
4 40 0 38 0 44 0 46 0 82.039
4 40 0 38 0 46 0 48 0 103.5953
4 40 0 38 0 48 0 50 0 110.006
4 40 0 38 0 50 0 52 0 109.2607
4 40 0 38 0 52 0 54 0 126.6456
4 40 0 36 0 44 0 48 0 95.1164
4 40 0 36 0 48 0 52 0 117.1951
4 40 0 36 0 52 0 56 0 137.6402
4 40 0 36 0 56 0 60 0 145.2845
4 40 0 36 0 60 0 64 0 225.2507
4 40 0 36 0 64 0 68 0 428.1075
4 40 0 34 0 46 0 52 0 113.9603
4 40 0 34 0 52 0 58 0 133.2115
4 40 0 34 0 58 0 64 0 192.2078
4 40 0 34 0 64 0 70 0 447.0919
4 40 0 34 0 70 0 76 0 533.3874
4 40 0 34 0 76 0 82 0 454.3168
4 40 0 32 0 48 0 56 0 126.1836
4 40 0 32 0 56 0 64 0 173.1029
4 40 0 32 0 64 0 72 0 456.1351
4 40 0 32 0 72 0 80 0 538.4549
4 40 0 32 0 80 0 88 0 554.3511
4 40 0 32 0 88 0 96 0 752.3835
4 40 0 30 0 50 0 60 0 142.6828
4 40 0 30 0 60 0 70 0 348.9143
4 40 0 30 0 70 0 80 0 559.7677
4 40 0 30 0 80 0 90 0 648.4737
4 40 0 30 0 90 0 100 0 751.807
4 40 0 30 0 100 0 110 0 484.5797
4 40 0 28 0 52 0 64 0 169.4474
4 40 0 28 0 64 0 76 0 517.1996
4 40 0 28 0 76 0 88 0 566.9614
4 40 0 28 0 88 0 100 0 799.5801
4 42 0 40 0 44 0 46 0 55.6823
4 42 0 40 0 46 0 48 0 76.1154
4 42 0 40 0 48 0 50 0 82.8457
4 42 0 40 0 50 0 52 0 84.8788
4 42 0 40 0 52 0 54 0 100.8367
4 42 0 40 0 54 0 56 0 110.9196
4 42 0 38 0 46 0 50 0 85.6441
4 42 0 38 0 50 0 54 0 98.8377
4 42 0 38 0 54 0 58 0 116.439
4 42 0 38 0 58 0 62 0 154.9871
4 42 0 38 0 62 0 66 0 268.1953
4 42 0 38 0 66 0 70 0 509.4712
4 42 0 36 0 48 0 54 0 101.1302
4 42 0 36 0 54 0 60 0 129.0861
4 42 0 36 0 60 0 66 0 237.2431
4 42 0 36 0 66 0 72 0 513.8577
4 42 0 36 0 72 0 78 0 531.523
4 42 0 36 0 78 0 84 0 451.6713
4 42 0 34 0 50 0 58 0 110.9164
4 42 0 34 0 58 0 66 0 203.2887
4 42 0 34 0 66 0 74 0 516.5215
4 42 0 34 0 74 0 82 0 452.0757
4 42 0 34 0 82 0 90 0 654.3405
4 42 0 34 0 90 0 98 0 662.7813
4 42 0 32 0 52 0 62 0 133.564
4 42 0 32 0 62 0 72 0 386.6489
4 42 0 32 0 72 0 82 0 503.8694
4 42 0 32 0 82 0 92 0 697.279
4 42 0 32 0 92 0 102 0 650.553
4 42 0 30 0 54 0 66 0 172.7309
4 42 0 30 0 66 0 78 0 537.9958
4 42 0 30 0 78 0 90 0 598.0248
4 42 0 30 0 90 0 102 0 726.1664
4 44 0 42 0 46 0 48 0 45.8681
4 44 0 42 0 48 0 50 0 58.5375
4 44 0 42 0 50 0 52 0 64.309
4 44 0 42 0 52 0 54 0 79.3431
4 44 0 42 0 54 0 56 0 88.2342
4 44 0 42 0 56 0 58 0 86.3258
4 44 0 40 0 48 0 52 0 67.1046
4 44 0 40 0 52 0 56 0 90.7007
4 44 0 40 0 56 0 60 0 103.6733
4 44 0 40 0 60 0 64 0 162.735
4 44 0 40 0 64 0 68 0 303.2747
4 44 0 40 0 68 0 72 0 417.0341
4 44 0 38 0 50 0 56 0 86.4022
4 44 0 38 0 56 0 62 0 120.3921
4 44 0 38 0 62 0 68 0 275.0448
4 44 0 38 0 68 0 74 0 470.6455
4 44 0 38 0 74 0 80 0 417.4932
4 44 0 38 0 80 0 86 0 449.1094
4 44 0 36 0 52 0 60 0 107.3258
4 44 0 36 0 60 0 68 0 242.652
4 44 0 36 0 68 0 76 0 482.903
4 44 0 36 0 76 0 84 0 424.872
4 44 0 36 0 84 0 92 0 700.601
4 44 0 36 0 92 0 100 0 607.383
4 44 0 34 0 54 0 64 0 126.6984
4 44 0 34 0 64 0 74 0 293.8322
4 44 0 34 0 74 0 84 0 337.833
4 44 0 34 0 84 0 94 0 557.7847
4 44 0 34 0 94 0 104 0 444.6637
4 44 0 32 0 56 0 68 0 166.9403
4 44 0 32 0 68 0 80 0 430.0893
4 44 0 32 0 80 0 92 0 536.6243
4 44 0 32 0 92 0 104 0 543.686
4 46 0 44 0 48 0 50 0 45.6985
4 46 0 44 0 50 0 52 0 56.1776
4 46 0 44 0 52 0 54 0 74.2246
4 46 0 44 0 54 0 56 0 85.9668
4 46 0 44 0 56 0 58 0 86.7469
4 46 0 44 0 58 0 60 0 112.9598
4 46 0 42 0 50 0 54 0 62.6736
4 46 0 42 0 54 0 58 0 84.8137
4 46 0 42 0 58 0 62 0 118.1701
4 46 0 42 0 62 0 66 0 198.0033
4 46 0 42 0 66 0 70 0 372.7421
4 46 0 42 0 70 0 74 0 401.83
4 46 0 40 0 52 0 58 0 82.6428
4 46 0 40 0 58 0 64 0 134.0484
4 46 0 40 0 64 0 70 0 313.9673
4 46 0 40 0 70 0 76 0 394.1895
4 46 0 40 0 76 0 82 0 342.1765
4 46 0 40 0 82 0 88 0 475.6656
4 46 0 38 0 54 0 62 0 102.4075
4 46 0 38 0 62 0 70 0 273.0333
4 46 0 38 0 70 0 78 0 400.4716
4 46 0 38 0 78 0 86 0 392.4025
4 46 0 38 0 86 0 94 0 640.9294
4 46 0 38 0 94 0 102 0 499.0277
4 46 0 36 0 56 0 66 0 136.1864
4 46 0 36 0 66 0 76 0 405.696
4 46 0 36 0 76 0 86 0 401.4786
4 46 0 36 0 86 0 96 0 608.0377
4 46 0 36 0 96 0 106 0 519.6708
4 46 0 34 0 58 0 70 0 200.3655
4 46 0 34 0 70 0 82 0 400.3781
4 46 0 34 0 82 0 94 0 585.2697
4 46 0 34 0 94 0 106 0 478.257
4 48 0 46 0 50 0 52 0 43.5937
4 48 0 46 0 52 0 54 0 63.4722
4 48 0 46 0 54 0 56 0 75.5332
4 48 0 46 0 56 0 58 0 81.1006
4 48 0 46 0 58 0 60 0 106.4578
4 48 0 46 0 60 0 62 0 127.3138
4 48 0 44 0 52 0 56 0 70.2454
4 48 0 44 0 56 0 60 0 92.7006
4 48 0 44 0 60 0 64 0 148.683
4 48 0 44 0 64 0 68 0 256.7475
4 48 0 44 0 68 0 72 0 364.0441
4 48 0 44 0 72 0 76 0 398.2495
4 48 0 42 0 54 0 60 0 87.0948
4 48 0 42 0 60 0 66 0 141.9114
4 48 0 42 0 66 0 72 0 238.5404
4 48 0 42 0 72 0 78 0 290.6918
4 48 0 42 0 78 0 84 0 259.9335
4 48 0 42 0 84 0 90 0 436.0549
4 48 0 40 0 56 0 64 0 109.1622
4 48 0 40 0 64 0 72 0 206.3818
4 48 0 40 0 72 0 80 0 284.4443
4 48 0 40 0 80 0 88 0 315.2973
4 48 0 40 0 88 0 96 0 454.7043
4 48 0 40 0 96 0 104 0 408.5042
4 48 0 38 0 58 0 68 0 141.2092
4 48 0 38 0 68 0 78 0 277.1933
4 48 0 38 0 78 0 88 0 311.4041
4 48 0 38 0 88 0 98 0 461.6143
4 48 0 38 0 98 0 108 0 364.2077
4 48 0 36 0 60 0 72 0 185.4839
4 48 0 36 0 72 0 84 0 311.2014
4 48 0 36 0 84 0 96 0 472.8396
4 48 0 36 0 96 0 108 0 401.1762
4 50 0 48 0 52 0 54 0 44.7741
4 50 0 48 0 54 0 56 0 55.8045
4 50 0 48 0 56 0 58 0 63.7266
4 50 0 48 0 58 0 60 0 85.6825
4 50 0 48 0 60 0 62 0 100.958
4 50 0 48 0 62 0 64 0 131.6498
4 50 0 46 0 54 0 58 0 64.3319
4 50 0 46 0 58 0 62 0 99.2192
4 50 0 46 0 62 0 66 0 135.557
4 50 0 46 0 66 0 70 0 184.8327
4 50 0 46 0 70 0 74 0 221.0137
4 50 0 46 0 74 0 78 0 222.0212
4 50 0 44 0 56 0 62 0 87.2769
4 50 0 44 0 62 0 68 0 149.9006
4 50 0 44 0 68 0 74 0 227.1379
4 50 0 44 0 74 0 80 0 232.6209
4 50 0 44 0 80 0 86 0 261.1883
4 50 0 44 0 86 0 92 0 431.6082
4 50 0 42 0 58 0 66 0 114.6234
4 50 0 42 0 66 0 74 0 215.9779
4 50 0 42 0 74 0 82 0 229.0945
4 50 0 42 0 82 0 90 0 356.0696
4 50 0 42 0 90 0 98 0 383.065
4 50 0 42 0 98 0 106 0 350.5193
4 50 0 40 0 60 0 70 0 145.1891
4 50 0 40 0 70 0 80 0 240.2896
4 50 0 40 0 80 0 90 0 315.6377
4 50 0 40 0 90 0 100 0 398.0008
4 50 0 40 0 100 0 110 0 268.1537
4 50 0 38 0 62 0 74 0 174.8444
4 50 0 38 0 74 0 86 0 250.393
4 50 0 38 0 86 0 98 0 401.9276
4 50 0 38 0 98 0 110 0 311.4479
4 52 0 50 0 54 0 56 0 40.9156
4 52 0 50 0 56 0 58 0 47.6767
4 52 0 50 0 58 0 60 0 67.1218
4 52 0 50 0 60 0 62 0 82.5347
4 52 0 50 0 62 0 64 0 111.299
4 52 0 50 0 64 0 66 0 98.9547
4 52 0 48 0 56 0 60 0 58.6135
4 52 0 48 0 60 0 64 0 101.0011
4 52 0 48 0 64 0 68 0 124.2306
4 52 0 48 0 68 0 72 0 169.7289
4 52 0 48 0 72 0 76 0 204.1403
4 52 0 48 0 76 0 80 0 187.8172
4 52 0 46 0 58 0 64 0 92.5188
4 52 0 46 0 64 0 70 0 150.2304
4 52 0 46 0 70 0 76 0 208.4294
4 52 0 46 0 76 0 82 0 201.1405
4 52 0 46 0 82 0 88 0 294.1805
4 52 0 46 0 88 0 94 0 431.8596
4 52 0 44 0 60 0 68 0 124.3332
4 52 0 44 0 68 0 76 0 226.6706
4 52 0 44 0 76 0 84 0 230.049
4 52 0 44 0 84 0 92 0 409.0082
4 52 0 44 0 92 0 100 0 373.5295
4 52 0 44 0 100 0 108 0 286.1951
4 52 0 42 0 62 0 72 0 166.8672
4 52 0 42 0 72 0 82 0 253.3637
4 52 0 42 0 82 0 92 0 392.8964
4 52 0 42 0 92 0 102 0 392.4817
4 52 0 40 0 64 0 76 0 215.7646
4 52 0 40 0 76 0 88 0 294.6548
4 52 0 40 0 88 0 100 0 472.0479
4 54 0 52 0 56 0 58 0 39.0012
4 54 0 52 0 58 0 60 0 55.9272
4 54 0 52 0 60 0 62 0 71.7893
4 54 0 52 0 62 0 64 0 102.5499
4 54 0 52 0 64 0 66 0 94.3109
4 54 0 52 0 66 0 68 0 125.0037
4 54 0 50 0 58 0 62 0 64.0258
4 54 0 50 0 62 0 66 0 102.7132
4 54 0 50 0 66 0 70 0 139.4196
4 54 0 50 0 70 0 74 0 161.3371
4 54 0 50 0 74 0 78 0 162.1588
4 54 0 50 0 78 0 82 0 152.2511
4 54 0 48 0 60 0 66 0 92.2817
4 54 0 48 0 66 0 72 0 146.7076
4 54 0 48 0 72 0 78 0 184.2661
4 54 0 48 0 78 0 84 0 173.4739
4 54 0 48 0 84 0 90 0 303.6989
4 54 0 48 0 90 0 96 0 305.5371
4 54 0 46 0 62 0 70 0 126.0343
4 54 0 46 0 70 0 78 0 186.9152
4 54 0 46 0 78 0 86 0 207.5984
4 54 0 46 0 86 0 94 0 368.266
4 54 0 46 0 94 0 102 0 299.1985
4 54 0 46 0 102 0 110 0 202.7962
4 54 0 44 0 64 0 74 0 157.4899
4 54 0 44 0 74 0 84 0 203.4259
4 54 0 44 0 84 0 94 0 372.5087
4 54 0 44 0 94 0 104 0 308.9005
4 54 0 42 0 66 0 78 0 197.2915
4 54 0 42 0 78 0 90 0 272.2217
4 54 0 42 0 90 0 102 0 374.0672
4 56 0 54 0 58 0 60 0 46.0299
4 56 0 54 0 60 0 62 0 55.901
4 56 0 54 0 62 0 64 0 83.6811
4 56 0 54 0 64 0 66 0 78.3847
4 56 0 54 0 66 0 68 0 106.1984
4 56 0 54 0 68 0 70 0 132.8623
4 56 0 52 0 60 0 64 0 69.2206
4 56 0 52 0 64 0 68 0 94.7152
4 56 0 52 0 68 0 72 0 134.1485
4 56 0 52 0 72 0 76 0 156.0487
4 56 0 52 0 76 0 80 0 147.2852
4 56 0 52 0 80 0 84 0 148.2078
4 56 0 50 0 62 0 68 0 95.5399
4 56 0 50 0 68 0 74 0 146.0394
4 56 0 50 0 74 0 80 0 150.1718
4 56 0 50 0 80 0 86 0 175.8123
4 56 0 50 0 86 0 92 0 304.447
4 56 0 50 0 92 0 98 0 245.349
4 56 0 48 0 64 0 72 0 114.8034
4 56 0 48 0 72 0 80 0 167.486
4 56 0 48 0 80 0 88 0 199.5897
4 56 0 48 0 88 0 96 0 311.3012
4 56 0 48 0 96 0 104 0 282.6651
4 56 0 46 0 66 0 76 0 151.1761
4 56 0 46 0 76 0 86 0 185.2889
4 56 0 46 0 86 0 96 0 318.1522
4 56 0 46 0 96 0 106 0 286.9728
4 56 0 44 0 68 0 80 0 178.4558
4 56 0 44 0 80 0 92 0 271.1115
4 56 0 44 0 92 0 104 0 307.2719
4 58 0 56 0 60 0 62 0 45.8482
4 58 0 56 0 62 0 64 0 68.6799
4 58 0 56 0 64 0 66 0 69.0437
4 58 0 56 0 66 0 68 0 100.2804
4 58 0 56 0 68 0 70 0 129.4768
4 58 0 56 0 70 0 72 0 115.7708
4 58 0 54 0 62 0 66 0 72.6868
4 58 0 54 0 66 0 70 0 112.7831
4 58 0 54 0 70 0 74 0 129.1112
4 58 0 54 0 74 0 78 0 126.9608
4 58 0 54 0 78 0 82 0 122.4895
4 58 0 54 0 82 0 86 0 185.1318
4 58 0 52 0 64 0 70 0 94.6627
4 58 0 52 0 70 0 76 0 133.6526
4 58 0 52 0 76 0 82 0 131.9269
4 58 0 52 0 82 0 88 0 203.2805
4 58 0 52 0 88 0 94 0 311.89
4 58 0 52 0 94 0 100 0 228.236
4 58 0 50 0 66 0 74 0 125.3794
4 58 0 50 0 74 0 82 0 136.3857
4 58 0 50 0 82 0 90 0 231.0383
4 58 0 50 0 90 0 98 0 263.6239
4 58 0 50 0 98 0 106 0 243.2984
4 58 0 48 0 68 0 78 0 143.6114
4 58 0 48 0 78 0 88 0 176.422
4 58 0 48 0 88 0 98 0 293.1483
4 58 0 48 0 98 0 108 0 237.3875
4 58 0 46 0 70 0 82 0 152.6366
4 58 0 46 0 82 0 94 0 276.6641
4 58 0 46 0 94 0 106 0 248.1039
4 60 0 58 0 62 0 64 0 68.1804
4 60 0 58 0 64 0 66 0 70.3138
4 60 0 58 0 66 0 68 0 103.9003
4 60 0 58 0 68 0 70 0 142.0872
4 60 0 58 0 70 0 72 0 125.5671
4 60 0 58 0 72 0 74 0 144.2954
4 60 0 56 0 64 0 68 0 79.6854
4 60 0 56 0 68 0 72 0 131.388
4 60 0 56 0 72 0 76 0 132.7604
4 60 0 56 0 76 0 80 0 123.4182
4 60 0 56 0 80 0 84 0 127.1673
4 60 0 56 0 84 0 88 0 214.2661
4 60 0 54 0 66 0 72 0 115.6013
4 60 0 54 0 72 0 78 0 133.7932
4 60 0 54 0 78 0 84 0 129.19
4 60 0 54 0 84 0 90 0 243.0439
4 60 0 54 0 90 0 96 0 255.8437
4 60 0 54 0 96 0 102 0 266.1252
4 60 0 52 0 68 0 76 0 133.8715
4 60 0 52 0 76 0 84 0 132.6418
4 60 0 52 0 84 0 92 0 260.6773
4 60 0 52 0 92 0 100 0 245.5422
4 60 0 52 0 100 0 108 0 192.245
4 60 0 50 0 70 0 80 0 134.5121
4 60 0 50 0 80 0 90 0 192.5761
4 60 0 50 0 90 0 100 0 268.7362
4 60 0 50 0 100 0 110 0 184.8689
4 60 0 48 0 72 0 84 0 145.5203
4 60 0 48 0 84 0 96 0 265.9742
4 60 0 48 0 96 0 108 0 239.461
4 62 0 60 0 64 0 66 0 71.706
4 62 0 60 0 66 0 68 0 116.3821
4 62 0 60 0 68 0 70 0 175.0894
4 62 0 60 0 70 0 72 0 154.7926
4 62 0 60 0 72 0 74 0 162.3646
4 62 0 60 0 74 0 76 0 128.4059
4 62 0 58 0 66 0 70 0 128.1152
4 62 0 58 0 70 0 74 0 148.1865
4 62 0 58 0 74 0 78 0 123.9343
4 62 0 58 0 78 0 82 0 111.7204
4 62 0 58 0 82 0 86 0 174.2889
4 62 0 58 0 86 0 90 0 258.241
4 62 0 56 0 68 0 74 0 151.478
4 62 0 56 0 74 0 80 0 122.4984
4 62 0 56 0 80 0 86 0 144.7341
4 62 0 56 0 86 0 92 0 271.5919
4 62 0 56 0 92 0 98 0 226.0333
4 62 0 56 0 98 0 104 0 251.5013
4 62 0 54 0 70 0 78 0 136.9654
4 62 0 54 0 78 0 86 0 138.6398
4 62 0 54 0 86 0 94 0 275.2246
4 62 0 54 0 94 0 102 0 227.9276
4 62 0 54 0 102 0 110 0 159.9835
4 62 0 52 0 72 0 82 0 135.1023
4 62 0 52 0 82 0 92 0 227.2947
4 62 0 52 0 92 0 102 0 246.5202
4 62 0 50 0 74 0 86 0 137.3735
4 62 0 50 0 86 0 98 0 264.5482
4 62 0 50 0 98 0 110 0 215.7875
4 64 0 62 0 66 0 68 0 108.5237
4 64 0 62 0 68 0 70 0 206.7389
4 64 0 62 0 70 0 72 0 202.3104
4 64 0 62 0 72 0 74 0 199.184
4 64 0 62 0 74 0 76 0 152.4198
4 64 0 62 0 76 0 78 0 141.2625
4 64 0 60 0 68 0 72 0 194.302
4 64 0 60 0 72 0 76 0 170.0589
4 64 0 60 0 76 0 80 0 130.4864
4 64 0 60 0 80 0 84 0 128.5808
4 64 0 60 0 84 0 88 0 228.0707
4 64 0 60 0 88 0 92 0 344.4261
4 64 0 58 0 70 0 76 0 170.3291
4 64 0 58 0 76 0 82 0 123.7511
4 64 0 58 0 82 0 88 0 196.8063
4 64 0 58 0 88 0 94 0 330.3573
4 64 0 58 0 94 0 100 0 246.923
4 64 0 58 0 100 0 106 0 229.9334
4 64 0 56 0 72 0 80 0 149.6748
4 64 0 56 0 80 0 88 0 162.9356
4 64 0 56 0 88 0 96 0 292.1033
4 64 0 56 0 96 0 104 0 268.4931
4 64 0 54 0 74 0 84 0 131.1942
4 64 0 54 0 84 0 94 0 269.0902
4 64 0 54 0 94 0 104 0 237.4535
4 64 0 52 0 76 0 88 0 147.0299
4 64 0 52 0 88 0 100 0 291.4274
4 66 0 64 0 68 0 70 0 143.5281
4 66 0 64 0 70 0 72 0 185.3122
4 66 0 64 0 72 0 74 0 180.417
4 66 0 64 0 74 0 76 0 137.0717
4 66 0 64 0 76 0 78 0 121.1474
4 66 0 64 0 78 0 80 0 105.023
4 66 0 62 0 70 0 74 0 189.0754
4 66 0 62 0 74 0 78 0 137.403
4 66 0 62 0 78 0 82 0 107.1522
4 66 0 62 0 82 0 86 0 171.4314
4 66 0 62 0 86 0 90 0 271.0796
4 66 0 62 0 90 0 94 0 331.1985
4 66 0 60 0 72 0 78 0 161.3707
4 66 0 60 0 78 0 84 0 117.9985
4 66 0 60 0 84 0 90 0 245.5648
4 66 0 60 0 90 0 96 0 284.7723
4 66 0 60 0 96 0 102 0 303.2321
4 66 0 60 0 102 0 108 0 198.1559
4 66 0 58 0 74 0 82 0 126.8857
4 66 0 58 0 82 0 90 0 210.7911
4 66 0 58 0 90 0 98 0 277.9737
4 66 0 58 0 98 0 106 0 267.3533
4 66 0 56 0 76 0 86 0 130.2998
4 66 0 56 0 86 0 96 0 270.2415
4 66 0 56 0 96 0 106 0 259.3737
4 66 0 54 0 78 0 90 0 158.2159
4 66 0 54 0 90 0 102 0 279.6454
4 68 0 66 0 70 0 72 0 178.6927
4 68 0 66 0 72 0 74 0 207.0224
4 68 0 66 0 74 0 76 0 165.3144
4 68 0 66 0 76 0 78 0 147.6976
4 68 0 66 0 78 0 80 0 121.075
4 68 0 66 0 80 0 82 0 96.7367
4 68 0 64 0 72 0 76 0 181.8387
4 68 0 64 0 76 0 80 0 121.1366
4 68 0 64 0 80 0 84 0 98.4301
4 68 0 64 0 84 0 88 0 179.1296
4 68 0 64 0 88 0 92 0 293.3997
4 68 0 64 0 92 0 96 0 226.5226
4 68 0 62 0 74 0 80 0 136.7132
4 68 0 62 0 80 0 86 0 117.8438
4 68 0 62 0 86 0 92 0 251.3555
4 68 0 62 0 92 0 98 0 232.1278
4 68 0 62 0 98 0 104 0 275.0467
4 68 0 62 0 104 0 110 0 168.7421
4 68 0 60 0 76 0 84 0 113.4396
4 68 0 60 0 84 0 92 0 218.7303
4 68 0 60 0 92 0 100 0 241.4719
4 68 0 60 0 100 0 108 0 203.4166
4 68 0 58 0 78 0 88 0 120.7812
4 68 0 58 0 88 0 98 0 256.2341
4 68 0 58 0 98 0 108 0 230.645
4 68 0 56 0 80 0 92 0 155.5152
4 68 0 56 0 92 0 104 0 230.3385
4 70 0 68 0 72 0 74 0 306.6182
4 70 0 68 0 74 0 76 0 243.4307
4 70 0 68 0 76 0 78 0 215.3637
4 70 0 68 0 78 0 80 0 151.224
4 70 0 68 0 80 0 82 0 98.708
4 70 0 68 0 82 0 84 0 146.4309
4 70 0 66 0 74 0 78 0 211.0057
4 70 0 66 0 78 0 82 0 120.3485
4 70 0 66 0 82 0 86 0 163.5772
4 70 0 66 0 86 0 90 0 277.1006
4 70 0 66 0 90 0 94 0 361.9382
4 70 0 66 0 94 0 98 0 244.6971
4 70 0 64 0 76 0 82 0 149.4943
4 70 0 64 0 82 0 88 0 174.9833
4 70 0 64 0 88 0 94 0 342.0821
4 70 0 64 0 94 0 100 0 275.8535
4 70 0 64 0 100 0 106 0 272.756
4 70 0 62 0 78 0 86 0 126.8838
4 70 0 62 0 86 0 94 0 288.4748
4 70 0 62 0 94 0 102 0 271.6749
4 70 0 62 0 102 0 110 0 206.5833
4 70 0 60 0 80 0 90 0 154.0648
4 70 0 60 0 90 0 100 0 289.8715
4 70 0 60 0 100 0 110 0 222.6038
4 70 0 58 0 82 0 94 0 212.5805
4 70 0 58 0 94 0 106 0 245.5054
4 72 0 70 0 74 0 76 0 367.2029
4 72 0 70 0 76 0 78 0 414.6299
4 72 0 70 0 78 0 80 0 267.1382
4 72 0 70 0 80 0 82 0 116.4352
4 72 0 70 0 82 0 84 0 145.0888
4 72 0 70 0 84 0 86 0 191.5578
4 72 0 68 0 76 0 80 0 319.1064
4 72 0 68 0 80 0 84 0 124.0403
4 72 0 68 0 84 0 88 0 215.6125
4 72 0 68 0 88 0 92 0 382.2976
4 72 0 68 0 92 0 96 0 310.4103
4 72 0 68 0 96 0 100 0 401.7046
4 72 0 66 0 78 0 84 0 168.8351
4 72 0 66 0 84 0 90 0 246.6246
4 72 0 66 0 90 0 96 0 335.9941
4 72 0 66 0 96 0 102 0 381.898
4 72 0 66 0 102 0 108 0 261.5268
4 72 0 64 0 80 0 88 0 142.6038
4 72 0 64 0 88 0 96 0 323.2666
4 72 0 64 0 96 0 104 0 336.5174
4 72 0 62 0 82 0 92 0 209.6768
4 72 0 62 0 92 0 102 0 303.4718
4 72 0 60 0 84 0 96 0 248.6716
4 72 0 60 0 96 0 108 0 289.5617
4 74 0 72 0 78 0 80 0 639.8444
4 74 0 72 0 80 0 82 0 217.8206
4 74 0 72 0 82 0 84 0 207.3059
4 74 0 72 0 84 0 86 0 265.7978
4 74 0 72 0 86 0 88 0 313.8225
4 74 0 72 0 76 0 78 0 783.6741
4 74 0 70 0 78 0 82 0 427.8932
4 74 0 70 0 82 0 86 0 203.6277
4 74 0 70 0 86 0 90 0 346.1992
4 74 0 70 0 90 0 94 0 489.4023
4 74 0 70 0 94 0 98 0 339.0217
4 74 0 70 0 98 0 102 0 547.4296
4 74 0 68 0 80 0 86 0 183.5762
4 74 0 68 0 86 0 92 0 368.5308
4 74 0 68 0 92 0 98 0 381.6209
4 74 0 68 0 98 0 104 0 473.5634
4 74 0 68 0 104 0 110 0 305.606
4 74 0 66 0 82 0 90 0 232.3728
4 74 0 66 0 90 0 98 0 393.2982
4 74 0 66 0 98 0 106 0 420.3059
4 74 0 64 0 84 0 94 0 304.4354
4 74 0 64 0 94 0 104 0 348.4318
4 74 0 62 0 86 0 98 0 335.0124
4 74 0 62 0 98 0 110 0 346.7184
4 76 0 74 0 78 0 80 0 602.0586
4 76 0 74 0 80 0 82 0 218.7137
4 76 0 74 0 82 0 84 0 151.4245
4 76 0 74 0 84 0 86 0 171.7896
4 76 0 74 0 86 0 88 0 206.1169
4 76 0 74 0 88 0 90 0 349.5854
4 76 0 72 0 80 0 84 0 203.8579
4 76 0 72 0 84 0 88 0 221.0024
4 76 0 72 0 88 0 92 0 436.6771
4 76 0 72 0 92 0 96 0 377.9155
4 76 0 72 0 96 0 100 0 489.9161
4 76 0 72 0 100 0 104 0 440.787
4 76 0 70 0 82 0 88 0 189.4573
4 76 0 70 0 88 0 94 0 426.7859
4 76 0 70 0 94 0 100 0 372.2588
4 76 0 70 0 100 0 106 0 397.1187
4 76 0 68 0 84 0 92 0 278.0143
4 76 0 68 0 92 0 100 0 390.71
4 76 0 68 0 100 0 108 0 364.3604
4 76 0 66 0 86 0 96 0 332.5646
4 76 0 66 0 96 0 106 0 406.5676
4 76 0 64 0 88 0 100 0 383.2529
4 78 0 76 0 80 0 82 0 286.8884
4 78 0 76 0 82 0 84 0 167.7414
4 78 0 76 0 84 0 86 0 129.0271
4 78 0 76 0 86 0 88 0 157.5989
4 78 0 76 0 88 0 90 0 281.2382
4 78 0 76 0 90 0 92 0 334.592
4 78 0 74 0 82 0 86 0 157.1337
4 78 0 74 0 86 0 90 0 224.5245
4 78 0 74 0 90 0 94 0 363.0832
4 78 0 74 0 94 0 98 0 257.8891
4 78 0 74 0 98 0 102 0 436.1346
4 78 0 74 0 102 0 106 0 305.779
4 78 0 72 0 84 0 90 0 205.9887
4 78 0 72 0 90 0 96 0 367.4569
4 78 0 72 0 96 0 102 0 437.9875
4 78 0 72 0 102 0 108 0 325.2634
4 78 0 70 0 86 0 94 0 302.1282
4 78 0 70 0 94 0 102 0 357.9594
4 78 0 70 0 102 0 110 0 306.2088
4 78 0 68 0 88 0 98 0 359.4648
4 78 0 68 0 98 0 108 0 396.3805
4 78 0 66 0 90 0 102 0 374.7706
4 80 0 78 0 82 0 84 0 257.2682
4 80 0 78 0 84 0 86 0 94.6236
4 80 0 78 0 86 0 88 0 104.3711
4 80 0 78 0 88 0 90 0 200.6121
4 80 0 78 0 90 0 92 0 250.0974
4 80 0 78 0 92 0 94 0 271.1371
4 80 0 76 0 84 0 88 0 109.6614
4 80 0 76 0 88 0 92 0 249.9053
4 80 0 76 0 92 0 96 0 246.6645
4 80 0 76 0 96 0 100 0 328.4166
4 80 0 76 0 100 0 104 0 314.9889
4 80 0 76 0 104 0 108 0 243.3341
4 80 0 74 0 86 0 92 0 199.1882
4 80 0 74 0 92 0 98 0 271.5327
4 80 0 74 0 98 0 104 0 369.6315
4 80 0 74 0 104 0 110 0 251.1462
4 80 0 72 0 88 0 96 0 298.4714
4 80 0 72 0 96 0 104 0 377.5376
4 80 0 70 0 90 0 100 0 331.4129
4 80 0 70 0 100 0 110 0 319.0762
4 80 0 68 0 92 0 104 0 332.1216
4 82 0 80 0 84 0 86 0 70.8072
4 82 0 80 0 86 0 88 0 54.0225
4 82 0 80 0 88 0 90 0 113.6549
4 82 0 80 0 90 0 92 0 162.3022
4 82 0 80 0 92 0 94 0 169.9423
4 82 0 80 0 94 0 96 0 104.7109
4 82 0 78 0 86 0 90 0 90.7825
4 82 0 78 0 90 0 94 0 200.0601
4 82 0 78 0 94 0 98 0 156.1558
4 82 0 78 0 98 0 102 0 287.513
4 82 0 78 0 102 0 106 0 212.0965
4 82 0 78 0 106 0 110 0 180.0609
4 82 0 76 0 88 0 94 0 193.1838
4 82 0 76 0 94 0 100 0 211.4807
4 82 0 76 0 100 0 106 0 259.2711
4 82 0 74 0 90 0 98 0 228.9075
4 82 0 74 0 98 0 106 0 306.8611
4 82 0 72 0 92 0 102 0 272.0066
4 82 0 70 0 94 0 106 0 271.5603
4 84 0 82 0 86 0 88 0 83.5925
4 84 0 82 0 88 0 90 0 111.5116
4 84 0 82 0 90 0 92 0 170.2616
4 84 0 82 0 92 0 94 0 181.9977
4 84 0 82 0 94 0 96 0 113.8268
4 84 0 82 0 96 0 98 0 179.2569
4 84 0 80 0 88 0 92 0 128.6904
4 84 0 80 0 92 0 96 0 152.7447
4 84 0 80 0 96 0 100 0 213.3152
4 84 0 80 0 100 0 104 0 229.942
4 84 0 80 0 104 0 108 0 191.4916
4 84 0 78 0 90 0 96 0 173.9788
4 84 0 78 0 96 0 102 0 240.9082
4 84 0 78 0 102 0 108 0 205.7297
4 84 0 76 0 92 0 100 0 200.8126
4 84 0 76 0 100 0 108 0 242.2659
4 84 0 74 0 94 0 104 0 220.8225
4 84 0 72 0 96 0 108 0 281.2663
4 86 0 84 0 88 0 90 0 91.2564
4 86 0 84 0 90 0 92 0 137.6343
4 86 0 84 0 92 0 94 0 152.2188
4 86 0 84 0 94 0 96 0 100.1296
4 86 0 84 0 96 0 98 0 156.6474
4 86 0 84 0 98 0 100 0 264.1049
4 86 0 82 0 90 0 94 0 151.7178
4 86 0 82 0 94 0 98 0 127.6914
4 86 0 82 0 98 0 102 0 268.8844
4 86 0 82 0 102 0 106 0 217.8873
4 86 0 82 0 106 0 110 0 196.3151
4 86 0 80 0 92 0 98 0 146.8218
4 86 0 80 0 98 0 104 0 250.3563
4 86 0 80 0 104 0 110 0 196.6751
4 86 0 78 0 94 0 102 0 177.13
4 86 0 78 0 102 0 110 0 206.1261
4 86 0 76 0 96 0 106 0 237.1991
4 86 0 74 0 98 0 110 0 263.4308
4 88 0 86 0 90 0 92 0 101.6225
4 88 0 86 0 92 0 94 0 108.8744
4 88 0 86 0 94 0 96 0 75.6007
4 88 0 86 0 96 0 98 0 111.7862
4 88 0 86 0 98 0 100 0 211.1256
4 88 0 86 0 100 0 102 0 219.4688
4 88 0 84 0 92 0 96 0 109.8017
4 88 0 84 0 96 0 100 0 166.4615
4 88 0 84 0 100 0 104 0 220.4561
4 88 0 84 0 104 0 108 0 202.2934
4 88 0 82 0 94 0 100 0 129.5293
4 88 0 82 0 100 0 106 0 222.7904
4 88 0 80 0 96 0 104 0 192.8204
4 88 0 78 0 98 0 108 0 232.0889
4 90 0 88 0 92 0 94 0 120.3601
4 90 0 88 0 94 0 96 0 62.7411
4 90 0 88 0 96 0 98 0 96.0894
4 90 0 88 0 98 0 100 0 176.6543
4 90 0 88 0 100 0 102 0 181.0813
4 90 0 88 0 102 0 104 0 163.4503
4 90 0 86 0 94 0 98 0 76.8888
4 90 0 86 0 98 0 102 0 191.6659
4 90 0 86 0 102 0 106 0 178.2746
4 90 0 86 0 106 0 110 0 177.2084
4 90 0 84 0 96 0 102 0 153.9436
4 90 0 84 0 102 0 108 0 186.0148
4 90 0 82 0 98 0 106 0 206.1689
4 90 0 80 0 100 0 110 0 197.9354
4 92 0 90 0 94 0 96 0 138.6649
4 92 0 90 0 96 0 98 0 155.7878
4 92 0 90 0 98 0 100 0 221.8793
4 92 0 90 0 100 0 102 0 150.1382
4 92 0 90 0 102 0 104 0 126.3831
4 92 0 90 0 104 0 106 0 138.5054
4 92 0 88 0 96 0 100 0 159.0503
4 92 0 88 0 100 0 104 0 153.6574
4 92 0 88 0 104 0 108 0 150.6366
4 92 0 86 0 104 0 110 0 160.2001
4 92 0 86 0 98 0 104 0 186.9703
4 92 0 84 0 100 0 108 0 170.8946
4 94 0 92 0 96 0 98 0 136.0893
4 94 0 92 0 98 0 100 0 208.2544
4 94 0 92 0 100 0 102 0 132.4321
4 94 0 92 0 102 0 104 0 108.9203
4 94 0 92 0 104 0 106 0 119.9191
4 94 0 92 0 106 0 108 0 103.3826
4 94 0 90 0 98 0 102 0 189.6544
4 94 0 90 0 102 0 106 0 119.7037
4 94 0 90 0 106 0 110 0 121.6807
4 94 0 88 0 100 0 106 0 137.6892
4 94 0 86 0 102 0 110 0 137.1586
4 96 0 94 0 98 0 100 0 119.6894
4 96 0 94 0 100 0 102 0 67.0735
4 96 0 94 0 102 0 104 0 54.2961
4 96 0 94 0 104 0 106 0 59.134
4 96 0 94 0 106 0 108 0 61.0355
4 96 0 94 0 108 0 110 0 48.236
4 96 0 92 0 100 0 104 0 81.7784
4 96 0 92 0 104 0 108 0 79.6992
4 96 0 90 0 102 0 108 0 85.3936
4 98 0 96 0 100 0 102 0 162.8304
4 98 0 96 0 102 0 104 0 130.0639
4 98 0 96 0 104 0 106 0 144.1437
4 98 0 96 0 106 0 108 0 136.4806
4 98 0 96 0 108 0 110 0 129.3239
4 98 0 94 0 102 0 106 0 110.524
4 98 0 94 0 106 0 110 0 105.1
4 98 0 92 0 104 0 110 0 112.0174
4 100 0 98 0 102 0 104 0 93.9933
4 100 0 98 0 104 0 106 0 129.7364
4 100 0 98 0 106 0 108 0 131.1782
4 100 0 98 0 108 0 110 0 133.4443
4 100 0 96 0 104 0 108 0 133.1736
4 102 0 100 0 104 0 106 0 85.3172
4 102 0 100 0 106 0 108 0 102.2751
4 102 0 100 0 108 0 110 0 107.7618
4 102 0 98 0 106 0 110 0 112.3434
4 104 0 102 0 106 0 108 0 40.0685
4 104 0 102 0 108 0 110 0 49.9883
4 106 0 104 0 108 0 110 0 29.9771
Topography in separate list
2
56
0	0.0
2	0.0
4	0.09
6	0.31
8	0.38
10	0.5
12	0.93
14	1.56
16	1.73
18	2.26
20	2.85
22	3.29
24	3.98
26	4.54
28	5.03
30	5.72
32	6.28
34	6.88
36	7.47
38	8.16
40	8.8
42	9.37
44	10.06
46	10.7
48	11.26
50	12.14
52	12.83
54	13.56
56	14.15
58	14.75
60	14.94
62	15.31
64	15.62
66	15.9
68	16.05
70	16.36
72	16.74
74	17.63
76	18.22
78	18.43
80	18.59
82	18.68
84	19.1
86	19.2
88	19.28
90	19.59
92	19.86
94	20.15
96	20.47
98	20.78
100	21.04
102	21.28
104	21.51
106	21.67
108	21.88
110	22.05
1
0
0
0
0
0
