# Supplementary material for: Integrated geoelectrical and geological data sets for shallow structure characterization of the southern margin of the Krzeszowice Graben (Southern Poland)
Source: Data Brief. 2019 Jun 20;25:104157. doi: 10.1016/j.dib.2019.104157 (PMC6624450; doi:10.1016/j.dib.2019.104157)
Supplement: Supplementary file 1 [file mmc1.zip › Appendix A/Field data/DAT/raw_data/NWG-2-combined_array.dat]

NWG-2-mix
2.0000
11
0
Type of measurement (0=app. resistivity,1=resistance)
0
1943
2
0
4     0.0000  0.0    84.0000  0.0    28.0000  0.0    56.0000  0.0    159.6485
4     0.0000  0.0    84.0000  0.0    30.0000  0.0    54.0000  0.0    162.1941
4     0.0000  0.0    84.0000  0.0    32.0000  0.0    52.0000  0.0    162.6171
4     0.0000  0.0    84.0000  0.0    34.0000  0.0    50.0000  0.0    164.6904
4     0.0000  0.0    60.0000  0.0    20.0000  0.0    40.0000  0.0    139.4566
4     0.0000  0.0    60.0000  0.0    22.0000  0.0    38.0000  0.0    142.7113
4     0.0000  0.0    60.0000  0.0    24.0000  0.0    36.0000  0.0    147.7393
4     0.0000  0.0    60.0000  0.0    26.0000  0.0    34.0000  0.0    154.2554
4     0.0000  0.0    42.0000  0.0    14.0000  0.0    28.0000  0.0    147.2017
4     0.0000  0.0    42.0000  0.0    16.0000  0.0    26.0000  0.0    149.8076
4     0.0000  0.0    42.0000  0.0    18.0000  0.0    24.0000  0.0    143.5958
4     0.0000  0.0    42.0000  0.0    20.0000  0.0    22.0000  0.0    137.2576
4     0.0000  0.0    30.0000  0.0    12.0000  0.0    18.0000  0.0    168.4132
4     0.0000  0.0    30.0000  0.0    14.0000  0.0    16.0000  0.0    168.4529
4     0.0000  0.0    30.0000  0.0    10.0000  0.0    20.0000  0.0    151.3613
4     0.0000  0.0    18.0000  0.0     6.0000  0.0    12.0000  0.0    112.4470
4     0.0000  0.0    18.0000  0.0     8.0000  0.0    10.0000  0.0    113.5152
4     0.0000  0.0    12.0000  0.0     4.0000  0.0     8.0000  0.0    116.0592
4     0.0000  0.0     6.0000  0.0     2.0000  0.0     4.0000  0.0     97.0449
4     2.0000  0.0    86.0000  0.0    30.0000  0.0    58.0000  0.0    153.1868
4     2.0000  0.0    86.0000  0.0    32.0000  0.0    56.0000  0.0    153.4546
4     2.0000  0.0    86.0000  0.0    34.0000  0.0    54.0000  0.0    155.7862
4     2.0000  0.0    86.0000  0.0    36.0000  0.0    52.0000  0.0    159.0603
4     2.0000  0.0    62.0000  0.0    22.0000  0.0    42.0000  0.0    137.2034
4     2.0000  0.0    62.0000  0.0    24.0000  0.0    40.0000  0.0    141.6496
4     2.0000  0.0    62.0000  0.0    26.0000  0.0    38.0000  0.0    144.8481
4     2.0000  0.0    62.0000  0.0    28.0000  0.0    36.0000  0.0    151.5223
4     2.0000  0.0    44.0000  0.0    16.0000  0.0    30.0000  0.0    138.6577
4     2.0000  0.0    44.0000  0.0    18.0000  0.0    28.0000  0.0    132.5251
4     2.0000  0.0    44.0000  0.0    20.0000  0.0    26.0000  0.0    128.7428
4     2.0000  0.0    44.0000  0.0    22.0000  0.0    24.0000  0.0    124.5107
4     2.0000  0.0    32.0000  0.0    12.0000  0.0    22.0000  0.0    148.5414
4     2.0000  0.0    32.0000  0.0    14.0000  0.0    20.0000  0.0    160.9579
4     2.0000  0.0    32.0000  0.0    16.0000  0.0    18.0000  0.0    174.8173
4     2.0000  0.0    20.0000  0.0     8.0000  0.0    14.0000  0.0    113.8766
4     2.0000  0.0    20.0000  0.0    10.0000  0.0    12.0000  0.0    113.9495
4     2.0000  0.0    14.0000  0.0     6.0000  0.0    10.0000  0.0    119.9666
4     2.0000  0.0     8.0000  0.0     4.0000  0.0     6.0000  0.0    106.6801
4     4.0000  0.0    88.0000  0.0    32.0000  0.0    60.0000  0.0    147.6927
4     4.0000  0.0    88.0000  0.0    34.0000  0.0    58.0000  0.0    148.5304
4     4.0000  0.0    88.0000  0.0    36.0000  0.0    56.0000  0.0    151.7790
4     4.0000  0.0    88.0000  0.0    38.0000  0.0    54.0000  0.0    156.2981
4     4.0000  0.0    64.0000  0.0    24.0000  0.0    44.0000  0.0    138.2062
4     4.0000  0.0    64.0000  0.0    26.0000  0.0    42.0000  0.0    143.1165
4     4.0000  0.0    64.0000  0.0    28.0000  0.0    40.0000  0.0    147.8105
4     4.0000  0.0    64.0000  0.0    30.0000  0.0    38.0000  0.0    147.9981
4     4.0000  0.0    46.0000  0.0    18.0000  0.0    32.0000  0.0    129.8349
4     4.0000  0.0    46.0000  0.0    20.0000  0.0    30.0000  0.0    125.6048
4     4.0000  0.0    46.0000  0.0    22.0000  0.0    28.0000  0.0    123.6276
4     4.0000  0.0    46.0000  0.0    24.0000  0.0    26.0000  0.0    129.0689
4     4.0000  0.0    34.0000  0.0    14.0000  0.0    24.0000  0.0    140.5907
4     4.0000  0.0    34.0000  0.0    16.0000  0.0    22.0000  0.0    148.3226
4     4.0000  0.0    34.0000  0.0    18.0000  0.0    20.0000  0.0    151.8526
4     4.0000  0.0    22.0000  0.0    10.0000  0.0    16.0000  0.0    125.6134
4     4.0000  0.0    22.0000  0.0    12.0000  0.0    14.0000  0.0    140.6943
4     4.0000  0.0    16.0000  0.0     8.0000  0.0    12.0000  0.0    121.5035
4     4.0000  0.0    10.0000  0.0     6.0000  0.0     8.0000  0.0    109.7290
4     6.0000  0.0    90.0000  0.0    34.0000  0.0    62.0000  0.0    143.8992
4     6.0000  0.0    90.0000  0.0    36.0000  0.0    60.0000  0.0    146.4912
4     6.0000  0.0    90.0000  0.0    38.0000  0.0    58.0000  0.0    147.3977
4     6.0000  0.0    90.0000  0.0    40.0000  0.0    56.0000  0.0    147.3044
4     6.0000  0.0    66.0000  0.0    26.0000  0.0    46.0000  0.0    138.9526
4     6.0000  0.0    66.0000  0.0    28.0000  0.0    44.0000  0.0    145.1554
4     6.0000  0.0    66.0000  0.0    30.0000  0.0    42.0000  0.0    147.5027
4     6.0000  0.0    66.0000  0.0    32.0000  0.0    40.0000  0.0    144.1319
4     6.0000  0.0    48.0000  0.0    20.0000  0.0    34.0000  0.0    124.4233
4     6.0000  0.0    48.0000  0.0    22.0000  0.0    32.0000  0.0    127.0873
4     6.0000  0.0    48.0000  0.0    24.0000  0.0    30.0000  0.0    128.4702
4     6.0000  0.0    48.0000  0.0    26.0000  0.0    28.0000  0.0    121.6667
4     6.0000  0.0    36.0000  0.0    16.0000  0.0    26.0000  0.0    135.5019
4     6.0000  0.0    36.0000  0.0    18.0000  0.0    24.0000  0.0    127.9640
4     6.0000  0.0    36.0000  0.0    20.0000  0.0    22.0000  0.0    121.7053
4     6.0000  0.0    24.0000  0.0    12.0000  0.0    18.0000  0.0    143.1733
4     6.0000  0.0    24.0000  0.0    14.0000  0.0    16.0000  0.0    146.5113
4     6.0000  0.0    18.0000  0.0    10.0000  0.0    14.0000  0.0    122.1258
4     6.0000  0.0    12.0000  0.0     8.0000  0.0    10.0000  0.0    110.0670
4     8.0000  0.0    92.0000  0.0    36.0000  0.0    64.0000  0.0    140.0201
4     8.0000  0.0    92.0000  0.0    38.0000  0.0    62.0000  0.0    141.6966
4     8.0000  0.0    92.0000  0.0    40.0000  0.0    60.0000  0.0    141.2979
4     8.0000  0.0    92.0000  0.0    42.0000  0.0    58.0000  0.0    138.5329
4     8.0000  0.0    68.0000  0.0    28.0000  0.0    48.0000  0.0    139.7808
4     8.0000  0.0    68.0000  0.0    30.0000  0.0    46.0000  0.0    142.8142
4     8.0000  0.0    68.0000  0.0    32.0000  0.0    44.0000  0.0    143.1387
4     8.0000  0.0    68.0000  0.0    34.0000  0.0    42.0000  0.0    144.8470
4     8.0000  0.0    50.0000  0.0    22.0000  0.0    36.0000  0.0    121.9691
4     8.0000  0.0    50.0000  0.0    24.0000  0.0    34.0000  0.0    128.0201
4     8.0000  0.0    50.0000  0.0    26.0000  0.0    32.0000  0.0    132.3856
4     8.0000  0.0    50.0000  0.0    28.0000  0.0    30.0000  0.0    138.7194
4     8.0000  0.0    38.0000  0.0    18.0000  0.0    28.0000  0.0    120.9482
4     8.0000  0.0    38.0000  0.0    20.0000  0.0    26.0000  0.0    116.4563
4     8.0000  0.0    38.0000  0.0    22.0000  0.0    24.0000  0.0    113.2326
4     8.0000  0.0    26.0000  0.0    14.0000  0.0    20.0000  0.0    141.3385
4     8.0000  0.0    26.0000  0.0    16.0000  0.0    18.0000  0.0    153.9644
4     8.0000  0.0    20.0000  0.0    12.0000  0.0    16.0000  0.0    128.2142
4     8.0000  0.0    14.0000  0.0    10.0000  0.0    12.0000  0.0    109.2434
4    10.0000  0.0    94.0000  0.0    38.0000  0.0    66.0000  0.0    134.3694
4    10.0000  0.0    94.0000  0.0    40.0000  0.0    64.0000  0.0    133.9326
4    10.0000  0.0    94.0000  0.0    42.0000  0.0    62.0000  0.0    132.7416
4    10.0000  0.0    94.0000  0.0    44.0000  0.0    60.0000  0.0    132.1595
4    10.0000  0.0    70.0000  0.0    30.0000  0.0    50.0000  0.0    136.3828
4    10.0000  0.0    70.0000  0.0    32.0000  0.0    48.0000  0.0    137.3684
4    10.0000  0.0    70.0000  0.0    34.0000  0.0    46.0000  0.0    139.8779
4    10.0000  0.0    70.0000  0.0    36.0000  0.0    44.0000  0.0    145.4399
4    10.0000  0.0    52.0000  0.0    24.0000  0.0    38.0000  0.0    121.9893
4    10.0000  0.0    52.0000  0.0    26.0000  0.0    36.0000  0.0    125.6020
4    10.0000  0.0    52.0000  0.0    28.0000  0.0    34.0000  0.0    135.3013
4    10.0000  0.0    52.0000  0.0    30.0000  0.0    32.0000  0.0    142.3929
4    10.0000  0.0    40.0000  0.0    22.0000  0.0    28.0000  0.0    110.7379
4    10.0000  0.0    40.0000  0.0    24.0000  0.0    26.0000  0.0    115.7329
4    10.0000  0.0    40.0000  0.0    20.0000  0.0    30.0000  0.0    113.2871
4    10.0000  0.0    28.0000  0.0    16.0000  0.0    22.0000  0.0    133.1435
4    10.0000  0.0    28.0000  0.0    18.0000  0.0    20.0000  0.0    128.9712
4    10.0000  0.0    22.0000  0.0    14.0000  0.0    18.0000  0.0    134.3893
4    10.0000  0.0    16.0000  0.0    12.0000  0.0    14.0000  0.0    125.0630
4    12.0000  0.0    96.0000  0.0    40.0000  0.0    68.0000  0.0    129.1259
4    12.0000  0.0    96.0000  0.0    42.0000  0.0    66.0000  0.0    125.6939
4    12.0000  0.0    96.0000  0.0    44.0000  0.0    64.0000  0.0    125.2815
4    12.0000  0.0    96.0000  0.0    46.0000  0.0    62.0000  0.0    125.3945
4    12.0000  0.0    72.0000  0.0    32.0000  0.0    52.0000  0.0    131.5548
4    12.0000  0.0    72.0000  0.0    34.0000  0.0    50.0000  0.0    135.2567
4    12.0000  0.0    72.0000  0.0    36.0000  0.0    48.0000  0.0    139.1667
4    12.0000  0.0    72.0000  0.0    38.0000  0.0    46.0000  0.0    143.1967
4    12.0000  0.0    54.0000  0.0    26.0000  0.0    40.0000  0.0    121.7219
4    12.0000  0.0    54.0000  0.0    28.0000  0.0    38.0000  0.0    126.9981
4    12.0000  0.0    54.0000  0.0    30.0000  0.0    36.0000  0.0    128.6582
4    12.0000  0.0    54.0000  0.0    32.0000  0.0    34.0000  0.0    125.0478
4    12.0000  0.0    42.0000  0.0    22.0000  0.0    32.0000  0.0    112.0091
4    12.0000  0.0    42.0000  0.0    24.0000  0.0    30.0000  0.0    112.1903
4    12.0000  0.0    42.0000  0.0    26.0000  0.0    28.0000  0.0    107.0511
4    12.0000  0.0    30.0000  0.0    18.0000  0.0    24.0000  0.0    109.9841
4    12.0000  0.0    30.0000  0.0    20.0000  0.0    22.0000  0.0    101.7235
4    12.0000  0.0    24.0000  0.0    16.0000  0.0    20.0000  0.0    128.4811
4    12.0000  0.0    18.0000  0.0    14.0000  0.0    16.0000  0.0    123.3407
4    14.0000  0.0    98.0000  0.0    42.0000  0.0    70.0000  0.0    123.9213
4    14.0000  0.0    98.0000  0.0    44.0000  0.0    68.0000  0.0    121.0505
4    14.0000  0.0    98.0000  0.0    46.0000  0.0    66.0000  0.0    118.5800
4    14.0000  0.0    98.0000  0.0    48.0000  0.0    64.0000  0.0    118.0951
4    14.0000  0.0    74.0000  0.0    34.0000  0.0    54.0000  0.0    131.0635
4    14.0000  0.0    74.0000  0.0    36.0000  0.0    52.0000  0.0    133.9507
4    14.0000  0.0    74.0000  0.0    38.0000  0.0    50.0000  0.0    137.3895
4    14.0000  0.0    74.0000  0.0    40.0000  0.0    48.0000  0.0    138.8056
4    14.0000  0.0    56.0000  0.0    28.0000  0.0    42.0000  0.0    125.7577
4    14.0000  0.0    56.0000  0.0    30.0000  0.0    40.0000  0.0    126.2974
4    14.0000  0.0    56.0000  0.0    32.0000  0.0    38.0000  0.0    123.1859
4    14.0000  0.0    56.0000  0.0    34.0000  0.0    36.0000  0.0    127.4716
4    14.0000  0.0    44.0000  0.0    26.0000  0.0    32.0000  0.0    116.6475
4    14.0000  0.0    44.0000  0.0    28.0000  0.0    30.0000  0.0    122.7479
4    14.0000  0.0    44.0000  0.0    24.0000  0.0    34.0000  0.0    111.7477
4    14.0000  0.0    32.0000  0.0    20.0000  0.0    26.0000  0.0     99.1935
4    14.0000  0.0    32.0000  0.0    22.0000  0.0    24.0000  0.0     94.5281
4    14.0000  0.0    26.0000  0.0    18.0000  0.0    22.0000  0.0    105.0272
4    14.0000  0.0    20.0000  0.0    16.0000  0.0    18.0000  0.0    133.2852
4    16.0000  0.0   100.0000  0.0    44.0000  0.0    72.0000  0.0    119.2583
4    16.0000  0.0   100.0000  0.0    46.0000  0.0    70.0000  0.0    116.1375
4    16.0000  0.0   100.0000  0.0    48.0000  0.0    68.0000  0.0    113.2188
4    16.0000  0.0   100.0000  0.0    50.0000  0.0    66.0000  0.0    110.3440
4    16.0000  0.0    76.0000  0.0    36.0000  0.0    56.0000  0.0    127.1101
4    16.0000  0.0    76.0000  0.0    38.0000  0.0    54.0000  0.0    130.4913
4    16.0000  0.0    76.0000  0.0    40.0000  0.0    52.0000  0.0    131.9036
4    16.0000  0.0    76.0000  0.0    42.0000  0.0    50.0000  0.0    130.2995
4    16.0000  0.0    58.0000  0.0    30.0000  0.0    44.0000  0.0    123.7917
4    16.0000  0.0    58.0000  0.0    32.0000  0.0    42.0000  0.0    122.9869
4    16.0000  0.0    58.0000  0.0    34.0000  0.0    40.0000  0.0    124.3849
4    16.0000  0.0    58.0000  0.0    36.0000  0.0    38.0000  0.0    124.3573
4    16.0000  0.0    46.0000  0.0    26.0000  0.0    36.0000  0.0    110.7989
4    16.0000  0.0    46.0000  0.0    28.0000  0.0    34.0000  0.0    117.5477
4    16.0000  0.0    46.0000  0.0    30.0000  0.0    32.0000  0.0    125.9783
4    16.0000  0.0    34.0000  0.0    22.0000  0.0    28.0000  0.0     94.8672
4    16.0000  0.0    34.0000  0.0    24.0000  0.0    26.0000  0.0     97.7801
4    16.0000  0.0    28.0000  0.0    20.0000  0.0    24.0000  0.0     94.1003
4    16.0000  0.0    22.0000  0.0    18.0000  0.0    20.0000  0.0    116.4306
4    18.0000  0.0   102.0000  0.0    46.0000  0.0    74.0000  0.0    115.6467
4    18.0000  0.0   102.0000  0.0    48.0000  0.0    72.0000  0.0    112.0069
4    18.0000  0.0   102.0000  0.0    50.0000  0.0    70.0000  0.0    108.7625
4    18.0000  0.0   102.0000  0.0    52.0000  0.0    68.0000  0.0    105.5130
4    18.0000  0.0    78.0000  0.0    38.0000  0.0    58.0000  0.0    124.0707
4    18.0000  0.0    78.0000  0.0    40.0000  0.0    56.0000  0.0    125.0327
4    18.0000  0.0    78.0000  0.0    42.0000  0.0    54.0000  0.0    124.6719
4    18.0000  0.0    78.0000  0.0    44.0000  0.0    52.0000  0.0    125.3527
4    18.0000  0.0    60.0000  0.0    32.0000  0.0    46.0000  0.0    121.0287
4    18.0000  0.0    60.0000  0.0    34.0000  0.0    44.0000  0.0    121.8688
4    18.0000  0.0    60.0000  0.0    36.0000  0.0    42.0000  0.0    126.6260
4    18.0000  0.0    60.0000  0.0    38.0000  0.0    40.0000  0.0    127.4758
4    18.0000  0.0    48.0000  0.0    28.0000  0.0    38.0000  0.0    113.9248
4    18.0000  0.0    48.0000  0.0    30.0000  0.0    36.0000  0.0    115.0121
4    18.0000  0.0    48.0000  0.0    32.0000  0.0    34.0000  0.0    112.1077
4    18.0000  0.0    36.0000  0.0    24.0000  0.0    30.0000  0.0     99.1294
4    18.0000  0.0    36.0000  0.0    26.0000  0.0    28.0000  0.0     90.7880
4    18.0000  0.0    30.0000  0.0    22.0000  0.0    26.0000  0.0    100.8529
4    18.0000  0.0    24.0000  0.0    20.0000  0.0    22.0000  0.0    107.1343
4    20.0000  0.0   104.0000  0.0    48.0000  0.0    76.0000  0.0    111.2877
4    20.0000  0.0   104.0000  0.0    50.0000  0.0    74.0000  0.0    106.7459
4    20.0000  0.0   104.0000  0.0    52.0000  0.0    72.0000  0.0    103.4126
4    20.0000  0.0   104.0000  0.0    54.0000  0.0    70.0000  0.0    100.6937
4    20.0000  0.0    80.0000  0.0    40.0000  0.0    60.0000  0.0    118.2450
4    20.0000  0.0    80.0000  0.0    42.0000  0.0    58.0000  0.0    116.9093
4    20.0000  0.0    80.0000  0.0    44.0000  0.0    56.0000  0.0    117.1652
4    20.0000  0.0    80.0000  0.0    46.0000  0.0    54.0000  0.0    117.8345
4    20.0000  0.0    62.0000  0.0    34.0000  0.0    48.0000  0.0    116.2223
4    20.0000  0.0    62.0000  0.0    36.0000  0.0    46.0000  0.0    119.8823
4    20.0000  0.0    62.0000  0.0    38.0000  0.0    44.0000  0.0    122.8169
4    20.0000  0.0    62.0000  0.0    40.0000  0.0    42.0000  0.0    129.3212
4    20.0000  0.0    50.0000  0.0    30.0000  0.0    40.0000  0.0    110.1819
4    20.0000  0.0    50.0000  0.0    32.0000  0.0    38.0000  0.0    107.3898
4    20.0000  0.0    50.0000  0.0    34.0000  0.0    36.0000  0.0    102.8591
4    20.0000  0.0    38.0000  0.0    26.0000  0.0    32.0000  0.0    102.9849
4    20.0000  0.0    38.0000  0.0    28.0000  0.0    30.0000  0.0    104.1689
4    20.0000  0.0    32.0000  0.0    24.0000  0.0    28.0000  0.0     99.3085
4    20.0000  0.0    26.0000  0.0    22.0000  0.0    24.0000  0.0    105.4860
4    22.0000  0.0   106.0000  0.0    50.0000  0.0    78.0000  0.0    105.4352
4    22.0000  0.0   106.0000  0.0    52.0000  0.0    76.0000  0.0    102.0783
4    22.0000  0.0   106.0000  0.0    54.0000  0.0    74.0000  0.0     97.9435
4    22.0000  0.0   106.0000  0.0    56.0000  0.0    72.0000  0.0     95.5433
4    22.0000  0.0    82.0000  0.0    42.0000  0.0    62.0000  0.0    108.7995
4    22.0000  0.0    82.0000  0.0    44.0000  0.0    60.0000  0.0    109.2429
4    22.0000  0.0    82.0000  0.0    46.0000  0.0    58.0000  0.0    108.2391
4    22.0000  0.0    82.0000  0.0    48.0000  0.0    56.0000  0.0    107.8062
4    22.0000  0.0    64.0000  0.0    36.0000  0.0    50.0000  0.0    111.6913
4    22.0000  0.0    64.0000  0.0    38.0000  0.0    48.0000  0.0    113.9004
4    22.0000  0.0    64.0000  0.0    40.0000  0.0    46.0000  0.0    115.8239
4    22.0000  0.0    64.0000  0.0    42.0000  0.0    44.0000  0.0    111.3782
4    22.0000  0.0    52.0000  0.0    32.0000  0.0    42.0000  0.0    105.0775
4    22.0000  0.0    52.0000  0.0    34.0000  0.0    40.0000  0.0    103.5678
4    22.0000  0.0    52.0000  0.0    36.0000  0.0    38.0000  0.0    104.7838
4    22.0000  0.0    40.0000  0.0    28.0000  0.0    34.0000  0.0    106.1192
4    22.0000  0.0    40.0000  0.0    30.0000  0.0    32.0000  0.0    107.2561
4    22.0000  0.0    34.0000  0.0    26.0000  0.0    30.0000  0.0    102.7519
4    22.0000  0.0    28.0000  0.0    24.0000  0.0    26.0000  0.0    124.7148
4    24.0000  0.0   108.0000  0.0    52.0000  0.0    80.0000  0.0     99.4683
4    24.0000  0.0   108.0000  0.0    54.0000  0.0    78.0000  0.0     97.1007
4    24.0000  0.0   108.0000  0.0    56.0000  0.0    76.0000  0.0     94.9744
4    24.0000  0.0   108.0000  0.0    58.0000  0.0    74.0000  0.0     90.8488
4    24.0000  0.0    84.0000  0.0    44.0000  0.0    64.0000  0.0    100.3284
4    24.0000  0.0    84.0000  0.0    46.0000  0.0    62.0000  0.0    101.2190
4    24.0000  0.0    84.0000  0.0    48.0000  0.0    60.0000  0.0    101.3845
4    24.0000  0.0    84.0000  0.0    50.0000  0.0    58.0000  0.0     99.3921
4    24.0000  0.0    66.0000  0.0    38.0000  0.0    52.0000  0.0    104.1439
4    24.0000  0.0    66.0000  0.0    40.0000  0.0    50.0000  0.0    105.8654
4    24.0000  0.0    66.0000  0.0    42.0000  0.0    48.0000  0.0    103.9050
4    24.0000  0.0    66.0000  0.0    44.0000  0.0    46.0000  0.0    106.1628
4    24.0000  0.0    54.0000  0.0    34.0000  0.0    44.0000  0.0    102.5812
4    24.0000  0.0    54.0000  0.0    36.0000  0.0    42.0000  0.0    103.3240
4    24.0000  0.0    54.0000  0.0    38.0000  0.0    40.0000  0.0    102.9161
4    24.0000  0.0    42.0000  0.0    30.0000  0.0    36.0000  0.0    100.9982
4    24.0000  0.0    42.0000  0.0    32.0000  0.0    34.0000  0.0     95.9978
4    24.0000  0.0    36.0000  0.0    28.0000  0.0    32.0000  0.0    113.6035
4    24.0000  0.0    30.0000  0.0    26.0000  0.0    28.0000  0.0    135.7269
4    26.0000  0.0   110.0000  0.0    54.0000  0.0    82.0000  0.0     94.4245
4    26.0000  0.0   110.0000  0.0    56.0000  0.0    80.0000  0.0     93.4224
4    26.0000  0.0   110.0000  0.0    58.0000  0.0    78.0000  0.0     91.3755
4    26.0000  0.0   110.0000  0.0    60.0000  0.0    76.0000  0.0     87.8797
4    26.0000  0.0    86.0000  0.0    46.0000  0.0    66.0000  0.0     92.3745
4    26.0000  0.0    86.0000  0.0    48.0000  0.0    64.0000  0.0     92.8769
4    26.0000  0.0    86.0000  0.0    50.0000  0.0    62.0000  0.0     93.7446
4    26.0000  0.0    86.0000  0.0    52.0000  0.0    60.0000  0.0     93.6055
4    26.0000  0.0    68.0000  0.0    40.0000  0.0    54.0000  0.0     95.8955
4    26.0000  0.0    68.0000  0.0    42.0000  0.0    52.0000  0.0     95.2373
4    26.0000  0.0    68.0000  0.0    44.0000  0.0    50.0000  0.0     96.8760
4    26.0000  0.0    68.0000  0.0    46.0000  0.0    48.0000  0.0     95.2606
4    26.0000  0.0    56.0000  0.0    36.0000  0.0    46.0000  0.0    107.6787
4    26.0000  0.0    56.0000  0.0    38.0000  0.0    44.0000  0.0    102.7686
4    26.0000  0.0    56.0000  0.0    40.0000  0.0    42.0000  0.0    105.1212
4    26.0000  0.0    44.0000  0.0    32.0000  0.0    38.0000  0.0     99.0314
4    26.0000  0.0    44.0000  0.0    34.0000  0.0    36.0000  0.0     91.4665
4    26.0000  0.0    38.0000  0.0    30.0000  0.0    34.0000  0.0    125.4295
4    26.0000  0.0    32.0000  0.0    28.0000  0.0    30.0000  0.0    170.7280
4    28.0000  0.0    88.0000  0.0    48.0000  0.0    68.0000  0.0     86.2994
4    28.0000  0.0    88.0000  0.0    50.0000  0.0    66.0000  0.0     85.0009
4    28.0000  0.0    88.0000  0.0    52.0000  0.0    64.0000  0.0     85.3349
4    28.0000  0.0    88.0000  0.0    54.0000  0.0    62.0000  0.0     85.7291
4    28.0000  0.0    70.0000  0.0    42.0000  0.0    56.0000  0.0     85.5684
4    28.0000  0.0    70.0000  0.0    44.0000  0.0    54.0000  0.0     87.2872
4    28.0000  0.0    70.0000  0.0    46.0000  0.0    52.0000  0.0     87.7235
4    28.0000  0.0    70.0000  0.0    48.0000  0.0    50.0000  0.0     90.1398
4    28.0000  0.0    58.0000  0.0    38.0000  0.0    48.0000  0.0    105.7762
4    28.0000  0.0    58.0000  0.0    40.0000  0.0    46.0000  0.0    101.3359
4    28.0000  0.0    58.0000  0.0    42.0000  0.0    44.0000  0.0     93.8473
4    28.0000  0.0    46.0000  0.0    34.0000  0.0    40.0000  0.0     98.8407
4    28.0000  0.0    46.0000  0.0    36.0000  0.0    38.0000  0.0     93.2844
4    28.0000  0.0    40.0000  0.0    32.0000  0.0    36.0000  0.0    126.3448
4    28.0000  0.0    34.0000  0.0    30.0000  0.0    32.0000  0.0    183.4250
4    30.0000  0.0    90.0000  0.0    50.0000  0.0    70.0000  0.0     81.7145
4    30.0000  0.0    90.0000  0.0    52.0000  0.0    68.0000  0.0     80.2089
4    30.0000  0.0    90.0000  0.0    54.0000  0.0    66.0000  0.0     78.7865
4    30.0000  0.0    90.0000  0.0    56.0000  0.0    64.0000  0.0     80.6462
4    30.0000  0.0    72.0000  0.0    44.0000  0.0    58.0000  0.0     79.7389
4    30.0000  0.0    72.0000  0.0    46.0000  0.0    56.0000  0.0     79.6236
4    30.0000  0.0    72.0000  0.0    48.0000  0.0    54.0000  0.0     81.5780
4    30.0000  0.0    72.0000  0.0    50.0000  0.0    52.0000  0.0     80.4610
4    30.0000  0.0    60.0000  0.0    40.0000  0.0    50.0000  0.0    100.8011
4    30.0000  0.0    60.0000  0.0    42.0000  0.0    48.0000  0.0     94.3540
4    30.0000  0.0    60.0000  0.0    44.0000  0.0    46.0000  0.0     94.1432
4    30.0000  0.0    48.0000  0.0    36.0000  0.0    42.0000  0.0    107.8692
4    30.0000  0.0    48.0000  0.0    38.0000  0.0    40.0000  0.0     97.9810
4    30.0000  0.0    42.0000  0.0    34.0000  0.0    38.0000  0.0    126.6607
4    30.0000  0.0    36.0000  0.0    32.0000  0.0    34.0000  0.0    203.6468
4    32.0000  0.0    92.0000  0.0    52.0000  0.0    72.0000  0.0     77.8905
4    32.0000  0.0    92.0000  0.0    54.0000  0.0    70.0000  0.0     76.6439
4    32.0000  0.0    92.0000  0.0    56.0000  0.0    68.0000  0.0     75.6182
4    32.0000  0.0    92.0000  0.0    58.0000  0.0    66.0000  0.0     73.6578
4    32.0000  0.0    74.0000  0.0    46.0000  0.0    60.0000  0.0     74.3145
4    32.0000  0.0    74.0000  0.0    48.0000  0.0    58.0000  0.0     74.3975
4    32.0000  0.0    74.0000  0.0    50.0000  0.0    56.0000  0.0     73.3834
4    32.0000  0.0    74.0000  0.0    52.0000  0.0    54.0000  0.0     75.5324
4    32.0000  0.0    62.0000  0.0    42.0000  0.0    52.0000  0.0     89.9601
4    32.0000  0.0    62.0000  0.0    44.0000  0.0    50.0000  0.0     88.2178
4    32.0000  0.0    62.0000  0.0    46.0000  0.0    48.0000  0.0     85.2145
4    32.0000  0.0    50.0000  0.0    38.0000  0.0    44.0000  0.0    121.0458
4    32.0000  0.0    50.0000  0.0    40.0000  0.0    42.0000  0.0    109.4141
4    32.0000  0.0    44.0000  0.0    36.0000  0.0    40.0000  0.0    132.5262
4    32.0000  0.0    38.0000  0.0    34.0000  0.0    36.0000  0.0    198.7560
4    34.0000  0.0    94.0000  0.0    54.0000  0.0    74.0000  0.0     75.1377
4    34.0000  0.0    94.0000  0.0    56.0000  0.0    72.0000  0.0     74.7810
4    34.0000  0.0    94.0000  0.0    58.0000  0.0    70.0000  0.0     72.7949
4    34.0000  0.0    94.0000  0.0    60.0000  0.0    68.0000  0.0     68.8116
4    34.0000  0.0    76.0000  0.0    48.0000  0.0    62.0000  0.0     68.7175
4    34.0000  0.0    76.0000  0.0    50.0000  0.0    60.0000  0.0     68.4859
4    34.0000  0.0    76.0000  0.0    52.0000  0.0    58.0000  0.0     67.8057
4    34.0000  0.0    76.0000  0.0    54.0000  0.0    56.0000  0.0     64.9765
4    34.0000  0.0    64.0000  0.0    44.0000  0.0    54.0000  0.0     82.7653
4    34.0000  0.0    64.0000  0.0    46.0000  0.0    52.0000  0.0     79.7215
4    34.0000  0.0    64.0000  0.0    48.0000  0.0    50.0000  0.0     80.7990
4    34.0000  0.0    52.0000  0.0    40.0000  0.0    46.0000  0.0    137.6640
4    34.0000  0.0    52.0000  0.0    42.0000  0.0    44.0000  0.0    114.4101
4    34.0000  0.0    46.0000  0.0    38.0000  0.0    42.0000  0.0    147.5400
4    34.0000  0.0    40.0000  0.0    36.0000  0.0    38.0000  0.0    209.4010
4    36.0000  0.0    96.0000  0.0    56.0000  0.0    76.0000  0.0     74.3142
4    36.0000  0.0    96.0000  0.0    58.0000  0.0    74.0000  0.0     71.7406
4    36.0000  0.0    96.0000  0.0    60.0000  0.0    72.0000  0.0     68.9767
4    36.0000  0.0    96.0000  0.0    62.0000  0.0    70.0000  0.0     66.4889
4    36.0000  0.0    78.0000  0.0    50.0000  0.0    64.0000  0.0     62.0110
4    36.0000  0.0    78.0000  0.0    52.0000  0.0    62.0000  0.0     63.4544
4    36.0000  0.0    78.0000  0.0    54.0000  0.0    60.0000  0.0     63.3537
4    36.0000  0.0    78.0000  0.0    56.0000  0.0    58.0000  0.0     64.7866
4    36.0000  0.0    66.0000  0.0    46.0000  0.0    56.0000  0.0     74.4759
4    36.0000  0.0    66.0000  0.0    48.0000  0.0    54.0000  0.0     73.1707
4    36.0000  0.0    66.0000  0.0    50.0000  0.0    52.0000  0.0     70.7288
4    36.0000  0.0    54.0000  0.0    42.0000  0.0    48.0000  0.0    138.4368
4    36.0000  0.0    54.0000  0.0    44.0000  0.0    46.0000  0.0    130.6852
4    36.0000  0.0    48.0000  0.0    40.0000  0.0    44.0000  0.0    167.5535
4    36.0000  0.0    42.0000  0.0    38.0000  0.0    40.0000  0.0    211.1037
4    38.0000  0.0    98.0000  0.0    58.0000  0.0    78.0000  0.0     72.8368
4    38.0000  0.0    98.0000  0.0    60.0000  0.0    76.0000  0.0     70.8022
4    38.0000  0.0    98.0000  0.0    62.0000  0.0    74.0000  0.0     67.7550
4    38.0000  0.0    98.0000  0.0    64.0000  0.0    72.0000  0.0     67.9236
4    38.0000  0.0    80.0000  0.0    52.0000  0.0    66.0000  0.0     57.7023
4    38.0000  0.0    80.0000  0.0    54.0000  0.0    64.0000  0.0     57.8264
4    38.0000  0.0    80.0000  0.0    56.0000  0.0    62.0000  0.0     61.2524
4    38.0000  0.0    80.0000  0.0    58.0000  0.0    60.0000  0.0     63.1503
4    38.0000  0.0    68.0000  0.0    48.0000  0.0    58.0000  0.0     68.5540
4    38.0000  0.0    68.0000  0.0    50.0000  0.0    56.0000  0.0     64.2341
4    38.0000  0.0    68.0000  0.0    52.0000  0.0    54.0000  0.0     64.7212
4    38.0000  0.0    56.0000  0.0    44.0000  0.0    50.0000  0.0    142.7104
4    38.0000  0.0    56.0000  0.0    46.0000  0.0    48.0000  0.0    132.1706
4    38.0000  0.0    50.0000  0.0    42.0000  0.0    46.0000  0.0    184.4427
4    38.0000  0.0    44.0000  0.0    40.0000  0.0    42.0000  0.0    239.2273
4    40.0000  0.0   100.0000  0.0    60.0000  0.0    80.0000  0.0     71.0790
4    40.0000  0.0   100.0000  0.0    62.0000  0.0    78.0000  0.0     70.5870
4    40.0000  0.0   100.0000  0.0    64.0000  0.0    76.0000  0.0     71.2748
4    40.0000  0.0   100.0000  0.0    66.0000  0.0    74.0000  0.0     71.8245
4    40.0000  0.0    82.0000  0.0    54.0000  0.0    68.0000  0.0     54.5593
4    40.0000  0.0    82.0000  0.0    56.0000  0.0    66.0000  0.0     54.5326
4    40.0000  0.0    82.0000  0.0    58.0000  0.0    64.0000  0.0     54.5729
4    40.0000  0.0    82.0000  0.0    60.0000  0.0    62.0000  0.0     56.5658
4    40.0000  0.0    70.0000  0.0    50.0000  0.0    60.0000  0.0     63.0612
4    40.0000  0.0    70.0000  0.0    52.0000  0.0    58.0000  0.0     59.5106
4    40.0000  0.0    70.0000  0.0    54.0000  0.0    56.0000  0.0     55.1439
4    40.0000  0.0    58.0000  0.0    46.0000  0.0    52.0000  0.0    132.5373
4    40.0000  0.0    58.0000  0.0    48.0000  0.0    50.0000  0.0    130.1135
4    40.0000  0.0    52.0000  0.0    44.0000  0.0    48.0000  0.0    188.2362
4    40.0000  0.0    46.0000  0.0    42.0000  0.0    44.0000  0.0    244.0402
4    42.0000  0.0   102.0000  0.0    62.0000  0.0    82.0000  0.0     69.5491
4    42.0000  0.0   102.0000  0.0    64.0000  0.0    80.0000  0.0     71.3234
4    42.0000  0.0   102.0000  0.0    66.0000  0.0    78.0000  0.0     73.2222
4    42.0000  0.0   102.0000  0.0    68.0000  0.0    76.0000  0.0     76.4572
4    42.0000  0.0    84.0000  0.0    56.0000  0.0    70.0000  0.0     53.8591
4    42.0000  0.0    84.0000  0.0    58.0000  0.0    68.0000  0.0     51.8767
4    42.0000  0.0    84.0000  0.0    60.0000  0.0    66.0000  0.0     48.7454
4    42.0000  0.0    84.0000  0.0    62.0000  0.0    64.0000  0.0     44.3057
4    42.0000  0.0    72.0000  0.0    52.0000  0.0    62.0000  0.0     59.3219
4    42.0000  0.0    72.0000  0.0    54.0000  0.0    60.0000  0.0     56.7339
4    42.0000  0.0    72.0000  0.0    56.0000  0.0    58.0000  0.0     56.8895
4    42.0000  0.0    60.0000  0.0    48.0000  0.0    54.0000  0.0    128.3779
4    42.0000  0.0    60.0000  0.0    50.0000  0.0    52.0000  0.0    117.6104
4    42.0000  0.0    54.0000  0.0    46.0000  0.0    50.0000  0.0    185.7606
4    42.0000  0.0    48.0000  0.0    44.0000  0.0    46.0000  0.0    286.3386
4    44.0000  0.0   104.0000  0.0    64.0000  0.0    84.0000  0.0     69.3734
4    44.0000  0.0   104.0000  0.0    66.0000  0.0    82.0000  0.0     71.5722
4    44.0000  0.0   104.0000  0.0    68.0000  0.0    80.0000  0.0     73.4158
4    44.0000  0.0   104.0000  0.0    70.0000  0.0    78.0000  0.0     75.0238
4    44.0000  0.0    86.0000  0.0    58.0000  0.0    72.0000  0.0     52.5446
4    44.0000  0.0    86.0000  0.0    60.0000  0.0    70.0000  0.0     50.0455
4    44.0000  0.0    86.0000  0.0    62.0000  0.0    68.0000  0.0     46.2935
4    44.0000  0.0    86.0000  0.0    64.0000  0.0    66.0000  0.0     45.0918
4    44.0000  0.0    74.0000  0.0    54.0000  0.0    64.0000  0.0     56.8221
4    44.0000  0.0    74.0000  0.0    56.0000  0.0    62.0000  0.0     57.1455
4    44.0000  0.0    74.0000  0.0    58.0000  0.0    60.0000  0.0     57.0422
4    44.0000  0.0    62.0000  0.0    50.0000  0.0    56.0000  0.0    123.0446
4    44.0000  0.0    62.0000  0.0    52.0000  0.0    54.0000  0.0    117.0621
4    44.0000  0.0    56.0000  0.0    48.0000  0.0    52.0000  0.0    193.0132
4    44.0000  0.0    50.0000  0.0    46.0000  0.0    48.0000  0.0    275.8167
4    46.0000  0.0   106.0000  0.0    66.0000  0.0    86.0000  0.0     69.3083
4    46.0000  0.0   106.0000  0.0    68.0000  0.0    84.0000  0.0     70.4383
4    46.0000  0.0   106.0000  0.0    70.0000  0.0    82.0000  0.0     72.0281
4    46.0000  0.0   106.0000  0.0    72.0000  0.0    80.0000  0.0     74.8961
4    46.0000  0.0    88.0000  0.0    60.0000  0.0    74.0000  0.0     52.4923
4    46.0000  0.0    88.0000  0.0    62.0000  0.0    72.0000  0.0     49.1402
4    46.0000  0.0    88.0000  0.0    64.0000  0.0    70.0000  0.0     49.4489
4    46.0000  0.0    88.0000  0.0    66.0000  0.0    68.0000  0.0     49.6118
4    46.0000  0.0    76.0000  0.0    56.0000  0.0    66.0000  0.0     60.5356
4    46.0000  0.0    76.0000  0.0    58.0000  0.0    64.0000  0.0     55.6015
4    46.0000  0.0    76.0000  0.0    60.0000  0.0    62.0000  0.0     54.9233
4    46.0000  0.0    64.0000  0.0    52.0000  0.0    58.0000  0.0    135.2720
4    46.0000  0.0    64.0000  0.0    54.0000  0.0    56.0000  0.0    115.6733
4    46.0000  0.0    58.0000  0.0    50.0000  0.0    54.0000  0.0    202.2645
4    46.0000  0.0    52.0000  0.0    48.0000  0.0    50.0000  0.0    283.1781
4    48.0000  0.0   108.0000  0.0    68.0000  0.0    88.0000  0.0     67.9557
4    48.0000  0.0   108.0000  0.0    70.0000  0.0    86.0000  0.0     69.7160
4    48.0000  0.0   108.0000  0.0    72.0000  0.0    84.0000  0.0     71.2972
4    48.0000  0.0   108.0000  0.0    74.0000  0.0    82.0000  0.0     73.2402
4    48.0000  0.0    90.0000  0.0    62.0000  0.0    76.0000  0.0     53.0357
4    48.0000  0.0    90.0000  0.0    64.0000  0.0    74.0000  0.0     51.2227
4    48.0000  0.0    90.0000  0.0    66.0000  0.0    72.0000  0.0     50.9574
4    48.0000  0.0    90.0000  0.0    68.0000  0.0    70.0000  0.0     52.6908
4    48.0000  0.0    78.0000  0.0    58.0000  0.0    68.0000  0.0     60.3405
4    48.0000  0.0    78.0000  0.0    60.0000  0.0    66.0000  0.0     51.8774
4    48.0000  0.0    78.0000  0.0    62.0000  0.0    64.0000  0.0     44.9379
4    48.0000  0.0    66.0000  0.0    54.0000  0.0    60.0000  0.0    134.7728
4    48.0000  0.0    66.0000  0.0    56.0000  0.0    58.0000  0.0    128.3403
4    48.0000  0.0    60.0000  0.0    52.0000  0.0    56.0000  0.0    192.4811
4    48.0000  0.0    54.0000  0.0    50.0000  0.0    52.0000  0.0    250.5094
4    50.0000  0.0   110.0000  0.0    70.0000  0.0    90.0000  0.0     66.0364
4    50.0000  0.0   110.0000  0.0    72.0000  0.0    88.0000  0.0     68.8654
4    50.0000  0.0   110.0000  0.0    74.0000  0.0    86.0000  0.0     70.8957
4    50.0000  0.0   110.0000  0.0    76.0000  0.0    84.0000  0.0     70.0804
4    50.0000  0.0    92.0000  0.0    64.0000  0.0    78.0000  0.0     54.4060
4    50.0000  0.0    92.0000  0.0    66.0000  0.0    76.0000  0.0     53.8696
4    50.0000  0.0    92.0000  0.0    68.0000  0.0    74.0000  0.0     51.8526
4    50.0000  0.0    92.0000  0.0    70.0000  0.0    72.0000  0.0     49.5126
4    50.0000  0.0    80.0000  0.0    60.0000  0.0    70.0000  0.0     57.5220
4    50.0000  0.0    80.0000  0.0    62.0000  0.0    68.0000  0.0     48.2288
4    50.0000  0.0    80.0000  0.0    64.0000  0.0    66.0000  0.0     45.2022
4    50.0000  0.0    68.0000  0.0    56.0000  0.0    62.0000  0.0    127.3680
4    50.0000  0.0    68.0000  0.0    58.0000  0.0    60.0000  0.0    122.6228
4    50.0000  0.0    62.0000  0.0    54.0000  0.0    58.0000  0.0    183.2717
4    50.0000  0.0    56.0000  0.0    52.0000  0.0    54.0000  0.0    239.4974
4    52.0000  0.0    94.0000  0.0    66.0000  0.0    80.0000  0.0     54.3516
4    52.0000  0.0    94.0000  0.0    68.0000  0.0    78.0000  0.0     54.3929
4    52.0000  0.0    94.0000  0.0    70.0000  0.0    76.0000  0.0     54.1834
4    52.0000  0.0    94.0000  0.0    72.0000  0.0    74.0000  0.0     53.4520
4    52.0000  0.0    82.0000  0.0    62.0000  0.0    72.0000  0.0     51.5138
4    52.0000  0.0    82.0000  0.0    64.0000  0.0    70.0000  0.0     47.5139
4    52.0000  0.0    82.0000  0.0    66.0000  0.0    68.0000  0.0     45.8911
4    52.0000  0.0    70.0000  0.0    58.0000  0.0    64.0000  0.0    109.2814
4    52.0000  0.0    70.0000  0.0    60.0000  0.0    62.0000  0.0    103.7155
4    52.0000  0.0    64.0000  0.0    56.0000  0.0    60.0000  0.0    181.8927
4    52.0000  0.0    58.0000  0.0    54.0000  0.0    56.0000  0.0    195.4247
4    54.0000  0.0    96.0000  0.0    68.0000  0.0    82.0000  0.0     53.3448
4    54.0000  0.0    96.0000  0.0    70.0000  0.0    80.0000  0.0     54.1012
4    54.0000  0.0    96.0000  0.0    72.0000  0.0    78.0000  0.0     56.5702
4    54.0000  0.0    96.0000  0.0    74.0000  0.0    76.0000  0.0     59.9788
4    54.0000  0.0    84.0000  0.0    64.0000  0.0    74.0000  0.0     49.8511
4    54.0000  0.0    84.0000  0.0    66.0000  0.0    72.0000  0.0     45.4090
4    54.0000  0.0    84.0000  0.0    68.0000  0.0    70.0000  0.0     43.8176
4    54.0000  0.0    72.0000  0.0    60.0000  0.0    66.0000  0.0     97.3466
4    54.0000  0.0    72.0000  0.0    62.0000  0.0    64.0000  0.0     79.4918
4    54.0000  0.0    66.0000  0.0    58.0000  0.0    62.0000  0.0    163.2794
4    54.0000  0.0    60.0000  0.0    56.0000  0.0    58.0000  0.0    211.7522
4    56.0000  0.0    98.0000  0.0    70.0000  0.0    84.0000  0.0     52.2258
4    56.0000  0.0    98.0000  0.0    72.0000  0.0    82.0000  0.0     53.9936
4    56.0000  0.0    98.0000  0.0    74.0000  0.0    80.0000  0.0     56.3967
4    56.0000  0.0    98.0000  0.0    76.0000  0.0    78.0000  0.0     57.4375
4    56.0000  0.0    86.0000  0.0    66.0000  0.0    76.0000  0.0     47.3609
4    56.0000  0.0    86.0000  0.0    68.0000  0.0    74.0000  0.0     41.8915
4    56.0000  0.0    86.0000  0.0    70.0000  0.0    72.0000  0.0     38.8547
4    56.0000  0.0    74.0000  0.0    62.0000  0.0    68.0000  0.0     84.2632
4    56.0000  0.0    74.0000  0.0    64.0000  0.0    66.0000  0.0     74.6723
4    56.0000  0.0    68.0000  0.0    60.0000  0.0    64.0000  0.0    129.7739
4    56.0000  0.0    62.0000  0.0    58.0000  0.0    60.0000  0.0    188.9052
4    58.0000  0.0   100.0000  0.0    72.0000  0.0    86.0000  0.0     52.8882
4    58.0000  0.0   100.0000  0.0    74.0000  0.0    84.0000  0.0     53.5852
4    58.0000  0.0   100.0000  0.0    76.0000  0.0    82.0000  0.0     54.2955
4    58.0000  0.0   100.0000  0.0    78.0000  0.0    80.0000  0.0     53.6923
4    58.0000  0.0    88.0000  0.0    68.0000  0.0    78.0000  0.0     44.7085
4    58.0000  0.0    88.0000  0.0    70.0000  0.0    76.0000  0.0     41.7796
4    58.0000  0.0    88.0000  0.0    72.0000  0.0    74.0000  0.0     40.1203
4    58.0000  0.0    76.0000  0.0    64.0000  0.0    70.0000  0.0     81.5322
4    58.0000  0.0    76.0000  0.0    66.0000  0.0    68.0000  0.0     73.5702
4    58.0000  0.0    70.0000  0.0    62.0000  0.0    66.0000  0.0    123.4249
4    58.0000  0.0    64.0000  0.0    60.0000  0.0    62.0000  0.0    182.6007
4    60.0000  0.0   102.0000  0.0    74.0000  0.0    88.0000  0.0     52.0936
4    60.0000  0.0   102.0000  0.0    76.0000  0.0    86.0000  0.0     52.3465
4    60.0000  0.0   102.0000  0.0    78.0000  0.0    84.0000  0.0     52.6470
4    60.0000  0.0   102.0000  0.0    80.0000  0.0    82.0000  0.0     53.0348
4    60.0000  0.0    90.0000  0.0    70.0000  0.0    80.0000  0.0     42.7064
4    60.0000  0.0    90.0000  0.0    72.0000  0.0    78.0000  0.0     42.2925
4    60.0000  0.0    90.0000  0.0    74.0000  0.0    76.0000  0.0     43.9485
4    60.0000  0.0    78.0000  0.0    66.0000  0.0    72.0000  0.0     70.5252
4    60.0000  0.0    78.0000  0.0    68.0000  0.0    70.0000  0.0     59.1372
4    60.0000  0.0    72.0000  0.0    64.0000  0.0    68.0000  0.0    124.2442
4    60.0000  0.0    66.0000  0.0    62.0000  0.0    64.0000  0.0    168.1569
4    62.0000  0.0   104.0000  0.0    76.0000  0.0    90.0000  0.0     50.3071
4    62.0000  0.0   104.0000  0.0    78.0000  0.0    88.0000  0.0     52.0210
4    62.0000  0.0   104.0000  0.0    80.0000  0.0    86.0000  0.0     53.8818
4    62.0000  0.0   104.0000  0.0    82.0000  0.0    84.0000  0.0     53.0750
4    62.0000  0.0    92.0000  0.0    72.0000  0.0    82.0000  0.0     40.3671
4    62.0000  0.0    92.0000  0.0    74.0000  0.0    80.0000  0.0     41.0343
4    62.0000  0.0    92.0000  0.0    76.0000  0.0    78.0000  0.0     41.6248
4    62.0000  0.0    80.0000  0.0    68.0000  0.0    74.0000  0.0     53.8468
4    62.0000  0.0    80.0000  0.0    70.0000  0.0    72.0000  0.0     45.1745
4    62.0000  0.0    74.0000  0.0    66.0000  0.0    70.0000  0.0    109.4164
4    62.0000  0.0    68.0000  0.0    64.0000  0.0    66.0000  0.0    171.9293
4    64.0000  0.0   106.0000  0.0    78.0000  0.0    92.0000  0.0     49.1082
4    64.0000  0.0   106.0000  0.0    80.0000  0.0    90.0000  0.0     50.2965
4    64.0000  0.0   106.0000  0.0    82.0000  0.0    88.0000  0.0     53.2284
4    64.0000  0.0   106.0000  0.0    84.0000  0.0    86.0000  0.0     56.4510
4    64.0000  0.0    94.0000  0.0    74.0000  0.0    84.0000  0.0     38.5078
4    64.0000  0.0    94.0000  0.0    76.0000  0.0    82.0000  0.0     38.3699
4    64.0000  0.0    94.0000  0.0    78.0000  0.0    80.0000  0.0     37.8593
4    64.0000  0.0    82.0000  0.0    70.0000  0.0    76.0000  0.0     42.5397
4    64.0000  0.0    82.0000  0.0    72.0000  0.0    74.0000  0.0     36.3822
4    64.0000  0.0    76.0000  0.0    68.0000  0.0    72.0000  0.0     81.0385
4    64.0000  0.0    70.0000  0.0    66.0000  0.0    68.0000  0.0    176.4092
4    66.0000  0.0   108.0000  0.0    80.0000  0.0    94.0000  0.0     48.4144
4    66.0000  0.0   108.0000  0.0    82.0000  0.0    92.0000  0.0     50.5916
4    66.0000  0.0   108.0000  0.0    84.0000  0.0    90.0000  0.0     51.2639
4    66.0000  0.0   108.0000  0.0    86.0000  0.0    88.0000  0.0     51.6500
4    66.0000  0.0    96.0000  0.0    76.0000  0.0    86.0000  0.0     37.7293
4    66.0000  0.0    96.0000  0.0    78.0000  0.0    84.0000  0.0     37.0369
4    66.0000  0.0    96.0000  0.0    80.0000  0.0    82.0000  0.0     37.1499
4    66.0000  0.0    84.0000  0.0    72.0000  0.0    78.0000  0.0     38.9123
4    66.0000  0.0    84.0000  0.0    74.0000  0.0    76.0000  0.0     35.8056
4    66.0000  0.0    78.0000  0.0    70.0000  0.0    74.0000  0.0     72.1652
4    66.0000  0.0    72.0000  0.0    68.0000  0.0    70.0000  0.0    193.2381
4    68.0000  0.0   110.0000  0.0    82.0000  0.0    96.0000  0.0     49.0162
4    68.0000  0.0   110.0000  0.0    84.0000  0.0    94.0000  0.0     50.4126
4    68.0000  0.0   110.0000  0.0    86.0000  0.0    92.0000  0.0     51.0200
4    68.0000  0.0   110.0000  0.0    88.0000  0.0    90.0000  0.0     48.5462
4    68.0000  0.0    98.0000  0.0    78.0000  0.0    88.0000  0.0     36.8002
4    68.0000  0.0    98.0000  0.0    80.0000  0.0    86.0000  0.0     38.0405
4    68.0000  0.0    98.0000  0.0    82.0000  0.0    84.0000  0.0     38.0887
4    68.0000  0.0    86.0000  0.0    74.0000  0.0    80.0000  0.0     37.1548
4    68.0000  0.0    86.0000  0.0    76.0000  0.0    78.0000  0.0     33.4983
4    68.0000  0.0    80.0000  0.0    72.0000  0.0    76.0000  0.0     66.6465
4    68.0000  0.0    74.0000  0.0    70.0000  0.0    72.0000  0.0    174.8988
4    70.0000  0.0   100.0000  0.0    80.0000  0.0    90.0000  0.0     36.5605
4    70.0000  0.0   100.0000  0.0    82.0000  0.0    88.0000  0.0     38.7044
4    70.0000  0.0   100.0000  0.0    84.0000  0.0    86.0000  0.0     41.6234
4    70.0000  0.0    88.0000  0.0    76.0000  0.0    82.0000  0.0     34.1993
4    70.0000  0.0    88.0000  0.0    78.0000  0.0    80.0000  0.0     27.6946
4    70.0000  0.0    82.0000  0.0    74.0000  0.0    78.0000  0.0     60.4870
4    70.0000  0.0    76.0000  0.0    72.0000  0.0    74.0000  0.0    170.4678
4    72.0000  0.0   102.0000  0.0    82.0000  0.0    92.0000  0.0     37.3143
4    72.0000  0.0   102.0000  0.0    84.0000  0.0    90.0000  0.0     38.2133
4    72.0000  0.0   102.0000  0.0    86.0000  0.0    88.0000  0.0     39.0401
4    72.0000  0.0    90.0000  0.0    78.0000  0.0    84.0000  0.0     28.0527
4    72.0000  0.0    90.0000  0.0    80.0000  0.0    82.0000  0.0     24.5296
4    72.0000  0.0    84.0000  0.0    76.0000  0.0    80.0000  0.0     52.7199
4    72.0000  0.0    78.0000  0.0    74.0000  0.0    76.0000  0.0    140.9494
4    74.0000  0.0   104.0000  0.0    84.0000  0.0    94.0000  0.0     37.7565
4    74.0000  0.0   104.0000  0.0    86.0000  0.0    92.0000  0.0     38.7052
4    74.0000  0.0   104.0000  0.0    88.0000  0.0    90.0000  0.0     37.1362
4    74.0000  0.0    92.0000  0.0    80.0000  0.0    86.0000  0.0     26.4042
4    74.0000  0.0    92.0000  0.0    82.0000  0.0    84.0000  0.0     23.8878
4    74.0000  0.0    86.0000  0.0    78.0000  0.0    82.0000  0.0     40.2458
4    74.0000  0.0    80.0000  0.0    76.0000  0.0    78.0000  0.0    122.2583
4    76.0000  0.0   106.0000  0.0    86.0000  0.0    96.0000  0.0     38.3528
4    76.0000  0.0   106.0000  0.0    88.0000  0.0    94.0000  0.0     39.1079
4    76.0000  0.0   106.0000  0.0    90.0000  0.0    92.0000  0.0     42.6090
4    76.0000  0.0    94.0000  0.0    82.0000  0.0    88.0000  0.0     26.1853
4    76.0000  0.0    94.0000  0.0    84.0000  0.0    86.0000  0.0     25.6722
4    76.0000  0.0    88.0000  0.0    80.0000  0.0    84.0000  0.0     33.6678
4    76.0000  0.0    82.0000  0.0    78.0000  0.0    80.0000  0.0    127.8101
4    78.0000  0.0   108.0000  0.0    88.0000  0.0    98.0000  0.0     40.1426
4    78.0000  0.0   108.0000  0.0    90.0000  0.0    96.0000  0.0     41.5773
4    78.0000  0.0   108.0000  0.0    92.0000  0.0    94.0000  0.0     40.7603
4    78.0000  0.0    96.0000  0.0    84.0000  0.0    90.0000  0.0     25.8128
4    78.0000  0.0    96.0000  0.0    86.0000  0.0    88.0000  0.0     24.2971
4    78.0000  0.0    90.0000  0.0    82.0000  0.0    86.0000  0.0     31.4323
4    78.0000  0.0    84.0000  0.0    80.0000  0.0    82.0000  0.0    117.6617
4    80.0000  0.0   110.0000  0.0    90.0000  0.0   100.0000  0.0     42.9206
4    80.0000  0.0   110.0000  0.0    92.0000  0.0    98.0000  0.0     43.8856
4    80.0000  0.0   110.0000  0.0    94.0000  0.0    96.0000  0.0     44.3936
4    80.0000  0.0    98.0000  0.0    86.0000  0.0    92.0000  0.0     26.7936
4    80.0000  0.0    98.0000  0.0    88.0000  0.0    90.0000  0.0     23.3785
4    80.0000  0.0    92.0000  0.0    84.0000  0.0    88.0000  0.0     32.4758
4    80.0000  0.0    86.0000  0.0    82.0000  0.0    84.0000  0.0    122.5697
4    82.0000  0.0   100.0000  0.0    88.0000  0.0    94.0000  0.0     28.2901
4    82.0000  0.0   100.0000  0.0    90.0000  0.0    92.0000  0.0     27.9667
4    82.0000  0.0    94.0000  0.0    86.0000  0.0    90.0000  0.0     30.0165
4    82.0000  0.0    88.0000  0.0    84.0000  0.0    86.0000  0.0    109.4657
4    84.0000  0.0   102.0000  0.0    90.0000  0.0    96.0000  0.0     32.2960
4    84.0000  0.0   102.0000  0.0    92.0000  0.0    94.0000  0.0     27.4173
4    84.0000  0.0    96.0000  0.0    88.0000  0.0    92.0000  0.0     35.5902
4    84.0000  0.0    90.0000  0.0    86.0000  0.0    88.0000  0.0    100.2769
4    86.0000  0.0   104.0000  0.0    92.0000  0.0    98.0000  0.0     35.2928
4    86.0000  0.0   104.0000  0.0    94.0000  0.0    96.0000  0.0     31.0656
4    86.0000  0.0    98.0000  0.0    90.0000  0.0    94.0000  0.0     39.9128
4    86.0000  0.0    92.0000  0.0    88.0000  0.0    90.0000  0.0     97.8673
4    88.0000  0.0   106.0000  0.0    94.0000  0.0   100.0000  0.0     36.5511
4    88.0000  0.0   106.0000  0.0    96.0000  0.0    98.0000  0.0     34.0562
4    88.0000  0.0   100.0000  0.0    92.0000  0.0    96.0000  0.0     52.5392
4    88.0000  0.0    94.0000  0.0    90.0000  0.0    92.0000  0.0    109.2643
4    90.0000  0.0   108.0000  0.0    96.0000  0.0   102.0000  0.0     40.9303
4    90.0000  0.0   108.0000  0.0    98.0000  0.0   100.0000  0.0     35.0083
4    90.0000  0.0   102.0000  0.0    94.0000  0.0    98.0000  0.0     66.6578
4    90.0000  0.0    96.0000  0.0    92.0000  0.0    94.0000  0.0    127.8075
4    92.0000  0.0   110.0000  0.0    98.0000  0.0   104.0000  0.0     48.5240
4    92.0000  0.0   110.0000  0.0   100.0000  0.0   102.0000  0.0     47.0989
4    92.0000  0.0   104.0000  0.0    96.0000  0.0   100.0000  0.0     80.4851
4    92.0000  0.0    98.0000  0.0    94.0000  0.0    96.0000  0.0    170.3485
4    94.0000  0.0   106.0000  0.0    98.0000  0.0   102.0000  0.0     78.9811
4    94.0000  0.0   100.0000  0.0    96.0000  0.0    98.0000  0.0    223.7794
4    96.0000  0.0   108.0000  0.0   100.0000  0.0   104.0000  0.0     80.2262
4    96.0000  0.0   102.0000  0.0    98.0000  0.0   100.0000  0.0    313.2558
4    98.0000  0.0   110.0000  0.0   102.0000  0.0   106.0000  0.0     94.7092
4    98.0000  0.0   104.0000  0.0   100.0000  0.0   102.0000  0.0    392.0092
4   100.0000  0.0   106.0000  0.0   102.0000  0.0   104.0000  0.0    366.7495
4   102.0000  0.0   108.0000  0.0   104.0000  0.0   106.0000  0.0    345.2673
4   104.0000  0.0   110.0000  0.0   106.0000  0.0   108.0000  0.0    256.5136
4 2 0 0 0 4 0 6 0 101.6142
4 2 0 0 0 6 0 8 0 86.0414
4 2 0 0 0 8 0 10 0 83.4345
4 2 0 0 0 10 0 12 0 101.2643
4 2 0 0 0 12 0 14 0 138.4215
4 2 0 0 0 14 0 16 0 146.4005
4 4 0 2 0 6 0 8 0 128.6776
4 4 0 2 0 8 0 10 0 97.2821
4 4 0 2 0 10 0 12 0 114.1567
4 4 0 2 0 12 0 14 0 163.8992
4 4 0 2 0 14 0 16 0 179.1931
4 4 0 2 0 16 0 18 0 184.1731
4 4 0 0 0 8 0 12 0 98.1511
4 4 0 0 0 12 0 16 0 159.1539
4 4 0 0 0 16 0 20 0 158.6688
4 4 0 0 0 20 0 24 0 114.4625
4 4 0 0 0 24 0 28 0 124.7062
4 4 0 0 0 28 0 32 0 163.4799
4 6 0 4 0 8 0 10 0 112.5601
4 6 0 4 0 10 0 12 0 103.2063
4 6 0 4 0 12 0 14 0 159.5012
4 6 0 4 0 14 0 16 0 188.1352
4 6 0 4 0 16 0 18 0 197.4994
4 6 0 4 0 18 0 20 0 158.8277
4 6 0 2 0 10 0 14 0 122.5613
4 6 0 2 0 14 0 18 0 187.6773
4 6 0 2 0 18 0 22 0 143.7271
4 6 0 2 0 22 0 26 0 126.7503
4 6 0 2 0 26 0 30 0 150.7229
4 6 0 2 0 30 0 34 0 186.9314
4 6 0 0 0 12 0 18 0 167.5978
4 6 0 0 0 18 0 24 0 133.1364
4 6 0 0 0 24 0 30 0 137.9867
4 6 0 0 0 30 0 36 0 174.6375
4 6 0 0 0 36 0 42 0 195.1962
4 6 0 0 0 42 0 48 0 185.2287
4 8 0 6 0 10 0 12 0 84.3932
4 8 0 6 0 12 0 14 0 128.7396
4 8 0 6 0 14 0 16 0 169.4319
4 8 0 6 0 16 0 18 0 185.2919
4 8 0 6 0 18 0 20 0 148.0378
4 8 0 6 0 20 0 22 0 118.6285
4 8 0 4 0 16 0 20 0 175.9647
4 8 0 4 0 20 0 24 0 120.5052
4 8 0 4 0 24 0 28 0 129.5945
4 8 0 4 0 28 0 32 0 173.2858
4 8 0 4 0 32 0 36 0 175.3222
4 8 0 4 0 12 0 16 0 149.0065
4 8 0 2 0 14 0 20 0 175.3755
4 8 0 2 0 20 0 26 0 122.6364
4 8 0 2 0 26 0 32 0 155.5168
4 8 0 2 0 32 0 38 0 179.0267
4 8 0 2 0 38 0 44 0 207.7257
4 8 0 2 0 44 0 50 0 210.168
4 8 0 0 0 16 0 24 0 154.9841
4 8 0 0 0 24 0 32 0 143.1462
4 8 0 0 0 32 0 40 0 178.2052
4 8 0 0 0 40 0 48 0 196.0146
4 8 0 0 0 48 0 56 0 159.6251
4 8 0 0 0 56 0 64 0 122.6029
4 10 0 8 0 12 0 14 0 98.1361
4 10 0 8 0 14 0 16 0 144.9252
4 10 0 8 0 16 0 18 0 170.7913
4 10 0 8 0 18 0 20 0 137.2112
4 10 0 8 0 20 0 22 0 107.9291
4 10 0 8 0 22 0 24 0 100.3573
4 10 0 6 0 14 0 18 0 158.7495
4 10 0 6 0 18 0 22 0 130.5113
4 10 0 6 0 22 0 26 0 109.0266
4 10 0 6 0 26 0 30 0 129.1579
4 10 0 6 0 30 0 34 0 165.1519
4 10 0 6 0 34 0 38 0 163.9925
4 10 0 4 0 16 0 22 0 157.747
4 10 0 4 0 22 0 28 0 115.0259
4 10 0 4 0 28 0 34 0 163.2967
4 10 0 4 0 34 0 40 0 176.1636
4 10 0 4 0 40 0 46 0 199.4887
4 10 0 4 0 46 0 52 0 176.5386
4 10 0 2 0 18 0 26 0 128.2477
4 10 0 2 0 26 0 34 0 150.4297
4 10 0 2 0 34 0 42 0 183.9506
4 10 0 2 0 42 0 50 0 196.2785
4 10 0 2 0 50 0 58 0 136.9213
4 10 0 2 0 58 0 66 0 112.5116
4 10 0 0 0 20 0 30 0 119.438
4 10 0 0 0 30 0 40 0 172.9236
4 10 0 0 0 40 0 50 0 190.4088
4 10 0 0 0 50 0 60 0 143.7674
4 10 0 0 0 60 0 70 0 97.268
4 10 0 0 0 70 0 80 0 94.2668
4 12 0 10 0 14 0 16 0 118.7748
4 12 0 10 0 16 0 18 0 160.7852
4 12 0 10 0 18 0 20 0 126.8168
4 12 0 10 0 20 0 22 0 102.6728
4 12 0 10 0 22 0 24 0 102.0442
4 12 0 10 0 24 0 26 0 94.1991
4 12 0 8 0 16 0 20 0 153.6163
4 12 0 8 0 20 0 24 0 103.5851
4 12 0 8 0 24 0 28 0 102.3938
4 12 0 8 0 28 0 32 0 147.1713
4 12 0 8 0 32 0 36 0 149.1031
4 12 0 8 0 36 0 40 0 171.3186
4 12 0 6 0 18 0 24 0 120.3243
4 12 0 6 0 24 0 30 0 114.906
4 12 0 6 0 30 0 36 0 159.1461
4 12 0 6 0 36 0 42 0 182.5613
4 12 0 6 0 42 0 48 0 181.5622
4 12 0 6 0 48 0 54 0 186.5493
4 12 0 4 0 20 0 28 0 109.1798
4 12 0 4 0 28 0 36 0 157.7458
4 12 0 4 0 36 0 44 0 187.7853
4 12 0 4 0 44 0 52 0 179.6447
4 12 0 4 0 52 0 60 0 142.5464
4 12 0 4 0 60 0 68 0 104.9748
4 12 0 2 0 22 0 32 0 121.1817
4 12 0 2 0 32 0 42 0 174.519
4 12 0 2 0 42 0 52 0 188.5974
4 12 0 2 0 52 0 62 0 126.0097
4 12 0 2 0 62 0 72 0 92.632
4 12 0 2 0 72 0 82 0 101.6457
4 12 0 0 0 24 0 36 0 134.4164
4 12 0 0 0 36 0 48 0 185.7818
4 12 0 0 0 48 0 60 0 151.469
4 12 0 0 0 60 0 72 0 97.9916
4 12 0 0 0 72 0 84 0 100.2174
4 12 0 0 0 84 0 96 0 137.9996
4 14 0 12 0 16 0 18 0 146.2141
4 14 0 12 0 18 0 20 0 123.9245
4 14 0 12 0 20 0 22 0 100.9563
4 14 0 12 0 22 0 24 0 94.7756
4 14 0 12 0 24 0 26 0 101.8188
4 14 0 12 0 26 0 28 0 101.1423
4 14 0 10 0 22 0 26 0 98.2457
4 14 0 10 0 26 0 30 0 115.7438
4 14 0 10 0 30 0 34 0 128.373
4 14 0 10 0 34 0 38 0 207.6506
4 14 0 10 0 38 0 42 0 193.4173
4 14 0 10 0 18 0 22 0 117.8354
4 14 0 8 0 20 0 26 0 100.8682
4 14 0 8 0 26 0 32 0 126.5157
4 14 0 8 0 32 0 38 0 156.0969
4 14 0 8 0 38 0 44 0 189.7864
4 14 0 8 0 44 0 50 0 182.4232
4 14 0 8 0 50 0 56 0 155.4647
4 14 0 6 0 22 0 30 0 106.7471
4 14 0 6 0 30 0 38 0 159.8527
4 14 0 6 0 38 0 46 0 191.6035
4 14 0 6 0 46 0 54 0 182.9794
4 14 0 6 0 54 0 62 0 116.5598
4 14 0 6 0 62 0 70 0 103.4303
4 14 0 4 0 24 0 34 0 122.1902
4 14 0 4 0 34 0 44 0 193.4507
4 14 0 4 0 44 0 54 0 179.4483
4 14 0 4 0 54 0 64 0 132.4083
4 14 0 4 0 64 0 74 0 96.8061
4 14 0 4 0 74 0 84 0 110.0944
4 14 0 2 0 26 0 38 0 143.2912
4 14 0 2 0 38 0 50 0 194.7527
4 14 0 2 0 50 0 62 0 140.8057
4 14 0 2 0 62 0 74 0 99.0276
4 14 0 2 0 74 0 86 0 112.9357
4 14 0 2 0 86 0 98 0 156.4084
4 16 0 14 0 18 0 20 0 123.0525
4 16 0 14 0 20 0 22 0 91.081
4 16 0 14 0 22 0 24 0 81.6864
4 16 0 14 0 24 0 26 0 88.1571
4 16 0 14 0 26 0 28 0 85.1564
4 16 0 14 0 28 0 30 0 110.6576
4 16 0 12 0 20 0 24 0 91.6925
4 16 0 12 0 24 0 28 0 92.6005
4 16 0 12 0 28 0 32 0 128.0858
4 16 0 12 0 32 0 36 0 143.3367
4 16 0 12 0 36 0 40 0 171.5455
4 16 0 12 0 40 0 44 0 192.5006
4 16 0 10 0 22 0 28 0 91.1006
4 16 0 10 0 28 0 34 0 129.9104
4 16 0 10 0 34 0 40 0 171.3707
4 16 0 10 0 40 0 46 0 189.6654
4 16 0 10 0 46 0 52 0 175.5035
4 16 0 10 0 52 0 58 0 150.5873
4 16 0 8 0 24 0 32 0 106.8906
4 16 0 8 0 32 0 40 0 154.8239
4 16 0 8 0 40 0 48 0 186.4583
4 16 0 8 0 48 0 56 0 162.0184
4 16 0 8 0 56 0 64 0 130.1477
4 16 0 8 0 64 0 72 0 96.7802
4 16 0 6 0 26 0 36 0 125.548
4 16 0 6 0 36 0 46 0 181.6886
4 16 0 6 0 46 0 56 0 166.8299
4 16 0 6 0 56 0 66 0 124.5888
4 16 0 6 0 66 0 76 0 99.9663
4 16 0 6 0 76 0 86 0 115.3965
4 16 0 4 0 28 0 40 0 149.6099
4 16 0 4 0 40 0 52 0 187.1616
4 16 0 4 0 52 0 64 0 139.0649
4 16 0 4 0 64 0 76 0 99.1181
4 16 0 4 0 76 0 88 0 119.3539
4 16 0 4 0 88 0 100 0 171.9253
4 18 0 16 0 20 0 22 0 117.2552
4 18 0 16 0 22 0 24 0 95.8076
4 18 0 16 0 24 0 26 0 88.1801
4 18 0 16 0 26 0 28 0 82.4939
4 18 0 16 0 28 0 30 0 103.3065
4 18 0 16 0 30 0 32 0 125.078
4 18 0 14 0 22 0 26 0 90.8428
4 18 0 14 0 26 0 30 0 92.2129
4 18 0 14 0 30 0 34 0 138.0949
4 18 0 14 0 34 0 38 0 118.431
4 18 0 14 0 38 0 42 0 177.0089
4 18 0 14 0 42 0 46 0 177.3206
4 18 0 12 0 24 0 30 0 93.1179
4 18 0 12 0 30 0 36 0 134.4081
4 18 0 12 0 36 0 42 0 171.8989
4 18 0 12 0 42 0 48 0 181.6287
4 18 0 12 0 48 0 54 0 171.3115
4 18 0 12 0 54 0 60 0 147.6859
4 18 0 10 0 26 0 34 0 109.6688
4 18 0 10 0 34 0 42 0 162.8849
4 18 0 10 0 42 0 50 0 179.8413
4 18 0 10 0 50 0 58 0 155.6237
4 18 0 10 0 58 0 66 0 120.1229
4 18 0 10 0 66 0 74 0 100.8361
4 18 0 8 0 28 0 38 0 132.8748
4 18 0 8 0 38 0 48 0 181.8417
4 18 0 8 0 48 0 58 0 159.9268
4 18 0 8 0 58 0 68 0 115.8592
4 18 0 8 0 68 0 78 0 103.959
4 18 0 8 0 78 0 88 0 123.9974
4 18 0 6 0 30 0 42 0 151.7536
4 18 0 6 0 42 0 54 0 179.2213
4 18 0 6 0 54 0 66 0 121.1467
4 18 0 6 0 66 0 78 0 102.0238
4 18 0 6 0 78 0 90 0 123.5007
4 18 0 6 0 90 0 102 0 191.2968
4 20 0 18 0 22 0 24 0 114.7316
4 20 0 18 0 24 0 26 0 91.2962
4 20 0 18 0 26 0 28 0 68.4265
4 20 0 18 0 28 0 30 0 83.8617
4 20 0 18 0 30 0 32 0 89.2813
4 20 0 18 0 32 0 34 0 110.8846
4 20 0 16 0 24 0 28 0 85.0243
4 20 0 16 0 28 0 32 0 96.1134
4 20 0 16 0 32 0 36 0 107.8436
4 20 0 16 0 36 0 40 0 134.1853
4 20 0 16 0 40 0 44 0 157.4242
4 20 0 16 0 44 0 48 0 155.8755
4 20 0 14 0 26 0 32 0 86.9619
4 20 0 14 0 32 0 38 0 118.2587
4 20 0 14 0 38 0 44 0 158.6371
4 20 0 14 0 44 0 50 0 161.8855
4 20 0 14 0 50 0 56 0 144.5582
4 20 0 14 0 56 0 62 0 135.5618
4 20 0 12 0 28 0 36 0 109.487
4 20 0 12 0 36 0 44 0 156.3162
4 20 0 12 0 44 0 52 0 165.6393
4 20 0 12 0 52 0 60 0 142.7246
4 20 0 12 0 60 0 68 0 103.4495
4 20 0 12 0 68 0 76 0 100.3945
4 20 0 10 0 30 0 40 0 127.4021
4 20 0 10 0 40 0 50 0 170.7287
4 20 0 10 0 50 0 60 0 145.8839
4 20 0 10 0 60 0 70 0 103.2982
4 20 0 10 0 70 0 80 0 102.7721
4 20 0 10 0 80 0 90 0 128.2661
4 20 0 8 0 32 0 44 0 140.8505
4 20 0 8 0 44 0 56 0 161.4994
4 20 0 8 0 56 0 68 0 117.9252
4 20 0 8 0 68 0 80 0 100.8851
4 20 0 8 0 80 0 92 0 132.1023
4 20 0 8 0 92 0 104 0 206.658
4 22 0 20 0 24 0 26 0 111.7157
4 22 0 20 0 26 0 28 0 81.6008
4 22 0 20 0 28 0 30 0 82.2862
4 22 0 20 0 30 0 32 0 85.0258
4 22 0 20 0 32 0 34 0 59.5686
4 22 0 20 0 34 0 36 0 89.9612
4 22 0 18 0 26 0 30 0 78.5159
4 22 0 18 0 30 0 34 0 82.7354
4 22 0 18 0 34 0 38 0 92.5951
4 22 0 18 0 38 0 42 0 113.3605
4 22 0 18 0 42 0 46 0 117.5573
4 22 0 18 0 46 0 50 0 119.3556
4 22 0 16 0 28 0 34 0 87.7648
4 22 0 16 0 34 0 40 0 102.3965
4 22 0 16 0 40 0 46 0 134.5745
4 22 0 16 0 46 0 52 0 131.7281
4 22 0 16 0 52 0 58 0 118.3298
4 22 0 16 0 58 0 64 0 101.0021
4 22 0 14 0 30 0 38 0 98.781
4 22 0 14 0 38 0 46 0 138.1597
4 22 0 14 0 46 0 54 0 137.6096
4 22 0 14 0 54 0 62 0 120.0014
4 22 0 14 0 62 0 70 0 81.0296
4 22 0 14 0 70 0 78 0 90.9011
4 22 0 12 0 32 0 42 0 113.6178
4 22 0 12 0 42 0 52 0 146.6639
4 22 0 12 0 52 0 62 0 126.2573
4 22 0 12 0 62 0 72 0 87.5313
4 22 0 12 0 72 0 82 0 99.5084
4 22 0 12 0 82 0 92 0 130.772
4 22 0 10 0 34 0 46 0 131.4132
4 22 0 10 0 46 0 58 0 141.407
4 22 0 10 0 58 0 70 0 102.4635
4 22 0 10 0 70 0 82 0 96.6123
4 22 0 10 0 82 0 94 0 134.5763
4 22 0 10 0 94 0 106 0 223.0743
4 24 0 22 0 26 0 28 0 108.0095
4 24 0 22 0 28 0 30 0 97.6311
4 24 0 22 0 30 0 32 0 84.4294
4 24 0 22 0 32 0 34 0 85.4842
4 24 0 22 0 36 0 38 0 70.068
4 24 0 22 0 34 0 36 0 48.0144
4 24 0 20 0 28 0 32 0 89.9908
4 24 0 20 0 32 0 36 0 71.1186
4 24 0 20 0 36 0 40 0 78.6456
4 24 0 20 0 40 0 44 0 94.1734
4 24 0 20 0 44 0 48 0 94.1858
4 24 0 20 0 48 0 52 0 93.9225
4 24 0 18 0 30 0 36 0 81.2535
4 24 0 18 0 36 0 42 0 92.3376
4 24 0 18 0 42 0 48 0 104.4522
4 24 0 18 0 48 0 54 0 104.0079
4 24 0 18 0 54 0 60 0 92.8618
4 24 0 18 0 60 0 66 0 65.6937
4 24 0 16 0 32 0 40 0 86.543
4 24 0 16 0 40 0 48 0 117.652
4 24 0 16 0 48 0 56 0 112.776
4 24 0 16 0 56 0 64 0 95.7524
4 24 0 16 0 64 0 72 0 73.1382
4 24 0 16 0 72 0 80 0 82.9555
4 24 0 14 0 34 0 44 0 97.5383
4 24 0 14 0 44 0 54 0 123.7745
4 24 0 14 0 54 0 64 0 101.5365
4 24 0 14 0 64 0 74 0 76.5443
4 24 0 14 0 74 0 84 0 90.6502
4 24 0 14 0 84 0 94 0 122.376
4 24 0 12 0 36 0 48 0 119.4188
4 24 0 12 0 48 0 60 0 122.9739
4 24 0 12 0 60 0 72 0 84.9596
4 24 0 12 0 72 0 84 0 93.8771
4 24 0 12 0 84 0 96 0 134.3341
4 24 0 12 0 96 0 108 0 229.1037
4 26 0 24 0 28 0 30 0 155.539
4 26 0 24 0 30 0 32 0 146.2537
4 26 0 24 0 32 0 34 0 92.4699
4 26 0 24 0 34 0 36 0 87.1211
4 26 0 24 0 36 0 38 0 71.9714
4 26 0 24 0 38 0 40 0 78.265
4 26 0 22 0 30 0 34 0 115.351
4 26 0 22 0 34 0 38 0 71.1171
4 26 0 22 0 38 0 42 0 82.9109
4 26 0 22 0 42 0 46 0 83.7861
4 26 0 22 0 46 0 50 0 85.2168
4 26 0 22 0 50 0 54 0 82.1803
4 26 0 20 0 32 0 38 0 80.2729
4 26 0 20 0 38 0 44 0 86.2901
4 26 0 20 0 44 0 50 0 90.1355
4 26 0 20 0 50 0 56 0 83.8047
4 26 0 20 0 56 0 62 0 78.6872
4 26 0 20 0 62 0 68 0 52.8373
4 26 0 18 0 34 0 42 0 81.3677
4 26 0 18 0 42 0 50 0 96.8885
4 26 0 18 0 50 0 58 0 91.0443
4 26 0 18 0 58 0 66 0 74.26
4 26 0 18 0 66 0 74 0 63.5203
4 26 0 18 0 74 0 82 0 73.1927
4 26 0 16 0 36 0 46 0 95.5403
4 26 0 16 0 46 0 56 0 104.1574
4 26 0 16 0 56 0 66 0 85.4318
4 26 0 16 0 66 0 76 0 71.6072
4 26 0 16 0 76 0 86 0 86.2068
4 26 0 16 0 86 0 96 0 120.1508
4 26 0 14 0 38 0 50 0 109.0765
4 26 0 14 0 50 0 62 0 104.0731
4 26 0 14 0 62 0 74 0 70.3796
4 26 0 14 0 74 0 86 0 89.479
4 26 0 14 0 86 0 98 0 130.8926
4 26 0 14 0 98 0 110 0 226.7806
4 28 0 26 0 30 0 32 0 205.4093
4 28 0 26 0 32 0 34 0 129.3506
4 28 0 26 0 34 0 36 0 128.4084
4 28 0 26 0 36 0 38 0 76.7343
4 28 0 26 0 38 0 40 0 74.8351
4 28 0 26 0 40 0 42 0 78.6826
4 28 0 24 0 32 0 36 0 117.4297
4 28 0 24 0 36 0 40 0 75.3738
4 28 0 24 0 40 0 44 0 79.0053
4 28 0 24 0 44 0 48 0 76.4229
4 28 0 24 0 48 0 52 0 76.6128
4 28 0 24 0 52 0 56 0 68.563
4 28 0 22 0 34 0 40 0 86.839
4 28 0 22 0 40 0 46 0 81.0039
4 28 0 22 0 46 0 52 0 79.0622
4 28 0 22 0 52 0 58 0 73.5164
4 28 0 22 0 58 0 64 0 64.9749
4 28 0 22 0 64 0 70 0 51.1764
4 28 0 20 0 36 0 44 0 78.6438
4 28 0 20 0 44 0 52 0 83.236
4 28 0 20 0 52 0 60 0 76.6049
4 28 0 20 0 60 0 68 0 58.0735
4 28 0 20 0 68 0 76 0 57.675
4 28 0 20 0 76 0 84 0 67.206
4 28 0 18 0 38 0 48 0 87.0086
4 28 0 18 0 48 0 58 0 86.3604
4 28 0 18 0 58 0 68 0 68.0942
4 28 0 18 0 68 0 78 0 63.3236
4 28 0 18 0 78 0 88 0 78.8831
4 28 0 18 0 88 0 98 0 114.5816
4 28 0 16 0 40 0 52 0 96.2402
4 28 0 16 0 52 0 64 0 85.4331
4 28 0 16 0 64 0 76 0 65.6765
4 28 0 16 0 76 0 88 0 83.2279
4 28 0 16 0 88 0 100 0 128.2254
4 30 0 28 0 32 0 34 0 245.149
4 30 0 28 0 34 0 36 0 156.3126
4 30 0 28 0 36 0 38 0 113.4657
4 30 0 28 0 38 0 40 0 98.3736
4 30 0 28 0 40 0 42 0 93.8009
4 30 0 28 0 42 0 44 0 77.8276
4 30 0 26 0 34 0 38 0 128.8948
4 30 0 26 0 38 0 42 0 89.0758
4 30 0 26 0 42 0 46 0 74.9381
4 30 0 26 0 46 0 50 0 73.0553
4 30 0 26 0 50 0 54 0 70.9737
4 30 0 26 0 54 0 58 0 64.6384
4 30 0 24 0 36 0 42 0 92.3664
4 30 0 24 0 42 0 48 0 76.0996
4 30 0 24 0 48 0 54 0 74.8661
4 30 0 24 0 54 0 60 0 68.3427
4 30 0 24 0 60 0 66 0 57.1293
4 30 0 24 0 66 0 72 0 12.7586
4 30 0 22 0 38 0 46 0 84.46
4 30 0 22 0 46 0 54 0 76.8175
4 30 0 22 0 54 0 62 0 68.4577
4 30 0 22 0 62 0 70 0 50.1054
4 30 0 22 0 70 0 78 0 57.741
4 30 0 22 0 78 0 86 0 67.993
4 30 0 20 0 40 0 50 0 83.5882
4 30 0 20 0 50 0 60 0 75.3468
4 30 0 20 0 60 0 70 0 55.7084
4 30 0 20 0 70 0 80 0 59.85
4 30 0 20 0 80 0 90 0 77.5036
4 30 0 20 0 90 0 100 0 115.5422
4 30 0 18 0 42 0 54 0 84.2236
4 30 0 18 0 54 0 66 0 71.1733
4 30 0 18 0 66 0 78 0 60.2015
4 30 0 18 0 78 0 90 0 78.7316
4 30 0 18 0 90 0 102 0 129.8547
4 32 0 30 0 34 0 36 0 221.0638
4 32 0 30 0 36 0 38 0 165.0467
4 32 0 30 0 38 0 40 0 134.4641
4 32 0 30 0 40 0 42 0 115.8961
4 32 0 30 0 42 0 44 0 87.6213
4 32 0 30 0 44 0 46 0 80.9373
4 32 0 28 0 36 0 40 0 141.5511
4 32 0 28 0 40 0 44 0 98.9397
4 32 0 28 0 44 0 48 0 76.9386
4 32 0 28 0 48 0 52 0 73.2372
4 32 0 28 0 52 0 56 0 67.2449
4 32 0 28 0 56 0 60 0 63.6094
4 32 0 26 0 38 0 44 0 105.2406
4 32 0 26 0 44 0 50 0 75.5255
4 32 0 26 0 50 0 56 0 68.1989
4 32 0 26 0 56 0 62 0 63.9884
4 32 0 26 0 62 0 68 0 48.8396
4 32 0 26 0 68 0 74 0 41.4552
4 32 0 24 0 40 0 48 0 88.2419
4 32 0 24 0 48 0 56 0 72.0457
4 32 0 24 0 56 0 64 0 62.6727
4 32 0 24 0 64 0 72 0 48.6617
4 32 0 24 0 72 0 80 0 56.8105
4 32 0 24 0 80 0 88 0 71.6141
4 32 0 22 0 42 0 52 0 78.5993
4 32 0 22 0 52 0 62 0 68.3005
4 32 0 22 0 62 0 72 0 49.3027
4 32 0 22 0 72 0 82 0 58.463
4 32 0 22 0 82 0 92 0 81.0695
4 32 0 22 0 92 0 102 0 119.8204
4 32 0 20 0 44 0 56 0 77.7929
4 32 0 20 0 56 0 68 0 62.5682
4 32 0 20 0 68 0 80 0 56.201
4 32 0 20 0 80 0 92 0 79.6133
4 32 0 20 0 92 0 104 0 133.1885
4 34 0 32 0 36 0 38 0 231.4718
4 34 0 32 0 38 0 40 0 185.2127
4 34 0 32 0 40 0 42 0 150.7821
4 34 0 32 0 42 0 44 0 104.4137
4 34 0 32 0 44 0 46 0 85.9733
4 34 0 32 0 46 0 48 0 71.4614
4 34 0 30 0 38 0 42 0 160.6661
4 34 0 30 0 42 0 46 0 92.9521
4 34 0 30 0 46 0 50 0 71.2412
4 34 0 30 0 50 0 54 0 54.2747
4 34 0 30 0 54 0 58 0 72.5536
4 34 0 30 0 58 0 62 0 59.8549
4 34 0 28 0 40 0 46 0 112.383
4 34 0 28 0 46 0 52 0 70.575
4 34 0 28 0 52 0 58 0 61.8134
4 34 0 28 0 58 0 64 0 56.7461
4 34 0 28 0 64 0 70 0 45.754
4 34 0 28 0 70 0 76 0 46.0944
4 34 0 26 0 42 0 50 0 83.0017
4 34 0 26 0 50 0 58 0 63.7778
4 34 0 26 0 58 0 66 0 54.8391
4 34 0 26 0 66 0 74 0 35.093
4 34 0 26 0 74 0 82 0 75.1606
4 34 0 26 0 82 0 90 0 72.9299
4 34 0 24 0 44 0 54 0 73.7167
4 34 0 24 0 54 0 64 0 64.8203
4 34 0 24 0 64 0 74 0 39.6436
4 34 0 24 0 74 0 84 0 71.8304
4 34 0 24 0 84 0 94 0 83.3621
4 34 0 24 0 94 0 104 0 132.3322
4 34 0 22 0 46 0 58 0 70.6833
4 34 0 22 0 58 0 70 0 55.3377
4 34 0 22 0 70 0 82 0 53.3392
4 34 0 22 0 82 0 94 0 80.5728
4 34 0 22 0 94 0 106 0 140.8536
4 36 0 34 0 38 0 40 0 234.4568
4 36 0 34 0 40 0 42 0 199.0211
4 36 0 34 0 42 0 44 0 139.0648
4 36 0 34 0 44 0 46 0 110.2578
4 36 0 34 0 46 0 48 0 85.595
4 36 0 34 0 48 0 50 0 77.6578
4 36 0 32 0 40 0 44 0 167.5047
4 36 0 32 0 44 0 48 0 93.3134
4 36 0 32 0 48 0 52 0 69.9379
4 36 0 32 0 52 0 56 0 55.7393
4 36 0 32 0 56 0 60 0 51.7783
4 36 0 32 0 60 0 64 0 40.9201
4 36 0 30 0 42 0 48 0 106.8187
4 36 0 30 0 48 0 54 0 68.404
4 36 0 30 0 54 0 60 0 54.579
4 36 0 30 0 60 0 66 0 42.2016
4 36 0 30 0 66 0 72 0 59.6991
4 36 0 30 0 72 0 78 0 11.8192
4 36 0 28 0 44 0 52 0 83.1063
4 36 0 28 0 52 0 60 0 58.6497
4 36 0 28 0 60 0 68 0 43.5943
4 36 0 28 0 68 0 76 0 42.9263
4 36 0 28 0 76 0 84 0 52.2887
4 36 0 28 0 84 0 92 0 73.4478
4 36 0 26 0 46 0 56 0 70.9565
4 36 0 26 0 56 0 66 0 51.8401
4 36 0 26 0 66 0 76 0 43.4763
4 36 0 26 0 76 0 86 0 55.5508
4 36 0 26 0 86 0 96 0 81.9305
4 36 0 26 0 96 0 106 0 137.4211
4 36 0 24 0 48 0 60 0 66.9107
4 36 0 24 0 60 0 72 0 45.4497
4 36 0 24 0 72 0 84 0 51.5489
4 36 0 24 0 84 0 96 0 80.7017
4 36 0 24 0 96 0 108 0 145.31
4 38 0 36 0 40 0 42 0 255.9336
4 38 0 36 0 42 0 44 0 183.5012
4 38 0 36 0 44 0 46 0 143.8357
4 38 0 36 0 46 0 48 0 109.4134
4 38 0 36 0 48 0 50 0 95.9619
4 38 0 36 0 50 0 52 0 80.6732
4 38 0 34 0 42 0 46 0 159.1136
4 38 0 34 0 46 0 50 0 96.3707
4 38 0 34 0 50 0 54 0 75.4261
4 38 0 34 0 54 0 58 0 47.2714
4 38 0 34 0 58 0 62 0 45.3831
4 38 0 34 0 62 0 66 0 32.8072
4 38 0 32 0 44 0 50 0 109.2767
4 38 0 32 0 50 0 56 0 65.5277
4 38 0 32 0 56 0 62 0 51.2141
4 38 0 32 0 62 0 68 0 34.7673
4 38 0 32 0 68 0 74 0 37.8065
4 38 0 32 0 74 0 80 0 37.4689
4 38 0 30 0 46 0 54 0 83.0524
4 38 0 30 0 54 0 62 0 53.936
4 38 0 30 0 62 0 70 0 37.4417
4 38 0 30 0 70 0 78 0 39.4791
4 38 0 30 0 78 0 86 0 51.4924
4 38 0 30 0 86 0 94 0 72.1987
4 38 0 28 0 48 0 58 0 71.2681
4 38 0 28 0 58 0 68 0 45.8211
4 38 0 28 0 68 0 78 0 41.7043
4 38 0 28 0 78 0 88 0 55.9485
4 38 0 28 0 88 0 98 0 86.5169
4 38 0 28 0 98 0 108 0 146.8031
4 38 0 26 0 50 0 62 0 62.9918
4 38 0 26 0 62 0 74 0 39.6887
4 38 0 26 0 74 0 86 0 52.0347
4 38 0 26 0 86 0 98 0 83.6952
4 38 0 26 0 98 0 110 0 152.158
4 40 0 38 0 42 0 44 0 249.2518
4 40 0 38 0 44 0 46 0 188.8997
4 40 0 38 0 46 0 48 0 137.8675
4 40 0 38 0 48 0 50 0 116.2279
4 40 0 38 0 50 0 52 0 94.5062
4 40 0 38 0 52 0 54 0 79.5053
4 40 0 36 0 44 0 48 0 161.5505
4 40 0 36 0 48 0 52 0 101.6751
4 40 0 36 0 52 0 56 0 69.9828
4 40 0 36 0 56 0 60 0 56.5829
4 40 0 36 0 60 0 64 0 40.6893
4 40 0 36 0 64 0 68 0 32.7851
4 40 0 34 0 46 0 52 0 109.7157
4 40 0 34 0 52 0 58 0 64.461
4 40 0 34 0 58 0 64 0 44.2077
4 40 0 34 0 64 0 70 0 32.7102
4 40 0 34 0 70 0 76 0 34.1288
4 40 0 34 0 76 0 82 0 39.5764
4 40 0 32 0 48 0 56 0 84.2041
4 40 0 32 0 56 0 64 0 49.6593
4 40 0 32 0 64 0 72 0 33.8512
4 40 0 32 0 72 0 80 0 38.5834
4 40 0 32 0 80 0 88 0 51.6643
4 40 0 32 0 88 0 96 0 72.8703
4 40 0 30 0 50 0 60 0 68.7204
4 40 0 30 0 60 0 70 0 39.3592
4 40 0 30 0 70 0 80 0 38.6646
4 40 0 30 0 80 0 90 0 56.189
4 40 0 30 0 90 0 100 0 90.0326
4 40 0 30 0 100 0 110 0 151.7273
4 40 0 28 0 52 0 64 0 58.9527
4 40 0 28 0 64 0 76 0 37.8036
4 40 0 28 0 76 0 88 0 51.6301
4 40 0 28 0 88 0 100 0 86.548
4 42 0 40 0 44 0 46 0 293.7658
4 42 0 40 0 46 0 48 0 211.7333
4 42 0 40 0 48 0 50 0 176.407
4 42 0 40 0 50 0 52 0 139.0049
4 42 0 40 0 52 0 54 0 113.4322
4 42 0 40 0 54 0 56 0 84.8266
4 42 0 38 0 46 0 50 0 180.2945
4 42 0 38 0 50 0 54 0 114.6011
4 42 0 38 0 54 0 58 0 73.8258
4 42 0 38 0 58 0 62 0 55.7865
4 42 0 38 0 62 0 66 0 34.9907
4 42 0 38 0 66 0 70 0 32.6368
4 42 0 36 0 48 0 54 0 128.2037
4 42 0 36 0 54 0 60 0 67.4205
4 42 0 36 0 60 0 66 0 40.5319
4 42 0 36 0 66 0 72 0 32.3259
4 42 0 36 0 72 0 78 0 35.7366
4 42 0 36 0 78 0 84 0 40.3152
4 42 0 34 0 50 0 58 0 91.709
4 42 0 34 0 58 0 66 0 45.5198
4 42 0 34 0 66 0 74 0 37.7624
4 42 0 34 0 74 0 82 0 27.7943
4 42 0 34 0 82 0 90 0 52.9038
4 42 0 34 0 90 0 98 0 78.4095
4 42 0 32 0 52 0 62 0 70.6583
4 42 0 32 0 62 0 72 0 34.183
4 42 0 32 0 72 0 82 0 38.0748
4 42 0 32 0 82 0 92 0 57.3788
4 42 0 32 0 92 0 102 0 93.9211
4 42 0 30 0 54 0 66 0 56.8699
4 42 0 30 0 66 0 78 0 36.3849
4 42 0 30 0 78 0 90 0 50.595
4 42 0 30 0 90 0 102 0 91.2709
4 44 0 42 0 46 0 48 0 300.0352
4 44 0 42 0 48 0 50 0 263.3766
4 44 0 42 0 50 0 52 0 220.6326
4 44 0 42 0 52 0 54 0 183.4906
4 44 0 42 0 54 0 56 0 135.9845
4 44 0 42 0 56 0 58 0 118.0106
4 44 0 40 0 48 0 52 0 224.9589
4 44 0 40 0 52 0 56 0 142.6745
4 44 0 40 0 56 0 60 0 93.3347
4 44 0 40 0 60 0 64 0 53.909
4 44 0 40 0 64 0 68 0 34.487
4 44 0 40 0 68 0 72 0 28.8756
4 44 0 38 0 50 0 56 0 154.9569
4 44 0 38 0 56 0 62 0 79.2378
4 44 0 38 0 62 0 68 0 36.6965
4 44 0 38 0 68 0 74 0 29.781
4 44 0 38 0 74 0 80 0 34.29
4 44 0 38 0 80 0 86 0 42.1091
4 44 0 36 0 52 0 60 0 109.409
4 44 0 36 0 60 0 68 0 43.3739
4 44 0 36 0 68 0 76 0 31.3124
4 44 0 36 0 76 0 84 0 37.662
4 44 0 36 0 84 0 92 0 55.6536
4 44 0 36 0 92 0 100 0 80.1795
4 44 0 34 0 54 0 64 0 76.7842
4 44 0 34 0 64 0 74 0 34.9528
4 44 0 34 0 74 0 84 0 30.9076
4 44 0 34 0 84 0 94 0 58.8442
4 44 0 34 0 94 0 104 0 97.8056
4 44 0 32 0 56 0 68 0 60.5236
4 44 0 32 0 68 0 80 0 33.5173
4 44 0 32 0 80 0 92 0 51.7712
4 44 0 32 0 92 0 104 0 93.6953
4 46 0 44 0 48 0 50 0 355.7047
4 46 0 44 0 50 0 52 0 313.2706
4 46 0 44 0 52 0 54 0 286.0744
4 46 0 44 0 54 0 56 0 224.2833
4 46 0 44 0 56 0 58 0 199.8573
4 46 0 44 0 58 0 60 0 158.2949
4 46 0 42 0 50 0 54 0 276.3352
4 46 0 42 0 54 0 58 0 183.5159
4 46 0 42 0 58 0 62 0 117.2684
4 46 0 42 0 62 0 66 0 54.3175
4 46 0 42 0 66 0 70 0 34.0019
4 46 0 42 0 70 0 74 0 26.0843
4 46 0 40 0 52 0 58 0 198.9461
4 46 0 40 0 58 0 64 0 93.1623
4 46 0 40 0 64 0 70 0 37.6682
4 46 0 40 0 70 0 76 0 27.0563
4 46 0 40 0 76 0 82 0 33.6126
4 46 0 40 0 82 0 88 0 43.6919
4 46 0 38 0 54 0 62 0 135.2496
4 46 0 38 0 62 0 70 0 42.161
4 46 0 38 0 70 0 78 0 29.9043
4 46 0 38 0 78 0 86 0 37.2865
4 46 0 38 0 86 0 94 0 56.3218
4 46 0 38 0 94 0 102 0 86.0615
4 46 0 36 0 56 0 66 0 96.1446
4 46 0 36 0 66 0 76 0 31.3934
4 46 0 36 0 76 0 86 0 38.4178
4 46 0 36 0 86 0 96 0 60.5327
4 46 0 36 0 96 0 106 0 106.2417
4 46 0 34 0 58 0 70 0 66.2293
4 46 0 34 0 70 0 82 0 32.0741
4 46 0 34 0 82 0 94 0 52.4394
4 46 0 34 0 94 0 106 0 98.9231
4 48 0 46 0 50 0 52 0 320.226
4 48 0 46 0 54 0 56 0 259.5508
4 48 0 46 0 56 0 58 0 252.2123
4 48 0 46 0 58 0 60 0 209.7164
4 48 0 46 0 60 0 62 0 155.0169
4 48 0 46 0 52 0 54 0 294.8583
4 48 0 44 0 52 0 56 0 278.8279
4 48 0 44 0 56 0 60 0 217.1418
4 48 0 44 0 60 0 64 0 117.0814
4 48 0 44 0 64 0 68 0 55.3832
4 48 0 44 0 68 0 72 0 30.2657
4 48 0 44 0 72 0 76 0 25.7439
4 48 0 42 0 60 0 66 0 93.4265
4 48 0 42 0 66 0 72 0 35.0595
4 48 0 42 0 72 0 78 0 27.2377
4 48 0 42 0 78 0 84 0 30.2431
4 48 0 42 0 84 0 90 0 43.752
4 48 0 42 0 54 0 60 0 213.2699
4 48 0 40 0 56 0 64 0 155.7878
4 48 0 40 0 64 0 72 0 41.1392
4 48 0 40 0 72 0 80 0 28.4194
4 48 0 40 0 80 0 88 0 38.5731
4 48 0 40 0 88 0 96 0 57.9194
4 48 0 40 0 96 0 104 0 90.8166
4 48 0 38 0 58 0 68 0 101.7507
4 48 0 38 0 68 0 78 0 29.8342
4 48 0 38 0 78 0 88 0 36.642
4 48 0 38 0 88 0 98 0 62.1662
4 48 0 38 0 98 0 108 0 108.9961
4 48 0 36 0 60 0 72 0 65.0054
4 48 0 36 0 72 0 84 0 31.8
4 48 0 36 0 84 0 96 0 54.5959
4 48 0 36 0 96 0 108 0 106.3006
4 50 0 48 0 52 0 54 0 279.6543
4 50 0 48 0 54 0 56 0 248.9529
4 50 0 48 0 56 0 58 0 274.644
4 50 0 48 0 58 0 60 0 251.3581
4 50 0 48 0 60 0 62 0 197.2131
4 50 0 48 0 62 0 64 0 127.2147
4 50 0 46 0 54 0 58 0 256.639
4 50 0 46 0 58 0 62 0 215.7629
4 50 0 46 0 62 0 66 0 101.7748
4 50 0 46 0 66 0 70 0 49.6129
4 50 0 46 0 70 0 74 0 26.5569
4 50 0 46 0 74 0 78 0 25.8712
4 50 0 44 0 56 0 62 0 230.092
4 50 0 44 0 62 0 68 0 84.2878
4 50 0 44 0 68 0 74 0 30.5313
4 50 0 44 0 74 0 80 0 26.1434
4 50 0 44 0 80 0 86 0 32.6362
4 50 0 44 0 86 0 92 0 44.963
4 50 0 42 0 58 0 66 0 156.8901
4 50 0 42 0 66 0 74 0 37.4081
4 50 0 42 0 74 0 82 0 27.4068
4 50 0 42 0 82 0 90 0 39.2345
4 50 0 42 0 90 0 98 0 61.018
4 50 0 42 0 98 0 106 0 96.1857
4 50 0 40 0 60 0 70 0 96.3063
4 50 0 40 0 70 0 80 0 27.5775
4 50 0 40 0 80 0 90 0 37.5436
4 50 0 40 0 90 0 100 0 64.6189
4 50 0 40 0 100 0 110 0 114.3373
4 50 0 38 0 62 0 74 0 58.5245
4 50 0 38 0 74 0 86 0 31.9267
4 50 0 38 0 86 0 98 0 56.5186
4 50 0 38 0 98 0 110 0 110.8558
4 52 0 50 0 54 0 56 0 211.9682
4 52 0 50 0 56 0 58 0 232.1632
4 52 0 50 0 58 0 60 0 243.4333
4 52 0 50 0 60 0 62 0 211.5033
4 52 0 50 0 62 0 64 0 145.0347
4 52 0 50 0 64 0 66 0 107.4402
4 52 0 48 0 56 0 60 0 244.769
4 52 0 48 0 60 0 64 0 180.6412
4 52 0 48 0 64 0 68 0 88.8093
4 52 0 48 0 68 0 72 0 37.4577
4 52 0 48 0 72 0 76 0 24.3324
4 52 0 48 0 76 0 80 0 23.1802
4 52 0 46 0 58 0 64 0 207.7508
4 52 0 46 0 64 0 70 0 73.2097
4 52 0 46 0 70 0 76 0 27.0642
4 52 0 46 0 76 0 82 0 23.3331
4 52 0 46 0 82 0 88 0 31.2219
4 52 0 46 0 88 0 94 0 48.6906
4 52 0 44 0 60 0 68 0 137.0369
4 52 0 44 0 68 0 76 0 31.1827
4 52 0 44 0 76 0 84 0 26.1869
4 52 0 44 0 84 0 92 0 41.0848
4 52 0 44 0 92 0 100 0 61.6102
4 52 0 44 0 100 0 108 0 104.9318
4 52 0 42 0 62 0 72 0 80.2354
4 52 0 42 0 72 0 82 0 25.8108
4 52 0 42 0 82 0 92 0 38.7696
4 52 0 42 0 92 0 102 0 66.8756
4 52 0 40 0 64 0 76 0 52.2869
4 52 0 40 0 76 0 88 0 30.4958
4 52 0 40 0 88 0 100 0 58.6116
4 54 0 52 0 56 0 58 0 222.0244
4 54 0 52 0 58 0 60 0 227.3271
4 54 0 52 0 60 0 62 0 229.3361
4 54 0 52 0 62 0 64 0 173.7778
4 54 0 52 0 64 0 66 0 136.763
4 54 0 52 0 66 0 68 0 98.1617
4 54 0 50 0 58 0 62 0 229.2589
4 54 0 50 0 62 0 66 0 149.4146
4 54 0 50 0 66 0 70 0 74.0984
4 54 0 50 0 70 0 74 0 30.0273
4 54 0 50 0 74 0 78 0 22.8387
4 54 0 50 0 78 0 82 0 21.4981
4 54 0 48 0 60 0 66 0 183.2301
4 54 0 48 0 66 0 72 0 61.2748
4 54 0 48 0 72 0 78 0 24.105
4 54 0 48 0 78 0 84 0 23.8484
4 54 0 48 0 84 0 90 0 34.0894
4 54 0 48 0 90 0 96 0 48.9349
4 54 0 46 0 62 0 70 0 114.6825
4 54 0 46 0 70 0 78 0 26.9382
4 54 0 46 0 78 0 86 0 26.3057
4 54 0 46 0 86 0 94 0 41.2045
4 54 0 46 0 94 0 102 0 66.4353
4 54 0 46 0 102 0 110 0 106.2432
4 54 0 44 0 64 0 74 0 71.5376
4 54 0 44 0 74 0 84 0 25.0349
4 54 0 44 0 84 0 94 0 40.159
4 54 0 44 0 94 0 104 0 71.2834
4 54 0 42 0 66 0 78 0 45.1883
4 54 0 42 0 78 0 90 0 30.5476
4 54 0 42 0 90 0 102 0 61.1474
4 56 0 54 0 58 0 60 0 183.4318
4 56 0 54 0 60 0 62 0 200.7251
4 56 0 54 0 62 0 64 0 176.7248
4 56 0 54 0 64 0 66 0 152.8616
4 56 0 54 0 66 0 68 0 116.1945
4 56 0 54 0 68 0 70 0 67.2494
4 56 0 52 0 60 0 64 0 198.9171
4 56 0 52 0 64 0 68 0 133.1116
4 56 0 52 0 68 0 72 0 53.3708
4 56 0 52 0 72 0 76 0 25.1097
4 56 0 52 0 76 0 80 0 19.5617
4 56 0 52 0 80 0 84 0 21.1454
4 56 0 50 0 62 0 68 0 149.7748
4 56 0 50 0 68 0 74 0 44.6843
4 56 0 50 0 74 0 80 0 21.4071
4 56 0 50 0 80 0 86 0 23.9513
4 56 0 50 0 86 0 92 0 33.6833
4 56 0 50 0 92 0 98 0 48.5247
4 56 0 48 0 64 0 72 0 98.6286
4 56 0 48 0 72 0 80 0 23.4817
4 56 0 48 0 80 0 88 0 26.5406
4 56 0 48 0 88 0 96 0 42.7571
4 56 0 48 0 96 0 104 0 71.0851
4 56 0 46 0 66 0 76 0 58.8683
4 56 0 46 0 76 0 86 0 23.3199
4 56 0 46 0 86 0 96 0 40.6221
4 56 0 46 0 96 0 106 0 76.8794
4 56 0 44 0 68 0 80 0 35.3868
4 56 0 44 0 80 0 92 0 31.3062
4 56 0 44 0 92 0 104 0 62.9776
4 58 0 56 0 60 0 62 0 220.9711
4 58 0 56 0 62 0 64 0 195.9087
4 58 0 56 0 64 0 66 0 195.3315
4 58 0 56 0 66 0 68 0 163.0449
4 58 0 56 0 68 0 70 0 97.8961
4 58 0 56 0 70 0 72 0 59.5798
4 58 0 54 0 62 0 66 0 186.4168
4 58 0 54 0 66 0 70 0 123.8545
4 58 0 54 0 70 0 74 0 44.346
4 58 0 54 0 74 0 78 0 23.6131
4 58 0 54 0 78 0 82 0 17.6585
4 58 0 54 0 82 0 86 0 22.7272
4 58 0 52 0 64 0 70 0 146.8128
4 58 0 52 0 70 0 76 0 37.7826
4 58 0 52 0 76 0 82 0 19.6156
4 58 0 52 0 82 0 88 0 25.8986
4 58 0 52 0 88 0 94 0 33.121
4 58 0 52 0 94 0 100 0 51.0431
4 58 0 50 0 66 0 74 0 88.5038
4 58 0 50 0 74 0 82 0 21.7878
4 58 0 50 0 82 0 90 0 26.8985
4 58 0 50 0 90 0 98 0 44.7114
4 58 0 50 0 98 0 106 0 74.7532
4 58 0 48 0 68 0 78 0 47.5459
4 58 0 48 0 78 0 88 0 23.246
4 58 0 48 0 88 0 98 0 42.5876
4 58 0 48 0 98 0 108 0 81.4651
4 58 0 46 0 70 0 82 0 30.5462
4 58 0 46 0 82 0 94 0 32.1241
4 58 0 46 0 94 0 106 0 69.4225
4 60 0 58 0 62 0 64 0 197.3971
4 60 0 58 0 64 0 66 0 196.4561
4 60 0 58 0 66 0 68 0 190.514
4 60 0 58 0 68 0 70 0 123.9049
4 60 0 58 0 70 0 72 0 78.3089
4 60 0 58 0 72 0 74 0 47.2948
4 60 0 56 0 64 0 68 0 191.467
4 60 0 56 0 68 0 72 0 98.4007
4 60 0 56 0 72 0 76 0 38.2578
4 60 0 56 0 76 0 80 0 21.3564
4 60 0 56 0 80 0 84 0 19.1841
4 60 0 56 0 84 0 88 0 25.7133
4 60 0 54 0 66 0 72 0 133.5046
4 60 0 54 0 72 0 78 0 32.5046
4 60 0 54 0 78 0 84 0 18.6223
4 60 0 54 0 84 0 90 0 26.1087
4 60 0 54 0 90 0 96 0 38.4911
4 60 0 54 0 96 0 102 0 56.7319
4 60 0 52 0 68 0 76 0 69.9356
4 60 0 52 0 76 0 84 0 20.4149
4 60 0 52 0 84 0 92 0 29.2268
4 60 0 52 0 92 0 100 0 47.8369
4 60 0 52 0 100 0 108 0 85.9597
4 60 0 50 0 70 0 80 0 39.5616
4 60 0 50 0 80 0 90 0 23.9574
4 60 0 50 0 90 0 100 0 45.7831
4 60 0 50 0 100 0 110 0 87.7469
4 60 0 48 0 72 0 84 0 27.068
4 60 0 48 0 84 0 96 0 33.7235
4 60 0 48 0 96 0 108 0 74.7456
4 62 0 60 0 64 0 66 0 168.915
4 62 0 60 0 66 0 68 0 167.6329
4 62 0 60 0 68 0 70 0 122.0226
4 62 0 60 0 70 0 72 0 83.0217
4 62 0 60 0 72 0 74 0 51.0067
4 62 0 60 0 74 0 76 0 35.0312
4 62 0 58 0 66 0 70 0 158.1131
4 62 0 58 0 70 0 74 0 69.8248
4 62 0 58 0 74 0 78 0 30.791
4 62 0 58 0 78 0 82 0 17.4603
4 62 0 58 0 82 0 86 0 20.6882
4 62 0 58 0 86 0 90 0 24.8289
4 62 0 56 0 68 0 74 0 94.1547
4 62 0 56 0 74 0 80 0 26.8606
4 62 0 56 0 80 0 86 0 19.6077
4 62 0 56 0 86 0 92 0 27.5872
4 62 0 56 0 92 0 98 0 41.707
4 62 0 56 0 98 0 104 0 62.5252
4 62 0 54 0 70 0 78 0 52.1282
4 62 0 54 0 78 0 86 0 18.9771
4 62 0 54 0 86 0 94 0 29.5614
4 62 0 54 0 94 0 102 0 51.5682
4 62 0 54 0 102 0 110 0 87.912
4 62 0 52 0 72 0 82 0 31.1004
4 62 0 52 0 82 0 92 0 25.3529
4 62 0 52 0 92 0 102 0 48.8993
4 62 0 50 0 74 0 86 0 23.9735
4 62 0 50 0 86 0 98 0 35.0913
4 62 0 50 0 98 0 110 0 78.31
4 64 0 62 0 66 0 68 0 180.6153
4 64 0 62 0 68 0 70 0 114.0734
4 64 0 62 0 70 0 72 0 81.0889
4 64 0 62 0 72 0 74 0 50.5528
4 64 0 62 0 74 0 76 0 33.7962
4 64 0 62 0 76 0 78 0 23.5868
4 64 0 60 0 68 0 72 0 105.8681
4 64 0 60 0 72 0 76 0 44.7063
4 64 0 60 0 76 0 80 0 20.995
4 64 0 60 0 80 0 84 0 15.0754
4 64 0 60 0 84 0 88 0 19.1514
4 64 0 60 0 88 0 92 0 23.9455
4 64 0 58 0 70 0 76 0 63.8929
4 64 0 58 0 76 0 82 0 19.9438
4 64 0 58 0 82 0 88 0 19.0165
4 64 0 58 0 88 0 94 0 27.0986
4 64 0 58 0 94 0 100 0 42.0098
4 64 0 58 0 100 0 106 0 67.1466
4 64 0 56 0 72 0 80 0 36.2902
4 64 0 56 0 80 0 88 0 18.4366
4 64 0 56 0 88 0 96 0 29.7277
4 64 0 56 0 96 0 104 0 53.6941
4 64 0 54 0 74 0 84 0 24.1715
4 64 0 54 0 84 0 94 0 25.1896
4 64 0 54 0 94 0 104 0 50.3777
4 64 0 52 0 76 0 88 0 20.3443
4 64 0 52 0 88 0 100 0 35.3893
4 66 0 64 0 68 0 70 0 210.2593
4 66 0 64 0 70 0 72 0 143.5609
4 66 0 64 0 72 0 74 0 87.8793
4 66 0 64 0 74 0 76 0 54.8983
4 66 0 64 0 76 0 78 0 34.3295
4 66 0 64 0 78 0 80 0 20.4728
4 66 0 62 0 70 0 74 0 110.4644
4 66 0 62 0 74 0 78 0 40.953
4 66 0 62 0 78 0 82 0 16.5027
4 66 0 62 0 82 0 86 0 15.535
4 66 0 62 0 86 0 90 0 18.3168
4 66 0 62 0 90 0 94 0 25.1576
4 66 0 60 0 72 0 78 0 56.5043
4 66 0 60 0 78 0 84 0 16.3417
4 66 0 60 0 84 0 90 0 18.9827
4 66 0 60 0 90 0 96 0 28.5449
4 66 0 60 0 96 0 102 0 45.0716
4 66 0 60 0 102 0 108 0 69.0517
4 66 0 58 0 74 0 82 0 31.6704
4 66 0 58 0 82 0 90 0 18.7436
4 66 0 58 0 90 0 98 0 32.1601
4 66 0 58 0 98 0 106 0 58.2699
4 66 0 56 0 76 0 86 0 21.2844
4 66 0 56 0 86 0 96 0 26.2143
4 66 0 56 0 96 0 106 0 55.3721
4 66 0 54 0 78 0 90 0 18.2628
4 66 0 54 0 90 0 102 0 38.3382
4 68 0 66 0 70 0 72 0 220.1805
4 68 0 66 0 72 0 74 0 145.4736
4 68 0 66 0 74 0 76 0 89.6266
4 68 0 66 0 76 0 78 0 57.6927
4 68 0 66 0 78 0 80 0 26.3412
4 68 0 66 0 80 0 82 0 17.7849
4 68 0 64 0 72 0 76 0 113.5618
4 68 0 64 0 76 0 80 0 39.8959
4 68 0 64 0 80 0 84 0 16.2412
4 68 0 64 0 84 0 88 0 18.5649
4 68 0 64 0 88 0 92 0 22.9541
4 68 0 64 0 92 0 96 0 30.5145
4 68 0 62 0 74 0 80 0 54.7373
4 68 0 62 0 80 0 86 0 16.1617
4 68 0 62 0 86 0 92 0 20.7979
4 68 0 62 0 92 0 98 0 32.3393
4 68 0 62 0 98 0 104 0 51.4795
4 68 0 62 0 104 0 110 0 75.7563
4 68 0 60 0 76 0 84 0 28.9332
4 68 0 60 0 84 0 92 0 20.3395
4 68 0 60 0 92 0 100 0 34.9234
4 68 0 60 0 100 0 108 0 64.394
4 68 0 58 0 78 0 88 0 18.8528
4 68 0 58 0 88 0 98 0 29.1715
4 68 0 58 0 98 0 108 0 61.7108
4 68 0 56 0 80 0 92 0 18.98
4 68 0 56 0 92 0 104 0 43.2
4 70 0 68 0 72 0 74 0 267.1778
4 70 0 68 0 74 0 76 0 134.3927
4 70 0 68 0 76 0 78 0 87.834
4 70 0 68 0 78 0 80 0 38.6011
4 70 0 68 0 80 0 82 0 21.3914
4 70 0 68 0 82 0 84 0 17.5983
4 70 0 66 0 74 0 78 0 108.2817
4 70 0 66 0 78 0 82 0 28.8861
4 70 0 66 0 82 0 86 0 17.9305
4 70 0 66 0 86 0 90 0 20.4634
4 70 0 66 0 90 0 94 0 28.7528
4 70 0 66 0 94 0 98 0 39.7128
4 70 0 64 0 76 0 82 0 50.3457
4 70 0 64 0 82 0 88 0 17.9117
4 70 0 64 0 88 0 94 0 24.9553
4 70 0 64 0 94 0 100 0 40.2801
4 70 0 64 0 100 0 106 0 67.3115
4 70 0 62 0 78 0 86 0 22.9042
4 70 0 62 0 86 0 94 0 22.5447
4 70 0 62 0 94 0 102 0 42.0844
4 70 0 62 0 102 0 110 0 73.6918
4 70 0 60 0 80 0 90 0 18.2831
4 70 0 60 0 90 0 100 0 33.61
4 70 0 60 0 100 0 110 0 70.3275
4 70 0 58 0 82 0 94 0 20.4634
4 70 0 58 0 94 0 106 0 50.5125
4 72 0 70 0 74 0 76 0 214.0786
4 72 0 70 0 76 0 78 0 111.4255
4 72 0 70 0 78 0 80 0 50.8704
4 72 0 70 0 80 0 82 0 23.8855
4 72 0 70 0 82 0 84 0 16.289
4 72 0 70 0 84 0 86 0 16.1069
4 72 0 68 0 76 0 80 0 87.2305
4 72 0 68 0 80 0 84 0 20.7052
4 72 0 68 0 84 0 88 0 17.604
4 72 0 68 0 88 0 92 0 22.2146
4 72 0 68 0 92 0 96 0 31.1775
4 72 0 68 0 96 0 100 0 43.2241
4 72 0 66 0 78 0 84 0 32.5762
4 72 0 66 0 84 0 90 0 18.3793
4 72 0 66 0 90 0 96 0 29.2048
4 72 0 66 0 96 0 102 0 48.1937
4 72 0 66 0 102 0 108 0 77.7245
4 72 0 64 0 80 0 88 0 18.9783
4 72 0 64 0 88 0 96 0 25.6077
4 72 0 64 0 96 0 104 0 50.3561
4 72 0 62 0 82 0 92 0 18.3044
4 72 0 62 0 92 0 102 0 38.0406
4 72 0 60 0 84 0 96 0 21.7419
4 72 0 60 0 96 0 108 0 57.1458
4 74 0 72 0 76 0 78 0 161.5562
4 74 0 72 0 78 0 80 0 87.9534
4 74 0 72 0 80 0 82 0 38.8301
4 74 0 72 0 82 0 84 0 20.5272
4 74 0 72 0 84 0 86 0 16.4881
4 74 0 72 0 86 0 88 0 15.8567
4 74 0 70 0 78 0 82 0 64.2672
4 74 0 70 0 82 0 86 0 18.0107
4 74 0 70 0 86 0 90 0 16.7623
4 74 0 70 0 90 0 94 0 24.8092
4 74 0 70 0 94 0 98 0 36.2453
4 74 0 70 0 98 0 102 0 44.4933
4 74 0 68 0 80 0 86 0 25.4416
4 74 0 68 0 86 0 92 0 19.2364
4 74 0 68 0 92 0 98 0 33.3306
4 74 0 68 0 98 0 104 0 55.8861
4 74 0 68 0 104 0 110 0 88.1664
4 74 0 66 0 82 0 90 0 17.9814
4 74 0 66 0 90 0 98 0 30.4421
4 74 0 66 0 98 0 106 0 60.6428
4 74 0 64 0 84 0 94 0 19.5935
4 74 0 64 0 94 0 104 0 45.675
4 74 0 62 0 86 0 98 0 23.7061
4 74 0 62 0 98 0 110 0 64.9103
4 76 0 74 0 78 0 80 0 134.8192
4 76 0 74 0 80 0 82 0 68.1457
4 76 0 74 0 82 0 84 0 31.6959
4 76 0 74 0 84 0 86 0 19.0561
4 76 0 74 0 86 0 88 0 15.4278
4 76 0 74 0 88 0 90 0 16.4158
4 76 0 72 0 80 0 84 0 50.2099
4 76 0 72 0 84 0 88 0 17.2111
4 76 0 72 0 88 0 92 0 19.2823
4 76 0 72 0 92 0 96 0 28.8511
4 76 0 72 0 96 0 100 0 43.21
4 76 0 72 0 100 0 104 0 63.4565
4 76 0 70 0 82 0 88 0 21.8893
4 76 0 70 0 88 0 94 0 21.0719
4 76 0 70 0 94 0 100 0 38.6199
4 76 0 70 0 100 0 106 0 68.9826
4 76 0 68 0 84 0 92 0 18.1708
4 76 0 68 0 92 0 100 0 34.71
4 76 0 68 0 100 0 108 0 73.6416
4 76 0 66 0 86 0 96 0 21.2423
4 76 0 66 0 96 0 106 0 55.6802
4 76 0 64 0 88 0 100 0 27.2533
4 78 0 76 0 80 0 82 0 142.8555
4 78 0 76 0 82 0 84 0 52.9475
4 78 0 76 0 84 0 86 0 22.554
4 78 0 76 0 86 0 88 0 13.1328
4 78 0 76 0 88 0 90 0 12.5805
4 78 0 76 0 90 0 92 0 17.3826
4 78 0 74 0 82 0 86 0 39.2011
4 78 0 74 0 86 0 90 0 14.0472
4 78 0 74 0 90 0 94 0 20.8091
4 78 0 74 0 94 0 98 0 32.8207
4 78 0 74 0 98 0 102 0 52.5011
4 78 0 74 0 102 0 106 0 66.6211
4 78 0 72 0 84 0 90 0 17.7454
4 78 0 72 0 90 0 96 0 23.5522
4 78 0 72 0 96 0 102 0 44.5575
4 78 0 72 0 102 0 108 0 77.6798
4 78 0 70 0 86 0 94 0 16.9902
4 78 0 70 0 94 0 102 0 39.5745
4 78 0 70 0 102 0 110 0 79.9903
4 78 0 68 0 88 0 98 0 22.8649
4 78 0 68 0 98 0 108 0 63.0187
4 78 0 66 0 90 0 102 0 31.3571
4 80 0 78 0 82 0 84 0 196.4825
4 80 0 78 0 84 0 86 0 59.6044
4 80 0 78 0 86 0 88 0 18.6575
4 80 0 78 0 88 0 90 0 11.3082
4 80 0 78 0 90 0 92 0 12.8738
4 80 0 78 0 92 0 94 0 16.3717
4 80 0 76 0 84 0 88 0 39.3131
4 80 0 76 0 88 0 92 0 12.8685
4 80 0 76 0 92 0 96 0 20.1341
4 80 0 76 0 96 0 100 0 32.8522
4 80 0 76 0 100 0 104 0 51.0563
4 80 0 76 0 104 0 108 0 73.2417
4 80 0 74 0 86 0 92 0 15.3984
4 80 0 74 0 92 0 98 0 24.4759
4 80 0 74 0 98 0 104 0 47.7684
4 80 0 74 0 104 0 110 0 80.6456
4 80 0 72 0 88 0 96 0 17.1754
4 80 0 72 0 96 0 104 0 43.7082
4 80 0 70 0 90 0 100 0 24.4439
4 80 0 70 0 100 0 110 0 68.5742
4 80 0 68 0 92 0 104 0 33.9977
4 82 0 80 0 84 0 86 0 170.7457
4 82 0 80 0 86 0 88 0 41.6544
4 82 0 80 0 88 0 90 0 14.6969
4 82 0 80 0 90 0 92 0 12.575
4 82 0 80 0 92 0 94 0 11.8983
4 82 0 80 0 94 0 96 0 16.5142
4 82 0 78 0 86 0 90 0 28.6553
4 82 0 78 0 90 0 94 0 13.056
4 82 0 78 0 94 0 98 0 20.8922
4 82 0 78 0 98 0 102 0 33.8779
4 82 0 78 0 102 0 106 0 53.3939
4 82 0 78 0 106 0 110 0 69.5417
4 82 0 76 0 88 0 94 0 13.7501
4 82 0 76 0 94 0 100 0 24.9392
4 82 0 76 0 100 0 106 0 51.2566
4 82 0 74 0 90 0 98 0 18.1221
4 82 0 74 0 98 0 106 0 47.1954
4 82 0 72 0 92 0 102 0 25.9311
4 82 0 70 0 94 0 106 0 37.1002
4 84 0 82 0 86 0 88 0 136.4384
4 84 0 82 0 88 0 90 0 34.848
4 84 0 82 0 90 0 92 0 16.225
4 84 0 82 0 92 0 94 0 11.8134
4 84 0 82 0 94 0 96 0 13.5232
4 84 0 82 0 96 0 98 0 18.0846
4 84 0 80 0 88 0 92 0 24.8892
4 84 0 80 0 92 0 96 0 12.9117
4 84 0 80 0 96 0 100 0 21.2163
4 84 0 80 0 100 0 104 0 36.487
4 84 0 80 0 104 0 108 0 55.6454
4 84 0 78 0 90 0 96 0 14.328
4 84 0 78 0 96 0 102 0 26.1496
4 84 0 78 0 102 0 108 0 52.3036
4 84 0 76 0 92 0 100 0 18.019
4 84 0 76 0 100 0 108 0 49.5959
4 84 0 74 0 94 0 104 0 27.7343
4 84 0 72 0 96 0 108 0 39.9978
4 86 0 84 0 88 0 90 0 120.8822
4 86 0 84 0 90 0 92 0 40.3485
4 86 0 84 0 92 0 94 0 18.3565
4 86 0 84 0 94 0 96 0 14.186
4 86 0 84 0 96 0 98 0 16.738
4 86 0 84 0 98 0 100 0 18.7577
4 86 0 82 0 90 0 94 0 28.3396
4 86 0 82 0 94 0 98 0 15.2195
4 86 0 82 0 98 0 102 0 23.6281
4 86 0 82 0 102 0 106 0 40.5452
4 86 0 82 0 106 0 110 0 56.4419
4 86 0 80 0 92 0 98 0 15.6846
4 86 0 80 0 98 0 104 0 28.0544
4 86 0 80 0 104 0 110 0 55.2718
4 86 0 78 0 94 0 102 0 19.8664
4 86 0 78 0 102 0 110 0 51.25
4 86 0 76 0 96 0 106 0 30.0341
4 86 0 74 0 98 0 110 0 42.5936
4 88 0 86 0 90 0 92 0 131.5676
4 88 0 86 0 92 0 94 0 43.0444
4 88 0 86 0 94 0 96 0 20.6567
4 88 0 86 0 96 0 98 0 17.3972
4 88 0 86 0 98 0 100 0 17.0719
4 88 0 86 0 100 0 102 0 21.0596
4 88 0 84 0 92 0 96 0 30.7198
4 88 0 84 0 96 0 100 0 17.2568
4 88 0 84 0 100 0 104 0 26.3806
4 88 0 84 0 104 0 108 0 43.0329
4 88 0 82 0 94 0 100 0 17.6902
4 88 0 82 0 100 0 106 0 30.6817
4 88 0 80 0 96 0 104 0 21.7372
4 88 0 78 0 98 0 108 0 31.3986
4 90 0 88 0 92 0 94 0 141.0165
4 90 0 88 0 94 0 96 0 48.1289
4 90 0 88 0 96 0 98 0 27.8916
4 90 0 88 0 98 0 100 0 17.8681
4 90 0 88 0 100 0 102 0 18.7671
4 90 0 88 0 102 0 104 0 21.4286
4 90 0 86 0 94 0 98 0 35.5145
4 90 0 86 0 98 0 102 0 18.3387
4 90 0 86 0 102 0 106 0 26.8614
4 90 0 86 0 106 0 110 0 39.3467
4 90 0 84 0 96 0 102 0 21.2635
4 90 0 84 0 102 0 108 0 31.9017
4 90 0 82 0 98 0 106 0 23.1138
4 90 0 80 0 100 0 110 0 32.9407
4 92 0 90 0 94 0 96 0 152.3214
4 92 0 90 0 96 0 98 0 78.5134
4 92 0 90 0 98 0 100 0 36.9966
4 92 0 90 0 100 0 102 0 26.6995
4 92 0 90 0 102 0 104 0 23.7305
4 92 0 90 0 104 0 106 0 27.7519
4 92 0 88 0 96 0 100 0 53.9772
4 92 0 88 0 100 0 104 0 23.5108
4 92 0 88 0 104 0 108 0 29.7002
4 92 0 86 0 98 0 104 0 26.1153
4 92 0 86 0 104 0 110 0 33.6362
4 92 0 84 0 100 0 108 0 27.1779
4 94 0 92 0 96 0 98 0 195.6056
4 94 0 92 0 98 0 100 0 85.2909
4 94 0 92 0 100 0 102 0 46.1441
4 94 0 92 0 102 0 104 0 28.7916
4 94 0 92 0 104 0 106 0 25.1387
4 94 0 92 0 106 0 108 0 25.2135
4 94 0 90 0 98 0 102 0 62.0482
4 94 0 90 0 102 0 106 0 26.6351
4 94 0 90 0 106 0 110 0 30.9347
4 94 0 88 0 100 0 106 0 31.6021
4 94 0 86 0 102 0 110 0 28.6667
4 96 0 94 0 98 0 100 0 293.4103
4 96 0 94 0 100 0 102 0 140.7985
4 96 0 94 0 102 0 104 0 67.4147
4 96 0 94 0 104 0 106 0 36.5997
4 96 0 94 0 106 0 108 0 29.0076
4 96 0 94 0 108 0 110 0 27.1186
4 96 0 92 0 100 0 104 0 95.905
4 96 0 92 0 104 0 108 0 30.6807
4 96 0 90 0 102 0 108 0 40.7312
4 98 0 96 0 100 0 102 0 386.9361
4 98 0 96 0 102 0 104 0 195.6403
4 98 0 96 0 104 0 106 0 79.7129
4 98 0 96 0 106 0 108 0 36.4445
4 98 0 96 0 108 0 110 0 28.7675
4 98 0 94 0 102 0 106 0 130.8491
4 98 0 94 0 106 0 110 0 31.7408
4 98 0 92 0 104 0 110 0 45.9922
4 100 0 98 0 102 0 104 0 547.4062
4 100 0 98 0 104 0 106 0 234.5382
4 100 0 98 0 106 0 108 0 71.3418
4 100 0 98 0 108 0 110 0 35.1338
4 100 0 96 0 104 0 108 0 150.9095
4 102 0 100 0 104 0 106 0 673.9432
4 102 0 100 0 106 0 108 0 202.5181
4 102 0 100 0 108 0 110 0 65.3676
4 102 0 98 0 106 0 110 0 131.968
4 104 0 102 0 106 0 108 0 444.793
4 104 0 102 0 108 0 110 0 119.3107
4 106 0 104 0 108 0 110 0 235.895
Topography in separate list
2
56
0	17.46
2	17.17
4	17.32
6	17.49
8	17.58
10	17.82
12	18.07
14	18.34
16	18.65
18	18.94
20	19.28
22	19.64
24	20.03
26	20.43
28	20.84
30	21.19
32	21.48
34	21.81
36	22.14
38	22.47
40	22.79
42	23.12
44	23.44
46	23.77
48	24.06
50	24.32
52	24.54
54	24.74
56	25.04
58	25.21
60	25.56
62	25.89
64	26.17
66	26.38
68	26.58
70	26.83
72	26.9
74	26.99
76	27.18
78	27.38
80	27.59
82	27.71
84	27.84
86	28.06
88	28.27
90	28.51
92	28.7
94	28.88
96	29.14
98	29.34
100	29.56
102	29.78
104	30.0
106	30.22
108	30.49
110	30.7
1
0
0
0
0
0
