# Supplementary material for: Integrated geoelectrical and geological data sets for shallow structure characterization of the southern margin of the Krzeszowice Graben (Southern Poland)
Source: Data Brief. 2019 Jun 20;25:104157. doi: 10.1016/j.dib.2019.104157 (PMC6624450; doi:10.1016/j.dib.2019.104157)
Supplement: Supplementary file 1 [file mmc1.zip › Appendix A/Field data/DAT/raw_data/NWG-3-combined_array.dat]

NWG-3-mix
2.0000
11
0
Type of measurement (0=app. resistivity,1=resistance)
0
1943
2
0
4     0.0000  0.0    84.0000  0.0    28.0000  0.0    56.0000  0.0    214.5667
4     0.0000  0.0    84.0000  0.0    30.0000  0.0    54.0000  0.0    218.9685
4     0.0000  0.0    84.0000  0.0    32.0000  0.0    52.0000  0.0    226.0419
4     0.0000  0.0    84.0000  0.0    34.0000  0.0    50.0000  0.0    239.1015
4     0.0000  0.0    60.0000  0.0    20.0000  0.0    40.0000  0.0    251.4657
4     0.0000  0.0    60.0000  0.0    22.0000  0.0    38.0000  0.0    226.2028
4     0.0000  0.0    60.0000  0.0    24.0000  0.0    36.0000  0.0    212.7705
4     0.0000  0.0    60.0000  0.0    26.0000  0.0    34.0000  0.0    219.0245
4     0.0000  0.0    42.0000  0.0    14.0000  0.0    28.0000  0.0    278.6815
4     0.0000  0.0    42.0000  0.0    16.0000  0.0    26.0000  0.0    305.4467
4     0.0000  0.0    42.0000  0.0    18.0000  0.0    24.0000  0.0    327.5186
4     0.0000  0.0    42.0000  0.0    20.0000  0.0    22.0000  0.0    394.9620
4     0.0000  0.0    30.0000  0.0    10.0000  0.0    20.0000  0.0    281.3353
4     0.0000  0.0    30.0000  0.0    12.0000  0.0    18.0000  0.0    265.3919
4     0.0000  0.0    30.0000  0.0    14.0000  0.0    16.0000  0.0    234.3922
4     0.0000  0.0    18.0000  0.0     6.0000  0.0    12.0000  0.0    409.4048
4     0.0000  0.0    18.0000  0.0     8.0000  0.0    10.0000  0.0    419.1689
4     0.0000  0.0    12.0000  0.0     4.0000  0.0     8.0000  0.0    449.4664
4     0.0000  0.0     6.0000  0.0     2.0000  0.0     4.0000  0.0    535.5096
4     2.0000  0.0    86.0000  0.0    30.0000  0.0    58.0000  0.0    211.6322
4     2.0000  0.0    86.0000  0.0    32.0000  0.0    56.0000  0.0    212.3078
4     2.0000  0.0    86.0000  0.0    34.0000  0.0    54.0000  0.0    219.6388
4     2.0000  0.0    86.0000  0.0    36.0000  0.0    52.0000  0.0    246.6756
4     2.0000  0.0    62.0000  0.0    22.0000  0.0    42.0000  0.0    233.4857
4     2.0000  0.0    62.0000  0.0    24.0000  0.0    40.0000  0.0    224.3414
4     2.0000  0.0    62.0000  0.0    26.0000  0.0    38.0000  0.0    205.0416
4     2.0000  0.0    62.0000  0.0    28.0000  0.0    36.0000  0.0    191.6895
4     2.0000  0.0    44.0000  0.0    16.0000  0.0    30.0000  0.0    283.5811
4     2.0000  0.0    44.0000  0.0    18.0000  0.0    28.0000  0.0    298.8063
4     2.0000  0.0    44.0000  0.0    20.0000  0.0    26.0000  0.0    321.9610
4     2.0000  0.0    44.0000  0.0    22.0000  0.0    24.0000  0.0    293.3111
4     2.0000  0.0    32.0000  0.0    12.0000  0.0    22.0000  0.0    299.9404
4     2.0000  0.0    32.0000  0.0    14.0000  0.0    20.0000  0.0    280.1783
4     2.0000  0.0    32.0000  0.0    16.0000  0.0    18.0000  0.0    299.2791
4     2.0000  0.0    20.0000  0.0     8.0000  0.0    14.0000  0.0    376.3921
4     2.0000  0.0    20.0000  0.0    10.0000  0.0    12.0000  0.0    359.4723
4     2.0000  0.0    14.0000  0.0     6.0000  0.0    10.0000  0.0    415.3889
4     2.0000  0.0     8.0000  0.0     4.0000  0.0     6.0000  0.0    475.2915
4     4.0000  0.0    88.0000  0.0    32.0000  0.0    60.0000  0.0    206.9948
4     4.0000  0.0    88.0000  0.0    34.0000  0.0    58.0000  0.0    213.5716
4     4.0000  0.0    88.0000  0.0    36.0000  0.0    56.0000  0.0    229.5308
4     4.0000  0.0    88.0000  0.0    38.0000  0.0    54.0000  0.0    231.3391
4     4.0000  0.0    64.0000  0.0    24.0000  0.0    44.0000  0.0    226.3304
4     4.0000  0.0    64.0000  0.0    26.0000  0.0    42.0000  0.0    219.7994
4     4.0000  0.0    64.0000  0.0    28.0000  0.0    40.0000  0.0    215.0100
4     4.0000  0.0    64.0000  0.0    30.0000  0.0    38.0000  0.0    197.7521
4     4.0000  0.0    46.0000  0.0    18.0000  0.0    32.0000  0.0    286.8974
4     4.0000  0.0    46.0000  0.0    20.0000  0.0    30.0000  0.0    292.3881
4     4.0000  0.0    46.0000  0.0    22.0000  0.0    28.0000  0.0    273.6729
4     4.0000  0.0    46.0000  0.0    24.0000  0.0    26.0000  0.0    281.0218
4     4.0000  0.0    34.0000  0.0    14.0000  0.0    24.0000  0.0    315.7753
4     4.0000  0.0    34.0000  0.0    16.0000  0.0    22.0000  0.0    352.2439
4     4.0000  0.0    34.0000  0.0    18.0000  0.0    20.0000  0.0    326.4721
4     4.0000  0.0    22.0000  0.0    10.0000  0.0    16.0000  0.0    323.3253
4     4.0000  0.0    22.0000  0.0    12.0000  0.0    14.0000  0.0    319.0363
4     4.0000  0.0    16.0000  0.0     8.0000  0.0    12.0000  0.0    400.4576
4     4.0000  0.0    10.0000  0.0     6.0000  0.0     8.0000  0.0    448.1306
4     6.0000  0.0    90.0000  0.0    34.0000  0.0    62.0000  0.0    204.9892
4     6.0000  0.0    90.0000  0.0    36.0000  0.0    60.0000  0.0    220.9767
4     6.0000  0.0    90.0000  0.0    38.0000  0.0    58.0000  0.0    222.1138
4     6.0000  0.0    90.0000  0.0    40.0000  0.0    56.0000  0.0    211.5508
4     6.0000  0.0    66.0000  0.0    26.0000  0.0    46.0000  0.0    217.1356
4     6.0000  0.0    66.0000  0.0    28.0000  0.0    44.0000  0.0    216.0010
4     6.0000  0.0    66.0000  0.0    30.0000  0.0    42.0000  0.0    218.2100
4     6.0000  0.0    66.0000  0.0    32.0000  0.0    40.0000  0.0    207.1788
4     6.0000  0.0    48.0000  0.0    20.0000  0.0    34.0000  0.0    280.0071
4     6.0000  0.0    48.0000  0.0    22.0000  0.0    32.0000  0.0    264.3328
4     6.0000  0.0    48.0000  0.0    24.0000  0.0    30.0000  0.0    251.8859
4     6.0000  0.0    48.0000  0.0    26.0000  0.0    28.0000  0.0    238.9542
4     6.0000  0.0    36.0000  0.0    16.0000  0.0    26.0000  0.0    361.3434
4     6.0000  0.0    36.0000  0.0    18.0000  0.0    24.0000  0.0    381.9749
4     6.0000  0.0    36.0000  0.0    20.0000  0.0    22.0000  0.0    461.7578
4     6.0000  0.0    24.0000  0.0    12.0000  0.0    18.0000  0.0    336.6086
4     6.0000  0.0    24.0000  0.0    14.0000  0.0    16.0000  0.0    288.6345
4     6.0000  0.0    18.0000  0.0    10.0000  0.0    14.0000  0.0    347.4778
4     6.0000  0.0    12.0000  0.0     8.0000  0.0    10.0000  0.0    363.3642
4     8.0000  0.0    92.0000  0.0    36.0000  0.0    64.0000  0.0    210.6171
4     8.0000  0.0    92.0000  0.0    38.0000  0.0    62.0000  0.0    212.5177
4     8.0000  0.0    92.0000  0.0    40.0000  0.0    60.0000  0.0    205.2169
4     8.0000  0.0    92.0000  0.0    42.0000  0.0    58.0000  0.0    200.6574
4     8.0000  0.0    68.0000  0.0    28.0000  0.0    48.0000  0.0    213.4901
4     8.0000  0.0    68.0000  0.0    30.0000  0.0    46.0000  0.0    217.5982
4     8.0000  0.0    68.0000  0.0    32.0000  0.0    44.0000  0.0    213.7678
4     8.0000  0.0    68.0000  0.0    34.0000  0.0    42.0000  0.0    221.9343
4     8.0000  0.0    50.0000  0.0    22.0000  0.0    36.0000  0.0    245.1415
4     8.0000  0.0    50.0000  0.0    24.0000  0.0    34.0000  0.0    247.0255
4     8.0000  0.0    50.0000  0.0    26.0000  0.0    32.0000  0.0    241.8157
4     8.0000  0.0    50.0000  0.0    28.0000  0.0    30.0000  0.0    227.3512
4     8.0000  0.0    38.0000  0.0    18.0000  0.0    28.0000  0.0    375.2595
4     8.0000  0.0    38.0000  0.0    20.0000  0.0    26.0000  0.0    395.5432
4     8.0000  0.0    38.0000  0.0    22.0000  0.0    24.0000  0.0    356.5381
4     8.0000  0.0    26.0000  0.0    14.0000  0.0    20.0000  0.0    351.1503
4     8.0000  0.0    26.0000  0.0    16.0000  0.0    18.0000  0.0    369.8069
4     8.0000  0.0    20.0000  0.0    12.0000  0.0    16.0000  0.0    335.6955
4     8.0000  0.0    14.0000  0.0    10.0000  0.0    12.0000  0.0    323.7474
4    10.0000  0.0    94.0000  0.0    38.0000  0.0    66.0000  0.0    202.1022
4    10.0000  0.0    94.0000  0.0    40.0000  0.0    64.0000  0.0    194.9846
4    10.0000  0.0    94.0000  0.0    42.0000  0.0    62.0000  0.0    192.8899
4    10.0000  0.0    94.0000  0.0    44.0000  0.0    60.0000  0.0    191.6573
4    10.0000  0.0    70.0000  0.0    30.0000  0.0    50.0000  0.0    213.3179
4    10.0000  0.0    70.0000  0.0    32.0000  0.0    48.0000  0.0    212.4373
4    10.0000  0.0    70.0000  0.0    34.0000  0.0    46.0000  0.0    222.1345
4    10.0000  0.0    70.0000  0.0    36.0000  0.0    44.0000  0.0    253.3968
4    10.0000  0.0    52.0000  0.0    24.0000  0.0    38.0000  0.0    237.6856
4    10.0000  0.0    52.0000  0.0    26.0000  0.0    36.0000  0.0    215.9147
4    10.0000  0.0    52.0000  0.0    28.0000  0.0    34.0000  0.0    229.4519
4    10.0000  0.0    52.0000  0.0    30.0000  0.0    32.0000  0.0    257.6519
4    10.0000  0.0    40.0000  0.0    20.0000  0.0    30.0000  0.0    357.8538
4    10.0000  0.0    40.0000  0.0    22.0000  0.0    28.0000  0.0    330.9092
4    10.0000  0.0    40.0000  0.0    24.0000  0.0    26.0000  0.0    338.6542
4    10.0000  0.0    28.0000  0.0    16.0000  0.0    22.0000  0.0    408.3153
4    10.0000  0.0    28.0000  0.0    18.0000  0.0    20.0000  0.0    376.6883
4    10.0000  0.0    22.0000  0.0    14.0000  0.0    18.0000  0.0    367.1994
4    10.0000  0.0    16.0000  0.0    12.0000  0.0    14.0000  0.0    276.3420
4    12.0000  0.0    96.0000  0.0    40.0000  0.0    68.0000  0.0    182.8801
4    12.0000  0.0    96.0000  0.0    42.0000  0.0    66.0000  0.0    180.3655
4    12.0000  0.0    96.0000  0.0    44.0000  0.0    64.0000  0.0    180.2919
4    12.0000  0.0    96.0000  0.0    46.0000  0.0    62.0000  0.0    176.9590
4    12.0000  0.0    72.0000  0.0    32.0000  0.0    52.0000  0.0    203.1907
4    12.0000  0.0    72.0000  0.0    34.0000  0.0    50.0000  0.0    213.1793
4    12.0000  0.0    72.0000  0.0    36.0000  0.0    48.0000  0.0    240.1215
4    12.0000  0.0    72.0000  0.0    38.0000  0.0    46.0000  0.0    249.7872
4    12.0000  0.0    54.0000  0.0    26.0000  0.0    40.0000  0.0    234.2480
4    12.0000  0.0    54.0000  0.0    28.0000  0.0    38.0000  0.0    214.1582
4    12.0000  0.0    54.0000  0.0    30.0000  0.0    36.0000  0.0    198.4632
4    12.0000  0.0    54.0000  0.0    32.0000  0.0    34.0000  0.0    200.8359
4    12.0000  0.0    42.0000  0.0    22.0000  0.0    32.0000  0.0    305.3660
4    12.0000  0.0    42.0000  0.0    24.0000  0.0    30.0000  0.0    288.4751
4    12.0000  0.0    42.0000  0.0    26.0000  0.0    28.0000  0.0    271.0615
4    12.0000  0.0    30.0000  0.0    18.0000  0.0    24.0000  0.0    398.9018
4    12.0000  0.0    30.0000  0.0    20.0000  0.0    22.0000  0.0    482.2948
4    12.0000  0.0    24.0000  0.0    16.0000  0.0    20.0000  0.0    402.5712
4    12.0000  0.0    18.0000  0.0    14.0000  0.0    16.0000  0.0    260.2910
4    14.0000  0.0    98.0000  0.0    42.0000  0.0    70.0000  0.0    166.3236
4    14.0000  0.0    98.0000  0.0    44.0000  0.0    68.0000  0.0    166.9717
4    14.0000  0.0    98.0000  0.0    46.0000  0.0    66.0000  0.0    165.0877
4    14.0000  0.0    98.0000  0.0    48.0000  0.0    64.0000  0.0    164.5839
4    14.0000  0.0    74.0000  0.0    34.0000  0.0    54.0000  0.0    195.9813
4    14.0000  0.0    74.0000  0.0    36.0000  0.0    52.0000  0.0    221.6034
4    14.0000  0.0    74.0000  0.0    38.0000  0.0    50.0000  0.0    230.0513
4    14.0000  0.0    74.0000  0.0    40.0000  0.0    48.0000  0.0    221.5218
4    14.0000  0.0    56.0000  0.0    28.0000  0.0    42.0000  0.0    227.8529
4    14.0000  0.0    56.0000  0.0    30.0000  0.0    40.0000  0.0    223.6868
4    14.0000  0.0    56.0000  0.0    32.0000  0.0    38.0000  0.0    187.2657
4    14.0000  0.0    56.0000  0.0    34.0000  0.0    36.0000  0.0    124.2598
4    14.0000  0.0    44.0000  0.0    24.0000  0.0    34.0000  0.0    268.5440
4    14.0000  0.0    44.0000  0.0    26.0000  0.0    32.0000  0.0    257.5747
4    14.0000  0.0    44.0000  0.0    28.0000  0.0    30.0000  0.0    239.1099
4    14.0000  0.0    32.0000  0.0    20.0000  0.0    26.0000  0.0    392.1688
4    14.0000  0.0    32.0000  0.0    22.0000  0.0    24.0000  0.0    346.4561
4    14.0000  0.0    26.0000  0.0    18.0000  0.0    22.0000  0.0    439.3706
4    14.0000  0.0    20.0000  0.0    16.0000  0.0    18.0000  0.0    353.4694
4    16.0000  0.0   100.0000  0.0    44.0000  0.0    72.0000  0.0    152.2847
4    16.0000  0.0   100.0000  0.0    46.0000  0.0    70.0000  0.0    149.3364
4    16.0000  0.0   100.0000  0.0    48.0000  0.0    68.0000  0.0    150.8947
4    16.0000  0.0   100.0000  0.0    50.0000  0.0    66.0000  0.0    150.7024
4    16.0000  0.0    76.0000  0.0    36.0000  0.0    56.0000  0.0    202.7823
4    16.0000  0.0    76.0000  0.0    38.0000  0.0    54.0000  0.0    203.5126
4    16.0000  0.0    76.0000  0.0    40.0000  0.0    52.0000  0.0    200.4967
4    16.0000  0.0    76.0000  0.0    42.0000  0.0    50.0000  0.0    202.5878
4    16.0000  0.0    58.0000  0.0    30.0000  0.0    44.0000  0.0    218.4530
4    16.0000  0.0    58.0000  0.0    32.0000  0.0    42.0000  0.0    212.7324
4    16.0000  0.0    58.0000  0.0    34.0000  0.0    40.0000  0.0    212.7940
4    16.0000  0.0    58.0000  0.0    36.0000  0.0    38.0000  0.0    238.1787
4    16.0000  0.0    46.0000  0.0    26.0000  0.0    36.0000  0.0    212.7009
4    16.0000  0.0    46.0000  0.0    30.0000  0.0    32.0000  0.0    250.3997
4    16.0000  0.0    46.0000  0.0    28.0000  0.0    34.0000  0.0    224.0289
4    16.0000  0.0    34.0000  0.0    22.0000  0.0    28.0000  0.0    332.0100
4    16.0000  0.0    34.0000  0.0    24.0000  0.0    26.0000  0.0    342.6183
4    16.0000  0.0    28.0000  0.0    20.0000  0.0    24.0000  0.0    389.4595
4    16.0000  0.0    22.0000  0.0    18.0000  0.0    20.0000  0.0    338.4953
4    18.0000  0.0   102.0000  0.0    46.0000  0.0    74.0000  0.0    141.0639
4    18.0000  0.0   102.0000  0.0    48.0000  0.0    72.0000  0.0    137.6332
4    18.0000  0.0   102.0000  0.0    50.0000  0.0    70.0000  0.0    137.1296
4    18.0000  0.0   102.0000  0.0    52.0000  0.0    68.0000  0.0    143.8172
4    18.0000  0.0    78.0000  0.0    38.0000  0.0    58.0000  0.0    197.9342
4    18.0000  0.0    78.0000  0.0    40.0000  0.0    56.0000  0.0    186.0357
4    18.0000  0.0    78.0000  0.0    42.0000  0.0    54.0000  0.0    179.6035
4    18.0000  0.0    78.0000  0.0    44.0000  0.0    52.0000  0.0    187.3207
4    18.0000  0.0    60.0000  0.0    32.0000  0.0    46.0000  0.0    210.1263
4    18.0000  0.0    60.0000  0.0    34.0000  0.0    44.0000  0.0    216.2715
4    18.0000  0.0    60.0000  0.0    36.0000  0.0    42.0000  0.0    258.4862
4    18.0000  0.0    60.0000  0.0    38.0000  0.0    40.0000  0.0    293.4618
4    18.0000  0.0    48.0000  0.0    28.0000  0.0    38.0000  0.0    209.8314
4    18.0000  0.0    48.0000  0.0    30.0000  0.0    36.0000  0.0    193.9913
4    18.0000  0.0    48.0000  0.0    32.0000  0.0    34.0000  0.0    194.5340
4    18.0000  0.0    36.0000  0.0    24.0000  0.0    30.0000  0.0    368.7840
4    18.0000  0.0    36.0000  0.0    26.0000  0.0    28.0000  0.0    346.8708
4    18.0000  0.0    30.0000  0.0    22.0000  0.0    26.0000  0.0    436.5984
4    18.0000  0.0    24.0000  0.0    20.0000  0.0    22.0000  0.0    495.7157
4    20.0000  0.0   104.0000  0.0    48.0000  0.0    76.0000  0.0    133.8983
4    20.0000  0.0   104.0000  0.0    50.0000  0.0    74.0000  0.0    129.0877
4    20.0000  0.0   104.0000  0.0    52.0000  0.0    72.0000  0.0    129.6505
4    20.0000  0.0   104.0000  0.0    54.0000  0.0    70.0000  0.0    140.5511
4    20.0000  0.0    80.0000  0.0    40.0000  0.0    60.0000  0.0    182.0653
4    20.0000  0.0    80.0000  0.0    42.0000  0.0    58.0000  0.0    176.6268
4    20.0000  0.0    80.0000  0.0    44.0000  0.0    56.0000  0.0    171.9086
4    20.0000  0.0    80.0000  0.0    46.0000  0.0    54.0000  0.0    160.8640
4    20.0000  0.0    62.0000  0.0    34.0000  0.0    48.0000  0.0    207.5278
4    20.0000  0.0    62.0000  0.0    36.0000  0.0    46.0000  0.0    240.4714
4    20.0000  0.0    62.0000  0.0    38.0000  0.0    44.0000  0.0    250.1600
4    20.0000  0.0    62.0000  0.0    40.0000  0.0    42.0000  0.0    242.1528
4    20.0000  0.0    50.0000  0.0    30.0000  0.0    40.0000  0.0    219.3749
4    20.0000  0.0    50.0000  0.0    32.0000  0.0    38.0000  0.0    182.1704
4    20.0000  0.0    50.0000  0.0    34.0000  0.0    36.0000  0.0    120.4225
4    20.0000  0.0    38.0000  0.0    26.0000  0.0    32.0000  0.0    370.4556
4    20.0000  0.0    38.0000  0.0    28.0000  0.0    30.0000  0.0    332.9560
4    20.0000  0.0    32.0000  0.0    24.0000  0.0    28.0000  0.0    448.0464
4    20.0000  0.0    26.0000  0.0    22.0000  0.0    24.0000  0.0    395.6497
4    22.0000  0.0   106.0000  0.0    50.0000  0.0    78.0000  0.0    131.4664
4    22.0000  0.0   106.0000  0.0    52.0000  0.0    76.0000  0.0    129.4482
4    22.0000  0.0   106.0000  0.0    54.0000  0.0    74.0000  0.0    133.5777
4    22.0000  0.0   106.0000  0.0    56.0000  0.0    72.0000  0.0    131.0867
4    22.0000  0.0    82.0000  0.0    42.0000  0.0    62.0000  0.0    176.4067
4    22.0000  0.0    82.0000  0.0    44.0000  0.0    60.0000  0.0    175.4088
4    22.0000  0.0    82.0000  0.0    46.0000  0.0    58.0000  0.0    168.1780
4    22.0000  0.0    82.0000  0.0    48.0000  0.0    56.0000  0.0    157.7442
4    22.0000  0.0    64.0000  0.0    36.0000  0.0    50.0000  0.0    233.8011
4    22.0000  0.0    64.0000  0.0    38.0000  0.0    48.0000  0.0    239.1736
4    22.0000  0.0    64.0000  0.0    40.0000  0.0    46.0000  0.0    227.3347
4    22.0000  0.0    64.0000  0.0    42.0000  0.0    44.0000  0.0    211.6620
4    22.0000  0.0    52.0000  0.0    32.0000  0.0    42.0000  0.0    221.7342
4    22.0000  0.0    52.0000  0.0    34.0000  0.0    40.0000  0.0    220.7988
4    22.0000  0.0    52.0000  0.0    36.0000  0.0    38.0000  0.0    252.3690
4    22.0000  0.0    40.0000  0.0    28.0000  0.0    34.0000  0.0    328.8083
4    22.0000  0.0    40.0000  0.0    30.0000  0.0    32.0000  0.0    355.5830
4    22.0000  0.0    34.0000  0.0    26.0000  0.0    30.0000  0.0    393.0409
4    22.0000  0.0    28.0000  0.0    24.0000  0.0    26.0000  0.0    569.9943
4    24.0000  0.0   108.0000  0.0    52.0000  0.0    80.0000  0.0    128.6445
4    24.0000  0.0   108.0000  0.0    54.0000  0.0    78.0000  0.0    131.3675
4    24.0000  0.0   108.0000  0.0    56.0000  0.0    76.0000  0.0    126.4828
4    24.0000  0.0   108.0000  0.0    58.0000  0.0    74.0000  0.0    116.3703
4    24.0000  0.0    84.0000  0.0    44.0000  0.0    64.0000  0.0    164.3229
4    24.0000  0.0    84.0000  0.0    46.0000  0.0    62.0000  0.0    161.8349
4    24.0000  0.0    84.0000  0.0    48.0000  0.0    60.0000  0.0    159.9332
4    24.0000  0.0    84.0000  0.0    50.0000  0.0    58.0000  0.0    151.4605
4    24.0000  0.0    66.0000  0.0    38.0000  0.0    52.0000  0.0    212.6482
4    24.0000  0.0    66.0000  0.0    40.0000  0.0    50.0000  0.0    202.8862
4    24.0000  0.0    66.0000  0.0    42.0000  0.0    48.0000  0.0    196.9371
4    24.0000  0.0    66.0000  0.0    44.0000  0.0    46.0000  0.0    209.3087
4    24.0000  0.0    54.0000  0.0    34.0000  0.0    44.0000  0.0    221.4056
4    24.0000  0.0    54.0000  0.0    36.0000  0.0    42.0000  0.0    272.1563
4    24.0000  0.0    54.0000  0.0    38.0000  0.0    40.0000  0.0    312.1659
4    24.0000  0.0    42.0000  0.0    30.0000  0.0    36.0000  0.0    242.8543
4    24.0000  0.0    42.0000  0.0    32.0000  0.0    34.0000  0.0    241.0569
4    24.0000  0.0    36.0000  0.0    28.0000  0.0    32.0000  0.0    376.5488
4    24.0000  0.0    30.0000  0.0    26.0000  0.0    28.0000  0.0    684.7830
4    26.0000  0.0   110.0000  0.0    54.0000  0.0    82.0000  0.0    129.7068
4    26.0000  0.0   110.0000  0.0    56.0000  0.0    80.0000  0.0    124.7165
4    26.0000  0.0   110.0000  0.0    58.0000  0.0    78.0000  0.0    114.3474
4    26.0000  0.0   110.0000  0.0    60.0000  0.0    76.0000  0.0    104.6939
4    26.0000  0.0    86.0000  0.0    46.0000  0.0    66.0000  0.0    150.3579
4    26.0000  0.0    86.0000  0.0    48.0000  0.0    64.0000  0.0    150.8107
4    26.0000  0.0    86.0000  0.0    50.0000  0.0    62.0000  0.0    149.3663
4    26.0000  0.0    86.0000  0.0    52.0000  0.0    60.0000  0.0    153.8363
4    26.0000  0.0    68.0000  0.0    40.0000  0.0    54.0000  0.0    178.1802
4    26.0000  0.0    68.0000  0.0    42.0000  0.0    52.0000  0.0    175.6608
4    26.0000  0.0    68.0000  0.0    44.0000  0.0    50.0000  0.0    182.4909
4    26.0000  0.0    68.0000  0.0    46.0000  0.0    48.0000  0.0    174.0835
4    26.0000  0.0    56.0000  0.0    36.0000  0.0    46.0000  0.0    251.2891
4    26.0000  0.0    56.0000  0.0    38.0000  0.0    44.0000  0.0    264.5573
4    26.0000  0.0    56.0000  0.0    40.0000  0.0    42.0000  0.0    254.7697
4    26.0000  0.0    44.0000  0.0    32.0000  0.0    38.0000  0.0    230.8087
4    26.0000  0.0    44.0000  0.0    34.0000  0.0    36.0000  0.0    141.3930
4    26.0000  0.0    38.0000  0.0    30.0000  0.0    34.0000  0.0    427.6588
4    26.0000  0.0    32.0000  0.0    28.0000  0.0    30.0000  0.0    762.7372
4    28.0000  0.0    88.0000  0.0    48.0000  0.0    68.0000  0.0    138.1208
4    28.0000  0.0    88.0000  0.0    50.0000  0.0    66.0000  0.0    138.9641
4    28.0000  0.0    88.0000  0.0    52.0000  0.0    64.0000  0.0    144.0211
4    28.0000  0.0    88.0000  0.0    54.0000  0.0    62.0000  0.0    162.8268
4    28.0000  0.0    70.0000  0.0    42.0000  0.0    56.0000  0.0    158.5016
4    28.0000  0.0    70.0000  0.0    44.0000  0.0    54.0000  0.0    154.8144
4    28.0000  0.0    70.0000  0.0    46.0000  0.0    52.0000  0.0    156.0178
4    28.0000  0.0    70.0000  0.0    48.0000  0.0    50.0000  0.0    166.9882
4    28.0000  0.0    58.0000  0.0    38.0000  0.0    48.0000  0.0    239.1054
4    28.0000  0.0    58.0000  0.0    40.0000  0.0    46.0000  0.0    222.4885
4    28.0000  0.0    58.0000  0.0    42.0000  0.0    44.0000  0.0    202.8439
4    28.0000  0.0    46.0000  0.0    34.0000  0.0    40.0000  0.0    233.7843
4    28.0000  0.0    46.0000  0.0    36.0000  0.0    38.0000  0.0    258.3520
4    28.0000  0.0    40.0000  0.0    32.0000  0.0    36.0000  0.0    318.6781
4    28.0000  0.0    34.0000  0.0    30.0000  0.0    32.0000  0.0    728.8030
4    30.0000  0.0    90.0000  0.0    50.0000  0.0    70.0000  0.0    125.0784
4    30.0000  0.0    90.0000  0.0    52.0000  0.0    68.0000  0.0    131.8097
4    30.0000  0.0    90.0000  0.0    54.0000  0.0    66.0000  0.0    146.2263
4    30.0000  0.0    90.0000  0.0    56.0000  0.0    64.0000  0.0    151.6716
4    30.0000  0.0    72.0000  0.0    44.0000  0.0    58.0000  0.0    150.3236
4    30.0000  0.0    72.0000  0.0    46.0000  0.0    56.0000  0.0    140.5260
4    30.0000  0.0    72.0000  0.0    48.0000  0.0    54.0000  0.0    131.8107
4    30.0000  0.0    72.0000  0.0    50.0000  0.0    52.0000  0.0    129.7877
4    30.0000  0.0    60.0000  0.0    40.0000  0.0    50.0000  0.0    200.9287
4    30.0000  0.0    60.0000  0.0    42.0000  0.0    48.0000  0.0    186.9476
4    30.0000  0.0    60.0000  0.0    44.0000  0.0    46.0000  0.0    197.1691
4    30.0000  0.0    48.0000  0.0    36.0000  0.0    42.0000  0.0    281.7801
4    30.0000  0.0    48.0000  0.0    38.0000  0.0    40.0000  0.0    329.0843
4    30.0000  0.0    42.0000  0.0    34.0000  0.0    38.0000  0.0    254.3760
4    30.0000  0.0    36.0000  0.0    32.0000  0.0    34.0000  0.0    663.6137
4    32.0000  0.0    92.0000  0.0    52.0000  0.0    72.0000  0.0    118.9636
4    32.0000  0.0    92.0000  0.0    54.0000  0.0    70.0000  0.0    130.3815
4    32.0000  0.0    92.0000  0.0    56.0000  0.0    68.0000  0.0    136.3262
4    32.0000  0.0    92.0000  0.0    58.0000  0.0    66.0000  0.0    135.9229
4    32.0000  0.0    74.0000  0.0    46.0000  0.0    60.0000  0.0    139.7186
4    32.0000  0.0    74.0000  0.0    48.0000  0.0    58.0000  0.0    136.4720
4    32.0000  0.0    74.0000  0.0    50.0000  0.0    56.0000  0.0    122.1786
4    32.0000  0.0    74.0000  0.0    52.0000  0.0    54.0000  0.0     97.7846
4    32.0000  0.0    62.0000  0.0    42.0000  0.0    52.0000  0.0    168.2398
4    32.0000  0.0    62.0000  0.0    44.0000  0.0    50.0000  0.0    170.6978
4    32.0000  0.0    62.0000  0.0    46.0000  0.0    48.0000  0.0    160.6645
4    32.0000  0.0    50.0000  0.0    38.0000  0.0    44.0000  0.0    287.1458
4    32.0000  0.0    50.0000  0.0    40.0000  0.0    42.0000  0.0    272.2504
4    32.0000  0.0    44.0000  0.0    36.0000  0.0    40.0000  0.0    350.6847
4    32.0000  0.0    38.0000  0.0    34.0000  0.0    36.0000  0.0    345.8190
4    34.0000  0.0    94.0000  0.0    54.0000  0.0    74.0000  0.0    119.2301
4    34.0000  0.0    94.0000  0.0    56.0000  0.0    72.0000  0.0    117.4535
4    34.0000  0.0    94.0000  0.0    58.0000  0.0    70.0000  0.0    115.4050
4    34.0000  0.0    94.0000  0.0    60.0000  0.0    68.0000  0.0    116.8341
4    34.0000  0.0    76.0000  0.0    48.0000  0.0    62.0000  0.0    128.9816
4    34.0000  0.0    76.0000  0.0    50.0000  0.0    60.0000  0.0    126.3035
4    34.0000  0.0    76.0000  0.0    52.0000  0.0    58.0000  0.0    126.8796
4    34.0000  0.0    76.0000  0.0    54.0000  0.0    56.0000  0.0    139.6677
4    34.0000  0.0    64.0000  0.0    44.0000  0.0    54.0000  0.0    141.3220
4    34.0000  0.0    64.0000  0.0    46.0000  0.0    52.0000  0.0    139.6096
4    34.0000  0.0    64.0000  0.0    48.0000  0.0    50.0000  0.0    148.1331
4    34.0000  0.0    52.0000  0.0    40.0000  0.0    46.0000  0.0    224.5970
4    34.0000  0.0    52.0000  0.0    42.0000  0.0    44.0000  0.0    192.4464
4    34.0000  0.0    46.0000  0.0    38.0000  0.0    42.0000  0.0    340.8980
4    34.0000  0.0    40.0000  0.0    36.0000  0.0    38.0000  0.0    316.4778
4    36.0000  0.0    96.0000  0.0    56.0000  0.0    76.0000  0.0    110.2474
4    36.0000  0.0    96.0000  0.0    58.0000  0.0    74.0000  0.0    101.8372
4    36.0000  0.0    96.0000  0.0    60.0000  0.0    72.0000  0.0     94.4137
4    36.0000  0.0    96.0000  0.0    62.0000  0.0    70.0000  0.0     92.3613
4    36.0000  0.0    78.0000  0.0    50.0000  0.0    64.0000  0.0    113.1928
4    36.0000  0.0    78.0000  0.0    52.0000  0.0    62.0000  0.0    119.1924
4    36.0000  0.0    78.0000  0.0    54.0000  0.0    60.0000  0.0    135.8459
4    36.0000  0.0    78.0000  0.0    56.0000  0.0    58.0000  0.0    146.1050
4    36.0000  0.0    66.0000  0.0    46.0000  0.0    56.0000  0.0    113.5126
4    36.0000  0.0    66.0000  0.0    48.0000  0.0    54.0000  0.0    107.1765
4    36.0000  0.0    66.0000  0.0    50.0000  0.0    52.0000  0.0    106.2528
4    36.0000  0.0    54.0000  0.0    42.0000  0.0    48.0000  0.0    158.4482
4    36.0000  0.0    54.0000  0.0    44.0000  0.0    46.0000  0.0    165.5845
4    36.0000  0.0    48.0000  0.0    40.0000  0.0    44.0000  0.0    232.0172
4    36.0000  0.0    42.0000  0.0    38.0000  0.0    40.0000  0.0    348.7469
4    38.0000  0.0    98.0000  0.0    58.0000  0.0    78.0000  0.0    102.7366
4    38.0000  0.0    98.0000  0.0    60.0000  0.0    76.0000  0.0     94.8223
4    38.0000  0.0    98.0000  0.0    62.0000  0.0    74.0000  0.0     85.0919
4    38.0000  0.0    98.0000  0.0    64.0000  0.0    72.0000  0.0     76.3791
4    38.0000  0.0    80.0000  0.0    52.0000  0.0    66.0000  0.0    110.3261
4    38.0000  0.0    80.0000  0.0    54.0000  0.0    64.0000  0.0    123.7764
4    38.0000  0.0    80.0000  0.0    56.0000  0.0    62.0000  0.0    132.3822
4    38.0000  0.0    80.0000  0.0    58.0000  0.0    60.0000  0.0    133.2040
4    38.0000  0.0    68.0000  0.0    48.0000  0.0    58.0000  0.0    107.8264
4    38.0000  0.0    68.0000  0.0    50.0000  0.0    56.0000  0.0     97.3252
4    38.0000  0.0    68.0000  0.0    52.0000  0.0    54.0000  0.0     77.5000
4    38.0000  0.0    56.0000  0.0    44.0000  0.0    50.0000  0.0    150.2344
4    38.0000  0.0    56.0000  0.0    46.0000  0.0    48.0000  0.0    135.1865
4    38.0000  0.0    50.0000  0.0    42.0000  0.0    46.0000  0.0    191.5791
4    38.0000  0.0    44.0000  0.0    40.0000  0.0    42.0000  0.0    357.2506
4    40.0000  0.0   100.0000  0.0    60.0000  0.0    80.0000  0.0     99.9682
4    40.0000  0.0   100.0000  0.0    62.0000  0.0    78.0000  0.0     90.7180
4    40.0000  0.0   100.0000  0.0    64.0000  0.0    76.0000  0.0     82.6520
4    40.0000  0.0   100.0000  0.0    66.0000  0.0    74.0000  0.0     69.2660
4    40.0000  0.0    82.0000  0.0    54.0000  0.0    68.0000  0.0    116.6375
4    40.0000  0.0    82.0000  0.0    56.0000  0.0    66.0000  0.0    123.5764
4    40.0000  0.0    82.0000  0.0    58.0000  0.0    64.0000  0.0    123.5747
4    40.0000  0.0    82.0000  0.0    60.0000  0.0    62.0000  0.0    126.0548
4    40.0000  0.0    70.0000  0.0    50.0000  0.0    60.0000  0.0    104.7753
4    40.0000  0.0    70.0000  0.0    52.0000  0.0    58.0000  0.0    104.1091
4    40.0000  0.0    70.0000  0.0    54.0000  0.0    56.0000  0.0    115.2069
4    40.0000  0.0    58.0000  0.0    46.0000  0.0    52.0000  0.0    132.8524
4    40.0000  0.0    58.0000  0.0    48.0000  0.0    50.0000  0.0    133.6785
4    40.0000  0.0    52.0000  0.0    44.0000  0.0    48.0000  0.0    191.7653
4    40.0000  0.0    46.0000  0.0    42.0000  0.0    44.0000  0.0    292.4370
4    42.0000  0.0   102.0000  0.0    62.0000  0.0    82.0000  0.0     95.4565
4    42.0000  0.0   102.0000  0.0    64.0000  0.0    80.0000  0.0     87.5731
4    42.0000  0.0   102.0000  0.0    66.0000  0.0    78.0000  0.0     77.2122
4    42.0000  0.0   102.0000  0.0    68.0000  0.0    76.0000  0.0     68.1319
4    42.0000  0.0    84.0000  0.0    56.0000  0.0    70.0000  0.0    109.9100
4    42.0000  0.0    84.0000  0.0    58.0000  0.0    68.0000  0.0    112.1090
4    42.0000  0.0    84.0000  0.0    60.0000  0.0    66.0000  0.0    113.5203
4    42.0000  0.0    84.0000  0.0    62.0000  0.0    64.0000  0.0    109.1085
4    42.0000  0.0    72.0000  0.0    52.0000  0.0    62.0000  0.0    104.2739
4    42.0000  0.0    72.0000  0.0    54.0000  0.0    60.0000  0.0    119.8673
4    42.0000  0.0    72.0000  0.0    56.0000  0.0    58.0000  0.0    129.6429
4    42.0000  0.0    60.0000  0.0    48.0000  0.0    54.0000  0.0    109.5853
4    42.0000  0.0    60.0000  0.0    50.0000  0.0    52.0000  0.0    105.9970
4    42.0000  0.0    54.0000  0.0    46.0000  0.0    50.0000  0.0    151.8445
4    42.0000  0.0    48.0000  0.0    44.0000  0.0    46.0000  0.0    268.1777
4    44.0000  0.0   104.0000  0.0    64.0000  0.0    84.0000  0.0     93.4780
4    44.0000  0.0   104.0000  0.0    66.0000  0.0    82.0000  0.0     82.6255
4    44.0000  0.0   104.0000  0.0    68.0000  0.0    80.0000  0.0     75.5947
4    44.0000  0.0   104.0000  0.0    70.0000  0.0    78.0000  0.0     74.0667
4    44.0000  0.0    86.0000  0.0    58.0000  0.0    72.0000  0.0     98.0796
4    44.0000  0.0    86.0000  0.0    60.0000  0.0    70.0000  0.0     97.2240
4    44.0000  0.0    86.0000  0.0    62.0000  0.0    68.0000  0.0     99.1850
4    44.0000  0.0    86.0000  0.0    64.0000  0.0    66.0000  0.0    105.4067
4    44.0000  0.0    74.0000  0.0    54.0000  0.0    64.0000  0.0    108.8486
4    44.0000  0.0    74.0000  0.0    56.0000  0.0    62.0000  0.0    118.2534
4    44.0000  0.0    74.0000  0.0    58.0000  0.0    60.0000  0.0    120.0164
4    44.0000  0.0    62.0000  0.0    52.0000  0.0    54.0000  0.0     71.4544
4    44.0000  0.0    62.0000  0.0    50.0000  0.0    56.0000  0.0     92.6271
4    44.0000  0.0    56.0000  0.0    48.0000  0.0    52.0000  0.0    122.0207
4    44.0000  0.0    50.0000  0.0    46.0000  0.0    48.0000  0.0    180.1427
4    46.0000  0.0   106.0000  0.0    66.0000  0.0    86.0000  0.0     89.4066
4    46.0000  0.0   106.0000  0.0    68.0000  0.0    84.0000  0.0     83.1494
4    46.0000  0.0   106.0000  0.0    70.0000  0.0    82.0000  0.0     80.3041
4    46.0000  0.0   106.0000  0.0    72.0000  0.0    80.0000  0.0     84.2318
4    46.0000  0.0    88.0000  0.0    60.0000  0.0    74.0000  0.0     91.8491
4    46.0000  0.0    88.0000  0.0    62.0000  0.0    72.0000  0.0     83.6050
4    46.0000  0.0    88.0000  0.0    64.0000  0.0    70.0000  0.0     83.1157
4    46.0000  0.0    88.0000  0.0    66.0000  0.0    68.0000  0.0     83.6582
4    46.0000  0.0    76.0000  0.0    56.0000  0.0    66.0000  0.0    104.6226
4    46.0000  0.0    76.0000  0.0    58.0000  0.0    64.0000  0.0    106.7254
4    46.0000  0.0    76.0000  0.0    60.0000  0.0    62.0000  0.0    109.9596
4    46.0000  0.0    64.0000  0.0    52.0000  0.0    58.0000  0.0     83.7591
4    46.0000  0.0    64.0000  0.0    54.0000  0.0    56.0000  0.0     92.7579
4    46.0000  0.0    58.0000  0.0    50.0000  0.0    54.0000  0.0     85.1264
4    46.0000  0.0    52.0000  0.0    48.0000  0.0    50.0000  0.0    127.9068
4    48.0000  0.0   108.0000  0.0    68.0000  0.0    88.0000  0.0     86.0951
4    48.0000  0.0   108.0000  0.0    70.0000  0.0    86.0000  0.0     87.5445
4    48.0000  0.0   108.0000  0.0    72.0000  0.0    84.0000  0.0     90.6023
4    48.0000  0.0   108.0000  0.0    74.0000  0.0    82.0000  0.0     88.9190
4    48.0000  0.0    90.0000  0.0    62.0000  0.0    76.0000  0.0     84.5713
4    48.0000  0.0    90.0000  0.0    64.0000  0.0    74.0000  0.0     75.8751
4    48.0000  0.0    90.0000  0.0    66.0000  0.0    72.0000  0.0     62.8244
4    48.0000  0.0    90.0000  0.0    68.0000  0.0    70.0000  0.0     54.1256
4    48.0000  0.0    78.0000  0.0    58.0000  0.0    68.0000  0.0     92.3980
4    48.0000  0.0    78.0000  0.0    60.0000  0.0    66.0000  0.0     95.5893
4    48.0000  0.0    78.0000  0.0    62.0000  0.0    64.0000  0.0     92.9814
4    48.0000  0.0    66.0000  0.0    54.0000  0.0    60.0000  0.0     83.9981
4    48.0000  0.0    66.0000  0.0    56.0000  0.0    58.0000  0.0     92.0737
4    48.0000  0.0    60.0000  0.0    52.0000  0.0    56.0000  0.0     66.6633
4    48.0000  0.0    54.0000  0.0    50.0000  0.0    52.0000  0.0     96.3518
4    50.0000  0.0   110.0000  0.0    70.0000  0.0    90.0000  0.0     89.0815
4    50.0000  0.0   110.0000  0.0    72.0000  0.0    88.0000  0.0     91.5578
4    50.0000  0.0   110.0000  0.0    74.0000  0.0    86.0000  0.0     95.1515
4    50.0000  0.0   110.0000  0.0    76.0000  0.0    84.0000  0.0     95.3235
4    50.0000  0.0    92.0000  0.0    64.0000  0.0    78.0000  0.0     77.5186
4    50.0000  0.0    92.0000  0.0    66.0000  0.0    76.0000  0.0     68.2872
4    50.0000  0.0    92.0000  0.0    68.0000  0.0    74.0000  0.0     56.4279
4    50.0000  0.0    92.0000  0.0    70.0000  0.0    72.0000  0.0     45.3417
4    50.0000  0.0    80.0000  0.0    60.0000  0.0    70.0000  0.0     79.6771
4    50.0000  0.0    80.0000  0.0    62.0000  0.0    68.0000  0.0     82.6234
4    50.0000  0.0    80.0000  0.0    64.0000  0.0    66.0000  0.0     88.5269
4    50.0000  0.0    68.0000  0.0    56.0000  0.0    62.0000  0.0     76.6114
4    50.0000  0.0    68.0000  0.0    58.0000  0.0    60.0000  0.0     80.2324
4    50.0000  0.0    62.0000  0.0    54.0000  0.0    58.0000  0.0     69.2857
4    50.0000  0.0    56.0000  0.0    52.0000  0.0    54.0000  0.0     60.3237
4    52.0000  0.0    94.0000  0.0    66.0000  0.0    80.0000  0.0     71.2920
4    52.0000  0.0    94.0000  0.0    68.0000  0.0    78.0000  0.0     64.1798
4    52.0000  0.0    94.0000  0.0    70.0000  0.0    76.0000  0.0     62.9054
4    52.0000  0.0    94.0000  0.0    72.0000  0.0    74.0000  0.0     66.4225
4    52.0000  0.0    82.0000  0.0    62.0000  0.0    72.0000  0.0     68.8141
4    52.0000  0.0    82.0000  0.0    64.0000  0.0    70.0000  0.0     68.1026
4    52.0000  0.0    82.0000  0.0    66.0000  0.0    68.0000  0.0     68.6775
4    52.0000  0.0    70.0000  0.0    58.0000  0.0    64.0000  0.0     65.7635
4    52.0000  0.0    70.0000  0.0    60.0000  0.0    62.0000  0.0     70.2833
4    52.0000  0.0    64.0000  0.0    56.0000  0.0    60.0000  0.0     62.4036
4    52.0000  0.0    58.0000  0.0    54.0000  0.0    56.0000  0.0     56.9830
4    54.0000  0.0    96.0000  0.0    68.0000  0.0    82.0000  0.0     67.8335
4    54.0000  0.0    96.0000  0.0    70.0000  0.0    80.0000  0.0     67.4214
4    54.0000  0.0    96.0000  0.0    72.0000  0.0    78.0000  0.0     71.3907
4    54.0000  0.0    96.0000  0.0    74.0000  0.0    76.0000  0.0     75.5904
4    54.0000  0.0    84.0000  0.0    64.0000  0.0    74.0000  0.0     64.1601
4    54.0000  0.0    84.0000  0.0    66.0000  0.0    72.0000  0.0     51.5707
4    54.0000  0.0    84.0000  0.0    68.0000  0.0    70.0000  0.0     43.9767
4    54.0000  0.0    72.0000  0.0    60.0000  0.0    66.0000  0.0     57.0821
4    54.0000  0.0    72.0000  0.0    62.0000  0.0    64.0000  0.0     57.8243
4    54.0000  0.0    66.0000  0.0    58.0000  0.0    62.0000  0.0     50.2426
4    54.0000  0.0    60.0000  0.0    56.0000  0.0    58.0000  0.0     51.4881
4    56.0000  0.0    98.0000  0.0    70.0000  0.0    84.0000  0.0     72.9193
4    56.0000  0.0    98.0000  0.0    72.0000  0.0    82.0000  0.0     73.8243
4    56.0000  0.0    98.0000  0.0    74.0000  0.0    80.0000  0.0     75.6664
4    56.0000  0.0    98.0000  0.0    76.0000  0.0    78.0000  0.0     73.2647
4    56.0000  0.0    86.0000  0.0    66.0000  0.0    76.0000  0.0     60.5634
4    56.0000  0.0    86.0000  0.0    68.0000  0.0    74.0000  0.0     50.5718
4    56.0000  0.0    86.0000  0.0    70.0000  0.0    72.0000  0.0     39.9106
4    56.0000  0.0    74.0000  0.0    62.0000  0.0    68.0000  0.0     52.0353
4    56.0000  0.0    74.0000  0.0    64.0000  0.0    66.0000  0.0     57.0406
4    56.0000  0.0    68.0000  0.0    60.0000  0.0    64.0000  0.0     43.0046
4    56.0000  0.0    62.0000  0.0    58.0000  0.0    60.0000  0.0     55.8686
4    58.0000  0.0   100.0000  0.0    72.0000  0.0    86.0000  0.0     77.5745
4    58.0000  0.0   100.0000  0.0    74.0000  0.0    84.0000  0.0     79.3231
4    58.0000  0.0   100.0000  0.0    76.0000  0.0    82.0000  0.0     75.8263
4    58.0000  0.0   100.0000  0.0    78.0000  0.0    80.0000  0.0     77.3722
4    58.0000  0.0    88.0000  0.0    68.0000  0.0    78.0000  0.0     58.9537
4    58.0000  0.0    88.0000  0.0    70.0000  0.0    76.0000  0.0     57.2708
4    58.0000  0.0    88.0000  0.0    72.0000  0.0    74.0000  0.0     60.4830
4    58.0000  0.0    76.0000  0.0    64.0000  0.0    70.0000  0.0     47.2521
4    58.0000  0.0    76.0000  0.0    66.0000  0.0    68.0000  0.0     47.0171
4    58.0000  0.0    70.0000  0.0    62.0000  0.0    66.0000  0.0     44.6099
4    58.0000  0.0    64.0000  0.0    60.0000  0.0    62.0000  0.0     63.2165
4    60.0000  0.0   102.0000  0.0    74.0000  0.0    88.0000  0.0     77.0000
4    60.0000  0.0   102.0000  0.0    76.0000  0.0    86.0000  0.0     80.3100
4    60.0000  0.0   102.0000  0.0    78.0000  0.0    84.0000  0.0     82.1820
4    60.0000  0.0   102.0000  0.0    80.0000  0.0    82.0000  0.0     76.5836
4    60.0000  0.0    90.0000  0.0    70.0000  0.0    80.0000  0.0     61.1018
4    60.0000  0.0    90.0000  0.0    72.0000  0.0    78.0000  0.0     63.0519
4    60.0000  0.0    90.0000  0.0    74.0000  0.0    76.0000  0.0     66.7915
4    60.0000  0.0    78.0000  0.0    66.0000  0.0    72.0000  0.0     42.8341
4    60.0000  0.0    78.0000  0.0    68.0000  0.0    70.0000  0.0     34.9879
4    60.0000  0.0    72.0000  0.0    64.0000  0.0    68.0000  0.0     44.8582
4    60.0000  0.0    66.0000  0.0    62.0000  0.0    64.0000  0.0     50.3170
4    62.0000  0.0   104.0000  0.0    76.0000  0.0    90.0000  0.0     76.6662
4    62.0000  0.0   104.0000  0.0    78.0000  0.0    88.0000  0.0     78.1010
4    62.0000  0.0   104.0000  0.0    80.0000  0.0    86.0000  0.0     83.5292
4    62.0000  0.0   104.0000  0.0    82.0000  0.0    84.0000  0.0     92.0281
4    62.0000  0.0    92.0000  0.0    72.0000  0.0    82.0000  0.0     61.8469
4    62.0000  0.0    92.0000  0.0    74.0000  0.0    80.0000  0.0     63.3589
4    62.0000  0.0    92.0000  0.0    76.0000  0.0    78.0000  0.0     61.3215
4    62.0000  0.0    80.0000  0.0    68.0000  0.0    74.0000  0.0     49.6037
4    62.0000  0.0    80.0000  0.0    70.0000  0.0    72.0000  0.0     37.0540
4    62.0000  0.0    74.0000  0.0    66.0000  0.0    70.0000  0.0     43.4012
4    62.0000  0.0    68.0000  0.0    64.0000  0.0    66.0000  0.0    101.8974
4    64.0000  0.0   106.0000  0.0    78.0000  0.0    92.0000  0.0     76.4482
4    64.0000  0.0   106.0000  0.0    80.0000  0.0    90.0000  0.0     77.9314
4    64.0000  0.0   106.0000  0.0    82.0000  0.0    88.0000  0.0     80.3867
4    64.0000  0.0   106.0000  0.0    84.0000  0.0    86.0000  0.0     82.2013
4    64.0000  0.0    94.0000  0.0    74.0000  0.0    84.0000  0.0     64.5025
4    64.0000  0.0    94.0000  0.0    76.0000  0.0    82.0000  0.0     62.2347
4    64.0000  0.0    94.0000  0.0    78.0000  0.0    80.0000  0.0     63.7873
4    64.0000  0.0    82.0000  0.0    70.0000  0.0    76.0000  0.0     59.6283
4    64.0000  0.0    82.0000  0.0    72.0000  0.0    74.0000  0.0     60.4885
4    64.0000  0.0    76.0000  0.0    68.0000  0.0    72.0000  0.0     42.4686
4    64.0000  0.0    70.0000  0.0    66.0000  0.0    68.0000  0.0    115.8637
4    66.0000  0.0   108.0000  0.0    80.0000  0.0    94.0000  0.0     73.0071
4    66.0000  0.0   108.0000  0.0    82.0000  0.0    92.0000  0.0     78.9525
4    66.0000  0.0   108.0000  0.0    84.0000  0.0    90.0000  0.0     76.2045
4    66.0000  0.0   108.0000  0.0    86.0000  0.0    88.0000  0.0     68.6665
4    66.0000  0.0    96.0000  0.0    76.0000  0.0    86.0000  0.0     65.3872
4    66.0000  0.0    96.0000  0.0    78.0000  0.0    84.0000  0.0     67.6333
4    66.0000  0.0    96.0000  0.0    80.0000  0.0    82.0000  0.0     63.5646
4    66.0000  0.0    84.0000  0.0    72.0000  0.0    78.0000  0.0     65.4852
4    66.0000  0.0    84.0000  0.0    74.0000  0.0    76.0000  0.0     62.2190
4    66.0000  0.0    78.0000  0.0    70.0000  0.0    74.0000  0.0     59.6081
4    66.0000  0.0    72.0000  0.0    68.0000  0.0    70.0000  0.0    165.0643
4    68.0000  0.0   110.0000  0.0    82.0000  0.0    96.0000  0.0     68.6569
4    68.0000  0.0   110.0000  0.0    84.0000  0.0    94.0000  0.0     71.6532
4    68.0000  0.0   110.0000  0.0    86.0000  0.0    92.0000  0.0     75.9026
4    68.0000  0.0   110.0000  0.0    88.0000  0.0    90.0000  0.0     78.7987
4    68.0000  0.0    98.0000  0.0    78.0000  0.0    88.0000  0.0     62.4199
4    68.0000  0.0    98.0000  0.0    80.0000  0.0    86.0000  0.0     67.9727
4    68.0000  0.0    98.0000  0.0    82.0000  0.0    84.0000  0.0     75.4754
4    68.0000  0.0    86.0000  0.0    74.0000  0.0    80.0000  0.0     71.4704
4    68.0000  0.0    86.0000  0.0    76.0000  0.0    78.0000  0.0     60.4367
4    68.0000  0.0    80.0000  0.0    72.0000  0.0    76.0000  0.0     74.3336
4    68.0000  0.0    74.0000  0.0    70.0000  0.0    72.0000  0.0    216.3891
4    70.0000  0.0   100.0000  0.0    80.0000  0.0    90.0000  0.0     61.7689
4    70.0000  0.0   100.0000  0.0    82.0000  0.0    88.0000  0.0     64.2307
4    70.0000  0.0   100.0000  0.0    84.0000  0.0    86.0000  0.0     67.1377
4    70.0000  0.0    88.0000  0.0    76.0000  0.0    82.0000  0.0     73.6252
4    70.0000  0.0    88.0000  0.0    78.0000  0.0    80.0000  0.0     68.8436
4    70.0000  0.0    82.0000  0.0    74.0000  0.0    78.0000  0.0     98.7297
4    70.0000  0.0    76.0000  0.0    72.0000  0.0    74.0000  0.0    216.3590
4    72.0000  0.0   102.0000  0.0    82.0000  0.0    92.0000  0.0     63.4313
4    72.0000  0.0   102.0000  0.0    84.0000  0.0    90.0000  0.0     62.4660
4    72.0000  0.0   102.0000  0.0    86.0000  0.0    88.0000  0.0     56.8874
4    72.0000  0.0    90.0000  0.0    78.0000  0.0    84.0000  0.0     76.3090
4    72.0000  0.0    90.0000  0.0    80.0000  0.0    82.0000  0.0     67.5385
4    72.0000  0.0    84.0000  0.0    76.0000  0.0    80.0000  0.0    114.6490
4    72.0000  0.0    78.0000  0.0    74.0000  0.0    76.0000  0.0    226.0376
4    74.0000  0.0   104.0000  0.0    84.0000  0.0    94.0000  0.0     63.5035
4    74.0000  0.0   104.0000  0.0    86.0000  0.0    92.0000  0.0     67.1926
4    74.0000  0.0   104.0000  0.0    88.0000  0.0    90.0000  0.0     69.7035
4    74.0000  0.0    92.0000  0.0    80.0000  0.0    86.0000  0.0     77.1475
4    74.0000  0.0    92.0000  0.0    82.0000  0.0    84.0000  0.0     80.0272
4    74.0000  0.0    86.0000  0.0    78.0000  0.0    82.0000  0.0    120.3803
4    74.0000  0.0    80.0000  0.0    76.0000  0.0    78.0000  0.0    218.0680
4    76.0000  0.0   106.0000  0.0    86.0000  0.0    96.0000  0.0     61.9051
4    76.0000  0.0   106.0000  0.0    88.0000  0.0    94.0000  0.0     66.6806
4    76.0000  0.0   106.0000  0.0    90.0000  0.0    92.0000  0.0     74.9810
4    76.0000  0.0    94.0000  0.0    82.0000  0.0    88.0000  0.0     78.4650
4    76.0000  0.0    94.0000  0.0    84.0000  0.0    86.0000  0.0     75.9430
4    76.0000  0.0    88.0000  0.0    80.0000  0.0    84.0000  0.0    132.3932
4    76.0000  0.0    82.0000  0.0    78.0000  0.0    80.0000  0.0    253.3242
4    78.0000  0.0   108.0000  0.0    88.0000  0.0    98.0000  0.0     63.4658
4    78.0000  0.0   108.0000  0.0    90.0000  0.0    96.0000  0.0     61.6444
4    78.0000  0.0   108.0000  0.0    92.0000  0.0    94.0000  0.0     57.1221
4    78.0000  0.0    96.0000  0.0    84.0000  0.0    90.0000  0.0     81.5081
4    78.0000  0.0    96.0000  0.0    86.0000  0.0    88.0000  0.0     70.2456
4    78.0000  0.0    90.0000  0.0    82.0000  0.0    86.0000  0.0    147.1253
4    78.0000  0.0    84.0000  0.0    80.0000  0.0    82.0000  0.0    223.4276
4    80.0000  0.0   110.0000  0.0    90.0000  0.0   100.0000  0.0     64.1187
4    80.0000  0.0   110.0000  0.0    92.0000  0.0    98.0000  0.0     57.6059
4    80.0000  0.0   110.0000  0.0    94.0000  0.0    96.0000  0.0     53.5465
4    80.0000  0.0    98.0000  0.0    86.0000  0.0    92.0000  0.0     86.9489
4    80.0000  0.0    98.0000  0.0    88.0000  0.0    90.0000  0.0     83.8808
4    80.0000  0.0    92.0000  0.0    84.0000  0.0    88.0000  0.0    134.3679
4    80.0000  0.0    86.0000  0.0    82.0000  0.0    84.0000  0.0    259.0796
4    82.0000  0.0   100.0000  0.0    88.0000  0.0    94.0000  0.0     83.8572
4    82.0000  0.0   100.0000  0.0    90.0000  0.0    92.0000  0.0     84.5121
4    82.0000  0.0    94.0000  0.0    86.0000  0.0    90.0000  0.0    121.3607
4    82.0000  0.0    88.0000  0.0    84.0000  0.0    86.0000  0.0    236.4627
4    84.0000  0.0   102.0000  0.0    90.0000  0.0    96.0000  0.0     76.0602
4    84.0000  0.0   102.0000  0.0    92.0000  0.0    94.0000  0.0     61.8739
4    84.0000  0.0    96.0000  0.0    88.0000  0.0    92.0000  0.0    128.0498
4    84.0000  0.0    90.0000  0.0    86.0000  0.0    88.0000  0.0    197.5082
4    86.0000  0.0   104.0000  0.0    92.0000  0.0    98.0000  0.0     62.9926
4    86.0000  0.0   104.0000  0.0    94.0000  0.0    96.0000  0.0     52.7064
4    86.0000  0.0    98.0000  0.0    90.0000  0.0    94.0000  0.0    111.1360
4    86.0000  0.0    92.0000  0.0    88.0000  0.0    90.0000  0.0    194.5123
4    88.0000  0.0   106.0000  0.0    94.0000  0.0   100.0000  0.0     57.1643
4    88.0000  0.0   106.0000  0.0    96.0000  0.0    98.0000  0.0     56.2165
4    88.0000  0.0   100.0000  0.0    92.0000  0.0    96.0000  0.0     83.7632
4    88.0000  0.0    94.0000  0.0    90.0000  0.0    92.0000  0.0    167.4494
4    90.0000  0.0   108.0000  0.0    96.0000  0.0   102.0000  0.0     59.2739
4    90.0000  0.0   108.0000  0.0    98.0000  0.0   100.0000  0.0     59.1605
4    90.0000  0.0   102.0000  0.0    94.0000  0.0    98.0000  0.0     70.4921
4    90.0000  0.0    96.0000  0.0    92.0000  0.0    94.0000  0.0    155.3907
4    92.0000  0.0   110.0000  0.0    98.0000  0.0   104.0000  0.0     58.4050
4    92.0000  0.0   110.0000  0.0   100.0000  0.0   102.0000  0.0     56.0600
4    92.0000  0.0   104.0000  0.0    96.0000  0.0   100.0000  0.0     70.1128
4    92.0000  0.0    98.0000  0.0    94.0000  0.0    96.0000  0.0    203.5073
4    94.0000  0.0   106.0000  0.0    98.0000  0.0   102.0000  0.0     62.2561
4    94.0000  0.0   100.0000  0.0    96.0000  0.0    98.0000  0.0    209.8911
4    96.0000  0.0   108.0000  0.0   100.0000  0.0   104.0000  0.0     63.4069
4    96.0000  0.0   102.0000  0.0    98.0000  0.0   100.0000  0.0    254.7693
4    98.0000  0.0   110.0000  0.0   102.0000  0.0   106.0000  0.0     69.6845
4    98.0000  0.0   104.0000  0.0   100.0000  0.0   102.0000  0.0    227.5644
4   100.0000  0.0   106.0000  0.0   102.0000  0.0   104.0000  0.0    208.7777
4   102.0000  0.0   108.0000  0.0   104.0000  0.0   106.0000  0.0    213.1659
4   104.0000  0.0   110.0000  0.0   106.0000  0.0   108.0000  0.0    332.8141
4 2 0 0 0 4 0 6 0 561.3737
4 2 0 0 0 6 0 8 0 490.0161
4 2 0 0 0 8 0 10 0 447.9446
4 2 0 0 0 10 0 12 0 344.0104
4 2 0 0 0 12 0 14 0 289.2342
4 2 0 0 0 14 0 16 0 268.0591
4 4 0 2 0 6 0 8 0 531.5122
4 4 0 2 0 8 0 10 0 510.4565
4 4 0 2 0 10 0 12 0 410.7281
4 4 0 2 0 12 0 14 0 352.9006
4 4 0 2 0 14 0 16 0 325.9933
4 4 0 2 0 16 0 18 0 398.8786
4 4 0 0 0 8 0 12 0 461.2848
4 4 0 0 0 12 0 16 0 320.2102
4 4 0 0 0 16 0 20 0 387.8605
4 4 0 0 0 20 0 24 0 502.9197
4 4 0 0 0 24 0 28 0 380.8277
4 4 0 0 0 28 0 32 0 314.322
4 6 0 4 0 8 0 10 0 400.734
4 6 0 4 0 10 0 12 0 358.7221
4 6 0 4 0 12 0 14 0 324.6176
4 6 0 4 0 14 0 16 0 312.172
4 6 0 4 0 16 0 18 0 382.3069
4 6 0 4 0 18 0 20 0 420.9465
4 6 0 2 0 10 0 14 0 361.5797
4 6 0 2 0 14 0 18 0 343.5233
4 6 0 2 0 18 0 22 0 485.548
4 6 0 2 0 22 0 26 0 458.7349
4 6 0 2 0 26 0 30 0 334.0341
4 6 0 2 0 30 0 34 0 309.1032
4 6 0 0 0 12 0 18 0 330.4602
4 6 0 0 0 18 0 24 0 468.3406
4 6 0 0 0 24 0 30 0 368.4338
4 6 0 0 0 30 0 36 0 262.6256
4 6 0 0 0 36 0 42 0 350.6119
4 6 0 0 0 42 0 48 0 291.7162
4 8 0 6 0 10 0 12 0 383.2416
4 8 0 6 0 12 0 14 0 357.6515
4 8 0 6 0 14 0 16 0 361.9748
4 8 0 6 0 16 0 18 0 446.8264
4 8 0 6 0 18 0 20 0 494.2836
4 8 0 6 0 20 0 22 0 661.5183
4 8 0 4 0 12 0 16 0 347.1726
4 8 0 4 0 16 0 20 0 439.0981
4 8 0 4 0 20 0 24 0 579.5937
4 8 0 4 0 24 0 28 0 445.9307
4 8 0 4 0 28 0 32 0 350.1316
4 8 0 4 0 32 0 36 0 227.7847
4 8 0 2 0 14 0 20 0 383.9507
4 8 0 2 0 20 0 26 0 549.3771
4 8 0 2 0 26 0 32 0 358.2607
4 8 0 2 0 32 0 38 0 255.8669
4 8 0 2 0 38 0 44 0 362.2219
4 8 0 2 0 44 0 50 0 292.093
4 8 0 0 0 16 0 24 0 462.8576
4 8 0 0 0 24 0 32 0 390.3565
4 8 0 0 0 32 0 40 0 280.7528
4 8 0 0 0 40 0 48 0 311.5334
4 8 0 0 0 48 0 56 0 225.8414
4 8 0 0 0 56 0 64 0 240.4651
4 10 0 8 0 12 0 14 0 272.6279
4 10 0 8 0 14 0 16 0 303.9514
4 10 0 8 0 16 0 18 0 395.7917
4 10 0 8 0 18 0 20 0 456.4035
4 10 0 8 0 20 0 22 0 621.9237
4 10 0 8 0 22 0 24 0 530.4645
4 10 0 6 0 14 0 18 0 348.3971
4 10 0 6 0 22 0 26 0 532.2413
4 10 0 6 0 26 0 30 0 384.1087
4 10 0 6 0 30 0 34 0 341.9061
4 10 0 6 0 34 0 38 0 257.8605
4 10 0 6 0 18 0 22 0 532.4743
4 10 0 4 0 16 0 22 0 460.4996
4 10 0 4 0 22 0 28 0 488.0331
4 10 0 4 0 28 0 34 0 334.8462
4 10 0 4 0 34 0 40 0 296.8669
4 10 0 4 0 40 0 46 0 324.3166
4 10 0 4 0 46 0 52 0 260.6614
4 10 0 2 0 18 0 26 0 515.1116
4 10 0 2 0 26 0 34 0 352.2876
4 10 0 2 0 34 0 42 0 305.1019
4 10 0 2 0 42 0 50 0 294.5012
4 10 0 2 0 50 0 58 0 222.2582
4 10 0 2 0 58 0 66 0 218.6197
4 10 0 0 0 20 0 30 0 506.3745
4 10 0 0 0 30 0 40 0 308.6502
4 10 0 0 0 40 0 50 0 307.834
4 10 0 0 0 50 0 60 0 226.3783
4 10 0 0 0 60 0 70 0 172.9566
4 10 0 0 0 70 0 80 0 89.9
4 12 0 10 0 14 0 16 0 231.3576
4 12 0 10 0 16 0 18 0 308.5808
4 12 0 10 0 18 0 20 0 372.5102
4 12 0 10 0 20 0 22 0 517.118
4 12 0 10 0 22 0 24 0 456.11
4 12 0 10 0 24 0 26 0 457.8409
4 12 0 8 0 16 0 20 0 353.2331
4 12 0 8 0 20 0 24 0 527.6006
4 12 0 8 0 24 0 28 0 440.5496
4 12 0 8 0 28 0 32 0 333.7201
4 12 0 8 0 32 0 36 0 218.9535
4 12 0 8 0 36 0 40 0 359.8097
4 12 0 6 0 18 0 24 0 475.8322
4 12 0 6 0 24 0 30 0 422.1078
4 12 0 6 0 30 0 36 0 282.87
4 12 0 6 0 36 0 42 0 360.0318
4 12 0 6 0 42 0 48 0 283.9044
4 12 0 6 0 48 0 54 0 214.7445
4 12 0 4 0 20 0 28 0 512.5436
4 12 0 4 0 28 0 36 0 296.1968
4 12 0 4 0 36 0 44 0 343.4661
4 12 0 4 0 44 0 52 0 264.3778
4 12 0 4 0 52 0 60 0 221.5404
4 12 0 4 0 60 0 68 0 185.1842
4 12 0 2 0 22 0 32 0 434.8932
4 12 0 2 0 32 0 42 0 285.7615
4 12 0 2 0 42 0 52 0 271.7748
4 12 0 2 0 52 0 62 0 221.2794
4 12 0 2 0 62 0 72 0 138.8972
4 12 0 2 0 72 0 82 0 93.5758
4 12 0 0 0 24 0 36 0 367.4284
4 12 0 0 0 36 0 48 0 330.7807
4 12 0 0 0 48 0 60 0 230.0784
4 12 0 0 0 60 0 72 0 155.6504
4 12 0 0 0 72 0 84 0 100.0432
4 12 0 0 0 84 0 96 0 119.7519
4 14 0 12 0 16 0 18 0 218.6221
4 14 0 12 0 18 0 20 0 298.4473
4 14 0 12 0 20 0 22 0 432.9253
4 14 0 12 0 22 0 24 0 402.1281
4 14 0 12 0 24 0 26 0 421.0069
4 14 0 12 0 26 0 28 0 337.6468
4 14 0 10 0 18 0 22 0 361.597
4 14 0 10 0 22 0 26 0 425.7919
4 14 0 10 0 26 0 30 0 323.5496
4 14 0 10 0 30 0 34 0 285.3295
4 14 0 10 0 34 0 38 0 215.6284
4 14 0 10 0 38 0 42 0 331.5701
4 14 0 8 0 20 0 26 0 466.5616
4 14 0 8 0 26 0 32 0 336.6342
4 14 0 8 0 32 0 38 0 235.627
4 14 0 8 0 38 0 44 0 323.8814
4 14 0 8 0 44 0 50 0 254.5624
4 14 0 8 0 50 0 56 0 185.2997
4 14 0 6 0 22 0 30 0 422.1878
4 14 0 6 0 30 0 38 0 278.3105
4 14 0 6 0 38 0 46 0 324.4717
4 14 0 6 0 46 0 54 0 218.6696
4 14 0 6 0 54 0 62 0 238.3272
4 14 0 6 0 62 0 70 0 149.2381
4 14 0 4 0 24 0 34 0 375.257
4 14 0 4 0 34 0 44 0 280.3751
4 14 0 4 0 44 0 54 0 237.8493
4 14 0 4 0 54 0 64 0 230.6232
4 14 0 4 0 64 0 74 0 113.0567
4 14 0 4 0 74 0 84 0 99.4422
4 14 0 2 0 26 0 38 0 312.1554
4 14 0 2 0 38 0 50 0 312.7196
4 14 0 2 0 50 0 62 0 214.4511
4 14 0 2 0 62 0 74 0 129.4087
4 14 0 2 0 74 0 86 0 103.8005
4 14 0 2 0 86 0 98 0 121.1451
4 16 0 14 0 18 0 20 0 231.0228
4 16 0 14 0 20 0 22 0 343.7435
4 16 0 14 0 22 0 24 0 340.8878
4 16 0 14 0 24 0 26 0 373.6321
4 16 0 14 0 26 0 28 0 305.56
4 16 0 14 0 28 0 30 0 253.7856
4 16 0 12 0 20 0 24 0 366.645
4 16 0 12 0 24 0 28 0 362.3609
4 16 0 12 0 28 0 32 0 277.3494
4 16 0 12 0 32 0 36 0 185.3213
4 16 0 12 0 36 0 40 0 306.0033
4 16 0 12 0 40 0 44 0 250.9946
4 16 0 10 0 22 0 28 0 375.067
4 16 0 10 0 28 0 34 0 272.4845
4 16 0 10 0 34 0 40 0 240.8725
4 16 0 10 0 40 0 46 0 255.5276
4 16 0 10 0 46 0 52 0 206.1226
4 16 0 10 0 52 0 58 0 187.3916
4 16 0 8 0 24 0 32 0 358.1431
4 16 0 8 0 32 0 40 0 245.1582
4 16 0 8 0 40 0 48 0 259.6413
4 16 0 8 0 48 0 56 0 192.6168
4 16 0 8 0 56 0 64 0 213.6595
4 16 0 8 0 64 0 72 0 112.0463
4 16 0 6 0 26 0 36 0 294.6412
4 16 0 6 0 36 0 46 0 307.8344
4 16 0 6 0 46 0 56 0 209.6203
4 16 0 6 0 56 0 66 0 213.495
4 16 0 6 0 66 0 76 0 91.2393
4 16 0 6 0 76 0 86 0 100.7399
4 16 0 4 0 28 0 40 0 280.1195
4 16 0 4 0 40 0 52 0 259.6389
4 16 0 4 0 52 0 64 0 203.582
4 16 0 4 0 64 0 76 0 107.5524
4 16 0 4 0 76 0 88 0 99.0195
4 16 0 4 0 88 0 100 0 120.2977
4 18 0 16 0 20 0 22 0 448.4611
4 18 0 16 0 22 0 24 0 456.5498
4 18 0 16 0 24 0 26 0 527.0864
4 18 0 16 0 26 0 28 0 437.0549
4 18 0 16 0 28 0 30 0 347.5454
4 18 0 16 0 30 0 32 0 385.2025
4 18 0 14 0 22 0 26 0 438.8553
4 18 0 14 0 26 0 30 0 360.0627
4 18 0 14 0 30 0 34 0 307.8871
4 18 0 14 0 34 0 38 0 223.0099
4 18 0 14 0 38 0 42 0 349.9997
4 18 0 14 0 42 0 46 0 256.2345
4 18 0 12 0 24 0 30 0 412.7137
4 18 0 12 0 30 0 36 0 267.3318
4 18 0 12 0 36 0 42 0 328.7559
4 18 0 12 0 42 0 48 0 246.7558
4 18 0 12 0 48 0 54 0 189.8214
4 18 0 12 0 54 0 60 0 230.314
4 18 0 10 0 26 0 34 0 332.1458
4 18 0 10 0 34 0 42 0 265.6153
4 18 0 10 0 42 0 50 0 244.8678
4 18 0 10 0 50 0 58 0 192.3668
4 18 0 10 0 58 0 66 0 199.6219
4 18 0 10 0 66 0 74 0 90.7963
4 18 0 8 0 28 0 38 0 287.2955
4 18 0 8 0 38 0 48 0 304.2039
4 18 0 8 0 48 0 58 0 208.4516
4 18 0 8 0 58 0 68 0 192.5493
4 18 0 8 0 68 0 78 0 80.6803
4 18 0 8 0 78 0 88 0 101.4468
4 18 0 6 0 30 0 42 0 291.4202
4 18 0 6 0 42 0 54 0 237.2167
4 18 0 6 0 54 0 66 0 220.8906
4 18 0 6 0 66 0 78 0 93.5007
4 18 0 6 0 78 0 90 0 105.8739
4 18 0 6 0 90 0 102 0 124.1303
4 20 0 18 0 22 0 24 0 384.791
4 20 0 18 0 24 0 26 0 505.3566
4 20 0 18 0 26 0 28 0 453.6183
4 20 0 18 0 28 0 30 0 352.2198
4 20 0 18 0 30 0 32 0 386.6295
4 20 0 18 0 32 0 34 0 284.3339
4 20 0 16 0 24 0 28 0 492.0382
4 20 0 16 0 28 0 32 0 363.7633
4 20 0 16 0 32 0 36 0 238.4974
4 20 0 16 0 36 0 40 0 389.9566
4 20 0 16 0 40 0 44 0 315.4428
4 20 0 16 0 44 0 48 0 279.3862
4 20 0 14 0 26 0 32 0 387.3279
4 20 0 14 0 32 0 38 0 250.1568
4 20 0 14 0 38 0 44 0 343.1215
4 20 0 14 0 44 0 50 0 257.9818
4 20 0 14 0 50 0 56 0 190.6689
4 20 0 14 0 56 0 62 0 251.3987
4 20 0 12 0 28 0 36 0 303.125
4 20 0 12 0 36 0 44 0 333.9478
4 20 0 12 0 44 0 52 0 241.3392
4 20 0 12 0 52 0 60 0 216.009
4 20 0 12 0 60 0 68 0 189.7961
4 20 0 12 0 68 0 76 0 84.1209
4 20 0 10 0 30 0 40 0 299.0086
4 20 0 10 0 40 0 50 0 271.5248
4 20 0 10 0 50 0 60 0 205.7712
4 20 0 10 0 60 0 70 0 170.305
4 20 0 10 0 70 0 80 0 85.7787
4 20 0 10 0 80 0 90 0 107.4048
4 20 0 8 0 32 0 44 0 272.7749
4 20 0 8 0 44 0 56 0 231.1746
4 20 0 8 0 56 0 68 0 215.1086
4 20 0 8 0 68 0 80 0 86.2087
4 20 0 8 0 80 0 92 0 113.383
4 20 0 8 0 92 0 104 0 125.0826
4 22 0 20 0 24 0 26 0 563.9373
4 22 0 20 0 26 0 28 0 614.2784
4 22 0 20 0 28 0 30 0 472.7883
4 22 0 20 0 30 0 32 0 508.0544
4 22 0 20 0 32 0 34 0 371.3408
4 22 0 20 0 34 0 36 0 222.9607
4 22 0 18 0 26 0 30 0 527.9972
4 22 0 18 0 30 0 34 0 417.4981
4 22 0 18 0 34 0 38 0 294.8764
4 22 0 18 0 38 0 42 0 474.4147
4 22 0 18 0 42 0 46 0 328.7958
4 22 0 18 0 46 0 50 0 302.8897
4 22 0 16 0 28 0 34 0 411.8553
4 22 0 16 0 34 0 40 0 334.1465
4 22 0 16 0 40 0 46 0 348.2618
4 22 0 16 0 46 0 52 0 275.0482
4 22 0 16 0 52 0 58 0 259.7835
4 22 0 16 0 58 0 64 0 279.7466
4 22 0 14 0 30 0 38 0 351.3557
4 22 0 14 0 38 0 46 0 381.7104
4 22 0 14 0 46 0 54 0 243.6735
4 22 0 14 0 54 0 62 0 282.0382
4 22 0 14 0 62 0 70 0 185.5047
4 22 0 14 0 70 0 78 0 98.9023
4 22 0 12 0 32 0 42 0 312.8046
4 22 0 12 0 42 0 52 0 274.6003
4 22 0 12 0 52 0 62 0 244.475
4 22 0 12 0 62 0 72 0 161.4872
4 22 0 12 0 72 0 82 0 105.0621
4 22 0 12 0 82 0 92 0 128.6451
4 22 0 10 0 34 0 46 0 309.6311
4 22 0 10 0 46 0 58 0 242.4038
4 22 0 10 0 58 0 70 0 208.9643
4 22 0 10 0 70 0 82 0 95.3727
4 22 0 10 0 82 0 94 0 123.9488
4 22 0 10 0 94 0 106 0 142.167
4 24 0 22 0 26 0 28 0 430.3203
4 24 0 22 0 28 0 30 0 352.4505
4 24 0 22 0 30 0 32 0 374.6579
4 24 0 22 0 32 0 34 0 262.6316
4 24 0 22 0 34 0 36 0 150.5659
4 24 0 22 0 36 0 38 0 329.6603
4 24 0 20 0 28 0 32 0 395.6552
4 24 0 20 0 32 0 36 0 256.2964
4 24 0 20 0 36 0 40 0 425.4179
4 24 0 20 0 40 0 44 0 335.9293
4 24 0 20 0 44 0 48 0 289.8873
4 24 0 20 0 48 0 52 0 252.6967
4 24 0 18 0 30 0 36 0 338.9674
4 24 0 18 0 36 0 42 0 406.9649
4 24 0 18 0 42 0 48 0 286.393
4 24 0 18 0 48 0 54 0 229.0085
4 24 0 18 0 54 0 60 0 298.3882
4 24 0 18 0 60 0 66 0 252.293
4 24 0 16 0 32 0 40 0 300.1377
4 24 0 16 0 40 0 48 0 312.7223
4 24 0 16 0 48 0 56 0 234.3
4 24 0 16 0 56 0 64 0 283.8215
4 24 0 16 0 64 0 72 0 154.1113
4 24 0 16 0 72 0 80 0 114.0908
4 24 0 14 0 34 0 44 0 300.1584
4 24 0 14 0 44 0 54 0 249.6774
4 24 0 14 0 54 0 64 0 267.0266
4 24 0 14 0 64 0 74 0 139.7593
4 24 0 14 0 74 0 84 0 112.744
4 24 0 14 0 84 0 94 0 127.9178
4 24 0 12 0 36 0 48 0 350.9818
4 24 0 12 0 48 0 60 0 236.2332
4 24 0 12 0 60 0 72 0 181.4941
4 24 0 12 0 72 0 84 0 107.2022
4 24 0 12 0 84 0 96 0 122.7011
4 24 0 12 0 96 0 108 0 152.1143
4 26 0 24 0 28 0 30 0 643.1808
4 26 0 24 0 30 0 32 0 681.7055
4 26 0 24 0 32 0 34 0 412.0324
4 26 0 24 0 34 0 36 0 185.5241
4 26 0 24 0 36 0 38 0 354.5268
4 26 0 24 0 38 0 40 0 458.2104
4 26 0 22 0 30 0 34 0 524.8576
4 26 0 22 0 34 0 38 0 237.3355
4 26 0 22 0 38 0 42 0 395.6628
4 26 0 22 0 42 0 46 0 244.2631
4 26 0 22 0 46 0 50 0 218.2336
4 26 0 22 0 50 0 54 0 159.7807
4 26 0 20 0 32 0 38 0 312.6395
4 26 0 20 0 38 0 44 0 390.0917
4 26 0 20 0 44 0 50 0 259.5086
4 26 0 20 0 50 0 56 0 200.4329
4 26 0 20 0 56 0 62 0 282.1184
4 26 0 20 0 62 0 68 0 207.9012
4 26 0 18 0 34 0 42 0 303.7161
4 26 0 18 0 42 0 50 0 265.8409
4 26 0 18 0 50 0 58 0 220.2774
4 26 0 18 0 58 0 66 0 248.7237
4 26 0 18 0 66 0 74 0 117.9252
4 26 0 18 0 74 0 82 0 111.0178
4 26 0 16 0 36 0 46 0 368.965
4 26 0 16 0 46 0 56 0 228.5531
4 26 0 16 0 56 0 66 0 260.597
4 26 0 16 0 66 0 76 0 114.983
4 26 0 16 0 76 0 86 0 117.3628
4 26 0 16 0 86 0 96 0 129.8642
4 26 0 14 0 38 0 50 0 341.4567
4 26 0 14 0 50 0 62 0 224.6692
4 26 0 14 0 62 0 74 0 154.0542
4 26 0 14 0 74 0 86 0 111.3421
4 26 0 14 0 86 0 98 0 127.1013
4 26 0 14 0 98 0 110 0 154.9504
4 28 0 26 0 30 0 32 0 1125.2506
4 28 0 26 0 32 0 34 0 706.4361
4 28 0 26 0 34 0 36 0 220.8961
4 28 0 26 0 36 0 38 0 359.6088
4 28 0 26 0 38 0 40 0 484.0867
4 28 0 26 0 40 0 42 0 365.3979
4 28 0 24 0 32 0 36 0 499.5215
4 28 0 24 0 36 0 40 0 401.5046
4 28 0 24 0 40 0 44 0 310.8639
4 28 0 24 0 44 0 48 0 216.1652
4 28 0 24 0 48 0 52 0 180.568
4 28 0 24 0 52 0 56 0 154.6971
4 28 0 22 0 34 0 40 0 289.795
4 28 0 22 0 40 0 46 0 289.374
4 28 0 22 0 46 0 52 0 193.8013
4 28 0 22 0 52 0 58 0 185.816
4 28 0 22 0 58 0 64 0 213.0442
4 28 0 22 0 64 0 70 0 142.7002
4 28 0 20 0 36 0 44 0 381.4215
4 28 0 20 0 44 0 52 0 230.4073
4 28 0 20 0 52 0 60 0 216.2029
4 28 0 20 0 60 0 68 0 206.6412
4 28 0 20 0 68 0 76 0 92.8505
4 28 0 20 0 76 0 84 0 109.2655
4 28 0 18 0 38 0 48 0 359.2329
4 28 0 18 0 48 0 58 0 211.8396
4 28 0 18 0 58 0 68 0 222.076
4 28 0 18 0 68 0 78 0 95.0534
4 28 0 18 0 78 0 88 0 113.8398
4 28 0 18 0 88 0 98 0 130.3804
4 28 0 16 0 40 0 52 0 280.3299
4 28 0 16 0 52 0 64 0 222.5005
4 28 0 16 0 64 0 76 0 131.4967
4 28 0 16 0 76 0 88 0 112.5355
4 28 0 16 0 88 0 100 0 134.2201
4 30 0 28 0 32 0 34 0 1279.3043
4 30 0 28 0 34 0 36 0 325.0825
4 30 0 28 0 36 0 38 0 363.8311
4 30 0 28 0 38 0 40 0 523.5585
4 30 0 28 0 40 0 42 0 405.007
4 30 0 28 0 42 0 44 0 251.5499
4 30 0 26 0 34 0 38 0 314.9075
4 30 0 26 0 38 0 42 0 464.9537
4 30 0 26 0 42 0 46 0 237.5783
4 30 0 26 0 46 0 50 0 181.3795
4 30 0 26 0 50 0 54 0 132.4053
4 30 0 26 0 54 0 58 0 191.8533
4 30 0 24 0 36 0 42 0 404.2732
4 30 0 24 0 42 0 48 0 227.6414
4 30 0 24 0 48 0 54 0 159.6708
4 30 0 24 0 54 0 60 0 203.8111
4 30 0 24 0 60 0 66 0 185.0266
4 30 0 24 0 66 0 72 0 97.7429
4 30 0 22 0 38 0 46 0 383.6518
4 30 0 22 0 46 0 54 0 175.6869
4 30 0 22 0 54 0 62 0 212.3908
4 30 0 22 0 62 0 70 0 153.7433
4 30 0 22 0 70 0 78 0 83.2939
4 30 0 22 0 78 0 86 0 99.7324
4 30 0 20 0 40 0 50 0 289.2106
4 30 0 20 0 50 0 60 0 192.9531
4 30 0 20 0 60 0 70 0 183.4205
4 30 0 20 0 70 0 80 0 92.5917
4 30 0 20 0 80 0 90 0 113.0369
4 30 0 20 0 90 0 100 0 127.4375
4 30 0 18 0 42 0 54 0 225.9085
4 30 0 18 0 54 0 66 0 227.9617
4 30 0 18 0 66 0 78 0 105.6605
4 30 0 18 0 78 0 90 0 111.2756
4 30 0 18 0 90 0 102 0 132.1039
4 32 0 30 0 34 0 36 0 592.2568
4 32 0 30 0 36 0 38 0 366.1715
4 32 0 30 0 38 0 40 0 581.2524
4 32 0 30 0 40 0 42 0 476.3961
4 32 0 30 0 42 0 44 0 292.9815
4 32 0 30 0 44 0 46 0 255.464
4 32 0 28 0 36 0 40 0 424.4852
4 32 0 28 0 40 0 44 0 386.4973
4 32 0 28 0 44 0 48 0 221.2033
4 32 0 28 0 48 0 52 0 170.6186
4 32 0 28 0 52 0 56 0 146.0834
4 32 0 28 0 56 0 60 0 219.2045
4 32 0 26 0 38 0 44 0 465.8083
4 32 0 26 0 44 0 50 0 210.5877
4 32 0 26 0 50 0 56 0 147.5638
4 32 0 26 0 56 0 62 0 211.9822
4 32 0 26 0 62 0 68 0 169.3608
4 32 0 26 0 68 0 74 0 77.8033
4 32 0 24 0 40 0 48 0 320.6747
4 32 0 24 0 48 0 56 0 164.9297
4 32 0 24 0 56 0 64 0 209.9237
4 32 0 24 0 64 0 72 0 127.0424
4 32 0 24 0 72 0 80 0 89.526
4 32 0 24 0 80 0 88 0 100.6681
4 32 0 22 0 42 0 52 0 227.271
4 32 0 22 0 52 0 62 0 186.6702
4 32 0 22 0 62 0 72 0 144.1397
4 32 0 22 0 72 0 82 0 92.5249
4 32 0 22 0 82 0 92 0 108.6385
4 32 0 22 0 92 0 102 0 115.1347
4 32 0 20 0 44 0 56 0 206.8392
4 32 0 20 0 56 0 68 0 217.4355
4 32 0 20 0 68 0 80 0 90.1949
4 32 0 20 0 80 0 92 0 109.6266
4 32 0 20 0 92 0 104 0 132.9122
4 34 0 32 0 36 0 38 0 251.6815
4 34 0 32 0 38 0 40 0 452.4964
4 34 0 32 0 40 0 42 0 422.2828
4 34 0 32 0 42 0 44 0 265.3339
4 34 0 32 0 44 0 46 0 224.6858
4 34 0 32 0 46 0 48 0 159.7347
4 34 0 30 0 38 0 42 0 474.3287
4 34 0 30 0 42 0 46 0 261.1143
4 34 0 30 0 46 0 50 0 170.8456
4 34 0 30 0 50 0 54 0 122.5366
4 34 0 30 0 54 0 58 0 176.5024
4 34 0 30 0 58 0 62 0 189.1223
4 34 0 28 0 40 0 46 0 352.0166
4 34 0 28 0 46 0 52 0 164.8647
4 34 0 28 0 52 0 58 0 148.0433
4 34 0 28 0 58 0 64 0 184.9585
4 34 0 28 0 64 0 70 0 134.5696
4 34 0 28 0 70 0 76 0 75.5251
4 34 0 26 0 42 0 50 0 230.0822
4 34 0 26 0 50 0 58 0 146.9602
4 34 0 26 0 58 0 66 0 182.6628
4 34 0 26 0 66 0 74 0 94.3072
4 34 0 26 0 74 0 82 0 89.1782
4 34 0 26 0 82 0 90 0 101.1832
4 34 0 24 0 44 0 54 0 187.0696
4 34 0 24 0 54 0 64 0 188.3787
4 34 0 24 0 64 0 74 0 115.2237
4 34 0 24 0 74 0 84 0 93.6766
4 34 0 24 0 84 0 94 0 102.9067
4 34 0 24 0 94 0 104 0 118.3395
4 34 0 22 0 46 0 58 0 169.551
4 34 0 22 0 58 0 70 0 174.3373
4 34 0 22 0 70 0 82 0 83.1706
4 34 0 22 0 82 0 94 0 105.414
4 34 0 22 0 94 0 106 0 117.0153
4 36 0 34 0 38 0 40 0 223.8132
4 36 0 34 0 40 0 42 0 251.3822
4 36 0 34 0 42 0 44 0 171.6942
4 36 0 34 0 44 0 46 0 148.119
4 36 0 34 0 46 0 48 0 101.5805
4 36 0 34 0 48 0 50 0 92.2682
4 36 0 32 0 40 0 44 0 270.9714
4 36 0 32 0 44 0 48 0 156.8859
4 36 0 32 0 48 0 52 0 107.3859
4 36 0 32 0 52 0 56 0 84.7389
4 36 0 32 0 56 0 60 0 127.0794
4 36 0 32 0 60 0 64 0 121.2235
4 36 0 30 0 42 0 48 0 195.5114
4 36 0 30 0 48 0 54 0 113.3167
4 36 0 30 0 54 0 60 0 142.4484
4 36 0 30 0 60 0 66 0 141.8949
4 36 0 30 0 66 0 72 0 84.0338
4 36 0 30 0 72 0 78 0 68.977
4 36 0 28 0 44 0 52 0 160.9586
4 36 0 28 0 52 0 60 0 127.8139
4 36 0 28 0 60 0 68 0 142.7987
4 36 0 28 0 68 0 76 0 69.085
4 36 0 28 0 76 0 84 0 80.6248
4 36 0 28 0 84 0 92 0 91.146
4 36 0 26 0 46 0 56 0 133.0159
4 36 0 26 0 56 0 66 0 161.0189
4 36 0 26 0 66 0 76 0 83.3331
4 36 0 26 0 76 0 86 0 84.1825
4 36 0 26 0 86 0 96 0 89.4666
4 36 0 26 0 96 0 106 0 111.1046
4 36 0 24 0 48 0 60 0 138.0057
4 36 0 24 0 60 0 72 0 132.9934
4 36 0 24 0 72 0 84 0 75.8024
4 36 0 24 0 84 0 96 0 83.289
4 36 0 24 0 96 0 108 0 96.8448
4 38 0 36 0 40 0 42 0 388.7683
4 38 0 36 0 42 0 44 0 306.2827
4 38 0 36 0 44 0 46 0 284.551
4 38 0 36 0 46 0 48 0 189.2314
4 38 0 36 0 48 0 50 0 165.4997
4 38 0 36 0 50 0 52 0 136.2655
4 38 0 34 0 42 0 46 0 259.0215
4 38 0 34 0 46 0 50 0 150.041
4 38 0 34 0 50 0 54 0 98.3555
4 38 0 34 0 54 0 58 0 121.1456
4 38 0 34 0 58 0 62 0 140.24
4 38 0 34 0 62 0 66 0 130.3656
4 38 0 32 0 44 0 50 0 196.7837
4 38 0 32 0 50 0 56 0 105.0656
4 38 0 32 0 56 0 62 0 143.2514
4 38 0 32 0 62 0 68 0 128.3788
4 38 0 32 0 68 0 74 0 66.2637
4 38 0 32 0 74 0 80 0 80.0042
4 38 0 30 0 46 0 54 0 140.9454
4 38 0 30 0 54 0 62 0 147.8101
4 38 0 30 0 62 0 70 0 127.3683
4 38 0 30 0 70 0 78 0 73.1794
4 38 0 30 0 78 0 86 0 92.5776
4 38 0 30 0 86 0 94 0 94.816
4 38 0 28 0 48 0 58 0 131.4131
4 38 0 28 0 58 0 68 0 152.8586
4 38 0 28 0 68 0 78 0 74.4669
4 38 0 28 0 78 0 88 0 89.788
4 38 0 28 0 88 0 98 0 95.6833
4 38 0 28 0 98 0 108 0 113.4997
4 38 0 26 0 50 0 62 0 132.2621
4 38 0 26 0 62 0 74 0 117.1363
4 38 0 26 0 74 0 86 0 86.1347
4 38 0 26 0 86 0 98 0 88.2232
4 38 0 26 0 98 0 110 0 91.706
4 40 0 38 0 42 0 44 0 413.0315
4 40 0 38 0 44 0 46 0 435.1593
4 40 0 38 0 46 0 48 0 265.3143
4 40 0 38 0 48 0 50 0 209.7941
4 40 0 38 0 50 0 52 0 160.549
4 40 0 38 0 52 0 54 0 112.1504
4 40 0 36 0 44 0 48 0 346.4345
4 40 0 36 0 48 0 52 0 178.0219
4 40 0 36 0 52 0 56 0 125.4317
4 40 0 36 0 56 0 60 0 191.0395
4 40 0 36 0 60 0 64 0 194.6116
4 40 0 36 0 64 0 68 0 177.8927
4 40 0 34 0 46 0 52 0 190.9411
4 40 0 34 0 52 0 58 0 124.3234
4 40 0 34 0 58 0 64 0 170.2714
4 40 0 34 0 64 0 70 0 135.717
4 40 0 34 0 70 0 76 0 83.5988
4 40 0 34 0 76 0 82 0 95.5996
4 40 0 32 0 48 0 56 0 143.7923
4 40 0 32 0 56 0 64 0 167.1892
4 40 0 32 0 64 0 72 0 120.4033
4 40 0 32 0 72 0 80 0 90.6145
4 40 0 32 0 80 0 88 0 103.5456
4 40 0 32 0 88 0 96 0 105.734
4 40 0 30 0 50 0 60 0 135.9027
4 40 0 30 0 60 0 70 0 154.1607
4 40 0 30 0 70 0 80 0 84.701
4 40 0 30 0 80 0 90 0 105.1311
4 40 0 30 0 90 0 100 0 110.0028
4 40 0 30 0 100 0 110 0 127.9399
4 40 0 28 0 52 0 64 0 144.675
4 40 0 28 0 64 0 76 0 115.7293
4 40 0 28 0 76 0 88 0 93.8495
4 40 0 28 0 88 0 100 0 101.2076
4 42 0 40 0 44 0 46 0 403.5992
4 42 0 40 0 46 0 48 0 279.9445
4 42 0 40 0 48 0 50 0 207.4891
4 42 0 40 0 50 0 52 0 147.9668
4 42 0 40 0 52 0 54 0 94.9796
4 42 0 40 0 54 0 56 0 135.9999
4 42 0 38 0 46 0 50 0 255.6196
4 42 0 38 0 50 0 54 0 133.7438
4 42 0 38 0 54 0 58 0 163.8026
4 42 0 38 0 58 0 62 0 195.4277
4 42 0 38 0 62 0 66 0 193.9266
4 42 0 38 0 66 0 70 0 140.9788
4 42 0 36 0 48 0 54 0 168.4415
4 42 0 36 0 54 0 60 0 166.1477
4 42 0 36 0 60 0 66 0 188.4926
4 42 0 36 0 66 0 72 0 118.8689
4 42 0 36 0 72 0 78 0 107.9125
4 42 0 36 0 78 0 84 0 119.9625
4 42 0 34 0 50 0 58 0 131.1401
4 42 0 34 0 58 0 66 0 172.9092
4 42 0 34 0 66 0 74 0 104.2979
4 42 0 34 0 74 0 82 0 100.4793
4 42 0 34 0 82 0 90 0 113.5878
4 42 0 34 0 90 0 98 0 110.1826
4 42 0 32 0 52 0 62 0 134.6561
4 42 0 32 0 62 0 72 0 137.7277
4 42 0 32 0 72 0 82 0 94.978
4 42 0 32 0 82 0 92 0 113.4159
4 42 0 32 0 92 0 102 0 112.3666
4 42 0 30 0 54 0 66 0 163.4469
4 42 0 30 0 66 0 78 0 101.7614
4 42 0 30 0 78 0 90 0 103.6121
4 42 0 30 0 90 0 102 0 108.183
4 44 0 42 0 46 0 48 0 244.3321
4 44 0 42 0 48 0 50 0 202.7579
4 44 0 42 0 50 0 52 0 147.0778
4 44 0 42 0 52 0 54 0 85.727
4 44 0 42 0 54 0 56 0 110.4955
4 44 0 42 0 56 0 58 0 134.4057
4 44 0 40 0 48 0 52 0 186.8647
4 44 0 40 0 52 0 56 0 100.5996
4 44 0 40 0 56 0 60 0 151.8008
4 44 0 40 0 60 0 64 0 163.2568
4 44 0 40 0 64 0 68 0 158.8999
4 44 0 40 0 68 0 72 0 85.396
4 44 0 38 0 50 0 56 0 129.7385
4 44 0 38 0 56 0 62 0 168.3657
4 44 0 38 0 62 0 68 0 170.5836
4 44 0 38 0 68 0 74 0 92.3044
4 44 0 38 0 74 0 80 0 108.4358
4 44 0 38 0 80 0 86 0 118.6078
4 44 0 36 0 52 0 60 0 124.8307
4 44 0 36 0 60 0 68 0 171.5454
4 44 0 36 0 68 0 76 0 94.52
4 44 0 36 0 76 0 84 0 111.485
4 44 0 36 0 84 0 92 0 121.2185
4 44 0 36 0 92 0 100 0 120.2325
4 44 0 34 0 54 0 64 0 148.2429
4 44 0 34 0 64 0 74 0 122.2733
4 44 0 34 0 74 0 84 0 102.3456
4 44 0 34 0 84 0 94 0 107.6966
4 44 0 34 0 94 0 104 0 118.6645
4 44 0 32 0 56 0 68 0 159.8649
4 44 0 32 0 68 0 80 0 88.7627
4 44 0 32 0 80 0 92 0 107.2832
4 44 0 32 0 92 0 104 0 112.1844
4 46 0 44 0 48 0 50 0 169.0119
4 46 0 44 0 50 0 52 0 140.4705
4 46 0 44 0 52 0 54 0 80.1951
4 46 0 44 0 54 0 56 0 94.2787
4 46 0 44 0 56 0 58 0 113.1442
4 46 0 44 0 58 0 60 0 125.0987
4 46 0 42 0 50 0 54 0 124.1658
4 46 0 42 0 54 0 58 0 108.0478
4 46 0 42 0 58 0 62 0 136.556
4 46 0 42 0 62 0 66 0 146.7411
4 46 0 42 0 66 0 70 0 113.3054
4 46 0 42 0 70 0 74 0 75.4166
4 46 0 40 0 52 0 58 0 98.8646
4 46 0 40 0 58 0 64 0 147.1641
4 46 0 40 0 64 0 70 0 136.09
4 46 0 40 0 70 0 76 0 83.2828
4 46 0 40 0 76 0 82 0 99.6541
4 46 0 40 0 82 0 88 0 107.998
4 46 0 38 0 54 0 62 0 133.4521
4 46 0 38 0 62 0 70 0 148.8626
4 46 0 38 0 70 0 78 0 91.6749
4 46 0 38 0 78 0 86 0 110.4436
4 46 0 38 0 86 0 94 0 112.6124
4 46 0 38 0 94 0 102 0 124.2615
4 46 0 36 0 56 0 66 0 153.2801
4 46 0 36 0 66 0 76 0 106.3311
4 46 0 36 0 76 0 86 0 110.1408
4 46 0 36 0 86 0 96 0 110.9696
4 46 0 36 0 96 0 106 0 137.5619
4 46 0 34 0 58 0 70 0 148.4151
4 46 0 34 0 70 0 82 0 89.0959
4 46 0 34 0 82 0 94 0 108.9482
4 46 0 34 0 94 0 106 0 118.0813
4 48 0 46 0 50 0 52 0 133.4605
4 48 0 46 0 52 0 54 0 74.865
4 48 0 46 0 54 0 56 0 69.703
4 48 0 46 0 56 0 58 0 78.0771
4 48 0 46 0 58 0 60 0 87.6623
4 48 0 46 0 60 0 62 0 98.6709
4 48 0 44 0 52 0 56 0 76.7727
4 48 0 44 0 56 0 60 0 95.0732
4 48 0 44 0 60 0 64 0 114.8262
4 48 0 44 0 64 0 68 0 121.6924
4 48 0 44 0 68 0 72 0 70.0176
4 48 0 44 0 72 0 76 0 79.7723
4 48 0 42 0 54 0 60 0 92.4792
4 48 0 42 0 60 0 66 0 125.9642
4 48 0 42 0 66 0 72 0 92.2262
4 48 0 42 0 72 0 78 0 84.2919
4 48 0 42 0 78 0 84 0 93.2185
4 48 0 42 0 84 0 90 0 94.4906
4 48 0 40 0 56 0 64 0 117.1081
4 48 0 40 0 64 0 72 0 113.2614
4 48 0 40 0 72 0 80 0 88.6567
4 48 0 40 0 80 0 88 0 98.588
4 48 0 40 0 88 0 96 0 100.5161
4 48 0 40 0 96 0 104 0 120.4014
4 48 0 38 0 58 0 68 0 135.3328
4 48 0 38 0 68 0 78 0 85.5853
4 48 0 38 0 78 0 88 0 101.2208
4 48 0 38 0 88 0 98 0 106.3507
4 48 0 38 0 98 0 108 0 128.798
4 48 0 36 0 60 0 72 0 131.0043
4 48 0 36 0 72 0 84 0 96.8891
4 48 0 36 0 84 0 96 0 104.8991
4 48 0 36 0 96 0 108 0 127.7226
4 50 0 48 0 52 0 54 0 80.681
4 50 0 48 0 54 0 56 0 65.0289
4 50 0 48 0 56 0 58 0 66.6622
4 50 0 48 0 58 0 60 0 71.183
4 50 0 48 0 60 0 62 0 80.9073
4 50 0 48 0 62 0 64 0 86.8656
4 50 0 46 0 54 0 58 0 67.4893
4 50 0 46 0 58 0 62 0 81.0112
4 50 0 46 0 62 0 66 0 97.6573
4 50 0 46 0 66 0 70 0 82.5445
4 50 0 46 0 70 0 74 0 57.6368
4 50 0 46 0 74 0 78 0 74.6811
4 50 0 44 0 56 0 62 0 83.2796
4 50 0 44 0 62 0 68 0 106.5467
4 50 0 44 0 68 0 74 0 65.9307
4 50 0 44 0 74 0 80 0 80.3387
4 50 0 44 0 80 0 86 0 89.061
4 50 0 44 0 86 0 92 0 87.617
4 50 0 42 0 58 0 66 0 101.9802
4 50 0 42 0 66 0 74 0 82.8771
4 50 0 42 0 74 0 82 0 83.1247
4 50 0 42 0 82 0 90 0 92.8439
4 50 0 42 0 90 0 98 0 89.7651
4 50 0 42 0 98 0 106 0 111.451
4 50 0 40 0 60 0 70 0 112.0152
4 50 0 40 0 70 0 80 0 76.4621
4 50 0 40 0 80 0 90 0 93.0597
4 50 0 40 0 90 0 100 0 96.0849
4 50 0 40 0 100 0 110 0 114.2508
4 50 0 38 0 62 0 74 0 109.8962
4 50 0 38 0 74 0 86 0 94.4345
4 50 0 38 0 86 0 98 0 96.8597
4 50 0 38 0 98 0 110 0 122.3152
4 52 0 50 0 54 0 56 0 55.1255
4 52 0 50 0 56 0 58 0 53.8723
4 52 0 50 0 58 0 60 0 51.7092
4 52 0 50 0 60 0 62 0 56.2981
4 52 0 50 0 62 0 64 0 63.2569
4 52 0 50 0 64 0 66 0 75.5661
4 52 0 48 0 56 0 60 0 57.6737
4 52 0 48 0 60 0 64 0 67.8813
4 52 0 48 0 64 0 68 0 82.6809
4 52 0 48 0 68 0 72 0 50.5268
4 52 0 48 0 72 0 76 0 61.6984
4 52 0 48 0 76 0 80 0 62.2232
4 52 0 46 0 58 0 64 0 67.9997
4 52 0 46 0 64 0 70 0 81.702
4 52 0 46 0 70 0 76 0 57.112
4 52 0 46 0 76 0 82 0 65.6225
4 52 0 46 0 82 0 88 0 75.1686
4 52 0 46 0 88 0 94 0 75.3636
4 52 0 44 0 60 0 68 0 85.5295
4 52 0 44 0 68 0 76 0 61.6595
4 52 0 44 0 76 0 84 0 75.0947
4 52 0 44 0 84 0 92 0 80.2418
4 52 0 44 0 92 0 100 0 78.7126
4 52 0 44 0 100 0 108 0 99.8532
4 52 0 42 0 62 0 72 0 88.2597
4 52 0 42 0 72 0 82 0 73.1275
4 52 0 42 0 82 0 92 0 85.3052
4 52 0 42 0 92 0 102 0 84.4347
4 52 0 40 0 64 0 76 0 87.8533
4 52 0 40 0 76 0 88 0 81.842
4 52 0 40 0 88 0 100 0 89.0472
4 54 0 52 0 56 0 58 0 40.7671
4 54 0 52 0 58 0 60 0 32.4059
4 54 0 52 0 60 0 62 0 33.0761
4 54 0 52 0 62 0 64 0 38.73
4 54 0 52 0 64 0 66 0 47.7933
4 54 0 52 0 66 0 68 0 46.5844
4 54 0 50 0 58 0 62 0 38.8145
4 54 0 50 0 62 0 66 0 51.7178
4 54 0 50 0 66 0 70 0 50.3324
4 54 0 50 0 70 0 74 0 36.6488
4 54 0 50 0 74 0 78 0 48.025
4 54 0 50 0 78 0 82 0 47.9294
4 54 0 48 0 60 0 66 0 52.8891
4 54 0 48 0 66 0 72 0 52.1944
4 54 0 48 0 72 0 78 0 51.5044
4 54 0 48 0 78 0 84 0 57.9685
4 54 0 48 0 84 0 90 0 58.096
4 54 0 48 0 90 0 96 0 58.0316
4 54 0 46 0 62 0 70 0 63.6477
4 54 0 46 0 70 0 78 0 49.4766
4 54 0 46 0 78 0 86 0 62.9316
4 54 0 46 0 86 0 94 0 62.3127
4 54 0 46 0 94 0 102 0 69.5434
4 54 0 46 0 102 0 110 0 80.3298
4 54 0 44 0 64 0 74 0 66.5796
4 54 0 44 0 74 0 84 0 65.0685
4 54 0 44 0 84 0 94 0 68.467
4 54 0 44 0 94 0 104 0 76.1545
4 54 0 42 0 66 0 78 0 63.2759
4 54 0 42 0 78 0 90 0 71.262
4 54 0 42 0 90 0 102 0 77.3176
4 56 0 54 0 58 0 60 0 56.6757
4 56 0 54 0 60 0 62 0 36.7453
4 56 0 54 0 62 0 64 0 43.262
4 56 0 54 0 64 0 66 0 55.6624
4 56 0 54 0 66 0 68 0 56.0377
4 56 0 54 0 68 0 70 0 44.433
4 56 0 52 0 60 0 64 0 37.5068
4 56 0 52 0 64 0 68 0 52.6702
4 56 0 52 0 68 0 72 0 37.3772
4 56 0 52 0 72 0 76 0 43.0268
4 56 0 52 0 76 0 80 0 47.2541
4 56 0 52 0 80 0 84 0 53.0321
4 56 0 50 0 62 0 68 0 50.5586
4 56 0 50 0 68 0 74 0 39.9636
4 56 0 50 0 74 0 80 0 50.2697
4 56 0 50 0 80 0 86 0 55.9671
4 56 0 50 0 86 0 92 0 53.8846
4 56 0 50 0 92 0 98 0 50.3687
4 56 0 48 0 64 0 72 0 55.3622
4 56 0 48 0 72 0 80 0 51.0471
4 56 0 48 0 80 0 88 0 58.5383
4 56 0 48 0 88 0 96 0 58.5175
4 56 0 48 0 96 0 104 0 69.4769
4 56 0 46 0 66 0 76 0 52.9895
4 56 0 46 0 76 0 86 0 59.2468
4 56 0 46 0 86 0 96 0 60.2613
4 56 0 46 0 96 0 106 0 75.9143
4 56 0 44 0 68 0 80 0 51.2496
4 56 0 44 0 80 0 92 0 67.5488
4 56 0 44 0 92 0 104 0 70.5067
4 58 0 56 0 60 0 62 0 51.2602
4 58 0 56 0 62 0 64 0 37.7777
4 58 0 56 0 64 0 66 0 46.8928
4 58 0 56 0 66 0 68 0 49.6793
4 58 0 56 0 68 0 70 0 39.2266
4 58 0 56 0 70 0 72 0 32.98
4 58 0 54 0 62 0 66 0 42.5033
4 58 0 54 0 66 0 70 0 48.0579
4 58 0 54 0 70 0 74 0 37.3278
4 58 0 54 0 74 0 78 0 51.6117
4 58 0 54 0 78 0 82 0 52.9057
4 58 0 54 0 82 0 86 0 64.6384
4 58 0 52 0 64 0 70 0 48.2506
4 58 0 52 0 70 0 76 0 38.9267
4 58 0 52 0 76 0 82 0 49.0743
4 58 0 52 0 82 0 88 0 56.4173
4 58 0 52 0 88 0 94 0 55.124
4 58 0 52 0 94 0 100 0 53.9483
4 58 0 50 0 66 0 74 0 45.1672
4 58 0 50 0 74 0 82 0 50.555
4 58 0 50 0 82 0 90 0 57.2024
4 58 0 50 0 90 0 98 0 54.1981
4 58 0 50 0 98 0 106 0 67.7389
4 58 0 48 0 68 0 78 0 43.3773
4 58 0 48 0 78 0 88 0 56.7719
4 58 0 48 0 88 0 98 0 58.8549
4 58 0 48 0 98 0 108 0 72.6839
4 58 0 46 0 70 0 82 0 47.1813
4 58 0 46 0 82 0 94 0 62.8201
4 58 0 46 0 94 0 106 0 68.3343
4 60 0 58 0 62 0 64 0 61.3233
4 60 0 58 0 64 0 66 0 33.3759
4 60 0 58 0 66 0 68 0 37.5903
4 60 0 58 0 68 0 70 0 31.5058
4 60 0 58 0 70 0 72 0 27.0591
4 60 0 58 0 72 0 74 0 33.4385
4 60 0 56 0 64 0 68 0 38.3953
4 60 0 56 0 68 0 72 0 32.5147
4 60 0 56 0 72 0 76 0 40.1497
4 60 0 56 0 76 0 80 0 46.2521
4 60 0 56 0 80 0 84 0 53.5253
4 60 0 56 0 84 0 88 0 51.3567
4 60 0 54 0 66 0 72 0 39.414
4 60 0 54 0 72 0 78 0 42.9825
4 60 0 54 0 78 0 84 0 53.1353
4 60 0 54 0 84 0 90 0 53.5163
4 60 0 54 0 90 0 96 0 52.4279
4 60 0 54 0 96 0 102 0 61.9303
4 60 0 52 0 68 0 76 0 36.0699
4 60 0 52 0 76 0 84 0 49.2612
4 60 0 52 0 84 0 92 0 53.2402
4 60 0 52 0 92 0 100 0 51.3797
4 60 0 52 0 100 0 108 0 67.3172
4 60 0 50 0 70 0 80 0 39.4992
4 60 0 50 0 80 0 90 0 53.5655
4 60 0 50 0 90 0 100 0 54.3928
4 60 0 50 0 100 0 110 0 67.6586
4 60 0 48 0 72 0 84 0 48.0123
4 60 0 48 0 84 0 96 0 54.6897
4 60 0 48 0 96 0 108 0 67.2511
4 62 0 60 0 64 0 66 0 94.2828
4 62 0 60 0 66 0 68 0 29.2102
4 62 0 60 0 68 0 70 0 24.4236
4 62 0 60 0 70 0 72 0 21.2905
4 62 0 60 0 72 0 74 0 25.8183
4 62 0 60 0 74 0 76 0 32.8525
4 62 0 58 0 66 0 70 0 30.1436
4 62 0 58 0 70 0 74 0 25.3937
4 62 0 58 0 74 0 78 0 36.8069
4 62 0 58 0 78 0 82 0 39.472
4 62 0 58 0 82 0 86 0 48.2635
4 62 0 58 0 86 0 90 0 41.5676
4 62 0 56 0 68 0 74 0 28.1444
4 62 0 56 0 74 0 80 0 40.4356
4 62 0 56 0 80 0 86 0 48.6864
4 62 0 56 0 86 0 92 0 47.5549
4 62 0 56 0 92 0 98 0 44.4153
4 62 0 56 0 98 0 104 0 61.2578
4 62 0 54 0 70 0 78 0 32.6426
4 62 0 54 0 78 0 86 0 48.091
4 62 0 54 0 86 0 94 0 48.0873
4 62 0 54 0 94 0 102 0 52.802
4 62 0 54 0 102 0 110 0 64.4038
4 62 0 52 0 72 0 82 0 38.888
4 62 0 52 0 82 0 92 0 51.1052
4 62 0 52 0 92 0 102 0 49.393
4 62 0 50 0 74 0 86 0 45.492
4 62 0 50 0 86 0 98 0 48.1393
4 62 0 50 0 98 0 110 0 63.6231
4 64 0 62 0 66 0 68 0 52.1175
4 64 0 62 0 68 0 70 0 21.1282
4 64 0 62 0 70 0 72 0 15.9957
4 64 0 62 0 72 0 74 0 18.6505
4 64 0 62 0 74 0 76 0 23.9461
4 64 0 62 0 76 0 78 0 25.0439
4 64 0 60 0 68 0 72 0 20.78
4 64 0 60 0 72 0 76 0 23.544
4 64 0 60 0 76 0 80 0 29.2301
4 64 0 60 0 80 0 84 0 34.7402
4 64 0 60 0 84 0 88 0 33.5873
4 64 0 60 0 88 0 92 0 37.5897
4 64 0 58 0 70 0 76 0 22.433
4 64 0 58 0 76 0 82 0 32.8062
4 64 0 58 0 82 0 88 0 40.154
4 64 0 58 0 88 0 94 0 39.1871
4 64 0 58 0 94 0 100 0 40.3666
4 64 0 58 0 100 0 106 0 50.5559
4 64 0 56 0 72 0 80 0 30.2679
4 64 0 56 0 80 0 88 0 41.2485
4 64 0 56 0 88 0 96 0 40.9153
4 64 0 56 0 96 0 104 0 50.2288
4 64 0 54 0 74 0 84 0 37.3994
4 64 0 54 0 84 0 94 0 43.3793
4 64 0 54 0 94 0 104 0 48.9299
4 64 0 52 0 76 0 88 0 39.8044
4 64 0 52 0 88 0 100 0 44.9303
4 66 0 64 0 68 0 70 0 168.1
4 66 0 64 0 70 0 72 0 41.4209
4 66 0 64 0 72 0 74 0 19.5707
4 66 0 64 0 74 0 76 0 21.0418
4 66 0 64 0 76 0 78 0 22.2877
4 66 0 64 0 78 0 80 0 24.1112
4 66 0 62 0 70 0 74 0 29.6971
4 66 0 62 0 74 0 78 0 22.5528
4 66 0 62 0 78 0 82 0 25.5026
4 66 0 62 0 82 0 86 0 31.4215
4 66 0 62 0 86 0 90 0 27.5698
4 66 0 62 0 90 0 94 0 29.2698
4 66 0 60 0 72 0 78 0 22.3478
4 66 0 60 0 78 0 84 0 29.6387
4 66 0 60 0 84 0 90 0 31.5952
4 66 0 60 0 90 0 96 0 31.2422
4 66 0 60 0 96 0 102 0 40.0318
4 66 0 60 0 102 0 108 0 44.055
4 66 0 58 0 74 0 82 0 27.6945
4 66 0 58 0 82 0 90 0 35.9563
4 66 0 58 0 90 0 98 0 34.5956
4 66 0 58 0 98 0 106 0 46.0939
4 66 0 56 0 76 0 86 0 33.0553
4 66 0 56 0 86 0 96 0 35.8684
4 66 0 56 0 96 0 106 0 46.581
4 66 0 54 0 78 0 90 0 36.919
4 66 0 54 0 90 0 102 0 41.9892
4 68 0 66 0 70 0 72 0 252.3978
4 68 0 66 0 72 0 74 0 57.9942
4 68 0 66 0 74 0 76 0 25.411
4 68 0 66 0 76 0 78 0 18.6709
4 68 0 66 0 78 0 80 0 18.9854
4 68 0 66 0 80 0 82 0 19.3857
4 68 0 64 0 72 0 76 0 40.0969
4 68 0 64 0 76 0 80 0 20.3698
4 68 0 64 0 80 0 84 0 23.8652
4 68 0 64 0 84 0 88 0 23.341
4 68 0 64 0 88 0 92 0 25.3713
4 68 0 64 0 92 0 96 0 20.8064
4 68 0 62 0 74 0 80 0 22.7613
4 68 0 62 0 80 0 86 0 25.5073
4 68 0 62 0 86 0 92 0 25.1433
4 68 0 62 0 92 0 98 0 23.1047
4 68 0 62 0 98 0 104 0 32.6638
4 68 0 62 0 104 0 110 0 33.5472
4 68 0 60 0 76 0 84 0 24.1505
4 68 0 60 0 84 0 92 0 27.9566
4 68 0 60 0 92 0 100 0 28.4039
4 68 0 60 0 100 0 108 0 38.7477
4 68 0 58 0 78 0 88 0 27.9088
4 68 0 58 0 88 0 98 0 30.3139
4 68 0 58 0 98 0 108 0 41.493
4 68 0 56 0 80 0 92 0 32.0656
4 68 0 56 0 92 0 104 0 35.1557
4 70 0 68 0 72 0 74 0 284.7701
4 70 0 68 0 74 0 76 0 84.3457
4 70 0 68 0 76 0 78 0 32.566
4 70 0 68 0 78 0 80 0 24.1485
4 70 0 68 0 80 0 82 0 22.8339
4 70 0 68 0 82 0 84 0 26.4812
4 70 0 66 0 74 0 78 0 55.6943
4 70 0 66 0 78 0 82 0 22.0526
4 70 0 66 0 82 0 86 0 24.3389
4 70 0 66 0 86 0 90 0 19.9428
4 70 0 66 0 90 0 94 0 19.4243
4 70 0 66 0 94 0 98 0 17.6994
4 70 0 64 0 76 0 82 0 24.9248
4 70 0 64 0 82 0 88 0 24.4656
4 70 0 64 0 88 0 94 0 21.9731
4 70 0 64 0 94 0 100 0 21.8131
4 70 0 64 0 100 0 106 0 28.5023
4 70 0 62 0 78 0 86 0 24.0742
4 70 0 62 0 86 0 94 0 22.906
4 70 0 62 0 94 0 102 0 25.7652
4 70 0 62 0 102 0 110 0 32.2074
4 70 0 60 0 80 0 90 0 25.8989
4 70 0 60 0 90 0 100 0 25.8277
4 70 0 60 0 100 0 110 0 35.0873
4 70 0 58 0 82 0 94 0 28.444
4 70 0 58 0 94 0 106 0 31.6659
4 72 0 70 0 74 0 76 0 343.0325
4 72 0 70 0 76 0 78 0 95.4468
4 72 0 70 0 78 0 80 0 52.9706
4 72 0 70 0 80 0 82 0 44.4032
4 72 0 70 0 82 0 84 0 50.6842
4 72 0 70 0 84 0 86 0 41.6141
4 72 0 68 0 76 0 80 0 67.2054
4 72 0 68 0 80 0 84 0 38.3101
4 72 0 68 0 84 0 88 0 31.6789
4 72 0 68 0 88 0 92 0 27.692
4 72 0 68 0 92 0 96 0 19.4692
4 72 0 68 0 96 0 100 0 21.7189
4 72 0 66 0 78 0 84 0 37.4367
4 72 0 66 0 84 0 90 0 28.6462
4 72 0 66 0 90 0 96 0 22.2539
4 72 0 66 0 96 0 102 0 23.9119
4 72 0 66 0 102 0 108 0 26.4731
4 72 0 64 0 80 0 88 0 32.5177
4 72 0 64 0 88 0 96 0 24.3742
4 72 0 64 0 96 0 104 0 27.0469
4 72 0 62 0 82 0 92 0 31.4448
4 72 0 62 0 92 0 102 0 23.9623
4 72 0 60 0 84 0 96 0 27.9522
4 72 0 60 0 96 0 108 0 30.6874
4 74 0 72 0 76 0 78 0 286.8341
4 74 0 72 0 78 0 80 0 126.3469
4 74 0 72 0 80 0 82 0 95.0636
4 74 0 72 0 82 0 84 0 108.9504
4 74 0 72 0 84 0 86 0 90.8941
4 74 0 72 0 86 0 88 0 76.0932
4 74 0 70 0 78 0 82 0 97.1212
4 74 0 70 0 82 0 86 0 81.9334
4 74 0 70 0 86 0 90 0 59.0088
4 74 0 70 0 90 0 94 0 48.5611
4 74 0 70 0 94 0 98 0 38.0382
4 74 0 70 0 98 0 102 0 44.9219
4 74 0 68 0 80 0 86 0 70.0991
4 74 0 68 0 86 0 92 0 49.5552
4 74 0 68 0 92 0 98 0 32.7805
4 74 0 68 0 98 0 104 0 38.8526
4 74 0 68 0 104 0 110 0 36.1891
4 74 0 66 0 82 0 90 0 59.5765
4 74 0 66 0 90 0 98 0 34.9751
4 74 0 66 0 98 0 106 0 37.3711
4 74 0 64 0 84 0 94 0 46.1731
4 74 0 64 0 94 0 104 0 32.9103
4 74 0 62 0 86 0 98 0 38.6266
4 74 0 62 0 98 0 110 0 36.3688
4 76 0 74 0 78 0 80 0 246.594
4 76 0 74 0 80 0 82 0 131.4861
4 76 0 74 0 82 0 84 0 133.4454
4 76 0 74 0 84 0 86 0 104.517
4 76 0 74 0 86 0 88 0 85.7963
4 76 0 74 0 88 0 90 0 85.2191
4 76 0 72 0 80 0 84 0 122.1798
4 76 0 72 0 84 0 88 0 92.982
4 76 0 72 0 88 0 92 0 79.6627
4 76 0 72 0 92 0 96 0 52.7604
4 76 0 72 0 96 0 100 0 62.2188
4 76 0 72 0 100 0 104 0 64.9892
4 76 0 70 0 82 0 88 0 98.9829
4 76 0 70 0 88 0 94 0 64.3945
4 76 0 70 0 94 0 100 0 48.9199
4 76 0 70 0 100 0 106 0 56.0734
4 76 0 68 0 84 0 92 0 71.4664
4 76 0 68 0 92 0 100 0 43.0944
4 76 0 68 0 100 0 108 0 48.5274
4 76 0 66 0 86 0 96 0 55.1289
4 76 0 66 0 96 0 106 0 45.0911
4 76 0 64 0 88 0 100 0 48.1761
4 78 0 76 0 80 0 82 0 249.7864
4 78 0 76 0 82 0 84 0 224.4635
4 78 0 76 0 84 0 86 0 149.2029
4 78 0 76 0 86 0 88 0 105.6548
4 78 0 76 0 88 0 90 0 95.7965
4 78 0 76 0 90 0 92 0 85.628
4 78 0 74 0 82 0 86 0 179.2366
4 78 0 74 0 86 0 90 0 95.9955
4 78 0 74 0 90 0 94 0 73.7661
4 78 0 74 0 94 0 98 0 56.2891
4 78 0 74 0 98 0 102 0 70.2256
4 78 0 74 0 102 0 106 0 70.9401
4 78 0 72 0 84 0 90 0 110.9089
4 78 0 72 0 90 0 96 0 66.5691
4 78 0 72 0 96 0 102 0 63.7589
4 78 0 72 0 102 0 108 0 65.4809
4 78 0 70 0 86 0 94 0 79.2824
4 78 0 70 0 94 0 102 0 53.5578
4 78 0 70 0 102 0 110 0 58.4939
4 78 0 68 0 88 0 98 0 63.1805
4 78 0 68 0 98 0 108 0 55.1417
4 78 0 66 0 90 0 102 0 52.9207
4 80 0 78 0 82 0 84 0 370.8107
4 80 0 78 0 84 0 86 0 272.7485
4 80 0 78 0 86 0 88 0 179.1367
4 80 0 78 0 88 0 90 0 143.6261
4 80 0 78 0 90 0 92 0 111.5498
4 80 0 78 0 92 0 94 0 71.8302
4 80 0 76 0 84 0 88 0 212.4745
4 80 0 76 0 88 0 92 0 117.1912
4 80 0 76 0 92 0 96 0 62.237
4 80 0 76 0 96 0 100 0 69.0697
4 80 0 76 0 100 0 104 0 75.4367
4 80 0 76 0 104 0 108 0 72.1861
4 80 0 74 0 86 0 92 0 128.3677
4 80 0 74 0 92 0 98 0 61.7466
4 80 0 74 0 98 0 104 0 73.507
4 80 0 74 0 104 0 110 0 70.8856
4 80 0 72 0 88 0 96 0 92.214
4 80 0 72 0 96 0 104 0 68.3542
4 80 0 70 0 90 0 100 0 69.1948
4 80 0 70 0 100 0 110 0 64.6507
4 80 0 68 0 92 0 104 0 56.2472
4 82 0 80 0 84 0 86 0 282.9665
4 82 0 80 0 86 0 88 0 227.1447
4 82 0 80 0 88 0 90 0 187.9301
4 82 0 80 0 90 0 92 0 138.3075
4 82 0 80 0 92 0 94 0 78.8722
4 82 0 80 0 94 0 96 0 59.5813
4 82 0 78 0 86 0 90 0 200.8066
4 82 0 78 0 90 0 94 0 109.1196
4 82 0 78 0 94 0 98 0 62.4209
4 82 0 78 0 98 0 102 0 76.4152
4 82 0 78 0 102 0 106 0 79.9242
4 82 0 78 0 106 0 110 0 74.8981
4 82 0 76 0 88 0 94 0 133.8066
4 82 0 76 0 94 0 100 0 64.0493
4 82 0 76 0 100 0 106 0 76.1074
4 82 0 74 0 90 0 98 0 87.5069
4 82 0 74 0 98 0 106 0 75.169
4 82 0 72 0 92 0 102 0 65.9235
4 82 0 70 0 94 0 106 0 62.741
4 84 0 82 0 86 0 88 0 233.9682
4 84 0 82 0 88 0 90 0 245.0382
4 84 0 82 0 90 0 92 0 186.807
4 84 0 82 0 92 0 94 0 103.5383
4 84 0 82 0 94 0 96 0 70.8115
4 84 0 82 0 96 0 98 0 76.5507
4 84 0 80 0 88 0 92 0 210.7207
4 84 0 80 0 92 0 96 0 84.2026
4 84 0 80 0 96 0 100 0 75.9652
4 84 0 80 0 100 0 104 0 85.0015
4 84 0 80 0 104 0 108 0 85.9357
4 84 0 78 0 90 0 96 0 123.7172
4 84 0 78 0 96 0 102 0 76.6877
4 84 0 78 0 102 0 108 0 84.3724
4 84 0 76 0 92 0 100 0 76.5859
4 84 0 76 0 100 0 108 0 81.228
4 84 0 74 0 94 0 104 0 70.6674
4 84 0 72 0 96 0 108 0 74.7686
4 86 0 84 0 88 0 90 0 251.3818
4 86 0 84 0 90 0 92 0 232.2506
4 86 0 84 0 92 0 94 0 127.3031
4 86 0 84 0 94 0 96 0 73.1557
4 86 0 84 0 96 0 98 0 70.3693
4 86 0 84 0 98 0 100 0 72.2849
4 86 0 82 0 90 0 94 0 189.1387
4 86 0 82 0 94 0 98 0 72.4966
4 86 0 82 0 98 0 102 0 79.0498
4 86 0 82 0 102 0 106 0 87.1723
4 86 0 82 0 106 0 110 0 86.3666
4 86 0 80 0 92 0 98 0 93.2227
4 86 0 80 0 98 0 104 0 79.5228
4 86 0 80 0 104 0 110 0 84.7557
4 86 0 78 0 94 0 102 0 72.0993
4 86 0 78 0 102 0 110 0 83.2541
4 86 0 76 0 96 0 106 0 76.0223
4 86 0 74 0 98 0 110 0 78.5423
4 88 0 86 0 90 0 92 0 218.322
4 88 0 86 0 92 0 94 0 145.4803
4 88 0 86 0 94 0 96 0 76.8006
4 88 0 86 0 96 0 98 0 64.0036
4 88 0 86 0 98 0 100 0 59.1216
4 88 0 86 0 100 0 102 0 56.017
4 88 0 84 0 92 0 96 0 120.745
4 88 0 84 0 96 0 100 0 65.5005
4 88 0 84 0 100 0 104 0 66.2394
4 88 0 84 0 104 0 108 0 71.888
4 88 0 82 0 94 0 100 0 71.7355
4 88 0 82 0 100 0 106 0 72.7836
4 88 0 80 0 96 0 104 0 69.6262
4 88 0 78 0 98 0 108 0 72.7727
4 90 0 88 0 92 0 94 0 193.0153
4 90 0 88 0 94 0 96 0 104.4973
4 90 0 88 0 96 0 98 0 83.7787
4 90 0 88 0 98 0 100 0 67.033
4 90 0 88 0 100 0 102 0 60.423
4 90 0 88 0 102 0 104 0 65.3407
4 90 0 86 0 94 0 98 0 91.0969
4 90 0 86 0 98 0 102 0 62.1743
4 90 0 86 0 102 0 106 0 65.2498
4 90 0 86 0 106 0 110 0 69.2359
4 90 0 84 0 96 0 102 0 70.6179
4 90 0 84 0 102 0 108 0 69.0224
4 90 0 82 0 98 0 106 0 68.3954
4 90 0 80 0 100 0 110 0 71.0134
4 92 0 90 0 94 0 96 0 147.3911
4 92 0 90 0 96 0 98 0 108.2415
4 92 0 90 0 98 0 100 0 74.6326
4 92 0 90 0 100 0 102 0 56.4684
4 92 0 90 0 102 0 104 0 58.7855
4 92 0 90 0 104 0 106 0 64.0833
4 92 0 88 0 96 0 100 0 92.4699
4 92 0 88 0 100 0 104 0 59.3309
4 92 0 88 0 104 0 108 0 66.6117
4 92 0 86 0 98 0 104 0 64.7762
4 92 0 86 0 104 0 110 0 66.7985
4 92 0 84 0 100 0 108 0 63.0769
4 94 0 92 0 96 0 98 0 180.4898
4 94 0 92 0 98 0 100 0 86.4925
4 94 0 92 0 100 0 102 0 43.976
4 94 0 92 0 102 0 104 0 37.4932
4 94 0 92 0 104 0 106 0 39.904
4 94 0 92 0 106 0 108 0 39.4456
4 94 0 90 0 98 0 102 0 72.5838
4 94 0 90 0 102 0 106 0 46.6441
4 94 0 90 0 106 0 110 0 53.3501
4 94 0 88 0 100 0 106 0 50.1318
4 94 0 86 0 102 0 110 0 53.7541
4 96 0 94 0 98 0 100 0 383.792
4 96 0 94 0 100 0 102 0 103.5629
4 96 0 94 0 102 0 104 0 41.2327
4 96 0 94 0 104 0 106 0 33.2659
4 96 0 94 0 106 0 108 0 34.8171
4 96 0 94 0 108 0 110 0 34.7001
4 96 0 92 0 100 0 104 0 72.5715
4 96 0 92 0 104 0 108 0 36.0132
4 96 0 90 0 102 0 108 0 42.2353
4 98 0 96 0 100 0 102 0 370.4586
4 98 0 96 0 102 0 104 0 90.6027
4 98 0 96 0 104 0 106 0 41.0645
4 98 0 96 0 106 0 108 0 34.3898
4 98 0 96 0 108 0 110 0 35.537
4 98 0 94 0 102 0 106 0 65.1983
4 98 0 94 0 106 0 110 0 35.1962
4 98 0 92 0 104 0 110 0 37.8812
4 100 0 98 0 102 0 104 0 310.7715
4 100 0 98 0 104 0 106 0 78.3451
4 100 0 98 0 106 0 108 0 40.4383
4 100 0 98 0 108 0 110 0 38.2595
4 100 0 96 0 104 0 108 0 58.9276
4 102 0 100 0 104 0 106 0 242.4863
4 102 0 100 0 106 0 108 0 70.7208
4 102 0 100 0 108 0 110 0 40.6336
4 102 0 98 0 106 0 110 0 55.4371
4 104 0 102 0 106 0 108 0 248.7116
4 104 0 102 0 108 0 110 0 79.5812
4 106 0 104 0 108 0 110 0 318.6672
Topography in separate list
2
56
0	21.08
2	21.26
4	21.69
6	21.98
8	22.35
10	22.74
12	23.04
14	23.38
16	23.65
18	23.79
20	23.96
22	24.15
24	24.41
26	24.61
28	24.83
30	25.06
32	25.19
34	25.35
36	25.47
38	25.59
40	25.53
42	25.54
44	25.5
46	25.5
48	25.45
50	25.47
52	25.47
54	25.5
56	25.56
58	25.6
60	25.66
62	25.74
64	25.81
66	25.89
68	26.12
70	26.2
72	26.33
74	26.36
76	26.51
78	26.63
80	26.77
82	26.92
84	27.1
86	27.31
88	27.39
90	27.57
92	27.74
94	27.91
96	28.1
98	28.24
100	28.4
102	28.57
104	28.82
106	28.91
108	29.12
110	29.35
1
0
0
0
0
0
