# Supplementary material for: Integrated geoelectrical and geological data sets for shallow structure characterization of the southern margin of the Krzeszowice Graben (Southern Poland)
Source: Data Brief. 2019 Jun 20;25:104157. doi: 10.1016/j.dib.2019.104157 (PMC6624450; doi:10.1016/j.dib.2019.104157)
Supplement: Supplementary file 1 [file mmc1.zip › Appendix A/Field data/INV/robust/NWG-1-combined_array.INV]

NWG-1-mix
      2.0000
11
0
Type of measurement (0=resistivity,1=resistance)
0
1883
2
0
    4       2.0000       0.0000       0.0000       0.0000       4.0000       0.0900       6.0000       0.3100      57.269
    4       4.0000       0.0900       2.0000       0.0000       6.0000       0.3100       8.0000       0.3800      67.692
    4       8.0000       0.3800       6.0000       0.3100      10.0000       0.5000      12.0000       0.9300      88.370
    4      10.0000       0.5000       8.0000       0.3800      12.0000       0.9300      14.0000       1.5600      80.849
    4      12.0000       0.9300      10.0000       0.5000      14.0000       1.5600      16.0000       1.7300      86.028
    4      14.0000       1.5600      12.0000       0.9300      16.0000       1.7300      18.0000       2.2600      88.077
    4      16.0000       1.7300      14.0000       1.5600      18.0000       2.2600      20.0000       2.8500      69.987
    4      18.0000       2.2600      16.0000       1.7300      20.0000       2.8500      22.0000       3.2900      114.66
    4      20.0000       2.8500      18.0000       2.2600      22.0000       3.2900      24.0000       3.9800      112.74
    4      22.0000       3.2900      20.0000       2.8500      24.0000       3.9800      26.0000       4.5400      75.650
    4      26.0000       4.5400      24.0000       3.9800      28.0000       5.0300      30.0000       5.7200      118.53
    4      28.0000       5.0300      26.0000       4.5400      30.0000       5.7200      32.0000       6.2800      81.934
    4      30.0000       5.7200      28.0000       5.0300      32.0000       6.2800      34.0000       6.8800      96.563
    4      32.0000       6.2800      30.0000       5.7200      34.0000       6.8800      36.0000       7.4700      88.501
    4      34.0000       6.8800      32.0000       6.2800      36.0000       7.4700      38.0000       8.1600      97.461
    4      36.0000       7.4700      34.0000       6.8800      38.0000       8.1600      40.0000       8.8000      72.102
    4      38.0000       8.1600      36.0000       7.4700      40.0000       8.8000      42.0000       9.3700      87.363
    4      42.0000       9.3700      40.0000       8.8000      44.0000      10.0600      46.0000      10.7000      55.682
    4      44.0000      10.0600      42.0000       9.3700      46.0000      10.7000      48.0000      11.2600      45.868
    4      46.0000      10.7000      44.0000      10.0600      48.0000      11.2600      50.0000      12.1400      45.699
    4      48.0000      11.2600      46.0000      10.7000      50.0000      12.1400      52.0000      12.8300      43.594
    4      50.0000      12.1400      48.0000      11.2600      52.0000      12.8300      54.0000      13.5600      44.774
    4      52.0000      12.8300      50.0000      12.1400      54.0000      13.5600      56.0000      14.1500      40.916
    4      54.0000      13.5600      52.0000      12.8300      56.0000      14.1500      58.0000      14.7500      39.001
    4      56.0000      14.1500      54.0000      13.5600      58.0000      14.7500      60.0000      14.9400      46.030
    4      58.0000      14.7500      56.0000      14.1500      60.0000      14.9400      62.0000      15.3100      45.848
    4      60.0000      14.9400      58.0000      14.7500      62.0000      15.3100      64.0000      15.6200      68.180
    4      62.0000      15.3100      60.0000      14.9400      64.0000      15.6200      66.0000      15.9000      71.706
    4      64.0000      15.6200      62.0000      15.3100      66.0000      15.9000      68.0000      16.0500      108.52
    4      66.0000      15.9000      64.0000      15.6200      68.0000      16.0500      70.0000      16.3600      143.53
    4      68.0000      16.0500      66.0000      15.9000      70.0000      16.3600      72.0000      16.7400      178.69
    4      70.0000      16.3600      68.0000      16.0500      72.0000      16.7400      74.0000      17.6300      306.62
    4      72.0000      16.7400      70.0000      16.3600      74.0000      17.6300      76.0000      18.2200      367.20
    4      74.0000      17.6300      72.0000      16.7400      76.0000      18.2200      78.0000      18.4300      783.67
    4      76.0000      18.2200      74.0000      17.6300      78.0000      18.4300      80.0000      18.5900      602.06
    4      78.0000      18.4300      76.0000      18.2200      80.0000      18.5900      82.0000      18.6800      286.89
    4      80.0000      18.5900      78.0000      18.4300      82.0000      18.6800      84.0000      19.1000      257.27
    4      84.0000      19.1000      82.0000      18.6800      86.0000      19.2000      88.0000      19.2800      83.592
    4      86.0000      19.2000      84.0000      19.1000      88.0000      19.2800      90.0000      19.5900      91.256
    4      88.0000      19.2800      86.0000      19.2000      90.0000      19.5900      92.0000      19.8600      101.62
    4      90.0000      19.5900      88.0000      19.2800      92.0000      19.8600      94.0000      20.1500      120.36
    4      92.0000      19.8600      90.0000      19.5900      94.0000      20.1500      96.0000      20.4700      138.66
    4      94.0000      20.1500      92.0000      19.8600      96.0000      20.4700      98.0000      20.7800      136.09
    4      96.0000      20.4700      94.0000      20.1500      98.0000      20.7800     100.0000      21.0400      119.69
    4      98.0000      20.7800      96.0000      20.4700     100.0000      21.0400     102.0000      21.2800      162.83
    4     100.0000      21.0400      98.0000      20.7800     102.0000      21.2800     104.0000      21.5100      93.993
    4     102.0000      21.2800     100.0000      21.0400     104.0000      21.5100     106.0000      21.6700      85.317
    4       0.0000       0.0000       6.0000       0.3100       2.0000       0.0000       4.0000       0.0900      72.190
    4       2.0000       0.0000       8.0000       0.3800       4.0000       0.0900       6.0000       0.3100      73.278
    4       4.0000       0.0900      10.0000       0.5000       6.0000       0.3100       8.0000       0.3800      89.841
    4       6.0000       0.3100      12.0000       0.9300       8.0000       0.3800      10.0000       0.5000      99.938
    4       8.0000       0.3800      14.0000       1.5600      10.0000       0.5000      12.0000       0.9300      111.36
    4      10.0000       0.5000      16.0000       1.7300      12.0000       0.9300      14.0000       1.5600      96.975
    4      12.0000       0.9300      18.0000       2.2600      14.0000       1.5600      16.0000       1.7300      97.509
    4      14.0000       1.5600      20.0000       2.8500      16.0000       1.7300      18.0000       2.2600      128.89
    4      16.0000       1.7300      22.0000       3.2900      18.0000       2.2600      20.0000       2.8500      111.01
    4      18.0000       2.2600      24.0000       3.9800      20.0000       2.8500      22.0000       3.2900      112.79
    4      20.0000       2.8500      26.0000       4.5400      22.0000       3.2900      24.0000       3.9800      125.56
    4      22.0000       3.2900      28.0000       5.0300      24.0000       3.9800      26.0000       4.5400      126.75
    4      24.0000       3.9800      30.0000       5.7200      26.0000       4.5400      28.0000       5.0300      99.995
    4      26.0000       4.5400      32.0000       6.2800      28.0000       5.0300      30.0000       5.7200      142.81
    4      28.0000       5.0300      34.0000       6.8800      30.0000       5.7200      32.0000       6.2800      126.50
    4      30.0000       5.7200      36.0000       7.4700      32.0000       6.2800      34.0000       6.8800      114.79
    4      32.0000       6.2800      38.0000       8.1600      34.0000       6.8800      36.0000       7.4700      96.257
    4      34.0000       6.8800      40.0000       8.8000      36.0000       7.4700      38.0000       8.1600      112.09
    4      36.0000       7.4700      42.0000       9.3700      38.0000       8.1600      40.0000       8.8000      90.399
    4      38.0000       8.1600      44.0000      10.0600      40.0000       8.8000      42.0000       9.3700      87.778
    4      40.0000       8.8000      46.0000      10.7000      42.0000       9.3700      44.0000      10.0600      67.444
    4      42.0000       9.3700      48.0000      11.2600      44.0000      10.0600      46.0000      10.7000      69.829
    4      44.0000      10.0600      50.0000      12.1400      46.0000      10.7000      48.0000      11.2600      64.887
    4      46.0000      10.7000      52.0000      12.8300      48.0000      11.2600      50.0000      12.1400      59.670
    4      48.0000      11.2600      54.0000      13.5600      50.0000      12.1400      52.0000      12.8300      54.235
    4      50.0000      12.1400      56.0000      14.1500      52.0000      12.8300      54.0000      13.5600      55.734
    4      52.0000      12.8300      58.0000      14.7500      54.0000      13.5600      56.0000      14.1500      55.636
    4      54.0000      13.5600      60.0000      14.9400      56.0000      14.1500      58.0000      14.7500      53.898
    4      56.0000      14.1500      62.0000      15.3100      58.0000      14.7500      60.0000      14.9400      67.262
    4      58.0000      14.7500      64.0000      15.6200      60.0000      14.9400      62.0000      15.3100      75.550
    4      60.0000      14.9400      66.0000      15.9000      62.0000      15.3100      64.0000      15.6200      107.29
    4      62.0000      15.3100      68.0000      16.0500      64.0000      15.6200      66.0000      15.9000      114.81
    4      64.0000      15.6200      70.0000      16.3600      66.0000      15.9000      68.0000      16.0500      147.10
    4      66.0000      15.9000      72.0000      16.7400      68.0000      16.0500      70.0000      16.3600      220.04
    4      68.0000      16.0500      74.0000      17.6300      70.0000      16.3600      72.0000      16.7400      265.96
    4      70.0000      16.3600      76.0000      18.2200      72.0000      16.7400      74.0000      17.6300      475.00
    4      72.0000      16.7400      78.0000      18.4300      74.0000      17.6300      76.0000      18.2200      393.81
    4      74.0000      17.6300      80.0000      18.5900      76.0000      18.2200      78.0000      18.4300      437.08
    4      76.0000      18.2200      82.0000      18.6800      78.0000      18.4300      80.0000      18.5900      379.21
    4      78.0000      18.4300      84.0000      19.1000      80.0000      18.5900      82.0000      18.6800      167.27
    4      80.0000      18.5900      86.0000      19.2000      82.0000      18.6800      84.0000      19.1000      165.73
    4      82.0000      18.6800      88.0000      19.2800      84.0000      19.1000      86.0000      19.2000      102.72
    4      84.0000      19.1000      90.0000      19.5900      86.0000      19.2000      88.0000      19.2800      100.82
    4      86.0000      19.2000      92.0000      19.8600      88.0000      19.2800      90.0000      19.5900      116.31
    4      88.0000      19.2800      94.0000      20.1500      90.0000      19.5900      92.0000      19.8600      139.40
    4      90.0000      19.5900      96.0000      20.4700      92.0000      19.8600      94.0000      20.1500      139.77
    4      92.0000      19.8600      98.0000      20.7800      94.0000      20.1500      96.0000      20.4700      111.31
    4      94.0000      20.1500     100.0000      21.0400      96.0000      20.4700      98.0000      20.7800      146.59
    4      96.0000      20.4700     102.0000      21.2800      98.0000      20.7800     100.0000      21.0400      130.52
    4      98.0000      20.7800     104.0000      21.5100     100.0000      21.0400     102.0000      21.2800      120.40
    4     100.0000      21.0400     106.0000      21.6700     102.0000      21.2800     104.0000      21.5100      73.928
    4     102.0000      21.2800     108.0000      21.8800     104.0000      21.5100     106.0000      21.6700      67.111
    4     104.0000      21.5100     110.0000      22.0500     106.0000      21.6700     108.0000      21.8800      57.413
    4       4.0000       0.0900       2.0000       0.0000       8.0000       0.3800      10.0000       0.5000      95.717
    4       6.0000       0.3100       4.0000       0.0900      10.0000       0.5000      12.0000       0.9300      96.481
    4       8.0000       0.3800       6.0000       0.3100      12.0000       0.9300      14.0000       1.5600      95.004
    4      10.0000       0.5000       8.0000       0.3800      14.0000       1.5600      16.0000       1.7300      128.49
    4      12.0000       0.9300      10.0000       0.5000      16.0000       1.7300      18.0000       2.2600      168.08
    4      14.0000       1.5600      12.0000       0.9300      18.0000       2.2600      20.0000       2.8500      100.17
    4      16.0000       1.7300      14.0000       1.5600      20.0000       2.8500      22.0000       3.2900      107.06
    4      18.0000       2.2600      16.0000       1.7300      22.0000       3.2900      24.0000       3.9800      161.22
    4      22.0000       3.2900      20.0000       2.8500      26.0000       4.5400      28.0000       5.0300      99.331
    4      24.0000       3.9800      22.0000       3.2900      28.0000       5.0300      30.0000       5.7200      160.55
    4      26.0000       4.5400      24.0000       3.9800      30.0000       5.7200      32.0000       6.2800      153.76
    4      28.0000       5.0300      26.0000       4.5400      32.0000       6.2800      34.0000       6.8800      102.44
    4      30.0000       5.7200      28.0000       5.0300      34.0000       6.8800      36.0000       7.4700      136.63
    4      32.0000       6.2800      30.0000       5.7200      36.0000       7.4700      38.0000       8.1600      152.10
    4      34.0000       6.8800      32.0000       6.2800      38.0000       8.1600      40.0000       8.8000      115.76
    4      36.0000       7.4700      34.0000       6.8800      40.0000       8.8000      42.0000       9.3700      76.006
    4      38.0000       8.1600      36.0000       7.4700      42.0000       9.3700      44.0000      10.0600      74.340
    4      40.0000       8.8000      38.0000       8.1600      44.0000      10.0600      46.0000      10.7000      82.039
    4      42.0000       9.3700      40.0000       8.8000      46.0000      10.7000      48.0000      11.2600      76.115
    4      44.0000      10.0600      42.0000       9.3700      48.0000      11.2600      50.0000      12.1400      58.537
    4      46.0000      10.7000      44.0000      10.0600      50.0000      12.1400      52.0000      12.8300      56.178
    4      48.0000      11.2600      46.0000      10.7000      52.0000      12.8300      54.0000      13.5600      63.472
    4      50.0000      12.1400      48.0000      11.2600      54.0000      13.5600      56.0000      14.1500      55.805
    4      52.0000      12.8300      50.0000      12.1400      56.0000      14.1500      58.0000      14.7500      47.677
    4      54.0000      13.5600      52.0000      12.8300      58.0000      14.7500      60.0000      14.9400      55.927
    4      56.0000      14.1500      54.0000      13.5600      60.0000      14.9400      62.0000      15.3100      55.901
    4      58.0000      14.7500      56.0000      14.1500      62.0000      15.3100      64.0000      15.6200      68.680
    4      60.0000      14.9400      58.0000      14.7500      64.0000      15.6200      66.0000      15.9000      70.314
    4      62.0000      15.3100      60.0000      14.9400      66.0000      15.9000      68.0000      16.0500      116.38
    4      64.0000      15.6200      62.0000      15.3100      68.0000      16.0500      70.0000      16.3600      206.74
    4      66.0000      15.9000      64.0000      15.6200      70.0000      16.3600      72.0000      16.7400      185.31
    4      68.0000      16.0500      66.0000      15.9000      72.0000      16.7400      74.0000      17.6300      207.02
    4      70.0000      16.3600      68.0000      16.0500      74.0000      17.6300      76.0000      18.2200      243.43
    4      72.0000      16.7400      70.0000      16.3600      76.0000      18.2200      78.0000      18.4300      414.63
    4      74.0000      17.6300      72.0000      16.7400      78.0000      18.4300      80.0000      18.5900      639.84
    4      76.0000      18.2200      74.0000      17.6300      80.0000      18.5900      82.0000      18.6800      218.71
    4      78.0000      18.4300      76.0000      18.2200      82.0000      18.6800      84.0000      19.1000      167.74
    4      80.0000      18.5900      78.0000      18.4300      84.0000      19.1000      86.0000      19.2000      94.624
    4      84.0000      19.1000      82.0000      18.6800      88.0000      19.2800      90.0000      19.5900      111.51
    4      86.0000      19.2000      84.0000      19.1000      90.0000      19.5900      92.0000      19.8600      137.63
    4      88.0000      19.2800      86.0000      19.2000      92.0000      19.8600      94.0000      20.1500      108.87
    4      90.0000      19.5900      88.0000      19.2800      94.0000      20.1500      96.0000      20.4700      62.741
    4      92.0000      19.8600      90.0000      19.5900      96.0000      20.4700      98.0000      20.7800      155.79
    4      96.0000      20.4700      94.0000      20.1500     100.0000      21.0400     102.0000      21.2800      67.074
    4      98.0000      20.7800      96.0000      20.4700     102.0000      21.2800     104.0000      21.5100      130.06
    4     100.0000      21.0400      98.0000      20.7800     104.0000      21.5100     106.0000      21.6700      129.74
    4     102.0000      21.2800     100.0000      21.0400     106.0000      21.6700     108.0000      21.8800      102.28
    4     104.0000      21.5100     102.0000      21.2800     108.0000      21.8800     110.0000      22.0500      49.988
    4       4.0000       0.0900       0.0000       0.0000       8.0000       0.3800      12.0000       0.9300      104.20
    4       6.0000       0.3100       2.0000       0.0000      10.0000       0.5000      14.0000       1.5600      98.393
    4       8.0000       0.3800       4.0000       0.0900      12.0000       0.9300      16.0000       1.7300      101.78
    4      10.0000       0.5000       6.0000       0.3100      14.0000       1.5600      18.0000       2.2600      147.74
    4      12.0000       0.9300       8.0000       0.3800      16.0000       1.7300      20.0000       2.8500      181.89
    4      14.0000       1.5600      10.0000       0.5000      18.0000       2.2600      22.0000       3.2900      133.08
    4      16.0000       1.7300      12.0000       0.9300      20.0000       2.8500      24.0000       3.9800      125.25
    4      18.0000       2.2600      14.0000       1.5600      22.0000       3.2900      26.0000       4.5400      161.60
    4      20.0000       2.8500      16.0000       1.7300      24.0000       3.9800      28.0000       5.0300      149.99
    4      22.0000       3.2900      18.0000       2.2600      26.0000       4.5400      30.0000       5.7200      139.42
    4      24.0000       3.9800      20.0000       2.8500      28.0000       5.0300      32.0000       6.2800      180.06
    4      26.0000       4.5400      22.0000       3.2900      30.0000       5.7200      34.0000       6.8800      169.40
    4      28.0000       5.0300      24.0000       3.9800      32.0000       6.2800      36.0000       7.4700      127.36
    4      30.0000       5.7200      26.0000       4.5400      34.0000       6.8800      38.0000       8.1600      150.96
    4      32.0000       6.2800      28.0000       5.0300      36.0000       7.4700      40.0000       8.8000      176.92
    4      34.0000       6.8800      30.0000       5.7200      38.0000       8.1600      42.0000       9.3700      135.49
    4      36.0000       7.4700      32.0000       6.2800      40.0000       8.8000      44.0000      10.0600      86.832
    4      38.0000       8.1600      34.0000       6.8800      42.0000       9.3700      46.0000      10.7000      82.672
    4      40.0000       8.8000      36.0000       7.4700      44.0000      10.0600      48.0000      11.2600      95.116
    4      42.0000       9.3700      38.0000       8.1600      46.0000      10.7000      50.0000      12.1400      85.644
    4      44.0000      10.0600      40.0000       8.8000      48.0000      11.2600      52.0000      12.8300      67.105
    4      46.0000      10.7000      42.0000       9.3700      50.0000      12.1400      54.0000      13.5600      62.674
    4      48.0000      11.2600      44.0000      10.0600      52.0000      12.8300      56.0000      14.1500      70.245
    4      50.0000      12.1400      46.0000      10.7000      54.0000      13.5600      58.0000      14.7500      64.332
    4      52.0000      12.8300      48.0000      11.2600      56.0000      14.1500      60.0000      14.9400      58.613
    4      54.0000      13.5600      50.0000      12.1400      58.0000      14.7500      62.0000      15.3100      64.026
    4      56.0000      14.1500      52.0000      12.8300      60.0000      14.9400      64.0000      15.6200      69.221
    4      58.0000      14.7500      54.0000      13.5600      62.0000      15.3100      66.0000      15.9000      72.687
    4      60.0000      14.9400      56.0000      14.1500      64.0000      15.6200      68.0000      16.0500      79.685
    4      62.0000      15.3100      58.0000      14.7500      66.0000      15.9000      70.0000      16.3600      128.12
    4      64.0000      15.6200      60.0000      14.9400      68.0000      16.0500      72.0000      16.7400      194.30
    4      66.0000      15.9000      62.0000      15.3100      70.0000      16.3600      74.0000      17.6300      189.08
    4      68.0000      16.0500      64.0000      15.6200      72.0000      16.7400      76.0000      18.2200      181.84
    4      70.0000      16.3600      66.0000      15.9000      74.0000      17.6300      78.0000      18.4300      211.01
    4      72.0000      16.7400      68.0000      16.0500      76.0000      18.2200      80.0000      18.5900      319.11
    4      74.0000      17.6300      70.0000      16.3600      78.0000      18.4300      82.0000      18.6800      427.89
    4      76.0000      18.2200      72.0000      16.7400      80.0000      18.5900      84.0000      19.1000      203.86
    4      78.0000      18.4300      74.0000      17.6300      82.0000      18.6800      86.0000      19.2000      157.13
    4      80.0000      18.5900      76.0000      18.2200      84.0000      19.1000      88.0000      19.2800      109.66
    4      82.0000      18.6800      78.0000      18.4300      86.0000      19.2000      90.0000      19.5900      90.783
    4      84.0000      19.1000      80.0000      18.5900      88.0000      19.2800      92.0000      19.8600      128.69
    4      86.0000      19.2000      82.0000      18.6800      90.0000      19.5900      94.0000      20.1500      151.72
    4      88.0000      19.2800      84.0000      19.1000      92.0000      19.8600      96.0000      20.4700      109.80
    4      90.0000      19.5900      86.0000      19.2000      94.0000      20.1500      98.0000      20.7800      76.889
    4      92.0000      19.8600      88.0000      19.2800      96.0000      20.4700     100.0000      21.0400      159.05
    4      96.0000      20.4700      92.0000      19.8600     100.0000      21.0400     104.0000      21.5100      81.778
    4      98.0000      20.7800      94.0000      20.1500     102.0000      21.2800     106.0000      21.6700      110.52
    4     100.0000      21.0400      96.0000      20.4700     104.0000      21.5100     108.0000      21.8800      133.17
    4     102.0000      21.2800      98.0000      20.7800     106.0000      21.6700     110.0000      22.0500      112.34
    4       2.0000       0.0000       0.0000       0.0000       8.0000       0.3800      10.0000       0.5000      109.46
    4       4.0000       0.0900       2.0000       0.0000      10.0000       0.5000      12.0000       0.9300      112.10
    4       6.0000       0.3100       4.0000       0.0900      12.0000       0.9300      14.0000       1.5600      89.565
    4       8.0000       0.3800       6.0000       0.3100      14.0000       1.5600      16.0000       1.7300      126.93
    4      10.0000       0.5000       8.0000       0.3800      16.0000       1.7300      18.0000       2.2600      201.16
    4      12.0000       0.9300      10.0000       0.5000      18.0000       2.2600      20.0000       2.8500      178.01
    4      14.0000       1.5600      12.0000       0.9300      20.0000       2.8500      22.0000       3.2900      129.27
    4      16.0000       1.7300      14.0000       1.5600      22.0000       3.2900      24.0000       3.9800      145.01
    4      18.0000       2.2600      16.0000       1.7300      24.0000       3.9800      26.0000       4.5400      178.23
    4      20.0000       2.8500      18.0000       2.2600      26.0000       4.5400      28.0000       5.0300      146.89
    4      22.0000       3.2900      20.0000       2.8500      28.0000       5.0300      30.0000       5.7200      187.57
    4      24.0000       3.9800      22.0000       3.2900      30.0000       5.7200      32.0000       6.2800      205.15
    4      26.0000       4.5400      24.0000       3.9800      32.0000       6.2800      34.0000       6.8800      164.81
    4      28.0000       5.0300      26.0000       4.5400      34.0000       6.8800      36.0000       7.4700      124.19
    4      30.0000       5.7200      28.0000       5.0300      36.0000       7.4700      38.0000       8.1600      202.51
    4      32.0000       6.2800      30.0000       5.7200      38.0000       8.1600      40.0000       8.8000      185.25
    4      34.0000       6.8800      32.0000       6.2800      40.0000       8.8000      42.0000       9.3700      117.44
    4      36.0000       7.4700      34.0000       6.8800      42.0000       9.3700      44.0000      10.0600      71.033
    4      38.0000       8.1600      36.0000       7.4700      44.0000      10.0600      46.0000      10.7000      105.50
    4      40.0000       8.8000      38.0000       8.1600      46.0000      10.7000      48.0000      11.2600      103.60
    4      42.0000       9.3700      40.0000       8.8000      48.0000      11.2600      50.0000      12.1400      82.846
    4      44.0000      10.0600      42.0000       9.3700      50.0000      12.1400      52.0000      12.8300      64.309
    4      46.0000      10.7000      44.0000      10.0600      52.0000      12.8300      54.0000      13.5600      74.225
    4      48.0000      11.2600      46.0000      10.7000      54.0000      13.5600      56.0000      14.1500      75.533
    4      50.0000      12.1400      48.0000      11.2600      56.0000      14.1500      58.0000      14.7500      63.727
    4      52.0000      12.8300      50.0000      12.1400      58.0000      14.7500      60.0000      14.9400      67.122
    4      54.0000      13.5600      52.0000      12.8300      60.0000      14.9400      62.0000      15.3100      71.789
    4      56.0000      14.1500      54.0000      13.5600      62.0000      15.3100      64.0000      15.6200      83.681
    4      58.0000      14.7500      56.0000      14.1500      64.0000      15.6200      66.0000      15.9000      69.044
    4      60.0000      14.9400      58.0000      14.7500      66.0000      15.9000      68.0000      16.0500      103.90
    4      62.0000      15.3100      60.0000      14.9400      68.0000      16.0500      70.0000      16.3600      175.09
    4      64.0000      15.6200      62.0000      15.3100      70.0000      16.3600      72.0000      16.7400      202.31
    4      66.0000      15.9000      64.0000      15.6200      72.0000      16.7400      74.0000      17.6300      180.42
    4      68.0000      16.0500      66.0000      15.9000      74.0000      17.6300      76.0000      18.2200      165.31
    4      70.0000      16.3600      68.0000      16.0500      76.0000      18.2200      78.0000      18.4300      215.36
    4      72.0000      16.7400      70.0000      16.3600      78.0000      18.4300      80.0000      18.5900      267.14
    4      74.0000      17.6300      72.0000      16.7400      80.0000      18.5900      82.0000      18.6800      217.82
    4      76.0000      18.2200      74.0000      17.6300      82.0000      18.6800      84.0000      19.1000      151.42
    4      78.0000      18.4300      76.0000      18.2200      84.0000      19.1000      86.0000      19.2000      129.03
    4      80.0000      18.5900      78.0000      18.4300      86.0000      19.2000      88.0000      19.2800      104.37
    4      82.0000      18.6800      80.0000      18.5900      88.0000      19.2800      90.0000      19.5900      113.65
    4      84.0000      19.1000      82.0000      18.6800      90.0000      19.5900      92.0000      19.8600      170.26
    4      86.0000      19.2000      84.0000      19.1000      92.0000      19.8600      94.0000      20.1500      152.22
    4      88.0000      19.2800      86.0000      19.2000      94.0000      20.1500      96.0000      20.4700      75.601
    4      90.0000      19.5900      88.0000      19.2800      96.0000      20.4700      98.0000      20.7800      96.089
    4      94.0000      20.1500      92.0000      19.8600     100.0000      21.0400     102.0000      21.2800      132.43
    4      96.0000      20.4700      94.0000      20.1500     102.0000      21.2800     104.0000      21.5100      54.296
    4      98.0000      20.7800      96.0000      20.4700     104.0000      21.5100     106.0000      21.6700      144.14
    4     100.0000      21.0400      98.0000      20.7800     106.0000      21.6700     108.0000      21.8800      131.18
    4     102.0000      21.2800     100.0000      21.0400     108.0000      21.8800     110.0000      22.0500      107.76
    4       0.0000       0.0000      12.0000       0.9300       4.0000       0.0900       8.0000       0.3800      104.88
    4       2.0000       0.0000      14.0000       1.5600       6.0000       0.3100      10.0000       0.5000      142.65
    4       4.0000       0.0900      16.0000       1.7300       8.0000       0.3800      12.0000       0.9300      168.42
    4       6.0000       0.3100      18.0000       2.2600      10.0000       0.5000      14.0000       1.5600      146.20
    4       8.0000       0.3800      20.0000       2.8500      12.0000       0.9300      16.0000       1.7300      135.98
    4      10.0000       0.5000      22.0000       3.2900      14.0000       1.5600      18.0000       2.2600      167.79
    4      12.0000       0.9300      24.0000       3.9800      16.0000       1.7300      20.0000       2.8500      178.64
    4      14.0000       1.5600      26.0000       4.5400      18.0000       2.2600      22.0000       3.2900      157.62
    4      16.0000       1.7300      28.0000       5.0300      20.0000       2.8500      24.0000       3.9800      180.05
    4      18.0000       2.2600      30.0000       5.7200      22.0000       3.2900      26.0000       4.5400      199.15
    4      20.0000       2.8500      32.0000       6.2800      24.0000       3.9800      28.0000       5.0300      176.76
    4      22.0000       3.2900      34.0000       6.8800      26.0000       4.5400      30.0000       5.7200      196.03
    4      24.0000       3.9800      36.0000       7.4700      28.0000       5.0300      32.0000       6.2800      232.31
    4      26.0000       4.5400      38.0000       8.1600      30.0000       5.7200      34.0000       6.8800      198.60
    4      28.0000       5.0300      40.0000       8.8000      32.0000       6.2800      36.0000       7.4700      144.45
    4      30.0000       5.7200      42.0000       9.3700      34.0000       6.8800      38.0000       8.1600      147.56
    4      32.0000       6.2800      44.0000      10.0600      36.0000       7.4700      40.0000       8.8000      163.97
    4      34.0000       6.8800      46.0000      10.7000      38.0000       8.1600      42.0000       9.3700      147.80
    4      36.0000       7.4700      48.0000      11.2600      40.0000       8.8000      44.0000      10.0600      120.99
    4      38.0000       8.1600      50.0000      12.1400      42.0000       9.3700      46.0000      10.7000      115.28
    4      40.0000       8.8000      52.0000      12.8300      44.0000      10.0600      48.0000      11.2600      119.78
    4      42.0000       9.3700      54.0000      13.5600      46.0000      10.7000      50.0000      12.1400      108.04
    4      44.0000      10.0600      56.0000      14.1500      48.0000      11.2600      52.0000      12.8300      91.198
    4      46.0000      10.7000      58.0000      14.7500      50.0000      12.1400      54.0000      13.5600      88.472
    4      48.0000      11.2600      60.0000      14.9400      52.0000      12.8300      56.0000      14.1500      90.021
    4      50.0000      12.1400      62.0000      15.3100      54.0000      13.5600      58.0000      14.7500      87.048
    4      52.0000      12.8300      64.0000      15.6200      56.0000      14.1500      60.0000      14.9400      88.714
    4      54.0000      13.5600      66.0000      15.9000      58.0000      14.7500      62.0000      15.3100      110.49
    4      56.0000      14.1500      68.0000      16.0500      60.0000      14.9400      64.0000      15.6200      137.34
    4      58.0000      14.7500      70.0000      16.3600      62.0000      15.3100      66.0000      15.9000      132.62
    4      60.0000      14.9400      72.0000      16.7400      64.0000      15.6200      68.0000      16.0500      134.71
    4      62.0000      15.3100      74.0000      17.6300      66.0000      15.9000      70.0000      16.3600      173.26
    4      64.0000      15.6200      76.0000      18.2200      68.0000      16.0500      72.0000      16.7400      236.97
    4      66.0000      15.9000      78.0000      18.4300      70.0000      16.3600      74.0000      17.6300      287.12
    4      68.0000      16.0500      80.0000      18.5900      72.0000      16.7400      76.0000      18.2200      215.51
    4      70.0000      16.3600      82.0000      18.6800      74.0000      17.6300      78.0000      18.4300      196.37
    4      72.0000      16.7400      84.0000      19.1000      76.0000      18.2200      80.0000      18.5900      211.45
    4      74.0000      17.6300      86.0000      19.2000      78.0000      18.4300      82.0000      18.6800      229.49
    4      76.0000      18.2200      88.0000      19.2800      80.0000      18.5900      84.0000      19.1000      163.87
    4      78.0000      18.4300      90.0000      19.5900      82.0000      18.6800      86.0000      19.2000      167.53
    4      80.0000      18.5900      92.0000      19.8600      84.0000      19.1000      88.0000      19.2800      143.44
    4      82.0000      18.6800      94.0000      20.1500      86.0000      19.2000      90.0000      19.5900      133.73
    4      84.0000      19.1000      96.0000      20.4700      88.0000      19.2800      92.0000      19.8600      177.33
    4      86.0000      19.2000      98.0000      20.7800      90.0000      19.5900      94.0000      20.1500      184.63
    4      88.0000      19.2800     100.0000      21.0400      92.0000      19.8600      96.0000      20.4700      114.75
    4      90.0000      19.5900     102.0000      21.2800      94.0000      20.1500      98.0000      20.7800      108.16
    4      92.0000      19.8600     104.0000      21.5100      96.0000      20.4700     100.0000      21.0400      158.09
    4      94.0000      20.1500     106.0000      21.6700      98.0000      20.7800     102.0000      21.2800      162.15
    4      96.0000      20.4700     108.0000      21.8800     100.0000      21.0400     104.0000      21.5100      96.605
    4      98.0000      20.7800     110.0000      22.0500     102.0000      21.2800     106.0000      21.6700      86.079
    4       2.0000       0.0000       0.0000       0.0000      10.0000       0.5000      12.0000       0.9300      124.04
    4       4.0000       0.0900       2.0000       0.0000      12.0000       0.9300      14.0000       1.5600      99.529
    4       6.0000       0.3100       4.0000       0.0900      14.0000       1.5600      16.0000       1.7300      110.87
    4       8.0000       0.3800       6.0000       0.3100      16.0000       1.7300      18.0000       2.2600      182.31
    4      10.0000       0.5000       8.0000       0.3800      18.0000       2.2600      20.0000       2.8500      208.25
    4      12.0000       0.9300      10.0000       0.5000      20.0000       2.8500      22.0000       3.2900      211.03
    4      14.0000       1.5600      12.0000       0.9300      22.0000       3.2900      24.0000       3.9800      168.96
    4      16.0000       1.7300      14.0000       1.5600      24.0000       3.9800      26.0000       4.5400      162.63
    4      18.0000       2.2600      16.0000       1.7300      26.0000       4.5400      28.0000       5.0300      193.51
    4      20.0000       2.8500      18.0000       2.2600      28.0000       5.0300      30.0000       5.7200      259.33
    4      22.0000       3.2900      20.0000       2.8500      30.0000       5.7200      32.0000       6.2800      226.75
    4      24.0000       3.9800      22.0000       3.2900      32.0000       6.2800      34.0000       6.8800      208.09
    4      26.0000       4.5400      24.0000       3.9800      34.0000       6.8800      36.0000       7.4700      180.51
    4      28.0000       5.0300      26.0000       4.5400      36.0000       7.4700      38.0000       8.1600      171.44
    4      30.0000       5.7200      28.0000       5.0300      38.0000       8.1600      40.0000       8.8000      232.25
    4      32.0000       6.2800      30.0000       5.7200      40.0000       8.8000      42.0000       9.3700      203.46
    4      34.0000       6.8800      32.0000       6.2800      42.0000       9.3700      44.0000      10.0600      108.67
    4      36.0000       7.4700      34.0000       6.8800      44.0000      10.0600      46.0000      10.7000      98.152
    4      38.0000       8.1600      36.0000       7.4700      46.0000      10.7000      48.0000      11.2600      132.85
    4      40.0000       8.8000      38.0000       8.1600      48.0000      11.2600      50.0000      12.1400      110.01
    4      42.0000       9.3700      40.0000       8.8000      50.0000      12.1400      52.0000      12.8300      84.879
    4      44.0000      10.0600      42.0000       9.3700      52.0000      12.8300      54.0000      13.5600      79.343
    4      46.0000      10.7000      44.0000      10.0600      54.0000      13.5600      56.0000      14.1500      85.967
    4      48.0000      11.2600      46.0000      10.7000      56.0000      14.1500      58.0000      14.7500      81.101
    4      50.0000      12.1400      48.0000      11.2600      58.0000      14.7500      60.0000      14.9400      85.683
    4      52.0000      12.8300      50.0000      12.1400      60.0000      14.9400      62.0000      15.3100      82.535
    4      54.0000      13.5600      52.0000      12.8300      62.0000      15.3100      64.0000      15.6200      102.55
    4      56.0000      14.1500      54.0000      13.5600      64.0000      15.6200      66.0000      15.9000      78.385
    4      58.0000      14.7500      56.0000      14.1500      66.0000      15.9000      68.0000      16.0500      100.28
    4      60.0000      14.9400      58.0000      14.7500      68.0000      16.0500      70.0000      16.3600      142.09
    4      62.0000      15.3100      60.0000      14.9400      70.0000      16.3600      72.0000      16.7400      154.79
    4      64.0000      15.6200      62.0000      15.3100      72.0000      16.7400      74.0000      17.6300      199.18
    4      66.0000      15.9000      64.0000      15.6200      74.0000      17.6300      76.0000      18.2200      137.07
    4      68.0000      16.0500      66.0000      15.9000      76.0000      18.2200      78.0000      18.4300      147.70
    4      70.0000      16.3600      68.0000      16.0500      78.0000      18.4300      80.0000      18.5900      151.22
    4      72.0000      16.7400      70.0000      16.3600      80.0000      18.5900      82.0000      18.6800      116.44
    4      74.0000      17.6300      72.0000      16.7400      82.0000      18.6800      84.0000      19.1000      207.31
    4      76.0000      18.2200      74.0000      17.6300      84.0000      19.1000      86.0000      19.2000      171.79
    4      78.0000      18.4300      76.0000      18.2200      86.0000      19.2000      88.0000      19.2800      157.60
    4      80.0000      18.5900      78.0000      18.4300      88.0000      19.2800      90.0000      19.5900      200.61
    4      82.0000      18.6800      80.0000      18.5900      90.0000      19.5900      92.0000      19.8600      162.30
    4      84.0000      19.1000      82.0000      18.6800      92.0000      19.8600      94.0000      20.1500      182.00
    4      86.0000      19.2000      84.0000      19.1000      94.0000      20.1500      96.0000      20.4700      100.13
    4      88.0000      19.2800      86.0000      19.2000      96.0000      20.4700      98.0000      20.7800      111.79
    4      90.0000      19.5900      88.0000      19.2800      98.0000      20.7800     100.0000      21.0400      176.65
    4      92.0000      19.8600      90.0000      19.5900     100.0000      21.0400     102.0000      21.2800      150.14
    4      94.0000      20.1500      92.0000      19.8600     102.0000      21.2800     104.0000      21.5100      108.92
    4      96.0000      20.4700      94.0000      20.1500     104.0000      21.5100     106.0000      21.6700      59.134
    4      98.0000      20.7800      96.0000      20.4700     106.0000      21.6700     108.0000      21.8800      136.48
    4     100.0000      21.0400      98.0000      20.7800     108.0000      21.8800     110.0000      22.0500      133.44
    4       6.0000       0.3100       0.0000       0.0000      12.0000       0.9300      18.0000       2.2600      111.64
    4       8.0000       0.3800       2.0000       0.0000      14.0000       1.5600      20.0000       2.8500      142.96
    4      10.0000       0.5000       4.0000       0.0900      16.0000       1.7300      22.0000       3.2900      189.29
    4      12.0000       0.9300       6.0000       0.3100      18.0000       2.2600      24.0000       3.9800      212.12
    4      14.0000       1.5600       8.0000       0.3800      20.0000       2.8500      26.0000       4.5400      198.49
    4      16.0000       1.7300      10.0000       0.5000      22.0000       3.2900      28.0000       5.0300      187.64
    4      18.0000       2.2600      12.0000       0.9300      24.0000       3.9800      30.0000       5.7200      208.62
    4      20.0000       2.8500      14.0000       1.5600      26.0000       4.5400      32.0000       6.2800      217.23
    4      22.0000       3.2900      16.0000       1.7300      28.0000       5.0300      34.0000       6.8800      235.14
    4      24.0000       3.9800      18.0000       2.2600      30.0000       5.7200      36.0000       7.4700      216.43
    4      26.0000       4.5400      20.0000       2.8500      32.0000       6.2800      38.0000       8.1600      194.74
    4      28.0000       5.0300      22.0000       3.2900      34.0000       6.8800      40.0000       8.8000      187.10
    4      30.0000       5.7200      24.0000       3.9800      36.0000       7.4700      42.0000       9.3700      209.34
    4      32.0000       6.2800      26.0000       4.5400      38.0000       8.1600      44.0000      10.0600      220.99
    4      34.0000       6.8800      28.0000       5.0300      40.0000       8.8000      46.0000      10.7000      162.48
    4      36.0000       7.4700      30.0000       5.7200      42.0000       9.3700      48.0000      11.2600      120.45
    4      38.0000       8.1600      32.0000       6.2800      44.0000      10.0600      50.0000      12.1400      122.10
    4      40.0000       8.8000      34.0000       6.8800      46.0000      10.7000      52.0000      12.8300      113.96
    4      42.0000       9.3700      36.0000       7.4700      48.0000      11.2600      54.0000      13.5600      101.13
    4      44.0000      10.0600      38.0000       8.1600      50.0000      12.1400      56.0000      14.1500      86.402
    4      46.0000      10.7000      40.0000       8.8000      52.0000      12.8300      58.0000      14.7500      82.643
    4      48.0000      11.2600      42.0000       9.3700      54.0000      13.5600      60.0000      14.9400      87.095
    4      50.0000      12.1400      44.0000      10.0600      56.0000      14.1500      62.0000      15.3100      87.277
    4      52.0000      12.8300      46.0000      10.7000      58.0000      14.7500      64.0000      15.6200      92.519
    4      54.0000      13.5600      48.0000      11.2600      60.0000      14.9400      66.0000      15.9000      92.282
    4      56.0000      14.1500      50.0000      12.1400      62.0000      15.3100      68.0000      16.0500      95.540
    4      58.0000      14.7500      52.0000      12.8300      64.0000      15.6200      70.0000      16.3600      94.663
    4      60.0000      14.9400      54.0000      13.5600      66.0000      15.9000      72.0000      16.7400      115.60
    4      62.0000      15.3100      56.0000      14.1500      68.0000      16.0500      74.0000      17.6300      151.48
    4      64.0000      15.6200      58.0000      14.7500      70.0000      16.3600      76.0000      18.2200      170.33
    4      66.0000      15.9000      60.0000      14.9400      72.0000      16.7400      78.0000      18.4300      161.37
    4      68.0000      16.0500      62.0000      15.3100      74.0000      17.6300      80.0000      18.5900      136.71
    4      70.0000      16.3600      64.0000      15.6200      76.0000      18.2200      82.0000      18.6800      149.49
    4      72.0000      16.7400      66.0000      15.9000      78.0000      18.4300      84.0000      19.1000      168.84
    4      74.0000      17.6300      68.0000      16.0500      80.0000      18.5900      86.0000      19.2000      183.58
    4      76.0000      18.2200      70.0000      16.3600      82.0000      18.6800      88.0000      19.2800      189.46
    4      78.0000      18.4300      72.0000      16.7400      84.0000      19.1000      90.0000      19.5900      205.99
    4      80.0000      18.5900      74.0000      17.6300      86.0000      19.2000      92.0000      19.8600      199.19
    4      82.0000      18.6800      76.0000      18.2200      88.0000      19.2800      94.0000      20.1500      193.18
    4      84.0000      19.1000      78.0000      18.4300      90.0000      19.5900      96.0000      20.4700      173.98
    4      86.0000      19.2000      80.0000      18.5900      92.0000      19.8600      98.0000      20.7800      146.82
    4      88.0000      19.2800      82.0000      18.6800      94.0000      20.1500     100.0000      21.0400      129.53
    4      90.0000      19.5900      84.0000      19.1000      96.0000      20.4700     102.0000      21.2800      153.94
    4      92.0000      19.8600      86.0000      19.2000      98.0000      20.7800     104.0000      21.5100      186.97
    4      94.0000      20.1500      88.0000      19.2800     100.0000      21.0400     106.0000      21.6700      137.69
    4      96.0000      20.4700      90.0000      19.5900     102.0000      21.2800     108.0000      21.8800      85.394
    4      98.0000      20.7800      92.0000      19.8600     104.0000      21.5100     110.0000      22.0500      112.02
    4       4.0000       0.0900       0.0000       0.0000      12.0000       0.9300      16.0000       1.7300      109.26
    4       6.0000       0.3100       2.0000       0.0000      14.0000       1.5600      18.0000       2.2600      128.87
    4       8.0000       0.3800       4.0000       0.0900      16.0000       1.7300      20.0000       2.8500      171.55
    4      10.0000       0.5000       6.0000       0.3100      18.0000       2.2600      22.0000       3.2900      206.23
    4      12.0000       0.9300       8.0000       0.3800      20.0000       2.8500      24.0000       3.9800      243.86
    4      14.0000       1.5600      10.0000       0.5000      22.0000       3.2900      26.0000       4.5400      216.38
    4      16.0000       1.7300      12.0000       0.9300      24.0000       3.9800      28.0000       5.0300      179.48
    4      18.0000       2.2600      14.0000       1.5600      26.0000       4.5400      30.0000       5.7200      240.45
    4      20.0000       2.8500      16.0000       1.7300      28.0000       5.0300      32.0000       6.2800      283.80
    4      22.0000       3.2900      18.0000       2.2600      30.0000       5.7200      34.0000       6.8800      240.04
    4      24.0000       3.9800      20.0000       2.8500      32.0000       6.2800      36.0000       7.4700      209.64
    4      26.0000       4.5400      22.0000       3.2900      34.0000       6.8800      38.0000       8.1600      209.61
    4      28.0000       5.0300      24.0000       3.9800      36.0000       7.4700      40.0000       8.8000      210.60
    4      30.0000       5.7200      26.0000       4.5400      38.0000       8.1600      42.0000       9.3700      210.63
    4      32.0000       6.2800      28.0000       5.0300      40.0000       8.8000      44.0000      10.0600      242.65
    4      34.0000       6.8800      30.0000       5.7200      42.0000       9.3700      46.0000      10.7000      147.46
    4      36.0000       7.4700      32.0000       6.2800      44.0000      10.0600      48.0000      11.2600      124.01
    4      38.0000       8.1600      34.0000       6.8800      46.0000      10.7000      50.0000      12.1400      131.23
    4      40.0000       8.8000      36.0000       7.4700      48.0000      11.2600      52.0000      12.8300      117.20
    4      42.0000       9.3700      38.0000       8.1600      50.0000      12.1400      54.0000      13.5600      98.838
    4      44.0000      10.0600      40.0000       8.8000      52.0000      12.8300      56.0000      14.1500      90.701
    4      46.0000      10.7000      42.0000       9.3700      54.0000      13.5600      58.0000      14.7500      84.814
    4      48.0000      11.2600      44.0000      10.0600      56.0000      14.1500      60.0000      14.9400      92.701
    4      50.0000      12.1400      46.0000      10.7000      58.0000      14.7500      62.0000      15.3100      99.219
    4      52.0000      12.8300      48.0000      11.2600      60.0000      14.9400      64.0000      15.6200      101.00
    4      54.0000      13.5600      50.0000      12.1400      62.0000      15.3100      66.0000      15.9000      102.71
    4      56.0000      14.1500      52.0000      12.8300      64.0000      15.6200      68.0000      16.0500      94.715
    4      58.0000      14.7500      54.0000      13.5600      66.0000      15.9000      70.0000      16.3600      112.78
    4      60.0000      14.9400      56.0000      14.1500      68.0000      16.0500      72.0000      16.7400      131.39
    4      62.0000      15.3100      58.0000      14.7500      70.0000      16.3600      74.0000      17.6300      148.19
    4      64.0000      15.6200      60.0000      14.9400      72.0000      16.7400      76.0000      18.2200      170.06
    4      66.0000      15.9000      62.0000      15.3100      74.0000      17.6300      78.0000      18.4300      137.40
    4      68.0000      16.0500      64.0000      15.6200      76.0000      18.2200      80.0000      18.5900      121.14
    4      70.0000      16.3600      66.0000      15.9000      78.0000      18.4300      82.0000      18.6800      120.35
    4      72.0000      16.7400      68.0000      16.0500      80.0000      18.5900      84.0000      19.1000      124.04
    4      74.0000      17.6300      70.0000      16.3600      82.0000      18.6800      86.0000      19.2000      203.63
    4      76.0000      18.2200      72.0000      16.7400      84.0000      19.1000      88.0000      19.2800      221.00
    4      78.0000      18.4300      74.0000      17.6300      86.0000      19.2000      90.0000      19.5900      224.52
    4      80.0000      18.5900      76.0000      18.2200      88.0000      19.2800      92.0000      19.8600      249.91
    4      82.0000      18.6800      78.0000      18.4300      90.0000      19.5900      94.0000      20.1500      200.06
    4      84.0000      19.1000      80.0000      18.5900      92.0000      19.8600      96.0000      20.4700      152.74
    4      86.0000      19.2000      82.0000      18.6800      94.0000      20.1500      98.0000      20.7800      127.69
    4      88.0000      19.2800      84.0000      19.1000      96.0000      20.4700     100.0000      21.0400      166.46
    4      90.0000      19.5900      86.0000      19.2000      98.0000      20.7800     102.0000      21.2800      191.67
    4      92.0000      19.8600      88.0000      19.2800     100.0000      21.0400     104.0000      21.5100      153.66
    4      94.0000      20.1500      90.0000      19.5900     102.0000      21.2800     106.0000      21.6700      119.70
    4      96.0000      20.4700      92.0000      19.8600     104.0000      21.5100     108.0000      21.8800      79.699
    4      98.0000      20.7800      94.0000      20.1500     106.0000      21.6700     110.0000      22.0500      105.10
    4       2.0000       0.0000       0.0000       0.0000      12.0000       0.9300      14.0000       1.5600      108.02
    4       4.0000       0.0900       2.0000       0.0000      14.0000       1.5600      16.0000       1.7300      118.57
    4       6.0000       0.3100       4.0000       0.0900      16.0000       1.7300      18.0000       2.2600      152.21
    4       8.0000       0.3800       6.0000       0.3100      18.0000       2.2600      20.0000       2.8500      185.46
    4      10.0000       0.5000       8.0000       0.3800      20.0000       2.8500      22.0000       3.2900      235.20
    4      12.0000       0.9300      10.0000       0.5000      22.0000       3.2900      24.0000       3.9800      269.76
    4      14.0000       1.5600      12.0000       0.9300      24.0000       3.9800      26.0000       4.5400      190.16
    4      16.0000       1.7300      14.0000       1.5600      26.0000       4.5400      28.0000       5.0300      179.63
    4      18.0000       2.2600      16.0000       1.7300      28.0000       5.0300      30.0000       5.7200      338.27
    4      20.0000       2.8500      18.0000       2.2600      30.0000       5.7200      32.0000       6.2800      299.23
    4      22.0000       3.2900      20.0000       2.8500      32.0000       6.2800      34.0000       6.8800      218.40
    4      24.0000       3.9800      22.0000       3.2900      34.0000       6.8800      36.0000       7.4700      214.15
    4      26.0000       4.5400      24.0000       3.9800      36.0000       7.4700      38.0000       8.1600      230.72
    4      28.0000       5.0300      26.0000       4.5400      38.0000       8.1600      40.0000       8.8000      203.52
    4      30.0000       5.7200      28.0000       5.0300      40.0000       8.8000      42.0000       9.3700      247.97
    4      32.0000       6.2800      30.0000       5.7200      42.0000       9.3700      44.0000      10.0600      214.30
    4      34.0000       6.8800      32.0000       6.2800      44.0000      10.0600      46.0000      10.7000      144.92
    4      36.0000       7.4700      34.0000       6.8800      46.0000      10.7000      48.0000      11.2600      116.08
    4      38.0000       8.1600      36.0000       7.4700      48.0000      11.2600      50.0000      12.1400      137.82
    4      40.0000       8.8000      38.0000       8.1600      50.0000      12.1400      52.0000      12.8300      109.26
    4      42.0000       9.3700      40.0000       8.8000      52.0000      12.8300      54.0000      13.5600      100.84
    4      44.0000      10.0600      42.0000       9.3700      54.0000      13.5600      56.0000      14.1500      88.234
    4      46.0000      10.7000      44.0000      10.0600      56.0000      14.1500      58.0000      14.7500      86.747
    4      48.0000      11.2600      46.0000      10.7000      58.0000      14.7500      60.0000      14.9400      106.46
    4      50.0000      12.1400      48.0000      11.2600      60.0000      14.9400      62.0000      15.3100      100.96
    4      52.0000      12.8300      50.0000      12.1400      62.0000      15.3100      64.0000      15.6200      111.30
    4      54.0000      13.5600      52.0000      12.8300      64.0000      15.6200      66.0000      15.9000      94.311
    4      56.0000      14.1500      54.0000      13.5600      66.0000      15.9000      68.0000      16.0500      106.20
    4      58.0000      14.7500      56.0000      14.1500      68.0000      16.0500      70.0000      16.3600      129.48
    4      60.0000      14.9400      58.0000      14.7500      70.0000      16.3600      72.0000      16.7400      125.57
    4      62.0000      15.3100      60.0000      14.9400      72.0000      16.7400      74.0000      17.6300      162.36
    4      64.0000      15.6200      62.0000      15.3100      74.0000      17.6300      76.0000      18.2200      152.42
    4      66.0000      15.9000      64.0000      15.6200      76.0000      18.2200      78.0000      18.4300      121.15
    4      68.0000      16.0500      66.0000      15.9000      78.0000      18.4300      80.0000      18.5900      121.07
    4      70.0000      16.3600      68.0000      16.0500      80.0000      18.5900      82.0000      18.6800      98.708
    4      72.0000      16.7400      70.0000      16.3600      82.0000      18.6800      84.0000      19.1000      145.09
    4      74.0000      17.6300      72.0000      16.7400      84.0000      19.1000      86.0000      19.2000      265.80
    4      76.0000      18.2200      74.0000      17.6300      86.0000      19.2000      88.0000      19.2800      206.12
    4      78.0000      18.4300      76.0000      18.2200      88.0000      19.2800      90.0000      19.5900      281.24
    4      80.0000      18.5900      78.0000      18.4300      90.0000      19.5900      92.0000      19.8600      250.10
    4      82.0000      18.6800      80.0000      18.5900      92.0000      19.8600      94.0000      20.1500      169.94
    4      84.0000      19.1000      82.0000      18.6800      94.0000      20.1500      96.0000      20.4700      113.83
    4      86.0000      19.2000      84.0000      19.1000      96.0000      20.4700      98.0000      20.7800      156.65
    4      88.0000      19.2800      86.0000      19.2000      98.0000      20.7800     100.0000      21.0400      211.13
    4      90.0000      19.5900      88.0000      19.2800     100.0000      21.0400     102.0000      21.2800      181.08
    4      92.0000      19.8600      90.0000      19.5900     102.0000      21.2800     104.0000      21.5100      126.38
    4      94.0000      20.1500      92.0000      19.8600     104.0000      21.5100     106.0000      21.6700      119.92
    4      96.0000      20.4700      94.0000      20.1500     106.0000      21.6700     108.0000      21.8800      61.035
    4      98.0000      20.7800      96.0000      20.4700     108.0000      21.8800     110.0000      22.0500      129.32
    4       0.0000       0.0000      18.0000       2.2600       6.0000       0.3100      12.0000       0.9300      185.63
    4       2.0000       0.0000      20.0000       2.8500       8.0000       0.3800      14.0000       1.5600      194.50
    4       4.0000       0.0900      22.0000       3.2900      10.0000       0.5000      16.0000       1.7300      184.16
    4       6.0000       0.3100      24.0000       3.9800      12.0000       0.9300      18.0000       2.2600      178.36
    4       8.0000       0.3800      26.0000       4.5400      14.0000       1.5600      20.0000       2.8500      188.52
    4      10.0000       0.5000      28.0000       5.0300      16.0000       1.7300      22.0000       3.2900      210.36
    4      12.0000       0.9300      30.0000       5.7200      18.0000       2.2600      24.0000       3.9800      216.56
    4      14.0000       1.5600      32.0000       6.2800      20.0000       2.8500      26.0000       4.5400      222.13
    4      16.0000       1.7300      34.0000       6.8800      22.0000       3.2900      28.0000       5.0300      225.38
    4      18.0000       2.2600      36.0000       7.4700      24.0000       3.9800      30.0000       5.7200      261.27
    4      20.0000       2.8500      38.0000       8.1600      26.0000       4.5400      32.0000       6.2800      273.34
    4      22.0000       3.2900      40.0000       8.8000      28.0000       5.0300      34.0000       6.8800      266.51
    4      24.0000       3.9800      42.0000       9.3700      30.0000       5.7200      36.0000       7.4700      222.11
    4      26.0000       4.5400      44.0000      10.0600      32.0000       6.2800      38.0000       8.1600      200.28
    4      28.0000       5.0300      46.0000      10.7000      34.0000       6.8800      40.0000       8.8000      189.74
    4      30.0000       5.7200      48.0000      11.2600      36.0000       7.4700      42.0000       9.3700      200.61
    4      32.0000       6.2800      50.0000      12.1400      38.0000       8.1600      44.0000      10.0600      191.05
    4      34.0000       6.8800      52.0000      12.8300      40.0000       8.8000      46.0000      10.7000      179.75
    4      36.0000       7.4700      54.0000      13.5600      42.0000       9.3700      48.0000      11.2600      165.39
    4      38.0000       8.1600      56.0000      14.1500      44.0000      10.0600      50.0000      12.1400      159.52
    4      40.0000       8.8000      58.0000      14.7500      46.0000      10.7000      52.0000      12.8300      144.11
    4      42.0000       9.3700      60.0000      14.9400      48.0000      11.2600      54.0000      13.5600      128.22
    4      44.0000      10.0600      62.0000      15.3100      50.0000      12.1400      56.0000      14.1500      118.05
    4      46.0000      10.7000      64.0000      15.6200      52.0000      12.8300      58.0000      14.7500      112.86
    4      48.0000      11.2600      66.0000      15.9000      54.0000      13.5600      60.0000      14.9400      118.73
    4      50.0000      12.1400      68.0000      16.0500      56.0000      14.1500      62.0000      15.3100      127.81
    4      52.0000      12.8300      70.0000      16.3600      58.0000      14.7500      64.0000      15.6200      139.58
    4      54.0000      13.5600      72.0000      16.7400      60.0000      14.9400      66.0000      15.9000      138.43
    4      56.0000      14.1500      74.0000      17.6300      62.0000      15.3100      68.0000      16.0500      147.51
    4      58.0000      14.7500      76.0000      18.2200      64.0000      15.6200      70.0000      16.3600      153.15
    4      60.0000      14.9400      78.0000      18.4300      66.0000      15.9000      72.0000      16.7400      182.51
    4      62.0000      15.3100      80.0000      18.5900      68.0000      16.0500      74.0000      17.6300      219.32
    4      64.0000      15.6200      82.0000      18.6800      70.0000      16.3600      76.0000      18.2200      226.92
    4      66.0000      15.9000      84.0000      19.1000      72.0000      16.7400      78.0000      18.4300      220.71
    4      68.0000      16.0500      86.0000      19.2000      74.0000      17.6300      80.0000      18.5900      193.83
    4      70.0000      16.3600      88.0000      19.2800      76.0000      18.2200      82.0000      18.6800      181.05
    4      72.0000      16.7400      90.0000      19.5900      78.0000      18.4300      84.0000      19.1000      179.10
    4      74.0000      17.6300      92.0000      19.8600      80.0000      18.5900      86.0000      19.2000      177.82
    4      76.0000      18.2200      94.0000      20.1500      82.0000      18.6800      88.0000      19.2800      179.37
    4      78.0000      18.4300      96.0000      20.4700      84.0000      19.1000      90.0000      19.5900      199.28
    4      80.0000      18.5900      98.0000      20.7800      86.0000      19.2000      92.0000      19.8600      217.07
    4      82.0000      18.6800     100.0000      21.0400      88.0000      19.2800      94.0000      20.1500      203.10
    4      84.0000      19.1000     102.0000      21.2800      90.0000      19.5900      96.0000      20.4700      162.24
    4      86.0000      19.2000     104.0000      21.5100      92.0000      19.8600      98.0000      20.7800      153.18
    4      88.0000      19.2800     106.0000      21.6700      94.0000      20.1500     100.0000      21.0400      144.81
    4      90.0000      19.5900     108.0000      21.8800      96.0000      20.4700     102.0000      21.2800      160.99
    4      92.0000      19.8600     110.0000      22.0500      98.0000      20.7800     104.0000      21.5100      155.22
    4       8.0000       0.3800       0.0000       0.0000      16.0000       1.7300      24.0000       3.9800      176.22
    4      10.0000       0.5000       2.0000       0.0000      18.0000       2.2600      26.0000       4.5400      210.38
    4      12.0000       0.9300       4.0000       0.0900      20.0000       2.8500      28.0000       5.0300      251.02
    4      14.0000       1.5600       6.0000       0.3100      22.0000       3.2900      30.0000       5.7200      271.52
    4      16.0000       1.7300       8.0000       0.3800      24.0000       3.9800      32.0000       6.2800      278.05
    4      18.0000       2.2600      10.0000       0.5000      26.0000       4.5400      34.0000       6.8800      299.77
    4      20.0000       2.8500      12.0000       0.9300      28.0000       5.0300      36.0000       7.4700      286.45
    4      22.0000       3.2900      14.0000       1.5600      30.0000       5.7200      38.0000       8.1600      257.31
    4      24.0000       3.9800      16.0000       1.7300      32.0000       6.2800      40.0000       8.8000      235.75
    4      26.0000       4.5400      18.0000       2.2600      34.0000       6.8800      42.0000       9.3700      242.02
    4      28.0000       5.0300      20.0000       2.8500      36.0000       7.4700      44.0000      10.0600      215.18
    4      30.0000       5.7200      22.0000       3.2900      38.0000       8.1600      46.0000      10.7000      235.96
    4      32.0000       6.2800      24.0000       3.9800      40.0000       8.8000      48.0000      11.2600      196.54
    4      34.0000       6.8800      26.0000       4.5400      42.0000       9.3700      50.0000      12.1400      172.24
    4      36.0000       7.4700      28.0000       5.0300      44.0000      10.0600      52.0000      12.8300      165.67
    4      38.0000       8.1600      30.0000       5.7200      46.0000      10.7000      54.0000      13.5600      148.92
    4      40.0000       8.8000      32.0000       6.2800      48.0000      11.2600      56.0000      14.1500      126.18
    4      42.0000       9.3700      34.0000       6.8800      50.0000      12.1400      58.0000      14.7500      110.92
    4      44.0000      10.0600      36.0000       7.4700      52.0000      12.8300      60.0000      14.9400      107.33
    4      46.0000      10.7000      38.0000       8.1600      54.0000      13.5600      62.0000      15.3100      102.41
    4      48.0000      11.2600      40.0000       8.8000      56.0000      14.1500      64.0000      15.6200      109.16
    4      50.0000      12.1400      42.0000       9.3700      58.0000      14.7500      66.0000      15.9000      114.62
    4      52.0000      12.8300      44.0000      10.0600      60.0000      14.9400      68.0000      16.0500      124.33
    4      54.0000      13.5600      46.0000      10.7000      62.0000      15.3100      70.0000      16.3600      126.03
    4      56.0000      14.1500      48.0000      11.2600      64.0000      15.6200      72.0000      16.7400      114.80
    4      58.0000      14.7500      50.0000      12.1400      66.0000      15.9000      74.0000      17.6300      125.38
    4      60.0000      14.9400      52.0000      12.8300      68.0000      16.0500      76.0000      18.2200      133.87
    4      62.0000      15.3100      54.0000      13.5600      70.0000      16.3600      78.0000      18.4300      136.97
    4      64.0000      15.6200      56.0000      14.1500      72.0000      16.7400      80.0000      18.5900      149.67
    4      66.0000      15.9000      58.0000      14.7500      74.0000      17.6300      82.0000      18.6800      126.89
    4      68.0000      16.0500      60.0000      14.9400      76.0000      18.2200      84.0000      19.1000      113.44
    4      70.0000      16.3600      62.0000      15.3100      78.0000      18.4300      86.0000      19.2000      126.88
    4      72.0000      16.7400      64.0000      15.6200      80.0000      18.5900      88.0000      19.2800      142.60
    4      74.0000      17.6300      66.0000      15.9000      82.0000      18.6800      90.0000      19.5900      232.37
    4      76.0000      18.2200      68.0000      16.0500      84.0000      19.1000      92.0000      19.8600      278.01
    4      78.0000      18.4300      70.0000      16.3600      86.0000      19.2000      94.0000      20.1500      302.13
    4      80.0000      18.5900      72.0000      16.7400      88.0000      19.2800      96.0000      20.4700      298.47
    4      82.0000      18.6800      74.0000      17.6300      90.0000      19.5900      98.0000      20.7800      228.91
    4      84.0000      19.1000      76.0000      18.2200      92.0000      19.8600     100.0000      21.0400      200.81
    4      86.0000      19.2000      78.0000      18.4300      94.0000      20.1500     102.0000      21.2800      177.13
    4      88.0000      19.2800      80.0000      18.5900      96.0000      20.4700     104.0000      21.5100      192.82
    4      90.0000      19.5900      82.0000      18.6800      98.0000      20.7800     106.0000      21.6700      206.17
    4      92.0000      19.8600      84.0000      19.1000     100.0000      21.0400     108.0000      21.8800      170.89
    4      94.0000      20.1500      86.0000      19.2000     102.0000      21.2800     110.0000      22.0500      137.16
    4       0.0000       0.0000      18.0000       2.2600       8.0000       0.3800      10.0000       0.5000      202.00
    4       2.0000       0.0000      20.0000       2.8500      10.0000       0.5000      12.0000       0.9300      232.15
    4       4.0000       0.0900      22.0000       3.2900      12.0000       0.9300      14.0000       1.5600      175.47
    4       6.0000       0.3100      24.0000       3.9800      14.0000       1.5600      16.0000       1.7300      173.05
    4       8.0000       0.3800      26.0000       4.5400      16.0000       1.7300      18.0000       2.2600      213.66
    4      10.0000       0.5000      28.0000       5.0300      18.0000       2.2600      20.0000       2.8500      210.87
    4      12.0000       0.9300      30.0000       5.7200      20.0000       2.8500      22.0000       3.2900      212.27
    4      14.0000       1.5600      32.0000       6.2800      22.0000       3.2900      24.0000       3.9800      242.37
    4      16.0000       1.7300      34.0000       6.8800      24.0000       3.9800      26.0000       4.5400      250.02
    4      18.0000       2.2600      36.0000       7.4700      26.0000       4.5400      28.0000       5.0300      233.41
    4      20.0000       2.8500      38.0000       8.1600      28.0000       5.0300      30.0000       5.7200      334.28
    4      22.0000       3.2900      40.0000       8.8000      30.0000       5.7200      32.0000       6.2800      303.32
    4      24.0000       3.9800      42.0000       9.3700      32.0000       6.2800      34.0000       6.8800      223.68
    4      26.0000       4.5400      44.0000      10.0600      34.0000       6.8800      36.0000       7.4700      186.23
    4      28.0000       5.0300      46.0000      10.7000      36.0000       7.4700      38.0000       8.1600      213.38
    4      30.0000       5.7200      48.0000      11.2600      38.0000       8.1600      40.0000       8.8000      214.34
    4      32.0000       6.2800      50.0000      12.1400      40.0000       8.8000      42.0000       9.3700      203.02
    4      34.0000       6.8800      52.0000      12.8300      42.0000       9.3700      44.0000      10.0600      176.37
    4      36.0000       7.4700      54.0000      13.5600      44.0000      10.0600      46.0000      10.7000      183.85
    4      38.0000       8.1600      56.0000      14.1500      46.0000      10.7000      48.0000      11.2600      174.75
    4      40.0000       8.8000      58.0000      14.7500      48.0000      11.2600      50.0000      12.1400      149.52
    4      42.0000       9.3700      60.0000      14.9400      50.0000      12.1400      52.0000      12.8300      127.50
    4      44.0000      10.0600      62.0000      15.3100      52.0000      12.8300      54.0000      13.5600      126.96
    4      46.0000      10.7000      64.0000      15.6200      54.0000      13.5600      56.0000      14.1500      118.32
    4      48.0000      11.2600      66.0000      15.9000      56.0000      14.1500      58.0000      14.7500      114.41
    4      50.0000      12.1400      68.0000      16.0500      58.0000      14.7500      60.0000      14.9400      128.51
    4      52.0000      12.8300      70.0000      16.3600      60.0000      14.9400      62.0000      15.3100      133.76
    4      54.0000      13.5600      72.0000      16.7400      62.0000      15.3100      64.0000      15.6200      154.82
    4      56.0000      14.1500      74.0000      17.6300      64.0000      15.6200      66.0000      15.9000      135.09
    4      58.0000      14.7500      76.0000      18.2200      66.0000      15.9000      68.0000      16.0500      150.70
    4      60.0000      14.9400      78.0000      18.4300      68.0000      16.0500      70.0000      16.3600      187.35
    4      62.0000      15.3100      80.0000      18.5900      70.0000      16.3600      72.0000      16.7400      190.64
    4      64.0000      15.6200      82.0000      18.6800      72.0000      16.7400      74.0000      17.6300      275.60
    4      66.0000      15.9000      84.0000      19.1000      74.0000      17.6300      76.0000      18.2200      214.06
    4      68.0000      16.0500      86.0000      19.2000      76.0000      18.2200      78.0000      18.4300      205.24
    4      70.0000      16.3600      88.0000      19.2800      78.0000      18.4300      80.0000      18.5900      191.32
    4      72.0000      16.7400      90.0000      19.5900      80.0000      18.5900      82.0000      18.6800      142.93
    4      74.0000      17.6300      92.0000      19.8600      82.0000      18.6800      84.0000      19.1000      184.41
    4      76.0000      18.2200      94.0000      20.1500      84.0000      19.1000      86.0000      19.2000      197.33
    4      78.0000      18.4300      96.0000      20.4700      86.0000      19.2000      88.0000      19.2800      196.81
    4      80.0000      18.5900      98.0000      20.7800      88.0000      19.2800      90.0000      19.5900      244.69
    4      82.0000      18.6800     100.0000      21.0400      90.0000      19.5900      92.0000      19.8600      219.00
    4      84.0000      19.1000     102.0000      21.2800      92.0000      19.8600      94.0000      20.1500      190.36
    4      86.0000      19.2000     104.0000      21.5100      94.0000      20.1500      96.0000      20.4700      98.463
    4      88.0000      19.2800     106.0000      21.6700      96.0000      20.4700      98.0000      20.7800      159.69
    4      90.0000      19.5900     108.0000      21.8800      98.0000      20.7800     100.0000      21.0400      196.04
    4      92.0000      19.8600     110.0000      22.0500     100.0000      21.0400     102.0000      21.2800      160.64
    4       2.0000       0.0000       0.0000       0.0000      14.0000       1.5600      16.0000       1.7300      125.83
    4       4.0000       0.0900       2.0000       0.0000      16.0000       1.7300      18.0000       2.2600      159.11
    4       6.0000       0.3100       4.0000       0.0900      18.0000       2.2600      20.0000       2.8500      151.16
    4       8.0000       0.3800       6.0000       0.3100      20.0000       2.8500      22.0000       3.2900      203.08
    4      10.0000       0.5000       8.0000       0.3800      22.0000       3.2900      24.0000       3.9800      290.72
    4      12.0000       0.9300      10.0000       0.5000      24.0000       3.9800      26.0000       4.5400      305.87
    4      14.0000       1.5600      12.0000       0.9300      26.0000       4.5400      28.0000       5.0300      209.94
    4      16.0000       1.7300      14.0000       1.5600      28.0000       5.0300      30.0000       5.7200      306.67
    4      18.0000       2.2600      16.0000       1.7300      30.0000       5.7200      32.0000       6.2800      378.61
    4      20.0000       2.8500      18.0000       2.2600      32.0000       6.2800      34.0000       6.8800      270.69
    4      22.0000       3.2900      20.0000       2.8500      34.0000       6.8800      36.0000       7.4700      216.30
    4      24.0000       3.9800      22.0000       3.2900      36.0000       7.4700      38.0000       8.1600      269.99
    4      26.0000       4.5400      24.0000       3.9800      38.0000       8.1600      40.0000       8.8000      263.60
    4      28.0000       5.0300      26.0000       4.5400      40.0000       8.8000      42.0000       9.3700      241.37
    4      30.0000       5.7200      28.0000       5.0300      42.0000       9.3700      44.0000      10.0600      255.87
    4      32.0000       6.2800      30.0000       5.7200      44.0000      10.0600      46.0000      10.7000      277.39
    4      34.0000       6.8800      32.0000       6.2800      46.0000      10.7000      48.0000      11.2600      164.62
    4      36.0000       7.4700      34.0000       6.8800      48.0000      11.2600      50.0000      12.1400      116.79
    4      38.0000       8.1600      36.0000       7.4700      50.0000      12.1400      52.0000      12.8300      132.99
    4      40.0000       8.8000      38.0000       8.1600      52.0000      12.8300      54.0000      13.5600      126.65
    4      42.0000       9.3700      40.0000       8.8000      54.0000      13.5600      56.0000      14.1500      110.92
    4      44.0000      10.0600      42.0000       9.3700      56.0000      14.1500      58.0000      14.7500      86.326
    4      46.0000      10.7000      44.0000      10.0600      58.0000      14.7500      60.0000      14.9400      112.96
    4      48.0000      11.2600      46.0000      10.7000      60.0000      14.9400      62.0000      15.3100      127.31
    4      50.0000      12.1400      48.0000      11.2600      62.0000      15.3100      64.0000      15.6200      131.65
    4      52.0000      12.8300      50.0000      12.1400      64.0000      15.6200      66.0000      15.9000      98.955
    4      54.0000      13.5600      52.0000      12.8300      66.0000      15.9000      68.0000      16.0500      125.00
    4      56.0000      14.1500      54.0000      13.5600      68.0000      16.0500      70.0000      16.3600      132.86
    4      58.0000      14.7500      56.0000      14.1500      70.0000      16.3600      72.0000      16.7400      115.77
    4      60.0000      14.9400      58.0000      14.7500      72.0000      16.7400      74.0000      17.6300      144.30
    4      62.0000      15.3100      60.0000      14.9400      74.0000      17.6300      76.0000      18.2200      128.41
    4      64.0000      15.6200      62.0000      15.3100      76.0000      18.2200      78.0000      18.4300      141.26
    4      66.0000      15.9000      64.0000      15.6200      78.0000      18.4300      80.0000      18.5900      105.02
    4      68.0000      16.0500      66.0000      15.9000      80.0000      18.5900      82.0000      18.6800      96.737
    4      70.0000      16.3600      68.0000      16.0500      82.0000      18.6800      84.0000      19.1000      146.43
    4      72.0000      16.7400      70.0000      16.3600      84.0000      19.1000      86.0000      19.2000      191.56
    4      74.0000      17.6300      72.0000      16.7400      86.0000      19.2000      88.0000      19.2800      313.82
    4      76.0000      18.2200      74.0000      17.6300      88.0000      19.2800      90.0000      19.5900      349.59
    4      78.0000      18.4300      76.0000      18.2200      90.0000      19.5900      92.0000      19.8600      334.59
    4      80.0000      18.5900      78.0000      18.4300      92.0000      19.8600      94.0000      20.1500      271.14
    4      82.0000      18.6800      80.0000      18.5900      94.0000      20.1500      96.0000      20.4700      104.71
    4      84.0000      19.1000      82.0000      18.6800      96.0000      20.4700      98.0000      20.7800      179.26
    4      86.0000      19.2000      84.0000      19.1000      98.0000      20.7800     100.0000      21.0400      264.10
    4      90.0000      19.5900      88.0000      19.2800     102.0000      21.2800     104.0000      21.5100      163.45
    4      92.0000      19.8600      90.0000      19.5900     104.0000      21.5100     106.0000      21.6700      138.51
    4      94.0000      20.1500      92.0000      19.8600     106.0000      21.6700     108.0000      21.8800      103.38
    4       4.0000       0.0900       0.0000       0.0000      16.0000       1.7300      20.0000       2.8500      160.31
    4       6.0000       0.3100       2.0000       0.0000      18.0000       2.2600      22.0000       3.2900      157.94
    4       8.0000       0.3800       4.0000       0.0900      20.0000       2.8500      24.0000       3.9800      202.87
    4      10.0000       0.5000       6.0000       0.3100      22.0000       3.2900      26.0000       4.5400      283.12
    4      12.0000       0.9300       8.0000       0.3800      24.0000       3.9800      28.0000       5.0300      325.38
    4      14.0000       1.5600      10.0000       0.5000      26.0000       4.5400      30.0000       5.7200      330.99
    4      16.0000       1.7300      12.0000       0.9300      28.0000       5.0300      32.0000       6.2800      333.29
    4      18.0000       2.2600      14.0000       1.5600      30.0000       5.7200      34.0000       6.8800      343.14
    4      20.0000       2.8500      16.0000       1.7300      32.0000       6.2800      36.0000       7.4700      268.08
    4      22.0000       3.2900      18.0000       2.2600      34.0000       6.8800      38.0000       8.1600      249.44
    4      24.0000       3.9800      20.0000       2.8500      36.0000       7.4700      40.0000       8.8000      271.57
    4      26.0000       4.5400      22.0000       3.2900      38.0000       8.1600      42.0000       9.3700      289.52
    4      30.0000       5.7200      26.0000       4.5400      42.0000       9.3700      46.0000      10.7000      223.56
    4      34.0000       6.8800      30.0000       5.7200      46.0000      10.7000      50.0000      12.1400      194.44
    4      36.0000       7.4700      32.0000       6.2800      48.0000      11.2600      52.0000      12.8300      134.12
    4      38.0000       8.1600      34.0000       6.8800      50.0000      12.1400      54.0000      13.5600      133.82
    4      40.0000       8.8000      36.0000       7.4700      52.0000      12.8300      56.0000      14.1500      137.64
    4      42.0000       9.3700      38.0000       8.1600      54.0000      13.5600      58.0000      14.7500      116.44
    4      44.0000      10.0600      40.0000       8.8000      56.0000      14.1500      60.0000      14.9400      103.67
    4      46.0000      10.7000      42.0000       9.3700      58.0000      14.7500      62.0000      15.3100      118.17
    4      48.0000      11.2600      44.0000      10.0600      60.0000      14.9400      64.0000      15.6200      148.68
    4      50.0000      12.1400      46.0000      10.7000      62.0000      15.3100      66.0000      15.9000      135.56
    4      52.0000      12.8300      48.0000      11.2600      64.0000      15.6200      68.0000      16.0500      124.23
    4      54.0000      13.5600      50.0000      12.1400      66.0000      15.9000      70.0000      16.3600      139.42
    4      56.0000      14.1500      52.0000      12.8300      68.0000      16.0500      72.0000      16.7400      134.15
    4      58.0000      14.7500      54.0000      13.5600      70.0000      16.3600      74.0000      17.6300      129.11
    4      60.0000      14.9400      56.0000      14.1500      72.0000      16.7400      76.0000      18.2200      132.76
    4      62.0000      15.3100      58.0000      14.7500      74.0000      17.6300      78.0000      18.4300      123.93
    4      64.0000      15.6200      60.0000      14.9400      76.0000      18.2200      80.0000      18.5900      130.49
    4      66.0000      15.9000      62.0000      15.3100      78.0000      18.4300      82.0000      18.6800      107.15
    4      68.0000      16.0500      64.0000      15.6200      80.0000      18.5900      84.0000      19.1000      98.430
    4      70.0000      16.3600      66.0000      15.9000      82.0000      18.6800      86.0000      19.2000      163.58
    4      72.0000      16.7400      68.0000      16.0500      84.0000      19.1000      88.0000      19.2800      215.61
    4      74.0000      17.6300      70.0000      16.3600      86.0000      19.2000      90.0000      19.5900      346.20
    4      76.0000      18.2200      72.0000      16.7400      88.0000      19.2800      92.0000      19.8600      436.68
    4      78.0000      18.4300      74.0000      17.6300      90.0000      19.5900      94.0000      20.1500      363.08
    4      80.0000      18.5900      76.0000      18.2200      92.0000      19.8600      96.0000      20.4700      246.66
    4      82.0000      18.6800      78.0000      18.4300      94.0000      20.1500      98.0000      20.7800      156.16
    4      84.0000      19.1000      80.0000      18.5900      96.0000      20.4700     100.0000      21.0400      213.32
    4      86.0000      19.2000      82.0000      18.6800      98.0000      20.7800     102.0000      21.2800      268.88
    4      88.0000      19.2800      84.0000      19.1000     100.0000      21.0400     104.0000      21.5100      220.46
    4      90.0000      19.5900      86.0000      19.2000     102.0000      21.2800     106.0000      21.6700      178.27
    4      92.0000      19.8600      88.0000      19.2800     104.0000      21.5100     108.0000      21.8800      150.64
    4      94.0000      20.1500      90.0000      19.5900     106.0000      21.6700     110.0000      22.0500      121.68
    4      10.0000       0.5000       0.0000       0.0000      20.0000       2.8500      30.0000       5.7200      255.13
    4      12.0000       0.9300       2.0000       0.0000      22.0000       3.2900      32.0000       6.2800      322.95
    4      14.0000       1.5600       4.0000       0.0900      24.0000       3.9800      34.0000       6.8800      330.19
    4      16.0000       1.7300       6.0000       0.3100      26.0000       4.5400      36.0000       7.4700      335.27
    4      18.0000       2.2600       8.0000       0.3800      28.0000       5.0300      38.0000       8.1600      373.57
    4      20.0000       2.8500      10.0000       0.5000      30.0000       5.7200      40.0000       8.8000      321.82
    4      22.0000       3.2900      12.0000       0.9300      32.0000       6.2800      42.0000       9.3700      260.89
    4      24.0000       3.9800      14.0000       1.5600      34.0000       6.8800      44.0000      10.0600      262.40
    4      26.0000       4.5400      16.0000       1.7300      36.0000       7.4700      46.0000      10.7000      309.95
    4      28.0000       5.0300      18.0000       2.2600      38.0000       8.1600      48.0000      11.2600      241.66
    4      30.0000       5.7200      20.0000       2.8500      40.0000       8.8000      50.0000      12.1400      265.86
    4      32.0000       6.2800      22.0000       3.2900      42.0000       9.3700      52.0000      12.8300      210.96
    4      34.0000       6.8800      24.0000       3.9800      44.0000      10.0600      54.0000      13.5600      197.83
    4      36.0000       7.4700      26.0000       4.5400      46.0000      10.7000      56.0000      14.1500      175.55
    4      38.0000       8.1600      28.0000       5.0300      48.0000      11.2600      58.0000      14.7500      156.91
    4      40.0000       8.8000      30.0000       5.7200      50.0000      12.1400      60.0000      14.9400      142.68
    4      42.0000       9.3700      32.0000       6.2800      52.0000      12.8300      62.0000      15.3100      133.56
    4      44.0000      10.0600      34.0000       6.8800      54.0000      13.5600      64.0000      15.6200      126.70
    4      46.0000      10.7000      36.0000       7.4700      56.0000      14.1500      66.0000      15.9000      136.19
    4      48.0000      11.2600      38.0000       8.1600      58.0000      14.7500      68.0000      16.0500      141.21
    4      50.0000      12.1400      40.0000       8.8000      60.0000      14.9400      70.0000      16.3600      145.19
    4      52.0000      12.8300      42.0000       9.3700      62.0000      15.3100      72.0000      16.7400      166.87
    4      54.0000      13.5600      44.0000      10.0600      64.0000      15.6200      74.0000      17.6300      157.49
    4      56.0000      14.1500      46.0000      10.7000      66.0000      15.9000      76.0000      18.2200      151.18
    4      58.0000      14.7500      48.0000      11.2600      68.0000      16.0500      78.0000      18.4300      143.61
    4      60.0000      14.9400      50.0000      12.1400      70.0000      16.3600      80.0000      18.5900      134.51
    4      62.0000      15.3100      52.0000      12.8300      72.0000      16.7400      82.0000      18.6800      135.10
    4      64.0000      15.6200      54.0000      13.5600      74.0000      17.6300      84.0000      19.1000      131.19
    4      66.0000      15.9000      56.0000      14.1500      76.0000      18.2200      86.0000      19.2000      130.30
    4      68.0000      16.0500      58.0000      14.7500      78.0000      18.4300      88.0000      19.2800      120.78
    4      70.0000      16.3600      60.0000      14.9400      80.0000      18.5900      90.0000      19.5900      154.06
    4      72.0000      16.7400      62.0000      15.3100      82.0000      18.6800      92.0000      19.8600      209.68
    4      74.0000      17.6300      64.0000      15.6200      84.0000      19.1000      94.0000      20.1500      304.44
    4      76.0000      18.2200      66.0000      15.9000      86.0000      19.2000      96.0000      20.4700      332.56
    4      78.0000      18.4300      68.0000      16.0500      88.0000      19.2800      98.0000      20.7800      359.46
    4      80.0000      18.5900      70.0000      16.3600      90.0000      19.5900     100.0000      21.0400      331.41
    4      82.0000      18.6800      72.0000      16.7400      92.0000      19.8600     102.0000      21.2800      272.01
    4      84.0000      19.1000      74.0000      17.6300      94.0000      20.1500     104.0000      21.5100      220.82
    4      86.0000      19.2000      76.0000      18.2200      96.0000      20.4700     106.0000      21.6700      237.20
    4      88.0000      19.2800      78.0000      18.4300      98.0000      20.7800     108.0000      21.8800      232.09
    4      90.0000      19.5900      80.0000      18.5900     100.0000      21.0400     110.0000      22.0500      197.94
    4       6.0000       0.3100       0.0000       0.0000      18.0000       2.2600      24.0000       3.9800      169.33
    4       8.0000       0.3800       2.0000       0.0000      20.0000       2.8500      26.0000       4.5400      206.75
    4      10.0000       0.5000       4.0000       0.0900      22.0000       3.2900      28.0000       5.0300      273.37
    4      12.0000       0.9300       6.0000       0.3100      24.0000       3.9800      30.0000       5.7200      362.62
    4      14.0000       1.5600       8.0000       0.3800      26.0000       4.5400      32.0000       6.2800      385.47
    4      16.0000       1.7300      10.0000       0.5000      28.0000       5.0300      34.0000       6.8800      373.93
    4      18.0000       2.2600      12.0000       0.9300      30.0000       5.7200      36.0000       7.4700      330.68
    4      20.0000       2.8500      14.0000       1.5600      32.0000       6.2800      38.0000       8.1600      273.85
    4      22.0000       3.2900      16.0000       1.7300      34.0000       6.8800      40.0000       8.8000      270.06
    4      24.0000       3.9800      18.0000       2.2600      36.0000       7.4700      42.0000       9.3700      280.25
    4      26.0000       4.5400      20.0000       2.8500      38.0000       8.1600      44.0000      10.0600      311.14
    4      30.0000       5.7200      24.0000       3.9800      42.0000       9.3700      48.0000      11.2600      261.53
    4      34.0000       6.8800      28.0000       5.0300      46.0000      10.7000      52.0000      12.8300      218.10
    4      36.0000       7.4700      30.0000       5.7200      48.0000      11.2600      54.0000      13.5600      158.15
    4      38.0000       8.1600      32.0000       6.2800      50.0000      12.1400      56.0000      14.1500      140.89
    4      40.0000       8.8000      34.0000       6.8800      52.0000      12.8300      58.0000      14.7500      133.21
    4      42.0000       9.3700      36.0000       7.4700      54.0000      13.5600      60.0000      14.9400      129.09
    4      44.0000      10.0600      38.0000       8.1600      56.0000      14.1500      62.0000      15.3100      120.39
    4      46.0000      10.7000      40.0000       8.8000      58.0000      14.7500      64.0000      15.6200      134.05
    4      48.0000      11.2600      42.0000       9.3700      60.0000      14.9400      66.0000      15.9000      141.91
    4      50.0000      12.1400      44.0000      10.0600      62.0000      15.3100      68.0000      16.0500      149.90
    4      52.0000      12.8300      46.0000      10.7000      64.0000      15.6200      70.0000      16.3600      150.23
    4      54.0000      13.5600      48.0000      11.2600      66.0000      15.9000      72.0000      16.7400      146.71
    4      56.0000      14.1500      50.0000      12.1400      68.0000      16.0500      74.0000      17.6300      146.04
    4      58.0000      14.7500      52.0000      12.8300      70.0000      16.3600      76.0000      18.2200      133.65
    4      60.0000      14.9400      54.0000      13.5600      72.0000      16.7400      78.0000      18.4300      133.79
    4      62.0000      15.3100      56.0000      14.1500      74.0000      17.6300      80.0000      18.5900      122.50
    4      64.0000      15.6200      58.0000      14.7500      76.0000      18.2200      82.0000      18.6800      123.75
    4      66.0000      15.9000      60.0000      14.9400      78.0000      18.4300      84.0000      19.1000      118.00
    4      68.0000      16.0500      62.0000      15.3100      80.0000      18.5900      86.0000      19.2000      117.84
    4      70.0000      16.3600      64.0000      15.6200      82.0000      18.6800      88.0000      19.2800      174.98
    4      72.0000      16.7400      66.0000      15.9000      84.0000      19.1000      90.0000      19.5900      246.62
    4      74.0000      17.6300      68.0000      16.0500      86.0000      19.2000      92.0000      19.8600      368.53
    4      76.0000      18.2200      70.0000      16.3600      88.0000      19.2800      94.0000      20.1500      426.79
    4      78.0000      18.4300      72.0000      16.7400      90.0000      19.5900      96.0000      20.4700      367.46
    4      80.0000      18.5900      74.0000      17.6300      92.0000      19.8600      98.0000      20.7800      271.53
    4      82.0000      18.6800      76.0000      18.2200      94.0000      20.1500     100.0000      21.0400      211.48
    4      84.0000      19.1000      78.0000      18.4300      96.0000      20.4700     102.0000      21.2800      240.91
    4      86.0000      19.2000      80.0000      18.5900      98.0000      20.7800     104.0000      21.5100      250.36
    4      88.0000      19.2800      82.0000      18.6800     100.0000      21.0400     106.0000      21.6700      222.79
    4      90.0000      19.5900      84.0000      19.1000     102.0000      21.2800     108.0000      21.8800      186.01
    4      92.0000      19.8600      86.0000      19.2000     104.0000      21.5100     110.0000      22.0500      160.20
    4       4.0000       0.0900       0.0000       0.0000      20.0000       2.8500      24.0000       3.9800      184.13
    4       6.0000       0.3100       2.0000       0.0000      22.0000       3.2900      26.0000       4.5400      205.93
    4       8.0000       0.3800       4.0000       0.0900      24.0000       3.9800      28.0000       5.0300      248.62
    4      10.0000       0.5000       6.0000       0.3100      26.0000       4.5400      30.0000       5.7200      410.25
    4      12.0000       0.9300       8.0000       0.3800      28.0000       5.0300      32.0000       6.2800      564.41
    4      14.0000       1.5600      10.0000       0.5000      30.0000       5.7200      34.0000       6.8800      422.48
    4      16.0000       1.7300      12.0000       0.9300      32.0000       6.2800      36.0000       7.4700      286.10
    4      18.0000       2.2600      14.0000       1.5600      34.0000       6.8800      38.0000       8.1600      305.67
    4      20.0000       2.8500      16.0000       1.7300      36.0000       7.4700      40.0000       8.8000      309.82
    4      22.0000       3.2900      18.0000       2.2600      38.0000       8.1600      42.0000       9.3700      308.70
    4      24.0000       3.9800      20.0000       2.8500      40.0000       8.8000      44.0000      10.0600      310.59
    4      30.0000       5.7200      26.0000       4.5400      46.0000      10.7000      50.0000      12.1400      261.05
    4      34.0000       6.8800      30.0000       5.7200      50.0000      12.1400      54.0000      13.5600      182.23
    4      36.0000       7.4700      32.0000       6.2800      52.0000      12.8300      56.0000      14.1500      145.43
    4      38.0000       8.1600      34.0000       6.8800      54.0000      13.5600      58.0000      14.7500      142.34
    4      40.0000       8.8000      36.0000       7.4700      56.0000      14.1500      60.0000      14.9400      145.28
    4      42.0000       9.3700      38.0000       8.1600      58.0000      14.7500      62.0000      15.3100      154.99
    4      44.0000      10.0600      40.0000       8.8000      60.0000      14.9400      64.0000      15.6200      162.74
    4      46.0000      10.7000      42.0000       9.3700      62.0000      15.3100      66.0000      15.9000      198.00
    4      50.0000      12.1400      46.0000      10.7000      66.0000      15.9000      70.0000      16.3600      184.83
    4      52.0000      12.8300      48.0000      11.2600      68.0000      16.0500      72.0000      16.7400      169.73
    4      54.0000      13.5600      50.0000      12.1400      70.0000      16.3600      74.0000      17.6300      161.34
    4      56.0000      14.1500      52.0000      12.8300      72.0000      16.7400      76.0000      18.2200      156.05
    4      58.0000      14.7500      54.0000      13.5600      74.0000      17.6300      78.0000      18.4300      126.96
    4      60.0000      14.9400      56.0000      14.1500      76.0000      18.2200      80.0000      18.5900      123.42
    4      62.0000      15.3100      58.0000      14.7500      78.0000      18.4300      82.0000      18.6800      111.72
    4      64.0000      15.6200      60.0000      14.9400      80.0000      18.5900      84.0000      19.1000      128.58
    4      66.0000      15.9000      62.0000      15.3100      82.0000      18.6800      86.0000      19.2000      171.43
    4      68.0000      16.0500      64.0000      15.6200      84.0000      19.1000      88.0000      19.2800      179.13
    4      70.0000      16.3600      66.0000      15.9000      86.0000      19.2000      90.0000      19.5900      277.10
    4      72.0000      16.7400      68.0000      16.0500      88.0000      19.2800      92.0000      19.8600      382.30
    4      74.0000      17.6300      70.0000      16.3600      90.0000      19.5900      94.0000      20.1500      489.40
    4      76.0000      18.2200      72.0000      16.7400      92.0000      19.8600      96.0000      20.4700      377.92
    4      78.0000      18.4300      74.0000      17.6300      94.0000      20.1500      98.0000      20.7800      257.89
    4      80.0000      18.5900      76.0000      18.2200      96.0000      20.4700     100.0000      21.0400      328.42
    4      82.0000      18.6800      78.0000      18.4300      98.0000      20.7800     102.0000      21.2800      287.51
    4      84.0000      19.1000      80.0000      18.5900     100.0000      21.0400     104.0000      21.5100      229.94
    4      86.0000      19.2000      82.0000      18.6800     102.0000      21.2800     106.0000      21.6700      217.89
    4      88.0000      19.2800      84.0000      19.1000     104.0000      21.5100     108.0000      21.8800      202.29
    4      90.0000      19.5900      86.0000      19.2000     106.0000      21.6700     110.0000      22.0500      177.21
    4      12.0000       0.9300       0.0000       0.0000      24.0000       3.9800      36.0000       7.4700      359.35
    4      14.0000       1.5600       2.0000       0.0000      26.0000       4.5400      38.0000       8.1600      366.15
    4      16.0000       1.7300       4.0000       0.0900      28.0000       5.0300      40.0000       8.8000      381.91
    4      18.0000       2.2600       6.0000       0.3100      30.0000       5.7200      42.0000       9.3700      366.38
    4      20.0000       2.8500       8.0000       0.3800      32.0000       6.2800      44.0000      10.0600      333.56
    4      22.0000       3.2900      10.0000       0.5000      34.0000       6.8800      46.0000      10.7000      297.96
    4      24.0000       3.9800      12.0000       0.9300      36.0000       7.4700      48.0000      11.2600      316.82
    4      26.0000       4.5400      14.0000       1.5600      38.0000       8.1600      50.0000      12.1400      351.92
    4      28.0000       5.0300      16.0000       1.7300      40.0000       8.8000      52.0000      12.8300      275.27
    4      30.0000       5.7200      18.0000       2.2600      42.0000       9.3700      54.0000      13.5600      284.48
    4      32.0000       6.2800      20.0000       2.8500      44.0000      10.0600      56.0000      14.1500      222.91
    4      34.0000       6.8800      22.0000       3.2900      46.0000      10.7000      58.0000      14.7500      200.49
    4      36.0000       7.4700      24.0000       3.9800      48.0000      11.2600      60.0000      14.9400      179.15
    4      38.0000       8.1600      26.0000       4.5400      50.0000      12.1400      62.0000      15.3100      161.33
    4      40.0000       8.8000      28.0000       5.0300      52.0000      12.8300      64.0000      15.6200      169.45
    4      42.0000       9.3700      30.0000       5.7200      54.0000      13.5600      66.0000      15.9000      172.73
    4      44.0000      10.0600      32.0000       6.2800      56.0000      14.1500      68.0000      16.0500      166.94
    4      46.0000      10.7000      34.0000       6.8800      58.0000      14.7500      70.0000      16.3600      200.37
    4      48.0000      11.2600      36.0000       7.4700      60.0000      14.9400      72.0000      16.7400      185.48
    4      50.0000      12.1400      38.0000       8.1600      62.0000      15.3100      74.0000      17.6300      174.84
    4      52.0000      12.8300      40.0000       8.8000      64.0000      15.6200      76.0000      18.2200      215.76
    4      54.0000      13.5600      42.0000       9.3700      66.0000      15.9000      78.0000      18.4300      197.29
    4      56.0000      14.1500      44.0000      10.0600      68.0000      16.0500      80.0000      18.5900      178.46
    4      58.0000      14.7500      46.0000      10.7000      70.0000      16.3600      82.0000      18.6800      152.64
    4      60.0000      14.9400      48.0000      11.2600      72.0000      16.7400      84.0000      19.1000      145.52
    4      62.0000      15.3100      50.0000      12.1400      74.0000      17.6300      86.0000      19.2000      137.37
    4      64.0000      15.6200      52.0000      12.8300      76.0000      18.2200      88.0000      19.2800      147.03
    4      66.0000      15.9000      54.0000      13.5600      78.0000      18.4300      90.0000      19.5900      158.22
    4      68.0000      16.0500      56.0000      14.1500      80.0000      18.5900      92.0000      19.8600      155.52
    4      70.0000      16.3600      58.0000      14.7500      82.0000      18.6800      94.0000      20.1500      212.58
    4      72.0000      16.7400      60.0000      14.9400      84.0000      19.1000      96.0000      20.4700      248.67
    4      74.0000      17.6300      62.0000      15.3100      86.0000      19.2000      98.0000      20.7800      335.01
    4      76.0000      18.2200      64.0000      15.6200      88.0000      19.2800     100.0000      21.0400      383.25
    4      78.0000      18.4300      66.0000      15.9000      90.0000      19.5900     102.0000      21.2800      374.77
    4      80.0000      18.5900      68.0000      16.0500      92.0000      19.8600     104.0000      21.5100      332.12
    4      82.0000      18.6800      70.0000      16.3600      94.0000      20.1500     106.0000      21.6700      271.56
    4      84.0000      19.1000      72.0000      16.7400      96.0000      20.4700     108.0000      21.8800      281.27
    4      86.0000      19.2000      74.0000      17.6300      98.0000      20.7800     110.0000      22.0500      263.43
    4       0.0000       0.0000      30.0000       5.7200      10.0000       0.5000      20.0000       2.8500      230.67
    4       2.0000       0.0000      32.0000       6.2800      12.0000       0.9300      22.0000       3.2900      215.24
    4       4.0000       0.0900      34.0000       6.8800      14.0000       1.5600      24.0000       3.9800      225.79
    4       6.0000       0.3100      36.0000       7.4700      16.0000       1.7300      26.0000       4.5400      246.34
    4       8.0000       0.3800      38.0000       8.1600      18.0000       2.2600      28.0000       5.0300      253.77
    4      10.0000       0.5000      40.0000       8.8000      20.0000       2.8500      30.0000       5.7200      301.43
    4      12.0000       0.9300      42.0000       9.3700      22.0000       3.2900      32.0000       6.2800      341.34
    4      14.0000       1.5600      44.0000      10.0600      24.0000       3.9800      34.0000       6.8800      336.21
    4      16.0000       1.7300      46.0000      10.7000      26.0000       4.5400      36.0000       7.4700      314.57
    4      18.0000       2.2600      48.0000      11.2600      28.0000       5.0300      38.0000       8.1600      315.89
    4      20.0000       2.8500      50.0000      12.1400      30.0000       5.7200      40.0000       8.8000      285.79
    4      22.0000       3.2900      52.0000      12.8300      32.0000       6.2800      42.0000       9.3700      260.45
    4      24.0000       3.9800      54.0000      13.5600      34.0000       6.8800      44.0000      10.0600      254.75
    4      26.0000       4.5400      56.0000      14.1500      36.0000       7.4700      46.0000      10.7000      264.39
    4      28.0000       5.0300      58.0000      14.7500      38.0000       8.1600      48.0000      11.2600      262.33
    4      30.0000       5.7200      60.0000      14.9400      40.0000       8.8000      50.0000      12.1400      262.30
    4      32.0000       6.2800      62.0000      15.3100      42.0000       9.3700      52.0000      12.8300      248.57
    4      34.0000       6.8800      64.0000      15.6200      44.0000      10.0600      54.0000      13.5600      227.25
    4      36.0000       7.4700      66.0000      15.9000      46.0000      10.7000      56.0000      14.1500      199.21
    4      38.0000       8.1600      68.0000      16.0500      48.0000      11.2600      58.0000      14.7500      175.68
    4      40.0000       8.8000      70.0000      16.3600      50.0000      12.1400      60.0000      14.9400      161.18
    4      42.0000       9.3700      72.0000      16.7400      52.0000      12.8300      62.0000      15.3100      156.16
    4      44.0000      10.0600      74.0000      17.6300      54.0000      13.5600      64.0000      15.6200      153.60
    4      46.0000      10.7000      76.0000      18.2200      56.0000      14.1500      66.0000      15.9000      158.55
    4      48.0000      11.2600      78.0000      18.4300      58.0000      14.7500      68.0000      16.0500      176.32
    4      50.0000      12.1400      80.0000      18.5900      60.0000      14.9400      70.0000      16.3600      203.59
    4      52.0000      12.8300      82.0000      18.6800      62.0000      15.3100      72.0000      16.7400      225.35
    4      54.0000      13.5600      84.0000      19.1000      64.0000      15.6200      74.0000      17.6300      283.11
    4      56.0000      14.1500      86.0000      19.2000      66.0000      15.9000      76.0000      18.2200      295.28
    4      58.0000      14.7500      88.0000      19.2800      68.0000      16.0500      78.0000      18.4300      298.30
    4      60.0000      14.9400      90.0000      19.5900      70.0000      16.3600      80.0000      18.5900      275.95
    4      62.0000      15.3100      92.0000      19.8600      72.0000      16.7400      82.0000      18.6800      239.47
    4      64.0000      15.6200      94.0000      20.1500      74.0000      17.6300      84.0000      19.1000      204.73
    4      66.0000      15.9000      96.0000      20.4700      76.0000      18.2200      86.0000      19.2000      204.02
    4      68.0000      16.0500      98.0000      20.7800      78.0000      18.4300      88.0000      19.2800      201.50
    4      70.0000      16.3600     100.0000      21.0400      80.0000      18.5900      90.0000      19.5900      203.68
    4      72.0000      16.7400     102.0000      21.2800      82.0000      18.6800      92.0000      19.8600      217.57
    4      74.0000      17.6300     104.0000      21.5100      84.0000      19.1000      94.0000      20.1500      242.24
    4      76.0000      18.2200     106.0000      21.6700      86.0000      19.2000      96.0000      20.4700      229.57
    4      78.0000      18.4300     108.0000      21.8800      88.0000      19.2800      98.0000      20.7800      237.85
    4      80.0000      18.5900     110.0000      22.0500      90.0000      19.5900     100.0000      21.0400      225.50
    4       0.0000       0.0000      30.0000       5.7200      12.0000       0.9300      18.0000       2.2600      224.68
    4       2.0000       0.0000      32.0000       6.2800      14.0000       1.5600      20.0000       2.8500      223.58
    4       4.0000       0.0900      34.0000       6.8800      16.0000       1.7300      22.0000       3.2900      226.43
    4       6.0000       0.3100      36.0000       7.4700      18.0000       2.2600      24.0000       3.9800      241.93
    4       8.0000       0.3800      38.0000       8.1600      20.0000       2.8500      26.0000       4.5400      272.43
    4      10.0000       0.5000      40.0000       8.8000      22.0000       3.2900      28.0000       5.0300      299.91
    4      12.0000       0.9300      42.0000       9.3700      24.0000       3.9800      30.0000       5.7200      360.85
    4      14.0000       1.5600      44.0000      10.0600      26.0000       4.5400      32.0000       6.2800      387.72
    4      16.0000       1.7300      46.0000      10.7000      28.0000       5.0300      34.0000       6.8800      377.34
    4      18.0000       2.2600      48.0000      11.2600      30.0000       5.7200      36.0000       7.4700      310.22
    4      20.0000       2.8500      50.0000      12.1400      32.0000       6.2800      38.0000       8.1600      270.12
    4      22.0000       3.2900      52.0000      12.8300      34.0000       6.8800      40.0000       8.8000      267.10
    4      24.0000       3.9800      54.0000      13.5600      36.0000       7.4700      42.0000       9.3700      281.34
    4      26.0000       4.5400      56.0000      14.1500      38.0000       8.1600      44.0000      10.0600      269.72
    4      28.0000       5.0300      58.0000      14.7500      40.0000       8.8000      46.0000      10.7000      269.43
    4      30.0000       5.7200      60.0000      14.9400      42.0000       9.3700      48.0000      11.2600      276.61
    4      32.0000       6.2800      62.0000      15.3100      44.0000      10.0600      50.0000      12.1400      269.08
    4      34.0000       6.8800      64.0000      15.6200      46.0000      10.7000      52.0000      12.8300      228.41
    4      36.0000       7.4700      66.0000      15.9000      48.0000      11.2600      54.0000      13.5600      195.81
    4      38.0000       8.1600      68.0000      16.0500      50.0000      12.1400      56.0000      14.1500      176.23
    4      40.0000       8.8000      70.0000      16.3600      52.0000      12.8300      58.0000      14.7500      161.34
    4      42.0000       9.3700      72.0000      16.7400      54.0000      13.5600      60.0000      14.9400      153.92
    4      44.0000      10.0600      74.0000      17.6300      56.0000      14.1500      62.0000      15.3100      148.41
    4      46.0000      10.7000      76.0000      18.2200      58.0000      14.7500      64.0000      15.6200      166.23
    4      48.0000      11.2600      78.0000      18.4300      60.0000      14.9400      66.0000      15.9000      175.65
    4      50.0000      12.1400      80.0000      18.5900      62.0000      15.3100      68.0000      16.0500      203.67
    4      52.0000      12.8300      82.0000      18.6800      64.0000      15.6200      70.0000      16.3600      228.82
    4      54.0000      13.5600      84.0000      19.1000      66.0000      15.9000      72.0000      16.7400      282.28
    4      56.0000      14.1500      86.0000      19.2000      68.0000      16.0500      74.0000      17.6300      322.58
    4      58.0000      14.7500      88.0000      19.2800      70.0000      16.3600      76.0000      18.2200      327.97
    4      60.0000      14.9400      90.0000      19.5900      72.0000      16.7400      78.0000      18.4300      306.42
    4      62.0000      15.3100      92.0000      19.8600      74.0000      17.6300      80.0000      18.5900      245.30
    4      64.0000      15.6200      94.0000      20.1500      76.0000      18.2200      82.0000      18.6800      200.77
    4      66.0000      15.9000      96.0000      20.4700      78.0000      18.4300      84.0000      19.1000      194.83
    4      68.0000      16.0500      98.0000      20.7800      80.0000      18.5900      86.0000      19.2000      202.77
    4      70.0000      16.3600     100.0000      21.0400      82.0000      18.6800      88.0000      19.2800      218.56
    4      72.0000      16.7400     102.0000      21.2800      84.0000      19.1000      90.0000      19.5900      238.11
    4      74.0000      17.6300     104.0000      21.5100      86.0000      19.2000      92.0000      19.8600      265.15
    4      76.0000      18.2200     106.0000      21.6700      88.0000      19.2800      94.0000      20.1500      278.30
    4      78.0000      18.4300     108.0000      21.8800      90.0000      19.5900      96.0000      20.4700      227.41
    4      80.0000      18.5900     110.0000      22.0500      92.0000      19.8600      98.0000      20.7800      200.70
    4       8.0000       0.3800       0.0000       0.0000      24.0000       3.9800      32.0000       6.2800      291.87
    4      10.0000       0.5000       2.0000       0.0000      26.0000       4.5400      34.0000       6.8800      385.11
    4      12.0000       0.9300       4.0000       0.0900      28.0000       5.0300      36.0000       7.4700      466.91
    4      14.0000       1.5600       6.0000       0.3100      30.0000       5.7200      38.0000       8.1600      413.92
    4      16.0000       1.7300       8.0000       0.3800      32.0000       6.2800      40.0000       8.8000      353.35
    4      18.0000       2.2600      10.0000       0.5000      34.0000       6.8800      42.0000       9.3700      329.96
    4      20.0000       2.8500      12.0000       0.9300      36.0000       7.4700      44.0000      10.0600      328.52
    4      22.0000       3.2900      14.0000       1.5600      38.0000       8.1600      46.0000      10.7000      306.08
    4      24.0000       3.9800      16.0000       1.7300      40.0000       8.8000      48.0000      11.2600      360.32
    4      28.0000       5.0300      20.0000       2.8500      44.0000      10.0600      52.0000      12.8300      246.41
    4      30.0000       5.7200      22.0000       3.2900      46.0000      10.7000      54.0000      13.5600      271.22
    4      32.0000       6.2800      24.0000       3.9800      48.0000      11.2600      56.0000      14.1500      207.79
    4      34.0000       6.8800      26.0000       4.5400      50.0000      12.1400      58.0000      14.7500      184.91
    4      36.0000       7.4700      28.0000       5.0300      52.0000      12.8300      60.0000      14.9400      180.50
    4      38.0000       8.1600      30.0000       5.7200      54.0000      13.5600      62.0000      15.3100      171.80
    4      40.0000       8.8000      32.0000       6.2800      56.0000      14.1500      64.0000      15.6200      173.10
    4      42.0000       9.3700      34.0000       6.8800      58.0000      14.7500      66.0000      15.9000      203.29
    4      44.0000      10.0600      36.0000       7.4700      60.0000      14.9400      68.0000      16.0500      242.65
    4      46.0000      10.7000      38.0000       8.1600      62.0000      15.3100      70.0000      16.3600      273.03
    4      48.0000      11.2600      40.0000       8.8000      64.0000      15.6200      72.0000      16.7400      206.38
    4      50.0000      12.1400      42.0000       9.3700      66.0000      15.9000      74.0000      17.6300      215.98
    4      52.0000      12.8300      44.0000      10.0600      68.0000      16.0500      76.0000      18.2200      226.67
    4      54.0000      13.5600      46.0000      10.7000      70.0000      16.3600      78.0000      18.4300      186.92
    4      56.0000      14.1500      48.0000      11.2600      72.0000      16.7400      80.0000      18.5900      167.49
    4      58.0000      14.7500      50.0000      12.1400      74.0000      17.6300      82.0000      18.6800      136.39
    4      60.0000      14.9400      52.0000      12.8300      76.0000      18.2200      84.0000      19.1000      132.64
    4      62.0000      15.3100      54.0000      13.5600      78.0000      18.4300      86.0000      19.2000      138.64
    4      64.0000      15.6200      56.0000      14.1500      80.0000      18.5900      88.0000      19.2800      162.94
    4      66.0000      15.9000      58.0000      14.7500      82.0000      18.6800      90.0000      19.5900      210.79
    4      68.0000      16.0500      60.0000      14.9400      84.0000      19.1000      92.0000      19.8600      218.73
    4      70.0000      16.3600      62.0000      15.3100      86.0000      19.2000      94.0000      20.1500      288.47
    4      72.0000      16.7400      64.0000      15.6200      88.0000      19.2800      96.0000      20.4700      323.27
    4      74.0000      17.6300      66.0000      15.9000      90.0000      19.5900      98.0000      20.7800      393.30
    4      76.0000      18.2200      68.0000      16.0500      92.0000      19.8600     100.0000      21.0400      390.71
    4      78.0000      18.4300      70.0000      16.3600      94.0000      20.1500     102.0000      21.2800      357.96
    4      80.0000      18.5900      72.0000      16.7400      96.0000      20.4700     104.0000      21.5100      377.54
    4      82.0000      18.6800      74.0000      17.6300      98.0000      20.7800     106.0000      21.6700      306.86
    4      84.0000      19.1000      76.0000      18.2200     100.0000      21.0400     108.0000      21.8800      242.27
    4      86.0000      19.2000      78.0000      18.4300     102.0000      21.2800     110.0000      22.0500      206.13
    4       0.0000       0.0000      30.0000       5.7200      14.0000       1.5600      16.0000       1.7300      211.46
    4       2.0000       0.0000      32.0000       6.2800      16.0000       1.7300      18.0000       2.2600      244.60
    4       4.0000       0.0900      34.0000       6.8800      18.0000       2.2600      20.0000       2.8500      221.85
    4       6.0000       0.3100      36.0000       7.4700      20.0000       2.8500      22.0000       3.2900      228.59
    4       8.0000       0.3800      38.0000       8.1600      22.0000       3.2900      24.0000       3.9800      286.09
    4      10.0000       0.5000      40.0000       8.8000      24.0000       3.9800      26.0000       4.5400      321.68
    4      12.0000       0.9300      42.0000       9.3700      26.0000       4.5400      28.0000       5.0300      315.48
    4      14.0000       1.5600      44.0000      10.0600      28.0000       5.0300      30.0000       5.7200      459.06
    4      16.0000       1.7300      46.0000      10.7000      30.0000       5.7200      32.0000       6.2800      412.03
    4      18.0000       2.2600      48.0000      11.2600      32.0000       6.2800      34.0000       6.8800      299.12
    4      20.0000       2.8500      50.0000      12.1400      34.0000       6.8800      36.0000       7.4700      240.24
    4      22.0000       3.2900      52.0000      12.8300      36.0000       7.4700      38.0000       8.1600      289.94
    4      24.0000       3.9800      54.0000      13.5600      38.0000       8.1600      40.0000       8.8000      291.31
    4      26.0000       4.5400      56.0000      14.1500      40.0000       8.8000      42.0000       9.3700      278.13
    4      28.0000       5.0300      58.0000      14.7500      42.0000       9.3700      44.0000      10.0600      257.43
    4      30.0000       5.7200      60.0000      14.9400      44.0000      10.0600      46.0000      10.7000      295.39
    4      32.0000       6.2800      62.0000      15.3100      46.0000      10.7000      48.0000      11.2600      280.59
    4      34.0000       6.8800      64.0000      15.6200      48.0000      11.2600      50.0000      12.1400      226.48
    4      36.0000       7.4700      66.0000      15.9000      50.0000      12.1400      52.0000      12.8300      187.15
    4      38.0000       8.1600      68.0000      16.0500      52.0000      12.8300      54.0000      13.5600      181.90
    4      40.0000       8.8000      70.0000      16.3600      54.0000      13.5600      56.0000      14.1500      165.42
    4      42.0000       9.3700      72.0000      16.7400      56.0000      14.1500      58.0000      14.7500      145.53
    4      44.0000      10.0600      74.0000      17.6300      58.0000      14.7500      60.0000      14.9400      153.05
    4      46.0000      10.7000      76.0000      18.2200      60.0000      14.9400      62.0000      15.3100      160.79
    4      48.0000      11.2600      78.0000      18.4300      62.0000      15.3100      64.0000      15.6200      190.49
    4      50.0000      12.1400      80.0000      18.5900      64.0000      15.6200      66.0000      15.9000      187.08
    4      52.0000      12.8300      82.0000      18.6800      66.0000      15.9000      68.0000      16.0500      233.81
    4      54.0000      13.5600      84.0000      19.1000      68.0000      16.0500      70.0000      16.3600      309.24
    4      56.0000      14.1500      86.0000      19.2000      70.0000      16.3600      72.0000      16.7400      279.04
    4      58.0000      14.7500      88.0000      19.2800      72.0000      16.7400      74.0000      17.6300      403.38
    4      60.0000      14.9400      90.0000      19.5900      74.0000      17.6300      76.0000      18.2200      288.78
    4      62.0000      15.3100      92.0000      19.8600      76.0000      18.2200      78.0000      18.4300      253.07
    4      64.0000      15.6200      94.0000      20.1500      78.0000      18.4300      80.0000      18.5900      213.65
    4      66.0000      15.9000      96.0000      20.4700      80.0000      18.5900      82.0000      18.6800      166.34
    4      68.0000      16.0500      98.0000      20.7800      82.0000      18.6800      84.0000      19.1000      211.57
    4      70.0000      16.3600     100.0000      21.0400      84.0000      19.1000      86.0000      19.2000      237.64
    4      72.0000      16.7400     102.0000      21.2800      86.0000      19.2000      88.0000      19.2800      227.15
    4      74.0000      17.6300     104.0000      21.5100      88.0000      19.2800      90.0000      19.5900      301.94
    4      76.0000      18.2200     106.0000      21.6700      90.0000      19.5900      92.0000      19.8600      287.80
    4      78.0000      18.4300     108.0000      21.8800      92.0000      19.8600      94.0000      20.1500      257.87
    4      80.0000      18.5900     110.0000      22.0500      94.0000      20.1500      96.0000      20.4700      129.19
    4       6.0000       0.3100       0.0000       0.0000      24.0000       3.9800      30.0000       5.7200      248.73
    4       8.0000       0.3800       2.0000       0.0000      26.0000       4.5400      32.0000       6.2800      327.58
    4      10.0000       0.5000       4.0000       0.0900      28.0000       5.0300      34.0000       6.8800      465.34
    4      12.0000       0.9300       6.0000       0.3100      30.0000       5.7200      36.0000       7.4700      470.38
    4      14.0000       1.5600       8.0000       0.3800      32.0000       6.2800      38.0000       8.1600      384.82
    4      16.0000       1.7300      10.0000       0.5000      34.0000       6.8800      40.0000       8.8000      334.25
    4      18.0000       2.2600      12.0000       0.9300      36.0000       7.4700      42.0000       9.3700      323.43
    4      20.0000       2.8500      14.0000       1.5600      38.0000       8.1600      44.0000      10.0600      289.51
    4      22.0000       3.2900      16.0000       1.7300      40.0000       8.8000      46.0000      10.7000      327.39
    4      24.0000       3.9800      18.0000       2.2600      42.0000       9.3700      48.0000      11.2600      379.52
    4      30.0000       5.7200      24.0000       3.9800      48.0000      11.2600      54.0000      13.5600      255.00
    4      34.0000       6.8800      28.0000       5.0300      52.0000      12.8300      58.0000      14.7500      210.68
    4      36.0000       7.4700      30.0000       5.7200      54.0000      13.5600      60.0000      14.9400      168.47
    4      38.0000       8.1600      32.0000       6.2800      56.0000      14.1500      62.0000      15.3100      162.12
    4      40.0000       8.8000      34.0000       6.8800      58.0000      14.7500      64.0000      15.6200      192.21
    4      42.0000       9.3700      36.0000       7.4700      60.0000      14.9400      66.0000      15.9000      237.24
    4      48.0000      11.2600      42.0000       9.3700      66.0000      15.9000      72.0000      16.7400      238.54
    4      50.0000      12.1400      44.0000      10.0600      68.0000      16.0500      74.0000      17.6300      227.14
    4      52.0000      12.8300      46.0000      10.7000      70.0000      16.3600      76.0000      18.2200      208.43
    4      54.0000      13.5600      48.0000      11.2600      72.0000      16.7400      78.0000      18.4300      184.27
    4      56.0000      14.1500      50.0000      12.1400      74.0000      17.6300      80.0000      18.5900      150.17
    4      58.0000      14.7500      52.0000      12.8300      76.0000      18.2200      82.0000      18.6800      131.93
    4      60.0000      14.9400      54.0000      13.5600      78.0000      18.4300      84.0000      19.1000      129.19
    4      62.0000      15.3100      56.0000      14.1500      80.0000      18.5900      86.0000      19.2000      144.73
    4      64.0000      15.6200      58.0000      14.7500      82.0000      18.6800      88.0000      19.2800      196.81
    4      66.0000      15.9000      60.0000      14.9400      84.0000      19.1000      90.0000      19.5900      245.56
    4      68.0000      16.0500      62.0000      15.3100      86.0000      19.2000      92.0000      19.8600      251.36
    4      70.0000      16.3600      64.0000      15.6200      88.0000      19.2800      94.0000      20.1500      342.08
    4      72.0000      16.7400      66.0000      15.9000      90.0000      19.5900      96.0000      20.4700      335.99
    4      74.0000      17.6300      68.0000      16.0500      92.0000      19.8600      98.0000      20.7800      381.62
    4      76.0000      18.2200      70.0000      16.3600      94.0000      20.1500     100.0000      21.0400      372.26
    4      78.0000      18.4300      72.0000      16.7400      96.0000      20.4700     102.0000      21.2800      437.99
    4      80.0000      18.5900      74.0000      17.6300      98.0000      20.7800     104.0000      21.5100      369.63
    4      82.0000      18.6800      76.0000      18.2200     100.0000      21.0400     106.0000      21.6700      259.27
    4      84.0000      19.1000      78.0000      18.4300     102.0000      21.2800     108.0000      21.8800      205.73
    4      86.0000      19.2000      80.0000      18.5900     104.0000      21.5100     110.0000      22.0500      196.68
    4       4.0000       0.0900       0.0000       0.0000      24.0000       3.9800      28.0000       5.0300      217.60
    4       6.0000       0.3100       2.0000       0.0000      26.0000       4.5400      30.0000       5.7200      272.19
    4       8.0000       0.3800       4.0000       0.0900      28.0000       5.0300      32.0000       6.2800      406.73
    4      10.0000       0.5000       6.0000       0.3100      30.0000       5.7200      34.0000       6.8800      491.06
    4      12.0000       0.9300       8.0000       0.3800      32.0000       6.2800      36.0000       7.4700      449.23
    4      14.0000       1.5600      10.0000       0.5000      34.0000       6.8800      38.0000       8.1600      355.09
    4      16.0000       1.7300      12.0000       0.9300      36.0000       7.4700      40.0000       8.8000      315.71
    4      18.0000       2.2600      14.0000       1.5600      38.0000       8.1600      42.0000       9.3700      323.28
    4      20.0000       2.8500      16.0000       1.7300      40.0000       8.8000      44.0000      10.0600      291.42
    4      22.0000       3.2900      18.0000       2.2600      42.0000       9.3700      46.0000      10.7000      333.76
    4      30.0000       5.7200      26.0000       4.5400      50.0000      12.1400      54.0000      13.5600      223.56
    4      34.0000       6.8800      30.0000       5.7200      54.0000      13.5600      58.0000      14.7500      185.72
    4      36.0000       7.4700      32.0000       6.2800      56.0000      14.1500      60.0000      14.9400      148.20
    4      38.0000       8.1600      34.0000       6.8800      58.0000      14.7500      62.0000      15.3100      174.15
    4      40.0000       8.8000      36.0000       7.4700      60.0000      14.9400      64.0000      15.6200      225.25
    4      42.0000       9.3700      38.0000       8.1600      62.0000      15.3100      66.0000      15.9000      268.20
    4      50.0000      12.1400      46.0000      10.7000      70.0000      16.3600      74.0000      17.6300      221.01
    4      52.0000      12.8300      48.0000      11.2600      72.0000      16.7400      76.0000      18.2200      204.14
    4      54.0000      13.5600      50.0000      12.1400      74.0000      17.6300      78.0000      18.4300      162.16
    4      56.0000      14.1500      52.0000      12.8300      76.0000      18.2200      80.0000      18.5900      147.29
    4      58.0000      14.7500      54.0000      13.5600      78.0000      18.4300      82.0000      18.6800      122.49
    4      60.0000      14.9400      56.0000      14.1500      80.0000      18.5900      84.0000      19.1000      127.17
    4      62.0000      15.3100      58.0000      14.7500      82.0000      18.6800      86.0000      19.2000      174.29
    4      64.0000      15.6200      60.0000      14.9400      84.0000      19.1000      88.0000      19.2800      228.07
    4      66.0000      15.9000      62.0000      15.3100      86.0000      19.2000      90.0000      19.5900      271.08
    4      68.0000      16.0500      64.0000      15.6200      88.0000      19.2800      92.0000      19.8600      293.40
    4      70.0000      16.3600      66.0000      15.9000      90.0000      19.5900      94.0000      20.1500      361.94
    4      72.0000      16.7400      68.0000      16.0500      92.0000      19.8600      96.0000      20.4700      310.41
    4      74.0000      17.6300      70.0000      16.3600      94.0000      20.1500      98.0000      20.7800      339.02
    4      76.0000      18.2200      72.0000      16.7400      96.0000      20.4700     100.0000      21.0400      489.92
    4      78.0000      18.4300      74.0000      17.6300      98.0000      20.7800     102.0000      21.2800      436.13
    4      80.0000      18.5900      76.0000      18.2200     100.0000      21.0400     104.0000      21.5100      314.99
    4      82.0000      18.6800      78.0000      18.4300     102.0000      21.2800     106.0000      21.6700      212.10
    4      84.0000      19.1000      80.0000      18.5900     104.0000      21.5100     108.0000      21.8800      191.49
    4      86.0000      19.2000      82.0000      18.6800     106.0000      21.6700     110.0000      22.0500      196.32
    4       4.0000       0.0900       0.0000       0.0000      28.0000       5.0300      32.0000       6.2800      342.64
    4       6.0000       0.3100       2.0000       0.0000      30.0000       5.7200      34.0000       6.8800      319.32
    4       8.0000       0.3800       4.0000       0.0900      32.0000       6.2800      36.0000       7.4700      309.23
    4      10.0000       0.5000       6.0000       0.3100      34.0000       6.8800      38.0000       8.1600      401.00
    4      12.0000       0.9300       8.0000       0.3800      36.0000       7.4700      40.0000       8.8000      485.31
    4      14.0000       1.5600      10.0000       0.5000      38.0000       8.1600      42.0000       9.3700      370.84
    4      16.0000       1.7300      12.0000       0.9300      40.0000       8.8000      44.0000      10.0600      311.24
    4      18.0000       2.2600      14.0000       1.5600      42.0000       9.3700      46.0000      10.7000      313.20
    4      20.0000       2.8500      16.0000       1.7300      44.0000      10.0600      48.0000      11.2600      335.23
    4      22.0000       3.2900      18.0000       2.2600      46.0000      10.7000      50.0000      12.1400      344.12
    4      30.0000       5.7200      26.0000       4.5400      54.0000      13.5600      58.0000      14.7500      216.19
    4      34.0000       6.8800      30.0000       5.7200      58.0000      14.7500      62.0000      15.3100      225.20
    4      36.0000       7.4700      32.0000       6.2800      60.0000      14.9400      64.0000      15.6200      216.69
    4      38.0000       8.1600      34.0000       6.8800      62.0000      15.3100      66.0000      15.9000      266.97
    4      44.0000      10.0600      40.0000       8.8000      68.0000      16.0500      72.0000      16.7400      417.03
    4      50.0000      12.1400      46.0000      10.7000      74.0000      17.6300      78.0000      18.4300      222.02
    4      52.0000      12.8300      48.0000      11.2600      76.0000      18.2200      80.0000      18.5900      187.82
    4      54.0000      13.5600      50.0000      12.1400      78.0000      18.4300      82.0000      18.6800      152.25
    4      56.0000      14.1500      52.0000      12.8300      80.0000      18.5900      84.0000      19.1000      148.21
    4      58.0000      14.7500      54.0000      13.5600      82.0000      18.6800      86.0000      19.2000      185.13
    4      60.0000      14.9400      56.0000      14.1500      84.0000      19.1000      88.0000      19.2800      214.27
    4      62.0000      15.3100      58.0000      14.7500      86.0000      19.2000      90.0000      19.5900      258.24
    4      64.0000      15.6200      60.0000      14.9400      88.0000      19.2800      92.0000      19.8600      344.43
    4      66.0000      15.9000      62.0000      15.3100      90.0000      19.5900      94.0000      20.1500      331.20
    4      68.0000      16.0500      64.0000      15.6200      92.0000      19.8600      96.0000      20.4700      226.52
    4      70.0000      16.3600      66.0000      15.9000      94.0000      20.1500      98.0000      20.7800      244.70
    4      72.0000      16.7400      68.0000      16.0500      96.0000      20.4700     100.0000      21.0400      401.70
    4      74.0000      17.6300      70.0000      16.3600      98.0000      20.7800     102.0000      21.2800      547.43
    4      76.0000      18.2200      72.0000      16.7400     100.0000      21.0400     104.0000      21.5100      440.79
    4      78.0000      18.4300      74.0000      17.6300     102.0000      21.2800     106.0000      21.6700      305.78
    4      80.0000      18.5900      76.0000      18.2200     104.0000      21.5100     108.0000      21.8800      243.33
    4      82.0000      18.6800      78.0000      18.4300     106.0000      21.6700     110.0000      22.0500      180.06
    4      10.0000       0.5000       0.0000       0.0000      30.0000       5.7200      40.0000       8.8000      376.97
    4      12.0000       0.9300       2.0000       0.0000      32.0000       6.2800      42.0000       9.3700      378.01
    4      14.0000       1.5600       4.0000       0.0900      34.0000       6.8800      44.0000      10.0600      359.46
    4      16.0000       1.7300       6.0000       0.3100      36.0000       7.4700      46.0000      10.7000      372.56
    4      18.0000       2.2600       8.0000       0.3800      38.0000       8.1600      48.0000      11.2600      347.59
    4      20.0000       2.8500      10.0000       0.5000      40.0000       8.8000      50.0000      12.1400      365.61
    4      22.0000       3.2900      12.0000       0.9300      42.0000       9.3700      52.0000      12.8300      303.92
    4      28.0000       5.0300      18.0000       2.2600      48.0000      11.2600      58.0000      14.7500      226.68
    4      30.0000       5.7200      20.0000       2.8500      50.0000      12.1400      60.0000      14.9400      245.02
    4      32.0000       6.2800      22.0000       3.2900      52.0000      12.8300      62.0000      15.3100      211.58
    4      34.0000       6.8800      24.0000       3.9800      54.0000      13.5600      64.0000      15.6200      214.42
    4      36.0000       7.4700      26.0000       4.5400      56.0000      14.1500      66.0000      15.9000      219.64
    4      38.0000       8.1600      28.0000       5.0300      58.0000      14.7500      68.0000      16.0500      275.77
    4      40.0000       8.8000      30.0000       5.7200      60.0000      14.9400      70.0000      16.3600      348.91
    4      42.0000       9.3700      32.0000       6.2800      62.0000      15.3100      72.0000      16.7400      386.65
    4      44.0000      10.0600      34.0000       6.8800      64.0000      15.6200      74.0000      17.6300      293.83
    4      46.0000      10.7000      36.0000       7.4700      66.0000      15.9000      76.0000      18.2200      405.70
    4      50.0000      12.1400      40.0000       8.8000      70.0000      16.3600      80.0000      18.5900      240.29
    4      52.0000      12.8300      42.0000       9.3700      72.0000      16.7400      82.0000      18.6800      253.36
    4      54.0000      13.5600      44.0000      10.0600      74.0000      17.6300      84.0000      19.1000      203.43
    4      56.0000      14.1500      46.0000      10.7000      76.0000      18.2200      86.0000      19.2000      185.29
    4      58.0000      14.7500      48.0000      11.2600      78.0000      18.4300      88.0000      19.2800      176.42
    4      60.0000      14.9400      50.0000      12.1400      80.0000      18.5900      90.0000      19.5900      192.58
    4      62.0000      15.3100      52.0000      12.8300      82.0000      18.6800      92.0000      19.8600      227.29
    4      64.0000      15.6200      54.0000      13.5600      84.0000      19.1000      94.0000      20.1500      269.09
    4      66.0000      15.9000      56.0000      14.1500      86.0000      19.2000      96.0000      20.4700      270.24
    4      68.0000      16.0500      58.0000      14.7500      88.0000      19.2800      98.0000      20.7800      256.23
    4      70.0000      16.3600      60.0000      14.9400      90.0000      19.5900     100.0000      21.0400      289.87
    4      72.0000      16.7400      62.0000      15.3100      92.0000      19.8600     102.0000      21.2800      303.47
    4      74.0000      17.6300      64.0000      15.6200      94.0000      20.1500     104.0000      21.5100      348.43
    4      76.0000      18.2200      66.0000      15.9000      96.0000      20.4700     106.0000      21.6700      406.57
    4      78.0000      18.4300      68.0000      16.0500      98.0000      20.7800     108.0000      21.8800      396.38
    4      80.0000      18.5900      70.0000      16.3600     100.0000      21.0400     110.0000      22.0500      319.08
    4       0.0000       0.0000      42.0000       9.3700      14.0000       1.5600      28.0000       5.0300      260.66
    4       2.0000       0.0000      44.0000      10.0600      16.0000       1.7300      30.0000       5.7200      295.30
    4       4.0000       0.0900      46.0000      10.7000      18.0000       2.2600      32.0000       6.2800      307.00
    4       6.0000       0.3100      48.0000      11.2600      20.0000       2.8500      34.0000       6.8800      307.59
    4       8.0000       0.3800      50.0000      12.1400      22.0000       3.2900      36.0000       7.4700      313.85
    4      10.0000       0.5000      52.0000      12.8300      24.0000       3.9800      38.0000       8.1600      338.93
    4      12.0000       0.9300      54.0000      13.5600      26.0000       4.5400      40.0000       8.8000      362.32
    4      14.0000       1.5600      56.0000      14.1500      28.0000       5.0300      42.0000       9.3700      368.19
    4      16.0000       1.7300      58.0000      14.7500      30.0000       5.7200      44.0000      10.0600      338.30
    4      18.0000       2.2600      60.0000      14.9400      32.0000       6.2800      46.0000      10.7000      318.00
    4      20.0000       2.8500      62.0000      15.3100      34.0000       6.8800      48.0000      11.2600      309.30
    4      22.0000       3.2900      64.0000      15.6200      36.0000       7.4700      50.0000      12.1400      303.46
    4      24.0000       3.9800      66.0000      15.9000      38.0000       8.1600      52.0000      12.8300      289.72
    4      26.0000       4.5400      68.0000      16.0500      40.0000       8.8000      54.0000      13.5600      277.80
    4      28.0000       5.0300      70.0000      16.3600      42.0000       9.3700      56.0000      14.1500      254.02
    4      30.0000       5.7200      72.0000      16.7400      44.0000      10.0600      58.0000      14.7500      249.82
    4      32.0000       6.2800      74.0000      17.6300      46.0000      10.7000      60.0000      14.9400      231.37
    4      34.0000       6.8800      76.0000      18.2200      48.0000      11.2600      62.0000      15.3100      208.04
    4      36.0000       7.4700      78.0000      18.4300      50.0000      12.1400      64.0000      15.6200      196.96
    4      38.0000       8.1600      80.0000      18.5900      52.0000      12.8300      66.0000      15.9000      198.59
    4      40.0000       8.8000      82.0000      18.6800      54.0000      13.5600      68.0000      16.0500      220.86
    4      42.0000       9.3700      84.0000      19.1000      56.0000      14.1500      70.0000      16.3600      239.38
    4      44.0000      10.0600      86.0000      19.2000      58.0000      14.7500      72.0000      16.7400      259.09
    4      46.0000      10.7000      88.0000      19.2800      60.0000      14.9400      74.0000      17.6300      321.09
    4      48.0000      11.2600      90.0000      19.5900      62.0000      15.3100      76.0000      18.2200      333.44
    4      50.0000      12.1400      92.0000      19.8600      64.0000      15.6200      78.0000      18.4300      327.97
    4      52.0000      12.8300      94.0000      20.1500      66.0000      15.9000      80.0000      18.5900      313.57
    4      54.0000      13.5600      96.0000      20.4700      68.0000      16.0500      82.0000      18.6800      299.48
    4      56.0000      14.1500      98.0000      20.7800      70.0000      16.3600      84.0000      19.1000      278.88
    4      58.0000      14.7500     100.0000      21.0400      72.0000      16.7400      86.0000      19.2000      265.60
    4      60.0000      14.9400     102.0000      21.2800      74.0000      17.6300      88.0000      19.2800      230.19
    4      62.0000      15.3100     104.0000      21.5100      76.0000      18.2200      90.0000      19.5900      227.93
    4      64.0000      15.6200     106.0000      21.6700      78.0000      18.4300      92.0000      19.8600      222.36
    4      66.0000      15.9000     108.0000      21.8800      80.0000      18.5900      94.0000      20.1500      218.99
    4      68.0000      16.0500     110.0000      22.0500      82.0000      18.6800      96.0000      20.4700      213.34
    4       6.0000       0.3100       0.0000       0.0000      30.0000       5.7200      36.0000       7.4700      294.29
    4       8.0000       0.3800       2.0000       0.0000      32.0000       6.2800      38.0000       8.1600      299.38
    4      10.0000       0.5000       4.0000       0.0900      34.0000       6.8800      40.0000       8.8000      372.92
    4      12.0000       0.9300       6.0000       0.3100      36.0000       7.4700      42.0000       9.3700      450.81
    4      14.0000       1.5600       8.0000       0.3800      38.0000       8.1600      44.0000      10.0600      382.61
    4      16.0000       1.7300      10.0000       0.5000      40.0000       8.8000      46.0000      10.7000      369.68
    4      18.0000       2.2600      12.0000       0.9300      42.0000       9.3700      48.0000      11.2600      317.19
    4      20.0000       2.8500      14.0000       1.5600      44.0000      10.0600      50.0000      12.1400      314.98
    4      22.0000       3.2900      16.0000       1.7300      46.0000      10.7000      52.0000      12.8300      325.34
    4      30.0000       5.7200      24.0000       3.9800      54.0000      13.5600      60.0000      14.9400      237.51
    4      34.0000       6.8800      28.0000       5.0300      58.0000      14.7500      64.0000      15.6200      277.30
    4      36.0000       7.4700      30.0000       5.7200      60.0000      14.9400      66.0000      15.9000      269.87
    4      38.0000       8.1600      32.0000       6.2800      62.0000      15.3100      68.0000      16.0500      325.37
    4      44.0000      10.0600      38.0000       8.1600      68.0000      16.0500      74.0000      17.6300      470.65
    4      46.0000      10.7000      40.0000       8.8000      70.0000      16.3600      76.0000      18.2200      394.19
    4      48.0000      11.2600      42.0000       9.3700      72.0000      16.7400      78.0000      18.4300      290.69
    4      50.0000      12.1400      44.0000      10.0600      74.0000      17.6300      80.0000      18.5900      232.62
    4      52.0000      12.8300      46.0000      10.7000      76.0000      18.2200      82.0000      18.6800      201.14
    4      54.0000      13.5600      48.0000      11.2600      78.0000      18.4300      84.0000      19.1000      173.47
    4      56.0000      14.1500      50.0000      12.1400      80.0000      18.5900      86.0000      19.2000      175.81
    4      58.0000      14.7500      52.0000      12.8300      82.0000      18.6800      88.0000      19.2800      203.28
    4      60.0000      14.9400      54.0000      13.5600      84.0000      19.1000      90.0000      19.5900      243.04
    4      62.0000      15.3100      56.0000      14.1500      86.0000      19.2000      92.0000      19.8600      271.59
    4      64.0000      15.6200      58.0000      14.7500      88.0000      19.2800      94.0000      20.1500      330.36
    4      66.0000      15.9000      60.0000      14.9400      90.0000      19.5900      96.0000      20.4700      284.77
    4      68.0000      16.0500      62.0000      15.3100      92.0000      19.8600      98.0000      20.7800      232.13
    4      70.0000      16.3600      64.0000      15.6200      94.0000      20.1500     100.0000      21.0400      275.85
    4      72.0000      16.7400      66.0000      15.9000      96.0000      20.4700     102.0000      21.2800      381.90
    4      74.0000      17.6300      68.0000      16.0500      98.0000      20.7800     104.0000      21.5100      473.56
    4      76.0000      18.2200      70.0000      16.3600     100.0000      21.0400     106.0000      21.6700      397.12
    4      78.0000      18.4300      72.0000      16.7400     102.0000      21.2800     108.0000      21.8800      325.26
    4      80.0000      18.5900      74.0000      17.6300     104.0000      21.5100     110.0000      22.0500      251.15
    4       0.0000       0.0000      42.0000       9.3700      16.0000       1.7300      26.0000       4.5400      271.63
    4       2.0000       0.0000      44.0000      10.0600      18.0000       2.2600      28.0000       5.0300      281.34
    4       4.0000       0.0900      46.0000      10.7000      20.0000       2.8500      30.0000       5.7200      316.57
    4       6.0000       0.3100      48.0000      11.2600      22.0000       3.2900      32.0000       6.2800      344.89
    4       8.0000       0.3800      50.0000      12.1400      24.0000       3.9800      34.0000       6.8800      353.02
    4      10.0000       0.5000      52.0000      12.8300      26.0000       4.5400      36.0000       7.4700      363.33
    4      12.0000       0.9300      54.0000      13.5600      28.0000       5.0300      38.0000       8.1600      390.96
    4      14.0000       1.5600      56.0000      14.1500      30.0000       5.7200      40.0000       8.8000      363.14
    4      16.0000       1.7300      58.0000      14.7500      32.0000       6.2800      42.0000       9.3700      332.19
    4      18.0000       2.2600      60.0000      14.9400      34.0000       6.8800      44.0000      10.0600      322.06
    4      20.0000       2.8500      62.0000      15.3100      36.0000       7.4700      46.0000      10.7000      329.69
    4      22.0000       3.2900      64.0000      15.6200      38.0000       8.1600      48.0000      11.2600      315.91
    4      24.0000       3.9800      66.0000      15.9000      40.0000       8.8000      50.0000      12.1400      299.48
    4      26.0000       4.5400      68.0000      16.0500      42.0000       9.3700      52.0000      12.8300      283.51
    4      28.0000       5.0300      70.0000      16.3600      44.0000      10.0600      54.0000      13.5600      261.33
    4      30.0000       5.7200      72.0000      16.7400      46.0000      10.7000      56.0000      14.1500      246.71
    4      32.0000       6.2800      74.0000      17.6300      48.0000      11.2600      58.0000      14.7500      220.77
    4      34.0000       6.8800      76.0000      18.2200      50.0000      12.1400      60.0000      14.9400      201.84
    4      36.0000       7.4700      78.0000      18.4300      52.0000      12.8300      62.0000      15.3100      192.16
    4      38.0000       8.1600      80.0000      18.5900      54.0000      13.5600      64.0000      15.6200      196.72
    4      40.0000       8.8000      82.0000      18.6800      56.0000      14.1500      66.0000      15.9000      211.71
    4      42.0000       9.3700      84.0000      19.1000      58.0000      14.7500      68.0000      16.0500      233.63
    4      44.0000      10.0600      86.0000      19.2000      60.0000      14.9400      70.0000      16.3600      257.40
    4      46.0000      10.7000      88.0000      19.2800      62.0000      15.3100      72.0000      16.7400      309.28
    4      48.0000      11.2600      90.0000      19.5900      64.0000      15.6200      74.0000      17.6300      355.55
    4      50.0000      12.1400      92.0000      19.8600      66.0000      15.9000      76.0000      18.2200      360.23
    4      52.0000      12.8300      94.0000      20.1500      68.0000      16.0500      78.0000      18.4300      342.86
    4      54.0000      13.5600      96.0000      20.4700      70.0000      16.3600      80.0000      18.5900      320.53
    4      56.0000      14.1500      98.0000      20.7800      72.0000      16.7400      82.0000      18.6800      289.59
    4      58.0000      14.7500     100.0000      21.0400      74.0000      17.6300      84.0000      19.1000      248.26
    4      60.0000      14.9400     102.0000      21.2800      76.0000      18.2200      86.0000      19.2000      228.72
    4      62.0000      15.3100     104.0000      21.5100      78.0000      18.4300      88.0000      19.2800      223.13
    4      64.0000      15.6200     106.0000      21.6700      80.0000      18.5900      90.0000      19.5900      230.37
    4      66.0000      15.9000     108.0000      21.8800      82.0000      18.6800      92.0000      19.8600      244.04
    4      68.0000      16.0500     110.0000      22.0500      84.0000      19.1000      94.0000      20.1500      247.81
    4       8.0000       0.3800       0.0000       0.0000      32.0000       6.2800      40.0000       8.8000      294.72
    4      10.0000       0.5000       2.0000       0.0000      34.0000       6.8800      42.0000       9.3700      349.85
    4      12.0000       0.9300       4.0000       0.0900      36.0000       7.4700      44.0000      10.0600      416.64
    4      14.0000       1.5600       6.0000       0.3100      38.0000       8.1600      46.0000      10.7000      388.20
    4      16.0000       1.7300       8.0000       0.3800      40.0000       8.8000      48.0000      11.2600      395.79
    4      18.0000       2.2600      10.0000       0.5000      42.0000       9.3700      50.0000      12.1400      332.32
    4      20.0000       2.8500      12.0000       0.9300      44.0000      10.0600      52.0000      12.8300      340.05
    4      22.0000       3.2900      14.0000       1.5600      46.0000      10.7000      54.0000      13.5600      302.07
    4      28.0000       5.0300      20.0000       2.8500      52.0000      12.8300      60.0000      14.9400      206.03
    4      30.0000       5.7200      22.0000       3.2900      54.0000      13.5600      62.0000      15.3100      243.64
    4      34.0000       6.8800      26.0000       4.5400      58.0000      14.7500      66.0000      15.9000      267.93
    4      36.0000       7.4700      28.0000       5.0300      60.0000      14.9400      68.0000      16.0500      317.58
    4      38.0000       8.1600      30.0000       5.7200      62.0000      15.3100      70.0000      16.3600      396.55
    4      42.0000       9.3700      34.0000       6.8800      66.0000      15.9000      74.0000      17.6300      516.52
    4      44.0000      10.0600      36.0000       7.4700      68.0000      16.0500      76.0000      18.2200      482.90
    4      46.0000      10.7000      38.0000       8.1600      70.0000      16.3600      78.0000      18.4300      400.47
    4      48.0000      11.2600      40.0000       8.8000      72.0000      16.7400      80.0000      18.5900      284.44
    4      50.0000      12.1400      42.0000       9.3700      74.0000      17.6300      82.0000      18.6800      229.09
    4      52.0000      12.8300      44.0000      10.0600      76.0000      18.2200      84.0000      19.1000      230.05
    4      54.0000      13.5600      46.0000      10.7000      78.0000      18.4300      86.0000      19.2000      207.60
    4      56.0000      14.1500      48.0000      11.2600      80.0000      18.5900      88.0000      19.2800      199.59
    4      58.0000      14.7500      50.0000      12.1400      82.0000      18.6800      90.0000      19.5900      231.04
    4      60.0000      14.9400      52.0000      12.8300      84.0000      19.1000      92.0000      19.8600      260.68
    4      62.0000      15.3100      54.0000      13.5600      86.0000      19.2000      94.0000      20.1500      275.22
    4      64.0000      15.6200      56.0000      14.1500      88.0000      19.2800      96.0000      20.4700      292.10
    4      66.0000      15.9000      58.0000      14.7500      90.0000      19.5900      98.0000      20.7800      277.97
    4      68.0000      16.0500      60.0000      14.9400      92.0000      19.8600     100.0000      21.0400      241.47
    4      70.0000      16.3600      62.0000      15.3100      94.0000      20.1500     102.0000      21.2800      271.67
    4      72.0000      16.7400      64.0000      15.6200      96.0000      20.4700     104.0000      21.5100      336.52
    4      74.0000      17.6300      66.0000      15.9000      98.0000      20.7800     106.0000      21.6700      420.31
    4      76.0000      18.2200      68.0000      16.0500     100.0000      21.0400     108.0000      21.8800      364.36
    4      78.0000      18.4300      70.0000      16.3600     102.0000      21.2800     110.0000      22.0500      306.21
    4       0.0000       0.0000      42.0000       9.3700      18.0000       2.2600      24.0000       3.9800      261.94
    4       2.0000       0.0000      44.0000      10.0600      20.0000       2.8500      26.0000       4.5400      294.96
    4       4.0000       0.0900      46.0000      10.7000      22.0000       3.2900      28.0000       5.0300      306.89
    4       6.0000       0.3100      48.0000      11.2600      24.0000       3.9800      30.0000       5.7200      353.76
    4       8.0000       0.3800      50.0000      12.1400      26.0000       4.5400      32.0000       6.2800      395.08
    4      10.0000       0.5000      52.0000      12.8300      28.0000       5.0300      34.0000       6.8800      423.82
    4      12.0000       0.9300      54.0000      13.5600      30.0000       5.7200      36.0000       7.4700      374.21
    4      14.0000       1.5600      56.0000      14.1500      32.0000       6.2800      38.0000       8.1600      334.82
    4      16.0000       1.7300      58.0000      14.7500      34.0000       6.8800      40.0000       8.8000      333.39
    4      18.0000       2.2600      60.0000      14.9400      36.0000       7.4700      42.0000       9.3700      349.91
    4      20.0000       2.8500      62.0000      15.3100      38.0000       8.1600      44.0000      10.0600      329.83
    4      22.0000       3.2900      64.0000      15.6200      40.0000       8.8000      46.0000      10.7000      318.11
    4      24.0000       3.9800      66.0000      15.9000      42.0000       9.3700      48.0000      11.2600      308.65
    4      26.0000       4.5400      68.0000      16.0500      44.0000      10.0600      50.0000      12.1400      300.20
    4      28.0000       5.0300      70.0000      16.3600      46.0000      10.7000      52.0000      12.8300      257.66
    4      30.0000       5.7200      72.0000      16.7400      48.0000      11.2600      54.0000      13.5600      236.34
    4      32.0000       6.2800      74.0000      17.6300      50.0000      12.1400      56.0000      14.1500      217.14
    4      34.0000       6.8800      76.0000      18.2200      52.0000      12.8300      58.0000      14.7500      200.72
    4      36.0000       7.4700      78.0000      18.4300      54.0000      13.5600      60.0000      14.9400      188.19
    4      38.0000       8.1600      80.0000      18.5900      56.0000      14.1500      62.0000      15.3100      187.85
    4      40.0000       8.8000      82.0000      18.6800      58.0000      14.7500      64.0000      15.6200      216.45
    4      42.0000       9.3700      84.0000      19.1000      60.0000      14.9400      66.0000      15.9000      226.66
    4      44.0000      10.0600      86.0000      19.2000      62.0000      15.3100      68.0000      16.0500      247.32
    4      46.0000      10.7000      88.0000      19.2800      64.0000      15.6200      70.0000      16.3600      316.43
    4      48.0000      11.2600      90.0000      19.5900      66.0000      15.9000      72.0000      16.7400      348.38
    4      50.0000      12.1400      92.0000      19.8600      68.0000      16.0500      74.0000      17.6300      389.67
    4      52.0000      12.8300      94.0000      20.1500      70.0000      16.3600      76.0000      18.2200      370.85
    4      54.0000      13.5600      96.0000      20.4700      72.0000      16.7400      78.0000      18.4300      348.19
    4      56.0000      14.1500      98.0000      20.7800      74.0000      17.6300      80.0000      18.5900      289.25
    4      58.0000      14.7500     100.0000      21.0400      76.0000      18.2200      82.0000      18.6800      240.32
    4      60.0000      14.9400     102.0000      21.2800      78.0000      18.4300      84.0000      19.1000      214.35
    4      62.0000      15.3100     104.0000      21.5100      80.0000      18.5900      86.0000      19.2000      220.82
    4      64.0000      15.6200     106.0000      21.6700      82.0000      18.6800      88.0000      19.2800      240.54
    4      66.0000      15.9000     108.0000      21.8800      84.0000      19.1000      90.0000      19.5900      261.28
    4      68.0000      16.0500     110.0000      22.0500      86.0000      19.2000      92.0000      19.8600      265.62
    4       0.0000       0.0000      42.0000       9.3700      20.0000       2.8500      22.0000       3.2900      245.46
    4       2.0000       0.0000      44.0000      10.0600      22.0000       3.2900      24.0000       3.9800      307.45
    4       4.0000       0.0900      46.0000      10.7000      24.0000       3.9800      26.0000       4.5400      327.14
    4       6.0000       0.3100      48.0000      11.2600      26.0000       4.5400      28.0000       5.0300      302.76
    4       8.0000       0.3800      50.0000      12.1400      28.0000       5.0300      30.0000       5.7200      460.97
    4      10.0000       0.5000      52.0000      12.8300      30.0000       5.7200      32.0000       6.2800      458.28
    4      12.0000       0.9300      54.0000      13.5600      32.0000       6.2800      34.0000       6.8800      357.50
    4      14.0000       1.5600      56.0000      14.1500      34.0000       6.8800      36.0000       7.4700      293.46
    4      16.0000       1.7300      58.0000      14.7500      36.0000       7.4700      38.0000       8.1600      358.99
    4      18.0000       2.2600      60.0000      14.9400      38.0000       8.1600      40.0000       8.8000      360.61
    4      20.0000       2.8500      62.0000      15.3100      40.0000       8.8000      42.0000       9.3700      338.02
    4      22.0000       3.2900      64.0000      15.6200      42.0000       9.3700      44.0000      10.0600      300.14
    4      24.0000       3.9800      66.0000      15.9000      44.0000      10.0600      46.0000      10.7000      328.66
    4      26.0000       4.5400      68.0000      16.0500      46.0000      10.7000      48.0000      11.2600      309.33
    4      28.0000       5.0300      70.0000      16.3600      48.0000      11.2600      50.0000      12.1400      253.77
    4      30.0000       5.7200      72.0000      16.7400      50.0000      12.1400      52.0000      12.8300      223.56
    4      32.0000       6.2800      74.0000      17.6300      52.0000      12.8300      54.0000      13.5600      221.92
    4      34.0000       6.8800      76.0000      18.2200      54.0000      13.5600      56.0000      14.1500      203.85
    4      36.0000       7.4700      78.0000      18.4300      56.0000      14.1500      58.0000      14.7500      176.56
    4      38.0000       8.1600      80.0000      18.5900      58.0000      14.7500      60.0000      14.9400      192.23
    4      40.0000       8.8000      82.0000      18.6800      60.0000      14.9400      62.0000      15.3100      206.84
    4      42.0000       9.3700      84.0000      19.1000      62.0000      15.3100      64.0000      15.6200      241.21
    4      44.0000      10.0600      86.0000      19.2000      64.0000      15.6200      66.0000      15.9000      227.09
    4      46.0000      10.7000      88.0000      19.2800      66.0000      15.9000      68.0000      16.0500      325.75
    4      48.0000      11.2600      90.0000      19.5900      68.0000      16.0500      70.0000      16.3600      368.01
    4      50.0000      12.1400      92.0000      19.8600      70.0000      16.3600      72.0000      16.7400      347.04
    4      52.0000      12.8300      94.0000      20.1500      72.0000      16.7400      74.0000      17.6300      451.38
    4      54.0000      13.5600      96.0000      20.4700      74.0000      17.6300      76.0000      18.2200      325.50
    4      56.0000      14.1500      98.0000      20.7800      76.0000      18.2200      78.0000      18.4300      295.30
    4      58.0000      14.7500     100.0000      21.0400      78.0000      18.4300      80.0000      18.5900      253.49
    4      60.0000      14.9400     102.0000      21.2800      80.0000      18.5900      82.0000      18.6800      181.82
    4      62.0000      15.3100     104.0000      21.5100      82.0000      18.6800      84.0000      19.1000      227.88
    4      64.0000      15.6200     106.0000      21.6700      84.0000      19.1000      86.0000      19.2000      259.39
    4      66.0000      15.9000     108.0000      21.8800      86.0000      19.2000      88.0000      19.2800      244.97
    4      68.0000      16.0500     110.0000      22.0500      88.0000      19.2800      90.0000      19.5900      298.94
    4      12.0000       0.9300       0.0000       0.0000      36.0000       7.4700      48.0000      11.2600      378.79
    4      14.0000       1.5600       2.0000       0.0000      38.0000       8.1600      50.0000      12.1400      371.32
    4      16.0000       1.7300       4.0000       0.0900      40.0000       8.8000      52.0000      12.8300      322.98
    4      18.0000       2.2600       6.0000       0.3100      42.0000       9.3700      54.0000      13.5600      319.05
    4      20.0000       2.8500       8.0000       0.3800      44.0000      10.0600      56.0000      14.1500      350.09
    4      22.0000       3.2900      10.0000       0.5000      46.0000      10.7000      58.0000      14.7500      344.26
    4      24.0000       3.9800      12.0000       0.9300      48.0000      11.2600      60.0000      14.9400      327.71
    4      26.0000       4.5400      14.0000       1.5600      50.0000      12.1400      62.0000      15.3100      304.19
    4      28.0000       5.0300      16.0000       1.7300      52.0000      12.8300      64.0000      15.6200      253.85
    4      30.0000       5.7200      18.0000       2.2600      54.0000      13.5600      66.0000      15.9000      289.56
    4      32.0000       6.2800      20.0000       2.8500      56.0000      14.1500      68.0000      16.0500      279.27
    4      34.0000       6.8800      22.0000       3.2900      58.0000      14.7500      70.0000      16.3600      337.34
    4      36.0000       7.4700      24.0000       3.9800      60.0000      14.9400      72.0000      16.7400      353.25
    4      38.0000       8.1600      26.0000       4.5400      62.0000      15.3100      74.0000      17.6300      437.96
    4      40.0000       8.8000      28.0000       5.0300      64.0000      15.6200      76.0000      18.2200      517.20
    4      42.0000       9.3700      30.0000       5.7200      66.0000      15.9000      78.0000      18.4300      538.00
    4      44.0000      10.0600      32.0000       6.2800      68.0000      16.0500      80.0000      18.5900      430.09
    4      46.0000      10.7000      34.0000       6.8800      70.0000      16.3600      82.0000      18.6800      400.38
    4      48.0000      11.2600      36.0000       7.4700      72.0000      16.7400      84.0000      19.1000      311.20
    4      50.0000      12.1400      38.0000       8.1600      74.0000      17.6300      86.0000      19.2000      250.39
    4      52.0000      12.8300      40.0000       8.8000      76.0000      18.2200      88.0000      19.2800      294.65
    4      54.0000      13.5600      42.0000       9.3700      78.0000      18.4300      90.0000      19.5900      272.22
    4      56.0000      14.1500      44.0000      10.0600      80.0000      18.5900      92.0000      19.8600      271.11
    4      58.0000      14.7500      46.0000      10.7000      82.0000      18.6800      94.0000      20.1500      276.66
    4      60.0000      14.9400      48.0000      11.2600      84.0000      19.1000      96.0000      20.4700      265.97
    4      62.0000      15.3100      50.0000      12.1400      86.0000      19.2000      98.0000      20.7800      264.55
    4      64.0000      15.6200      52.0000      12.8300      88.0000      19.2800     100.0000      21.0400      291.43
    4      66.0000      15.9000      54.0000      13.5600      90.0000      19.5900     102.0000      21.2800      279.65
    4      68.0000      16.0500      56.0000      14.1500      92.0000      19.8600     104.0000      21.5100      230.34
    4      70.0000      16.3600      58.0000      14.7500      94.0000      20.1500     106.0000      21.6700      245.51
    4      72.0000      16.7400      60.0000      14.9400      96.0000      20.4700     108.0000      21.8800      289.56
    4      74.0000      17.6300      62.0000      15.3100      98.0000      20.7800     110.0000      22.0500      346.72
    4       6.0000       0.3100       0.0000       0.0000      36.0000       7.4700      42.0000       9.3700      272.73
    4       8.0000       0.3800       2.0000       0.0000      38.0000       8.1600      44.0000      10.0600      294.33
    4      10.0000       0.5000       4.0000       0.0900      40.0000       8.8000      46.0000      10.7000      376.91
    4      12.0000       0.9300       6.0000       0.3100      42.0000       9.3700      48.0000      11.2600      464.31
    4      14.0000       1.5600       8.0000       0.3800      44.0000      10.0600      50.0000      12.1400      460.56
    4      16.0000       1.7300      10.0000       0.5000      46.0000      10.7000      52.0000      12.8300      381.58
    4      18.0000       2.2600      12.0000       0.9300      48.0000      11.2600      54.0000      13.5600      282.29
    4      20.0000       2.8500      14.0000       1.5600      50.0000      12.1400      56.0000      14.1500      258.02
    4      22.0000       3.2900      16.0000       1.7300      52.0000      12.8300      58.0000      14.7500      258.39
    4      24.0000       3.9800      18.0000       2.2600      54.0000      13.5600      60.0000      14.9400      289.39
    4      26.0000       4.5400      20.0000       2.8500      56.0000      14.1500      62.0000      15.3100      330.34
    4      28.0000       5.0300      22.0000       3.2900      58.0000      14.7500      64.0000      15.6200      369.85
    4      30.0000       5.7200      24.0000       3.9800      60.0000      14.9400      66.0000      15.9000      355.21
    4      34.0000       6.8800      28.0000       5.0300      64.0000      15.6200      70.0000      16.3600      578.36
    4      36.0000       7.4700      30.0000       5.7200      66.0000      15.9000      72.0000      16.7400      528.33
    4      38.0000       8.1600      32.0000       6.2800      68.0000      16.0500      74.0000      17.6300      528.24
    4      40.0000       8.8000      34.0000       6.8800      70.0000      16.3600      76.0000      18.2200      533.39
    4      42.0000       9.3700      36.0000       7.4700      72.0000      16.7400      78.0000      18.4300      531.52
    4      44.0000      10.0600      38.0000       8.1600      74.0000      17.6300      80.0000      18.5900      417.49
    4      46.0000      10.7000      40.0000       8.8000      76.0000      18.2200      82.0000      18.6800      342.18
    4      48.0000      11.2600      42.0000       9.3700      78.0000      18.4300      84.0000      19.1000      259.93
    4      50.0000      12.1400      44.0000      10.0600      80.0000      18.5900      86.0000      19.2000      261.19
    4      52.0000      12.8300      46.0000      10.7000      82.0000      18.6800      88.0000      19.2800      294.18
    4      54.0000      13.5600      48.0000      11.2600      84.0000      19.1000      90.0000      19.5900      303.70
    4      56.0000      14.1500      50.0000      12.1400      86.0000      19.2000      92.0000      19.8600      304.45
    4      58.0000      14.7500      52.0000      12.8300      88.0000      19.2800      94.0000      20.1500      311.89
    4      60.0000      14.9400      54.0000      13.5600      90.0000      19.5900      96.0000      20.4700      255.84
    4      62.0000      15.3100      56.0000      14.1500      92.0000      19.8600      98.0000      20.7800      226.03
    4      64.0000      15.6200      58.0000      14.7500      94.0000      20.1500     100.0000      21.0400      246.92
    4      66.0000      15.9000      60.0000      14.9400      96.0000      20.4700     102.0000      21.2800      303.23
    4      68.0000      16.0500      62.0000      15.3100      98.0000      20.7800     104.0000      21.5100      275.05
    4      70.0000      16.3600      64.0000      15.6200     100.0000      21.0400     106.0000      21.6700      272.76
    4      72.0000      16.7400      66.0000      15.9000     102.0000      21.2800     108.0000      21.8800      261.53
    4      74.0000      17.6300      68.0000      16.0500     104.0000      21.5100     110.0000      22.0500      305.61
    4      10.0000       0.5000       0.0000       0.0000      40.0000       8.8000      50.0000      12.1400      336.74
    4      12.0000       0.9300       2.0000       0.0000      42.0000       9.3700      52.0000      12.8300      379.11
    4      14.0000       1.5600       4.0000       0.0900      44.0000      10.0600      54.0000      13.5600      382.75
    4      16.0000       1.7300       6.0000       0.3100      46.0000      10.7000      56.0000      14.1500      357.21
    4      18.0000       2.2600       8.0000       0.3800      48.0000      11.2600      58.0000      14.7500      291.24
    4      20.0000       2.8500      10.0000       0.5000      50.0000      12.1400      60.0000      14.9400      270.86
    4      22.0000       3.2900      12.0000       0.9300      52.0000      12.8300      62.0000      15.3100      259.17
    4      24.0000       3.9800      14.0000       1.5600      54.0000      13.5600      64.0000      15.6200      309.59
    4      26.0000       4.5400      16.0000       1.7300      56.0000      14.1500      66.0000      15.9000      352.52
    4      28.0000       5.0300      18.0000       2.2600      58.0000      14.7500      68.0000      16.0500      317.32
    4      30.0000       5.7200      20.0000       2.8500      60.0000      14.9400      70.0000      16.3600      456.21
    4      32.0000       6.2800      22.0000       3.2900      62.0000      15.3100      72.0000      16.7400      464.13
    4      34.0000       6.8800      24.0000       3.9800      64.0000      15.6200      74.0000      17.6300      538.69
    4      36.0000       7.4700      26.0000       4.5400      66.0000      15.9000      76.0000      18.2200      540.75
    4      38.0000       8.1600      28.0000       5.0300      68.0000      16.0500      78.0000      18.4300      572.58
    4      40.0000       8.8000      30.0000       5.7200      70.0000      16.3600      80.0000      18.5900      559.77
    4      42.0000       9.3700      32.0000       6.2800      72.0000      16.7400      82.0000      18.6800      503.87
    4      44.0000      10.0600      34.0000       6.8800      74.0000      17.6300      84.0000      19.1000      337.83
    4      46.0000      10.7000      36.0000       7.4700      76.0000      18.2200      86.0000      19.2000      401.48
    4      48.0000      11.2600      38.0000       8.1600      78.0000      18.4300      88.0000      19.2800      311.40
    4      50.0000      12.1400      40.0000       8.8000      80.0000      18.5900      90.0000      19.5900      315.64
    4      52.0000      12.8300      42.0000       9.3700      82.0000      18.6800      92.0000      19.8600      392.90
    4      54.0000      13.5600      44.0000      10.0600      84.0000      19.1000      94.0000      20.1500      372.51
    4      56.0000      14.1500      46.0000      10.7000      86.0000      19.2000      96.0000      20.4700      318.15
    4      58.0000      14.7500      48.0000      11.2600      88.0000      19.2800      98.0000      20.7800      293.15
    4      60.0000      14.9400      50.0000      12.1400      90.0000      19.5900     100.0000      21.0400      268.74
    4      62.0000      15.3100      52.0000      12.8300      92.0000      19.8600     102.0000      21.2800      246.52
    4      64.0000      15.6200      54.0000      13.5600      94.0000      20.1500     104.0000      21.5100      237.45
    4      66.0000      15.9000      56.0000      14.1500      96.0000      20.4700     106.0000      21.6700      259.37
    4      68.0000      16.0500      58.0000      14.7500      98.0000      20.7800     108.0000      21.8800      230.65
    4      70.0000      16.3600      60.0000      14.9400     100.0000      21.0400     110.0000      22.0500      222.60
    4       8.0000       0.3800       0.0000       0.0000      40.0000       8.8000      48.0000      11.2600      290.06
    4      10.0000       0.5000       2.0000       0.0000      42.0000       9.3700      50.0000      12.1400      350.24
    4      12.0000       0.9300       4.0000       0.0900      44.0000      10.0600      52.0000      12.8300      410.47
    4      14.0000       1.5600       6.0000       0.3100      46.0000      10.7000      54.0000      13.5600      389.95
    4      16.0000       1.7300       8.0000       0.3800      48.0000      11.2600      56.0000      14.1500      333.93
    4      18.0000       2.2600      10.0000       0.5000      50.0000      12.1400      58.0000      14.7500      270.81
    4      20.0000       2.8500      12.0000       0.9300      52.0000      12.8300      60.0000      14.9400      252.96
    4      22.0000       3.2900      14.0000       1.5600      54.0000      13.5600      62.0000      15.3100      253.81
    4      24.0000       3.9800      16.0000       1.7300      56.0000      14.1500      64.0000      15.6200      315.45
    4      26.0000       4.5400      18.0000       2.2600      58.0000      14.7500      66.0000      15.9000      387.58
    4      28.0000       5.0300      20.0000       2.8500      60.0000      14.9400      68.0000      16.0500      336.56
    4      30.0000       5.7200      22.0000       3.2900      62.0000      15.3100      70.0000      16.3600      506.92
    4      32.0000       6.2800      24.0000       3.9800      64.0000      15.6200      72.0000      16.7400      513.82
    4      34.0000       6.8800      26.0000       4.5400      66.0000      15.9000      74.0000      17.6300      602.61
    4      36.0000       7.4700      28.0000       5.0300      68.0000      16.0500      76.0000      18.2200      583.62
    4      38.0000       8.1600      30.0000       5.7200      70.0000      16.3600      78.0000      18.4300      559.42
    4      40.0000       8.8000      32.0000       6.2800      72.0000      16.7400      80.0000      18.5900      538.45
    4      42.0000       9.3700      34.0000       6.8800      74.0000      17.6300      82.0000      18.6800      452.08
    4      44.0000      10.0600      36.0000       7.4700      76.0000      18.2200      84.0000      19.1000      424.87
    4      46.0000      10.7000      38.0000       8.1600      78.0000      18.4300      86.0000      19.2000      392.40
    4      48.0000      11.2600      40.0000       8.8000      80.0000      18.5900      88.0000      19.2800      315.30
    4      50.0000      12.1400      42.0000       9.3700      82.0000      18.6800      90.0000      19.5900      356.07
    4      52.0000      12.8300      44.0000      10.0600      84.0000      19.1000      92.0000      19.8600      409.01
    4      54.0000      13.5600      46.0000      10.7000      86.0000      19.2000      94.0000      20.1500      368.27
    4      56.0000      14.1500      48.0000      11.2600      88.0000      19.2800      96.0000      20.4700      311.30
    4      58.0000      14.7500      50.0000      12.1400      90.0000      19.5900      98.0000      20.7800      263.62
    4      60.0000      14.9400      52.0000      12.8300      92.0000      19.8600     100.0000      21.0400      245.54
    4      62.0000      15.3100      54.0000      13.5600      94.0000      20.1500     102.0000      21.2800      227.93
    4      64.0000      15.6200      56.0000      14.1500      96.0000      20.4700     104.0000      21.5100      268.49
    4      66.0000      15.9000      58.0000      14.7500      98.0000      20.7800     106.0000      21.6700      267.35
    4      68.0000      16.0500      60.0000      14.9400     100.0000      21.0400     108.0000      21.8800      203.42
    4      70.0000      16.3600      62.0000      15.3100     102.0000      21.2800     110.0000      22.0500      206.58
    4       0.0000       0.0000      60.0000      14.9400      20.0000       2.8500      40.0000       8.8000      343.93
    4       2.0000       0.0000      62.0000      15.3100      22.0000       3.2900      42.0000       9.3700      378.98
    4       4.0000       0.0900      64.0000      15.6200      24.0000       3.9800      44.0000      10.0600      378.11
    4       6.0000       0.3100      66.0000      15.9000      26.0000       4.5400      46.0000      10.7000      375.33
    4       6.0000       0.3100       0.0000       0.0000      42.0000       9.3700      48.0000      11.2600      247.90
    4       8.0000       0.3800       2.0000       0.0000      44.0000      10.0600      50.0000      12.1400      300.51
    4       8.0000       0.3800      68.0000      16.0500      28.0000       5.0300      48.0000      11.2600      373.85
    4      10.0000       0.5000       4.0000       0.0900      46.0000      10.7000      52.0000      12.8300      345.46
    4      10.0000       0.5000      70.0000      16.3600      30.0000       5.7200      50.0000      12.1400      349.90
    4      12.0000       0.9300      72.0000      16.7400      32.0000       6.2800      52.0000      12.8300      324.89
    4      12.0000       0.9300       6.0000       0.3100      48.0000      11.2600      54.0000      13.5600      360.92
    4      14.0000       1.5600       8.0000       0.3800      50.0000      12.1400      56.0000      14.1500      328.53
    4      14.0000       1.5600      74.0000      17.6300      34.0000       6.8800      54.0000      13.5600      291.20
    4      16.0000       1.7300      76.0000      18.2200      36.0000       7.4700      56.0000      14.1500      276.73
    4      16.0000       1.7300      10.0000       0.5000      52.0000      12.8300      58.0000      14.7500      278.22
    4      18.0000       2.2600      12.0000       0.9300      54.0000      13.5600      60.0000      14.9400      253.02
    4      18.0000       2.2600      78.0000      18.4300      38.0000       8.1600      58.0000      14.7500      261.65
    4      20.0000       2.8500      80.0000      18.5900      40.0000       8.8000      60.0000      14.9400      245.97
    4      20.0000       2.8500      14.0000       1.5600      56.0000      14.1500      62.0000      15.3100      258.58
    4      22.0000       3.2900      82.0000      18.6800      42.0000       9.3700      62.0000      15.3100      238.14
    4      22.0000       3.2900      16.0000       1.7300      58.0000      14.7500      64.0000      15.6200      304.69
    4      24.0000       3.9800      18.0000       2.2600      60.0000      14.9400      66.0000      15.9000      379.97
    4      24.0000       3.9800      84.0000      19.1000      44.0000      10.0600      64.0000      15.6200      243.73
    4      26.0000       4.5400      86.0000      19.2000      46.0000      10.7000      66.0000      15.9000      241.11
    4      28.0000       5.0300      88.0000      19.2800      48.0000      11.2600      68.0000      16.0500      247.24
    4      30.0000       5.7200      24.0000       3.9800      66.0000      15.9000      72.0000      16.7400      665.31
    4      30.0000       5.7200      90.0000      19.5900      50.0000      12.1400      70.0000      16.3600      253.46
    4      32.0000       6.2800      92.0000      19.8600      52.0000      12.8300      72.0000      16.7400      263.89
    4      34.0000       6.8800      94.0000      20.1500      54.0000      13.5600      74.0000      17.6300      287.14
    4      34.0000       6.8800      28.0000       5.0300      70.0000      16.3600      76.0000      18.2200      712.94
    4      36.0000       7.4700      96.0000      20.4700      56.0000      14.1500      76.0000      18.2200      306.08
    4      36.0000       7.4700      30.0000       5.7200      72.0000      16.7400      78.0000      18.4300      598.05
    4      38.0000       8.1600      98.0000      20.7800      58.0000      14.7500      78.0000      18.4300      323.41
    4      38.0000       8.1600      32.0000       6.2800      74.0000      17.6300      80.0000      18.5900      482.01
    4      40.0000       8.8000     100.0000      21.0400      60.0000      14.9400      80.0000      18.5900      330.96
    4      40.0000       8.8000      34.0000       6.8800      76.0000      18.2200      82.0000      18.6800      454.32
    4      42.0000       9.3700     102.0000      21.2800      62.0000      15.3100      82.0000      18.6800      318.41
    4      42.0000       9.3700      36.0000       7.4700      78.0000      18.4300      84.0000      19.1000      451.67
    4      44.0000      10.0600      38.0000       8.1600      80.0000      18.5900      86.0000      19.2000      449.11
    4      44.0000      10.0600     104.0000      21.5100      64.0000      15.6200      84.0000      19.1000      324.30
    4      46.0000      10.7000     106.0000      21.6700      66.0000      15.9000      86.0000      19.2000      335.25
    4      46.0000      10.7000      40.0000       8.8000      82.0000      18.6800      88.0000      19.2800      475.67
    4      48.0000      11.2600     108.0000      21.8800      68.0000      16.0500      88.0000      19.2800      330.30
    4      48.0000      11.2600      42.0000       9.3700      84.0000      19.1000      90.0000      19.5900      436.05
    4      50.0000      12.1400     110.0000      22.0500      70.0000      16.3600      90.0000      19.5900      319.51
    4      50.0000      12.1400      44.0000      10.0600      86.0000      19.2000      92.0000      19.8600      431.61
    4      52.0000      12.8300      46.0000      10.7000      88.0000      19.2800      94.0000      20.1500      431.86
    4      54.0000      13.5600      48.0000      11.2600      90.0000      19.5900      96.0000      20.4700      305.54
    4      56.0000      14.1500      50.0000      12.1400      92.0000      19.8600      98.0000      20.7800      245.35
    4      58.0000      14.7500      52.0000      12.8300      94.0000      20.1500     100.0000      21.0400      228.24
    4      60.0000      14.9400      54.0000      13.5600      96.0000      20.4700     102.0000      21.2800      266.13
    4      62.0000      15.3100      56.0000      14.1500      98.0000      20.7800     104.0000      21.5100      251.50
    4      64.0000      15.6200      58.0000      14.7500     100.0000      21.0400     106.0000      21.6700      229.93
    4      66.0000      15.9000      60.0000      14.9400     102.0000      21.2800     108.0000      21.8800      198.16
    4      68.0000      16.0500      62.0000      15.3100     104.0000      21.5100     110.0000      22.0500      168.74
    4       0.0000       0.0000      60.0000      14.9400      22.0000       3.2900      38.0000       8.1600      366.43
    4       2.0000       0.0000      62.0000      15.3100      24.0000       3.9800      40.0000       8.8000      400.57
    4       4.0000       0.0900      64.0000      15.6200      26.0000       4.5400      42.0000       9.3700      401.75
    4       6.0000       0.3100      66.0000      15.9000      28.0000       5.0300      44.0000      10.0600      396.43
    4       8.0000       0.3800      68.0000      16.0500      30.0000       5.7200      46.0000      10.7000      372.21
    4      10.0000       0.5000      70.0000      16.3600      32.0000       6.2800      48.0000      11.2600      344.54
    4      12.0000       0.9300      72.0000      16.7400      34.0000       6.8800      50.0000      12.1400      333.31
    4      14.0000       1.5600      74.0000      17.6300      36.0000       7.4700      52.0000      12.8300      302.91
    4      16.0000       1.7300      76.0000      18.2200      38.0000       8.1600      54.0000      13.5600      277.86
    4      18.0000       2.2600      78.0000      18.4300      40.0000       8.8000      56.0000      14.1500      260.52
    4      20.0000       2.8500      80.0000      18.5900      42.0000       9.3700      58.0000      14.7500      241.58
    4      22.0000       3.2900      82.0000      18.6800      44.0000      10.0600      60.0000      14.9400      235.88
    4      24.0000       3.9800      84.0000      19.1000      46.0000      10.7000      62.0000      15.3100      227.97
    4      26.0000       4.5400      86.0000      19.2000      48.0000      11.2600      64.0000      15.6200      226.91
    4      28.0000       5.0300      88.0000      19.2800      50.0000      12.1400      66.0000      15.9000      229.30
    4      30.0000       5.7200      90.0000      19.5900      52.0000      12.8300      68.0000      16.0500      238.69
    4      32.0000       6.2800      92.0000      19.8600      54.0000      13.5600      70.0000      16.3600      254.10
    4      34.0000       6.8800      94.0000      20.1500      56.0000      14.1500      72.0000      16.7400      268.21
    4      36.0000       7.4700      96.0000      20.4700      58.0000      14.7500      74.0000      17.6300      315.81
    4      38.0000       8.1600      98.0000      20.7800      60.0000      14.9400      76.0000      18.2200      340.70
    4      40.0000       8.8000     100.0000      21.0400      62.0000      15.3100      78.0000      18.4300      358.24
    4      42.0000       9.3700     102.0000      21.2800      64.0000      15.6200      80.0000      18.5900      351.30
    4      44.0000      10.0600     104.0000      21.5100      66.0000      15.9000      82.0000      18.6800      350.14
    4      46.0000      10.7000     106.0000      21.6700      68.0000      16.0500      84.0000      19.1000      344.58
    4      48.0000      11.2600     108.0000      21.8800      70.0000      16.3600      86.0000      19.2000      334.99
    4      50.0000      12.1400     110.0000      22.0500      72.0000      16.7400      88.0000      19.2800      317.61
    4       0.0000       0.0000      60.0000      14.9400      24.0000       3.9800      36.0000       7.4700      384.79
    4       2.0000       0.0000      62.0000      15.3100      26.0000       4.5400      38.0000       8.1600      416.22
    4       4.0000       0.0900      64.0000      15.6200      28.0000       5.0300      40.0000       8.8000      425.41
    4       6.0000       0.3100      66.0000      15.9000      30.0000       5.7200      42.0000       9.3700      394.91
    4       8.0000       0.3800      68.0000      16.0500      32.0000       6.2800      44.0000      10.0600      360.29
    4      10.0000       0.5000      70.0000      16.3600      34.0000       6.8800      46.0000      10.7000      350.71
    4      12.0000       0.9300      72.0000      16.7400      36.0000       7.4700      48.0000      11.2600      352.23
    4      14.0000       1.5600      74.0000      17.6300      38.0000       8.1600      50.0000      12.1400      309.00
    4      16.0000       1.7300      76.0000      18.2200      40.0000       8.8000      52.0000      12.8300      278.28
    4      18.0000       2.2600      78.0000      18.4300      42.0000       9.3700      54.0000      13.5600      259.99
    4      20.0000       2.8500      80.0000      18.5900      44.0000      10.0600      56.0000      14.1500      243.98
    4      22.0000       3.2900      82.0000      18.6800      46.0000      10.7000      58.0000      14.7500      226.31
    4      24.0000       3.9800      84.0000      19.1000      48.0000      11.2600      60.0000      14.9400      215.24
    4      26.0000       4.5400      86.0000      19.2000      50.0000      12.1400      62.0000      15.3100      211.56
    4      28.0000       5.0300      88.0000      19.2800      52.0000      12.8300      64.0000      15.6200      222.36
    4      30.0000       5.7200      90.0000      19.5900      54.0000      13.5600      66.0000      15.9000      224.56
    4      32.0000       6.2800      92.0000      19.8600      56.0000      14.1500      68.0000      16.0500      239.69
    4      34.0000       6.8800      94.0000      20.1500      58.0000      14.7500      70.0000      16.3600      268.06
    4      36.0000       7.4700      96.0000      20.4700      60.0000      14.9400      72.0000      16.7400      301.22
    4      38.0000       8.1600      98.0000      20.7800      62.0000      15.3100      74.0000      17.6300      358.79
    4      40.0000       8.8000     100.0000      21.0400      64.0000      15.6200      76.0000      18.2200      384.87
    4      42.0000       9.3700     102.0000      21.2800      66.0000      15.9000      78.0000      18.4300      385.74
    4      44.0000      10.0600     104.0000      21.5100      68.0000      16.0500      80.0000      18.5900      383.56
    4      46.0000      10.7000     106.0000      21.6700      70.0000      16.3600      82.0000      18.6800      353.82
    4      48.0000      11.2600     108.0000      21.8800      72.0000      16.7400      84.0000      19.1000      333.63
    4      50.0000      12.1400     110.0000      22.0500      74.0000      17.6300      86.0000      19.2000      297.54
    4       0.0000       0.0000      60.0000      14.9400      26.0000       4.5400      34.0000       6.8800      424.89
    4       2.0000       0.0000      62.0000      15.3100      28.0000       5.0300      36.0000       7.4700      442.61
    4       4.0000       0.0900      64.0000      15.6200      30.0000       5.7200      38.0000       8.1600      408.16
    4       6.0000       0.3100      66.0000      15.9000      32.0000       6.2800      40.0000       8.8000      378.56
    4       8.0000       0.3800      68.0000      16.0500      34.0000       6.8800      42.0000       9.3700      368.71
    4      10.0000       0.5000      70.0000      16.3600      36.0000       7.4700      44.0000      10.0600      366.77
    4      12.0000       0.9300      72.0000      16.7400      38.0000       8.1600      46.0000      10.7000      355.58
    4      14.0000       1.5600      74.0000      17.6300      40.0000       8.8000      48.0000      11.2600      312.46
    4      16.0000       1.7300      76.0000      18.2200      42.0000       9.3700      50.0000      12.1400      283.67
    4      18.0000       2.2600      78.0000      18.4300      44.0000      10.0600      52.0000      12.8300      265.52
    4      20.0000       2.8500      80.0000      18.5900      46.0000      10.7000      54.0000      13.5600      237.97
    4      22.0000       3.2900      82.0000      18.6800      48.0000      11.2600      56.0000      14.1500      217.20
    4      24.0000       3.9800      84.0000      19.1000      50.0000      12.1400      58.0000      14.7500      206.30
    4      26.0000       4.5400      86.0000      19.2000      52.0000      12.8300      60.0000      14.9400      206.92
    4      28.0000       5.0300      88.0000      19.2800      54.0000      13.5600      62.0000      15.3100      208.18
    4      30.0000       5.7200      90.0000      19.5900      56.0000      14.1500      64.0000      15.6200      219.52
    4      32.0000       6.2800      92.0000      19.8600      58.0000      14.7500      66.0000      15.9000      232.31
    4      34.0000       6.8800      94.0000      20.1500      60.0000      14.9400      68.0000      16.0500      258.88
    4      36.0000       7.4700      96.0000      20.4700      62.0000      15.3100      70.0000      16.3600      306.34
    4      38.0000       8.1600      98.0000      20.7800      64.0000      15.6200      72.0000      16.7400      346.61
    4      40.0000       8.8000     100.0000      21.0400      66.0000      15.9000      74.0000      17.6300      418.58
    4      42.0000       9.3700     102.0000      21.2800      68.0000      16.0500      76.0000      18.2200      419.19
    4      44.0000      10.0600     104.0000      21.5100      70.0000      16.3600      78.0000      18.4300      412.01
    4      46.0000      10.7000     106.0000      21.6700      72.0000      16.7400      80.0000      18.5900      379.15
    4      48.0000      11.2600     108.0000      21.8800      74.0000      17.6300      82.0000      18.6800      306.72
    4      50.0000      12.1400     110.0000      22.0500      76.0000      18.2200      84.0000      19.1000      281.70
    4      12.0000       0.9300       0.0000       0.0000      48.0000      11.2600      60.0000      14.9400      280.44
    4      14.0000       1.5600       2.0000       0.0000      50.0000      12.1400      62.0000      15.3100      271.13
    4      16.0000       1.7300       4.0000       0.0900      52.0000      12.8300      64.0000      15.6200      272.80
    4      18.0000       2.2600       6.0000       0.3100      54.0000      13.5600      66.0000      15.9000      316.23
    4      20.0000       2.8500       8.0000       0.3800      56.0000      14.1500      68.0000      16.0500      342.70
    4      22.0000       3.2900      10.0000       0.5000      58.0000      14.7500      70.0000      16.3600      397.98
    4      24.0000       3.9800      12.0000       0.9300      60.0000      14.9400      72.0000      16.7400      480.84
    4      26.0000       4.5400      14.0000       1.5600      62.0000      15.3100      74.0000      17.6300      623.51
    4      28.0000       5.0300      16.0000       1.7300      64.0000      15.6200      76.0000      18.2200      590.61
    4      30.0000       5.7200      18.0000       2.2600      66.0000      15.9000      78.0000      18.4300      700.84
    4      32.0000       6.2800      20.0000       2.8500      68.0000      16.0500      80.0000      18.5900      601.26
    4      34.0000       6.8800      22.0000       3.2900      70.0000      16.3600      82.0000      18.6800      574.55
    4      36.0000       7.4700      24.0000       3.9800      72.0000      16.7400      84.0000      19.1000      540.83
    4      38.0000       8.1600      26.0000       4.5400      74.0000      17.6300      86.0000      19.2000      529.21
    4      40.0000       8.8000      28.0000       5.0300      76.0000      18.2200      88.0000      19.2800      566.96
    4      42.0000       9.3700      30.0000       5.7200      78.0000      18.4300      90.0000      19.5900      598.02
    4      44.0000      10.0600      32.0000       6.2800      80.0000      18.5900      92.0000      19.8600      536.62
    4      46.0000      10.7000      34.0000       6.8800      82.0000      18.6800      94.0000      20.1500      585.27
    4      48.0000      11.2600      36.0000       7.4700      84.0000      19.1000      96.0000      20.4700      472.84
    4      50.0000      12.1400      38.0000       8.1600      86.0000      19.2000      98.0000      20.7800      401.93
    4      52.0000      12.8300      40.0000       8.8000      88.0000      19.2800     100.0000      21.0400      472.05
    4      54.0000      13.5600      42.0000       9.3700      90.0000      19.5900     102.0000      21.2800      374.07
    4      56.0000      14.1500      44.0000      10.0600      92.0000      19.8600     104.0000      21.5100      307.27
    4      58.0000      14.7500      46.0000      10.7000      94.0000      20.1500     106.0000      21.6700      248.10
    4      60.0000      14.9400      48.0000      11.2600      96.0000      20.4700     108.0000      21.8800      239.46
    4      62.0000      15.3100      50.0000      12.1400      98.0000      20.7800     110.0000      22.0500      215.79
    4       8.0000       0.3800       0.0000       0.0000      48.0000      11.2600      56.0000      14.1500      216.75
    4      10.0000       0.5000       2.0000       0.0000      50.0000      12.1400      58.0000      14.7500      238.38
    4      12.0000       0.9300       4.0000       0.0900      52.0000      12.8300      60.0000      14.9400      272.54
    4      14.0000       1.5600       6.0000       0.3100      54.0000      13.5600      62.0000      15.3100      283.18
    4      16.0000       1.7300       8.0000       0.3800      56.0000      14.1500      64.0000      15.6200      296.21
    4      18.0000       2.2600      10.0000       0.5000      58.0000      14.7500      66.0000      15.9000      360.90
    4      20.0000       2.8500      12.0000       0.9300      60.0000      14.9400      68.0000      16.0500      382.90
    4      22.0000       3.2900      14.0000       1.5600      62.0000      15.3100      70.0000      16.3600      501.76
    4      24.0000       3.9800      16.0000       1.7300      64.0000      15.6200      72.0000      16.7400      595.81
    4      26.0000       4.5400      18.0000       2.2600      66.0000      15.9000      74.0000      17.6300      769.18
    4      28.0000       5.0300      20.0000       2.8500      68.0000      16.0500      76.0000      18.2200      593.61
    4      30.0000       5.7200      22.0000       3.2900      70.0000      16.3600      78.0000      18.4300      694.91
    4      32.0000       6.2800      24.0000       3.9800      72.0000      16.7400      80.0000      18.5900      619.31
    4      34.0000       6.8800      26.0000       4.5400      74.0000      17.6300      82.0000      18.6800      545.46
    4      36.0000       7.4700      28.0000       5.0300      76.0000      18.2200      84.0000      19.1000      523.72
    4      38.0000       8.1600      30.0000       5.7200      78.0000      18.4300      86.0000      19.2000      536.03
    4      40.0000       8.8000      32.0000       6.2800      80.0000      18.5900      88.0000      19.2800      554.35
    4      42.0000       9.3700      34.0000       6.8800      82.0000      18.6800      90.0000      19.5900      654.34
    4      44.0000      10.0600      36.0000       7.4700      84.0000      19.1000      92.0000      19.8600      700.60
    4      46.0000      10.7000      38.0000       8.1600      86.0000      19.2000      94.0000      20.1500      640.93
    4      48.0000      11.2600      40.0000       8.8000      88.0000      19.2800      96.0000      20.4700      454.70
    4      50.0000      12.1400      42.0000       9.3700      90.0000      19.5900      98.0000      20.7800      383.07
    4      52.0000      12.8300      44.0000      10.0600      92.0000      19.8600     100.0000      21.0400      373.53
    4      54.0000      13.5600      46.0000      10.7000      94.0000      20.1500     102.0000      21.2800      299.20
    4      56.0000      14.1500      48.0000      11.2600      96.0000      20.4700     104.0000      21.5100      282.67
    4      58.0000      14.7500      50.0000      12.1400      98.0000      20.7800     106.0000      21.6700      243.30
    4      60.0000      14.9400      52.0000      12.8300     100.0000      21.0400     108.0000      21.8800      192.24
    4      62.0000      15.3100      54.0000      13.5600     102.0000      21.2800     110.0000      22.0500      159.98
    4      10.0000       0.5000       0.0000       0.0000      50.0000      12.1400      60.0000      14.9400      223.96
    4      12.0000       0.9300       2.0000       0.0000      52.0000      12.8300      62.0000      15.3100      258.47
    4      14.0000       1.5600       4.0000       0.0900      54.0000      13.5600      64.0000      15.6200      278.71
    4      16.0000       1.7300       6.0000       0.3100      56.0000      14.1500      66.0000      15.9000      301.99
    4      18.0000       2.2600       8.0000       0.3800      58.0000      14.7500      68.0000      16.0500      415.49
    4      20.0000       2.8500      10.0000       0.5000      60.0000      14.9400      70.0000      16.3600      439.02
    4      22.0000       3.2900      12.0000       0.9300      62.0000      15.3100      72.0000      16.7400      543.66
    4      24.0000       3.9800      14.0000       1.5600      64.0000      15.6200      74.0000      17.6300      629.96
    4      26.0000       4.5400      16.0000       1.7300      66.0000      15.9000      76.0000      18.2200      751.15
    4      28.0000       5.0300      18.0000       2.2600      68.0000      16.0500      78.0000      18.4300      610.71
    4      30.0000       5.7200      20.0000       2.8500      70.0000      16.3600      80.0000      18.5900      692.39
    4      32.0000       6.2800      22.0000       3.2900      72.0000      16.7400      82.0000      18.6800      599.83
    4      34.0000       6.8800      24.0000       3.9800      74.0000      17.6300      84.0000      19.1000      549.70
    4      36.0000       7.4700      26.0000       4.5400      76.0000      18.2200      86.0000      19.2000      532.46
    4      38.0000       8.1600      28.0000       5.0300      78.0000      18.4300      88.0000      19.2800      572.05
    4      40.0000       8.8000      30.0000       5.7200      80.0000      18.5900      90.0000      19.5900      648.47
    4      42.0000       9.3700      32.0000       6.2800      82.0000      18.6800      92.0000      19.8600      697.28
    4      44.0000      10.0600      34.0000       6.8800      84.0000      19.1000      94.0000      20.1500      557.78
    4      46.0000      10.7000      36.0000       7.4700      86.0000      19.2000      96.0000      20.4700      608.04
    4      48.0000      11.2600      38.0000       8.1600      88.0000      19.2800      98.0000      20.7800      461.61
    4      50.0000      12.1400      40.0000       8.8000      90.0000      19.5900     100.0000      21.0400      398.00
    4      52.0000      12.8300      42.0000       9.3700      92.0000      19.8600     102.0000      21.2800      392.48
    4      54.0000      13.5600      44.0000      10.0600      94.0000      20.1500     104.0000      21.5100      308.90
    4      56.0000      14.1500      46.0000      10.7000      96.0000      20.4700     106.0000      21.6700      286.97
    4      58.0000      14.7500      48.0000      11.2600      98.0000      20.7800     108.0000      21.8800      237.39
    4      60.0000      14.9400      50.0000      12.1400     100.0000      21.0400     110.0000      22.0500      184.87
    4       8.0000       0.3800       0.0000       0.0000      56.0000      14.1500      64.0000      15.6200      191.34
    4      10.0000       0.5000       2.0000       0.0000      58.0000      14.7500      66.0000      15.9000      262.01
    4      12.0000       0.9300       4.0000       0.0900      60.0000      14.9400      68.0000      16.0500      375.85
    4      14.0000       1.5600       6.0000       0.3100      62.0000      15.3100      70.0000      16.3600      479.47
    4      16.0000       1.7300       8.0000       0.3800      64.0000      15.6200      72.0000      16.7400      536.31
    4      18.0000       2.2600      10.0000       0.5000      66.0000      15.9000      74.0000      17.6300      759.81
    4      20.0000       2.8500      12.0000       0.9300      68.0000      16.0500      76.0000      18.2200      660.11
    4      22.0000       3.2900      14.0000       1.5600      70.0000      16.3600      78.0000      18.4300      683.96
    4      24.0000       3.9800      16.0000       1.7300      72.0000      16.7400      80.0000      18.5900      741.40
    4      26.0000       4.5400      18.0000       2.2600      74.0000      17.6300      82.0000      18.6800      696.28
    4      28.0000       5.0300      20.0000       2.8500      76.0000      18.2200      84.0000      19.1000      514.46
    4      30.0000       5.7200      22.0000       3.2900      78.0000      18.4300      86.0000      19.2000      637.43
    4      32.0000       6.2800      24.0000       3.9800      80.0000      18.5900      88.0000      19.2800      614.55
    4      34.0000       6.8800      26.0000       4.5400      82.0000      18.6800      90.0000      19.5900      756.39
    4      36.0000       7.4700      28.0000       5.0300      84.0000      19.1000      92.0000      19.8600      826.58
    4      38.0000       8.1600      30.0000       5.7200      86.0000      19.2000      94.0000      20.1500      839.50
    4      40.0000       8.8000      32.0000       6.2800      88.0000      19.2800      96.0000      20.4700      752.38
    4      42.0000       9.3700      34.0000       6.8800      90.0000      19.5900      98.0000      20.7800      662.78
    4      44.0000      10.0600      36.0000       7.4700      92.0000      19.8600     100.0000      21.0400      607.38
    4      46.0000      10.7000      38.0000       8.1600      94.0000      20.1500     102.0000      21.2800      499.03
    4      48.0000      11.2600      40.0000       8.8000      96.0000      20.4700     104.0000      21.5100      408.50
    4      50.0000      12.1400      42.0000       9.3700      98.0000      20.7800     106.0000      21.6700      350.52
    4      52.0000      12.8300      44.0000      10.0600     100.0000      21.0400     108.0000      21.8800      286.20
    4      54.0000      13.5600      46.0000      10.7000     102.0000      21.2800     110.0000      22.0500      202.80
    4       0.0000       0.0000      84.0000      19.1000      28.0000       5.0300      56.0000      14.1500      289.42
    4       2.0000       0.0000      86.0000      19.2000      30.0000       5.7200      58.0000      14.7500      258.01
    4       4.0000       0.0900      88.0000      19.2800      32.0000       6.2800      60.0000      14.9400      230.58
    4       6.0000       0.3100      90.0000      19.5900      34.0000       6.8800      62.0000      15.3100      208.87
    4       8.0000       0.3800      92.0000      19.8600      36.0000       7.4700      64.0000      15.6200      200.52
    4      10.0000       0.5000      94.0000      20.1500      38.0000       8.1600      66.0000      15.9000      194.11
    4      12.0000       0.9300      96.0000      20.4700      40.0000       8.8000      68.0000      16.0500      201.05
    4      14.0000       1.5600      98.0000      20.7800      42.0000       9.3700      70.0000      16.3600      202.42
    4      16.0000       1.7300     100.0000      21.0400      44.0000      10.0600      72.0000      16.7400      196.96
    4      18.0000       2.2600     102.0000      21.2800      46.0000      10.7000      74.0000      17.6300      202.39
    4      20.0000       2.8500     104.0000      21.5100      48.0000      11.2600      76.0000      18.2200      204.16
    4      22.0000       3.2900     106.0000      21.6700      50.0000      12.1400      78.0000      18.4300      208.44
    4      24.0000       3.9800     108.0000      21.8800      52.0000      12.8300      80.0000      18.5900      223.83
    4      26.0000       4.5400     110.0000      22.0500      54.0000      13.5600      82.0000      18.6800      234.45
    4      12.0000       0.9300       0.0000       0.0000      60.0000      14.9400      72.0000      16.7400      395.82
    4      14.0000       1.5600       2.0000       0.0000      62.0000      15.3100      74.0000      17.6300      482.19
    4      16.0000       1.7300       4.0000       0.0900      64.0000      15.6200      76.0000      18.2200      620.27
    4      18.0000       2.2600       6.0000       0.3100      66.0000      15.9000      78.0000      18.4300      740.57
    4      20.0000       2.8500       8.0000       0.3800      68.0000      16.0500      80.0000      18.5900      685.62
    4      22.0000       3.2900      10.0000       0.5000      70.0000      16.3600      82.0000      18.6800      639.22
    4      24.0000       3.9800      12.0000       0.9300      72.0000      16.7400      84.0000      19.1000      680.98
    4      26.0000       4.5400      14.0000       1.5600      74.0000      17.6300      86.0000      19.2000      705.80
    4      28.0000       5.0300      16.0000       1.7300      76.0000      18.2200      88.0000      19.2800      630.88
    4      30.0000       5.7200      18.0000       2.2600      78.0000      18.4300      90.0000      19.5900      736.54
    4      32.0000       6.2800      20.0000       2.8500      80.0000      18.5900      92.0000      19.8600      694.86
    4      34.0000       6.8800      22.0000       3.2900      82.0000      18.6800      94.0000      20.1500      773.29
    4      36.0000       7.4700      24.0000       3.9800      84.0000      19.1000      96.0000      20.4700      729.60
    4      38.0000       8.1600      26.0000       4.5400      86.0000      19.2000      98.0000      20.7800      743.25
    4      40.0000       8.8000      28.0000       5.0300      88.0000      19.2800     100.0000      21.0400      799.58
    4      42.0000       9.3700      30.0000       5.7200      90.0000      19.5900     102.0000      21.2800      726.17
    4      44.0000      10.0600      32.0000       6.2800      92.0000      19.8600     104.0000      21.5100      543.69
    4      46.0000      10.7000      34.0000       6.8800      94.0000      20.1500     106.0000      21.6700      478.26
    4      48.0000      11.2600      36.0000       7.4700      96.0000      20.4700     108.0000      21.8800      401.18
    4      50.0000      12.1400      38.0000       8.1600      98.0000      20.7800     110.0000      22.0500      311.45
    4      10.0000       0.5000       0.0000       0.0000      60.0000      14.9400      70.0000      16.3600      326.64
    4      12.0000       0.9300       2.0000       0.0000      62.0000      15.3100      72.0000      16.7400      446.90
    4      14.0000       1.5600       4.0000       0.0900      64.0000      15.6200      74.0000      17.6300      544.18
    4      16.0000       1.7300       6.0000       0.3100      66.0000      15.9000      76.0000      18.2200      625.90
    4      18.0000       2.2600       8.0000       0.3800      68.0000      16.0500      78.0000      18.4300      771.39
    4      20.0000       2.8500      10.0000       0.5000      70.0000      16.3600      80.0000      18.5900      671.58
    4      22.0000       3.2900      12.0000       0.9300      72.0000      16.7400      82.0000      18.6800      671.17
    4      24.0000       3.9800      14.0000       1.5600      74.0000      17.6300      84.0000      19.1000      643.40
    4      26.0000       4.5400      16.0000       1.7300      76.0000      18.2200      86.0000      19.2000      710.51
    4      28.0000       5.0300      18.0000       2.2600      78.0000      18.4300      88.0000      19.2800      586.39
    4      30.0000       5.7200      20.0000       2.8500      80.0000      18.5900      90.0000      19.5900      756.83
    4      32.0000       6.2800      22.0000       3.2900      82.0000      18.6800      92.0000      19.8600      781.55
    4      34.0000       6.8800      24.0000       3.9800      84.0000      19.1000      94.0000      20.1500      831.94
    4      36.0000       7.4700      26.0000       4.5400      86.0000      19.2000      96.0000      20.4700      754.60
    4      38.0000       8.1600      28.0000       5.0300      88.0000      19.2800      98.0000      20.7800      780.34
    4      40.0000       8.8000      30.0000       5.7200      90.0000      19.5900     100.0000      21.0400      751.81
    4      42.0000       9.3700      32.0000       6.2800      92.0000      19.8600     102.0000      21.2800      650.55
    4      44.0000      10.0600      34.0000       6.8800      94.0000      20.1500     104.0000      21.5100      444.66
    4      46.0000      10.7000      36.0000       7.4700      96.0000      20.4700     106.0000      21.6700      519.67
    4      48.0000      11.2600      38.0000       8.1600      98.0000      20.7800     108.0000      21.8800      364.21
    4      50.0000      12.1400      40.0000       8.8000     100.0000      21.0400     110.0000      22.0500      268.15
    4       0.0000       0.0000      84.0000      19.1000      30.0000       5.7200      54.0000      13.5600      288.85
    4       2.0000       0.0000      86.0000      19.2000      32.0000       6.2800      56.0000      14.1500      253.01
    4       4.0000       0.0900      88.0000      19.2800      34.0000       6.8800      58.0000      14.7500      229.33
    4       6.0000       0.3100      90.0000      19.5900      36.0000       7.4700      60.0000      14.9400      209.97
    4       8.0000       0.3800      92.0000      19.8600      38.0000       8.1600      62.0000      15.3100      192.91
    4      10.0000       0.5000      94.0000      20.1500      40.0000       8.8000      64.0000      15.6200      186.48
    4      12.0000       0.9300      96.0000      20.4700      42.0000       9.3700      66.0000      15.9000      188.84
    4      14.0000       1.5600      98.0000      20.7800      44.0000      10.0600      68.0000      16.0500      188.48
    4      16.0000       1.7300     100.0000      21.0400      46.0000      10.7000      70.0000      16.3600      183.48
    4      18.0000       2.2600     102.0000      21.2800      48.0000      11.2600      72.0000      16.7400      182.00
    4      20.0000       2.8500     104.0000      21.5100      50.0000      12.1400      74.0000      17.6300      196.61
    4      22.0000       3.2900     106.0000      21.6700      52.0000      12.8300      76.0000      18.2200      208.18
    4      24.0000       3.9800     108.0000      21.8800      54.0000      13.5600      78.0000      18.4300      228.52
    4      26.0000       4.5400     110.0000      22.0500      56.0000      14.1500      80.0000      18.5900      246.05
    4       0.0000       0.0000      84.0000      19.1000      32.0000       6.2800      52.0000      12.8300      287.30
    4       2.0000       0.0000      86.0000      19.2000      34.0000       6.8800      54.0000      13.5600      256.83
    4       4.0000       0.0900      88.0000      19.2800      36.0000       7.4700      56.0000      14.1500      235.72
    4       6.0000       0.3100      90.0000      19.5900      38.0000       8.1600      58.0000      14.7500      206.91
    4       8.0000       0.3800      92.0000      19.8600      40.0000       8.8000      60.0000      14.9400      187.54
    4      10.0000       0.5000      94.0000      20.1500      42.0000       9.3700      62.0000      15.3100      178.20
    4      12.0000       0.9300      96.0000      20.4700      44.0000      10.0600      64.0000      15.6200      183.24
    4      14.0000       1.5600      98.0000      20.7800      46.0000      10.7000      66.0000      15.9000      173.94
    4      16.0000       1.7300     100.0000      21.0400      48.0000      11.2600      68.0000      16.0500      167.06
    4      18.0000       2.2600     102.0000      21.2800      50.0000      12.1400      70.0000      16.3600      171.64
    4      20.0000       2.8500     104.0000      21.5100      52.0000      12.8300      72.0000      16.7400      181.66
    4      22.0000       3.2900     106.0000      21.6700      54.0000      13.5600      74.0000      17.6300      206.01
    4      24.0000       3.9800     108.0000      21.8800      56.0000      14.1500      76.0000      18.2200      233.50
    4      26.0000       4.5400     110.0000      22.0500      58.0000      14.7500      78.0000      18.4300      259.64
    4       0.0000       0.0000      84.0000      19.1000      34.0000       6.8800      50.0000      12.1400      295.95
    4       2.0000       0.0000      86.0000      19.2000      36.0000       7.4700      52.0000      12.8300      267.68
    4       4.0000       0.0900      88.0000      19.2800      38.0000       8.1600      54.0000      13.5600      236.37
    4       6.0000       0.3100      90.0000      19.5900      40.0000       8.8000      56.0000      14.1500      204.68
    4       8.0000       0.3800      92.0000      19.8600      42.0000       9.3700      58.0000      14.7500      183.04
    4      10.0000       0.5000      94.0000      20.1500      44.0000      10.0600      60.0000      14.9400      174.86
    4      12.0000       0.9300      96.0000      20.4700      46.0000      10.7000      62.0000      15.3100      171.25
    4      14.0000       1.5600      98.0000      20.7800      48.0000      11.2600      64.0000      15.6200      163.25
    4      16.0000       1.7300     100.0000      21.0400      50.0000      12.1400      66.0000      15.9000      154.86
    4      18.0000       2.2600     102.0000      21.2800      52.0000      12.8300      68.0000      16.0500      160.97
    4      20.0000       2.8500     104.0000      21.5100      54.0000      13.5600      70.0000      16.3600      174.72
    4      22.0000       3.2900     106.0000      21.6700      56.0000      14.1500      72.0000      16.7400      192.58
    4      24.0000       3.9800     108.0000      21.8800      58.0000      14.7500      74.0000      17.6300      240.93
    4      26.0000       4.5400     110.0000      22.0500      60.0000      14.9400      76.0000      18.2200      272.64
    4      10.0000       0.5000       0.0000       0.0000      70.0000      16.3600      80.0000      18.5900      503.91
    4      12.0000       0.9300       2.0000       0.0000      72.0000      16.7400      82.0000      18.6800      587.42
    4      14.0000       1.5600       4.0000       0.0900      74.0000      17.6300      84.0000      19.1000      568.95
    4      16.0000       1.7300       6.0000       0.3100      76.0000      18.2200      86.0000      19.2000      602.93
    4      18.0000       2.2600       8.0000       0.3800      78.0000      18.4300      88.0000      19.2800      707.66
    4      20.0000       2.8500      10.0000       0.5000      80.0000      18.5900      90.0000      19.5900      729.02
    4      22.0000       3.2900      12.0000       0.9300      82.0000      18.6800      92.0000      19.8600      831.94
    4      24.0000       3.9800      14.0000       1.5600      84.0000      19.1000      94.0000      20.1500      929.45
    4      26.0000       4.5400      16.0000       1.7300      86.0000      19.2000      96.0000      20.4700      952.07
    4      28.0000       5.0300      18.0000       2.2600      88.0000      19.2800      98.0000      20.7800      757.75
    4      30.0000       5.7200      20.0000       2.8500      90.0000      19.5900     100.0000      21.0400      839.27
    4      32.0000       6.2800      22.0000       3.2900      92.0000      19.8600     102.0000      21.2800      704.39
    4      34.0000       6.8800      24.0000       3.9800      94.0000      20.1500     104.0000      21.5100      636.92
    4      36.0000       7.4700      26.0000       4.5400      96.0000      20.4700     106.0000      21.6700      637.98
    4      38.0000       8.1600      28.0000       5.0300      98.0000      20.7800     108.0000      21.8800      595.92
    4      40.0000       8.8000      30.0000       5.7200     100.0000      21.0400     110.0000      22.0500      484.58
    4      12.0000       0.9300       0.0000       0.0000      72.0000      16.7400      84.0000      19.1000      567.08
    4      14.0000       1.5600       2.0000       0.0000      74.0000      17.6300      86.0000      19.2000      564.04
    4      16.0000       1.7300       4.0000       0.0900      76.0000      18.2200      88.0000      19.2800      629.60
    4      18.0000       2.2600       6.0000       0.3100      78.0000      18.4300      90.0000      19.5900      742.77
    4      20.0000       2.8500       8.0000       0.3800      80.0000      18.5900      92.0000      19.8600      772.73
    4      22.0000       3.2900      10.0000       0.5000      82.0000      18.6800      94.0000      20.1500      828.11
    4      24.0000       3.9800      12.0000       0.9300      84.0000      19.1000      96.0000      20.4700      852.67
    4      26.0000       4.5400      14.0000       1.5600      86.0000      19.2000      98.0000      20.7800      915.03
    4      28.0000       5.0300      16.0000       1.7300      88.0000      19.2800     100.0000      21.0400      822.97
    4      30.0000       5.7200      18.0000       2.2600      90.0000      19.5900     102.0000      21.2800      832.08
    4      32.0000       6.2800      20.0000       2.8500      92.0000      19.8600     104.0000      21.5100      661.34
    4      34.0000       6.8800      22.0000       3.2900      94.0000      20.1500     106.0000      21.6700      606.63
    4      36.0000       7.4700      24.0000       3.9800      96.0000      20.4700     108.0000      21.8800      591.27
    4      38.0000       8.1600      26.0000       4.5400      98.0000      20.7800     110.0000      22.0500      539.95
    4      12.0000       0.9300       0.0000       0.0000      84.0000      19.1000      96.0000      20.4700      685.39
    4      14.0000       1.5600       2.0000       0.0000      86.0000      19.2000      98.0000      20.7800      709.00
    4      16.0000       1.7300       4.0000       0.0900      88.0000      19.2800     100.0000      21.0400      787.04
    4      18.0000       2.2600       6.0000       0.3100      90.0000      19.5900     102.0000      21.2800      802.60
    4      20.0000       2.8500       8.0000       0.3800      92.0000      19.8600     104.0000      21.5100      709.42
    4      22.0000       3.2900      10.0000       0.5000      94.0000      20.1500     106.0000      21.6700      629.07
    4      24.0000       3.9800      12.0000       0.9300      96.0000      20.4700     108.0000      21.8800      663.14
    4      26.0000       4.5400      14.0000       1.5600      98.0000      20.7800     110.0000      22.0500      637.92
INVERSION RESULTS
INITIAL RMS ERROR
 54.42
NUMBER OF LAYERS
14
NUMBER OF BLOCKS
524
ITERATION 1
MODEL RESISTIVITY
LAYER 1
53,       0.8320
      3.0000,      43.318
      4.0000,      55.845
      5.0000,      77.734
      6.0000,      102.40
      7.0000,      103.91
      8.0000,      88.149
      9.0000,      86.876
     10.0000,      99.122
     11.0000,      93.675
     12.0000,      90.210
     13.0000,      104.79
     14.0000,      105.19
     15.0000,      93.895
     16.0000,      133.47
     17.0000,      131.96
     18.0000,      95.150
     19.0000,      78.675
     20.0000,      95.571
     21.0000,      97.607
     22.0000,      83.423
     23.0000,      68.334
     24.0000,      70.096
     25.0000,      61.963
     26.0000,      53.706
     27.0000,      49.443
     28.0000,      48.720
     29.0000,      48.317
     30.0000,      50.426
     31.0000,      59.688
     32.0000,      68.787
     33.0000,      94.804
     34.0000,      97.640
     35.0000,      130.23
     36.0000,      193.13
     37.0000,      234.09
     38.0000,      361.17
     39.0000,      335.76
     40.0000,      281.08
     41.0000,      197.64
     42.0000,      116.02
     43.0000,      121.37
     44.0000,      119.86
     45.0000,      102.51
     46.0000,      118.97
     47.0000,      136.50
     48.0000,      115.87
     49.0000,      70.919
     50.0000,      116.16
     51.0000,      134.42
     52.0000,      101.21
     53.0000,      69.257
     54.0000,      63.319
                   54.319
LAYER 2
53,       1.7472
      3.0000,      43.542
      4.0000,      55.577
      5.0000,      81.631
      6.0000,      108.95
      7.0000,      109.68
      8.0000,      92.843
      9.0000,      90.252
     10.0000,      102.14
     11.0000,      98.922
     12.0000,      95.189
     13.0000,      108.05
     14.0000,      111.51
     15.0000,      100.17
     16.0000,      138.45
     17.0000,      140.44
     18.0000,      103.90
     19.0000,      84.727
     20.0000,      98.296
     21.0000,      100.12
     22.0000,      87.198
     23.0000,      71.383
     24.0000,      73.216
     25.0000,      66.542
     26.0000,      58.611
     27.0000,      55.088
     28.0000,      55.104
     29.0000,      54.565
     30.0000,      56.531
     31.0000,      65.200
     32.0000,      75.113
     33.0000,      101.47
     34.0000,      108.86
     35.0000,      140.47
     36.0000,      189.35
     37.0000,      217.76
     38.0000,      327.70
     39.0000,      328.42
     40.0000,      269.68
     41.0000,      181.08
     42.0000,      112.97
     43.0000,      119.59
     44.0000,      122.14
     45.0000,      110.21
     46.0000,      124.43
     47.0000,      136.02
     48.0000,      114.65
     49.0000,      71.852
     50.0000,      117.43
     51.0000,      143.27
     52.0000,      109.03
     53.0000,      73.456
     54.0000,      63.798
                   54.315
LAYER 3
51,       2.7539
      4.0000,      52.792
      5.0000,      87.675
      6.0000,      132.58
      7.0000,      137.53
      8.0000,      116.63
      9.0000,      108.50
     10.0000,      117.50
     11.0000,      118.02
     12.0000,      115.23
     13.0000,      127.50
     14.0000,      137.38
     15.0000,      127.29
     16.0000,      165.94
     17.0000,      173.64
     18.0000,      135.23
     19.0000,      108.69
     20.0000,      115.78
     21.0000,      116.62
     22.0000,      104.51
     23.0000,      88.607
     24.0000,      91.847
     25.0000,      85.700
     26.0000,      77.297
     27.0000,      76.175
     28.0000,      77.463
     29.0000,      76.057
     30.0000,      76.732
     31.0000,      83.672
     32.0000,      93.945
     33.0000,      122.00
     34.0000,      133.79
     35.0000,      155.56
     36.0000,      173.67
     37.0000,      177.86
     38.0000,      245.34
     39.0000,      259.22
     40.0000,      218.62
     41.0000,      154.78
     42.0000,      113.23
     43.0000,      130.53
     44.0000,      146.24
     45.0000,      141.07
     46.0000,      149.25
     47.0000,      146.34
     48.0000,      118.37
     49.0000,      79.616
     50.0000,      128.37
     51.0000,      169.56
     52.0000,      132.73
     53.0000,      82.752
                   60.434
LAYER 4
49,       3.8613
      5.0000,      80.163
      6.0000,      172.18
      7.0000,      193.67
      8.0000,      170.32
      9.0000,      149.42
     10.0000,      152.37
     11.0000,      157.08
     12.0000,      157.60
     13.0000,      174.74
     14.0000,      195.65
     15.0000,      185.89
     16.0000,      229.97
     17.0000,      245.27
     18.0000,      200.20
     19.0000,      158.89
     20.0000,      157.65
     21.0000,      156.97
     22.0000,      144.94
     23.0000,      128.82
     24.0000,      134.31
     25.0000,      125.11
     26.0000,      113.29
     27.0000,      113.20
     28.0000,      115.39
     29.0000,      111.58
     30.0000,      109.05
     31.0000,      112.47
     32.0000,      121.25
     33.0000,      149.67
     34.0000,      159.77
     35.0000,      162.90
     36.0000,      149.91
     37.0000,      133.92
     38.0000,      165.69
     39.0000,      182.85
     40.0000,      172.17
     41.0000,      144.72
     42.0000,      131.92
     43.0000,      172.49
     44.0000,      212.51
     45.0000,      213.46
     46.0000,      207.60
     47.0000,      180.66
     48.0000,      137.24
     49.0000,      97.625
     50.0000,      154.99
     51.0000,      210.42
     52.0000,      159.77
                   76.467
LAYER 5
47,       5.0794
      6.0000,      210.86
      7.0000,      346.20
      8.0000,      389.29
      9.0000,      345.22
     10.0000,      314.07
     11.0000,      323.14
     12.0000,      345.59
     13.0000,      393.53
     14.0000,      445.30
     15.0000,      437.04
     16.0000,      461.49
     17.0000,      464.92
     18.0000,      408.55
     19.0000,      341.59
     20.0000,      320.38
     21.0000,      322.03
     22.0000,      322.01
     23.0000,      312.76
     24.0000,      307.10
     25.0000,      268.30
     26.0000,      228.75
     27.0000,      211.03
     28.0000,      202.43
     29.0000,      192.15
     30.0000,      185.92
     31.0000,      187.43
     32.0000,      197.97
     33.0000,      219.62
     34.0000,      213.07
     35.0000,      175.64
     36.0000,      127.70
     37.0000,      98.378
     38.0000,      101.74
     39.0000,      120.74
     40.0000,      153.38
     41.0000,      200.04
     42.0000,      278.02
     43.0000,      426.15
     44.0000,      565.42
     45.0000,      571.86
     46.0000,      476.46
     47.0000,      345.82
     48.0000,      240.88
     49.0000,      190.23
     50.0000,      228.58
     51.0000,      230.02
                   130.33
LAYER 6
45,       6.4194
      7.0000,      347.87
      8.0000,      476.14
      9.0000,      488.18
     10.0000,      457.80
     11.0000,      468.70
     12.0000,      514.05
     13.0000,      585.79
     14.0000,      636.43
     15.0000,      608.45
     16.0000,      570.07
     17.0000,      529.57
     18.0000,      472.41
     19.0000,      420.98
     20.0000,      407.27
     21.0000,      423.62
     22.0000,      442.85
     23.0000,      442.41
     24.0000,      413.45
     25.0000,      345.11
     26.0000,      279.32
     27.0000,      240.11
     28.0000,      219.59
     29.0000,      210.14
     30.0000,      211.50
     31.0000,      223.40
     32.0000,      243.83
     33.0000,      263.06
     34.0000,      250.14
     35.0000,      202.13
     36.0000,      148.84
     37.0000,      118.54
     38.0000,      119.45
     39.0000,      148.08
     40.0000,      212.30
     41.0000,      325.23
     42.0000,      507.06
     43.0000,      764.15
     44.0000,      960.56
     45.0000,      928.46
     46.0000,      721.13
     47.0000,      494.69
     48.0000,      334.61
     49.0000,      262.46
     50.0000,      226.00
                   157.84
LAYER 7
43,       7.8933
      8.0000,      422.71
      9.0000,      519.03
     10.0000,      519.16
     11.0000,      547.06
     12.0000,      603.50
     13.0000,      676.38
     14.0000,      713.79
     15.0000,      665.39
     16.0000,      585.73
     17.0000,      513.02
     18.0000,      453.66
     19.0000,      418.79
     20.0000,      418.20
     21.0000,      442.83
     22.0000,      468.10
     23.0000,      468.05
     24.0000,      429.08
     25.0000,      355.62
     26.0000,      285.79
     27.0000,      240.28
     28.0000,      217.02
     29.0000,      211.57
     30.0000,      221.77
     31.0000,      245.04
     32.0000,      276.08
     33.0000,      300.90
     34.0000,      294.91
     35.0000,      255.56
     36.0000,      209.08
     37.0000,      183.28
     38.0000,      191.41
     39.0000,      238.87
     40.0000,      341.86
     41.0000,      519.30
     42.0000,      774.74
     43.0000,      1056.4
     44.0000,      1191.8
     45.0000,      1064.4
     46.0000,      788.86
     47.0000,      537.81
     48.0000,      347.87
     49.0000,      272.73
                   173.49
LAYER 8
39,       9.5147
     10.0000,      471.59
     11.0000,      552.90
     12.0000,      596.03
     13.0000,      655.84
     14.0000,      682.25
     15.0000,      642.06
     16.0000,      572.25
     17.0000,      498.84
     18.0000,      442.97
     19.0000,      413.78
     20.0000,      414.47
     21.0000,      433.55
     22.0000,      451.29
     23.0000,      447.05
     24.0000,      411.14
     25.0000,      350.98
     26.0000,      292.73
     27.0000,      252.31
     28.0000,      232.41
     29.0000,      231.72
     30.0000,      248.56
     31.0000,      279.73
     32.0000,      318.48
     33.0000,      351.36
     34.0000,      360.31
     35.0000,      342.42
     36.0000,      316.11
     37.0000,      306.40
     38.0000,      331.58
     39.0000,      402.42
     40.0000,      537.16
     41.0000,      734.95
     42.0000,      953.81
     43.0000,      1099.7
     44.0000,      1077.8
     45.0000,      893.29
     46.0000,      634.08
     47.0000,      459.61
                   253.18
LAYER 9
35,      11.2981
     12.0000,      520.05
     13.0000,      602.98
     14.0000,      617.17
     15.0000,      595.41
     16.0000,      548.38
     17.0000,      497.31
     18.0000,      457.89
     19.0000,      434.13
     20.0000,      427.60
     21.0000,      435.00
     22.0000,      439.01
     23.0000,      428.20
     24.0000,      398.84
     25.0000,      355.91
     26.0000,      313.74
     27.0000,      283.39
     28.0000,      269.71
     29.0000,      273.81
     30.0000,      295.02
     31.0000,      330.13
     32.0000,      372.69
     33.0000,      411.97
     34.0000,      436.40
     35.0000,      444.54
     36.0000,      448.64
     37.0000,      466.08
     38.0000,      510.53
     39.0000,      592.99
     40.0000,      712.76
     41.0000,      836.81
     42.0000,      914.39
     43.0000,      904.53
     44.0000,      784.57
     45.0000,      638.23
                   391.46
LAYER 10
31,      13.2599
     14.0000,      555.34
     15.0000,      572.75
     16.0000,      544.66
     17.0000,      506.92
     18.0000,      475.35
     19.0000,      464.08
     20.0000,      452.52
     21.0000,      450.63
     22.0000,      447.07
     23.0000,      432.89
     24.0000,      409.21
     25.0000,      380.78
     26.0000,      353.68
     27.0000,      334.33
     28.0000,      327.84
     29.0000,      336.37
     30.0000,      359.84
     31.0000,      395.27
     32.0000,      437.09
     33.0000,      477.06
     34.0000,      509.16
     35.0000,      535.42
     36.0000,      562.24
     37.0000,      595.46
     38.0000,      640.94
     39.0000,      701.70
     40.0000,      750.72
     41.0000,      778.03
     42.0000,      748.99
     43.0000,      682.75
                   505.79
LAYER 11
27,      15.4179
     16.0000,      542.99
     17.0000,      524.54
     18.0000,      505.48
     19.0000,      481.80
     20.0000,      469.02
     21.0000,      449.56
     22.0000,      444.29
     23.0000,      441.81
     24.0000,      437.50
     25.0000,      428.59
     26.0000,      419.92
     27.0000,      413.37
     28.0000,      414.51
     29.0000,      427.32
     30.0000,      452.02
     31.0000,      485.19
     32.0000,      519.57
     33.0000,      546.08
     34.0000,      563.33
     35.0000,      573.69
     36.0000,      586.50
     37.0000,      606.85
     38.0000,      639.91
     39.0000,      660.11
     40.0000,      674.37
     41.0000,      646.58
                   548.05
LAYER 12
21,      17.7917
     19.0000,      508.13
     20.0000,      462.37
     21.0000,      443.90
     22.0000,      422.15
     23.0000,      421.93
     24.0000,      455.72
     25.0000,      492.60
     26.0000,      522.83
     27.0000,      545.81
     28.0000,      562.05
     29.0000,      581.47
     30.0000,      607.48
     31.0000,      631.33
     32.0000,      635.13
     33.0000,      609.70
     34.0000,      559.63
     35.0000,      507.32
     36.0000,      495.26
     37.0000,      509.41
     38.0000,      519.98
                   534.01
LAYER 13
17,      20.4029
     21.0000,      399.34
     22.0000,      351.16
     23.0000,      371.83
     24.0000,      453.10
     25.0000,      571.51
     26.0000,      673.25
     27.0000,      761.50
     28.0000,      825.24
     29.0000,      864.85
     30.0000,      888.24
     31.0000,      872.98
     32.0000,      793.64
     33.0000,      654.41
     34.0000,      484.82
     35.0000,      355.52
     36.0000,      324.44
                   351.31
LAYER 14
13, 
     23.0000,      212.15
     24.0000,      429.16
     25.0000,      698.70
     26.0000,      946.93
     27.0000,      1138.1
     28.0000,      1288.4
     29.0000,      1377.3
     30.0000,      1397.2
     31.0000,      1311.3
     32.0000,      1094.2
     33.0000,      755.88
     34.0000,      391.44
                   136.32
CALCULATED APPARENT RESISTIVITY
4       2.0000       0.0000       0.0000       0.0000       4.0000       0.0900       6.0000       0.3100      55.778
4       4.0000       0.0900       2.0000       0.0000       6.0000       0.3100       8.0000       0.3800      68.695
4       8.0000       0.3800       6.0000       0.3100      10.0000       0.5000      12.0000       0.9300      120.70
4      10.0000       0.5000       8.0000       0.3800      12.0000       0.9300      14.0000       1.5600      130.42
4      12.0000       0.9300      10.0000       0.5000      14.0000       1.5600      16.0000       1.7300      127.54
4      14.0000       1.5600      12.0000       0.9300      16.0000       1.7300      18.0000       2.2600      121.16
4      16.0000       1.7300      14.0000       1.5600      18.0000       2.2600      20.0000       2.8500      115.87
4      18.0000       2.2600      16.0000       1.7300      20.0000       2.8500      22.0000       3.2900      124.55
4      20.0000       2.8500      18.0000       2.2600      22.0000       3.2900      24.0000       3.9800      128.41
4      22.0000       3.2900      20.0000       2.8500      24.0000       3.9800      26.0000       4.5400      122.31
4      26.0000       4.5400      24.0000       3.9800      28.0000       5.0300      30.0000       5.7200      150.84
4      28.0000       5.0300      26.0000       4.5400      30.0000       5.7200      32.0000       6.2800      140.45
4      30.0000       5.7200      28.0000       5.0300      32.0000       6.2800      34.0000       6.8800      147.60
4      32.0000       6.2800      30.0000       5.7200      34.0000       6.8800      36.0000       7.4700      122.71
4      34.0000       6.8800      32.0000       6.2800      36.0000       7.4700      38.0000       8.1600      113.13
4      36.0000       7.4700      34.0000       6.8800      38.0000       8.1600      40.0000       8.8000      103.33
4      38.0000       8.1600      36.0000       7.4700      40.0000       8.8000      42.0000       9.3700      109.66
4      42.0000       9.3700      40.0000       8.8000      44.0000      10.0600      46.0000      10.7000      87.061
4      44.0000      10.0600      42.0000       9.3700      46.0000      10.7000      48.0000      11.2600      75.990
4      46.0000      10.7000      44.0000      10.0600      48.0000      11.2600      50.0000      12.1400      68.983
4      48.0000      11.2600      46.0000      10.7000      50.0000      12.1400      52.0000      12.8300      58.721
4      50.0000      12.1400      48.0000      11.2600      52.0000      12.8300      54.0000      13.5600      57.400
4      52.0000      12.8300      50.0000      12.1400      54.0000      13.5600      56.0000      14.1500      52.909
4      54.0000      13.5600      52.0000      12.8300      56.0000      14.1500      58.0000      14.7500      53.143
4      56.0000      14.1500      54.0000      13.5600      58.0000      14.7500      60.0000      14.9400      58.917
4      58.0000      14.7500      56.0000      14.1500      60.0000      14.9400      62.0000      15.3100      62.415
4      60.0000      14.9400      58.0000      14.7500      62.0000      15.3100      64.0000      15.6200      79.495
4      62.0000      15.3100      60.0000      14.9400      64.0000      15.6200      66.0000      15.9000      88.159
4      64.0000      15.6200      62.0000      15.3100      66.0000      15.9000      68.0000      16.0500      123.69
4      66.0000      15.9000      64.0000      15.6200      68.0000      16.0500      70.0000      16.3600      144.99
4      68.0000      16.0500      66.0000      15.9000      70.0000      16.3600      72.0000      16.7400      183.79
4      70.0000      16.3600      68.0000      16.0500      72.0000      16.7400      74.0000      17.6300      280.31
4      72.0000      16.7400      70.0000      16.3600      74.0000      17.6300      76.0000      18.2200      285.28
4      74.0000      17.6300      72.0000      16.7400      76.0000      18.2200      78.0000      18.4300      398.27
4      76.0000      18.2200      74.0000      17.6300      78.0000      18.4300      80.0000      18.5900      290.04
4      78.0000      18.4300      76.0000      18.2200      80.0000      18.5900      82.0000      18.6800      183.51
4      80.0000      18.5900      78.0000      18.4300      82.0000      18.6800      84.0000      19.1000      150.97
4      84.0000      19.1000      82.0000      18.6800      86.0000      19.2000      88.0000      19.2800      127.21
4      86.0000      19.2000      84.0000      19.1000      88.0000      19.2800      90.0000      19.5900      130.62
4      88.0000      19.2800      86.0000      19.2000      90.0000      19.5900      92.0000      19.8600      135.30
4      90.0000      19.5900      88.0000      19.2800      92.0000      19.8600      94.0000      20.1500      140.79
4      92.0000      19.8600      90.0000      19.5900      94.0000      20.1500      96.0000      20.4700      104.87
4      94.0000      20.1500      92.0000      19.8600      96.0000      20.4700      98.0000      20.7800      123.08
4      96.0000      20.4700      94.0000      20.1500      98.0000      20.7800     100.0000      21.0400      108.10
4      98.0000      20.7800      96.0000      20.4700     100.0000      21.0400     102.0000      21.2800      138.04
4     100.0000      21.0400      98.0000      20.7800     102.0000      21.2800     104.0000      21.5100      117.27
4     102.0000      21.2800     100.0000      21.0400     104.0000      21.5100     106.0000      21.6700      93.042
4       0.0000       0.0000       6.0000       0.3100       2.0000       0.0000       4.0000       0.0900      64.380
4       2.0000       0.0000       8.0000       0.3800       4.0000       0.0900       6.0000       0.3100      76.938
4       4.0000       0.0900      10.0000       0.5000       6.0000       0.3100       8.0000       0.3800      94.204
4       6.0000       0.3100      12.0000       0.9300       8.0000       0.3800      10.0000       0.5000      119.18
4       8.0000       0.3800      14.0000       1.5600      10.0000       0.5000      12.0000       0.9300      130.23
4      10.0000       0.5000      16.0000       1.7300      12.0000       0.9300      14.0000       1.5600      120.87
4      12.0000       0.9300      18.0000       2.2600      14.0000       1.5600      16.0000       1.7300      121.38
4      14.0000       1.5600      20.0000       2.8500      16.0000       1.7300      18.0000       2.2600      133.72
4      16.0000       1.7300      22.0000       3.2900      18.0000       2.2600      20.0000       2.8500      126.18
4      18.0000       2.2600      24.0000       3.9800      20.0000       2.8500      22.0000       3.2900      126.39
4      20.0000       2.8500      26.0000       4.5400      22.0000       3.2900      24.0000       3.9800      138.06
4      22.0000       3.2900      28.0000       5.0300      24.0000       3.9800      26.0000       4.5400      139.95
4      24.0000       3.9800      30.0000       5.7200      26.0000       4.5400      28.0000       5.0300      132.81
4      26.0000       4.5400      32.0000       6.2800      28.0000       5.0300      30.0000       5.7200      156.70
4      28.0000       5.0300      34.0000       6.8800      30.0000       5.7200      32.0000       6.2800      143.79
4      30.0000       5.7200      36.0000       7.4700      32.0000       6.2800      34.0000       6.8800      130.35
4      32.0000       6.2800      38.0000       8.1600      34.0000       6.8800      36.0000       7.4700      114.26
4      34.0000       6.8800      40.0000       8.8000      36.0000       7.4700      38.0000       8.1600      118.25
4      36.0000       7.4700      42.0000       9.3700      38.0000       8.1600      40.0000       8.8000      107.33
4      38.0000       8.1600      44.0000      10.0600      40.0000       8.8000      42.0000       9.3700      101.62
4      40.0000       8.8000      46.0000      10.7000      42.0000       9.3700      44.0000      10.0600      87.949
4      42.0000       9.3700      48.0000      11.2600      44.0000      10.0600      46.0000      10.7000      83.275
4      44.0000      10.0600      50.0000      12.1400      46.0000      10.7000      48.0000      11.2600      75.128
4      46.0000      10.7000      52.0000      12.8300      48.0000      11.2600      50.0000      12.1400      68.337
4      48.0000      11.2600      54.0000      13.5600      50.0000      12.1400      52.0000      12.8300      61.092
4      50.0000      12.1400      56.0000      14.1500      52.0000      12.8300      54.0000      13.5600      61.481
4      52.0000      12.8300      58.0000      14.7500      54.0000      13.5600      56.0000      14.1500      61.621
4      54.0000      13.5600      60.0000      14.9400      56.0000      14.1500      58.0000      14.7500      62.176
4      56.0000      14.1500      62.0000      15.3100      58.0000      14.7500      60.0000      14.9400      73.059
4      58.0000      14.7500      64.0000      15.6200      60.0000      14.9400      62.0000      15.3100      82.049
4      60.0000      14.9400      66.0000      15.9000      62.0000      15.3100      64.0000      15.6200      107.37
4      62.0000      15.3100      68.0000      16.0500      64.0000      15.6200      66.0000      15.9000      115.14
4      64.0000      15.6200      70.0000      16.3600      66.0000      15.9000      68.0000      16.0500      148.45
4      66.0000      15.9000      72.0000      16.7400      68.0000      16.0500      70.0000      16.3600      199.82
4      68.0000      16.0500      74.0000      17.6300      70.0000      16.3600      72.0000      16.7400      222.22
4      70.0000      16.3600      76.0000      18.2200      72.0000      16.7400      74.0000      17.6300      305.83
4      72.0000      16.7400      78.0000      18.4300      74.0000      17.6300      76.0000      18.2200      253.74
4      74.0000      17.6300      80.0000      18.5900      76.0000      18.2200      78.0000      18.4300      260.45
4      76.0000      18.2200      82.0000      18.6800      78.0000      18.4300      80.0000      18.5900      215.86
4      78.0000      18.4300      84.0000      19.1000      80.0000      18.5900      82.0000      18.6800      153.26
4      80.0000      18.5900      86.0000      19.2000      82.0000      18.6800      84.0000      19.1000      145.36
4      82.0000      18.6800      88.0000      19.2800      84.0000      19.1000      86.0000      19.2000      134.37
4      84.0000      19.1000      90.0000      19.5900      86.0000      19.2000      88.0000      19.2800      132.13
4      86.0000      19.2000      92.0000      19.8600      88.0000      19.2800      90.0000      19.5900      137.49
4      88.0000      19.2800      94.0000      20.1500      90.0000      19.5900      92.0000      19.8600      132.11
4      90.0000      19.5900      96.0000      20.4700      92.0000      19.8600      94.0000      20.1500      133.90
4      92.0000      19.8600      98.0000      20.7800      94.0000      20.1500      96.0000      20.4700      100.17
4      94.0000      20.1500     100.0000      21.0400      96.0000      20.4700      98.0000      20.7800      128.44
4      96.0000      20.4700     102.0000      21.2800      98.0000      20.7800     100.0000      21.0400      121.73
4      98.0000      20.7800     104.0000      21.5100     100.0000      21.0400     102.0000      21.2800      112.27
4     100.0000      21.0400     106.0000      21.6700     102.0000      21.2800     104.0000      21.5100      90.065
4     102.0000      21.2800     108.0000      21.8800     104.0000      21.5100     106.0000      21.6700      82.061
4     104.0000      21.5100     110.0000      22.0500     106.0000      21.6700     108.0000      21.8800      68.633
4       4.0000       0.0900       2.0000       0.0000       8.0000       0.3800      10.0000       0.5000      70.441
4       6.0000       0.3100       4.0000       0.0900      10.0000       0.5000      12.0000       0.9300      82.919
4       8.0000       0.3800       6.0000       0.3100      12.0000       0.9300      14.0000       1.5600      84.783
4      10.0000       0.5000       8.0000       0.3800      14.0000       1.5600      16.0000       1.7300      113.49
4      12.0000       0.9300      10.0000       0.5000      16.0000       1.7300      18.0000       2.2600      141.82
4      14.0000       1.5600      12.0000       0.9300      18.0000       2.2600      20.0000       2.8500      94.128
4      16.0000       1.7300      14.0000       1.5600      20.0000       2.8500      22.0000       3.2900      92.593
4      18.0000       2.2600      16.0000       1.7300      22.0000       3.2900      24.0000       3.9800      123.63
4      22.0000       3.2900      20.0000       2.8500      26.0000       4.5400      28.0000       5.0300      102.88
4      24.0000       3.9800      22.0000       3.2900      28.0000       5.0300      30.0000       5.7200      148.13
4      26.0000       4.5400      24.0000       3.9800      30.0000       5.7200      32.0000       6.2800      139.83
4      28.0000       5.0300      26.0000       4.5400      32.0000       6.2800      34.0000       6.8800      110.38
4      30.0000       5.7200      28.0000       5.0300      34.0000       6.8800      36.0000       7.4700      120.73
4      32.0000       6.2800      30.0000       5.7200      36.0000       7.4700      38.0000       8.1600      127.42
4      34.0000       6.8800      32.0000       6.2800      38.0000       8.1600      40.0000       8.8000      101.10
4      36.0000       7.4700      34.0000       6.8800      40.0000       8.8000      42.0000       9.3700      87.258
4      38.0000       8.1600      36.0000       7.4700      42.0000       9.3700      44.0000      10.0600      88.381
4      40.0000       8.8000      38.0000       8.1600      44.0000      10.0600      46.0000      10.7000      87.190
4      42.0000       9.3700      40.0000       8.8000      46.0000      10.7000      48.0000      11.2600      78.503
4      44.0000      10.0600      42.0000       9.3700      48.0000      11.2600      50.0000      12.1400      62.555
4      46.0000      10.7000      44.0000      10.0600      50.0000      12.1400      52.0000      12.8300      56.838
4      48.0000      11.2600      46.0000      10.7000      52.0000      12.8300      54.0000      13.5600      58.540
4      50.0000      12.1400      48.0000      11.2600      54.0000      13.5600      56.0000      14.1500      52.522
4      52.0000      12.8300      50.0000      12.1400      56.0000      14.1500      58.0000      14.7500      49.398
4      54.0000      13.5600      52.0000      12.8300      58.0000      14.7500      60.0000      14.9400      55.075
4      56.0000      14.1500      54.0000      13.5600      60.0000      14.9400      62.0000      15.3100      61.242
4      58.0000      14.7500      56.0000      14.1500      62.0000      15.3100      64.0000      15.6200      65.812
4      60.0000      14.9400      58.0000      14.7500      64.0000      15.6200      66.0000      15.9000      72.422
4      62.0000      15.3100      60.0000      14.9400      66.0000      15.9000      68.0000      16.0500      95.376
4      64.0000      15.6200      62.0000      15.3100      68.0000      16.0500      70.0000      16.3600      143.36
4      66.0000      15.9000      64.0000      15.6200      70.0000      16.3600      72.0000      16.7400      133.57
4      68.0000      16.0500      66.0000      15.9000      72.0000      16.7400      74.0000      17.6300      183.63
4      70.0000      16.3600      68.0000      16.0500      74.0000      17.6300      76.0000      18.2200      203.01
4      72.0000      16.7400      70.0000      16.3600      76.0000      18.2200      78.0000      18.4300      272.54
4      74.0000      17.6300      72.0000      16.7400      78.0000      18.4300      80.0000      18.5900      328.43
4      76.0000      18.2200      74.0000      17.6300      80.0000      18.5900      82.0000      18.6800      178.38
4      78.0000      18.4300      76.0000      18.2200      82.0000      18.6800      84.0000      19.1000      153.27
4      80.0000      18.5900      78.0000      18.4300      84.0000      19.1000      86.0000      19.2000      126.70
4      84.0000      19.1000      82.0000      18.6800      88.0000      19.2800      90.0000      19.5900      127.48
4      86.0000      19.2000      84.0000      19.1000      90.0000      19.5900      92.0000      19.8600      132.03
4      88.0000      19.2800      86.0000      19.2000      92.0000      19.8600      94.0000      20.1500      117.02
4      90.0000      19.5900      88.0000      19.2800      94.0000      20.1500      96.0000      20.4700      84.034
4      92.0000      19.8600      90.0000      19.5900      96.0000      20.4700      98.0000      20.7800      119.95
4      96.0000      20.4700      94.0000      20.1500     100.0000      21.0400     102.0000      21.2800      83.680
4      98.0000      20.7800      96.0000      20.4700     102.0000      21.2800     104.0000      21.5100      100.59
4     100.0000      21.0400      98.0000      20.7800     104.0000      21.5100     106.0000      21.6700      102.04
4     102.0000      21.2800     100.0000      21.0400     106.0000      21.6700     108.0000      21.8800      72.404
4     104.0000      21.5100     102.0000      21.2800     108.0000      21.8800     110.0000      22.0500      56.220
4       4.0000       0.0900       0.0000       0.0000       8.0000       0.3800      12.0000       0.9300      78.384
4       6.0000       0.3100       2.0000       0.0000      10.0000       0.5000      14.0000       1.5600      82.199
4       8.0000       0.3800       4.0000       0.0900      12.0000       0.9300      16.0000       1.7300      86.215
4      10.0000       0.5000       6.0000       0.3100      14.0000       1.5600      18.0000       2.2600      123.72
4      12.0000       0.9300       8.0000       0.3800      16.0000       1.7300      20.0000       2.8500      151.77
4      14.0000       1.5600      10.0000       0.5000      18.0000       2.2600      22.0000       3.2900      116.17
4      16.0000       1.7300      12.0000       0.9300      20.0000       2.8500      24.0000       3.9800      107.43
4      18.0000       2.2600      14.0000       1.5600      22.0000       3.2900      26.0000       4.5400      129.56
4      20.0000       2.8500      16.0000       1.7300      24.0000       3.9800      28.0000       5.0300      122.63
4      22.0000       3.2900      18.0000       2.2600      26.0000       4.5400      30.0000       5.7200      127.15
4      24.0000       3.9800      20.0000       2.8500      28.0000       5.0300      32.0000       6.2800      161.86
4      26.0000       4.5400      22.0000       3.2900      30.0000       5.7200      34.0000       6.8800      150.71
4      28.0000       5.0300      24.0000       3.9800      32.0000       6.2800      36.0000       7.4700      118.48
4      30.0000       5.7200      26.0000       4.5400      34.0000       6.8800      38.0000       8.1600      129.79
4      32.0000       6.2800      28.0000       5.0300      36.0000       7.4700      40.0000       8.8000      145.72
4      34.0000       6.8800      30.0000       5.7200      38.0000       8.1600      42.0000       9.3700      119.15
4      36.0000       7.4700      32.0000       6.2800      40.0000       8.8000      44.0000      10.0600      93.891
4      38.0000       8.1600      34.0000       6.8800      42.0000       9.3700      46.0000      10.7000      92.507
4      40.0000       8.8000      36.0000       7.4700      44.0000      10.0600      48.0000      11.2600      95.680
4      42.0000       9.3700      38.0000       8.1600      46.0000      10.7000      50.0000      12.1400      84.842
4      44.0000      10.0600      40.0000       8.8000      48.0000      11.2600      52.0000      12.8300      67.713
4      46.0000      10.7000      42.0000       9.3700      50.0000      12.1400      54.0000      13.5600      60.928
4      48.0000      11.2600      44.0000      10.0600      52.0000      12.8300      56.0000      14.1500      61.847
4      50.0000      12.1400      46.0000      10.7000      54.0000      13.5600      58.0000      14.7500      56.747
4      52.0000      12.8300      48.0000      11.2600      56.0000      14.1500      60.0000      14.9400      54.482
4      54.0000      13.5600      50.0000      12.1400      58.0000      14.7500      62.0000      15.3100      59.729
4      56.0000      14.1500      52.0000      12.8300      60.0000      14.9400      64.0000      15.6200      67.314
4      58.0000      14.7500      54.0000      13.5600      62.0000      15.3100      66.0000      15.9000      69.219
4      60.0000      14.9400      56.0000      14.1500      64.0000      15.6200      68.0000      16.0500      76.270
4      62.0000      15.3100      58.0000      14.7500      66.0000      15.9000      70.0000      16.3600      102.99
4      64.0000      15.6200      60.0000      14.9400      68.0000      16.0500      72.0000      16.7400      140.30
4      66.0000      15.9000      62.0000      15.3100      70.0000      16.3600      74.0000      17.6300      146.07
4      68.0000      16.0500      64.0000      15.6200      72.0000      16.7400      76.0000      18.2200      166.34
4      70.0000      16.3600      66.0000      15.9000      74.0000      17.6300      78.0000      18.4300      188.66
4      72.0000      16.7400      68.0000      16.0500      76.0000      18.2200      80.0000      18.5900      245.00
4      74.0000      17.6300      70.0000      16.3600      78.0000      18.4300      82.0000      18.6800      274.90
4      76.0000      18.2200      72.0000      16.7400      80.0000      18.5900      84.0000      19.1000      193.06
4      78.0000      18.4300      74.0000      17.6300      82.0000      18.6800      86.0000      19.2000      161.39
4      80.0000      18.5900      76.0000      18.2200      84.0000      19.1000      88.0000      19.2800      139.19
4      82.0000      18.6800      78.0000      18.4300      86.0000      19.2000      90.0000      19.5900      124.00
4      84.0000      19.1000      80.0000      18.5900      88.0000      19.2800      92.0000      19.8600      136.15
4      86.0000      19.2000      82.0000      18.6800      90.0000      19.5900      94.0000      20.1500      140.72
4      88.0000      19.2800      84.0000      19.1000      92.0000      19.8600      96.0000      20.4700      112.35
4      90.0000      19.5900      86.0000      19.2000      94.0000      20.1500      98.0000      20.7800      97.301
4      92.0000      19.8600      88.0000      19.2800      96.0000      20.4700     100.0000      21.0400      136.34
4      96.0000      20.4700      92.0000      19.8600     100.0000      21.0400     104.0000      21.5100      90.664
4      98.0000      20.7800      94.0000      20.1500     102.0000      21.2800     106.0000      21.6700      90.560
4     100.0000      21.0400      96.0000      20.4700     104.0000      21.5100     108.0000      21.8800      100.74
4     102.0000      21.2800      98.0000      20.7800     106.0000      21.6700     110.0000      22.0500      83.216
4       2.0000       0.0000       0.0000       0.0000       8.0000       0.3800      10.0000       0.5000      79.372
4       4.0000       0.0900       2.0000       0.0000      10.0000       0.5000      12.0000       0.9300      86.972
4       6.0000       0.3100       4.0000       0.0900      12.0000       0.9300      14.0000       1.5600      76.896
4       8.0000       0.3800       6.0000       0.3100      14.0000       1.5600      16.0000       1.7300      98.757
4      10.0000       0.5000       8.0000       0.3800      16.0000       1.7300      18.0000       2.2600      166.46
4      12.0000       0.9300      10.0000       0.5000      18.0000       2.2600      20.0000       2.8500      150.65
4      14.0000       1.5600      12.0000       0.9300      20.0000       2.8500      22.0000       3.2900      108.76
4      16.0000       1.7300      14.0000       1.5600      22.0000       3.2900      24.0000       3.9800      124.01
4      18.0000       2.2600      16.0000       1.7300      24.0000       3.9800      26.0000       4.5400      143.52
4      20.0000       2.8500      18.0000       2.2600      26.0000       4.5400      28.0000       5.0300      120.67
4      22.0000       3.2900      20.0000       2.8500      28.0000       5.0300      30.0000       5.7200      161.91
4      24.0000       3.9800      22.0000       3.2900      30.0000       5.7200      32.0000       6.2800      180.65
4      26.0000       4.5400      24.0000       3.9800      32.0000       6.2800      34.0000       6.8800      137.69
4      28.0000       5.0300      26.0000       4.5400      34.0000       6.8800      36.0000       7.4700      110.58
4      30.0000       5.7200      28.0000       5.0300      36.0000       7.4700      38.0000       8.1600      163.27
4      32.0000       6.2800      30.0000       5.7200      38.0000       8.1600      40.0000       8.8000      151.30
4      34.0000       6.8800      32.0000       6.2800      40.0000       8.8000      42.0000       9.3700      109.70
4      36.0000       7.4700      34.0000       6.8800      42.0000       9.3700      44.0000      10.0600      86.682
4      38.0000       8.1600      36.0000       7.4700      44.0000      10.0600      46.0000      10.7000      104.04
4      40.0000       8.8000      38.0000       8.1600      46.0000      10.7000      48.0000      11.2600      98.379
4      42.0000       9.3700      40.0000       8.8000      48.0000      11.2600      50.0000      12.1400      79.787
4      44.0000      10.0600      42.0000       9.3700      50.0000      12.1400      52.0000      12.8300      62.506
4      46.0000      10.7000      44.0000      10.0600      52.0000      12.8300      54.0000      13.5600      65.104
4      48.0000      11.2600      46.0000      10.7000      54.0000      13.5600      56.0000      14.1500      62.994
4      50.0000      12.1400      48.0000      11.2600      56.0000      14.1500      58.0000      14.7500      56.077
4      52.0000      12.8300      50.0000      12.1400      58.0000      14.7500      60.0000      14.9400      59.123
4      54.0000      13.5600      52.0000      12.8300      60.0000      14.9400      62.0000      15.3100      66.211
4      56.0000      14.1500      54.0000      13.5600      62.0000      15.3100      64.0000      15.6200      75.385
4      58.0000      14.7500      56.0000      14.1500      64.0000      15.6200      66.0000      15.9000      67.771
4      60.0000      14.9400      58.0000      14.7500      66.0000      15.9000      68.0000      16.0500      90.378
4      62.0000      15.3100      60.0000      14.9400      68.0000      16.0500      70.0000      16.3600      126.46
4      64.0000      15.6200      62.0000      15.3100      70.0000      16.3600      72.0000      16.7400      150.96
4      66.0000      15.9000      64.0000      15.6200      72.0000      16.7400      74.0000      17.6300      156.67
4      68.0000      16.0500      66.0000      15.9000      74.0000      17.6300      76.0000      18.2200      151.92
4      70.0000      16.3600      68.0000      16.0500      76.0000      18.2200      78.0000      18.4300      207.39
4      72.0000      16.7400      70.0000      16.3600      78.0000      18.4300      80.0000      18.5900      241.61
4      74.0000      17.6300      72.0000      16.7400      80.0000      18.5900      82.0000      18.6800      226.54
4      76.0000      18.2200      74.0000      17.6300      82.0000      18.6800      84.0000      19.1000      175.92
4      78.0000      18.4300      76.0000      18.2200      84.0000      19.1000      86.0000      19.2000      155.95
4      80.0000      18.5900      78.0000      18.4300      86.0000      19.2000      88.0000      19.2800      137.25
4      82.0000      18.6800      80.0000      18.5900      88.0000      19.2800      90.0000      19.5900      128.47
4      84.0000      19.1000      82.0000      18.6800      90.0000      19.5900      92.0000      19.8600      155.37
4      86.0000      19.2000      84.0000      19.1000      92.0000      19.8600      94.0000      20.1500      138.76
4      88.0000      19.2800      86.0000      19.2000      94.0000      20.1500      96.0000      20.4700      82.345
4      90.0000      19.5900      88.0000      19.2800      96.0000      20.4700      98.0000      20.7800      128.27
4      94.0000      20.1500      92.0000      19.8600     100.0000      21.0400     102.0000      21.2800      125.63
4      96.0000      20.4700      94.0000      20.1500     102.0000      21.2800     104.0000      21.5100      67.619
4      98.0000      20.7800      96.0000      20.4700     104.0000      21.5100     106.0000      21.6700      100.85
4     100.0000      21.0400      98.0000      20.7800     106.0000      21.6700     108.0000      21.8800      99.573
4     102.0000      21.2800     100.0000      21.0400     108.0000      21.8800     110.0000      22.0500      79.572
4       0.0000       0.0000      12.0000       0.9300       4.0000       0.0900       8.0000       0.3800      92.033
4       2.0000       0.0000      14.0000       1.5600       6.0000       0.3100      10.0000       0.5000      123.30
4       4.0000       0.0900      16.0000       1.7300       8.0000       0.3800      12.0000       0.9300      149.27
4       6.0000       0.3100      18.0000       2.2600      10.0000       0.5000      14.0000       1.5600      131.23
4       8.0000       0.3800      20.0000       2.8500      12.0000       0.9300      16.0000       1.7300      119.91
4      10.0000       0.5000      22.0000       3.2900      14.0000       1.5600      18.0000       2.2600      145.05
4      12.0000       0.9300      24.0000       3.9800      16.0000       1.7300      20.0000       2.8500      156.83
4      14.0000       1.5600      26.0000       4.5400      18.0000       2.2600      22.0000       3.2900      144.29
4      16.0000       1.7300      28.0000       5.0300      20.0000       2.8500      24.0000       3.9800      156.21
4      18.0000       2.2600      30.0000       5.7200      22.0000       3.2900      26.0000       4.5400      160.88
4      20.0000       2.8500      32.0000       6.2800      24.0000       3.9800      28.0000       5.0300      144.60
4      22.0000       3.2900      34.0000       6.8800      26.0000       4.5400      30.0000       5.7200      158.59
4      24.0000       3.9800      36.0000       7.4700      28.0000       5.0300      32.0000       6.2800      183.14
4      26.0000       4.5400      38.0000       8.1600      30.0000       5.7200      34.0000       6.8800      159.38
4      28.0000       5.0300      40.0000       8.8000      32.0000       6.2800      36.0000       7.4700      127.74
4      30.0000       5.7200      42.0000       9.3700      34.0000       6.8800      38.0000       8.1600      130.02
4      32.0000       6.2800      44.0000      10.0600      36.0000       7.4700      40.0000       8.8000      139.01
4      34.0000       6.8800      46.0000      10.7000      38.0000       8.1600      42.0000       9.3700      125.64
4      36.0000       7.4700      48.0000      11.2600      40.0000       8.8000      44.0000      10.0600      106.38
4      38.0000       8.1600      50.0000      12.1400      42.0000       9.3700      46.0000      10.7000      99.656
4      40.0000       8.8000      52.0000      12.8300      44.0000      10.0600      48.0000      11.2600      100.41
4      42.0000       9.3700      54.0000      13.5600      46.0000      10.7000      50.0000      12.1400      92.685
4      44.0000      10.0600      56.0000      14.1500      48.0000      11.2600      52.0000      12.8300      81.957
4      46.0000      10.7000      58.0000      14.7500      50.0000      12.1400      54.0000      13.5600      79.041
4      48.0000      11.2600      60.0000      14.9400      52.0000      12.8300      56.0000      14.1500      80.026
4      50.0000      12.1400      62.0000      15.3100      54.0000      13.5600      58.0000      14.7500      77.565
4      52.0000      12.8300      64.0000      15.6200      56.0000      14.1500      60.0000      14.9400      81.009
4      54.0000      13.5600      66.0000      15.9000      58.0000      14.7500      62.0000      15.3100      95.281
4      56.0000      14.1500      68.0000      16.0500      60.0000      14.9400      64.0000      15.6200      116.14
4      58.0000      14.7500      70.0000      16.3600      62.0000      15.3100      66.0000      15.9000      118.19
4      60.0000      14.9400      72.0000      16.7400      64.0000      15.6200      68.0000      16.0500      128.61
4      62.0000      15.3100      74.0000      17.6300      66.0000      15.9000      70.0000      16.3600      153.53
4      64.0000      15.6200      76.0000      18.2200      68.0000      16.0500      72.0000      16.7400      191.73
4      66.0000      15.9000      78.0000      18.4300      70.0000      16.3600      74.0000      17.6300      214.96
4      68.0000      16.0500      80.0000      18.5900      72.0000      16.7400      76.0000      18.2200      194.63
4      70.0000      16.3600      82.0000      18.6800      74.0000      17.6300      78.0000      18.4300      181.83
4      72.0000      16.7400      84.0000      19.1000      76.0000      18.2200      80.0000      18.5900      190.49
4      74.0000      17.6300      86.0000      19.2000      78.0000      18.4300      82.0000      18.6800      188.53
4      76.0000      18.2200      88.0000      19.2800      80.0000      18.5900      84.0000      19.1000      163.59
4      78.0000      18.4300      90.0000      19.5900      82.0000      18.6800      86.0000      19.2000      162.02
4      80.0000      18.5900      92.0000      19.8600      84.0000      19.1000      88.0000      19.2800      148.58
4      82.0000      18.6800      94.0000      20.1500      86.0000      19.2000      90.0000      19.5900      142.52
4      84.0000      19.1000      96.0000      20.4700      88.0000      19.2800      92.0000      19.8600      162.13
4      86.0000      19.2000      98.0000      20.7800      90.0000      19.5900      94.0000      20.1500      156.50
4      88.0000      19.2800     100.0000      21.0400      92.0000      19.8600      96.0000      20.4700      114.92
4      90.0000      19.5900     102.0000      21.2800      94.0000      20.1500      98.0000      20.7800      107.20
4      92.0000      19.8600     104.0000      21.5100      96.0000      20.4700     100.0000      21.0400      137.91
4      94.0000      20.1500     106.0000      21.6700      98.0000      20.7800     102.0000      21.2800      132.74
4      96.0000      20.4700     108.0000      21.8800     100.0000      21.0400     104.0000      21.5100      98.044
4      98.0000      20.7800     110.0000      22.0500     102.0000      21.2800     106.0000      21.6700      86.453
4       2.0000       0.0000       0.0000       0.0000      10.0000       0.5000      12.0000       0.9300      98.949
4       4.0000       0.0900       2.0000       0.0000      12.0000       0.9300      14.0000       1.5600      79.666
4       6.0000       0.3100       4.0000       0.0900      14.0000       1.5600      16.0000       1.7300      86.930
4       8.0000       0.3800       6.0000       0.3100      16.0000       1.7300      18.0000       2.2600      139.28
4      10.0000       0.5000       8.0000       0.3800      18.0000       2.2600      20.0000       2.8500      174.37
4      12.0000       0.9300      10.0000       0.5000      20.0000       2.8500      22.0000       3.2900      172.23
4      14.0000       1.5600      12.0000       0.9300      22.0000       3.2900      24.0000       3.9800      145.79
4      16.0000       1.7300      14.0000       1.5600      24.0000       3.9800      26.0000       4.5400      142.32
4      18.0000       2.2600      16.0000       1.7300      26.0000       4.5400      28.0000       5.0300      158.11
4      20.0000       2.8500      18.0000       2.2600      28.0000       5.0300      30.0000       5.7200      191.94
4      22.0000       3.2900      20.0000       2.8500      30.0000       5.7200      32.0000       6.2800      192.89
4      24.0000       3.9800      22.0000       3.2900      32.0000       6.2800      34.0000       6.8800      171.34
4      26.0000       4.5400      24.0000       3.9800      34.0000       6.8800      36.0000       7.4700      136.33
4      28.0000       5.0300      26.0000       4.5400      36.0000       7.4700      38.0000       8.1600      146.59
4      30.0000       5.7200      28.0000       5.0300      38.0000       8.1600      40.0000       8.8000      190.92
4      32.0000       6.2800      30.0000       5.7200      40.0000       8.8000      42.0000       9.3700      164.04
4      34.0000       6.8800      32.0000       6.2800      42.0000       9.3700      44.0000      10.0600      109.86
4      36.0000       7.4700      34.0000       6.8800      44.0000      10.0600      46.0000      10.7000      101.72
4      38.0000       8.1600      36.0000       7.4700      46.0000      10.7000      48.0000      11.2600      116.02
4      40.0000       8.8000      38.0000       8.1600      48.0000      11.2600      50.0000      12.1400      99.576
4      42.0000       9.3700      40.0000       8.8000      50.0000      12.1400      52.0000      12.8300      79.775
4      44.0000      10.0600      42.0000       9.3700      52.0000      12.8300      54.0000      13.5600      69.867
4      46.0000      10.7000      44.0000      10.0600      54.0000      13.5600      56.0000      14.1500      69.578
4      48.0000      11.2600      46.0000      10.7000      56.0000      14.1500      58.0000      14.7500      66.717
4      50.0000      12.1400      48.0000      11.2600      58.0000      14.7500      60.0000      14.9400      67.429
4      52.0000      12.8300      50.0000      12.1400      60.0000      14.9400      62.0000      15.3100      71.246
4      54.0000      13.5600      52.0000      12.8300      62.0000      15.3100      64.0000      15.6200      83.735
4      56.0000      14.1500      54.0000      13.5600      64.0000      15.6200      66.0000      15.9000      76.817
4      58.0000      14.7500      56.0000      14.1500      66.0000      15.9000      68.0000      16.0500      84.296
4      60.0000      14.9400      58.0000      14.7500      68.0000      16.0500      70.0000      16.3600      119.31
4      62.0000      15.3100      60.0000      14.9400      70.0000      16.3600      72.0000      16.7400      131.33
4      64.0000      15.6200      62.0000      15.3100      72.0000      16.7400      74.0000      17.6300      177.62
4      66.0000      15.9000      64.0000      15.6200      74.0000      17.6300      76.0000      18.2200      128.10
4      68.0000      16.0500      66.0000      15.9000      76.0000      18.2200      78.0000      18.4300      152.95
4      70.0000      16.3600      68.0000      16.0500      78.0000      18.4300      80.0000      18.5900      189.32
4      72.0000      16.7400      70.0000      16.3600      80.0000      18.5900      82.0000      18.6800      170.51
4      74.0000      17.6300      72.0000      16.7400      82.0000      18.6800      84.0000      19.1000      233.74
4      76.0000      18.2200      74.0000      17.6300      84.0000      19.1000      86.0000      19.2000      183.86
4      78.0000      18.4300      76.0000      18.2200      86.0000      19.2000      88.0000      19.2800      172.01
4      80.0000      18.5900      78.0000      18.4300      88.0000      19.2800      90.0000      19.5900      175.16
4      82.0000      18.6800      80.0000      18.5900      90.0000      19.5900      92.0000      19.8600      156.40
4      84.0000      19.1000      82.0000      18.6800      92.0000      19.8600      94.0000      20.1500      158.80
4      86.0000      19.2000      84.0000      19.1000      94.0000      20.1500      96.0000      20.4700      96.152
4      88.0000      19.2800      86.0000      19.2000      96.0000      20.4700      98.0000      20.7800      131.62
4      90.0000      19.5900      88.0000      19.2800      98.0000      20.7800     100.0000      21.0400      179.25
4      92.0000      19.8600      90.0000      19.5900     100.0000      21.0400     102.0000      21.2800      160.58
4      94.0000      20.1500      92.0000      19.8600     102.0000      21.2800     104.0000      21.5100      101.75
4      96.0000      20.4700      94.0000      20.1500     104.0000      21.5100     106.0000      21.6700      65.687
4      98.0000      20.7800      96.0000      20.4700     106.0000      21.6700     108.0000      21.8800      96.376
4     100.0000      21.0400      98.0000      20.7800     108.0000      21.8800     110.0000      22.0500      111.85
4       6.0000       0.3100       0.0000       0.0000      12.0000       0.9300      18.0000       2.2600      89.615
4       8.0000       0.3800       2.0000       0.0000      14.0000       1.5600      20.0000       2.8500      110.51
4      10.0000       0.5000       4.0000       0.0900      16.0000       1.7300      22.0000       3.2900      155.28
4      12.0000       0.9300       6.0000       0.3100      18.0000       2.2600      24.0000       3.9800      174.12
4      14.0000       1.5600       8.0000       0.3800      20.0000       2.8500      26.0000       4.5400      167.35
4      16.0000       1.7300      10.0000       0.5000      22.0000       3.2900      28.0000       5.0300      159.54
4      18.0000       2.2600      12.0000       0.9300      24.0000       3.9800      30.0000       5.7200      168.46
4      20.0000       2.8500      14.0000       1.5600      26.0000       4.5400      32.0000       6.2800      179.67
4      22.0000       3.2900      16.0000       1.7300      28.0000       5.0300      34.0000       6.8800      196.56
4      24.0000       3.9800      18.0000       2.2600      30.0000       5.7200      36.0000       7.4700      183.48
4      26.0000       4.5400      20.0000       2.8500      32.0000       6.2800      38.0000       8.1600      159.96
4      28.0000       5.0300      22.0000       3.2900      34.0000       6.8800      40.0000       8.8000      150.05
4      30.0000       5.7200      24.0000       3.9800      36.0000       7.4700      42.0000       9.3700      173.88
4      32.0000       6.2800      26.0000       4.5400      38.0000       8.1600      44.0000      10.0600      169.85
4      34.0000       6.8800      28.0000       5.0300      40.0000       8.8000      46.0000      10.7000      145.01
4      36.0000       7.4700      30.0000       5.7200      42.0000       9.3700      48.0000      11.2600      117.11
4      38.0000       8.1600      32.0000       6.2800      44.0000      10.0600      50.0000      12.1400      112.31
4      40.0000       8.8000      34.0000       6.8800      46.0000      10.7000      52.0000      12.8300      105.07
4      42.0000       9.3700      36.0000       7.4700      48.0000      11.2600      54.0000      13.5600      92.527
4      44.0000      10.0600      38.0000       8.1600      50.0000      12.1400      56.0000      14.1500      77.890
4      46.0000      10.7000      40.0000       8.8000      52.0000      12.8300      58.0000      14.7500      72.745
4      48.0000      11.2600      42.0000       9.3700      54.0000      13.5600      60.0000      14.9400      70.704
4      50.0000      12.1400      44.0000      10.0600      56.0000      14.1500      62.0000      15.3100      70.735
4      52.0000      12.8300      46.0000      10.7000      58.0000      14.7500      64.0000      15.6200      75.585
4      54.0000      13.5600      48.0000      11.2600      60.0000      14.9400      66.0000      15.9000      79.644
4      56.0000      14.1500      50.0000      12.1400      62.0000      15.3100      68.0000      16.0500      84.702
4      58.0000      14.7500      52.0000      12.8300      64.0000      15.6200      70.0000      16.3600      86.696
4      60.0000      14.9400      54.0000      13.5600      66.0000      15.9000      72.0000      16.7400      103.13
4      62.0000      15.3100      56.0000      14.1500      68.0000      16.0500      74.0000      17.6300      127.54
4      64.0000      15.6200      58.0000      14.7500      70.0000      16.3600      76.0000      18.2200      146.70
4      66.0000      15.9000      60.0000      14.9400      72.0000      16.7400      78.0000      18.4300      148.90
4      68.0000      16.0500      62.0000      15.3100      74.0000      17.6300      80.0000      18.5900      143.20
4      70.0000      16.3600      64.0000      15.6200      76.0000      18.2200      82.0000      18.6800      165.68
4      72.0000      16.7400      66.0000      15.9000      78.0000      18.4300      84.0000      19.1000      187.65
4      74.0000      17.6300      68.0000      16.0500      80.0000      18.5900      86.0000      19.2000      206.23
4      76.0000      18.2200      70.0000      16.3600      82.0000      18.6800      88.0000      19.2800      205.42
4      78.0000      18.4300      72.0000      16.7400      84.0000      19.1000      90.0000      19.5900      200.37
4      80.0000      18.5900      74.0000      17.6300      86.0000      19.2000      92.0000      19.8600      188.10
4      82.0000      18.6800      76.0000      18.2200      88.0000      19.2800      94.0000      20.1500      174.14
4      84.0000      19.1000      78.0000      18.4300      90.0000      19.5900      96.0000      20.4700      156.55
4      86.0000      19.2000      80.0000      18.5900      92.0000      19.8600      98.0000      20.7800      136.40
4      88.0000      19.2800      82.0000      18.6800      94.0000      20.1500     100.0000      21.0400      126.43
4      90.0000      19.5900      84.0000      19.1000      96.0000      20.4700     102.0000      21.2800      157.02
4      92.0000      19.8600      86.0000      19.2000      98.0000      20.7800     104.0000      21.5100      163.25
4      94.0000      20.1500      88.0000      19.2800     100.0000      21.0400     106.0000      21.6700      130.75
4      96.0000      20.4700      90.0000      19.5900     102.0000      21.2800     108.0000      21.8800      87.332
4      98.0000      20.7800      92.0000      19.8600     104.0000      21.5100     110.0000      22.0500      90.926
4       4.0000       0.0900       0.0000       0.0000      12.0000       0.9300      16.0000       1.7300      86.114
4       6.0000       0.3100       2.0000       0.0000      14.0000       1.5600      18.0000       2.2600      99.401
4       8.0000       0.3800       4.0000       0.0900      16.0000       1.7300      20.0000       2.8500      132.46
4      10.0000       0.5000       6.0000       0.3100      18.0000       2.2600      22.0000       3.2900      168.63
4      12.0000       0.9300       8.0000       0.3800      20.0000       2.8500      24.0000       3.9800      201.13
4      14.0000       1.5600      10.0000       0.5000      22.0000       3.2900      26.0000       4.5400      184.07
4      16.0000       1.7300      12.0000       0.9300      24.0000       3.9800      28.0000       5.0300      154.88
4      18.0000       2.2600      14.0000       1.5600      26.0000       4.5400      30.0000       5.7200      189.02
4      20.0000       2.8500      16.0000       1.7300      28.0000       5.0300      32.0000       6.2800      225.25
4      22.0000       3.2900      18.0000       2.2600      30.0000       5.7200      34.0000       6.8800      197.11
4      24.0000       3.9800      20.0000       2.8500      32.0000       6.2800      36.0000       7.4700      170.36
4      26.0000       4.5400      22.0000       3.2900      34.0000       6.8800      38.0000       8.1600      163.79
4      28.0000       5.0300      24.0000       3.9800      36.0000       7.4700      40.0000       8.8000      166.45
4      30.0000       5.7200      26.0000       4.5400      38.0000       8.1600      42.0000       9.3700      185.33
4      32.0000       6.2800      28.0000       5.0300      40.0000       8.8000      44.0000      10.0600      177.13
4      34.0000       6.8800      30.0000       5.7200      42.0000       9.3700      46.0000      10.7000      137.70
4      36.0000       7.4700      32.0000       6.2800      44.0000      10.0600      48.0000      11.2600      115.51
4      38.0000       8.1600      34.0000       6.8800      46.0000      10.7000      50.0000      12.1400      113.49
4      40.0000       8.8000      36.0000       7.4700      48.0000      11.2600      52.0000      12.8300      104.48
4      42.0000       9.3700      38.0000       8.1600      50.0000      12.1400      54.0000      13.5600      89.678
4      44.0000      10.0600      40.0000       8.8000      52.0000      12.8300      56.0000      14.1500      77.784
4      46.0000      10.7000      42.0000       9.3700      54.0000      13.5600      58.0000      14.7500      72.061
4      48.0000      11.2600      44.0000      10.0600      56.0000      14.1500      60.0000      14.9400      74.187
4      50.0000      12.1400      46.0000      10.7000      58.0000      14.7500      62.0000      15.3100      77.855
4      52.0000      12.8300      48.0000      11.2600      60.0000      14.9400      64.0000      15.6200      83.054
4      54.0000      13.5600      50.0000      12.1400      62.0000      15.3100      66.0000      15.9000      87.028
4      56.0000      14.1500      52.0000      12.8300      64.0000      15.6200      68.0000      16.0500      87.136
4      58.0000      14.7500      54.0000      13.5600      66.0000      15.9000      70.0000      16.3600      98.535
4      60.0000      14.9400      56.0000      14.1500      68.0000      16.0500      72.0000      16.7400      117.38
4      62.0000      15.3100      58.0000      14.7500      70.0000      16.3600      74.0000      17.6300      136.88
4      64.0000      15.6200      60.0000      14.9400      72.0000      16.7400      76.0000      18.2200      157.63
4      66.0000      15.9000      62.0000      15.3100      74.0000      17.6300      78.0000      18.4300      135.08
4      68.0000      16.0500      64.0000      15.6200      76.0000      18.2200      80.0000      18.5900      141.28
4      70.0000      16.3600      66.0000      15.9000      78.0000      18.4300      82.0000      18.6800      157.58
4      72.0000      16.7400      68.0000      16.0500      80.0000      18.5900      84.0000      19.1000      168.46
4      74.0000      17.6300      70.0000      16.3600      82.0000      18.6800      86.0000      19.2000      224.06
4      76.0000      18.2200      72.0000      16.7400      84.0000      19.1000      88.0000      19.2800      218.02
4      78.0000      18.4300      74.0000      17.6300      86.0000      19.2000      90.0000      19.5900      203.80
4      80.0000      18.5900      76.0000      18.2200      88.0000      19.2800      92.0000      19.8600      208.69
4      82.0000      18.6800      78.0000      18.4300      90.0000      19.5900      94.0000      20.1500      177.47
4      84.0000      19.1000      80.0000      18.5900      92.0000      19.8600      96.0000      20.4700      138.17
4      86.0000      19.2000      82.0000      18.6800      94.0000      20.1500      98.0000      20.7800      123.43
4      88.0000      19.2800      84.0000      19.1000      96.0000      20.4700     100.0000      21.0400      161.20
4      90.0000      19.5900      86.0000      19.2000      98.0000      20.7800     102.0000      21.2800      178.03
4      92.0000      19.8600      88.0000      19.2800     100.0000      21.0400     104.0000      21.5100      152.74
4      94.0000      20.1500      90.0000      19.5900     102.0000      21.2800     106.0000      21.6700      111.84
4      96.0000      20.4700      92.0000      19.8600     104.0000      21.5100     108.0000      21.8800      77.890
4      98.0000      20.7800      94.0000      20.1500     106.0000      21.6700     110.0000      22.0500      87.368
4       2.0000       0.0000       0.0000       0.0000      12.0000       0.9300      14.0000       1.5600      88.586
4       4.0000       0.0900       2.0000       0.0000      14.0000       1.5600      16.0000       1.7300      88.474
4       6.0000       0.3100       4.0000       0.0900      16.0000       1.7300      18.0000       2.2600      119.63
4       8.0000       0.3800       6.0000       0.3100      18.0000       2.2600      20.0000       2.8500      141.60
4      10.0000       0.5000       8.0000       0.3800      20.0000       2.8500      22.0000       3.2900      194.66
4      12.0000       0.9300      10.0000       0.5000      22.0000       3.2900      24.0000       3.9800      227.09
4      14.0000       1.5600      12.0000       0.9300      24.0000       3.9800      26.0000       4.5400      165.34
4      16.0000       1.7300      14.0000       1.5600      26.0000       4.5400      28.0000       5.0300      153.40
4      18.0000       2.2600      16.0000       1.7300      28.0000       5.0300      30.0000       5.7200      248.67
4      20.0000       2.8500      18.0000       2.2600      30.0000       5.7200      32.0000       6.2800      223.91
4      22.0000       3.2900      20.0000       2.8500      32.0000       6.2800      34.0000       6.8800      176.31
4      24.0000       3.9800      22.0000       3.2900      34.0000       6.8800      36.0000       7.4700      165.39
4      26.0000       4.5400      24.0000       3.9800      36.0000       7.4700      38.0000       8.1600      179.15
4      28.0000       5.0300      26.0000       4.5400      38.0000       8.1600      40.0000       8.8000      166.94
4      30.0000       5.7200      28.0000       5.0300      40.0000       8.8000      42.0000       9.3700      202.11
4      32.0000       6.2800      30.0000       5.7200      42.0000       9.3700      44.0000      10.0600      162.93
4      34.0000       6.8800      32.0000       6.2800      44.0000      10.0600      46.0000      10.7000      128.96
4      36.0000       7.4700      34.0000       6.8800      46.0000      10.7000      48.0000      11.2600      111.24
4      38.0000       8.1600      36.0000       7.4700      48.0000      11.2600      50.0000      12.1400      114.90
4      40.0000       8.8000      38.0000       8.1600      50.0000      12.1400      52.0000      12.8300      98.378
4      42.0000       9.3700      40.0000       8.8000      52.0000      12.8300      54.0000      13.5600      87.874
4      44.0000      10.0600      42.0000       9.3700      54.0000      13.5600      56.0000      14.1500      73.341
4      46.0000      10.7000      44.0000      10.0600      56.0000      14.1500      58.0000      14.7500      72.923
4      48.0000      11.2600      46.0000      10.7000      58.0000      14.7500      60.0000      14.9400      80.247
4      50.0000      12.1400      48.0000      11.2600      60.0000      14.9400      62.0000      15.3100      81.633
4      52.0000      12.8300      50.0000      12.1400      62.0000      15.3100      64.0000      15.6200      91.153
4      54.0000      13.5600      52.0000      12.8300      64.0000      15.6200      66.0000      15.9000      85.295
4      56.0000      14.1500      54.0000      13.5600      66.0000      15.9000      68.0000      16.0500      95.320
4      58.0000      14.7500      56.0000      14.1500      68.0000      16.0500      70.0000      16.3600      110.61
4      60.0000      14.9400      58.0000      14.7500      70.0000      16.3600      72.0000      16.7400      123.14
4      62.0000      15.3100      60.0000      14.9400      72.0000      16.7400      74.0000      17.6300      154.81
4      64.0000      15.6200      62.0000      15.3100      74.0000      17.6300      76.0000      18.2200      145.12
4      66.0000      15.9000      64.0000      15.6200      76.0000      18.2200      78.0000      18.4300      129.58
4      68.0000      16.0500      66.0000      15.9000      78.0000      18.4300      80.0000      18.5900      143.29
4      70.0000      16.3600      68.0000      16.0500      80.0000      18.5900      82.0000      18.6800      143.23
4      72.0000      16.7400      70.0000      16.3600      82.0000      18.6800      84.0000      19.1000      187.83
4      74.0000      17.6300      72.0000      16.7400      84.0000      19.1000      86.0000      19.2000      251.97
4      76.0000      18.2200      74.0000      17.6300      86.0000      19.2000      88.0000      19.2800      204.18
4      78.0000      18.4300      76.0000      18.2200      88.0000      19.2800      90.0000      19.5900      222.07
4      80.0000      18.5900      78.0000      18.4300      90.0000      19.5900      92.0000      19.8600      215.48
4      82.0000      18.6800      80.0000      18.5900      92.0000      19.8600      94.0000      20.1500      155.43
4      84.0000      19.1000      82.0000      18.6800      94.0000      20.1500      96.0000      20.4700      107.20
4      86.0000      19.2000      84.0000      19.1000      96.0000      20.4700      98.0000      20.7800      156.20
4      88.0000      19.2800      86.0000      19.2000      98.0000      20.7800     100.0000      21.0400      183.97
4      90.0000      19.5900      88.0000      19.2800     100.0000      21.0400     102.0000      21.2800      172.72
4      92.0000      19.8600      90.0000      19.5900     102.0000      21.2800     104.0000      21.5100      129.00
4      94.0000      20.1500      92.0000      19.8600     104.0000      21.5100     106.0000      21.6700      101.29
4      96.0000      20.4700      94.0000      20.1500     106.0000      21.6700     108.0000      21.8800      62.499
4      98.0000      20.7800      96.0000      20.4700     108.0000      21.8800     110.0000      22.0500      107.40
4       0.0000       0.0000      18.0000       2.2600       6.0000       0.3100      12.0000       0.9300      174.90
4       2.0000       0.0000      20.0000       2.8500       8.0000       0.3800      14.0000       1.5600      176.34
4       4.0000       0.0900      22.0000       3.2900      10.0000       0.5000      16.0000       1.7300      165.33
4       6.0000       0.3100      24.0000       3.9800      12.0000       0.9300      18.0000       2.2600      160.55
4       8.0000       0.3800      26.0000       4.5400      14.0000       1.5600      20.0000       2.8500      167.72
4      10.0000       0.5000      28.0000       5.0300      16.0000       1.7300      22.0000       3.2900      187.38
4      12.0000       0.9300      30.0000       5.7200      18.0000       2.2600      24.0000       3.9800      189.44
4      14.0000       1.5600      32.0000       6.2800      20.0000       2.8500      26.0000       4.5400      181.15
4      16.0000       1.7300      34.0000       6.8800      22.0000       3.2900      28.0000       5.0300      178.28
4      18.0000       2.2600      36.0000       7.4700      24.0000       3.9800      30.0000       5.7200      197.25
4      20.0000       2.8500      38.0000       8.1600      26.0000       4.5400      32.0000       6.2800      204.75
4      22.0000       3.2900      40.0000       8.8000      28.0000       5.0300      34.0000       6.8800      201.87
4      24.0000       3.9800      42.0000       9.3700      30.0000       5.7200      36.0000       7.4700      177.64
4      26.0000       4.5400      44.0000      10.0600      32.0000       6.2800      38.0000       8.1600      160.35
4      28.0000       5.0300      46.0000      10.7000      34.0000       6.8800      40.0000       8.8000      154.45
4      30.0000       5.7200      48.0000      11.2600      36.0000       7.4700      42.0000       9.3700      161.22
4      32.0000       6.2800      50.0000      12.1400      38.0000       8.1600      44.0000      10.0600      151.05
4      34.0000       6.8800      52.0000      12.8300      40.0000       8.8000      46.0000      10.7000      137.51
4      36.0000       7.4700      54.0000      13.5600      42.0000       9.3700      48.0000      11.2600      127.29
4      38.0000       8.1600      56.0000      14.1500      44.0000      10.0600      50.0000      12.1400      124.96
4      40.0000       8.8000      58.0000      14.7500      46.0000      10.7000      52.0000      12.8300      117.90
4      42.0000       9.3700      60.0000      14.9400      48.0000      11.2600      54.0000      13.5600      109.30
4      44.0000      10.0600      62.0000      15.3100      50.0000      12.1400      56.0000      14.1500      102.79
4      46.0000      10.7000      64.0000      15.6200      52.0000      12.8300      58.0000      14.7500      98.672
4      48.0000      11.2600      66.0000      15.9000      54.0000      13.5600      60.0000      14.9400      102.61
4      50.0000      12.1400      68.0000      16.0500      56.0000      14.1500      62.0000      15.3100      111.35
4      52.0000      12.8300      70.0000      16.3600      58.0000      14.7500      64.0000      15.6200      125.96
4      54.0000      13.5600      72.0000      16.7400      60.0000      14.9400      66.0000      15.9000      131.39
4      56.0000      14.1500      74.0000      17.6300      62.0000      15.3100      68.0000      16.0500      135.88
4      58.0000      14.7500      76.0000      18.2200      64.0000      15.6200      70.0000      16.3600      151.57
4      60.0000      14.9400      78.0000      18.4300      66.0000      15.9000      72.0000      16.7400      173.86
4      62.0000      15.3100      80.0000      18.5900      68.0000      16.0500      74.0000      17.6300      200.51
4      64.0000      15.6200      82.0000      18.6800      70.0000      16.3600      76.0000      18.2200      204.90
4      66.0000      15.9000      84.0000      19.1000      72.0000      16.7400      78.0000      18.4300      199.06
4      68.0000      16.0500      86.0000      19.2000      74.0000      17.6300      80.0000      18.5900      179.73
4      70.0000      16.3600      88.0000      19.2800      76.0000      18.2200      82.0000      18.6800      173.87
4      72.0000      16.7400      90.0000      19.5900      78.0000      18.4300      84.0000      19.1000      174.45
4      74.0000      17.6300      92.0000      19.8600      80.0000      18.5900      86.0000      19.2000      174.34
4      76.0000      18.2200      94.0000      20.1500      82.0000      18.6800      88.0000      19.2800      174.36
4      78.0000      18.4300      96.0000      20.4700      84.0000      19.1000      90.0000      19.5900      187.86
4      80.0000      18.5900      98.0000      20.7800      86.0000      19.2000      92.0000      19.8600      195.43
4      82.0000      18.6800     100.0000      21.0400      88.0000      19.2800      94.0000      20.1500      182.41
4      84.0000      19.1000     102.0000      21.2800      90.0000      19.5900      96.0000      20.4700      151.47
4      86.0000      19.2000     104.0000      21.5100      92.0000      19.8600      98.0000      20.7800      139.20
4      88.0000      19.2800     106.0000      21.6700      94.0000      20.1500     100.0000      21.0400      138.66
4      90.0000      19.5900     108.0000      21.8800      96.0000      20.4700     102.0000      21.2800      156.24
4      92.0000      19.8600     110.0000      22.0500      98.0000      20.7800     104.0000      21.5100      146.50
4       8.0000       0.3800       0.0000       0.0000      16.0000       1.7300      24.0000       3.9800      136.07
4      10.0000       0.5000       2.0000       0.0000      18.0000       2.2600      26.0000       4.5400      171.73
4      12.0000       0.9300       4.0000       0.0900      20.0000       2.8500      28.0000       5.0300      204.25
4      14.0000       1.5600       6.0000       0.3100      22.0000       3.2900      30.0000       5.7200      220.28
4      16.0000       1.7300       8.0000       0.3800      24.0000       3.9800      32.0000       6.2800      224.12
4      18.0000       2.2600      10.0000       0.5000      26.0000       4.5400      34.0000       6.8800      230.29
4      20.0000       2.8500      12.0000       0.9300      28.0000       5.0300      36.0000       7.4700      229.42
4      22.0000       3.2900      14.0000       1.5600      30.0000       5.7200      38.0000       8.1600      212.71
4      24.0000       3.9800      16.0000       1.7300      32.0000       6.2800      40.0000       8.8000      197.42
4      26.0000       4.5400      18.0000       2.2600      34.0000       6.8800      42.0000       9.3700      186.91
4      28.0000       5.0300      20.0000       2.8500      36.0000       7.4700      44.0000      10.0600      185.90
4      30.0000       5.7200      22.0000       3.2900      38.0000       8.1600      46.0000      10.7000      195.66
4      32.0000       6.2800      24.0000       3.9800      40.0000       8.8000      48.0000      11.2600      186.32
4      34.0000       6.8800      26.0000       4.5400      42.0000       9.3700      50.0000      12.1400      160.70
4      36.0000       7.4700      28.0000       5.0300      44.0000      10.0600      52.0000      12.8300      142.15
4      38.0000       8.1600      30.0000       5.7200      46.0000      10.7000      54.0000      13.5600      126.02
4      40.0000       8.8000      32.0000       6.2800      48.0000      11.2600      56.0000      14.1500      109.34
4      42.0000       9.3700      34.0000       6.8800      50.0000      12.1400      58.0000      14.7500      97.877
4      44.0000      10.0600      36.0000       7.4700      52.0000      12.8300      60.0000      14.9400      91.126
4      46.0000      10.7000      38.0000       8.1600      54.0000      13.5600      62.0000      15.3100      87.710
4      48.0000      11.2600      40.0000       8.8000      56.0000      14.1500      64.0000      15.6200      90.772
4      50.0000      12.1400      42.0000       9.3700      58.0000      14.7500      66.0000      15.9000      94.925
4      52.0000      12.8300      44.0000      10.0600      60.0000      14.9400      68.0000      16.0500      100.22
4      54.0000      13.5600      46.0000      10.7000      62.0000      15.3100      70.0000      16.3600      106.96
4      56.0000      14.1500      48.0000      11.2600      64.0000      15.6200      72.0000      16.7400      107.16
4      58.0000      14.7500      50.0000      12.1400      66.0000      15.9000      74.0000      17.6300      115.01
4      60.0000      14.9400      52.0000      12.8300      68.0000      16.0500      76.0000      18.2200      125.47
4      62.0000      15.3100      54.0000      13.5600      70.0000      16.3600      78.0000      18.4300      130.36
4      64.0000      15.6200      56.0000      14.1500      72.0000      16.7400      80.0000      18.5900      143.96
4      66.0000      15.9000      58.0000      14.7500      74.0000      17.6300      82.0000      18.6800      128.15
4      68.0000      16.0500      60.0000      14.9400      76.0000      18.2200      84.0000      19.1000      135.43
4      70.0000      16.3600      62.0000      15.3100      78.0000      18.4300      86.0000      19.2000      153.31
4      72.0000      16.7400      64.0000      15.6200      80.0000      18.5900      88.0000      19.2800      169.81
4      74.0000      17.6300      66.0000      15.9000      82.0000      18.6800      90.0000      19.5900      229.38
4      76.0000      18.2200      68.0000      16.0500      84.0000      19.1000      92.0000      19.8600      249.96
4      78.0000      18.4300      70.0000      16.3600      86.0000      19.2000      94.0000      20.1500      255.60
4      80.0000      18.5900      72.0000      16.7400      88.0000      19.2800      96.0000      20.4700      237.64
4      82.0000      18.6800      74.0000      17.6300      90.0000      19.5900      98.0000      20.7800      196.20
4      84.0000      19.1000      76.0000      18.2200      92.0000      19.8600     100.0000      21.0400      174.28
4      86.0000      19.2000      78.0000      18.4300      94.0000      20.1500     102.0000      21.2800      157.47
4      88.0000      19.2800      80.0000      18.5900      96.0000      20.4700     104.0000      21.5100      170.95
4      90.0000      19.5900      82.0000      18.6800      98.0000      20.7800     106.0000      21.6700      174.86
4      92.0000      19.8600      84.0000      19.1000     100.0000      21.0400     108.0000      21.8800      150.27
4      94.0000      20.1500      86.0000      19.2000     102.0000      21.2800     110.0000      22.0500      121.02
4       0.0000       0.0000      18.0000       2.2600       8.0000       0.3800      10.0000       0.5000      199.92
4       2.0000       0.0000      20.0000       2.8500      10.0000       0.5000      12.0000       0.9300      208.37
4       4.0000       0.0900      22.0000       3.2900      12.0000       0.9300      14.0000       1.5600      159.13
4       6.0000       0.3100      24.0000       3.9800      14.0000       1.5600      16.0000       1.7300      156.47
4       8.0000       0.3800      26.0000       4.5400      16.0000       1.7300      18.0000       2.2600      193.61
4      10.0000       0.5000      28.0000       5.0300      18.0000       2.2600      20.0000       2.8500      188.64
4      12.0000       0.9300      30.0000       5.7200      20.0000       2.8500      22.0000       3.2900      187.96
4      14.0000       1.5600      32.0000       6.2800      22.0000       3.2900      24.0000       3.9800      200.74
4      16.0000       1.7300      34.0000       6.8800      24.0000       3.9800      26.0000       4.5400      188.84
4      18.0000       2.2600      36.0000       7.4700      26.0000       4.5400      28.0000       5.0300      181.38
4      20.0000       2.8500      38.0000       8.1600      28.0000       5.0300      30.0000       5.7200      239.73
4      22.0000       3.2900      40.0000       8.8000      30.0000       5.7200      32.0000       6.2800      227.31
4      24.0000       3.9800      42.0000       9.3700      32.0000       6.2800      34.0000       6.8800      175.71
4      26.0000       4.5400      44.0000      10.0600      34.0000       6.8800      36.0000       7.4700      150.07
4      28.0000       5.0300      46.0000      10.7000      36.0000       7.4700      38.0000       8.1600      170.89
4      30.0000       5.7200      48.0000      11.2600      38.0000       8.1600      40.0000       8.8000      172.98
4      32.0000       6.2800      50.0000      12.1400      40.0000       8.8000      42.0000       9.3700      159.19
4      34.0000       6.8800      52.0000      12.8300      42.0000       9.3700      44.0000      10.0600      134.96
4      36.0000       7.4700      54.0000      13.5600      44.0000      10.0600      46.0000      10.7000      136.20
4      38.0000       8.1600      56.0000      14.1500      46.0000      10.7000      48.0000      11.2600      134.25
4      40.0000       8.8000      58.0000      14.7500      48.0000      11.2600      50.0000      12.1400      120.91
4      42.0000       9.3700      60.0000      14.9400      50.0000      12.1400      52.0000      12.8300      109.74
4      44.0000      10.0600      62.0000      15.3100      52.0000      12.8300      54.0000      13.5600      107.89
4      46.0000      10.7000      64.0000      15.6200      54.0000      13.5600      56.0000      14.1500      102.53
4      48.0000      11.2600      66.0000      15.9000      56.0000      14.1500      58.0000      14.7500      99.279
4      50.0000      12.1400      68.0000      16.0500      58.0000      14.7500      60.0000      14.9400      113.13
4      52.0000      12.8300      70.0000      16.3600      60.0000      14.9400      62.0000      15.3100      123.84
4      54.0000      13.5600      72.0000      16.7400      62.0000      15.3100      64.0000      15.6200      146.70
4      56.0000      14.1500      74.0000      17.6300      64.0000      15.6200      66.0000      15.9000      127.81
4      58.0000      14.7500      76.0000      18.2200      66.0000      15.9000      68.0000      16.0500      146.30
4      60.0000      14.9400      78.0000      18.4300      68.0000      16.0500      70.0000      16.3600      180.63
4      62.0000      15.3100      80.0000      18.5900      70.0000      16.3600      72.0000      16.7400      189.32
4      64.0000      15.6200      82.0000      18.6800      72.0000      16.7400      74.0000      17.6300      241.89
4      66.0000      15.9000      84.0000      19.1000      74.0000      17.6300      76.0000      18.2200      192.59
4      68.0000      16.0500      86.0000      19.2000      76.0000      18.2200      78.0000      18.4300      189.29
4      70.0000      16.3600      88.0000      19.2800      78.0000      18.4300      80.0000      18.5900      183.04
4      72.0000      16.7400      90.0000      19.5900      80.0000      18.5900      82.0000      18.6800      152.39
4      74.0000      17.6300      92.0000      19.8600      82.0000      18.6800      84.0000      19.1000      181.89
4      76.0000      18.2200      94.0000      20.1500      84.0000      19.1000      86.0000      19.2000      181.78
4      78.0000      18.4300      96.0000      20.4700      86.0000      19.2000      88.0000      19.2800      186.58
4      80.0000      18.5900      98.0000      20.7800      88.0000      19.2800      90.0000      19.5900      208.32
4      82.0000      18.6800     100.0000      21.0400      90.0000      19.5900      92.0000      19.8600      204.12
4      84.0000      19.1000     102.0000      21.2800      92.0000      19.8600      94.0000      20.1500      167.23
4      86.0000      19.2000     104.0000      21.5100      94.0000      20.1500      96.0000      20.4700      102.01
4      88.0000      19.2800     106.0000      21.6700      96.0000      20.4700      98.0000      20.7800      153.78
4      90.0000      19.5900     108.0000      21.8800      98.0000      20.7800     100.0000      21.0400      186.59
4      92.0000      19.8600     110.0000      22.0500     100.0000      21.0400     102.0000      21.2800      153.98
4       2.0000       0.0000       0.0000       0.0000      14.0000       1.5600      16.0000       1.7300      96.434
4       4.0000       0.0900       2.0000       0.0000      16.0000       1.7300      18.0000       2.2600      119.44
4       6.0000       0.3100       4.0000       0.0900      18.0000       2.2600      20.0000       2.8500      119.27
4       8.0000       0.3800       6.0000       0.3100      20.0000       2.8500      22.0000       3.2900      154.19
4      10.0000       0.5000       8.0000       0.3800      22.0000       3.2900      24.0000       3.9800      250.84
4      12.0000       0.9300      10.0000       0.5000      24.0000       3.9800      26.0000       4.5400      252.38
4      14.0000       1.5600      12.0000       0.9300      26.0000       4.5400      28.0000       5.0300      175.69
4      16.0000       1.7300      14.0000       1.5600      28.0000       5.0300      30.0000       5.7200      237.10
4      18.0000       2.2600      16.0000       1.7300      30.0000       5.7200      32.0000       6.2800      283.16
4      20.0000       2.8500      18.0000       2.2600      32.0000       6.2800      34.0000       6.8800      199.30
4      22.0000       3.2900      20.0000       2.8500      34.0000       6.8800      36.0000       7.4700      166.05
4      24.0000       3.9800      22.0000       3.2900      36.0000       7.4700      38.0000       8.1600      213.51
4      26.0000       4.5400      24.0000       3.9800      38.0000       8.1600      40.0000       8.8000      200.93
4      28.0000       5.0300      26.0000       4.5400      40.0000       8.8000      42.0000       9.3700      172.26
4      30.0000       5.7200      28.0000       5.0300      42.0000       9.3700      44.0000      10.0600      196.50
4      32.0000       6.2800      30.0000       5.7200      44.0000      10.0600      46.0000      10.7000      189.26
4      34.0000       6.8800      32.0000       6.2800      46.0000      10.7000      48.0000      11.2600      139.43
4      36.0000       7.4700      34.0000       6.8800      48.0000      11.2600      50.0000      12.1400      107.75
4      38.0000       8.1600      36.0000       7.4700      50.0000      12.1400      52.0000      12.8300      111.30
4      40.0000       8.8000      38.0000       8.1600      52.0000      12.8300      54.0000      13.5600      106.38
4      42.0000       9.3700      40.0000       8.8000      54.0000      13.5600      56.0000      14.1500      90.921
4      44.0000      10.0600      42.0000       9.3700      56.0000      14.1500      58.0000      14.7500      75.585
4      46.0000      10.7000      44.0000      10.0600      58.0000      14.7500      60.0000      14.9400      87.427
4      48.0000      11.2600      46.0000      10.7000      60.0000      14.9400      62.0000      15.3100      97.175
4      50.0000      12.1400      48.0000      11.2600      62.0000      15.3100      64.0000      15.6200      105.43
4      52.0000      12.8300      50.0000      12.1400      64.0000      15.6200      66.0000      15.9000      92.420
4      54.0000      13.5600      52.0000      12.8300      66.0000      15.9000      68.0000      16.0500      105.88
4      56.0000      14.1500      54.0000      13.5600      68.0000      16.0500      70.0000      16.3600      124.23
4      58.0000      14.7500      56.0000      14.1500      70.0000      16.3600      72.0000      16.7400      113.57
4      60.0000      14.9400      58.0000      14.7500      72.0000      16.7400      74.0000      17.6300      145.71
4      62.0000      15.3100      60.0000      14.9400      74.0000      17.6300      76.0000      18.2200      126.21
4      64.0000      15.6200      62.0000      15.3100      76.0000      18.2200      78.0000      18.4300      147.33
4      66.0000      15.9000      64.0000      15.6200      78.0000      18.4300      80.0000      18.5900      124.13
4      68.0000      16.0500      66.0000      15.9000      80.0000      18.5900      82.0000      18.6800      114.55
4      70.0000      16.3600      68.0000      16.0500      82.0000      18.6800      84.0000      19.1000      172.12
4      72.0000      16.7400      70.0000      16.3600      84.0000      19.1000      86.0000      19.2000      210.28
4      74.0000      17.6300      72.0000      16.7400      86.0000      19.2000      88.0000      19.2800      281.48
4      76.0000      18.2200      74.0000      17.6300      88.0000      19.2800      90.0000      19.5900      263.00
4      78.0000      18.4300      76.0000      18.2200      90.0000      19.5900      92.0000      19.8600      270.29
4      80.0000      18.5900      78.0000      18.4300      92.0000      19.8600      94.0000      20.1500      210.94
4      82.0000      18.6800      80.0000      18.5900      94.0000      20.1500      96.0000      20.4700      102.32
4      84.0000      19.1000      82.0000      18.6800      96.0000      20.4700      98.0000      20.7800      173.32
4      86.0000      19.2000      84.0000      19.1000      98.0000      20.7800     100.0000      21.0400      215.57
4      90.0000      19.5900      88.0000      19.2800     102.0000      21.2800     104.0000      21.5100      136.79
4      92.0000      19.8600      90.0000      19.5900     104.0000      21.5100     106.0000      21.6700      129.51
4      94.0000      20.1500      92.0000      19.8600     106.0000      21.6700     108.0000      21.8800      99.237
4       4.0000       0.0900       0.0000       0.0000      16.0000       1.7300      20.0000       2.8500      121.57
4       6.0000       0.3100       2.0000       0.0000      18.0000       2.2600      22.0000       3.2900      121.65
4       8.0000       0.3800       4.0000       0.0900      20.0000       2.8500      24.0000       3.9800      158.37
4      10.0000       0.5000       6.0000       0.3100      22.0000       3.2900      26.0000       4.5400      235.48
4      12.0000       0.9300       8.0000       0.3800      24.0000       3.9800      28.0000       5.0300      264.40
4      14.0000       1.5600      10.0000       0.5000      26.0000       4.5400      30.0000       5.7200      255.52
4      16.0000       1.7300      12.0000       0.9300      28.0000       5.0300      32.0000       6.2800      260.54
4      18.0000       2.2600      14.0000       1.5600      30.0000       5.7200      34.0000       6.8800      260.13
4      20.0000       2.8500      16.0000       1.7300      32.0000       6.2800      36.0000       7.4700      211.22
4      22.0000       3.2900      18.0000       2.2600      34.0000       6.8800      38.0000       8.1600      192.05
4      24.0000       3.9800      20.0000       2.8500      36.0000       7.4700      40.0000       8.8000      220.49
4      26.0000       4.5400      22.0000       3.2900      38.0000       8.1600      42.0000       9.3700      215.53
4      30.0000       5.7200      26.0000       4.5400      42.0000       9.3700      46.0000      10.7000      193.33
4      34.0000       6.8800      30.0000       5.7200      46.0000      10.7000      50.0000      12.1400      161.31
4      36.0000       7.4700      32.0000       6.2800      48.0000      11.2600      52.0000      12.8300      115.63
4      38.0000       8.1600      34.0000       6.8800      50.0000      12.1400      54.0000      13.5600      110.12
4      40.0000       8.8000      36.0000       7.4700      52.0000      12.8300      56.0000      14.1500      111.63
4      42.0000       9.3700      38.0000       8.1600      54.0000      13.5600      58.0000      14.7500      98.544
4      44.0000      10.0600      40.0000       8.8000      56.0000      14.1500      60.0000      14.9400      88.786
4      46.0000      10.7000      42.0000       9.3700      58.0000      14.7500      62.0000      15.3100      95.871
4      48.0000      11.2600      44.0000      10.0600      60.0000      14.9400      64.0000      15.6200      112.83
4      50.0000      12.1400      46.0000      10.7000      62.0000      15.3100      66.0000      15.9000      114.35
4      52.0000      12.8300      48.0000      11.2600      64.0000      15.6200      68.0000      16.0500      107.72
4      54.0000      13.5600      50.0000      12.1400      66.0000      15.9000      70.0000      16.3600      122.42
4      56.0000      14.1500      52.0000      12.8300      68.0000      16.0500      72.0000      16.7400      130.71
4      58.0000      14.7500      54.0000      13.5600      70.0000      16.3600      74.0000      17.6300      127.99
4      60.0000      14.9400      56.0000      14.1500      72.0000      16.7400      76.0000      18.2200      130.61
4      62.0000      15.3100      58.0000      14.7500      74.0000      17.6300      78.0000      18.4300      123.85
4      64.0000      15.6200      60.0000      14.9400      76.0000      18.2200      80.0000      18.5900      137.76
4      66.0000      15.9000      62.0000      15.3100      78.0000      18.4300      82.0000      18.6800      122.69
4      68.0000      16.0500      64.0000      15.6200      80.0000      18.5900      84.0000      19.1000      122.10
4      70.0000      16.3600      66.0000      15.9000      82.0000      18.6800      86.0000      19.2000      172.57
4      72.0000      16.7400      68.0000      16.0500      84.0000      19.1000      88.0000      19.2800      217.57
4      74.0000      17.6300      70.0000      16.3600      86.0000      19.2000      90.0000      19.5900      293.49
4      76.0000      18.2200      72.0000      16.7400      88.0000      19.2800      92.0000      19.8600      326.38
4      78.0000      18.4300      74.0000      17.6300      90.0000      19.5900      94.0000      20.1500      282.84
4      80.0000      18.5900      76.0000      18.2200      92.0000      19.8600      96.0000      20.4700      197.40
4      82.0000      18.6800      78.0000      18.4300      94.0000      20.1500      98.0000      20.7800      144.99
4      84.0000      19.1000      80.0000      18.5900      96.0000      20.4700     100.0000      21.0400      193.33
4      86.0000      19.2000      82.0000      18.6800      98.0000      20.7800     102.0000      21.2800      215.61
4      88.0000      19.2800      84.0000      19.1000     100.0000      21.0400     104.0000      21.5100      167.00
4      90.0000      19.5900      86.0000      19.2000     102.0000      21.2800     106.0000      21.6700      136.23
4      92.0000      19.8600      88.0000      19.2800     104.0000      21.5100     108.0000      21.8800      132.11
4      94.0000      20.1500      90.0000      19.5900     106.0000      21.6700     110.0000      22.0500      117.63
4      10.0000       0.5000       0.0000       0.0000      20.0000       2.8500      30.0000       5.7200      199.85
4      12.0000       0.9300       2.0000       0.0000      22.0000       3.2900      32.0000       6.2800      252.32
4      14.0000       1.5600       4.0000       0.0900      24.0000       3.9800      34.0000       6.8800      257.77
4      16.0000       1.7300       6.0000       0.3100      26.0000       4.5400      36.0000       7.4700      259.54
4      18.0000       2.2600       8.0000       0.3800      28.0000       5.0300      38.0000       8.1600      282.66
4      20.0000       2.8500      10.0000       0.5000      30.0000       5.7200      40.0000       8.8000      253.51
4      22.0000       3.2900      12.0000       0.9300      32.0000       6.2800      42.0000       9.3700      217.98
4      24.0000       3.9800      14.0000       1.5600      34.0000       6.8800      44.0000      10.0600      214.55
4      26.0000       4.5400      16.0000       1.7300      36.0000       7.4700      46.0000      10.7000      219.25
4      28.0000       5.0300      18.0000       2.2600      38.0000       8.1600      48.0000      11.2600      202.93
4      30.0000       5.7200      20.0000       2.8500      40.0000       8.8000      50.0000      12.1400      203.68
4      32.0000       6.2800      22.0000       3.2900      42.0000       9.3700      52.0000      12.8300      194.26
4      34.0000       6.8800      24.0000       3.9800      44.0000      10.0600      54.0000      13.5600      174.12
4      36.0000       7.4700      26.0000       4.5400      46.0000      10.7000      56.0000      14.1500      148.25
4      38.0000       8.1600      28.0000       5.0300      48.0000      11.2600      58.0000      14.7500      132.72
4      40.0000       8.8000      30.0000       5.7200      50.0000      12.1400      60.0000      14.9400      119.19
4      42.0000       9.3700      32.0000       6.2800      52.0000      12.8300      62.0000      15.3100      111.61
4      44.0000      10.0600      34.0000       6.8800      54.0000      13.5600      64.0000      15.6200      108.81
4      46.0000      10.7000      36.0000       7.4700      56.0000      14.1500      66.0000      15.9000      112.78
4      48.0000      11.2600      38.0000       8.1600      58.0000      14.7500      68.0000      16.0500      121.04
4      50.0000      12.1400      40.0000       8.8000      60.0000      14.9400      70.0000      16.3600      128.19
4      52.0000      12.8300      42.0000       9.3700      62.0000      15.3100      72.0000      16.7400      132.29
4      54.0000      13.5600      44.0000      10.0600      64.0000      15.6200      74.0000      17.6300      135.36
4      56.0000      14.1500      46.0000      10.7000      66.0000      15.9000      76.0000      18.2200      137.61
4      58.0000      14.7500      48.0000      11.2600      68.0000      16.0500      78.0000      18.4300      134.39
4      60.0000      14.9400      50.0000      12.1400      70.0000      16.3600      80.0000      18.5900      130.21
4      62.0000      15.3100      52.0000      12.8300      72.0000      16.7400      82.0000      18.6800      130.05
4      64.0000      15.6200      54.0000      13.5600      74.0000      17.6300      84.0000      19.1000      127.55
4      66.0000      15.9000      56.0000      14.1500      76.0000      18.2200      86.0000      19.2000      129.19
4      68.0000      16.0500      58.0000      14.7500      78.0000      18.4300      88.0000      19.2800      138.92
4      70.0000      16.3600      60.0000      14.9400      80.0000      18.5900      90.0000      19.5900      163.87
4      72.0000      16.7400      62.0000      15.3100      82.0000      18.6800      92.0000      19.8600      211.00
4      74.0000      17.6300      64.0000      15.6200      84.0000      19.1000      94.0000      20.1500      266.61
4      76.0000      18.2200      66.0000      15.9000      86.0000      19.2000      96.0000      20.4700      276.67
4      78.0000      18.4300      68.0000      16.0500      88.0000      19.2800      98.0000      20.7800      284.03
4      80.0000      18.5900      70.0000      16.3600      90.0000      19.5900     100.0000      21.0400      268.06
4      82.0000      18.6800      72.0000      16.7400      92.0000      19.8600     102.0000      21.2800      222.23
4      84.0000      19.1000      74.0000      17.6300      94.0000      20.1500     104.0000      21.5100      188.08
4      86.0000      19.2000      76.0000      18.2200      96.0000      20.4700     106.0000      21.6700      197.43
4      88.0000      19.2800      78.0000      18.4300      98.0000      20.7800     108.0000      21.8800      183.64
4      90.0000      19.5900      80.0000      18.5900     100.0000      21.0400     110.0000      22.0500      158.68
4       6.0000       0.3100       0.0000       0.0000      18.0000       2.2600      24.0000       3.9800      130.39
4       8.0000       0.3800       2.0000       0.0000      20.0000       2.8500      26.0000       4.5400      160.25
4      10.0000       0.5000       4.0000       0.0900      22.0000       3.2900      28.0000       5.0300      221.79
4      12.0000       0.9300       6.0000       0.3100      24.0000       3.9800      30.0000       5.7200      281.29
4      14.0000       1.5600       8.0000       0.3800      26.0000       4.5400      32.0000       6.2800      296.11
4      16.0000       1.7300      10.0000       0.5000      28.0000       5.0300      34.0000       6.8800      287.02
4      18.0000       2.2600      12.0000       0.9300      30.0000       5.7200      36.0000       7.4700      252.84
4      20.0000       2.8500      14.0000       1.5600      32.0000       6.2800      38.0000       8.1600      221.10
4      22.0000       3.2900      16.0000       1.7300      34.0000       6.8800      40.0000       8.8000      215.09
4      24.0000       3.9800      18.0000       2.2600      36.0000       7.4700      42.0000       9.3700      226.64
4      26.0000       4.5400      20.0000       2.8500      38.0000       8.1600      44.0000      10.0600      214.88
4      30.0000       5.7200      24.0000       3.9800      42.0000       9.3700      48.0000      11.2600      199.94
4      34.0000       6.8800      28.0000       5.0300      46.0000      10.7000      52.0000      12.8300      172.72
4      36.0000       7.4700      30.0000       5.7200      48.0000      11.2600      54.0000      13.5600      131.51
4      38.0000       8.1600      32.0000       6.2800      50.0000      12.1400      56.0000      14.1500      114.73
4      40.0000       8.8000      34.0000       6.8800      52.0000      12.8300      58.0000      14.7500      110.68
4      42.0000       9.3700      36.0000       7.4700      54.0000      13.5600      60.0000      14.9400      107.49
4      44.0000      10.0600      38.0000       8.1600      56.0000      14.1500      62.0000      15.3100      102.43
4      46.0000      10.7000      40.0000       8.8000      58.0000      14.7500      64.0000      15.6200      111.50
4      48.0000      11.2600      42.0000       9.3700      60.0000      14.9400      66.0000      15.9000      119.38
4      50.0000      12.1400      44.0000      10.0600      62.0000      15.3100      68.0000      16.0500      126.59
4      52.0000      12.8300      46.0000      10.7000      64.0000      15.6200      70.0000      16.3600      127.22
4      54.0000      13.5600      48.0000      11.2600      66.0000      15.9000      72.0000      16.7400      133.63
4      56.0000      14.1500      50.0000      12.1400      68.0000      16.0500      74.0000      17.6300      141.24
4      58.0000      14.7500      52.0000      12.8300      70.0000      16.3600      76.0000      18.2200      130.25
4      60.0000      14.9400      54.0000      13.5600      72.0000      16.7400      78.0000      18.4300      129.18
4      62.0000      15.3100      56.0000      14.1500      74.0000      17.6300      80.0000      18.5900      120.07
4      64.0000      15.6200      58.0000      14.7500      76.0000      18.2200      82.0000      18.6800      128.12
4      66.0000      15.9000      60.0000      14.9400      78.0000      18.4300      84.0000      19.1000      125.84
4      68.0000      16.0500      62.0000      15.3100      80.0000      18.5900      86.0000      19.2000      135.54
4      70.0000      16.3600      64.0000      15.6200      82.0000      18.6800      88.0000      19.2800      175.52
4      72.0000      16.7400      66.0000      15.9000      84.0000      19.1000      90.0000      19.5900      227.59
4      74.0000      17.6300      68.0000      16.0500      86.0000      19.2000      92.0000      19.8600      307.96
4      76.0000      18.2200      70.0000      16.3600      88.0000      19.2800      94.0000      20.1500      328.37
4      78.0000      18.4300      72.0000      16.7400      90.0000      19.5900      96.0000      20.4700      285.05
4      80.0000      18.5900      74.0000      17.6300      92.0000      19.8600      98.0000      20.7800      219.21
4      82.0000      18.6800      76.0000      18.2200      94.0000      20.1500     100.0000      21.0400      184.61
4      84.0000      19.1000      78.0000      18.4300      96.0000      20.4700     102.0000      21.2800      208.28
4      86.0000      19.2000      80.0000      18.5900      98.0000      20.7800     104.0000      21.5100      200.13
4      88.0000      19.2800      82.0000      18.6800     100.0000      21.0400     106.0000      21.6700      166.09
4      90.0000      19.5900      84.0000      19.1000     102.0000      21.2800     108.0000      21.8800      139.33
4      92.0000      19.8600      86.0000      19.2000     104.0000      21.5100     110.0000      22.0500      136.92
4       4.0000       0.0900       0.0000       0.0000      20.0000       2.8500      24.0000       3.9800      138.49
4       6.0000       0.3100       2.0000       0.0000      22.0000       3.2900      26.0000       4.5400      159.86
4       8.0000       0.3800       4.0000       0.0900      24.0000       3.9800      28.0000       5.0300      191.32
4      10.0000       0.5000       6.0000       0.3100      26.0000       4.5400      30.0000       5.7200      300.49
4      12.0000       0.9300       8.0000       0.3800      28.0000       5.0300      32.0000       6.2800      416.93
4      14.0000       1.5600      10.0000       0.5000      30.0000       5.7200      34.0000       6.8800      326.49
4      16.0000       1.7300      12.0000       0.9300      32.0000       6.2800      36.0000       7.4700      224.50
4      18.0000       2.2600      14.0000       1.5600      34.0000       6.8800      38.0000       8.1600      237.21
4      20.0000       2.8500      16.0000       1.7300      36.0000       7.4700      40.0000       8.8000      259.02
4      22.0000       3.2900      18.0000       2.2600      38.0000       8.1600      42.0000       9.3700      235.04
4      24.0000       3.9800      20.0000       2.8500      40.0000       8.8000      44.0000      10.0600      223.43
4      30.0000       5.7200      26.0000       4.5400      46.0000      10.7000      50.0000      12.1400      209.17
4      34.0000       6.8800      30.0000       5.7200      50.0000      12.1400      54.0000      13.5600      149.86
4      36.0000       7.4700      32.0000       6.2800      52.0000      12.8300      56.0000      14.1500      116.48
4      38.0000       8.1600      34.0000       6.8800      54.0000      13.5600      58.0000      14.7500      113.05
4      40.0000       8.8000      36.0000       7.4700      56.0000      14.1500      60.0000      14.9400      121.51
4      42.0000       9.3700      38.0000       8.1600      58.0000      14.7500      62.0000      15.3100      127.97
4      44.0000      10.0600      40.0000       8.8000      60.0000      14.9400      64.0000      15.6200      133.55
4      46.0000      10.7000      42.0000       9.3700      62.0000      15.3100      66.0000      15.9000      139.52
4      50.0000      12.1400      46.0000      10.7000      66.0000      15.9000      70.0000      16.3600      160.94
4      52.0000      12.8300      48.0000      11.2600      68.0000      16.0500      72.0000      16.7400      159.03
4      54.0000      13.5600      50.0000      12.1400      70.0000      16.3600      74.0000      17.6300      156.60
4      56.0000      14.1500      52.0000      12.8300      72.0000      16.7400      76.0000      18.2200      145.19
4      58.0000      14.7500      54.0000      13.5600      74.0000      17.6300      78.0000      18.4300      115.55
4      60.0000      14.9400      56.0000      14.1500      76.0000      18.2200      80.0000      18.5900      114.69
4      62.0000      15.3100      58.0000      14.7500      78.0000      18.4300      82.0000      18.6800      112.99
4      64.0000      15.6200      60.0000      14.9400      80.0000      18.5900      84.0000      19.1000      128.16
4      66.0000      15.9000      62.0000      15.3100      82.0000      18.6800      86.0000      19.2000      154.67
4      68.0000      16.0500      64.0000      15.6200      84.0000      19.1000      88.0000      19.2800      176.49
4      70.0000      16.3600      66.0000      15.9000      86.0000      19.2000      90.0000      19.5900      241.36
4      72.0000      16.7400      68.0000      16.0500      88.0000      19.2800      92.0000      19.8600      321.62
4      74.0000      17.6300      70.0000      16.3600      90.0000      19.5900      94.0000      20.1500      384.34
4      76.0000      18.2200      72.0000      16.7400      92.0000      19.8600      96.0000      20.4700      285.38
4      78.0000      18.4300      74.0000      17.6300      94.0000      20.1500      98.0000      20.7800      218.98
4      80.0000      18.5900      76.0000      18.2200      96.0000      20.4700     100.0000      21.0400      270.49
4      82.0000      18.6800      78.0000      18.4300      98.0000      20.7800     102.0000      21.2800      236.39
4      84.0000      19.1000      80.0000      18.5900     100.0000      21.0400     104.0000      21.5100      182.83
4      86.0000      19.2000      82.0000      18.6800     102.0000      21.2800     106.0000      21.6700      154.81
4      88.0000      19.2800      84.0000      19.1000     104.0000      21.5100     108.0000      21.8800      140.78
4      90.0000      19.5900      86.0000      19.2000     106.0000      21.6700     110.0000      22.0500      143.26
4      12.0000       0.9300       0.0000       0.0000      24.0000       3.9800      36.0000       7.4700      268.36
4      14.0000       1.5600       2.0000       0.0000      26.0000       4.5400      38.0000       8.1600      277.49
4      16.0000       1.7300       4.0000       0.0900      28.0000       5.0300      40.0000       8.8000      291.99
4      18.0000       2.2600       6.0000       0.3100      30.0000       5.7200      42.0000       9.3700      287.15
4      20.0000       2.8500       8.0000       0.3800      32.0000       6.2800      44.0000      10.0600      255.84
4      22.0000       3.2900      10.0000       0.5000      34.0000       6.8800      46.0000      10.7000      237.11
4      24.0000       3.9800      12.0000       0.9300      36.0000       7.4700      48.0000      11.2600      238.59
4      26.0000       4.5400      14.0000       1.5600      38.0000       8.1600      50.0000      12.1400      227.36
4      28.0000       5.0300      16.0000       1.7300      40.0000       8.8000      52.0000      12.8300      206.86
4      30.0000       5.7200      18.0000       2.2600      42.0000       9.3700      54.0000      13.5600      203.33
4      32.0000       6.2800      20.0000       2.8500      44.0000      10.0600      56.0000      14.1500      199.96
4      34.0000       6.8800      22.0000       3.2900      46.0000      10.7000      58.0000      14.7500      175.87
4      36.0000       7.4700      24.0000       3.9800      48.0000      11.2600      60.0000      14.9400      149.62
4      38.0000       8.1600      26.0000       4.5400      50.0000      12.1400      62.0000      15.3100      141.09
4      40.0000       8.8000      28.0000       5.0300      52.0000      12.8300      64.0000      15.6200      142.37
4      42.0000       9.3700      30.0000       5.7200      54.0000      13.5600      66.0000      15.9000      137.36
4      44.0000      10.0600      32.0000       6.2800      56.0000      14.1500      68.0000      16.0500      135.84
4      46.0000      10.7000      34.0000       6.8800      58.0000      14.7500      70.0000      16.3600      148.66
4      48.0000      11.2600      36.0000       7.4700      60.0000      14.9400      72.0000      16.7400      161.93
4      50.0000      12.1400      38.0000       8.1600      62.0000      15.3100      74.0000      17.6300      169.06
4      52.0000      12.8300      40.0000       8.8000      64.0000      15.6200      76.0000      18.2200      163.01
4      54.0000      13.5600      42.0000       9.3700      66.0000      15.9000      78.0000      18.4300      162.76
4      56.0000      14.1500      44.0000      10.0600      68.0000      16.0500      80.0000      18.5900      158.38
4      58.0000      14.7500      46.0000      10.7000      70.0000      16.3600      82.0000      18.6800      140.97
4      60.0000      14.9400      48.0000      11.2600      72.0000      16.7400      84.0000      19.1000      133.57
4      62.0000      15.3100      50.0000      12.1400      74.0000      17.6300      86.0000      19.2000      124.49
4      64.0000      15.6200      52.0000      12.8300      76.0000      18.2200      88.0000      19.2800      134.18
4      66.0000      15.9000      54.0000      13.5600      78.0000      18.4300      90.0000      19.5900      140.39
4      68.0000      16.0500      56.0000      14.1500      80.0000      18.5900      92.0000      19.8600      158.99
4      70.0000      16.3600      58.0000      14.7500      82.0000      18.6800      94.0000      20.1500      201.09
4      72.0000      16.7400      60.0000      14.9400      84.0000      19.1000      96.0000      20.4700      233.09
4      74.0000      17.6300      62.0000      15.3100      86.0000      19.2000      98.0000      20.7800      284.21
4      76.0000      18.2200      64.0000      15.6200      88.0000      19.2800     100.0000      21.0400      305.98
4      78.0000      18.4300      66.0000      15.9000      90.0000      19.5900     102.0000      21.2800      302.00
4      80.0000      18.5900      68.0000      16.0500      92.0000      19.8600     104.0000      21.5100      265.38
4      82.0000      18.6800      70.0000      16.3600      94.0000      20.1500     106.0000      21.6700      223.71
4      84.0000      19.1000      72.0000      16.7400      96.0000      20.4700     108.0000      21.8800      228.62
4      86.0000      19.2000      74.0000      17.6300      98.0000      20.7800     110.0000      22.0500      208.40
4       0.0000       0.0000      30.0000       5.7200      10.0000       0.5000      20.0000       2.8500      226.20
4       2.0000       0.0000      32.0000       6.2800      12.0000       0.9300      22.0000       3.2900      202.02
4       4.0000       0.0900      34.0000       6.8800      14.0000       1.5600      24.0000       3.9800      202.84
4       6.0000       0.3100      36.0000       7.4700      16.0000       1.7300      26.0000       4.5400      208.34
4       8.0000       0.3800      38.0000       8.1600      18.0000       2.2600      28.0000       5.0300      204.04
4      10.0000       0.5000      40.0000       8.8000      20.0000       2.8500      30.0000       5.7200      226.21
4      12.0000       0.9300      42.0000       9.3700      22.0000       3.2900      32.0000       6.2800      245.84
4      14.0000       1.5600      44.0000      10.0600      24.0000       3.9800      34.0000       6.8800      239.13
4      16.0000       1.7300      46.0000      10.7000      26.0000       4.5400      36.0000       7.4700      228.70
4      18.0000       2.2600      48.0000      11.2600      28.0000       5.0300      38.0000       8.1600      235.13
4      20.0000       2.8500      50.0000      12.1400      30.0000       5.7200      40.0000       8.8000      220.37
4      22.0000       3.2900      52.0000      12.8300      32.0000       6.2800      42.0000       9.3700      202.63
4      24.0000       3.9800      54.0000      13.5600      34.0000       6.8800      44.0000      10.0600      196.84
4      26.0000       4.5400      56.0000      14.1500      36.0000       7.4700      46.0000      10.7000      199.95
4      28.0000       5.0300      58.0000      14.7500      38.0000       8.1600      48.0000      11.2600      194.15
4      30.0000       5.7200      60.0000      14.9400      40.0000       8.8000      50.0000      12.1400      189.41
4      32.0000       6.2800      62.0000      15.3100      42.0000       9.3700      52.0000      12.8300      180.55
4      34.0000       6.8800      64.0000      15.6200      44.0000      10.0600      54.0000      13.5600      169.84
4      36.0000       7.4700      66.0000      15.9000      46.0000      10.7000      56.0000      14.1500      156.49
4      38.0000       8.1600      68.0000      16.0500      48.0000      11.2600      58.0000      14.7500      144.53
4      40.0000       8.8000      70.0000      16.3600      50.0000      12.1400      60.0000      14.9400      138.02
4      42.0000       9.3700      72.0000      16.7400      52.0000      12.8300      62.0000      15.3100      138.35
4      44.0000      10.0600      74.0000      17.6300      54.0000      13.5600      64.0000      15.6200      141.33
4      46.0000      10.7000      76.0000      18.2200      56.0000      14.1500      66.0000      15.9000      146.78
4      48.0000      11.2600      78.0000      18.4300      58.0000      14.7500      68.0000      16.0500      160.37
4      50.0000      12.1400      80.0000      18.5900      60.0000      14.9400      70.0000      16.3600      180.34
4      52.0000      12.8300      82.0000      18.6800      62.0000      15.3100      72.0000      16.7400      203.98
4      54.0000      13.5600      84.0000      19.1000      64.0000      15.6200      74.0000      17.6300      231.48
4      56.0000      14.1500      86.0000      19.2000      66.0000      15.9000      76.0000      18.2200      242.37
4      58.0000      14.7500      88.0000      19.2800      68.0000      16.0500      78.0000      18.4300      244.15
4      60.0000      14.9400      90.0000      19.5900      70.0000      16.3600      80.0000      18.5900      229.19
4      62.0000      15.3100      92.0000      19.8600      72.0000      16.7400      82.0000      18.6800      203.70
4      64.0000      15.6200      94.0000      20.1500      74.0000      17.6300      84.0000      19.1000      182.81
4      66.0000      15.9000      96.0000      20.4700      76.0000      18.2200      86.0000      19.2000      183.94
4      68.0000      16.0500      98.0000      20.7800      78.0000      18.4300      88.0000      19.2800      181.04
4      70.0000      16.3600     100.0000      21.0400      80.0000      18.5900      90.0000      19.5900      183.30
4      72.0000      16.7400     102.0000      21.2800      82.0000      18.6800      92.0000      19.8600      200.06
4      74.0000      17.6300     104.0000      21.5100      84.0000      19.1000      94.0000      20.1500      217.12
4      76.0000      18.2200     106.0000      21.6700      86.0000      19.2000      96.0000      20.4700      208.48
4      78.0000      18.4300     108.0000      21.8800      88.0000      19.2800      98.0000      20.7800      213.66
4      80.0000      18.5900     110.0000      22.0500      90.0000      19.5900     100.0000      21.0400      212.93
4       0.0000       0.0000      30.0000       5.7200      12.0000       0.9300      18.0000       2.2600      223.58
4       2.0000       0.0000      32.0000       6.2800      14.0000       1.5600      20.0000       2.8500      212.99
4       4.0000       0.0900      34.0000       6.8800      16.0000       1.7300      22.0000       3.2900      210.31
4       6.0000       0.3100      36.0000       7.4700      18.0000       2.2600      24.0000       3.9800      210.74
4       8.0000       0.3800      38.0000       8.1600      20.0000       2.8500      26.0000       4.5400      216.12
4      10.0000       0.5000      40.0000       8.8000      22.0000       3.2900      28.0000       5.0300      225.23
4      12.0000       0.9300      42.0000       9.3700      24.0000       3.9800      30.0000       5.7200      249.42
4      14.0000       1.5600      44.0000      10.0600      26.0000       4.5400      32.0000       6.2800      264.73
4      16.0000       1.7300      46.0000      10.7000      28.0000       5.0300      34.0000       6.8800      264.05
4      18.0000       2.2600      48.0000      11.2600      30.0000       5.7200      36.0000       7.4700      232.34
4      20.0000       2.8500      50.0000      12.1400      32.0000       6.2800      38.0000       8.1600      208.78
4      22.0000       3.2900      52.0000      12.8300      34.0000       6.8800      40.0000       8.8000      208.22
4      24.0000       3.9800      54.0000      13.5600      36.0000       7.4700      42.0000       9.3700      217.26
4      26.0000       4.5400      56.0000      14.1500      38.0000       8.1600      44.0000      10.0600      205.40
4      28.0000       5.0300      58.0000      14.7500      40.0000       8.8000      46.0000      10.7000      194.77
4      30.0000       5.7200      60.0000      14.9400      42.0000       9.3700      48.0000      11.2600      194.06
4      32.0000       6.2800      62.0000      15.3100      44.0000      10.0600      50.0000      12.1400      191.83
4      34.0000       6.8800      64.0000      15.6200      46.0000      10.7000      52.0000      12.8300      173.04
4      36.0000       7.4700      66.0000      15.9000      48.0000      11.2600      54.0000      13.5600      155.72
4      38.0000       8.1600      68.0000      16.0500      50.0000      12.1400      56.0000      14.1500      145.79
4      40.0000       8.8000      70.0000      16.3600      52.0000      12.8300      58.0000      14.7500      136.58
4      42.0000       9.3700      72.0000      16.7400      54.0000      13.5600      60.0000      14.9400      133.98
4      44.0000      10.0600      74.0000      17.6300      56.0000      14.1500      62.0000      15.3100      135.78
4      46.0000      10.7000      76.0000      18.2200      58.0000      14.7500      64.0000      15.6200      155.59
4      48.0000      11.2600      78.0000      18.4300      60.0000      14.9400      66.0000      15.9000      165.61
4      50.0000      12.1400      80.0000      18.5900      62.0000      15.3100      68.0000      16.0500      179.73
4      52.0000      12.8300      82.0000      18.6800      64.0000      15.6200      70.0000      16.3600      202.33
4      54.0000      13.5600      84.0000      19.1000      66.0000      15.9000      72.0000      16.7400      230.79
4      56.0000      14.1500      86.0000      19.2000      68.0000      16.0500      74.0000      17.6300      267.74
4      58.0000      14.7500      88.0000      19.2800      70.0000      16.3600      76.0000      18.2200      262.57
4      60.0000      14.9400      90.0000      19.5900      72.0000      16.7400      78.0000      18.4300      247.90
4      62.0000      15.3100      92.0000      19.8600      74.0000      17.6300      80.0000      18.5900      207.90
4      64.0000      15.6200      94.0000      20.1500      76.0000      18.2200      82.0000      18.6800      181.81
4      66.0000      15.9000      96.0000      20.4700      78.0000      18.4300      84.0000      19.1000      179.14
4      68.0000      16.0500      98.0000      20.7800      80.0000      18.5900      86.0000      19.2000      180.38
4      70.0000      16.3600     100.0000      21.0400      82.0000      18.6800      88.0000      19.2800      191.24
4      72.0000      16.7400     102.0000      21.2800      84.0000      19.1000      90.0000      19.5900      206.20
4      74.0000      17.6300     104.0000      21.5100      86.0000      19.2000      92.0000      19.8600      234.94
4      76.0000      18.2200     106.0000      21.6700      88.0000      19.2800      94.0000      20.1500      242.35
4      78.0000      18.4300     108.0000      21.8800      90.0000      19.5900      96.0000      20.4700      210.53
4      80.0000      18.5900     110.0000      22.0500      92.0000      19.8600      98.0000      20.7800      190.28
4       8.0000       0.3800       0.0000       0.0000      24.0000       3.9800      32.0000       6.2800      211.53
4      10.0000       0.5000       2.0000       0.0000      26.0000       4.5400      34.0000       6.8800      278.75
4      12.0000       0.9300       4.0000       0.0900      28.0000       5.0300      36.0000       7.4700      341.13
4      14.0000       1.5600       6.0000       0.3100      30.0000       5.7200      38.0000       8.1600      321.15
4      16.0000       1.7300       8.0000       0.3800      32.0000       6.2800      40.0000       8.8000      283.11
4      18.0000       2.2600      10.0000       0.5000      34.0000       6.8800      42.0000       9.3700      270.41
4      20.0000       2.8500      12.0000       0.9300      36.0000       7.4700      44.0000      10.0600      256.88
4      22.0000       3.2900      14.0000       1.5600      38.0000       8.1600      46.0000      10.7000      243.92
4      24.0000       3.9800      16.0000       1.7300      40.0000       8.8000      48.0000      11.2600      236.91
4      28.0000       5.0300      20.0000       2.8500      44.0000      10.0600      52.0000      12.8300      202.76
4      30.0000       5.7200      22.0000       3.2900      46.0000      10.7000      54.0000      13.5600      203.07
4      32.0000       6.2800      24.0000       3.9800      48.0000      11.2600      56.0000      14.1500      186.87
4      34.0000       6.8800      26.0000       4.5400      50.0000      12.1400      58.0000      14.7500      162.02
4      36.0000       7.4700      28.0000       5.0300      52.0000      12.8300      60.0000      14.9400      146.85
4      38.0000       8.1600      30.0000       5.7200      54.0000      13.5600      62.0000      15.3100      139.23
4      40.0000       8.8000      32.0000       6.2800      56.0000      14.1500      64.0000      15.6200      143.96
4      42.0000       9.3700      34.0000       6.8800      58.0000      14.7500      66.0000      15.9000      155.28
4      44.0000      10.0600      36.0000       7.4700      60.0000      14.9400      68.0000      16.0500      166.57
4      46.0000      10.7000      38.0000       8.1600      62.0000      15.3100      70.0000      16.3600      179.86
4      48.0000      11.2600      40.0000       8.8000      64.0000      15.6200      72.0000      16.7400      182.57
4      50.0000      12.1400      42.0000       9.3700      66.0000      15.9000      74.0000      17.6300      192.47
4      52.0000      12.8300      44.0000      10.0600      68.0000      16.0500      76.0000      18.2200      187.81
4      54.0000      13.5600      46.0000      10.7000      70.0000      16.3600      78.0000      18.4300      168.97
4      56.0000      14.1500      48.0000      11.2600      72.0000      16.7400      80.0000      18.5900      150.14
4      58.0000      14.7500      50.0000      12.1400      74.0000      17.6300      82.0000      18.6800      120.65
4      60.0000      14.9400      52.0000      12.8300      76.0000      18.2200      84.0000      19.1000      116.74
4      62.0000      15.3100      54.0000      13.5600      78.0000      18.4300      86.0000      19.2000      120.98
4      64.0000      15.6200      56.0000      14.1500      80.0000      18.5900      88.0000      19.2800      139.70
4      66.0000      15.9000      58.0000      14.7500      82.0000      18.6800      90.0000      19.5900      171.44
4      68.0000      16.0500      60.0000      14.9400      84.0000      19.1000      92.0000      19.8600      209.00
4      70.0000      16.3600      62.0000      15.3100      86.0000      19.2000      94.0000      20.1500      254.07
4      72.0000      16.7400      64.0000      15.6200      88.0000      19.2800      96.0000      20.4700      278.26
4      74.0000      17.6300      66.0000      15.9000      90.0000      19.5900      98.0000      20.7800      321.35
4      76.0000      18.2200      68.0000      16.0500      92.0000      19.8600     100.0000      21.0400      311.99
4      78.0000      18.4300      70.0000      16.3600      94.0000      20.1500     102.0000      21.2800      291.26
4      80.0000      18.5900      72.0000      16.7400      96.0000      20.4700     104.0000      21.5100      296.81
4      82.0000      18.6800      74.0000      17.6300      98.0000      20.7800     106.0000      21.6700      240.98
4      84.0000      19.1000      76.0000      18.2200     100.0000      21.0400     108.0000      21.8800      189.48
4      86.0000      19.2000      78.0000      18.4300     102.0000      21.2800     110.0000      22.0500      158.23
4       0.0000       0.0000      30.0000       5.7200      14.0000       1.5600      16.0000       1.7300      211.03
4       2.0000       0.0000      32.0000       6.2800      16.0000       1.7300      18.0000       2.2600      238.02
4       4.0000       0.0900      34.0000       6.8800      18.0000       2.2600      20.0000       2.8500      206.68
4       6.0000       0.3100      36.0000       7.4700      20.0000       2.8500      22.0000       3.2900      203.59
4       8.0000       0.3800      38.0000       8.1600      22.0000       3.2900      24.0000       3.9800      232.04
4      10.0000       0.5000      40.0000       8.8000      24.0000       3.9800      26.0000       4.5400      231.30
4      12.0000       0.9300      42.0000       9.3700      26.0000       4.5400      28.0000       5.0300      222.26
4      14.0000       1.5600      44.0000      10.0600      28.0000       5.0300      30.0000       5.7200      300.09
4      16.0000       1.7300      46.0000      10.7000      30.0000       5.7200      32.0000       6.2800      288.00
4      18.0000       2.2600      48.0000      11.2600      32.0000       6.2800      34.0000       6.8800      222.90
4      20.0000       2.8500      50.0000      12.1400      34.0000       6.8800      36.0000       7.4700      189.71
4      22.0000       3.2900      52.0000      12.8300      36.0000       7.4700      38.0000       8.1600      223.40
4      24.0000       3.9800      54.0000      13.5600      38.0000       8.1600      40.0000       8.8000      226.81
4      26.0000       4.5400      56.0000      14.1500      40.0000       8.8000      42.0000       9.3700      210.76
4      28.0000       5.0300      58.0000      14.7500      42.0000       9.3700      44.0000      10.0600      185.65
4      30.0000       5.7200      60.0000      14.9400      44.0000      10.0600      46.0000      10.7000      201.46
4      32.0000       6.2800      62.0000      15.3100      46.0000      10.7000      48.0000      11.2600      200.12
4      34.0000       6.8800      64.0000      15.6200      48.0000      11.2600      50.0000      12.1400      172.68
4      36.0000       7.4700      66.0000      15.9000      50.0000      12.1400      52.0000      12.8300      152.31
4      38.0000       8.1600      68.0000      16.0500      52.0000      12.8300      54.0000      13.5600      148.84
4      40.0000       8.8000      70.0000      16.3600      54.0000      13.5600      56.0000      14.1500      137.92
4      42.0000       9.3700      72.0000      16.7400      56.0000      14.1500      58.0000      14.7500      127.04
4      44.0000      10.0600      74.0000      17.6300      58.0000      14.7500      60.0000      14.9400      136.54
4      46.0000      10.7000      76.0000      18.2200      60.0000      14.9400      62.0000      15.3100      151.93
4      48.0000      11.2600      78.0000      18.4300      62.0000      15.3100      64.0000      15.6200      183.65
4      50.0000      12.1400      80.0000      18.5900      64.0000      15.6200      66.0000      15.9000      168.85
4      52.0000      12.8300      82.0000      18.6800      66.0000      15.9000      68.0000      16.0500      198.55
4      54.0000      13.5600      84.0000      19.1000      68.0000      16.0500      70.0000      16.3600      244.66
4      56.0000      14.1500      86.0000      19.2000      70.0000      16.3600      72.0000      16.7400      252.35
4      58.0000      14.7500      88.0000      19.2800      72.0000      16.7400      74.0000      17.6300      305.64
4      60.0000      14.9400      90.0000      19.5900      74.0000      17.6300      76.0000      18.2200      235.65
4      62.0000      15.3100      92.0000      19.8600      76.0000      18.2200      78.0000      18.4300      214.98
4      64.0000      15.6200      94.0000      20.1500      78.0000      18.4300      80.0000      18.5900      190.89
4      66.0000      15.9000      96.0000      20.4700      80.0000      18.5900      82.0000      18.6800      158.34
4      68.0000      16.0500      98.0000      20.7800      82.0000      18.6800      84.0000      19.1000      189.87
4      70.0000      16.3600     100.0000      21.0400      84.0000      19.1000      86.0000      19.2000      198.51
4      72.0000      16.7400     102.0000      21.2800      86.0000      19.2000      88.0000      19.2800      201.39
4      74.0000      17.6300     104.0000      21.5100      88.0000      19.2800      90.0000      19.5900      246.01
4      76.0000      18.2200     106.0000      21.6700      90.0000      19.5900      92.0000      19.8600      265.13
4      78.0000      18.4300     108.0000      21.8800      92.0000      19.8600      94.0000      20.1500      226.50
4      80.0000      18.5900     110.0000      22.0500      94.0000      20.1500      96.0000      20.4700      136.16
4       6.0000       0.3100       0.0000       0.0000      24.0000       3.9800      30.0000       5.7200      181.73
4       8.0000       0.3800       2.0000       0.0000      26.0000       4.5400      32.0000       6.2800      234.26
4      10.0000       0.5000       4.0000       0.0900      28.0000       5.0300      34.0000       6.8800      330.71
4      12.0000       0.9300       6.0000       0.3100      30.0000       5.7200      36.0000       7.4700      353.77
4      14.0000       1.5600       8.0000       0.3800      32.0000       6.2800      38.0000       8.1600      305.50
4      16.0000       1.7300      10.0000       0.5000      34.0000       6.8800      40.0000       8.8000      270.92
4      18.0000       2.2600      12.0000       0.9300      36.0000       7.4700      42.0000       9.3700      273.11
4      20.0000       2.8500      14.0000       1.5600      38.0000       8.1600      44.0000      10.0600      256.52
4      22.0000       3.2900      16.0000       1.7300      40.0000       8.8000      46.0000      10.7000      238.46
4      24.0000       3.9800      18.0000       2.2600      42.0000       9.3700      48.0000      11.2600      226.87
4      30.0000       5.7200      24.0000       3.9800      48.0000      11.2600      54.0000      13.5600      190.47
4      34.0000       6.8800      28.0000       5.0300      52.0000      12.8300      58.0000      14.7500      163.84
4      36.0000       7.4700      30.0000       5.7200      54.0000      13.5600      60.0000      14.9400      136.77
4      38.0000       8.1600      32.0000       6.2800      56.0000      14.1500      62.0000      15.3100      134.45
4      40.0000       8.8000      34.0000       6.8800      58.0000      14.7500      64.0000      15.6200      157.15
4      42.0000       9.3700      36.0000       7.4700      60.0000      14.9400      66.0000      15.9000      173.54
4      48.0000      11.2600      42.0000       9.3700      66.0000      15.9000      72.0000      16.7400      196.70
4      50.0000      12.1400      44.0000      10.0600      68.0000      16.0500      74.0000      17.6300      207.91
4      52.0000      12.8300      46.0000      10.7000      70.0000      16.3600      76.0000      18.2200      183.73
4      54.0000      13.5600      48.0000      11.2600      72.0000      16.7400      78.0000      18.4300      162.91
4      56.0000      14.1500      50.0000      12.1400      74.0000      17.6300      80.0000      18.5900      132.42
4      58.0000      14.7500      52.0000      12.8300      76.0000      18.2200      82.0000      18.6800      114.62
4      60.0000      14.9400      54.0000      13.5600      78.0000      18.4300      84.0000      19.1000      111.46
4      62.0000      15.3100      56.0000      14.1500      80.0000      18.5900      86.0000      19.2000      122.32
4      64.0000      15.6200      58.0000      14.7500      82.0000      18.6800      88.0000      19.2800      163.11
4      66.0000      15.9000      60.0000      14.9400      84.0000      19.1000      90.0000      19.5900      193.10
4      68.0000      16.0500      62.0000      15.3100      86.0000      19.2000      92.0000      19.8600      234.33
4      70.0000      16.3600      64.0000      15.6200      88.0000      19.2800      94.0000      20.1500      281.09
4      72.0000      16.7400      66.0000      15.9000      90.0000      19.5900      96.0000      20.4700      289.11
4      74.0000      17.6300      68.0000      16.0500      92.0000      19.8600      98.0000      20.7800      307.29
4      76.0000      18.2200      70.0000      16.3600      94.0000      20.1500     100.0000      21.0400      304.74
4      78.0000      18.4300      72.0000      16.7400      96.0000      20.4700     102.0000      21.2800      344.28
4      80.0000      18.5900      74.0000      17.6300      98.0000      20.7800     104.0000      21.5100      286.38
4      82.0000      18.6800      76.0000      18.2200     100.0000      21.0400     106.0000      21.6700      202.17
4      84.0000      19.1000      78.0000      18.4300     102.0000      21.2800     108.0000      21.8800      158.42
4      86.0000      19.2000      80.0000      18.5900     104.0000      21.5100     110.0000      22.0500      152.97
4       4.0000       0.0900       0.0000       0.0000      24.0000       3.9800      28.0000       5.0300      160.45
4       6.0000       0.3100       2.0000       0.0000      26.0000       4.5400      30.0000       5.7200      195.79
4       8.0000       0.3800       4.0000       0.0900      28.0000       5.0300      32.0000       6.2800      285.28
4      10.0000       0.5000       6.0000       0.3100      30.0000       5.7200      34.0000       6.8800      358.16
4      12.0000       0.9300       8.0000       0.3800      32.0000       6.2800      36.0000       7.4700      339.06
4      14.0000       1.5600      10.0000       0.5000      34.0000       6.8800      38.0000       8.1600      286.90
4      16.0000       1.7300      12.0000       0.9300      36.0000       7.4700      40.0000       8.8000      264.40
4      18.0000       2.2600      14.0000       1.5600      38.0000       8.1600      42.0000       9.3700      277.26
4      20.0000       2.8500      16.0000       1.7300      40.0000       8.8000      44.0000      10.0600      251.25
4      22.0000       3.2900      18.0000       2.2600      42.0000       9.3700      46.0000      10.7000      220.92
4      30.0000       5.7200      26.0000       4.5400      50.0000      12.1400      54.0000      13.5600      184.82
4      34.0000       6.8800      30.0000       5.7200      54.0000      13.5600      58.0000      14.7500      149.97
4      36.0000       7.4700      32.0000       6.2800      56.0000      14.1500      60.0000      14.9400      123.41
4      38.0000       8.1600      34.0000       6.8800      58.0000      14.7500      62.0000      15.3100      143.01
4      40.0000       8.8000      36.0000       7.4700      60.0000      14.9400      64.0000      15.6200      180.12
4      42.0000       9.3700      38.0000       8.1600      62.0000      15.3100      66.0000      15.9000      184.98
4      50.0000      12.1400      46.0000      10.7000      70.0000      16.3600      74.0000      17.6300      206.77
4      52.0000      12.8300      48.0000      11.2600      72.0000      16.7400      76.0000      18.2200      177.50
4      54.0000      13.5600      50.0000      12.1400      74.0000      17.6300      78.0000      18.4300      141.05
4      56.0000      14.1500      52.0000      12.8300      76.0000      18.2200      80.0000      18.5900      127.55
4      58.0000      14.7500      54.0000      13.5600      78.0000      18.4300      82.0000      18.6800      104.99
4      60.0000      14.9400      56.0000      14.1500      80.0000      18.5900      84.0000      19.1000      107.67
4      62.0000      15.3100      58.0000      14.7500      82.0000      18.6800      86.0000      19.2000      143.56
4      64.0000      15.6200      60.0000      14.9400      84.0000      19.1000      88.0000      19.2800      184.57
4      66.0000      15.9000      62.0000      15.3100      86.0000      19.2000      90.0000      19.5900      215.19
4      68.0000      16.0500      64.0000      15.6200      88.0000      19.2800      92.0000      19.8600      258.05
4      70.0000      16.3600      66.0000      15.9000      90.0000      19.5900      94.0000      20.1500      308.07
4      72.0000      16.7400      68.0000      16.0500      92.0000      19.8600      96.0000      20.4700      267.05
4      74.0000      17.6300      70.0000      16.3600      94.0000      20.1500      98.0000      20.7800      284.63
4      76.0000      18.2200      72.0000      16.7400      96.0000      20.4700     100.0000      21.0400      379.86
4      78.0000      18.4300      74.0000      17.6300      98.0000      20.7800     102.0000      21.2800      339.74
4      80.0000      18.5900      76.0000      18.2200     100.0000      21.0400     104.0000      21.5100      241.75
4      82.0000      18.6800      78.0000      18.4300     102.0000      21.2800     106.0000      21.6700      161.27
4      84.0000      19.1000      80.0000      18.5900     104.0000      21.5100     108.0000      21.8800      147.86
4      86.0000      19.2000      82.0000      18.6800     106.0000      21.6700     110.0000      22.0500      158.93
4       4.0000       0.0900       0.0000       0.0000      28.0000       5.0300      32.0000       6.2800      231.86
4       6.0000       0.3100       2.0000       0.0000      30.0000       5.7200      34.0000       6.8800      223.54
4       8.0000       0.3800       4.0000       0.0900      32.0000       6.2800      36.0000       7.4700      221.56
4      10.0000       0.5000       6.0000       0.3100      34.0000       6.8800      38.0000       8.1600      301.77
4      12.0000       0.9300       8.0000       0.3800      36.0000       7.4700      40.0000       8.8000      387.58
4      14.0000       1.5600      10.0000       0.5000      38.0000       8.1600      42.0000       9.3700      326.03
4      16.0000       1.7300      12.0000       0.9300      40.0000       8.8000      44.0000      10.0600      247.82
4      18.0000       2.2600      14.0000       1.5600      42.0000       9.3700      46.0000      10.7000      252.26
4      20.0000       2.8500      16.0000       1.7300      44.0000      10.0600      48.0000      11.2600      255.77
4      22.0000       3.2900      18.0000       2.2600      46.0000      10.7000      50.0000      12.1400      220.28
4      30.0000       5.7200      26.0000       4.5400      54.0000      13.5600      58.0000      14.7500      178.85
4      34.0000       6.8800      30.0000       5.7200      58.0000      14.7500      62.0000      15.3100      189.35
4      36.0000       7.4700      32.0000       6.2800      60.0000      14.9400      64.0000      15.6200      181.85
4      38.0000       8.1600      34.0000       6.8800      62.0000      15.3100      66.0000      15.9000      203.89
4      44.0000      10.0600      40.0000       8.8000      68.0000      16.0500      72.0000      16.7400      251.63
4      50.0000      12.1400      46.0000      10.7000      74.0000      17.6300      78.0000      18.4300      187.79
4      52.0000      12.8300      48.0000      11.2600      76.0000      18.2200      80.0000      18.5900      156.35
4      54.0000      13.5600      50.0000      12.1400      78.0000      18.4300      82.0000      18.6800      127.33
4      56.0000      14.1500      52.0000      12.8300      80.0000      18.5900      84.0000      19.1000      119.73
4      58.0000      14.7500      54.0000      13.5600      82.0000      18.6800      86.0000      19.2000      132.83
4      60.0000      14.9400      56.0000      14.1500      84.0000      19.1000      88.0000      19.2800      151.51
4      62.0000      15.3100      58.0000      14.7500      86.0000      19.2000      90.0000      19.5900      193.03
4      64.0000      15.6200      60.0000      14.9400      88.0000      19.2800      92.0000      19.8600      260.68
4      66.0000      15.9000      62.0000      15.3100      90.0000      19.5900      94.0000      20.1500      265.44
4      68.0000      16.0500      64.0000      15.6200      92.0000      19.8600      96.0000      20.4700      207.13
4      70.0000      16.3600      66.0000      15.9000      94.0000      20.1500      98.0000      20.7800      224.96
4      72.0000      16.7400      68.0000      16.0500      96.0000      20.4700     100.0000      21.0400      349.79
4      74.0000      17.6300      70.0000      16.3600      98.0000      20.7800     102.0000      21.2800      426.66
4      76.0000      18.2200      72.0000      16.7400     100.0000      21.0400     104.0000      21.5100      325.70
4      78.0000      18.4300      74.0000      17.6300     102.0000      21.2800     106.0000      21.6700      223.35
4      80.0000      18.5900      76.0000      18.2200     104.0000      21.5100     108.0000      21.8800      191.07
4      82.0000      18.6800      78.0000      18.4300     106.0000      21.6700     110.0000      22.0500      161.80
4      10.0000       0.5000       0.0000       0.0000      30.0000       5.7200      40.0000       8.8000      274.60
4      12.0000       0.9300       2.0000       0.0000      32.0000       6.2800      42.0000       9.3700      293.15
4      14.0000       1.5600       4.0000       0.0900      34.0000       6.8800      44.0000      10.0600      289.70
4      16.0000       1.7300       6.0000       0.3100      36.0000       7.4700      46.0000      10.7000      296.39
4      18.0000       2.2600       8.0000       0.3800      38.0000       8.1600      48.0000      11.2600      293.26
4      20.0000       2.8500      10.0000       0.5000      40.0000       8.8000      50.0000      12.1400      259.88
4      22.0000       3.2900      12.0000       0.9300      42.0000       9.3700      52.0000      12.8300      228.37
4      28.0000       5.0300      18.0000       2.2600      48.0000      11.2600      58.0000      14.7500      182.17
4      30.0000       5.7200      20.0000       2.8500      50.0000      12.1400      60.0000      14.9400      185.27
4      32.0000       6.2800      22.0000       3.2900      52.0000      12.8300      62.0000      15.3100      193.19
4      34.0000       6.8800      24.0000       3.9800      54.0000      13.5600      64.0000      15.6200      192.99
4      36.0000       7.4700      26.0000       4.5400      56.0000      14.1500      66.0000      15.9000      192.45
4      38.0000       8.1600      28.0000       5.0300      58.0000      14.7500      68.0000      16.0500      213.74
4      40.0000       8.8000      30.0000       5.7200      60.0000      14.9400      70.0000      16.3600      230.84
4      42.0000       9.3700      32.0000       6.2800      62.0000      15.3100      72.0000      16.7400      239.51
4      44.0000      10.0600      34.0000       6.8800      64.0000      15.6200      74.0000      17.6300      247.14
4      46.0000      10.7000      36.0000       7.4700      66.0000      15.9000      76.0000      18.2200      258.39
4      50.0000      12.1400      40.0000       8.8000      70.0000      16.3600      80.0000      18.5900      224.84
4      52.0000      12.8300      42.0000       9.3700      72.0000      16.7400      82.0000      18.6800      194.48
4      54.0000      13.5600      44.0000      10.0600      74.0000      17.6300      84.0000      19.1000      163.80
4      56.0000      14.1500      46.0000      10.7000      76.0000      18.2200      86.0000      19.2000      148.78
4      58.0000      14.7500      48.0000      11.2600      78.0000      18.4300      88.0000      19.2800      137.14
4      60.0000      14.9400      50.0000      12.1400      80.0000      18.5900      90.0000      19.5900      142.73
4      62.0000      15.3100      52.0000      12.8300      82.0000      18.6800      92.0000      19.8600      168.97
4      64.0000      15.6200      54.0000      13.5600      84.0000      19.1000      94.0000      20.1500      199.06
4      66.0000      15.9000      56.0000      14.1500      86.0000      19.2000      96.0000      20.4700      207.91
4      68.0000      16.0500      58.0000      14.7500      88.0000      19.2800      98.0000      20.7800      232.34
4      70.0000      16.3600      60.0000      14.9400      90.0000      19.5900     100.0000      21.0400      262.68
4      72.0000      16.7400      62.0000      15.3100      92.0000      19.8600     102.0000      21.2800      272.39
4      74.0000      17.6300      64.0000      15.6200      94.0000      20.1500     104.0000      21.5100      291.36
4      76.0000      18.2200      66.0000      15.9000      96.0000      20.4700     106.0000      21.6700      323.14
4      78.0000      18.4300      68.0000      16.0500      98.0000      20.7800     108.0000      21.8800      307.96
4      80.0000      18.5900      70.0000      16.3600     100.0000      21.0400     110.0000      22.0500      251.24
4       0.0000       0.0000      42.0000       9.3700      14.0000       1.5600      28.0000       5.0300      232.45
4       2.0000       0.0000      44.0000      10.0600      16.0000       1.7300      30.0000       5.7200      242.74
4       4.0000       0.0900      46.0000      10.7000      18.0000       2.2600      32.0000       6.2800      243.01
4       6.0000       0.3100      48.0000      11.2600      20.0000       2.8500      34.0000       6.8800      238.83
4       8.0000       0.3800      50.0000      12.1400      22.0000       3.2900      36.0000       7.4700      239.61
4      10.0000       0.5000      52.0000      12.8300      24.0000       3.9800      38.0000       8.1600      252.09
4      12.0000       0.9300      54.0000      13.5600      26.0000       4.5400      40.0000       8.8000      264.90
4      14.0000       1.5600      56.0000      14.1500      28.0000       5.0300      42.0000       9.3700      269.21
4      16.0000       1.7300      58.0000      14.7500      30.0000       5.7200      44.0000      10.0600      253.90
4      18.0000       2.2600      60.0000      14.9400      32.0000       6.2800      46.0000      10.7000      242.29
4      20.0000       2.8500      62.0000      15.3100      34.0000       6.8800      48.0000      11.2600      237.55
4      22.0000       3.2900      64.0000      15.6200      36.0000       7.4700      50.0000      12.1400      233.36
4      24.0000       3.9800      66.0000      15.9000      38.0000       8.1600      52.0000      12.8300      223.12
4      26.0000       4.5400      68.0000      16.0500      40.0000       8.8000      54.0000      13.5600      208.20
4      28.0000       5.0300      70.0000      16.3600      42.0000       9.3700      56.0000      14.1500      190.73
4      30.0000       5.7200      72.0000      16.7400      44.0000      10.0600      58.0000      14.7500      183.00
4      32.0000       6.2800      74.0000      17.6300      46.0000      10.7000      60.0000      14.9400      171.63
4      34.0000       6.8800      76.0000      18.2200      48.0000      11.2600      62.0000      15.3100      162.91
4      36.0000       7.4700      78.0000      18.4300      50.0000      12.1400      64.0000      15.6200      163.93
4      38.0000       8.1600      80.0000      18.5900      52.0000      12.8300      66.0000      15.9000      169.14
4      40.0000       8.8000      82.0000      18.6800      54.0000      13.5600      68.0000      16.0500      183.70
4      42.0000       9.3700      84.0000      19.1000      56.0000      14.1500      70.0000      16.3600      206.06
4      44.0000      10.0600      86.0000      19.2000      58.0000      14.7500      72.0000      16.7400      229.60
4      46.0000      10.7000      88.0000      19.2800      60.0000      14.9400      74.0000      17.6300      262.02
4      48.0000      11.2600      90.0000      19.5900      62.0000      15.3100      76.0000      18.2200      270.83
4      50.0000      12.1400      92.0000      19.8600      64.0000      15.6200      78.0000      18.4300      264.46
4      52.0000      12.8300      94.0000      20.1500      66.0000      15.9000      80.0000      18.5900      258.12
4      54.0000      13.5600      96.0000      20.4700      68.0000      16.0500      82.0000      18.6800      252.97
4      56.0000      14.1500      98.0000      20.7800      70.0000      16.3600      84.0000      19.1000      239.02
4      58.0000      14.7500     100.0000      21.0400      72.0000      16.7400      86.0000      19.2000      220.00
4      60.0000      14.9400     102.0000      21.2800      74.0000      17.6300      88.0000      19.2800      199.01
4      62.0000      15.3100     104.0000      21.5100      76.0000      18.2200      90.0000      19.5900      198.78
4      64.0000      15.6200     106.0000      21.6700      78.0000      18.4300      92.0000      19.8600      204.45
4      66.0000      15.9000     108.0000      21.8800      80.0000      18.5900      94.0000      20.1500      206.05
4      68.0000      16.0500     110.0000      22.0500      82.0000      18.6800      96.0000      20.4700      204.96
4       6.0000       0.3100       0.0000       0.0000      30.0000       5.7200      36.0000       7.4700      206.21
4       8.0000       0.3800       2.0000       0.0000      32.0000       6.2800      38.0000       8.1600      214.78
4      10.0000       0.5000       4.0000       0.0900      34.0000       6.8800      40.0000       8.8000      281.54
4      12.0000       0.9300       6.0000       0.3100      36.0000       7.4700      42.0000       9.3700      353.55
4      14.0000       1.5600       8.0000       0.3800      38.0000       8.1600      44.0000      10.0600      328.86
4      16.0000       1.7300      10.0000       0.5000      40.0000       8.8000      46.0000      10.7000      276.92
4      18.0000       2.2600      12.0000       0.9300      42.0000       9.3700      48.0000      11.2600      252.73
4      20.0000       2.8500      14.0000       1.5600      44.0000      10.0600      50.0000      12.1400      243.74
4      22.0000       3.2900      16.0000       1.7300      46.0000      10.7000      52.0000      12.8300      221.49
4      30.0000       5.7200      24.0000       3.9800      54.0000      13.5600      60.0000      14.9400      184.14
4      34.0000       6.8800      28.0000       5.0300      58.0000      14.7500      64.0000      15.6200      228.31
4      36.0000       7.4700      30.0000       5.7200      60.0000      14.9400      66.0000      15.9000      215.59
4      38.0000       8.1600      32.0000       6.2800      62.0000      15.3100      68.0000      16.0500      223.67
4      44.0000      10.0600      38.0000       8.1600      68.0000      16.0500      74.0000      17.6300      288.20
4      46.0000      10.7000      40.0000       8.8000      70.0000      16.3600      76.0000      18.2200      261.49
4      48.0000      11.2600      42.0000       9.3700      72.0000      16.7400      78.0000      18.4300      240.20
4      50.0000      12.1400      44.0000      10.0600      74.0000      17.6300      80.0000      18.5900      196.93
4      52.0000      12.8300      46.0000      10.7000      76.0000      18.2200      82.0000      18.6800      161.70
4      54.0000      13.5600      48.0000      11.2600      78.0000      18.4300      84.0000      19.1000      141.09
4      56.0000      14.1500      50.0000      12.1400      80.0000      18.5900      86.0000      19.2000      135.01
4      58.0000      14.7500      52.0000      12.8300      82.0000      18.6800      88.0000      19.2800      145.71
4      60.0000      14.9400      54.0000      13.5600      84.0000      19.1000      90.0000      19.5900      165.59
4      62.0000      15.3100      56.0000      14.1500      86.0000      19.2000      92.0000      19.8600      198.84
4      64.0000      15.6200      58.0000      14.7500      88.0000      19.2800      94.0000      20.1500      244.95
4      66.0000      15.9000      60.0000      14.9400      90.0000      19.5900      96.0000      20.4700      228.53
4      68.0000      16.0500      62.0000      15.3100      92.0000      19.8600      98.0000      20.7800      219.05
4      70.0000      16.3600      64.0000      15.6200      94.0000      20.1500     100.0000      21.0400      246.28
4      72.0000      16.7400      66.0000      15.9000      96.0000      20.4700     102.0000      21.2800      327.95
4      74.0000      17.6300      68.0000      16.0500      98.0000      20.7800     104.0000      21.5100      370.35
4      76.0000      18.2200      70.0000      16.3600     100.0000      21.0400     106.0000      21.6700      300.27
4      78.0000      18.4300      72.0000      16.7400     102.0000      21.2800     108.0000      21.8800      239.45
4      80.0000      18.5900      74.0000      17.6300     104.0000      21.5100     110.0000      22.0500      204.64
4       0.0000       0.0000      42.0000       9.3700      16.0000       1.7300      26.0000       4.5400      245.06
4       2.0000       0.0000      44.0000      10.0600      18.0000       2.2600      28.0000       5.0300      235.13
4       4.0000       0.0900      46.0000      10.7000      20.0000       2.8500      30.0000       5.7200      247.31
4       6.0000       0.3100      48.0000      11.2600      22.0000       3.2900      32.0000       6.2800      258.91
4       8.0000       0.3800      50.0000      12.1400      24.0000       3.9800      34.0000       6.8800      257.93
4      10.0000       0.5000      52.0000      12.8300      26.0000       4.5400      36.0000       7.4700      263.77
4      12.0000       0.9300      54.0000      13.5600      28.0000       5.0300      38.0000       8.1600      281.16
4      14.0000       1.5600      56.0000      14.1500      30.0000       5.7200      40.0000       8.8000      268.09
4      16.0000       1.7300      58.0000      14.7500      32.0000       6.2800      42.0000       9.3700      250.90
4      18.0000       2.2600      60.0000      14.9400      34.0000       6.8800      44.0000      10.0600      247.06
4      20.0000       2.8500      62.0000      15.3100      36.0000       7.4700      46.0000      10.7000      249.90
4      22.0000       3.2900      64.0000      15.6200      38.0000       8.1600      48.0000      11.2600      239.45
4      24.0000       3.9800      66.0000      15.9000      40.0000       8.8000      50.0000      12.1400      226.26
4      26.0000       4.5400      68.0000      16.0500      42.0000       9.3700      52.0000      12.8300      209.99
4      28.0000       5.0300      70.0000      16.3600      44.0000      10.0600      54.0000      13.5600      195.76
4      30.0000       5.7200      72.0000      16.7400      46.0000      10.7000      56.0000      14.1500      183.04
4      32.0000       6.2800      74.0000      17.6300      48.0000      11.2600      58.0000      14.7500      165.02
4      34.0000       6.8800      76.0000      18.2200      50.0000      12.1400      60.0000      14.9400      156.32
4      36.0000       7.4700      78.0000      18.4300      52.0000      12.8300      62.0000      15.3100      156.28
4      38.0000       8.1600      80.0000      18.5900      54.0000      13.5600      64.0000      15.6200      168.85
4      40.0000       8.8000      82.0000      18.6800      56.0000      14.1500      66.0000      15.9000      183.23
4      42.0000       9.3700      84.0000      19.1000      58.0000      14.7500      68.0000      16.0500      204.65
4      44.0000      10.0600      86.0000      19.2000      60.0000      14.9400      70.0000      16.3600      231.97
4      46.0000      10.7000      88.0000      19.2800      62.0000      15.3100      72.0000      16.7400      257.46
4      48.0000      11.2600      90.0000      19.5900      64.0000      15.6200      74.0000      17.6300      283.42
4      50.0000      12.1400      92.0000      19.8600      66.0000      15.9000      76.0000      18.2200      286.00
4      52.0000      12.8300      94.0000      20.1500      68.0000      16.0500      78.0000      18.4300      280.26
4      54.0000      13.5600      96.0000      20.4700      70.0000      16.3600      80.0000      18.5900      271.85
4      56.0000      14.1500      98.0000      20.7800      72.0000      16.7400      82.0000      18.6800      245.48
4      58.0000      14.7500     100.0000      21.0400      74.0000      17.6300      84.0000      19.1000      211.50
4      60.0000      14.9400     102.0000      21.2800      76.0000      18.2200      86.0000      19.2000      198.97
4      62.0000      15.3100     104.0000      21.5100      78.0000      18.4300      88.0000      19.2800      195.39
4      64.0000      15.6200     106.0000      21.6700      80.0000      18.5900      90.0000      19.5900      204.84
4      66.0000      15.9000     108.0000      21.8800      82.0000      18.6800      92.0000      19.8600      224.66
4      68.0000      16.0500     110.0000      22.0500      84.0000      19.1000      94.0000      20.1500      231.16
4       8.0000       0.3800       0.0000       0.0000      32.0000       6.2800      40.0000       8.8000      211.39
4      10.0000       0.5000       2.0000       0.0000      34.0000       6.8800      42.0000       9.3700      263.81
4      12.0000       0.9300       4.0000       0.0900      36.0000       7.4700      44.0000      10.0600      318.04
4      14.0000       1.5600       6.0000       0.3100      38.0000       8.1600      46.0000      10.7000      313.01
4      16.0000       1.7300       8.0000       0.3800      40.0000       8.8000      48.0000      11.2600      289.10
4      18.0000       2.2600      10.0000       0.5000      42.0000       9.3700      50.0000      12.1400      264.12
4      20.0000       2.8500      12.0000       0.9300      44.0000      10.0600      52.0000      12.8300      235.57
4      22.0000       3.2900      14.0000       1.5600      46.0000      10.7000      54.0000      13.5600      214.92
4      28.0000       5.0300      20.0000       2.8500      52.0000      12.8300      60.0000      14.9400      176.87
4      30.0000       5.7200      22.0000       3.2900      54.0000      13.5600      62.0000      15.3100      196.43
4      34.0000       6.8800      26.0000       4.5400      58.0000      14.7500      66.0000      15.9000      236.77
4      36.0000       7.4700      28.0000       5.0300      60.0000      14.9400      68.0000      16.0500      249.75
4      38.0000       8.1600      30.0000       5.7200      62.0000      15.3100      70.0000      16.3600      266.22
4      42.0000       9.3700      34.0000       6.8800      66.0000      15.9000      74.0000      17.6300      299.44
4      44.0000      10.0600      36.0000       7.4700      68.0000      16.0500      76.0000      18.2200      299.78
4      46.0000      10.7000      38.0000       8.1600      70.0000      16.3600      78.0000      18.4300      275.04
4      48.0000      11.2600      40.0000       8.8000      72.0000      16.7400      80.0000      18.5900      247.57
4      50.0000      12.1400      42.0000       9.3700      74.0000      17.6300      82.0000      18.6800      196.70
4      52.0000      12.8300      44.0000      10.0600      76.0000      18.2200      84.0000      19.1000      175.35
4      54.0000      13.5600      46.0000      10.7000      78.0000      18.4300      86.0000      19.2000      159.43
4      56.0000      14.1500      48.0000      11.2600      80.0000      18.5900      88.0000      19.2800      150.54
4      58.0000      14.7500      50.0000      12.1400      82.0000      18.6800      90.0000      19.5900      161.47
4      60.0000      14.9400      52.0000      12.8300      84.0000      19.1000      92.0000      19.8600      179.95
4      62.0000      15.3100      54.0000      13.5600      86.0000      19.2000      94.0000      20.1500      198.81
4      64.0000      15.6200      56.0000      14.1500      88.0000      19.2800      96.0000      20.4700      216.67
4      66.0000      15.9000      58.0000      14.7500      90.0000      19.5900      98.0000      20.7800      221.56
4      68.0000      16.0500      60.0000      14.9400      92.0000      19.8600     100.0000      21.0400      229.18
4      70.0000      16.3600      62.0000      15.3100      94.0000      20.1500     102.0000      21.2800      250.02
4      72.0000      16.7400      64.0000      15.6200      96.0000      20.4700     104.0000      21.5100      295.08
4      74.0000      17.6300      66.0000      15.9000      98.0000      20.7800     106.0000      21.6700      330.98
4      76.0000      18.2200      68.0000      16.0500     100.0000      21.0400     108.0000      21.8800      282.82
4      78.0000      18.4300      70.0000      16.3600     102.0000      21.2800     110.0000      22.0500      241.05
4       0.0000       0.0000      42.0000       9.3700      18.0000       2.2600      24.0000       3.9800      242.96
4       2.0000       0.0000      44.0000      10.0600      20.0000       2.8500      26.0000       4.5400      244.68
4       4.0000       0.0900      46.0000      10.7000      22.0000       3.2900      28.0000       5.0300      242.01
4       6.0000       0.3100      48.0000      11.2600      24.0000       3.9800      30.0000       5.7200      258.22
4       8.0000       0.3800      50.0000      12.1400      26.0000       4.5400      32.0000       6.2800      280.60
4      10.0000       0.5000      52.0000      12.8300      28.0000       5.0300      34.0000       6.8800      298.23
4      12.0000       0.9300      54.0000      13.5600      30.0000       5.7200      36.0000       7.4700      272.50
4      14.0000       1.5600      56.0000      14.1500      32.0000       6.2800      38.0000       8.1600      249.66
4      16.0000       1.7300      58.0000      14.7500      34.0000       6.8800      40.0000       8.8000      253.55
4      18.0000       2.2600      60.0000      14.9400      36.0000       7.4700      42.0000       9.3700      267.45
[truncated: 1,858,337 more chars]
