# Supplementary material for: Integrated geoelectrical and geological data sets for shallow structure characterization of the southern margin of the Krzeszowice Graben (Southern Poland)
Source: Data Brief. 2019 Jun 20;25:104157. doi: 10.1016/j.dib.2019.104157 (PMC6624450; doi:10.1016/j.dib.2019.104157)
Supplement: Supplementary file 1 [file mmc1.zip › Appendix A/Field data/INV/smooth/NWG-2-combined_array.INV]

NWG-2-mix
      2.0000
11
0
Type of measurement (0=resistivity,1=resistance)
0
1825
2
0
    4       2.0000      17.1700       0.0000      17.4600       4.0000      17.3200       6.0000      17.4900      101.61
    4       4.0000      17.3200       2.0000      17.1700       6.0000      17.4900       8.0000      17.5800      128.68
    4       6.0000      17.4900       4.0000      17.3200       8.0000      17.5800      10.0000      17.8200      112.56
    4       8.0000      17.5800       6.0000      17.4900      10.0000      17.8200      12.0000      18.0700      84.393
    4      10.0000      17.8200       8.0000      17.5800      12.0000      18.0700      14.0000      18.3400      98.136
    4      12.0000      18.0700      10.0000      17.8200      14.0000      18.3400      16.0000      18.6500      118.77
    4      14.0000      18.3400      12.0000      18.0700      16.0000      18.6500      18.0000      18.9400      146.21
    4      16.0000      18.6500      14.0000      18.3400      18.0000      18.9400      20.0000      19.2800      123.05
    4      18.0000      18.9400      16.0000      18.6500      20.0000      19.2800      22.0000      19.6400      117.26
    4      20.0000      19.2800      18.0000      18.9400      22.0000      19.6400      24.0000      20.0300      114.73
    4      22.0000      19.6400      20.0000      19.2800      24.0000      20.0300      26.0000      20.4300      111.72
    4      24.0000      20.0300      22.0000      19.6400      26.0000      20.4300      28.0000      20.8400      108.01
    4      26.0000      20.4300      24.0000      20.0300      28.0000      20.8400      30.0000      21.1900      155.54
    4      28.0000      20.8400      26.0000      20.4300      30.0000      21.1900      32.0000      21.4800      205.41
    4      32.0000      21.4800      30.0000      21.1900      34.0000      21.8100      36.0000      22.1400      221.06
    4      34.0000      21.8100      32.0000      21.4800      36.0000      22.1400      38.0000      22.4700      231.47
    4      36.0000      22.1400      34.0000      21.8100      38.0000      22.4700      40.0000      22.7900      234.46
    4      38.0000      22.4700      36.0000      22.1400      40.0000      22.7900      42.0000      23.1200      255.93
    4      40.0000      22.7900      38.0000      22.4700      42.0000      23.1200      44.0000      23.4400      249.25
    4      42.0000      23.1200      40.0000      22.7900      44.0000      23.4400      46.0000      23.7700      293.77
    4      44.0000      23.4400      42.0000      23.1200      46.0000      23.7700      48.0000      24.0600      300.04
    4      46.0000      23.7700      44.0000      23.4400      48.0000      24.0600      50.0000      24.3200      355.70
    4      48.0000      24.0600      46.0000      23.7700      50.0000      24.3200      52.0000      24.5400      320.23
    4      50.0000      24.3200      48.0000      24.0600      52.0000      24.5400      54.0000      24.7400      279.65
    4      52.0000      24.5400      50.0000      24.3200      54.0000      24.7400      56.0000      25.0400      211.97
    4      54.0000      24.7400      52.0000      24.5400      56.0000      25.0400      58.0000      25.2100      222.02
    4      56.0000      25.0400      54.0000      24.7400      58.0000      25.2100      60.0000      25.5600      183.43
    4      58.0000      25.2100      56.0000      25.0400      60.0000      25.5600      62.0000      25.8900      220.97
    4      60.0000      25.5600      58.0000      25.2100      62.0000      25.8900      64.0000      26.1700      197.40
    4      62.0000      25.8900      60.0000      25.5600      64.0000      26.1700      66.0000      26.3800      168.91
    4      64.0000      26.1700      62.0000      25.8900      66.0000      26.3800      68.0000      26.5800      180.62
    4      66.0000      26.3800      64.0000      26.1700      68.0000      26.5800      70.0000      26.8300      210.26
    4      68.0000      26.5800      66.0000      26.3800      70.0000      26.8300      72.0000      26.9000      220.18
    4      74.0000      26.9900      72.0000      26.9000      76.0000      27.1800      78.0000      27.3800      161.56
    4      76.0000      27.1800      74.0000      26.9900      78.0000      27.3800      80.0000      27.5900      134.82
    4      78.0000      27.3800      76.0000      27.1800      80.0000      27.5900      82.0000      27.7100      142.86
    4      92.0000      28.7000      90.0000      28.5100      94.0000      28.8800      96.0000      29.1400      152.32
    4      94.0000      28.8800      92.0000      28.7000      96.0000      29.1400      98.0000      29.3400      195.61
    4      96.0000      29.1400      94.0000      28.8800      98.0000      29.3400     100.0000      29.5600      293.41
    4      98.0000      29.3400      96.0000      29.1400     100.0000      29.5600     102.0000      29.7800      386.94
    4       0.0000      17.4600       6.0000      17.4900       2.0000      17.1700       4.0000      17.3200      97.045
    4       2.0000      17.1700       8.0000      17.5800       4.0000      17.3200       6.0000      17.4900      106.68
    4       4.0000      17.3200      10.0000      17.8200       6.0000      17.4900       8.0000      17.5800      109.73
    4       6.0000      17.4900      12.0000      18.0700       8.0000      17.5800      10.0000      17.8200      110.07
    4       8.0000      17.5800      14.0000      18.3400      10.0000      17.8200      12.0000      18.0700      109.24
    4      10.0000      17.8200      16.0000      18.6500      12.0000      18.0700      14.0000      18.3400      125.06
    4      12.0000      18.0700      18.0000      18.9400      14.0000      18.3400      16.0000      18.6500      123.34
    4      14.0000      18.3400      20.0000      19.2800      16.0000      18.6500      18.0000      18.9400      133.29
    4      16.0000      18.6500      22.0000      19.6400      18.0000      18.9400      20.0000      19.2800      116.43
    4      18.0000      18.9400      24.0000      20.0300      20.0000      19.2800      22.0000      19.6400      107.13
    4      20.0000      19.2800      26.0000      20.4300      22.0000      19.6400      24.0000      20.0300      105.49
    4      22.0000      19.6400      28.0000      20.8400      24.0000      20.0300      26.0000      20.4300      124.71
    4      24.0000      20.0300      30.0000      21.1900      26.0000      20.4300      28.0000      20.8400      135.73
    4      26.0000      20.4300      32.0000      21.4800      28.0000      20.8400      30.0000      21.1900      170.73
    4      28.0000      20.8400      34.0000      21.8100      30.0000      21.1900      32.0000      21.4800      183.43
    4      30.0000      21.1900      36.0000      22.1400      32.0000      21.4800      34.0000      21.8100      203.65
    4      32.0000      21.4800      38.0000      22.4700      34.0000      21.8100      36.0000      22.1400      198.76
    4      34.0000      21.8100      40.0000      22.7900      36.0000      22.1400      38.0000      22.4700      209.40
    4      36.0000      22.1400      42.0000      23.1200      38.0000      22.4700      40.0000      22.7900      211.10
    4      38.0000      22.4700      44.0000      23.4400      40.0000      22.7900      42.0000      23.1200      239.23
    4      40.0000      22.7900      46.0000      23.7700      42.0000      23.1200      44.0000      23.4400      244.04
    4      42.0000      23.1200      48.0000      24.0600      44.0000      23.4400      46.0000      23.7700      286.34
    4      44.0000      23.4400      50.0000      24.3200      46.0000      23.7700      48.0000      24.0600      275.82
    4      46.0000      23.7700      52.0000      24.5400      48.0000      24.0600      50.0000      24.3200      283.18
    4      48.0000      24.0600      54.0000      24.7400      50.0000      24.3200      52.0000      24.5400      250.51
    4      50.0000      24.3200      56.0000      25.0400      52.0000      24.5400      54.0000      24.7400      239.50
    4      52.0000      24.5400      58.0000      25.2100      54.0000      24.7400      56.0000      25.0400      195.42
    4      54.0000      24.7400      60.0000      25.5600      56.0000      25.0400      58.0000      25.2100      211.75
    4      56.0000      25.0400      62.0000      25.8900      58.0000      25.2100      60.0000      25.5600      188.91
    4      58.0000      25.2100      64.0000      26.1700      60.0000      25.5600      62.0000      25.8900      182.60
    4      60.0000      25.5600      66.0000      26.3800      62.0000      25.8900      64.0000      26.1700      168.16
    4      62.0000      25.8900      68.0000      26.5800      64.0000      26.1700      66.0000      26.3800      171.93
    4      64.0000      26.1700      70.0000      26.8300      66.0000      26.3800      68.0000      26.5800      176.41
    4      66.0000      26.3800      72.0000      26.9000      68.0000      26.5800      70.0000      26.8300      193.24
    4      68.0000      26.5800      74.0000      26.9900      70.0000      26.8300      72.0000      26.9000      174.90
    4      70.0000      26.8300      76.0000      27.1800      72.0000      26.9000      74.0000      26.9900      170.47
    4      72.0000      26.9000      78.0000      27.3800      74.0000      26.9900      76.0000      27.1800      140.95
    4      74.0000      26.9900      80.0000      27.5900      76.0000      27.1800      78.0000      27.3800      122.26
    4      76.0000      27.1800      82.0000      27.7100      78.0000      27.3800      80.0000      27.5900      127.81
    4      78.0000      27.3800      84.0000      27.8400      80.0000      27.5900      82.0000      27.7100      117.66
    4      92.0000      28.7000      98.0000      29.3400      94.0000      28.8800      96.0000      29.1400      170.35
    4      94.0000      28.8800     100.0000      29.5600      96.0000      29.1400      98.0000      29.3400      223.78
    4      96.0000      29.1400     102.0000      29.7800      98.0000      29.3400     100.0000      29.5600      313.26
    4     102.0000      29.7800     108.0000      30.4900     104.0000      30.0000     106.0000      30.2200      345.27
    4     104.0000      30.0000     110.0000      30.7000     106.0000      30.2200     108.0000      30.4900      256.51
    4       2.0000      17.1700       0.0000      17.4600       6.0000      17.4900       8.0000      17.5800      86.041
    4       4.0000      17.3200       2.0000      17.1700       8.0000      17.5800      10.0000      17.8200      97.282
    4       6.0000      17.4900       4.0000      17.3200      10.0000      17.8200      12.0000      18.0700      103.21
    4       8.0000      17.5800       6.0000      17.4900      12.0000      18.0700      14.0000      18.3400      128.74
    4      10.0000      17.8200       8.0000      17.5800      14.0000      18.3400      16.0000      18.6500      144.93
    4      12.0000      18.0700      10.0000      17.8200      16.0000      18.6500      18.0000      18.9400      160.79
    4      14.0000      18.3400      12.0000      18.0700      18.0000      18.9400      20.0000      19.2800      123.92
    4      16.0000      18.6500      14.0000      18.3400      20.0000      19.2800      22.0000      19.6400      91.081
    4      18.0000      18.9400      16.0000      18.6500      22.0000      19.6400      24.0000      20.0300      95.808
    4      20.0000      19.2800      18.0000      18.9400      24.0000      20.0300      26.0000      20.4300      91.296
    4      22.0000      19.6400      20.0000      19.2800      26.0000      20.4300      28.0000      20.8400      81.601
    4      24.0000      20.0300      22.0000      19.6400      28.0000      20.8400      30.0000      21.1900      97.631
    4      26.0000      20.4300      24.0000      20.0300      30.0000      21.1900      32.0000      21.4800      146.25
    4      28.0000      20.8400      26.0000      20.4300      32.0000      21.4800      34.0000      21.8100      129.35
    4      30.0000      21.1900      28.0000      20.8400      34.0000      21.8100      36.0000      22.1400      156.31
    4      32.0000      21.4800      30.0000      21.1900      36.0000      22.1400      38.0000      22.4700      165.05
    4      34.0000      21.8100      32.0000      21.4800      38.0000      22.4700      40.0000      22.7900      185.21
    4      36.0000      22.1400      34.0000      21.8100      40.0000      22.7900      42.0000      23.1200      199.02
    4      38.0000      22.4700      36.0000      22.1400      42.0000      23.1200      44.0000      23.4400      183.50
    4      40.0000      22.7900      38.0000      22.4700      44.0000      23.4400      46.0000      23.7700      188.90
    4      42.0000      23.1200      40.0000      22.7900      46.0000      23.7700      48.0000      24.0600      211.73
    4      44.0000      23.4400      42.0000      23.1200      48.0000      24.0600      50.0000      24.3200      263.38
    4      46.0000      23.7700      44.0000      23.4400      50.0000      24.3200      52.0000      24.5400      313.27
    4      48.0000      24.0600      46.0000      23.7700      52.0000      24.5400      54.0000      24.7400      294.86
    4      50.0000      24.3200      48.0000      24.0600      54.0000      24.7400      56.0000      25.0400      248.95
    4      52.0000      24.5400      50.0000      24.3200      56.0000      25.0400      58.0000      25.2100      232.16
    4      54.0000      24.7400      52.0000      24.5400      58.0000      25.2100      60.0000      25.5600      227.33
    4      56.0000      25.0400      54.0000      24.7400      60.0000      25.5600      62.0000      25.8900      200.73
    4      58.0000      25.2100      56.0000      25.0400      62.0000      25.8900      64.0000      26.1700      195.91
    4      60.0000      25.5600      58.0000      25.2100      64.0000      26.1700      66.0000      26.3800      196.46
    4      62.0000      25.8900      60.0000      25.5600      66.0000      26.3800      68.0000      26.5800      167.63
    4      64.0000      26.1700      62.0000      25.8900      68.0000      26.5800      70.0000      26.8300      114.07
    4      66.0000      26.3800      64.0000      26.1700      70.0000      26.8300      72.0000      26.9000      143.56
    4      68.0000      26.5800      66.0000      26.3800      72.0000      26.9000      74.0000      26.9900      145.47
    4      70.0000      26.8300      68.0000      26.5800      74.0000      26.9900      76.0000      27.1800      134.39
    4      72.0000      26.9000      70.0000      26.8300      76.0000      27.1800      78.0000      27.3800      111.43
    4      74.0000      26.9900      72.0000      26.9000      78.0000      27.3800      80.0000      27.5900      87.953
    4      76.0000      27.1800      74.0000      26.9900      80.0000      27.5900      82.0000      27.7100      68.146
    4      78.0000      27.3800      76.0000      27.1800      82.0000      27.7100      84.0000      27.8400      52.947
    4      80.0000      27.5900      78.0000      27.3800      84.0000      27.8400      86.0000      28.0600      59.604
    4      82.0000      27.7100      80.0000      27.5900      86.0000      28.0600      88.0000      28.2700      41.654
    4      84.0000      27.8400      82.0000      27.7100      88.0000      28.2700      90.0000      28.5100      34.848
    4      86.0000      28.0600      84.0000      27.8400      90.0000      28.5100      92.0000      28.7000      40.348
    4      88.0000      28.2700      86.0000      28.0600      92.0000      28.7000      94.0000      28.8800      43.044
    4      90.0000      28.5100      88.0000      28.2700      94.0000      28.8800      96.0000      29.1400      48.129
    4      92.0000      28.7000      90.0000      28.5100      96.0000      29.1400      98.0000      29.3400      78.513
    4      94.0000      28.8800      92.0000      28.7000      98.0000      29.3400     100.0000      29.5600      85.291
    4      96.0000      29.1400      94.0000      28.8800     100.0000      29.5600     102.0000      29.7800      140.80
    4      98.0000      29.3400      96.0000      29.1400     102.0000      29.7800     104.0000      30.0000      195.64
    4     100.0000      29.5600      98.0000      29.3400     104.0000      30.0000     106.0000      30.2200      234.54
    4     102.0000      29.7800     100.0000      29.5600     106.0000      30.2200     108.0000      30.4900      202.52
    4       4.0000      17.3200       0.0000      17.4600       8.0000      17.5800      12.0000      18.0700      98.151
    4       6.0000      17.4900       2.0000      17.1700      10.0000      17.8200      14.0000      18.3400      122.56
    4       8.0000      17.5800       4.0000      17.3200      12.0000      18.0700      16.0000      18.6500      149.01
    4      10.0000      17.8200       6.0000      17.4900      14.0000      18.3400      18.0000      18.9400      158.75
    4      12.0000      18.0700       8.0000      17.5800      16.0000      18.6500      20.0000      19.2800      153.62
    4      14.0000      18.3400      10.0000      17.8200      18.0000      18.9400      22.0000      19.6400      117.84
    4      16.0000      18.6500      12.0000      18.0700      20.0000      19.2800      24.0000      20.0300      91.692
    4      18.0000      18.9400      14.0000      18.3400      22.0000      19.6400      26.0000      20.4300      90.843
    4      20.0000      19.2800      16.0000      18.6500      24.0000      20.0300      28.0000      20.8400      85.024
    4      22.0000      19.6400      18.0000      18.9400      26.0000      20.4300      30.0000      21.1900      78.516
    4      24.0000      20.0300      20.0000      19.2800      28.0000      20.8400      32.0000      21.4800      89.991
    4      26.0000      20.4300      22.0000      19.6400      30.0000      21.1900      34.0000      21.8100      115.35
    4      28.0000      20.8400      24.0000      20.0300      32.0000      21.4800      36.0000      22.1400      117.43
    4      30.0000      21.1900      26.0000      20.4300      34.0000      21.8100      38.0000      22.4700      128.89
    4      32.0000      21.4800      28.0000      20.8400      36.0000      22.1400      40.0000      22.7900      141.55
    4      34.0000      21.8100      30.0000      21.1900      38.0000      22.4700      42.0000      23.1200      160.67
    4      36.0000      22.1400      32.0000      21.4800      40.0000      22.7900      44.0000      23.4400      167.50
    4      38.0000      22.4700      34.0000      21.8100      42.0000      23.1200      46.0000      23.7700      159.11
    4      40.0000      22.7900      36.0000      22.1400      44.0000      23.4400      48.0000      24.0600      161.55
    4      42.0000      23.1200      38.0000      22.4700      46.0000      23.7700      50.0000      24.3200      180.29
    4      44.0000      23.4400      40.0000      22.7900      48.0000      24.0600      52.0000      24.5400      224.96
    4      46.0000      23.7700      42.0000      23.1200      50.0000      24.3200      54.0000      24.7400      276.34
    4      48.0000      24.0600      44.0000      23.4400      52.0000      24.5400      56.0000      25.0400      278.83
    4      50.0000      24.3200      46.0000      23.7700      54.0000      24.7400      58.0000      25.2100      256.64
    4      52.0000      24.5400      48.0000      24.0600      56.0000      25.0400      60.0000      25.5600      244.77
    4      54.0000      24.7400      50.0000      24.3200      58.0000      25.2100      62.0000      25.8900      229.26
    4      56.0000      25.0400      52.0000      24.5400      60.0000      25.5600      64.0000      26.1700      198.92
    4      58.0000      25.2100      54.0000      24.7400      62.0000      25.8900      66.0000      26.3800      186.42
    4      60.0000      25.5600      56.0000      25.0400      64.0000      26.1700      68.0000      26.5800      191.47
    4      62.0000      25.8900      58.0000      25.2100      66.0000      26.3800      70.0000      26.8300      158.11
    4      64.0000      26.1700      60.0000      25.5600      68.0000      26.5800      72.0000      26.9000      105.87
    4      66.0000      26.3800      62.0000      25.8900      70.0000      26.8300      74.0000      26.9900      110.46
    4      68.0000      26.5800      64.0000      26.1700      72.0000      26.9000      76.0000      27.1800      113.56
    4      70.0000      26.8300      66.0000      26.3800      74.0000      26.9900      78.0000      27.3800      108.28
    4      72.0000      26.9000      68.0000      26.5800      76.0000      27.1800      80.0000      27.5900      87.230
    4      74.0000      26.9900      70.0000      26.8300      78.0000      27.3800      82.0000      27.7100      64.267
    4      76.0000      27.1800      72.0000      26.9000      80.0000      27.5900      84.0000      27.8400      50.210
    4      78.0000      27.3800      74.0000      26.9900      82.0000      27.7100      86.0000      28.0600      39.201
    4      80.0000      27.5900      76.0000      27.1800      84.0000      27.8400      88.0000      28.2700      39.313
    4      82.0000      27.7100      78.0000      27.3800      86.0000      28.0600      90.0000      28.5100      28.655
    4      84.0000      27.8400      80.0000      27.5900      88.0000      28.2700      92.0000      28.7000      24.889
    4      86.0000      28.0600      82.0000      27.7100      90.0000      28.5100      94.0000      28.8800      28.340
    4      88.0000      28.2700      84.0000      27.8400      92.0000      28.7000      96.0000      29.1400      30.720
    4      90.0000      28.5100      86.0000      28.0600      94.0000      28.8800      98.0000      29.3400      35.514
    4      92.0000      28.7000      88.0000      28.2700      96.0000      29.1400     100.0000      29.5600      53.977
    4      94.0000      28.8800      90.0000      28.5100      98.0000      29.3400     102.0000      29.7800      62.048
    4      96.0000      29.1400      92.0000      28.7000     100.0000      29.5600     104.0000      30.0000      95.905
    4      98.0000      29.3400      94.0000      28.8800     102.0000      29.7800     106.0000      30.2200      130.85
    4     100.0000      29.5600      96.0000      29.1400     104.0000      30.0000     108.0000      30.4900      150.91
    4     102.0000      29.7800      98.0000      29.3400     106.0000      30.2200     110.0000      30.7000      131.97
    4       2.0000      17.1700       0.0000      17.4600       8.0000      17.5800      10.0000      17.8200      83.435
    4       4.0000      17.3200       2.0000      17.1700      10.0000      17.8200      12.0000      18.0700      114.16
    4       6.0000      17.4900       4.0000      17.3200      12.0000      18.0700      14.0000      18.3400      159.50
    4       8.0000      17.5800       6.0000      17.4900      14.0000      18.3400      16.0000      18.6500      169.43
    4      10.0000      17.8200       8.0000      17.5800      16.0000      18.6500      18.0000      18.9400      170.79
    4      12.0000      18.0700      10.0000      17.8200      18.0000      18.9400      20.0000      19.2800      126.82
    4      14.0000      18.3400      12.0000      18.0700      20.0000      19.2800      22.0000      19.6400      100.96
    4      16.0000      18.6500      14.0000      18.3400      22.0000      19.6400      24.0000      20.0300      81.686
    4      18.0000      18.9400      16.0000      18.6500      24.0000      20.0300      26.0000      20.4300      88.180
    4      20.0000      19.2800      18.0000      18.9400      26.0000      20.4300      28.0000      20.8400      68.426
    4      22.0000      19.6400      20.0000      19.2800      28.0000      20.8400      30.0000      21.1900      82.286
    4      24.0000      20.0300      22.0000      19.6400      30.0000      21.1900      32.0000      21.4800      84.429
    4      26.0000      20.4300      24.0000      20.0300      32.0000      21.4800      34.0000      21.8100      92.470
    4      30.0000      21.1900      28.0000      20.8400      36.0000      22.1400      38.0000      22.4700      113.47
    4      32.0000      21.4800      30.0000      21.1900      38.0000      22.4700      40.0000      22.7900      134.46
    4      34.0000      21.8100      32.0000      21.4800      40.0000      22.7900      42.0000      23.1200      150.78
    4      36.0000      22.1400      34.0000      21.8100      42.0000      23.1200      44.0000      23.4400      139.06
    4      38.0000      22.4700      36.0000      22.1400      44.0000      23.4400      46.0000      23.7700      143.84
    4      40.0000      22.7900      38.0000      22.4700      46.0000      23.7700      48.0000      24.0600      137.87
    4      42.0000      23.1200      40.0000      22.7900      48.0000      24.0600      50.0000      24.3200      176.41
    4      44.0000      23.4400      42.0000      23.1200      50.0000      24.3200      52.0000      24.5400      220.63
    4      46.0000      23.7700      44.0000      23.4400      52.0000      24.5400      54.0000      24.7400      286.07
    4      48.0000      24.0600      46.0000      23.7700      54.0000      24.7400      56.0000      25.0400      259.55
    4      50.0000      24.3200      48.0000      24.0600      56.0000      25.0400      58.0000      25.2100      274.64
    4      52.0000      24.5400      50.0000      24.3200      58.0000      25.2100      60.0000      25.5600      243.43
    4      54.0000      24.7400      52.0000      24.5400      60.0000      25.5600      62.0000      25.8900      229.34
    4      56.0000      25.0400      54.0000      24.7400      62.0000      25.8900      64.0000      26.1700      176.72
    4      58.0000      25.2100      56.0000      25.0400      64.0000      26.1700      66.0000      26.3800      195.33
    4      60.0000      25.5600      58.0000      25.2100      66.0000      26.3800      68.0000      26.5800      190.51
    4      62.0000      25.8900      60.0000      25.5600      68.0000      26.5800      70.0000      26.8300      122.02
    4      64.0000      26.1700      62.0000      25.8900      70.0000      26.8300      72.0000      26.9000      81.089
    4      66.0000      26.3800      64.0000      26.1700      72.0000      26.9000      74.0000      26.9900      87.879
    4      68.0000      26.5800      66.0000      26.3800      74.0000      26.9900      76.0000      27.1800      89.627
    4      70.0000      26.8300      68.0000      26.5800      76.0000      27.1800      78.0000      27.3800      87.834
    4      72.0000      26.9000      70.0000      26.8300      78.0000      27.3800      80.0000      27.5900      50.870
    4      74.0000      26.9900      72.0000      26.9000      80.0000      27.5900      82.0000      27.7100      38.830
    4      76.0000      27.1800      74.0000      26.9900      82.0000      27.7100      84.0000      27.8400      31.696
    4      78.0000      27.3800      76.0000      27.1800      84.0000      27.8400      86.0000      28.0600      22.554
    4      80.0000      27.5900      78.0000      27.3800      86.0000      28.0600      88.0000      28.2700      18.657
    4      82.0000      27.7100      80.0000      27.5900      88.0000      28.2700      90.0000      28.5100      14.697
    4      84.0000      27.8400      82.0000      27.7100      90.0000      28.5100      92.0000      28.7000      16.225
    4      86.0000      28.0600      84.0000      27.8400      92.0000      28.7000      94.0000      28.8800      18.357
    4      88.0000      28.2700      86.0000      28.0600      94.0000      28.8800      96.0000      29.1400      20.657
    4      90.0000      28.5100      88.0000      28.2700      96.0000      29.1400      98.0000      29.3400      27.892
    4      92.0000      28.7000      90.0000      28.5100      98.0000      29.3400     100.0000      29.5600      36.997
    4      94.0000      28.8800      92.0000      28.7000     100.0000      29.5600     102.0000      29.7800      46.144
    4      96.0000      29.1400      94.0000      28.8800     102.0000      29.7800     104.0000      30.0000      67.415
    4      98.0000      29.3400      96.0000      29.1400     104.0000      30.0000     106.0000      30.2200      79.713
    4     100.0000      29.5600      98.0000      29.3400     106.0000      30.2200     108.0000      30.4900      71.342
    4       0.0000      17.4600      12.0000      18.0700       4.0000      17.3200       8.0000      17.5800      116.06
    4       2.0000      17.1700      14.0000      18.3400       6.0000      17.4900      10.0000      17.8200      119.97
    4       4.0000      17.3200      16.0000      18.6500       8.0000      17.5800      12.0000      18.0700      121.50
    4       6.0000      17.4900      18.0000      18.9400      10.0000      17.8200      14.0000      18.3400      122.13
    4       8.0000      17.5800      20.0000      19.2800      12.0000      18.0700      16.0000      18.6500      128.21
    4      10.0000      17.8200      22.0000      19.6400      14.0000      18.3400      18.0000      18.9400      134.39
    4      12.0000      18.0700      24.0000      20.0300      16.0000      18.6500      20.0000      19.2800      128.48
    4      14.0000      18.3400      26.0000      20.4300      18.0000      18.9400      22.0000      19.6400      105.03
    4      16.0000      18.6500      28.0000      20.8400      20.0000      19.2800      24.0000      20.0300      94.100
    4      18.0000      18.9400      30.0000      21.1900      22.0000      19.6400      26.0000      20.4300      100.85
    4      20.0000      19.2800      32.0000      21.4800      24.0000      20.0300      28.0000      20.8400      99.309
    4      22.0000      19.6400      34.0000      21.8100      26.0000      20.4300      30.0000      21.1900      102.75
    4      24.0000      20.0300      36.0000      22.1400      28.0000      20.8400      32.0000      21.4800      113.60
    4      26.0000      20.4300      38.0000      22.4700      30.0000      21.1900      34.0000      21.8100      125.43
    4      28.0000      20.8400      40.0000      22.7900      32.0000      21.4800      36.0000      22.1400      126.34
    4      30.0000      21.1900      42.0000      23.1200      34.0000      21.8100      38.0000      22.4700      126.66
    4      32.0000      21.4800      44.0000      23.4400      36.0000      22.1400      40.0000      22.7900      132.53
    4      34.0000      21.8100      46.0000      23.7700      38.0000      22.4700      42.0000      23.1200      147.54
    4      36.0000      22.1400      48.0000      24.0600      40.0000      22.7900      44.0000      23.4400      167.55
    4      38.0000      22.4700      50.0000      24.3200      42.0000      23.1200      46.0000      23.7700      184.44
    4      40.0000      22.7900      52.0000      24.5400      44.0000      23.4400      48.0000      24.0600      188.24
    4      42.0000      23.1200      54.0000      24.7400      46.0000      23.7700      50.0000      24.3200      185.76
    4      44.0000      23.4400      56.0000      25.0400      48.0000      24.0600      52.0000      24.5400      193.01
    4      46.0000      23.7700      58.0000      25.2100      50.0000      24.3200      54.0000      24.7400      202.26
    4      48.0000      24.0600      60.0000      25.5600      52.0000      24.5400      56.0000      25.0400      192.48
    4      50.0000      24.3200      62.0000      25.8900      54.0000      24.7400      58.0000      25.2100      183.27
    4      52.0000      24.5400      64.0000      26.1700      56.0000      25.0400      60.0000      25.5600      181.89
    4      54.0000      24.7400      66.0000      26.3800      58.0000      25.2100      62.0000      25.8900      163.28
    4      56.0000      25.0400      68.0000      26.5800      60.0000      25.5600      64.0000      26.1700      129.77
    4      58.0000      25.2100      70.0000      26.8300      62.0000      25.8900      66.0000      26.3800      123.42
    4      60.0000      25.5600      72.0000      26.9000      64.0000      26.1700      68.0000      26.5800      124.24
    4      62.0000      25.8900      74.0000      26.9900      66.0000      26.3800      70.0000      26.8300      109.42
    4      64.0000      26.1700      76.0000      27.1800      68.0000      26.5800      72.0000      26.9000      81.038
    4      66.0000      26.3800      78.0000      27.3800      70.0000      26.8300      74.0000      26.9900      72.165
    4      68.0000      26.5800      80.0000      27.5900      72.0000      26.9000      76.0000      27.1800      66.646
    4      70.0000      26.8300      82.0000      27.7100      74.0000      26.9900      78.0000      27.3800      60.487
    4      72.0000      26.9000      84.0000      27.8400      76.0000      27.1800      80.0000      27.5900      52.720
    4      74.0000      26.9900      86.0000      28.0600      78.0000      27.3800      82.0000      27.7100      40.246
    4      76.0000      27.1800      88.0000      28.2700      80.0000      27.5900      84.0000      27.8400      33.668
    4      78.0000      27.3800      90.0000      28.5100      82.0000      27.7100      86.0000      28.0600      31.432
    4      80.0000      27.5900      92.0000      28.7000      84.0000      27.8400      88.0000      28.2700      32.476
    4      82.0000      27.7100      94.0000      28.8800      86.0000      28.0600      90.0000      28.5100      30.017
    4      84.0000      27.8400      96.0000      29.1400      88.0000      28.2700      92.0000      28.7000      35.590
    4      86.0000      28.0600      98.0000      29.3400      90.0000      28.5100      94.0000      28.8800      39.913
    4      88.0000      28.2700     100.0000      29.5600      92.0000      28.7000      96.0000      29.1400      52.539
    4      90.0000      28.5100     102.0000      29.7800      94.0000      28.8800      98.0000      29.3400      66.658
    4      92.0000      28.7000     104.0000      30.0000      96.0000      29.1400     100.0000      29.5600      80.485
    4      94.0000      28.8800     106.0000      30.2200      98.0000      29.3400     102.0000      29.7800      78.981
    4      96.0000      29.1400     108.0000      30.4900     100.0000      29.5600     104.0000      30.0000      80.226
    4      98.0000      29.3400     110.0000      30.7000     102.0000      29.7800     106.0000      30.2200      94.709
    4       2.0000      17.1700       0.0000      17.4600      10.0000      17.8200      12.0000      18.0700      101.26
    4       4.0000      17.3200       2.0000      17.1700      12.0000      18.0700      14.0000      18.3400      163.90
    4       6.0000      17.4900       4.0000      17.3200      14.0000      18.3400      16.0000      18.6500      188.14
    4       8.0000      17.5800       6.0000      17.4900      16.0000      18.6500      18.0000      18.9400      185.29
    4      10.0000      17.8200       8.0000      17.5800      18.0000      18.9400      20.0000      19.2800      137.21
    4      12.0000      18.0700      10.0000      17.8200      20.0000      19.2800      22.0000      19.6400      102.67
    4      14.0000      18.3400      12.0000      18.0700      22.0000      19.6400      24.0000      20.0300      94.776
    4      16.0000      18.6500      14.0000      18.3400      24.0000      20.0300      26.0000      20.4300      88.157
    4      18.0000      18.9400      16.0000      18.6500      26.0000      20.4300      28.0000      20.8400      82.494
    4      20.0000      19.2800      18.0000      18.9400      28.0000      20.8400      30.0000      21.1900      83.862
    4      22.0000      19.6400      20.0000      19.2800      30.0000      21.1900      32.0000      21.4800      85.026
    4      24.0000      20.0300      22.0000      19.6400      32.0000      21.4800      34.0000      21.8100      85.484
    4      26.0000      20.4300      24.0000      20.0300      34.0000      21.8100      36.0000      22.1400      87.121
    4      28.0000      20.8400      26.0000      20.4300      36.0000      22.1400      38.0000      22.4700      76.734
    4      30.0000      21.1900      28.0000      20.8400      38.0000      22.4700      40.0000      22.7900      98.374
    4      32.0000      21.4800      30.0000      21.1900      40.0000      22.7900      42.0000      23.1200      115.90
    4      34.0000      21.8100      32.0000      21.4800      42.0000      23.1200      44.0000      23.4400      104.41
    4      36.0000      22.1400      34.0000      21.8100      44.0000      23.4400      46.0000      23.7700      110.26
    4      38.0000      22.4700      36.0000      22.1400      46.0000      23.7700      48.0000      24.0600      109.41
    4      40.0000      22.7900      38.0000      22.4700      48.0000      24.0600      50.0000      24.3200      116.23
    4      42.0000      23.1200      40.0000      22.7900      50.0000      24.3200      52.0000      24.5400      139.00
    4      44.0000      23.4400      42.0000      23.1200      52.0000      24.5400      54.0000      24.7400      183.49
    4      46.0000      23.7700      44.0000      23.4400      54.0000      24.7400      56.0000      25.0400      224.28
    4      48.0000      24.0600      46.0000      23.7700      56.0000      25.0400      58.0000      25.2100      252.21
    4      50.0000      24.3200      48.0000      24.0600      58.0000      25.2100      60.0000      25.5600      251.36
    4      52.0000      24.5400      50.0000      24.3200      60.0000      25.5600      62.0000      25.8900      211.50
    4      54.0000      24.7400      52.0000      24.5400      62.0000      25.8900      64.0000      26.1700      173.78
    4      56.0000      25.0400      54.0000      24.7400      64.0000      26.1700      66.0000      26.3800      152.86
    4      58.0000      25.2100      56.0000      25.0400      66.0000      26.3800      68.0000      26.5800      163.04
    4      60.0000      25.5600      58.0000      25.2100      68.0000      26.5800      70.0000      26.8300      123.90
    4      62.0000      25.8900      60.0000      25.5600      70.0000      26.8300      72.0000      26.9000      83.022
    4      64.0000      26.1700      62.0000      25.8900      72.0000      26.9000      74.0000      26.9900      50.553
    4      66.0000      26.3800      64.0000      26.1700      74.0000      26.9900      76.0000      27.1800      54.898
    4      68.0000      26.5800      66.0000      26.3800      76.0000      27.1800      78.0000      27.3800      57.693
    4      70.0000      26.8300      68.0000      26.5800      78.0000      27.3800      80.0000      27.5900      38.601
    4      72.0000      26.9000      70.0000      26.8300      80.0000      27.5900      82.0000      27.7100      23.885
    4      74.0000      26.9900      72.0000      26.9000      82.0000      27.7100      84.0000      27.8400      20.527
    4      76.0000      27.1800      74.0000      26.9900      84.0000      27.8400      86.0000      28.0600      19.056
    4      78.0000      27.3800      76.0000      27.1800      86.0000      28.0600      88.0000      28.2700      13.133
    4      80.0000      27.5900      78.0000      27.3800      88.0000      28.2700      90.0000      28.5100      11.308
    4      82.0000      27.7100      80.0000      27.5900      90.0000      28.5100      92.0000      28.7000      12.575
    4      88.0000      28.2700      86.0000      28.0600      96.0000      29.1400      98.0000      29.3400      17.397
    4      90.0000      28.5100      88.0000      28.2700      98.0000      29.3400     100.0000      29.5600      17.868
    4      92.0000      28.7000      90.0000      28.5100     100.0000      29.5600     102.0000      29.7800      26.699
    4      94.0000      28.8800      92.0000      28.7000     102.0000      29.7800     104.0000      30.0000      28.792
    4      96.0000      29.1400      94.0000      28.8800     104.0000      30.0000     106.0000      30.2200      36.600
    4      98.0000      29.3400      96.0000      29.1400     106.0000      30.2200     108.0000      30.4900      36.444
    4       6.0000      17.4900       0.0000      17.4600      12.0000      18.0700      18.0000      18.9400      167.60
    4       8.0000      17.5800       2.0000      17.1700      14.0000      18.3400      20.0000      19.2800      175.38
    4      10.0000      17.8200       4.0000      17.3200      16.0000      18.6500      22.0000      19.6400      157.75
    4      12.0000      18.0700       6.0000      17.4900      18.0000      18.9400      24.0000      20.0300      120.32
    4      14.0000      18.3400       8.0000      17.5800      20.0000      19.2800      26.0000      20.4300      100.87
    4      16.0000      18.6500      10.0000      17.8200      22.0000      19.6400      28.0000      20.8400      91.101
    4      18.0000      18.9400      12.0000      18.0700      24.0000      20.0300      30.0000      21.1900      93.118
    4      20.0000      19.2800      14.0000      18.3400      26.0000      20.4300      32.0000      21.4800      86.962
    4      22.0000      19.6400      16.0000      18.6500      28.0000      20.8400      34.0000      21.8100      87.765
    4      24.0000      20.0300      18.0000      18.9400      30.0000      21.1900      36.0000      22.1400      81.254
    4      26.0000      20.4300      20.0000      19.2800      32.0000      21.4800      38.0000      22.4700      80.273
    4      28.0000      20.8400      22.0000      19.6400      34.0000      21.8100      40.0000      22.7900      86.839
    4      30.0000      21.1900      24.0000      20.0300      36.0000      22.1400      42.0000      23.1200      92.366
    4      32.0000      21.4800      26.0000      20.4300      38.0000      22.4700      44.0000      23.4400      105.24
    4      34.0000      21.8100      28.0000      20.8400      40.0000      22.7900      46.0000      23.7700      112.38
    4      36.0000      22.1400      30.0000      21.1900      42.0000      23.1200      48.0000      24.0600      106.82
    4      38.0000      22.4700      32.0000      21.4800      44.0000      23.4400      50.0000      24.3200      109.28
    4      40.0000      22.7900      34.0000      21.8100      46.0000      23.7700      52.0000      24.5400      109.72
    4      42.0000      23.1200      36.0000      22.1400      48.0000      24.0600      54.0000      24.7400      128.20
    4      44.0000      23.4400      38.0000      22.4700      50.0000      24.3200      56.0000      25.0400      154.96
    4      46.0000      23.7700      40.0000      22.7900      52.0000      24.5400      58.0000      25.2100      198.95
    4      48.0000      24.0600      42.0000      23.1200      54.0000      24.7400      60.0000      25.5600      213.27
    4      50.0000      24.3200      44.0000      23.4400      56.0000      25.0400      62.0000      25.8900      230.09
    4      52.0000      24.5400      46.0000      23.7700      58.0000      25.2100      64.0000      26.1700      207.75
    4      54.0000      24.7400      48.0000      24.0600      60.0000      25.5600      66.0000      26.3800      183.23
    4      56.0000      25.0400      50.0000      24.3200      62.0000      25.8900      68.0000      26.5800      149.77
    4      58.0000      25.2100      52.0000      24.5400      64.0000      26.1700      70.0000      26.8300      146.81
    4      60.0000      25.5600      54.0000      24.7400      66.0000      26.3800      72.0000      26.9000      133.50
    4      62.0000      25.8900      56.0000      25.0400      68.0000      26.5800      74.0000      26.9900      94.155
    4      64.0000      26.1700      58.0000      25.2100      70.0000      26.8300      76.0000      27.1800      63.893
    4      66.0000      26.3800      60.0000      25.5600      72.0000      26.9000      78.0000      27.3800      56.504
    4      68.0000      26.5800      62.0000      25.8900      74.0000      26.9900      80.0000      27.5900      54.737
    4      70.0000      26.8300      64.0000      26.1700      76.0000      27.1800      82.0000      27.7100      50.346
    4      72.0000      26.9000      66.0000      26.3800      78.0000      27.3800      84.0000      27.8400      32.576
    4      74.0000      26.9900      68.0000      26.5800      80.0000      27.5900      86.0000      28.0600      25.442
    4      76.0000      27.1800      70.0000      26.8300      82.0000      27.7100      88.0000      28.2700      21.889
    4      78.0000      27.3800      72.0000      26.9000      84.0000      27.8400      90.0000      28.5100      17.745
    4      80.0000      27.5900      74.0000      26.9900      86.0000      28.0600      92.0000      28.7000      15.398
    4      82.0000      27.7100      76.0000      27.1800      88.0000      28.2700      94.0000      28.8800      13.750
    4      84.0000      27.8400      78.0000      27.3800      90.0000      28.5100      96.0000      29.1400      14.328
    4      88.0000      28.2700      82.0000      27.7100      94.0000      28.8800     100.0000      29.5600      17.690
    4      90.0000      28.5100      84.0000      27.8400      96.0000      29.1400     102.0000      29.7800      21.264
    4      92.0000      28.7000      86.0000      28.0600      98.0000      29.3400     104.0000      30.0000      26.115
    4      94.0000      28.8800      88.0000      28.2700     100.0000      29.5600     106.0000      30.2200      31.602
    4      96.0000      29.1400      90.0000      28.5100     102.0000      29.7800     108.0000      30.4900      40.731
    4      98.0000      29.3400      92.0000      28.7000     104.0000      30.0000     110.0000      30.7000      45.992
    4       4.0000      17.3200       0.0000      17.4600      12.0000      18.0700      16.0000      18.6500      159.15
    4       6.0000      17.4900       2.0000      17.1700      14.0000      18.3400      18.0000      18.9400      187.68
    4       8.0000      17.5800       4.0000      17.3200      16.0000      18.6500      20.0000      19.2800      175.96
    4      10.0000      17.8200       6.0000      17.4900      18.0000      18.9400      22.0000      19.6400      130.51
    4      12.0000      18.0700       8.0000      17.5800      20.0000      19.2800      24.0000      20.0300      103.59
    4      14.0000      18.3400      10.0000      17.8200      22.0000      19.6400      26.0000      20.4300      98.246
    4      16.0000      18.6500      12.0000      18.0700      24.0000      20.0300      28.0000      20.8400      92.601
    4      18.0000      18.9400      14.0000      18.3400      26.0000      20.4300      30.0000      21.1900      92.213
    4      20.0000      19.2800      16.0000      18.6500      28.0000      20.8400      32.0000      21.4800      96.113
    4      22.0000      19.6400      18.0000      18.9400      30.0000      21.1900      34.0000      21.8100      82.735
    4      24.0000      20.0300      20.0000      19.2800      32.0000      21.4800      36.0000      22.1400      71.119
    4      26.0000      20.4300      22.0000      19.6400      34.0000      21.8100      38.0000      22.4700      71.117
    4      28.0000      20.8400      24.0000      20.0300      36.0000      22.1400      40.0000      22.7900      75.374
    4      30.0000      21.1900      26.0000      20.4300      38.0000      22.4700      42.0000      23.1200      89.076
    4      32.0000      21.4800      28.0000      20.8400      40.0000      22.7900      44.0000      23.4400      98.940
    4      34.0000      21.8100      30.0000      21.1900      42.0000      23.1200      46.0000      23.7700      92.952
    4      36.0000      22.1400      32.0000      21.4800      44.0000      23.4400      48.0000      24.0600      93.313
    4      38.0000      22.4700      34.0000      21.8100      46.0000      23.7700      50.0000      24.3200      96.371
    4      40.0000      22.7900      36.0000      22.1400      48.0000      24.0600      52.0000      24.5400      101.68
    4      42.0000      23.1200      38.0000      22.4700      50.0000      24.3200      54.0000      24.7400      114.60
    4      44.0000      23.4400      40.0000      22.7900      52.0000      24.5400      56.0000      25.0400      142.67
    4      46.0000      23.7700      42.0000      23.1200      54.0000      24.7400      58.0000      25.2100      183.52
    4      48.0000      24.0600      44.0000      23.4400      56.0000      25.0400      60.0000      25.5600      217.14
    4      50.0000      24.3200      46.0000      23.7700      58.0000      25.2100      62.0000      25.8900      215.76
    4      52.0000      24.5400      48.0000      24.0600      60.0000      25.5600      64.0000      26.1700      180.64
    4      54.0000      24.7400      50.0000      24.3200      62.0000      25.8900      66.0000      26.3800      149.41
    4      56.0000      25.0400      52.0000      24.5400      64.0000      26.1700      68.0000      26.5800      133.11
    4      58.0000      25.2100      54.0000      24.7400      66.0000      26.3800      70.0000      26.8300      123.85
    4      60.0000      25.5600      56.0000      25.0400      68.0000      26.5800      72.0000      26.9000      98.401
    4      62.0000      25.8900      58.0000      25.2100      70.0000      26.8300      74.0000      26.9900      69.825
    4      64.0000      26.1700      60.0000      25.5600      72.0000      26.9000      76.0000      27.1800      44.706
    4      66.0000      26.3800      62.0000      25.8900      74.0000      26.9900      78.0000      27.3800      40.953
    4      68.0000      26.5800      64.0000      26.1700      76.0000      27.1800      80.0000      27.5900      39.896
    4      70.0000      26.8300      66.0000      26.3800      78.0000      27.3800      82.0000      27.7100      28.886
    4      72.0000      26.9000      68.0000      26.5800      80.0000      27.5900      84.0000      27.8400      20.705
    4      74.0000      26.9900      70.0000      26.8300      82.0000      27.7100      86.0000      28.0600      18.011
    4      76.0000      27.1800      72.0000      26.9000      84.0000      27.8400      88.0000      28.2700      17.211
    4      78.0000      27.3800      74.0000      26.9900      86.0000      28.0600      90.0000      28.5100      14.047
    4      80.0000      27.5900      76.0000      27.1800      88.0000      28.2700      92.0000      28.7000      12.868
    4      82.0000      27.7100      78.0000      27.3800      90.0000      28.5100      94.0000      28.8800      13.056
    4      88.0000      28.2700      84.0000      27.8400      96.0000      29.1400     100.0000      29.5600      17.257
    4      90.0000      28.5100      86.0000      28.0600      98.0000      29.3400     102.0000      29.7800      18.339
    4      92.0000      28.7000      88.0000      28.2700     100.0000      29.5600     104.0000      30.0000      23.511
    4      94.0000      28.8800      90.0000      28.5100     102.0000      29.7800     106.0000      30.2200      26.635
    4      96.0000      29.1400      92.0000      28.7000     104.0000      30.0000     108.0000      30.4900      30.681
    4      98.0000      29.3400      94.0000      28.8800     106.0000      30.2200     110.0000      30.7000      31.741
    4       2.0000      17.1700       0.0000      17.4600      12.0000      18.0700      14.0000      18.3400      138.42
    4       4.0000      17.3200       2.0000      17.1700      14.0000      18.3400      16.0000      18.6500      179.19
    4       6.0000      17.4900       4.0000      17.3200      16.0000      18.6500      18.0000      18.9400      197.50
    4       8.0000      17.5800       6.0000      17.4900      18.0000      18.9400      20.0000      19.2800      148.04
    4      10.0000      17.8200       8.0000      17.5800      20.0000      19.2800      22.0000      19.6400      107.93
    4      12.0000      18.0700      10.0000      17.8200      22.0000      19.6400      24.0000      20.0300      102.04
    4      14.0000      18.3400      12.0000      18.0700      24.0000      20.0300      26.0000      20.4300      101.82
    4      16.0000      18.6500      14.0000      18.3400      26.0000      20.4300      28.0000      20.8400      85.156
    4      18.0000      18.9400      16.0000      18.6500      28.0000      20.8400      30.0000      21.1900      103.31
    4      20.0000      19.2800      18.0000      18.9400      30.0000      21.1900      32.0000      21.4800      89.281
    4      26.0000      20.4300      24.0000      20.0300      36.0000      22.1400      38.0000      22.4700      71.971
    4      28.0000      20.8400      26.0000      20.4300      38.0000      22.4700      40.0000      22.7900      74.835
    4      30.0000      21.1900      28.0000      20.8400      40.0000      22.7900      42.0000      23.1200      93.801
    4      32.0000      21.4800      30.0000      21.1900      42.0000      23.1200      44.0000      23.4400      87.621
    4      34.0000      21.8100      32.0000      21.4800      44.0000      23.4400      46.0000      23.7700      85.973
    4      36.0000      22.1400      34.0000      21.8100      46.0000      23.7700      48.0000      24.0600      85.595
    4      38.0000      22.4700      36.0000      22.1400      48.0000      24.0600      50.0000      24.3200      95.962
    4      40.0000      22.7900      38.0000      22.4700      50.0000      24.3200      52.0000      24.5400      94.506
    4      42.0000      23.1200      40.0000      22.7900      52.0000      24.5400      54.0000      24.7400      113.43
    4      44.0000      23.4400      42.0000      23.1200      54.0000      24.7400      56.0000      25.0400      135.98
    4      46.0000      23.7700      44.0000      23.4400      56.0000      25.0400      58.0000      25.2100      199.86
    4      48.0000      24.0600      46.0000      23.7700      58.0000      25.2100      60.0000      25.5600      209.72
    4      50.0000      24.3200      48.0000      24.0600      60.0000      25.5600      62.0000      25.8900      197.21
    4      52.0000      24.5400      50.0000      24.3200      62.0000      25.8900      64.0000      26.1700      145.03
    4      54.0000      24.7400      52.0000      24.5400      64.0000      26.1700      66.0000      26.3800      136.76
    4      56.0000      25.0400      54.0000      24.7400      66.0000      26.3800      68.0000      26.5800      116.19
    4      58.0000      25.2100      56.0000      25.0400      68.0000      26.5800      70.0000      26.8300      97.896
    4      60.0000      25.5600      58.0000      25.2100      70.0000      26.8300      72.0000      26.9000      78.309
    4      62.0000      25.8900      60.0000      25.5600      72.0000      26.9000      74.0000      26.9900      51.007
    4      64.0000      26.1700      62.0000      25.8900      74.0000      26.9900      76.0000      27.1800      33.796
    4      66.0000      26.3800      64.0000      26.1700      76.0000      27.1800      78.0000      27.3800      34.329
    4      68.0000      26.5800      66.0000      26.3800      78.0000      27.3800      80.0000      27.5900      26.341
    4      70.0000      26.8300      68.0000      26.5800      80.0000      27.5900      82.0000      27.7100      21.391
    4      72.0000      26.9000      70.0000      26.8300      82.0000      27.7100      84.0000      27.8400      16.289
    4      74.0000      26.9900      72.0000      26.9000      84.0000      27.8400      86.0000      28.0600      16.488
    4      76.0000      27.1800      74.0000      26.9900      86.0000      28.0600      88.0000      28.2700      15.428
    4      78.0000      27.3800      76.0000      27.1800      88.0000      28.2700      90.0000      28.5100      12.580
    4      80.0000      27.5900      78.0000      27.3800      90.0000      28.5100      92.0000      28.7000      12.874
    4      88.0000      28.2700      86.0000      28.0600      98.0000      29.3400     100.0000      29.5600      17.072
    4      90.0000      28.5100      88.0000      28.2700     100.0000      29.5600     102.0000      29.7800      18.767
    4      92.0000      28.7000      90.0000      28.5100     102.0000      29.7800     104.0000      30.0000      23.730
    4      94.0000      28.8800      92.0000      28.7000     104.0000      30.0000     106.0000      30.2200      25.139
    4      96.0000      29.1400      94.0000      28.8800     106.0000      30.2200     108.0000      30.4900      29.008
    4      98.0000      29.3400      96.0000      29.1400     108.0000      30.4900     110.0000      30.7000      28.767
    4       0.0000      17.4600      18.0000      18.9400       6.0000      17.4900      12.0000      18.0700      112.45
    4       2.0000      17.1700      20.0000      19.2800       8.0000      17.5800      14.0000      18.3400      113.88
    4       4.0000      17.3200      22.0000      19.6400      10.0000      17.8200      16.0000      18.6500      125.61
    4       6.0000      17.4900      24.0000      20.0300      12.0000      18.0700      18.0000      18.9400      143.17
    4       8.0000      17.5800      26.0000      20.4300      14.0000      18.3400      20.0000      19.2800      141.34
    4      10.0000      17.8200      28.0000      20.8400      16.0000      18.6500      22.0000      19.6400      133.14
    4      12.0000      18.0700      30.0000      21.1900      18.0000      18.9400      24.0000      20.0300      109.98
    4      14.0000      18.3400      32.0000      21.4800      20.0000      19.2800      26.0000      20.4300      99.193
    4      16.0000      18.6500      34.0000      21.8100      22.0000      19.6400      28.0000      20.8400      94.867
    4      18.0000      18.9400      36.0000      22.1400      24.0000      20.0300      30.0000      21.1900      99.129
    4      20.0000      19.2800      38.0000      22.4700      26.0000      20.4300      32.0000      21.4800      102.98
    4      22.0000      19.6400      40.0000      22.7900      28.0000      20.8400      34.0000      21.8100      106.12
    4      24.0000      20.0300      42.0000      23.1200      30.0000      21.1900      36.0000      22.1400      101.00
    4      26.0000      20.4300      44.0000      23.4400      32.0000      21.4800      38.0000      22.4700      99.031
    4      28.0000      20.8400      46.0000      23.7700      34.0000      21.8100      40.0000      22.7900      98.841
    4      30.0000      21.1900      48.0000      24.0600      36.0000      22.1400      42.0000      23.1200      107.87
    4      32.0000      21.4800      50.0000      24.3200      38.0000      22.4700      44.0000      23.4400      121.05
    4      34.0000      21.8100      52.0000      24.5400      40.0000      22.7900      46.0000      23.7700      137.66
    4      36.0000      22.1400      54.0000      24.7400      42.0000      23.1200      48.0000      24.0600      138.44
    4      38.0000      22.4700      56.0000      25.0400      44.0000      23.4400      50.0000      24.3200      142.71
    4      40.0000      22.7900      58.0000      25.2100      46.0000      23.7700      52.0000      24.5400      132.54
    4      42.0000      23.1200      60.0000      25.5600      48.0000      24.0600      54.0000      24.7400      128.38
    4      44.0000      23.4400      62.0000      25.8900      50.0000      24.3200      56.0000      25.0400      123.04
    4      46.0000      23.7700      64.0000      26.1700      52.0000      24.5400      58.0000      25.2100      135.27
    4      48.0000      24.0600      66.0000      26.3800      54.0000      24.7400      60.0000      25.5600      134.77
    4      50.0000      24.3200      68.0000      26.5800      56.0000      25.0400      62.0000      25.8900      127.37
    4      52.0000      24.5400      70.0000      26.8300      58.0000      25.2100      64.0000      26.1700      109.28
    4      54.0000      24.7400      72.0000      26.9000      60.0000      25.5600      66.0000      26.3800      97.347
    4      56.0000      25.0400      74.0000      26.9900      62.0000      25.8900      68.0000      26.5800      84.263
    4      58.0000      25.2100      76.0000      27.1800      64.0000      26.1700      70.0000      26.8300      81.532
    4      60.0000      25.5600      78.0000      27.3800      66.0000      26.3800      72.0000      26.9000      70.525
    4      62.0000      25.8900      80.0000      27.5900      68.0000      26.5800      74.0000      26.9900      53.847
    4      64.0000      26.1700      82.0000      27.7100      70.0000      26.8300      76.0000      27.1800      42.540
    4      66.0000      26.3800      84.0000      27.8400      72.0000      26.9000      78.0000      27.3800      38.912
    4      68.0000      26.5800      86.0000      28.0600      74.0000      26.9900      80.0000      27.5900      37.155
    4      70.0000      26.8300      88.0000      28.2700      76.0000      27.1800      82.0000      27.7100      34.199
    4      72.0000      26.9000      90.0000      28.5100      78.0000      27.3800      84.0000      27.8400      28.053
    4      74.0000      26.9900      92.0000      28.7000      80.0000      27.5900      86.0000      28.0600      26.404
    4      76.0000      27.1800      94.0000      28.8800      82.0000      27.7100      88.0000      28.2700      26.185
    4      78.0000      27.3800      96.0000      29.1400      84.0000      27.8400      90.0000      28.5100      25.813
    4      80.0000      27.5900      98.0000      29.3400      86.0000      28.0600      92.0000      28.7000      26.794
    4      82.0000      27.7100     100.0000      29.5600      88.0000      28.2700      94.0000      28.8800      28.290
    4      84.0000      27.8400     102.0000      29.7800      90.0000      28.5100      96.0000      29.1400      32.296
    4      86.0000      28.0600     104.0000      30.0000      92.0000      28.7000      98.0000      29.3400      35.293
    4      88.0000      28.2700     106.0000      30.2200      94.0000      28.8800     100.0000      29.5600      36.551
    4      90.0000      28.5100     108.0000      30.4900      96.0000      29.1400     102.0000      29.7800      40.930
    4      92.0000      28.7000     110.0000      30.7000      98.0000      29.3400     104.0000      30.0000      48.524
    4       8.0000      17.5800       0.0000      17.4600      16.0000      18.6500      24.0000      20.0300      154.98
    4      10.0000      17.8200       2.0000      17.1700      18.0000      18.9400      26.0000      20.4300      128.25
    4      12.0000      18.0700       4.0000      17.3200      20.0000      19.2800      28.0000      20.8400      109.18
    4      14.0000      18.3400       6.0000      17.4900      22.0000      19.6400      30.0000      21.1900      106.75
    4      16.0000      18.6500       8.0000      17.5800      24.0000      20.0300      32.0000      21.4800      106.89
    4      18.0000      18.9400      10.0000      17.8200      26.0000      20.4300      34.0000      21.8100      109.67
    4      20.0000      19.2800      12.0000      18.0700      28.0000      20.8400      36.0000      22.1400      109.49
    4      22.0000      19.6400      14.0000      18.3400      30.0000      21.1900      38.0000      22.4700      98.781
    4      24.0000      20.0300      16.0000      18.6500      32.0000      21.4800      40.0000      22.7900      86.543
    4      26.0000      20.4300      18.0000      18.9400      34.0000      21.8100      42.0000      23.1200      81.368
    4      28.0000      20.8400      20.0000      19.2800      36.0000      22.1400      44.0000      23.4400      78.644
    4      30.0000      21.1900      22.0000      19.6400      38.0000      22.4700      46.0000      23.7700      84.460
    4      32.0000      21.4800      24.0000      20.0300      40.0000      22.7900      48.0000      24.0600      88.242
    4      34.0000      21.8100      26.0000      20.4300      42.0000      23.1200      50.0000      24.3200      83.002
    4      36.0000      22.1400      28.0000      20.8400      44.0000      23.4400      52.0000      24.5400      83.106
    4      38.0000      22.4700      30.0000      21.1900      46.0000      23.7700      54.0000      24.7400      83.052
    4      40.0000      22.7900      32.0000      21.4800      48.0000      24.0600      56.0000      25.0400      84.204
    4      42.0000      23.1200      34.0000      21.8100      50.0000      24.3200      58.0000      25.2100      91.709
    4      44.0000      23.4400      36.0000      22.1400      52.0000      24.5400      60.0000      25.5600      109.41
    4      46.0000      23.7700      38.0000      22.4700      54.0000      24.7400      62.0000      25.8900      135.25
    4      48.0000      24.0600      40.0000      22.7900      56.0000      25.0400      64.0000      26.1700      155.79
    4      50.0000      24.3200      42.0000      23.1200      58.0000      25.2100      66.0000      26.3800      156.89
    4      52.0000      24.5400      44.0000      23.4400      60.0000      25.5600      68.0000      26.5800      137.04
    4      54.0000      24.7400      46.0000      23.7700      62.0000      25.8900      70.0000      26.8300      114.68
    4      56.0000      25.0400      48.0000      24.0600      64.0000      26.1700      72.0000      26.9000      98.629
    4      58.0000      25.2100      50.0000      24.3200      66.0000      26.3800      74.0000      26.9900      88.504
    4      60.0000      25.5600      52.0000      24.5400      68.0000      26.5800      76.0000      27.1800      69.936
    4      62.0000      25.8900      54.0000      24.7400      70.0000      26.8300      78.0000      27.3800      52.128
    4      64.0000      26.1700      56.0000      25.0400      72.0000      26.9000      80.0000      27.5900      36.290
    4      66.0000      26.3800      58.0000      25.2100      74.0000      26.9900      82.0000      27.7100      31.670
    4      68.0000      26.5800      60.0000      25.5600      76.0000      27.1800      84.0000      27.8400      28.933
    4      70.0000      26.8300      62.0000      25.8900      78.0000      27.3800      86.0000      28.0600      22.904
    4      72.0000      26.9000      64.0000      26.1700      80.0000      27.5900      88.0000      28.2700      18.978
    4      74.0000      26.9900      66.0000      26.3800      82.0000      27.7100      90.0000      28.5100      17.981
    4      76.0000      27.1800      68.0000      26.5800      84.0000      27.8400      92.0000      28.7000      18.171
    4      78.0000      27.3800      70.0000      26.8300      86.0000      28.0600      94.0000      28.8800      16.990
    4      80.0000      27.5900      72.0000      26.9000      88.0000      28.2700      96.0000      29.1400      17.175
    4      82.0000      27.7100      74.0000      26.9900      90.0000      28.5100      98.0000      29.3400      18.122
    4      84.0000      27.8400      76.0000      27.1800      92.0000      28.7000     100.0000      29.5600      18.019
    4      86.0000      28.0600      78.0000      27.3800      94.0000      28.8800     102.0000      29.7800      19.866
    4      88.0000      28.2700      80.0000      27.5900      96.0000      29.1400     104.0000      30.0000      21.737
    4      90.0000      28.5100      82.0000      27.7100      98.0000      29.3400     106.0000      30.2200      23.114
    4      92.0000      28.7000      84.0000      27.8400     100.0000      29.5600     108.0000      30.4900      27.178
    4      94.0000      28.8800      86.0000      28.0600     102.0000      29.7800     110.0000      30.7000      28.667
    4       0.0000      17.4600      18.0000      18.9400       8.0000      17.5800      10.0000      17.8200      113.52
    4       2.0000      17.1700      20.0000      19.2800      10.0000      17.8200      12.0000      18.0700      113.95
    4       4.0000      17.3200      22.0000      19.6400      12.0000      18.0700      14.0000      18.3400      140.69
    4       6.0000      17.4900      24.0000      20.0300      14.0000      18.3400      16.0000      18.6500      146.51
    4       8.0000      17.5800      26.0000      20.4300      16.0000      18.6500      18.0000      18.9400      153.96
    4      10.0000      17.8200      28.0000      20.8400      18.0000      18.9400      20.0000      19.2800      128.97
    4      12.0000      18.0700      30.0000      21.1900      20.0000      19.2800      22.0000      19.6400      101.72
    4      14.0000      18.3400      32.0000      21.4800      22.0000      19.6400      24.0000      20.0300      94.528
    4      16.0000      18.6500      34.0000      21.8100      24.0000      20.0300      26.0000      20.4300      97.780
    4      18.0000      18.9400      36.0000      22.1400      26.0000      20.4300      28.0000      20.8400      90.788
    4      20.0000      19.2800      38.0000      22.4700      28.0000      20.8400      30.0000      21.1900      104.17
    4      22.0000      19.6400      40.0000      22.7900      30.0000      21.1900      32.0000      21.4800      107.26
    4      24.0000      20.0300      42.0000      23.1200      32.0000      21.4800      34.0000      21.8100      95.998
    4      26.0000      20.4300      44.0000      23.4400      34.0000      21.8100      36.0000      22.1400      91.466
    4      28.0000      20.8400      46.0000      23.7700      36.0000      22.1400      38.0000      22.4700      93.284
    4      30.0000      21.1900      48.0000      24.0600      38.0000      22.4700      40.0000      22.7900      97.981
    4      32.0000      21.4800      50.0000      24.3200      40.0000      22.7900      42.0000      23.1200      109.41
    4      34.0000      21.8100      52.0000      24.5400      42.0000      23.1200      44.0000      23.4400      114.41
    4      36.0000      22.1400      54.0000      24.7400      44.0000      23.4400      46.0000      23.7700      130.69
    4      38.0000      22.4700      56.0000      25.0400      46.0000      23.7700      48.0000      24.0600      132.17
    4      40.0000      22.7900      58.0000      25.2100      48.0000      24.0600      50.0000      24.3200      130.11
    4      42.0000      23.1200      60.0000      25.5600      50.0000      24.3200      52.0000      24.5400      117.61
    4      44.0000      23.4400      62.0000      25.8900      52.0000      24.5400      54.0000      24.7400      117.06
    4      46.0000      23.7700      64.0000      26.1700      54.0000      24.7400      56.0000      25.0400      115.67
    4      48.0000      24.0600      66.0000      26.3800      56.0000      25.0400      58.0000      25.2100      128.34
    4      50.0000      24.3200      68.0000      26.5800      58.0000      25.2100      60.0000      25.5600      122.62
    4      52.0000      24.5400      70.0000      26.8300      60.0000      25.5600      62.0000      25.8900      103.72
    4      54.0000      24.7400      72.0000      26.9000      62.0000      25.8900      64.0000      26.1700      79.492
    4      56.0000      25.0400      74.0000      26.9900      64.0000      26.1700      66.0000      26.3800      74.672
    4      58.0000      25.2100      76.0000      27.1800      66.0000      26.3800      68.0000      26.5800      73.570
    4      60.0000      25.5600      78.0000      27.3800      68.0000      26.5800      70.0000      26.8300      59.137
    4      62.0000      25.8900      80.0000      27.5900      70.0000      26.8300      72.0000      26.9000      45.174
    4      64.0000      26.1700      82.0000      27.7100      72.0000      26.9000      74.0000      26.9900      36.382
    4      66.0000      26.3800      84.0000      27.8400      74.0000      26.9900      76.0000      27.1800      35.806
    4      68.0000      26.5800      86.0000      28.0600      76.0000      27.1800      78.0000      27.3800      33.498
    4      70.0000      26.8300      88.0000      28.2700      78.0000      27.3800      80.0000      27.5900      27.695
    4      72.0000      26.9000      90.0000      28.5100      80.0000      27.5900      82.0000      27.7100      24.530
    4      74.0000      26.9900      92.0000      28.7000      82.0000      27.7100      84.0000      27.8400      23.888
    4      76.0000      27.1800      94.0000      28.8800      84.0000      27.8400      86.0000      28.0600      25.672
    4      78.0000      27.3800      96.0000      29.1400      86.0000      28.0600      88.0000      28.2700      24.297
    4      80.0000      27.5900      98.0000      29.3400      88.0000      28.2700      90.0000      28.5100      23.378
    4      82.0000      27.7100     100.0000      29.5600      90.0000      28.5100      92.0000      28.7000      27.967
    4      84.0000      27.8400     102.0000      29.7800      92.0000      28.7000      94.0000      28.8800      27.417
    4      86.0000      28.0600     104.0000      30.0000      94.0000      28.8800      96.0000      29.1400      31.066
    4      88.0000      28.2700     106.0000      30.2200      96.0000      29.1400      98.0000      29.3400      34.056
    4      90.0000      28.5100     108.0000      30.4900      98.0000      29.3400     100.0000      29.5600      35.008
    4      92.0000      28.7000     110.0000      30.7000     100.0000      29.5600     102.0000      29.7800      47.099
    4       2.0000      17.1700       0.0000      17.4600      14.0000      18.3400      16.0000      18.6500      146.40
    4       4.0000      17.3200       2.0000      17.1700      16.0000      18.6500      18.0000      18.9400      184.17
    4       6.0000      17.4900       4.0000      17.3200      18.0000      18.9400      20.0000      19.2800      158.83
    4       8.0000      17.5800       6.0000      17.4900      20.0000      19.2800      22.0000      19.6400      118.63
    4      10.0000      17.8200       8.0000      17.5800      22.0000      19.6400      24.0000      20.0300      100.36
    4      12.0000      18.0700      10.0000      17.8200      24.0000      20.0300      26.0000      20.4300      94.199
    4      14.0000      18.3400      12.0000      18.0700      26.0000      20.4300      28.0000      20.8400      101.14
    4      16.0000      18.6500      14.0000      18.3400      28.0000      20.8400      30.0000      21.1900      110.66
    4      18.0000      18.9400      16.0000      18.6500      30.0000      21.1900      32.0000      21.4800      125.08
    4      20.0000      19.2800      18.0000      18.9400      32.0000      21.4800      34.0000      21.8100      110.88
    4      22.0000      19.6400      20.0000      19.2800      34.0000      21.8100      36.0000      22.1400      89.961
    4      24.0000      20.0300      22.0000      19.6400      36.0000      22.1400      38.0000      22.4700      70.068
    4      26.0000      20.4300      24.0000      20.0300      38.0000      22.4700      40.0000      22.7900      78.265
    4      28.0000      20.8400      26.0000      20.4300      40.0000      22.7900      42.0000      23.1200      78.683
    4      30.0000      21.1900      28.0000      20.8400      42.0000      23.1200      44.0000      23.4400      77.828
    4      32.0000      21.4800      30.0000      21.1900      44.0000      23.4400      46.0000      23.7700      80.937
    4      34.0000      21.8100      32.0000      21.4800      46.0000      23.7700      48.0000      24.0600      71.461
    4      36.0000      22.1400      34.0000      21.8100      48.0000      24.0600      50.0000      24.3200      77.658
    4      38.0000      22.4700      36.0000      22.1400      50.0000      24.3200      52.0000      24.5400      80.673
    4      40.0000      22.7900      38.0000      22.4700      52.0000      24.5400      54.0000      24.7400      79.505
    4      42.0000      23.1200      40.0000      22.7900      54.0000      24.7400      56.0000      25.0400      84.827
    4      44.0000      23.4400      42.0000      23.1200      56.0000      25.0400      58.0000      25.2100      118.01
    4      46.0000      23.7700      44.0000      23.4400      58.0000      25.2100      60.0000      25.5600      158.29
    4      48.0000      24.0600      46.0000      23.7700      60.0000      25.5600      62.0000      25.8900      155.02
    4      50.0000      24.3200      48.0000      24.0600      62.0000      25.8900      64.0000      26.1700      127.21
    4      52.0000      24.5400      50.0000      24.3200      64.0000      26.1700      66.0000      26.3800      107.44
    4      54.0000      24.7400      52.0000      24.5400      66.0000      26.3800      68.0000      26.5800      98.162
    4      56.0000      25.0400      54.0000      24.7400      68.0000      26.5800      70.0000      26.8300      67.249
    4      58.0000      25.2100      56.0000      25.0400      70.0000      26.8300      72.0000      26.9000      59.580
    4      60.0000      25.5600      58.0000      25.2100      72.0000      26.9000      74.0000      26.9900      47.295
    4      62.0000      25.8900      60.0000      25.5600      74.0000      26.9900      76.0000      27.1800      35.031
    4      64.0000      26.1700      62.0000      25.8900      76.0000      27.1800      78.0000      27.3800      23.587
    4      66.0000      26.3800      64.0000      26.1700      78.0000      27.3800      80.0000      27.5900      20.473
    4      68.0000      26.5800      66.0000      26.3800      80.0000      27.5900      82.0000      27.7100      17.785
    4      70.0000      26.8300      68.0000      26.5800      82.0000      27.7100      84.0000      27.8400      17.598
    4      72.0000      26.9000      70.0000      26.8300      84.0000      27.8400      86.0000      28.0600      16.107
    4      74.0000      26.9900      72.0000      26.9000      86.0000      28.0600      88.0000      28.2700      15.857
    4      76.0000      27.1800      74.0000      26.9900      88.0000      28.2700      90.0000      28.5100      16.416
    4      78.0000      27.3800      76.0000      27.1800      90.0000      28.5100      92.0000      28.7000      17.383
    4      80.0000      27.5900      78.0000      27.3800      92.0000      28.7000      94.0000      28.8800      16.372
    4      82.0000      27.7100      80.0000      27.5900      94.0000      28.8800      96.0000      29.1400      16.514
    4      84.0000      27.8400      82.0000      27.7100      96.0000      29.1400      98.0000      29.3400      18.085
    4      86.0000      28.0600      84.0000      27.8400      98.0000      29.3400     100.0000      29.5600      18.758
    4      88.0000      28.2700      86.0000      28.0600     100.0000      29.5600     102.0000      29.7800      21.060
    4      90.0000      28.5100      88.0000      28.2700     102.0000      29.7800     104.0000      30.0000      21.429
    4      92.0000      28.7000      90.0000      28.5100     104.0000      30.0000     106.0000      30.2200      27.752
    4      94.0000      28.8800      92.0000      28.7000     106.0000      30.2200     108.0000      30.4900      25.213
    4      96.0000      29.1400      94.0000      28.8800     108.0000      30.4900     110.0000      30.7000      27.119
    4       4.0000      17.3200       0.0000      17.4600      16.0000      18.6500      20.0000      19.2800      158.67
    4       6.0000      17.4900       2.0000      17.1700      18.0000      18.9400      22.0000      19.6400      143.73
    4       8.0000      17.5800       4.0000      17.3200      20.0000      19.2800      24.0000      20.0300      120.51
    4      10.0000      17.8200       6.0000      17.4900      22.0000      19.6400      26.0000      20.4300      109.03
    4      12.0000      18.0700       8.0000      17.5800      24.0000      20.0300      28.0000      20.8400      102.39
    4      14.0000      18.3400      10.0000      17.8200      26.0000      20.4300      30.0000      21.1900      115.74
    4      16.0000      18.6500      12.0000      18.0700      28.0000      20.8400      32.0000      21.4800      128.09
    4      18.0000      18.9400      14.0000      18.3400      30.0000      21.1900      34.0000      21.8100      138.09
    4      20.0000      19.2800      16.0000      18.6500      32.0000      21.4800      36.0000      22.1400      107.84
    4      22.0000      19.6400      18.0000      18.9400      34.0000      21.8100      38.0000      22.4700      92.595
    4      24.0000      20.0300      20.0000      19.2800      36.0000      22.1400      40.0000      22.7900      78.646
    4      26.0000      20.4300      22.0000      19.6400      38.0000      22.4700      42.0000      23.1200      82.911
    4      28.0000      20.8400      24.0000      20.0300      40.0000      22.7900      44.0000      23.4400      79.005
    4      30.0000      21.1900      26.0000      20.4300      42.0000      23.1200      46.0000      23.7700      74.938
    4      32.0000      21.4800      28.0000      20.8400      44.0000      23.4400      48.0000      24.0600      76.939
    4      34.0000      21.8100      30.0000      21.1900      46.0000      23.7700      50.0000      24.3200      71.241
    4      36.0000      22.1400      32.0000      21.4800      48.0000      24.0600      52.0000      24.5400      69.938
    4      38.0000      22.4700      34.0000      21.8100      50.0000      24.3200      54.0000      24.7400      75.426
    4      40.0000      22.7900      36.0000      22.1400      52.0000      24.5400      56.0000      25.0400      69.983
    4      42.0000      23.1200      38.0000      22.4700      54.0000      24.7400      58.0000      25.2100      73.826
    4      44.0000      23.4400      40.0000      22.7900      56.0000      25.0400      60.0000      25.5600      93.335
    4      46.0000      23.7700      42.0000      23.1200      58.0000      25.2100      62.0000      25.8900      117.27
    4      48.0000      24.0600      44.0000      23.4400      60.0000      25.5600      64.0000      26.1700      117.08
    4      50.0000      24.3200      46.0000      23.7700      62.0000      25.8900      66.0000      26.3800      101.77
    4      52.0000      24.5400      48.0000      24.0600      64.0000      26.1700      68.0000      26.5800      88.809
    4      54.0000      24.7400      50.0000      24.3200      66.0000      26.3800      70.0000      26.8300      74.098
    4      56.0000      25.0400      52.0000      24.5400      68.0000      26.5800      72.0000      26.9000      53.371
    4      58.0000      25.2100      54.0000      24.7400      70.0000      26.8300      74.0000      26.9900      44.346
    4      60.0000      25.5600      56.0000      25.0400      72.0000      26.9000      76.0000      27.1800      38.258
    4      62.0000      25.8900      58.0000      25.2100      74.0000      26.9900      78.0000      27.3800      30.791
    4      64.0000      26.1700      60.0000      25.5600      76.0000      27.1800      80.0000      27.5900      20.995
    4      66.0000      26.3800      62.0000      25.8900      78.0000      27.3800      82.0000      27.7100      16.503
    4      68.0000      26.5800      64.0000      26.1700      80.0000      27.5900      84.0000      27.8400      16.241
    4      70.0000      26.8300      66.0000      26.3800      82.0000      27.7100      86.0000      28.0600      17.931
    4      72.0000      26.9000      68.0000      26.5800      84.0000      27.8400      88.0000      28.2700      17.604
    4      74.0000      26.9900      70.0000      26.8300      86.0000      28.0600      90.0000      28.5100      16.762
    4      76.0000      27.1800      72.0000      26.9000      88.0000      28.2700      92.0000      28.7000      19.282
    4      78.0000      27.3800      74.0000      26.9900      90.0000      28.5100      94.0000      28.8800      20.809
    4      80.0000      27.5900      76.0000      27.1800      92.0000      28.7000      96.0000      29.1400      20.134
    4      82.0000      27.7100      78.0000      27.3800      94.0000      28.8800      98.0000      29.3400      20.892
    4      84.0000      27.8400      80.0000      27.5900      96.0000      29.1400     100.0000      29.5600      21.216
    4      86.0000      28.0600      82.0000      27.7100      98.0000      29.3400     102.0000      29.7800      23.628
    4      88.0000      28.2700      84.0000      27.8400     100.0000      29.5600     104.0000      30.0000      26.381
    4      90.0000      28.5100      86.0000      28.0600     102.0000      29.7800     106.0000      30.2200      26.861
    4      92.0000      28.7000      88.0000      28.2700     104.0000      30.0000     108.0000      30.4900      29.700
    4      94.0000      28.8800      90.0000      28.5100     106.0000      30.2200     110.0000      30.7000      30.935
    4      10.0000      17.8200       0.0000      17.4600      20.0000      19.2800      30.0000      21.1900      119.44
    4      12.0000      18.0700       2.0000      17.1700      22.0000      19.6400      32.0000      21.4800      121.18
    4      14.0000      18.3400       4.0000      17.3200      24.0000      20.0300      34.0000      21.8100      122.19
    4      16.0000      18.6500       6.0000      17.4900      26.0000      20.4300      36.0000      22.1400      125.55
    4      18.0000      18.9400       8.0000      17.5800      28.0000      20.8400      38.0000      22.4700      132.87
    4      20.0000      19.2800      10.0000      17.8200      30.0000      21.1900      40.0000      22.7900      127.40
    4      22.0000      19.6400      12.0000      18.0700      32.0000      21.4800      42.0000      23.1200      113.62
    4      24.0000      20.0300      14.0000      18.3400      34.0000      21.8100      44.0000      23.4400      97.538
    4      26.0000      20.4300      16.0000      18.6500      36.0000      22.1400      46.0000      23.7700      95.540
    4      28.0000      20.8400      18.0000      18.9400      38.0000      22.4700      48.0000      24.0600      87.009
    4      30.0000      21.1900      20.0000      19.2800      40.0000      22.7900      50.0000      24.3200      83.588
    4      32.0000      21.4800      22.0000      19.6400      42.0000      23.1200      52.0000      24.5400      78.599
    4      34.0000      21.8100      24.0000      20.0300      44.0000      23.4400      54.0000      24.7400      73.717
    4      36.0000      22.1400      26.0000      20.4300      46.0000      23.7700      56.0000      25.0400      70.956
    4      38.0000      22.4700      28.0000      20.8400      48.0000      24.0600      58.0000      25.2100      71.268
    4      40.0000      22.7900      30.0000      21.1900      50.0000      24.3200      60.0000      25.5600      68.720
    4      42.0000      23.1200      32.0000      21.4800      52.0000      24.5400      62.0000      25.8900      70.658
    4      44.0000      23.4400      34.0000      21.8100      54.0000      24.7400      64.0000      26.1700      76.784
    4      46.0000      23.7700      36.0000      22.1400      56.0000      25.0400      66.0000      26.3800      96.145
    4      48.0000      24.0600      38.0000      22.4700      58.0000      25.2100      68.0000      26.5800      101.75
    4      50.0000      24.3200      40.0000      22.7900      60.0000      25.5600      70.0000      26.8300      96.306
    4      52.0000      24.5400      42.0000      23.1200      62.0000      25.8900      72.0000      26.9000      80.235
    4      54.0000      24.7400      44.0000      23.4400      64.0000      26.1700      74.0000      26.9900      71.538
    4      56.0000      25.0400      46.0000      23.7700      66.0000      26.3800      76.0000      27.1800      58.868
    4      58.0000      25.2100      48.0000      24.0600      68.0000      26.5800      78.0000      27.3800      47.546
    4      60.0000      25.5600      50.0000      24.3200      70.0000      26.8300      80.0000      27.5900      39.562
    4      62.0000      25.8900      52.0000      24.5400      72.0000      26.9000      82.0000      27.7100      31.100
    4      64.0000      26.1700      54.0000      24.7400      74.0000      26.9900      84.0000      27.8400      24.171
    4      66.0000      26.3800      56.0000      25.0400      76.0000      27.1800      86.0000      28.0600      21.284
    4      68.0000      26.5800      58.0000      25.2100      78.0000      27.3800      88.0000      28.2700      18.853
    4      70.0000      26.8300      60.0000      25.5600      80.0000      27.5900      90.0000      28.5100      18.283
    4      72.0000      26.9000      62.0000      25.8900      82.0000      27.7100      92.0000      28.7000      18.304
    4      74.0000      26.9900      64.0000      26.1700      84.0000      27.8400      94.0000      28.8800      19.594
    4      76.0000      27.1800      66.0000      26.3800      86.0000      28.0600      96.0000      29.1400      21.242
    4      78.0000      27.3800      68.0000      26.5800      88.0000      28.2700      98.0000      29.3400      22.865
    4      80.0000      27.5900      70.0000      26.8300      90.0000      28.5100     100.0000      29.5600      24.444
    4      82.0000      27.7100      72.0000      26.9000      92.0000      28.7000     102.0000      29.7800      25.931
    4      84.0000      27.8400      74.0000      26.9900      94.0000      28.8800     104.0000      30.0000      27.734
    4      86.0000      28.0600      76.0000      27.1800      96.0000      29.1400     106.0000      30.2200      30.034
    4      88.0000      28.2700      78.0000      27.3800      98.0000      29.3400     108.0000      30.4900      31.399
    4      90.0000      28.5100      80.0000      27.5900     100.0000      29.5600     110.0000      30.7000      32.941
    4       6.0000      17.4900       0.0000      17.4600      18.0000      18.9400      24.0000      20.0300      133.14
    4       8.0000      17.5800       2.0000      17.1700      20.0000      19.2800      26.0000      20.4300      122.64
    4      10.0000      17.8200       4.0000      17.3200      22.0000      19.6400      28.0000      20.8400      115.03
    4      12.0000      18.0700       6.0000      17.4900      24.0000      20.0300      30.0000      21.1900      114.91
    4      14.0000      18.3400       8.0000      17.5800      26.0000      20.4300      32.0000      21.4800      126.52
    4      16.0000      18.6500      10.0000      17.8200      28.0000      20.8400      34.0000      21.8100      129.91
    4      18.0000      18.9400      12.0000      18.0700      30.0000      21.1900      36.0000      22.1400      134.41
    4      20.0000      19.2800      14.0000      18.3400      32.0000      21.4800      38.0000      22.4700      118.26
    4      22.0000      19.6400      16.0000      18.6500      34.0000      21.8100      40.0000      22.7900      102.40
    4      24.0000      20.0300      18.0000      18.9400      36.0000      22.1400      42.0000      23.1200      92.338
    4      26.0000      20.4300      20.0000      19.2800      38.0000      22.4700      44.0000      23.4400      86.290
    4      28.0000      20.8400      22.0000      19.6400      40.0000      22.7900      46.0000      23.7700      81.004
    4      30.0000      21.1900      24.0000      20.0300      42.0000      23.1200      48.0000      24.0600      76.100
    4      32.0000      21.4800      26.0000      20.4300      44.0000      23.4400      50.0000      24.3200      75.525
    4      34.0000      21.8100      28.0000      20.8400      46.0000      23.7700      52.0000      24.5400      70.575
    4      36.0000      22.1400      30.0000      21.1900      48.0000      24.0600      54.0000      24.7400      68.404
    4      38.0000      22.4700      32.0000      21.4800      50.0000      24.3200      56.0000      25.0400      65.528
    4      40.0000      22.7900      34.0000      21.8100      52.0000      24.5400      58.0000      25.2100      64.461
    4      42.0000      23.1200      36.0000      22.1400      54.0000      24.7400      60.0000      25.5600      67.421
    4      44.0000      23.4400      38.0000      22.4700      56.0000      25.0400      62.0000      25.8900      79.238
    4      46.0000      23.7700      40.0000      22.7900      58.0000      25.2100      64.0000      26.1700      93.162
    4      48.0000      24.0600      42.0000      23.1200      60.0000      25.5600      66.0000      26.3800      93.426
    4      50.0000      24.3200      44.0000      23.4400      62.0000      25.8900      68.0000      26.5800      84.288
    4      52.0000      24.5400      46.0000      23.7700      64.0000      26.1700      70.0000      26.8300      73.210
    4      54.0000      24.7400      48.0000      24.0600      66.0000      26.3800      72.0000      26.9000      61.275
    4      56.0000      25.0400      50.0000      24.3200      68.0000      26.5800      74.0000      26.9900      44.684
    4      58.0000      25.2100      52.0000      24.5400      70.0000      26.8300      76.0000      27.1800      37.783
    4      60.0000      25.5600      54.0000      24.7400      72.0000      26.9000      78.0000      27.3800      32.505
    4      62.0000      25.8900      56.0000      25.0400      74.0000      26.9900      80.0000      27.5900      26.861
    4      64.0000      26.1700      58.0000      25.2100      76.0000      27.1800      82.0000      27.7100      19.944
    4      66.0000      26.3800      60.0000      25.5600      78.0000      27.3800      84.0000      27.8400      16.342
    4      68.0000      26.5800      62.0000      25.8900      80.0000      27.5900      86.0000      28.0600      16.162
    4      70.0000      26.8300      64.0000      26.1700      82.0000      27.7100      88.0000      28.2700      17.912
    4      72.0000      26.9000      66.0000      26.3800      84.0000      27.8400      90.0000      28.5100      18.379
    4      74.0000      26.9900      68.0000      26.5800      86.0000      28.0600      92.0000      28.7000      19.236
    4      76.0000      27.1800      70.0000      26.8300      88.0000      28.2700      94.0000      28.8800      21.072
    4      78.0000      27.3800      72.0000      26.9000      90.0000      28.5100      96.0000      29.1400      23.552
    4      80.0000      27.5900      74.0000      26.9900      92.0000      28.7000      98.0000      29.3400      24.476
    4      82.0000      27.7100      76.0000      27.1800      94.0000      28.8800     100.0000      29.5600      24.939
    4      84.0000      27.8400      78.0000      27.3800      96.0000      29.1400     102.0000      29.7800      26.150
    4      86.0000      28.0600      80.0000      27.5900      98.0000      29.3400     104.0000      30.0000      28.054
    4      88.0000      28.2700      82.0000      27.7100     100.0000      29.5600     106.0000      30.2200      30.682
    4      90.0000      28.5100      84.0000      27.8400     102.0000      29.7800     108.0000      30.4900      31.902
    4      92.0000      28.7000      86.0000      28.0600     104.0000      30.0000     110.0000      30.7000      33.636
    4       4.0000      17.3200       0.0000      17.4600      20.0000      19.2800      24.0000      20.0300      114.46
    4       6.0000      17.4900       2.0000      17.1700      22.0000      19.6400      26.0000      20.4300      126.75
    4       8.0000      17.5800       4.0000      17.3200      24.0000      20.0300      28.0000      20.8400      129.59
    4      10.0000      17.8200       6.0000      17.4900      26.0000      20.4300      30.0000      21.1900      129.16
    4      12.0000      18.0700       8.0000      17.5800      28.0000      20.8400      32.0000      21.4800      147.17
    4      14.0000      18.3400      10.0000      17.8200      30.0000      21.1900      34.0000      21.8100      128.37
    4      16.0000      18.6500      12.0000      18.0700      32.0000      21.4800      36.0000      22.1400      143.34
    4      18.0000      18.9400      14.0000      18.3400      34.0000      21.8100      38.0000      22.4700      118.43
    4      20.0000      19.2800      16.0000      18.6500      36.0000      22.1400      40.0000      22.7900      134.19
    4      22.0000      19.6400      18.0000      18.9400      38.0000      22.4700      42.0000      23.1200      113.36
    4      24.0000      20.0300      20.0000      19.2800      40.0000      22.7900      44.0000      23.4400      94.173
    4      26.0000      20.4300      22.0000      19.6400      42.0000      23.1200      46.0000      23.7700      83.786
    4      28.0000      20.8400      24.0000      20.0300      44.0000      23.4400      48.0000      24.0600      76.423
    4      30.0000      21.1900      26.0000      20.4300      46.0000      23.7700      50.0000      24.3200      73.055
    4      32.0000      21.4800      28.0000      20.8400      48.0000      24.0600      52.0000      24.5400      73.237
    4      34.0000      21.8100      30.0000      21.1900      50.0000      24.3200      54.0000      24.7400      54.275
    4      36.0000      22.1400      32.0000      21.4800      52.0000      24.5400      56.0000      25.0400      55.739
    4      38.0000      22.4700      34.0000      21.8100      54.0000      24.7400      58.0000      25.2100      47.271
    4      40.0000      22.7900      36.0000      22.1400      56.0000      25.0400      60.0000      25.5600      56.583
    4      42.0000      23.1200      38.0000      22.4700      58.0000      25.2100      62.0000      25.8900      55.786
    4      44.0000      23.4400      40.0000      22.7900      60.0000      25.5600      64.0000      26.1700      53.909
    4      46.0000      23.7700      42.0000      23.1200      62.0000      25.8900      66.0000      26.3800      54.318
    4      48.0000      24.0600      44.0000      23.4400      64.0000      26.1700      68.0000      26.5800      55.383
    4      50.0000      24.3200      46.0000      23.7700      66.0000      26.3800      70.0000      26.8300      49.613
    4      52.0000      24.5400      48.0000      24.0600      68.0000      26.5800      72.0000      26.9000      37.458
    4      54.0000      24.7400      50.0000      24.3200      70.0000      26.8300      74.0000      26.9900      30.027
    4      56.0000      25.0400      52.0000      24.5400      72.0000      26.9000      76.0000      27.1800      25.110
    4      58.0000      25.2100      54.0000      24.7400      74.0000      26.9900      78.0000      27.3800      23.613
    4      60.0000      25.5600      56.0000      25.0400      76.0000      27.1800      80.0000      27.5900      21.356
    4      62.0000      25.8900      58.0000      25.2100      78.0000      27.3800      82.0000      27.7100      17.460
    4      64.0000      26.1700      60.0000      25.5600      80.0000      27.5900      84.0000      27.8400      15.075
    4      66.0000      26.3800      62.0000      25.8900      82.0000      27.7100      86.0000      28.0600      15.535
    4      68.0000      26.5800      64.0000      26.1700      84.0000      27.8400      88.0000      28.2700      18.565
    4      70.0000      26.8300      66.0000      26.3800      86.0000      28.0600      90.0000      28.5100      20.463
    4      72.0000      26.9000      68.0000      26.5800      88.0000      28.2700      92.0000      28.7000      22.215
    4      74.0000      26.9900      70.0000      26.8300      90.0000      28.5100      94.0000      28.8800      24.809
    4      76.0000      27.1800      72.0000      26.9000      92.0000      28.7000      96.0000      29.1400      28.851
    4      78.0000      27.3800      74.0000      26.9900      94.0000      28.8800      98.0000      29.3400      32.821
    4      80.0000      27.5900      76.0000      27.1800      96.0000      29.1400     100.0000      29.5600      32.852
    4      82.0000      27.7100      78.0000      27.3800      98.0000      29.3400     102.0000      29.7800      33.878
    4      84.0000      27.8400      80.0000      27.5900     100.0000      29.5600     104.0000      30.0000      36.487
    4      86.0000      28.0600      82.0000      27.7100     102.0000      29.7800     106.0000      30.2200      40.545
    4      88.0000      28.2700      84.0000      27.8400     104.0000      30.0000     108.0000      30.4900      43.033
    4      90.0000      28.5100      86.0000      28.0600     106.0000      30.2200     110.0000      30.7000      39.347
    4      12.0000      18.0700       0.0000      17.4600      24.0000      20.0300      36.0000      22.1400      134.42
    4      14.0000      18.3400       2.0000      17.1700      26.0000      20.4300      38.0000      22.4700      143.29
    4      16.0000      18.6500       4.0000      17.3200      28.0000      20.8400      40.0000      22.7900      149.61
    4      18.0000      18.9400       6.0000      17.4900      30.0000      21.1900      42.0000      23.1200      151.75
    4      20.0000      19.2800       8.0000      17.5800      32.0000      21.4800      44.0000      23.4400      140.85
    4      22.0000      19.6400      10.0000      17.8200      34.0000      21.8100      46.0000      23.7700      131.41
    4      24.0000      20.0300      12.0000      18.0700      36.0000      22.1400      48.0000      24.0600      119.42
    4      26.0000      20.4300      14.0000      18.3400      38.0000      22.4700      50.0000      24.3200      109.08
    4      28.0000      20.8400      16.0000      18.6500      40.0000      22.7900      52.0000      24.5400      96.240
    4      30.0000      21.1900      18.0000      18.9400      42.0000      23.1200      54.0000      24.7400      84.224
    4      32.0000      21.4800      20.0000      19.2800      44.0000      23.4400      56.0000      25.0400      77.793
    4      34.0000      21.8100      22.0000      19.6400      46.0000      23.7700      58.0000      25.2100      70.683
    4      36.0000      22.1400      24.0000      20.0300      48.0000      24.0600      60.0000      25.5600      66.911
    4      38.0000      22.4700      26.0000      20.4300      50.0000      24.3200      62.0000      25.8900      62.992
    4      40.0000      22.7900      28.0000      20.8400      52.0000      24.5400      64.0000      26.1700      58.953
    4      42.0000      23.1200      30.0000      21.1900      54.0000      24.7400      66.0000      26.3800      56.870
    4      44.0000      23.4400      32.0000      21.4800      56.0000      25.0400      68.0000      26.5800      60.524
    4      46.0000      23.7700      34.0000      21.8100      58.0000      25.2100      70.0000      26.8300      66.229
    4      48.0000      24.0600      36.0000      22.1400      60.0000      25.5600      72.0000      26.9000      65.005
    4      50.0000      24.3200      38.0000      22.4700      62.0000      25.8900      74.0000      26.9900      58.525
    4      52.0000      24.5400      40.0000      22.7900      64.0000      26.1700      76.0000      27.1800      52.287
    4      54.0000      24.7400      42.0000      23.1200      66.0000      26.3800      78.0000      27.3800      45.188
    4      56.0000      25.0400      44.0000      23.4400      68.0000      26.5800      80.0000      27.5900      35.387
    4      58.0000      25.2100      46.0000      23.7700      70.0000      26.8300      82.0000      27.7100      30.546
    4      60.0000      25.5600      48.0000      24.0600      72.0000      26.9000      84.0000      27.8400      27.068
    4      62.0000      25.8900      50.0000      24.3200      74.0000      26.9900      86.0000      28.0600      23.973
    4      64.0000      26.1700      52.0000      24.5400      76.0000      27.1800      88.0000      28.2700      20.344
    4      66.0000      26.3800      54.0000      24.7400      78.0000      27.3800      90.0000      28.5100      18.263
    4      68.0000      26.5800      56.0000      25.0400      80.0000      27.5900      92.0000      28.7000      18.980
    4      70.0000      26.8300      58.0000      25.2100      82.0000      27.7100      94.0000      28.8800      20.463
    4      72.0000      26.9000      60.0000      25.5600      84.0000      27.8400      96.0000      29.1400      21.742
    4      74.0000      26.9900      62.0000      25.8900      86.0000      28.0600      98.0000      29.3400      23.706
    4      76.0000      27.1800      64.0000      26.1700      88.0000      28.2700     100.0000      29.5600      27.253
    4      78.0000      27.3800      66.0000      26.3800      90.0000      28.5100     102.0000      29.7800      31.357
    4      80.0000      27.5900      68.0000      26.5800      92.0000      28.7000     104.0000      30.0000      33.998
    4      82.0000      27.7100      70.0000      26.8300      94.0000      28.8800     106.0000      30.2200      37.100
    4      84.0000      27.8400      72.0000      26.9000      96.0000      29.1400     108.0000      30.4900      39.998
    4      86.0000      28.0600      74.0000      26.9900      98.0000      29.3400     110.0000      30.7000      42.594
    4       0.0000      17.4600      30.0000      21.1900      10.0000      17.8200      20.0000      19.2800      151.36
    4       2.0000      17.1700      32.0000      21.4800      12.0000      18.0700      22.0000      19.6400      148.54
    4       4.0000      17.3200      34.0000      21.8100      14.0000      18.3400      24.0000      20.0300      140.59
    4       6.0000      17.4900      36.0000      22.1400      16.0000      18.6500      26.0000      20.4300      135.50
    4       8.0000      17.5800      38.0000      22.4700      18.0000      18.9400      28.0000      20.8400      120.95
    4      10.0000      17.8200      40.0000      22.7900      20.0000      19.2800      30.0000      21.1900      113.29
    4      12.0000      18.0700      42.0000      23.1200      22.0000      19.6400      32.0000      21.4800      112.01
    4      14.0000      18.3400      44.0000      23.4400      24.0000      20.0300      34.0000      21.8100      111.75
    4      16.0000      18.6500      46.0000      23.7700      26.0000      20.4300      36.0000      22.1400      110.80
    4      18.0000      18.9400      48.0000      24.0600      28.0000      20.8400      38.0000      22.4700      113.92
    4      20.0000      19.2800      50.0000      24.3200      30.0000      21.1900      40.0000      22.7900      110.18
    4      22.0000      19.6400      52.0000      24.5400      32.0000      21.4800      42.0000      23.1200      105.08
    4      24.0000      20.0300      54.0000      24.7400      34.0000      21.8100      44.0000      23.4400      102.58
    4      26.0000      20.4300      56.0000      25.0400      36.0000      22.1400      46.0000      23.7700      107.68
    4      28.0000      20.8400      58.0000      25.2100      38.0000      22.4700      48.0000      24.0600      105.78
    4      30.0000      21.1900      60.0000      25.5600      40.0000      22.7900      50.0000      24.3200      100.80
    4      32.0000      21.4800      62.0000      25.8900      42.0000      23.1200      52.0000      24.5400      89.960
    4      34.0000      21.8100      64.0000      26.1700      44.0000      23.4400      54.0000      24.7400      82.765
    4      36.0000      22.1400      66.0000      26.3800      46.0000      23.7700      56.0000      25.0400      74.476
    4      38.0000      22.4700      68.0000      26.5800      48.0000      24.0600      58.0000      25.2100      68.554
    4      40.0000      22.7900      70.0000      26.8300      50.0000      24.3200      60.0000      25.5600      63.061
    4      42.0000      23.1200      72.0000      26.9000      52.0000      24.5400      62.0000      25.8900      59.322
    4      44.0000      23.4400      74.0000      26.9900      54.0000      24.7400      64.0000      26.1700      56.822
    4      46.0000      23.7700      76.0000      27.1800      56.0000      25.0400      66.0000      26.3800      60.536
    4      48.0000      24.0600      78.0000      27.3800      58.0000      25.2100      68.0000      26.5800      60.340
    4      50.0000      24.3200      80.0000      27.5900      60.0000      25.5600      70.0000      26.8300      57.522
    4      52.0000      24.5400      82.0000      27.7100      62.0000      25.8900      72.0000      26.9000      51.514
    4      54.0000      24.7400      84.0000      27.8400      64.0000      26.1700      74.0000      26.9900      49.851
    4      56.0000      25.0400      86.0000      28.0600      66.0000      26.3800      76.0000      27.1800      47.361
    4      58.0000      25.2100      88.0000      28.2700      68.0000      26.5800      78.0000      27.3800      44.708
    4      60.0000      25.5600      90.0000      28.5100      70.0000      26.8300      80.0000      27.5900      42.706
    4      62.0000      25.8900      92.0000      28.7000      72.0000      26.9000      82.0000      27.7100      40.367
    4      64.0000      26.1700      94.0000      28.8800      74.0000      26.9900      84.0000      27.8400      38.508
    4      66.0000      26.3800      96.0000      29.1400      76.0000      27.1800      86.0000      28.0600      37.729
    4      68.0000      26.5800      98.0000      29.3400      78.0000      27.3800      88.0000      28.2700      36.800
    4      70.0000      26.8300     100.0000      29.5600      80.0000      27.5900      90.0000      28.5100      36.561
    4      72.0000      26.9000     102.0000      29.7800      82.0000      27.7100      92.0000      28.7000      37.314
    4      74.0000      26.9900     104.0000      30.0000      84.0000      27.8400      94.0000      28.8800      37.757
    4      76.0000      27.1800     106.0000      30.2200      86.0000      28.0600      96.0000      29.1400      38.353
    4      78.0000      27.3800     108.0000      30.4900      88.0000      28.2700      98.0000      29.3400      40.143
    4      80.0000      27.5900     110.0000      30.7000      90.0000      28.5100     100.0000      29.5600      42.921
    4       0.0000      17.4600      30.0000      21.1900      12.0000      18.0700      18.0000      18.9400      168.41
    4       2.0000      17.1700      32.0000      21.4800      14.0000      18.3400      20.0000      19.2800      160.96
    4       4.0000      17.3200      34.0000      21.8100      16.0000      18.6500      22.0000      19.6400      148.32
    4       6.0000      17.4900      36.0000      22.1400      18.0000      18.9400      24.0000      20.0300      127.96
    4       8.0000      17.5800      38.0000      22.4700      20.0000      19.2800      26.0000      20.4300      116.46
    4      10.0000      17.8200      40.0000      22.7900      22.0000      19.6400      28.0000      20.8400      110.74
    4      12.0000      18.0700      42.0000      23.1200      24.0000      20.0300      30.0000      21.1900      112.19
    4      14.0000      18.3400      44.0000      23.4400      26.0000      20.4300      32.0000      21.4800      116.65
    4      16.0000      18.6500      46.0000      23.7700      28.0000      20.8400      34.0000      21.8100      117.55
    4      18.0000      18.9400      48.0000      24.0600      30.0000      21.1900      36.0000      22.1400      115.01
    4      20.0000      19.2800      50.0000      24.3200      32.0000      21.4800      38.0000      22.4700      107.39
    4      22.0000      19.6400      52.0000      24.5400      34.0000      21.8100      40.0000      22.7900      103.57
    4      24.0000      20.0300      54.0000      24.7400      36.0000      22.1400      42.0000      23.1200      103.32
    4      26.0000      20.4300      56.0000      25.0400      38.0000      22.4700      44.0000      23.4400      102.77
    4      28.0000      20.8400      58.0000      25.2100      40.0000      22.7900      46.0000      23.7700      101.34
    4      30.0000      21.1900      60.0000      25.5600      42.0000      23.1200      48.0000      24.0600      94.354
    4      32.0000      21.4800      62.0000      25.8900      44.0000      23.4400      50.0000      24.3200      88.218
    4      34.0000      21.8100      64.0000      26.1700      46.0000      23.7700      52.0000      24.5400      79.721
    4      36.0000      22.1400      66.0000      26.3800      48.0000      24.0600      54.0000      24.7400      73.171
    4      38.0000      22.4700      68.0000      26.5800      50.0000      24.3200      56.0000      25.0400      64.234
    4      40.0000      22.7900      70.0000      26.8300      52.0000      24.5400      58.0000      25.2100      59.511
    4      42.0000      23.1200      72.0000      26.9000      54.0000      24.7400      60.0000      25.5600      56.734
    4      44.0000      23.4400      74.0000      26.9900      56.0000      25.0400      62.0000      25.8900      57.146
    4      46.0000      23.7700      76.0000      27.1800      58.0000      25.2100      64.0000      26.1700      55.602
    4      48.0000      24.0600      78.0000      27.3800      60.0000      25.5600      66.0000      26.3800      51.877
    4      50.0000      24.3200      80.0000      27.5900      62.0000      25.8900      68.0000      26.5800      48.229
    4      52.0000      24.5400      82.0000      27.7100      64.0000      26.1700      70.0000      26.8300      47.514
    4      54.0000      24.7400      84.0000      27.8400      66.0000      26.3800      72.0000      26.9000      45.409
    4      56.0000      25.0400      86.0000      28.0600      68.0000      26.5800      74.0000      26.9900      41.891
    4      58.0000      25.2100      88.0000      28.2700      70.0000      26.8300      76.0000      27.1800      41.780
    4      60.0000      25.5600      90.0000      28.5100      72.0000      26.9000      78.0000      27.3800      42.292
    4      62.0000      25.8900      92.0000      28.7000      74.0000      26.9900      80.0000      27.5900      41.034
    4      64.0000      26.1700      94.0000      28.8800      76.0000      27.1800      82.0000      27.7100      38.370
    4      66.0000      26.3800      96.0000      29.1400      78.0000      27.3800      84.0000      27.8400      37.037
    4      68.0000      26.5800      98.0000      29.3400      80.0000      27.5900      86.0000      28.0600      38.041
    4      70.0000      26.8300     100.0000      29.5600      82.0000      27.7100      88.0000      28.2700      38.704
    4      72.0000      26.9000     102.0000      29.7800      84.0000      27.8400      90.0000      28.5100      38.213
    4      74.0000      26.9900     104.0000      30.0000      86.0000      28.0600      92.0000      28.7000      38.705
    4      76.0000      27.1800     106.0000      30.2200      88.0000      28.2700      94.0000      28.8800      39.108
    4      78.0000      27.3800     108.0000      30.4900      90.0000      28.5100      96.0000      29.1400      41.577
    4      80.0000      27.5900     110.0000      30.7000      92.0000      28.7000      98.0000      29.3400      43.886
    4       8.0000      17.5800       0.0000      17.4600      24.0000      20.0300      32.0000      21.4800      143.15
    4      10.0000      17.8200       2.0000      17.1700      26.0000      20.4300      34.0000      21.8100      150.43
    4      12.0000      18.0700       4.0000      17.3200      28.0000      20.8400      36.0000      22.1400      157.75
    4      14.0000      18.3400       6.0000      17.4900      30.0000      21.1900      38.0000      22.4700      159.85
    4      16.0000      18.6500       8.0000      17.5800      32.0000      21.4800      40.0000      22.7900      154.82
    4      18.0000      18.9400      10.0000      17.8200      34.0000      21.8100      42.0000      23.1200      162.88
    4      20.0000      19.2800      12.0000      18.0700      36.0000      22.1400      44.0000      23.4400      156.32
    4      22.0000      19.6400      14.0000      18.3400      38.0000      22.4700      46.0000      23.7700      138.16
    4      24.0000      20.0300      16.0000      18.6500      40.0000      22.7900      48.0000      24.0600      117.65
    4      26.0000      20.4300      18.0000      18.9400      42.0000      23.1200      50.0000      24.3200      96.888
    4      28.0000      20.8400      20.0000      19.2800      44.0000      23.4400      52.0000      24.5400      83.236
    4      30.0000      21.1900      22.0000      19.6400      46.0000      23.7700      54.0000      24.7400      76.817
    4      32.0000      21.4800      24.0000      20.0300      48.0000      24.0600      56.0000      25.0400      72.046
    4      34.0000      21.8100      26.0000      20.4300      50.0000      24.3200      58.0000      25.2100      63.778
    4      36.0000      22.1400      28.0000      20.8400      52.0000      24.5400      60.0000      25.5600      58.650
    4      38.0000      22.4700      30.0000      21.1900      54.0000      24.7400      62.0000      25.8900      53.936
    4      40.0000      22.7900      32.0000      21.4800      56.0000      25.0400      64.0000      26.1700      49.659
    4      42.0000      23.1200      34.0000      21.8100      58.0000      25.2100      66.0000      26.3800      45.520
    4      44.0000      23.4400      36.0000      22.1400      60.0000      25.5600      68.0000      26.5800      43.374
    4      46.0000      23.7700      38.0000      22.4700      62.0000      25.8900      70.0000      26.8300      42.161
    4      48.0000      24.0600      40.0000      22.7900      64.0000      26.1700      72.0000      26.9000      41.139
    4      50.0000      24.3200      42.0000      23.1200      66.0000      26.3800      74.0000      26.9900      37.408
    4      52.0000      24.5400      44.0000      23.4400      68.0000      26.5800      76.0000      27.1800      31.183
    4      54.0000      24.7400      46.0000      23.7700      70.0000      26.8300      78.0000      27.3800      26.938
    4      56.0000      25.0400      48.0000      24.0600      72.0000      26.9000      80.0000      27.5900      23.482
    4      58.0000      25.2100      50.0000      24.3200      74.0000      26.9900      82.0000      27.7100      21.788
    4      60.0000      25.5600      52.0000      24.5400      76.0000      27.1800      84.0000      27.8400      20.415
    4      62.0000      25.8900      54.0000      24.7400      78.0000      27.3800      86.0000      28.0600      18.977
    4      64.0000      26.1700      56.0000      25.0400      80.0000      27.5900      88.0000      28.2700      18.437
    4      66.0000      26.3800      58.0000      25.2100      82.0000      27.7100      90.0000      28.5100      18.744
    4      68.0000      26.5800      60.0000      25.5600      84.0000      27.8400      92.0000      28.7000      20.340
    4      70.0000      26.8300      62.0000      25.8900      86.0000      28.0600      94.0000      28.8800      22.545
    4      72.0000      26.9000      64.0000      26.1700      88.0000      28.2700      96.0000      29.1400      25.608
    4      74.0000      26.9900      66.0000      26.3800      90.0000      28.5100      98.0000      29.3400      30.442
    4      80.0000      27.5900      72.0000      26.9000      96.0000      29.1400     104.0000      30.0000      43.708
    4      82.0000      27.7100      74.0000      26.9900      98.0000      29.3400     106.0000      30.2200      47.195
    4      84.0000      27.8400      76.0000      27.1800     100.0000      29.5600     108.0000      30.4900      49.596
    4      86.0000      28.0600      78.0000      27.3800     102.0000      29.7800     110.0000      30.7000      51.250
    4       0.0000      17.4600      30.0000      21.1900      14.0000      18.3400      16.0000      18.6500      168.45
    4       2.0000      17.1700      32.0000      21.4800      16.0000      18.6500      18.0000      18.9400      174.82
    4       4.0000      17.3200      34.0000      21.8100      18.0000      18.9400      20.0000      19.2800      151.85
    4       6.0000      17.4900      36.0000      22.1400      20.0000      19.2800      22.0000      19.6400      121.71
    4       8.0000      17.5800      38.0000      22.4700      22.0000      19.6400      24.0000      20.0300      113.23
    4      10.0000      17.8200      40.0000      22.7900      24.0000      20.0300      26.0000      20.4300      115.73
    4      12.0000      18.0700      42.0000      23.1200      26.0000      20.4300      28.0000      20.8400      107.05
    4      14.0000      18.3400      44.0000      23.4400      28.0000      20.8400      30.0000      21.1900      122.75
    4      16.0000      18.6500      46.0000      23.7700      30.0000      21.1900      32.0000      21.4800      125.98
    4      18.0000      18.9400      48.0000      24.0600      32.0000      21.4800      34.0000      21.8100      112.11
    4      20.0000      19.2800      50.0000      24.3200      34.0000      21.8100      36.0000      22.1400      102.86
    4      22.0000      19.6400      52.0000      24.5400      36.0000      22.1400      38.0000      22.4700      104.78
    4      24.0000      20.0300      54.0000      24.7400      38.0000      22.4700      40.0000      22.7900      102.92
    4      26.0000      20.4300      56.0000      25.0400      40.0000      22.7900      42.0000      23.1200      105.12
    4      28.0000      20.8400      58.0000      25.2100      42.0000      23.1200      44.0000      23.4400      93.847
    4      30.0000      21.1900      60.0000      25.5600      44.0000      23.4400      46.0000      23.7700      94.143
    4      32.0000      21.4800      62.0000      25.8900      46.0000      23.7700      48.0000      24.0600      85.215
    4      34.0000      21.8100      64.0000      26.1700      48.0000      24.0600      50.0000      24.3200      80.799
    4      36.0000      22.1400      66.0000      26.3800      50.0000      24.3200      52.0000      24.5400      70.729
    4      38.0000      22.4700      68.0000      26.5800      52.0000      24.5400      54.0000      24.7400      64.721
    4      40.0000      22.7900      70.0000      26.8300      54.0000      24.7400      56.0000      25.0400      55.144
    4      42.0000      23.1200      72.0000      26.9000      56.0000      25.0400      58.0000      25.2100      56.889
    4      44.0000      23.4400      74.0000      26.9900      58.0000      25.2100      60.0000      25.5600      57.042
    4      46.0000      23.7700      76.0000      27.1800      60.0000      25.5600      62.0000      25.8900      54.923
    4      48.0000      24.0600      78.0000      27.3800      62.0000      25.8900      64.0000      26.1700      44.938
    4      50.0000      24.3200      80.0000      27.5900      64.0000      26.1700      66.0000      26.3800      45.202
    4      52.0000      24.5400      82.0000      27.7100      66.0000      26.3800      68.0000      26.5800      45.891
    4      54.0000      24.7400      84.0000      27.8400      68.0000      26.5800      70.0000      26.8300      43.818
    4      56.0000      25.0400      86.0000      28.0600      70.0000      26.8300      72.0000      26.9000      38.855
    4      58.0000      25.2100      88.0000      28.2700      72.0000      26.9000      74.0000      26.9900      40.120
    4      60.0000      25.5600      90.0000      28.5100      74.0000      26.9900      76.0000      27.1800      43.949
    4      62.0000      25.8900      92.0000      28.7000      76.0000      27.1800      78.0000      27.3800      41.625
    4      64.0000      26.1700      94.0000      28.8800      78.0000      27.3800      80.0000      27.5900      37.859
    4      66.0000      26.3800      96.0000      29.1400      80.0000      27.5900      82.0000      27.7100      37.150
    4      68.0000      26.5800      98.0000      29.3400      82.0000      27.7100      84.0000      27.8400      38.089
    4      70.0000      26.8300     100.0000      29.5600      84.0000      27.8400      86.0000      28.0600      41.623
    4      72.0000      26.9000     102.0000      29.7800      86.0000      28.0600      88.0000      28.2700      39.040
    4      74.0000      26.9900     104.0000      30.0000      88.0000      28.2700      90.0000      28.5100      37.136
    4      76.0000      27.1800     106.0000      30.2200      90.0000      28.5100      92.0000      28.7000      42.609
    4      78.0000      27.3800     108.0000      30.4900      92.0000      28.7000      94.0000      28.8800      40.760
    4      80.0000      27.5900     110.0000      30.7000      94.0000      28.8800      96.0000      29.1400      44.394
    4       6.0000      17.4900       0.0000      17.4600      24.0000      20.0300      30.0000      21.1900      137.99
    4       8.0000      17.5800       2.0000      17.1700      26.0000      20.4300      32.0000      21.4800      155.52
    4      10.0000      17.8200       4.0000      17.3200      28.0000      20.8400      34.0000      21.8100      163.30
    4      12.0000      18.0700       6.0000      17.4900      30.0000      21.1900      36.0000      22.1400      159.15
    4      14.0000      18.3400       8.0000      17.5800      32.0000      21.4800      38.0000      22.4700      156.10
    4      16.0000      18.6500      10.0000      17.8200      34.0000      21.8100      40.0000      22.7900      171.37
    4      18.0000      18.9400      12.0000      18.0700      36.0000      22.1400      42.0000      23.1200      171.90
    4      20.0000      19.2800      14.0000      18.3400      38.0000      22.4700      44.0000      23.4400      158.64
    4      22.0000      19.6400      16.0000      18.6500      40.0000      22.7900      46.0000      23.7700      134.57
    4      24.0000      20.0300      18.0000      18.9400      42.0000      23.1200      48.0000      24.0600      104.45
    4      26.0000      20.4300      20.0000      19.2800      44.0000      23.4400      50.0000      24.3200      90.135
    4      28.0000      20.8400      22.0000      19.6400      46.0000      23.7700      52.0000      24.5400      79.062
    4      30.0000      21.1900      24.0000      20.0300      48.0000      24.0600      54.0000      24.7400      74.866
    4      32.0000      21.4800      26.0000      20.4300      50.0000      24.3200      56.0000      25.0400      68.199
    4      34.0000      21.8100      28.0000      20.8400      52.0000      24.5400      58.0000      25.2100      61.813
    4      36.0000      22.1400      30.0000      21.1900      54.0000      24.7400      60.0000      25.5600      54.579
    4      38.0000      22.4700      32.0000      21.4800      56.0000      25.0400      62.0000      25.8900      51.214
    4      40.0000      22.7900      34.0000      21.8100      58.0000      25.2100      64.0000      26.1700      44.208
    4      42.0000      23.1200      36.0000      22.1400      60.0000      25.5600      66.0000      26.3800      40.532
    4      44.0000      23.4400      38.0000      22.4700      62.0000      25.8900      68.0000      26.5800      36.696
    4      46.0000      23.7700      40.0000      22.7900      64.0000      26.1700      70.0000      26.8300      37.668
    4      48.0000      24.0600      42.0000      23.1200      66.0000      26.3800      72.0000      26.9000      35.060
    4      50.0000      24.3200      44.0000      23.4400      68.0000      26.5800      74.0000      26.9900      30.531
    4      52.0000      24.5400      46.0000      23.7700      70.0000      26.8300      76.0000      27.1800      27.064
    4      54.0000      24.7400      48.0000      24.0600      72.0000      26.9000      78.0000      27.3800      24.105
    4      56.0000      25.0400      50.0000      24.3200      74.0000      26.9900      80.0000      27.5900      21.407
    4      58.0000      25.2100      52.0000      24.5400      76.0000      27.1800      82.0000      27.7100      19.616
    4      60.0000      25.5600      54.0000      24.7400      78.0000      27.3800      84.0000      27.8400      18.622
    4      62.0000      25.8900      56.0000      25.0400      80.0000      27.5900      86.0000      28.0600      19.608
    4      64.0000      26.1700      58.0000      25.2100      82.0000      27.7100      88.0000      28.2700      19.017
    4      66.0000      26.3800      60.0000      25.5600      84.0000      27.8400      90.0000      28.5100      18.983
    4      68.0000      26.5800      62.0000      25.8900      86.0000      28.0600      92.0000      28.7000      20.798
    4      70.0000      26.8300      64.0000      26.1700      88.0000      28.2700      94.0000      28.8800      24.955
    4      72.0000      26.9000      66.0000      26.3800      90.0000      28.5100      96.0000      29.1400      29.205
    4      80.0000      27.5900      74.0000      26.9900      98.0000      29.3400     104.0000      30.0000      47.768
    4      82.0000      27.7100      76.0000      27.1800     100.0000      29.5600     106.0000      30.2200      51.257
    4      84.0000      27.8400      78.0000      27.3800     102.0000      29.7800     108.0000      30.4900      52.304
    4      86.0000      28.0600      80.0000      27.5900     104.0000      30.0000     110.0000      30.7000      55.272
    4       4.0000      17.3200       0.0000      17.4600      24.0000      20.0300      28.0000      20.8400      124.71
    4       6.0000      17.4900       2.0000      17.1700      26.0000      20.4300      30.0000      21.1900      150.72
    4       8.0000      17.5800       4.0000      17.3200      28.0000      20.8400      32.0000      21.4800      173.29
    4      10.0000      17.8200       6.0000      17.4900      30.0000      21.1900      34.0000      21.8100      165.15
    4      12.0000      18.0700       8.0000      17.5800      32.0000      21.4800      36.0000      22.1400      149.10
    4      16.0000      18.6500      12.0000      18.0700      36.0000      22.1400      40.0000      22.7900      171.55
    4      18.0000      18.9400      14.0000      18.3400      38.0000      22.4700      42.0000      23.1200      177.01
    4      20.0000      19.2800      16.0000      18.6500      40.0000      22.7900      44.0000      23.4400      157.42
    4      22.0000      19.6400      18.0000      18.9400      42.0000      23.1200      46.0000      23.7700      117.56
    4      24.0000      20.0300      20.0000      19.2800      44.0000      23.4400      48.0000      24.0600      94.186
    4      26.0000      20.4300      22.0000      19.6400      46.0000      23.7700      50.0000      24.3200      85.217
    4      28.0000      20.8400      24.0000      20.0300      48.0000      24.0600      52.0000      24.5400      76.613
    4      30.0000      21.1900      26.0000      20.4300      50.0000      24.3200      54.0000      24.7400      70.974
    4      32.0000      21.4800      28.0000      20.8400      52.0000      24.5400      56.0000      25.0400      67.245
    4      36.0000      22.1400      32.0000      21.4800      56.0000      25.0400      60.0000      25.5600      51.778
    4      38.0000      22.4700      34.0000      21.8100      58.0000      25.2100      62.0000      25.8900      45.383
    4      40.0000      22.7900      36.0000      22.1400      60.0000      25.5600      64.0000      26.1700      40.689
    4      42.0000      23.1200      38.0000      22.4700      62.0000      25.8900      66.0000      26.3800      34.991
    4      44.0000      23.4400      40.0000      22.7900      64.0000      26.1700      68.0000      26.5800      34.487
    4      46.0000      23.7700      42.0000      23.1200      66.0000      26.3800      70.0000      26.8300      34.002
    4      48.0000      24.0600      44.0000      23.4400      68.0000      26.5800      72.0000      26.9000      30.266
    4      50.0000      24.3200      46.0000      23.7700      70.0000      26.8300      74.0000      26.9900      26.557
    4      52.0000      24.5400      48.0000      24.0600      72.0000      26.9000      76.0000      27.1800      24.332
    4      54.0000      24.7400      50.0000      24.3200      74.0000      26.9900      78.0000      27.3800      22.839
    4      56.0000      25.0400      52.0000      24.5400      76.0000      27.1800      80.0000      27.5900      19.562
    4      58.0000      25.2100      54.0000      24.7400      78.0000      27.3800      82.0000      27.7100      17.659
    4      60.0000      25.5600      56.0000      25.0400      80.0000      27.5900      84.0000      27.8400      19.184
    4      62.0000      25.8900      58.0000      25.2100      82.0000      27.7100      86.0000      28.0600      20.688
    4      64.0000      26.1700      60.0000      25.5600      84.0000      27.8400      88.0000      28.2700      19.151
    4      66.0000      26.3800      62.0000      25.8900      86.0000      28.0600      90.0000      28.5100      18.317
    4      68.0000      26.5800      64.0000      26.1700      88.0000      28.2700      92.0000      28.7000      22.954
    4      70.0000      26.8300      66.0000      26.3800      90.0000      28.5100      94.0000      28.8800      28.753
    4      80.0000      27.5900      76.0000      27.1800     100.0000      29.5600     104.0000      30.0000      51.056
    4      82.0000      27.7100      78.0000      27.3800     102.0000      29.7800     106.0000      30.2200      53.394
    4      84.0000      27.8400      80.0000      27.5900     104.0000      30.0000     108.0000      30.4900      55.645
    4       4.0000      17.3200       0.0000      17.4600      28.0000      20.8400      32.0000      21.4800      163.48
    4       6.0000      17.4900       2.0000      17.1700      30.0000      21.1900      34.0000      21.8100      186.93
    4       8.0000      17.5800       4.0000      17.3200      32.0000      21.4800      36.0000      22.1400      175.32
    4      10.0000      17.8200       6.0000      17.4900      34.0000      21.8100      38.0000      22.4700      163.99
    4      12.0000      18.0700       8.0000      17.5800      36.0000      22.1400      40.0000      22.7900      171.32
    4      14.0000      18.3400      10.0000      17.8200      38.0000      22.4700      42.0000      23.1200      193.42
    4      16.0000      18.6500      12.0000      18.0700      40.0000      22.7900      44.0000      23.4400      192.50
    4      18.0000      18.9400      14.0000      18.3400      42.0000      23.1200      46.0000      23.7700      177.32
    4      20.0000      19.2800      16.0000      18.6500      44.0000      23.4400      48.0000      24.0600      155.88
    4      22.0000      19.6400      18.0000      18.9400      46.0000      23.7700      50.0000      24.3200      119.36
    4      24.0000      20.0300      20.0000      19.2800      48.0000      24.0600      52.0000      24.5400      93.923
    4      26.0000      20.4300      22.0000      19.6400      50.0000      24.3200      54.0000      24.7400      82.180
    4      28.0000      20.8400      24.0000      20.0300      52.0000      24.5400      56.0000      25.0400      68.563
    4      30.0000      21.1900      26.0000      20.4300      54.0000      24.7400      58.0000      25.2100      64.638
    4      32.0000      21.4800      28.0000      20.8400      56.0000      25.0400      60.0000      25.5600      63.609
    4      34.0000      21.8100      30.0000      21.1900      58.0000      25.2100      62.0000      25.8900      59.855
    4      36.0000      22.1400      32.0000      21.4800      60.0000      25.5600      64.0000      26.1700      40.920
    4      38.0000      22.4700      34.0000      21.8100      62.0000      25.8900      66.0000      26.3800      32.807
    4      40.0000      22.7900      36.0000      22.1400      64.0000      26.1700      68.0000      26.5800      32.785
    4      42.0000      23.1200      38.0000      22.4700      66.0000      26.3800      70.0000      26.8300      32.637
    4      44.0000      23.4400      40.0000      22.7900      68.0000      26.5800      72.0000      26.9000      28.876
    4      46.0000      23.7700      42.0000      23.1200      70.0000      26.8300      74.0000      26.9900      26.084
    4      48.0000      24.0600      44.0000      23.4400      72.0000      26.9000      76.0000      27.1800      25.744
    4      50.0000      24.3200      46.0000      23.7700      74.0000      26.9900      78.0000      27.3800      25.871
    4      52.0000      24.5400      48.0000      24.0600      76.0000      27.1800      80.0000      27.5900      23.180
    4      54.0000      24.7400      50.0000      24.3200      78.0000      27.3800      82.0000      27.7100      21.498
    4      56.0000      25.0400      52.0000      24.5400      80.0000      27.5900      84.0000      27.8400      21.145
    4      58.0000      25.2100      54.0000      24.7400      82.0000      27.7100      86.0000      28.0600      22.727
    4      60.0000      25.5600      56.0000      25.0400      84.0000      27.8400      88.0000      28.2700      25.713
    4      62.0000      25.8900      58.0000      25.2100      86.0000      28.0600      90.0000      28.5100      24.829
    4      64.0000      26.1700      60.0000      25.5600      88.0000      28.2700      92.0000      28.7000      23.945
    4      74.0000      26.9900      70.0000      26.8300      98.0000      29.3400     102.0000      29.7800      44.493
    4      78.0000      27.3800      74.0000      26.9900     102.0000      29.7800     106.0000      30.2200      66.621
    4      10.0000      17.8200       0.0000      17.4600      30.0000      21.1900      40.0000      22.7900      172.92
    4      12.0000      18.0700       2.0000      17.1700      32.0000      21.4800      42.0000      23.1200      174.52
    4      14.0000      18.3400       4.0000      17.3200      34.0000      21.8100      44.0000      23.4400      193.45
    4      16.0000      18.6500       6.0000      17.4900      36.0000      22.1400      46.0000      23.7700      181.69
    4      18.0000      18.9400       8.0000      17.5800      38.0000      22.4700      48.0000      24.0600      181.84
    4      20.0000      19.2800      10.0000      17.8200      40.0000      22.7900      50.0000      24.3200      170.73
    4      22.0000      19.6400      12.0000      18.0700      42.0000      23.1200      52.0000      24.5400      146.66
    4      24.0000      20.0300      14.0000      18.3400      44.0000      23.4400      54.0000      24.7400      123.77
    4      26.0000      20.4300      16.0000      18.6500      46.0000      23.7700      56.0000      25.0400      104.16
    4      28.0000      20.8400      18.0000      18.9400      48.0000      24.0600      58.0000      25.2100      86.360
    4      30.0000      21.1900      20.0000      19.2800      50.0000      24.3200      60.0000      25.5600      75.347
    4      32.0000      21.4800      22.0000      19.6400      52.0000      24.5400      62.0000      25.8900      68.300
    4      34.0000      21.8100      24.0000      20.0300      54.0000      24.7400      64.0000      26.1700      64.820
    4      36.0000      22.1400      26.0000      20.4300      56.0000      25.0400      66.0000      26.3800      51.840
    4      38.0000      22.4700      28.0000      20.8400      58.0000      25.2100      68.0000      26.5800      45.821
    4      40.0000      22.7900      30.0000      21.1900      60.0000      25.5600      70.0000      26.8300      39.359
    4      42.0000      23.1200      32.0000      21.4800      62.0000      25.8900      72.0000      26.9000      34.183
    4      44.0000      23.4400      34.0000      21.8100      64.0000      26.1700      74.0000      26.9900      34.953
    4      46.0000      23.7700      36.0000      22.1400      66.0000      26.3800      76.0000      27.1800      31.393
    4      48.0000      24.0600      38.0000      22.4700      68.0000      26.5800      78.0000      27.3800      29.834
    4      50.0000      24.3200      40.0000      22.7900      70.0000      26.8300      80.0000      27.5900      27.577
    4      52.0000      24.5400      42.0000      23.1200      72.0000      26.9000      82.0000      27.7100      25.811
    4      54.0000      24.7400      44.0000      23.4400      74.0000      26.9900      84.0000      27.8400      25.035
    4      56.0000      25.0400      46.0000      23.7700      76.0000      27.1800      86.0000      28.0600      23.320
    4      58.0000      25.2100      48.0000      24.0600      78.0000      27.3800      88.0000      28.2700      23.246
    4      60.0000      25.5600      50.0000      24.3200      80.0000      27.5900      90.0000      28.5100      23.957
    4      62.0000      25.8900      52.0000      24.5400      82.0000      27.7100      92.0000      28.7000      25.353
    4      64.0000      26.1700      54.0000      24.7400      84.0000      27.8400      94.0000      28.8800      25.190
    4      66.0000      26.3800      56.0000      25.0400      86.0000      28.0600      96.0000      29.1400      26.214
    4      68.0000      26.5800      58.0000      25.2100      88.0000      28.2700      98.0000      29.3400      29.171
    4       0.0000      17.4600      42.0000      23.1200      14.0000      18.3400      28.0000      20.8400      147.20
    4       2.0000      17.1700      44.0000      23.4400      16.0000      18.6500      30.0000      21.1900      138.66
    4       4.0000      17.3200      46.0000      23.7700      18.0000      18.9400      32.0000      21.4800      129.83
    4       6.0000      17.4900      48.0000      24.0600      20.0000      19.2800      34.0000      21.8100      124.42
    4       8.0000      17.5800      50.0000      24.3200      22.0000      19.6400      36.0000      22.1400      121.97
    4      10.0000      17.8200      52.0000      24.5400      24.0000      20.0300      38.0000      22.4700      121.99
    4      12.0000      18.0700      54.0000      24.7400      26.0000      20.4300      40.0000      22.7900      121.72
    4      14.0000      18.3400      56.0000      25.0400      28.0000      20.8400      42.0000      23.1200      125.76
    4      16.0000      18.6500      58.0000      25.2100      30.0000      21.1900      44.0000      23.4400      123.79
    4      18.0000      18.9400      60.0000      25.5600      32.0000      21.4800      46.0000      23.7700      121.03
    4      20.0000      19.2800      62.0000      25.8900      34.0000      21.8100      48.0000      24.0600      116.22
    4      22.0000      19.6400      64.0000      26.1700      36.0000      22.1400      50.0000      24.3200      111.69
    4      24.0000      20.0300      66.0000      26.3800      38.0000      22.4700      52.0000      24.5400      104.14
    4      26.0000      20.4300      68.0000      26.5800      40.0000      22.7900      54.0000      24.7400      95.896
    4      28.0000      20.8400      70.0000      26.8300      42.0000      23.1200      56.0000      25.0400      85.568
    4      30.0000      21.1900      72.0000      26.9000      44.0000      23.4400      58.0000      25.2100      79.739
    4      32.0000      21.4800      74.0000      26.9900      46.0000      23.7700      60.0000      25.5600      74.314
    4      34.0000      21.8100      76.0000      27.1800      48.0000      24.0600      62.0000      25.8900      68.717
    4      36.0000      22.1400      78.0000      27.3800      50.0000      24.3200      64.0000      26.1700      62.011
    4      38.0000      22.4700      80.0000      27.5900      52.0000      24.5400      66.0000      26.3800      57.702
    4      40.0000      22.7900      82.0000      27.7100      54.0000      24.7400      68.0000      26.5800      54.559
    4      42.0000      23.1200      84.0000      27.8400      56.0000      25.0400      70.0000      26.8300      53.859
    4      44.0000      23.4400      86.0000      28.0600      58.0000      25.2100      72.0000      26.9000      52.545
    4      46.0000      23.7700      88.0000      28.2700      60.0000      25.5600      74.0000      26.9900      52.492
    4      48.0000      24.0600      90.0000      28.5100      62.0000      25.8900      76.0000      27.1800      53.036
    4      50.0000      24.3200      92.0000      28.7000      64.0000      26.1700      78.0000      27.3800      54.406
    4      52.0000      24.5400      94.0000      28.8800      66.0000      26.3800      80.0000      27.5900      54.352
    4      54.0000      24.7400      96.0000      29.1400      68.0000      26.5800      82.0000      27.7100      53.345
    4      56.0000      25.0400      98.0000      29.3400      70.0000      26.8300      84.0000      27.8400      52.226
    4      58.0000      25.2100     100.0000      29.5600      72.0000      26.9000      86.0000      28.0600      52.888
    4      60.0000      25.5600     102.0000      29.7800      74.0000      26.9900      88.0000      28.2700      52.094
    4      62.0000      25.8900     104.0000      30.0000      76.0000      27.1800      90.0000      28.5100      50.307
    4      64.0000      26.1700     106.0000      30.2200      78.0000      27.3800      92.0000      28.7000      49.108
    4      66.0000      26.3800     108.0000      30.4900      80.0000      27.5900      94.0000      28.8800      48.414
    4      68.0000      26.5800     110.0000      30.7000      82.0000      27.7100      96.0000      29.1400      49.016
    4       6.0000      17.4900       0.0000      17.4600      30.0000      21.1900      36.0000      22.1400      174.64
    4       8.0000      17.5800       2.0000      17.1700      32.0000      21.4800      38.0000      22.4700      179.03
    4      10.0000      17.8200       4.0000      17.3200      34.0000      21.8100      40.0000      22.7900      176.16
    4      12.0000      18.0700       6.0000      17.4900      36.0000      22.1400      42.0000      23.1200      182.56
    4      14.0000      18.3400       8.0000      17.5800      38.0000      22.4700      44.0000      23.4400      189.79
    4      16.0000      18.6500      10.0000      17.8200      40.0000      22.7900      46.0000      23.7700      189.67
    4      18.0000      18.9400      12.0000      18.0700      42.0000      23.1200      48.0000      24.0600      181.63
    4      20.0000      19.2800      14.0000      18.3400      44.0000      23.4400      50.0000      24.3200      161.89
    4      22.0000      19.6400      16.0000      18.6500      46.0000      23.7700      52.0000      24.5400      131.73
    4      24.0000      20.0300      18.0000      18.9400      48.0000      24.0600      54.0000      24.7400      104.01
    4      26.0000      20.4300      20.0000      19.2800      50.0000      24.3200      56.0000      25.0400      83.805
    4      28.0000      20.8400      22.0000      19.6400      52.0000      24.5400      58.0000      25.2100      73.516
    4      30.0000      21.1900      24.0000      20.0300      54.0000      24.7400      60.0000      25.5600      68.343
    4      32.0000      21.4800      26.0000      20.4300      56.0000      25.0400      62.0000      25.8900      63.988
    4      34.0000      21.8100      28.0000      20.8400      58.0000      25.2100      64.0000      26.1700      56.746
    4      36.0000      22.1400      30.0000      21.1900      60.0000      25.5600      66.0000      26.3800      42.202
    4      38.0000      22.4700      32.0000      21.4800      62.0000      25.8900      68.0000      26.5800      34.767
    4      40.0000      22.7900      34.0000      21.8100      64.0000      26.1700      70.0000      26.8300      32.710
    4      42.0000      23.1200      36.0000      22.1400      66.0000      26.3800      72.0000      26.9000      32.326
    4      44.0000      23.4400      38.0000      22.4700      68.0000      26.5800      74.0000      26.9900      29.781
    4      46.0000      23.7700      40.0000      22.7900      70.0000      26.8300      76.0000      27.1800      27.056
    4      48.0000      24.0600      42.0000      23.1200      72.0000      26.9000      78.0000      27.3800      27.238
    4      50.0000      24.3200      44.0000      23.4400      74.0000      26.9900      80.0000      27.5900      26.143
    4      52.0000      24.5400      46.0000      23.7700      76.0000      27.1800      82.0000      27.7100      23.333
    4      54.0000      24.7400      48.0000      24.0600      78.0000      27.3800      84.0000      27.8400      23.848
    4      56.0000      25.0400      50.0000      24.3200      80.0000      27.5900      86.0000      28.0600      23.951
    4      58.0000      25.2100      52.0000      24.5400      82.0000      27.7100      88.0000      28.2700      25.899
    4      60.0000      25.5600      54.0000      24.7400      84.0000      27.8400      90.0000      28.5100      26.109
    4      62.0000      25.8900      56.0000      25.0400      86.0000      28.0600      92.0000      28.7000      27.587
    4      64.0000      26.1700      58.0000      25.2100      88.0000      28.2700      94.0000      28.8800      27.099
    4      66.0000      26.3800      60.0000      25.5600      90.0000      28.5100      96.0000      29.1400      28.545
    4       0.0000      17.4600      42.0000      23.1200      16.0000      18.6500      26.0000      20.4300      149.81
    4       2.0000      17.1700      44.0000      23.4400      18.0000      18.9400      28.0000      20.8400      132.53
    4       4.0000      17.3200      46.0000      23.7700      20.0000      19.2800      30.0000      21.1900      125.60
    4       6.0000      17.4900      48.0000      24.0600      22.0000      19.6400      32.0000      21.4800      127.09
    4       8.0000      17.5800      50.0000      24.3200      24.0000      20.0300      34.0000      21.8100      128.02
    4      10.0000      17.8200      52.0000      24.5400      26.0000      20.4300      36.0000      22.1400      125.60
    4      12.0000      18.0700      54.0000      24.7400      28.0000      20.8400      38.0000      22.4700      127.00
    4      14.0000      18.3400      56.0000      25.0400      30.0000      21.1900      40.0000      22.7900      126.30
    4      16.0000      18.6500      58.0000      25.2100      32.0000      21.4800      42.0000      23.1200      122.99
    4      18.0000      18.9400      60.0000      25.5600      34.0000      21.8100      44.0000      23.4400      121.87
    4      20.0000      19.2800      62.0000      25.8900      36.0000      22.1400      46.0000      23.7700      119.88
    4      22.0000      19.6400      64.0000      26.1700      38.0000      22.4700      48.0000      24.0600      113.90
    4      24.0000      20.0300      66.0000      26.3800      40.0000      22.7900      50.0000      24.3200      105.87
    4      26.0000      20.4300      68.0000      26.5800      42.0000      23.1200      52.0000      24.5400      95.237
    4      28.0000      20.8400      70.0000      26.8300      44.0000      23.4400      54.0000      24.7400      87.287
    4      30.0000      21.1900      72.0000      26.9000      46.0000      23.7700      56.0000      25.0400      79.624
    4      32.0000      21.4800      74.0000      26.9900      48.0000      24.0600      58.0000      25.2100      74.397
    4      34.0000      21.8100      76.0000      27.1800      50.0000      24.3200      60.0000      25.5600      68.486
    4      36.0000      22.1400      78.0000      27.3800      52.0000      24.5400      62.0000      25.8900      63.454
    4      38.0000      22.4700      80.0000      27.5900      54.0000      24.7400      64.0000      26.1700      57.826
    4      40.0000      22.7900      82.0000      27.7100      56.0000      25.0400      66.0000      26.3800      54.533
    4      42.0000      23.1200      84.0000      27.8400      58.0000      25.2100      68.0000      26.5800      51.877
    4      44.0000      23.4400      86.0000      28.0600      60.0000      25.5600      70.0000      26.8300      50.046
    4      46.0000      23.7700      88.0000      28.2700      62.0000      25.8900      72.0000      26.9000      49.140
    4      48.0000      24.0600      90.0000      28.5100      64.0000      26.1700      74.0000      26.9900      51.223
    4      50.0000      24.3200      92.0000      28.7000      66.0000      26.3800      76.0000      27.1800      53.870
    4      52.0000      24.5400      94.0000      28.8800      68.0000      26.5800      78.0000      27.3800      54.393
    4      54.0000      24.7400      96.0000      29.1400      70.0000      26.8300      80.0000      27.5900      54.101
    4      56.0000      25.0400      98.0000      29.3400      72.0000      26.9000      82.0000      27.7100      53.994
    4      58.0000      25.2100     100.0000      29.5600      74.0000      26.9900      84.0000      27.8400      53.585
    4      60.0000      25.5600     102.0000      29.7800      76.0000      27.1800      86.0000      28.0600      52.347
    4      62.0000      25.8900     104.0000      30.0000      78.0000      27.3800      88.0000      28.2700      52.021
    4      64.0000      26.1700     106.0000      30.2200      80.0000      27.5900      90.0000      28.5100      50.297
    4      66.0000      26.3800     108.0000      30.4900      82.0000      27.7100      92.0000      28.7000      50.592
    4      68.0000      26.5800     110.0000      30.7000      84.0000      27.8400      94.0000      28.8800      50.413
    4       8.0000      17.5800       0.0000      17.4600      32.0000      21.4800      40.0000      22.7900      178.21
    4      10.0000      17.8200       2.0000      17.1700      34.0000      21.8100      42.0000      23.1200      183.95
    4      12.0000      18.0700       4.0000      17.3200      36.0000      22.1400      44.0000      23.4400      187.79
    4      14.0000      18.3400       6.0000      17.4900      38.0000      22.4700      46.0000      23.7700      191.60
    4      16.0000      18.6500       8.0000      17.5800      40.0000      22.7900      48.0000      24.0600      186.46
    4      18.0000      18.9400      10.0000      17.8200      42.0000      23.1200      50.0000      24.3200      179.84
    4      20.0000      19.2800      12.0000      18.0700      44.0000      23.4400      52.0000      24.5400      165.64
    4      22.0000      19.6400      14.0000      18.3400      46.0000      23.7700      54.0000      24.7400      137.61
    4      24.0000      20.0300      16.0000      18.6500      48.0000      24.0600      56.0000      25.0400      112.78
    4      26.0000      20.4300      18.0000      18.9400      50.0000      24.3200      58.0000      25.2100      91.044
    4      28.0000      20.8400      20.0000      19.2800      52.0000      24.5400      60.0000      25.5600      76.605
    4      30.0000      21.1900      22.0000      19.6400      54.0000      24.7400      62.0000      25.8900      68.458
    4      32.0000      21.4800      24.0000      20.0300      56.0000      25.0400      64.0000      26.1700      62.673
    4      34.0000      21.8100      26.0000      20.4300      58.0000      25.2100      66.0000      26.3800      54.839
    4      36.0000      22.1400      28.0000      20.8400      60.0000      25.5600      68.0000      26.5800      43.594
    4      38.0000      22.4700      30.0000      21.1900      62.0000      25.8900      70.0000      26.8300      37.442
    4      40.0000      22.7900      32.0000      21.4800      64.0000      26.1700      72.0000      26.9000      33.851
    4      42.0000      23.1200      34.0000      21.8100      66.0000      26.3800      74.0000      26.9900      37.762
    4      44.0000      23.4400      36.0000      22.1400      68.0000      26.5800      76.0000      27.1800      31.312
    4      46.0000      23.7700      38.0000      22.4700      70.0000      26.8300      78.0000      27.3800      29.904
    4      48.0000      24.0600      40.0000      22.7900      72.0000      26.9000      80.0000      27.5900      28.419
    4      50.0000      24.3200      42.0000      23.1200      74.0000      26.9900      82.0000      27.7100      27.407
    4      52.0000      24.5400      44.0000      23.4400      76.0000      27.1800      84.0000      27.8400      26.187
    4      54.0000      24.7400      46.0000      23.7700      78.0000      27.3800      86.0000      28.0600      26.306
    4      56.0000      25.0400      48.0000      24.0600      80.0000      27.5900      88.0000      28.2700      26.541
    4      58.0000      25.2100      50.0000      24.3200      82.0000      27.7100      90.0000      28.5100      26.899
    4      60.0000      25.5600      52.0000      24.5400      84.0000      27.8400      92.0000      28.7000      29.227
    4      62.0000      25.8900      54.0000      24.7400      86.0000      28.0600      94.0000      28.8800      29.561
    4      64.0000      26.1700      56.0000      25.0400      88.0000      28.2700      96.0000      29.1400      29.728
    4      66.0000      26.3800      58.0000      25.2100      90.0000      28.5100      98.0000      29.3400      32.160
    4       0.0000      17.4600      42.0000      23.1200      18.0000      18.9400      24.0000      20.0300      143.60
    4       2.0000      17.1700      44.0000      23.4400      20.0000      19.2800      26.0000      20.4300      128.74
    4       4.0000      17.3200      46.0000      23.7700      22.0000      19.6400      28.0000      20.8400      123.63
    4       6.0000      17.4900      48.0000      24.0600      24.0000      20.0300      30.0000      21.1900      128.47
    4       8.0000      17.5800      50.0000      24.3200      26.0000      20.4300      32.0000      21.4800      132.39
    4      10.0000      17.8200      52.0000      24.5400      28.0000      20.8400      34.0000      21.8100      135.30
    4      12.0000      18.0700      54.0000      24.7400      30.0000      21.1900      36.0000      22.1400      128.66
    4      14.0000      18.3400      56.0000      25.0400      32.0000      21.4800      38.0000      22.4700      123.19
    4      16.0000      18.6500      58.0000      25.2100      34.0000      21.8100      40.0000      22.7900      124.38
    4      18.0000      18.9400      60.0000      25.5600      36.0000      22.1400      42.0000      23.1200      126.63
    4      20.0000      19.2800      62.0000      25.8900      38.0000      22.4700      44.0000      23.4400      122.82
    4      22.0000      19.6400      64.0000      26.1700      40.0000      22.7900      46.0000      23.7700      115.82
    4      24.0000      20.0300      66.0000      26.3800      42.0000      23.1200      48.0000      24.0600      103.90
    4      26.0000      20.4300      68.0000      26.5800      44.0000      23.4400      50.0000      24.3200      96.876
    4      28.0000      20.8400      70.0000      26.8300      46.0000      23.7700      52.0000      24.5400      87.724
    4      30.0000      21.1900      72.0000      26.9000      48.0000      24.0600      54.0000      24.7400      81.578
    4      32.0000      21.4800      74.0000      26.9900      50.0000      24.3200      56.0000      25.0400      73.383
    4      34.0000      21.8100      76.0000      27.1800      52.0000      24.5400      58.0000      25.2100      67.806
    4      36.0000      22.1400      78.0000      27.3800      54.0000      24.7400      60.0000      25.5600      63.354
    4      38.0000      22.4700      80.0000      27.5900      56.0000      25.0400      62.0000      25.8900      61.252
    4      40.0000      22.7900      82.0000      27.7100      58.0000      25.2100      64.0000      26.1700      54.573
    4      42.0000      23.1200      84.0000      27.8400      60.0000      25.5600      66.0000      26.3800      48.745
    4      44.0000      23.4400      86.0000      28.0600      62.0000      25.8900      68.0000      26.5800      46.293
    4      46.0000      23.7700      88.0000      28.2700      64.0000      26.1700      70.0000      26.8300      49.449
    4      48.0000      24.0600      90.0000      28.5100      66.0000      26.3800      72.0000      26.9000      50.957
    4      50.0000      24.3200      92.0000      28.7000      68.0000      26.5800      74.0000      26.9900      51.853
    4      52.0000      24.5400      94.0000      28.8800      70.0000      26.8300      76.0000      27.1800      54.183
    4      54.0000      24.7400      96.0000      29.1400      72.0000      26.9000      78.0000      27.3800      56.570
    4      56.0000      25.0400      98.0000      29.3400      74.0000      26.9900      80.0000      27.5900      56.397
    4      58.0000      25.2100     100.0000      29.5600      76.0000      27.1800      82.0000      27.7100      54.296
    4      60.0000      25.5600     102.0000      29.7800      78.0000      27.3800      84.0000      27.8400      52.647
    4      62.0000      25.8900     104.0000      30.0000      80.0000      27.5900      86.0000      28.0600      53.882
    4      64.0000      26.1700     106.0000      30.2200      82.0000      27.7100      88.0000      28.2700      53.228
    4      66.0000      26.3800     108.0000      30.4900      84.0000      27.8400      90.0000      28.5100      51.264
    4      68.0000      26.5800     110.0000      30.7000      86.0000      28.0600      92.0000      28.7000      51.020
    4       0.0000      17.4600      42.0000      23.1200      20.0000      19.2800      22.0000      19.6400      137.26
    4       2.0000      17.1700      44.0000      23.4400      22.0000      19.6400      24.0000      20.0300      124.51
    4       4.0000      17.3200      46.0000      23.7700      24.0000      20.0300      26.0000      20.4300      129.07
    4       6.0000      17.4900      48.0000      24.0600      26.0000      20.4300      28.0000      20.8400      121.67
    4       8.0000      17.5800      50.0000      24.3200      28.0000      20.8400      30.0000      21.1900      138.72
    4      10.0000      17.8200      52.0000      24.5400      30.0000      21.1900      32.0000      21.4800      142.39
    4      12.0000      18.0700      54.0000      24.7400      32.0000      21.4800      34.0000      21.8100      125.05
    4      14.0000      18.3400      56.0000      25.0400      34.0000      21.8100      36.0000      22.1400      127.47
    4      16.0000      18.6500      58.0000      25.2100      36.0000      22.1400      38.0000      22.4700      124.36
    4      18.0000      18.9400      60.0000      25.5600      38.0000      22.4700      40.0000      22.7900      127.48
    4      20.0000      19.2800      62.0000      25.8900      40.0000      22.7900      42.0000      23.1200      129.32
    4      22.0000      19.6400      64.0000      26.1700      42.0000      23.1200      44.0000      23.4400      111.38
    4      24.0000      20.0300      66.0000      26.3800      44.0000      23.4400      46.0000      23.7700      106.16
    4      26.0000      20.4300      68.0000      26.5800      46.0000      23.7700      48.0000      24.0600      95.261
    4      28.0000      20.8400      70.0000      26.8300      48.0000      24.0600      50.0000      24.3200      90.140
    4      30.0000      21.1900      72.0000      26.9000      50.0000      24.3200      52.0000      24.5400      80.461
    4      32.0000      21.4800      74.0000      26.9900      52.0000      24.5400      54.0000      24.7400      75.532
    4      34.0000      21.8100      76.0000      27.1800      54.0000      24.7400      56.0000      25.0400      64.977
    4      36.0000      22.1400      78.0000      27.3800      56.0000      25.0400      58.0000      25.2100      64.787
    4      38.0000      22.4700      80.0000      27.5900      58.0000      25.2100      60.0000      25.5600      63.150
    4      40.0000      22.7900      82.0000      27.7100      60.0000      25.5600      62.0000      25.8900      56.566
    4      42.0000      23.1200      84.0000      27.8400      62.0000      25.8900      64.0000      26.1700      44.306
    4      44.0000      23.4400      86.0000      28.0600      64.0000      26.1700      66.0000      26.3800      45.092
    4      46.0000      23.7700      88.0000      28.2700      66.0000      26.3800      68.0000      26.5800      49.612
    4      48.0000      24.0600      90.0000      28.5100      68.0000      26.5800      70.0000      26.8300      52.691
    4      50.0000      24.3200      92.0000      28.7000      70.0000      26.8300      72.0000      26.9000      49.513
    4      52.0000      24.5400      94.0000      28.8800      72.0000      26.9000      74.0000      26.9900      53.452
    4      54.0000      24.7400      96.0000      29.1400      74.0000      26.9900      76.0000      27.1800      59.979
    4      56.0000      25.0400      98.0000      29.3400      76.0000      27.1800      78.0000      27.3800      57.438
    4      58.0000      25.2100     100.0000      29.5600      78.0000      27.3800      80.0000      27.5900      53.692
    4      60.0000      25.5600     102.0000      29.7800      80.0000      27.5900      82.0000      27.7100      53.035
    4      62.0000      25.8900     104.0000      30.0000      82.0000      27.7100      84.0000      27.8400      53.075
    4      64.0000      26.1700     106.0000      30.2200      84.0000      27.8400      86.0000      28.0600      56.451
    4      66.0000      26.3800     108.0000      30.4900      86.0000      28.0600      88.0000      28.2700      51.650
    4      68.0000      26.5800     110.0000      30.7000      88.0000      28.2700      90.0000      28.5100      48.546
    4      12.0000      18.0700       0.0000      17.4600      36.0000      22.1400      48.0000      24.0600      185.78
    4      14.0000      18.3400       2.0000      17.1700      38.0000      22.4700      50.0000      24.3200      194.75
    4      16.0000      18.6500       4.0000      17.3200      40.0000      22.7900      52.0000      24.5400      187.16
    4      18.0000      18.9400       6.0000      17.4900      42.0000      23.1200      54.0000      24.7400      179.22
    4      20.0000      19.2800       8.0000      17.5800      44.0000      23.4400      56.0000      25.0400      161.50
    4      22.0000      19.6400      10.0000      17.8200      46.0000      23.7700      58.0000      25.2100      141.41
    4      24.0000      20.0300      12.0000      18.0700      48.0000      24.0600      60.0000      25.5600      122.97
    4      26.0000      20.4300      14.0000      18.3400      50.0000      24.3200      62.0000      25.8900      104.07
    4      28.0000      20.8400      16.0000      18.6500      52.0000      24.5400      64.0000      26.1700      85.433
    4      30.0000      21.1900      18.0000      18.9400      54.0000      24.7400      66.0000      26.3800      71.173
    4      32.0000      21.4800      20.0000      19.2800      56.0000      25.0400      68.0000      26.5800      62.568
    4      34.0000      21.8100      22.0000      19.6400      58.0000      25.2100      70.0000      26.8300      55.338
    4      36.0000      22.1400      24.0000      20.0300      60.0000      25.5600      72.0000      26.9000      45.450
    4      38.0000      22.4700      26.0000      20.4300      62.0000      25.8900      74.0000      26.9900      39.689
    4      40.0000      22.7900      28.0000      20.8400      64.0000      26.1700      76.0000      27.1800      37.804
    4      42.0000      23.1200      30.0000      21.1900      66.0000      26.3800      78.0000      27.3800      36.385
    4      44.0000      23.4400      32.0000      21.4800      68.0000      26.5800      80.0000      27.5900      33.517
    4      46.0000      23.7700      34.0000      21.8100      70.0000      26.8300      82.0000      27.7100      32.074
    4      48.0000      24.0600      36.0000      22.1400      72.0000      26.9000      84.0000      27.8400      31.800
    4      50.0000      24.3200      38.0000      22.4700      74.0000      26.9900      86.0000      28.0600      31.927
    4      52.0000      24.5400      40.0000      22.7900      76.0000      27.1800      88.0000      28.2700      30.496
    4      54.0000      24.7400      42.0000      23.1200      78.0000      27.3800      90.0000      28.5100      30.548
    4      56.0000      25.0400      44.0000      23.4400      80.0000      27.5900      92.0000      28.7000      31.306
    4      58.0000      25.2100      46.0000      23.7700      82.0000      27.7100      94.0000      28.8800      32.124
    4      60.0000      25.5600      48.0000      24.0600      84.0000      27.8400      96.0000      29.1400      33.723
    4      62.0000      25.8900      50.0000      24.3200      86.0000      28.0600      98.0000      29.3400      35.091
    4      64.0000      26.1700      52.0000      24.5400      88.0000      28.2700     100.0000      29.5600      35.389
    4      68.0000      26.5800      56.0000      25.0400      92.0000      28.7000     104.0000      30.0000      43.200
    4      70.0000      26.8300      58.0000      25.2100      94.0000      28.8800     106.0000      30.2200      50.513
    4       6.0000      17.4900       0.0000      17.4600      36.0000      22.1400      42.0000      23.1200      195.20
    4       8.0000      17.5800       2.0000      17.1700      38.0000      22.4700      44.0000      23.4400      207.73
    4      10.0000      17.8200       4.0000      17.3200      40.0000      22.7900      46.0000      23.7700      199.49
    4      12.0000      18.0700       6.0000      17.4900      42.0000      23.1200      48.0000      24.0600      181.56
    4      14.0000      18.3400       8.0000      17.5800      44.0000      23.4400      50.0000      24.3200      182.42
    4      16.0000      18.6500      10.0000      17.8200      46.0000      23.7700      52.0000      24.5400      175.50
    4      18.0000      18.9400      12.0000      18.0700      48.0000      24.0600      54.0000      24.7400      171.31
    4      20.0000      19.2800      14.0000      18.3400      50.0000      24.3200      56.0000      25.0400      144.56
    4      22.0000      19.6400      16.0000      18.6500      52.0000      24.5400      58.0000      25.2100      118.33
    4      24.0000      20.0300      18.0000      18.9400      54.0000      24.7400      60.0000      25.5600      92.862
    4      26.0000      20.4300      20.0000      19.2800      56.0000      25.0400      62.0000      25.8900      78.687
    4      28.0000      20.8400      22.0000      19.6400      58.0000      25.2100      64.0000      26.1700      64.975
    4      30.0000      21.1900      24.0000      20.0300      60.0000      25.5600      66.0000      26.3800      57.129
    4      32.0000      21.4800      26.0000      20.4300      62.0000      25.8900      68.0000      26.5800      48.840
    4      34.0000      21.8100      28.0000      20.8400      64.0000      26.1700      70.0000      26.8300      45.754
    4      38.0000      22.4700      32.0000      21.4800      68.0000      26.5800      74.0000      26.9900      37.806
    4      40.0000      22.7900      34.0000      21.8100      70.0000      26.8300      76.0000      27.1800      34.129
    4      42.0000      23.1200      36.0000      22.1400      72.0000      26.9000      78.0000      27.3800      35.737
    4      44.0000      23.4400      38.0000      22.4700      74.0000      26.9900      80.0000      27.5900      34.290
    4      46.0000      23.7700      40.0000      22.7900      76.0000      27.1800      82.0000      27.7100      33.613
    4      48.0000      24.0600      42.0000      23.1200      78.0000      27.3800      84.0000      27.8400      30.243
    4      50.0000      24.3200      44.0000      23.4400      80.0000      27.5900      86.0000      28.0600      32.636
    4      52.0000      24.5400      46.0000      23.7700      82.0000      27.7100      88.0000      28.2700      31.222
    4      54.0000      24.7400      48.0000      24.0600      84.0000      27.8400      90.0000      28.5100      34.089
    4      56.0000      25.0400      50.0000      24.3200      86.0000      28.0600      92.0000      28.7000      33.683
    4      58.0000      25.2100      52.0000      24.5400      88.0000      28.2700      94.0000      28.8800      33.121
    4      10.0000      17.8200       0.0000      17.4600      40.0000      22.7900      50.0000      24.3200      190.41
    4      12.0000      18.0700       2.0000      17.1700      42.0000      23.1200      52.0000      24.5400      188.60
    4      14.0000      18.3400       4.0000      17.3200      44.0000      23.4400      54.0000      24.7400      179.45
    4      16.0000      18.6500       6.0000      17.4900      46.0000      23.7700      56.0000      25.0400      166.83
    4      18.0000      18.9400       8.0000      17.5800      48.0000      24.0600      58.0000      25.2100      159.93
    4      20.0000      19.2800      10.0000      17.8200      50.0000      24.3200      60.0000      25.5600      145.88
    4      22.0000      19.6400      12.0000      18.0700      52.0000      24.5400      62.0000      25.8900      126.26
    4      24.0000      20.0300      14.0000      18.3400      54.0000      24.7400      64.0000      26.1700      101.54
    4      26.0000      20.4300      16.0000      18.6500      56.0000      25.0400      66.0000      26.3800      85.432
    4      28.0000      20.8400      18.0000      18.9400      58.0000      25.2100      68.0000      26.5800      68.094
    4      30.0000      21.1900      20.0000      19.2800      60.0000      25.5600      70.0000      26.8300      55.708
    4      32.0000      21.4800      22.0000      19.6400      62.0000      25.8900      72.0000      26.9000      49.303
    4      34.0000      21.8100      24.0000      20.0300      64.0000      26.1700      74.0000      26.9900      39.644
    4      36.0000      22.1400      26.0000      20.4300      66.0000      26.3800      76.0000      27.1800      43.476
    4      38.0000      22.4700      28.0000      20.8400      68.0000      26.5800      78.0000      27.3800      41.704
    4      40.0000      22.7900      30.0000      21.1900      70.0000      26.8300      80.0000      27.5900      38.665
    4      42.0000      23.1200      32.0000      21.4800      72.0000      26.9000      82.0000      27.7100      38.075
    4      46.0000      23.7700      36.0000      22.1400      76.0000      27.1800      86.0000      28.0600      38.418
    4      48.0000      24.0600      38.0000      22.4700      78.0000      27.3800      88.0000      28.2700      36.642
    4      50.0000      24.3200      40.0000      22.7900      80.0000      27.5900      90.0000      28.5100      37.544
    4      52.0000      24.5400      42.0000      23.1200      82.0000      27.7100      92.0000      28.7000      38.770
    4      54.0000      24.7400      44.0000      23.4400      84.0000      27.8400      94.0000      28.8800      40.159
    4      64.0000      26.1700      54.0000      24.7400      94.0000      28.8800     104.0000      30.0000      50.378
    4      66.0000      26.3800      56.0000      25.0400      96.0000      29.1400     106.0000      30.2200      55.372
    4       8.0000      17.5800       0.0000      17.4600      40.0000      22.7900      48.0000      24.0600      196.01
    4      10.0000      17.8200       2.0000      17.1700      42.0000      23.1200      50.0000      24.3200      196.28
    4      12.0000      18.0700       4.0000      17.3200      44.0000      23.4400      52.0000      24.5400      179.64
    4      14.0000      18.3400       6.0000      17.4900      46.0000      23.7700      54.0000      24.7400      182.98
    4      16.0000      18.6500       8.0000      17.5800      48.0000      24.0600      56.0000      25.0400      162.02
    4      18.0000      18.9400      10.0000      17.8200      50.0000      24.3200      58.0000      25.2100      155.62
    4      20.0000      19.2800      12.0000      18.0700      52.0000      24.5400      60.0000      25.5600      142.72
    4      22.0000      19.6400      14.0000      18.3400      54.0000      24.7400      62.0000      25.8900      120.00
    4      24.0000      20.0300      16.0000      18.6500      56.0000      25.0400      64.0000      26.1700      95.752
    4      26.0000      20.4300      18.0000      18.9400      58.0000      25.2100      66.0000      26.3800      74.260
    4      28.0000      20.8400      20.0000      19.2800      60.0000      25.5600      68.0000      26.5800      58.074
    4      30.0000      21.1900      22.0000      19.6400      62.0000      25.8900      70.0000      26.8300      50.105
    4      32.0000      21.4800      24.0000      20.0300      64.0000      26.1700      72.0000      26.9000      48.662
    4      36.0000      22.1400      28.0000      20.8400      68.0000      26.5800      76.0000      27.1800      42.926
    4      38.0000      22.4700      30.0000      21.1900      70.0000      26.8300      78.0000      27.3800      39.479
    4      40.0000      22.7900      32.0000      21.4800      72.0000      26.9000      80.0000      27.5900      38.583
    4      44.0000      23.4400      36.0000      22.1400      76.0000      27.1800      84.0000      27.8400      37.662
    4      46.0000      23.7700      38.0000      22.4700      78.0000      27.3800      86.0000      28.0600      37.286
    4      48.0000      24.0600      40.0000      22.7900      80.0000      27.5900      88.0000      28.2700      38.573
    4      50.0000      24.3200      42.0000      23.1200      82.0000      27.7100      90.0000      28.5100      39.235
    4      52.0000      24.5400      44.0000      23.4400      84.0000      27.8400      92.0000      28.7000      41.085
    4      62.0000      25.8900      54.0000      24.7400      94.0000      28.8800     102.0000      29.7800      51.568
    4      64.0000      26.1700      56.0000      25.0400      96.0000      29.1400     104.0000      30.0000      53.694
    4      66.0000      26.3800      58.0000      25.2100      98.0000      29.3400     106.0000      30.2200      58.270
    4      68.0000      26.5800      60.0000      25.5600     100.0000      29.5600     108.0000      30.4900      64.394
    4       0.0000      17.4600      60.0000      25.5600      20.0000      19.2800      40.0000      22.7900      139.46
    4       2.0000      17.1700      62.0000      25.8900      22.0000      19.6400      42.0000      23.1200      137.20
    4       4.0000      17.3200      64.0000      26.1700      24.0000      20.0300      44.0000      23.4400      138.21
    4       6.0000      17.4900      66.0000      26.3800      26.0000      20.4300      46.0000      23.7700      138.95
    4       6.0000      17.4900       0.0000      17.4600      42.0000      23.1200      48.0000      24.0600      185.23
    4       8.0000      17.5800       2.0000      17.1700      44.0000      23.4400      50.0000      24.3200      210.17
    4       8.0000      17.5800      68.0000      26.5800      28.0000      20.8400      48.0000      24.0600      139.78
    4      10.0000      17.8200      70.0000      26.8300      30.0000      21.1900      50.0000      24.3200      136.38
    4      10.0000      17.8200       4.0000      17.3200      46.0000      23.7700      52.0000      24.5400      176.54
    4      12.0000      18.0700       6.0000      17.4900      48.0000      24.0600      54.0000      24.7400      186.55
    4      12.0000      18.0700      72.0000      26.9000      32.0000      21.4800      52.0000      24.5400      131.55
    4      14.0000      18.3400       8.0000      17.5800      50.0000      24.3200      56.0000      25.0400      155.46
    4      14.0000      18.3400      74.0000      26.9900      34.0000      21.8100      54.0000      24.7400      131.06
    4      16.0000      18.6500      10.0000      17.8200      52.0000      24.5400      58.0000      25.2100      150.59
    4      16.0000      18.6500      76.0000      27.1800      36.0000      22.1400      56.0000      25.0400      127.11
    4      18.0000      18.9400      78.0000      27.3800      38.0000      22.4700      58.0000      25.2100      124.07
    4      18.0000      18.9400      12.0000      18.0700      54.0000      24.7400      60.0000      25.5600      147.69
    4      20.0000      19.2800      14.0000      18.3400      56.0000      25.0400      62.0000      25.8900      135.56
    4      20.0000      19.2800      80.0000      27.5900      40.0000      22.7900      60.0000      25.5600      118.25
    4      22.0000      19.6400      82.0000      27.7100      42.0000      23.1200      62.0000      25.8900      108.80
    4      22.0000      19.6400      16.0000      18.6500      58.0000      25.2100      64.0000      26.1700      101.00
    4      24.0000      20.0300      18.0000      18.9400      60.0000      25.5600      66.0000      26.3800      65.694
    4      24.0000      20.0300      84.0000      27.8400      44.0000      23.4400      64.0000      26.1700      100.33
    4      26.0000      20.4300      20.0000      19.2800      62.0000      25.8900      68.0000      26.5800      52.837
    4      26.0000      20.4300      86.0000      28.0600      46.0000      23.7700      66.0000      26.3800      92.374
    4      28.0000      20.8400      22.0000      19.6400      64.0000      26.1700      70.0000      26.8300      51.176
    4      28.0000      20.8400      88.0000      28.2700      48.0000      24.0600      68.0000      26.5800      86.299
    4      30.0000      21.1900      90.0000      28.5100      50.0000      24.3200      70.0000      26.8300      81.715
    4      32.0000      21.4800      92.0000      28.7000      52.0000      24.5400      72.0000      26.9000      77.891
    4      32.0000      21.4800      26.0000      20.4300      68.0000      26.5800      74.0000      26.9900      41.455
    4      34.0000      21.8100      94.0000      28.8800      54.0000      24.7400      74.0000      26.9900      75.138
    4      34.0000      21.8100      28.0000      20.8400      70.0000      26.8300      76.0000      27.1800      46.094
    4      36.0000      22.1400      96.0000      29.1400      56.0000      25.0400      76.0000      27.1800      74.314
    4      38.0000      22.4700      32.0000      21.4800      74.0000      26.9900      80.0000      27.5900      37.469
    4      38.0000      22.4700      98.0000      29.3400      58.0000      25.2100      78.0000      27.3800      72.837
    4      40.0000      22.7900      34.0000      21.8100      76.0000      27.1800      82.0000      27.7100      39.576
    4      40.0000      22.7900     100.0000      29.5600      60.0000      25.5600      80.0000      27.5900      71.079
    4      42.0000      23.1200      36.0000      22.1400      78.0000      27.3800      84.0000      27.8400      40.315
    4      42.0000      23.1200     102.0000      29.7800      62.0000      25.8900      82.0000      27.7100      69.549
    4      44.0000      23.4400     104.0000      30.0000      64.0000      26.1700      84.0000      27.8400      69.373
    4      44.0000      23.4400      38.0000      22.4700      80.0000      27.5900      86.0000      28.0600      42.109
    4      46.0000      23.7700     106.0000      30.2200      66.0000      26.3800      86.0000      28.0600      69.308
    4      46.0000      23.7700      40.0000      22.7900      82.0000      27.7100      88.0000      28.2700      43.692
    4      48.0000      24.0600      42.0000      23.1200      84.0000      27.8400      90.0000      28.5100      43.752
    4      48.0000      24.0600     108.0000      30.4900      68.0000      26.5800      88.0000      28.2700      67.956
    4      50.0000      24.3200     110.0000      30.7000      70.0000      26.8300      90.0000      28.5100      66.036
    4      60.0000      25.5600      54.0000      24.7400      96.0000      29.1400     102.0000      29.7800      56.732
    4      62.0000      25.8900      56.0000      25.0400      98.0000      29.3400     104.0000      30.0000      62.525
    4      64.0000      26.1700      58.0000      25.2100     100.0000      29.5600     106.0000      30.2200      67.147
    4       0.0000      17.4600      60.0000      25.5600      22.0000      19.6400      38.0000      22.4700      142.71
    4       2.0000      17.1700      62.0000      25.8900      24.0000      20.0300      40.0000      22.7900      141.65
    4       4.0000      17.3200      64.0000      26.1700      26.0000      20.4300      42.0000      23.1200      143.12
    4       6.0000      17.4900      66.0000      26.3800      28.0000      20.8400      44.0000      23.4400      145.16
    4       8.0000      17.5800      68.0000      26.5800      30.0000      21.1900      46.0000      23.7700      142.81
    4      10.0000      17.8200      70.0000      26.8300      32.0000      21.4800      48.0000      24.0600      137.37
    4      12.0000      18.0700      72.0000      26.9000      34.0000      21.8100      50.0000      24.3200      135.26
    4      14.0000      18.3400      74.0000      26.9900      36.0000      22.1400      52.0000      24.5400      133.95
    4      16.0000      18.6500      76.0000      27.1800      38.0000      22.4700      54.0000      24.7400      130.49
    4      18.0000      18.9400      78.0000      27.3800      40.0000      22.7900      56.0000      25.0400      125.03
    4      20.0000      19.2800      80.0000      27.5900      42.0000      23.1200      58.0000      25.2100      116.91
    4      22.0000      19.6400      82.0000      27.7100      44.0000      23.4400      60.0000      25.5600      109.24
    4      24.0000      20.0300      84.0000      27.8400      46.0000      23.7700      62.0000      25.8900      101.22
    4      26.0000      20.4300      86.0000      28.0600      48.0000      24.0600      64.0000      26.1700      92.877
    4      28.0000      20.8400      88.0000      28.2700      50.0000      24.3200      66.0000      26.3800      85.001
    4      30.0000      21.1900      90.0000      28.5100      52.0000      24.5400      68.0000      26.5800      80.209
    4      32.0000      21.4800      92.0000      28.7000      54.0000      24.7400      70.0000      26.8300      76.644
    4      34.0000      21.8100      94.0000      28.8800      56.0000      25.0400      72.0000      26.9000      74.781
    4      36.0000      22.1400      96.0000      29.1400      58.0000      25.2100      74.0000      26.9900      71.741
    4      38.0000      22.4700      98.0000      29.3400      60.0000      25.5600      76.0000      27.1800      70.802
    4      40.0000      22.7900     100.0000      29.5600      62.0000      25.8900      78.0000      27.3800      70.587
    4      42.0000      23.1200     102.0000      29.7800      64.0000      26.1700      80.0000      27.5900      71.323
    4      44.0000      23.4400     104.0000      30.0000      66.0000      26.3800      82.0000      27.7100      71.572
    4      46.0000      23.7700     106.0000      30.2200      68.0000      26.5800      84.0000      27.8400      70.438
    4      48.0000      24.0600     108.0000      30.4900      70.0000      26.8300      86.0000      28.0600      69.716
    4      50.0000      24.3200     110.0000      30.7000      72.0000      26.9000      88.0000      28.2700      68.865
    4       0.0000      17.4600      60.0000      25.5600      24.0000      20.0300      36.0000      22.1400      147.74
    4       2.0000      17.1700      62.0000      25.8900      26.0000      20.4300      38.0000      22.4700      144.85
    4       4.0000      17.3200      64.0000      26.1700      28.0000      20.8400      40.0000      22.7900      147.81
    4       6.0000      17.4900      66.0000      26.3800      30.0000      21.1900      42.0000      23.1200      147.50
    4       8.0000      17.5800      68.0000      26.5800      32.0000      21.4800      44.0000      23.4400      143.14
    4      10.0000      17.8200      70.0000      26.8300      34.0000      21.8100      46.0000      23.7700      139.88
    4      12.0000      18.0700      72.0000      26.9000      36.0000      22.1400      48.0000      24.0600      139.17
    4      14.0000      18.3400      74.0000      26.9900      38.0000      22.4700      50.0000      24.3200      137.39
    4      16.0000      18.6500      76.0000      27.1800      40.0000      22.7900      52.0000      24.5400      131.90
    4      18.0000      18.9400      78.0000      27.3800      42.0000      23.1200      54.0000      24.7400      124.67
    4      20.0000      19.2800      80.0000      27.5900      44.0000      23.4400      56.0000      25.0400      117.17
    4      22.0000      19.6400      82.0000      27.7100      46.0000      23.7700      58.0000      25.2100      108.24
    4      24.0000      20.0300      84.0000      27.8400      48.0000      24.0600      60.0000      25.5600      101.38
    4      26.0000      20.4300      86.0000      28.0600      50.0000      24.3200      62.0000      25.8900      93.745
    4      28.0000      20.8400      88.0000      28.2700      52.0000      24.5400      64.0000      26.1700      85.335
    4      30.0000      21.1900      90.0000      28.5100      54.0000      24.7400      66.0000      26.3800      78.786
    4      32.0000      21.4800      92.0000      28.7000      56.0000      25.0400      68.0000      26.5800      75.618
    4      34.0000      21.8100      94.0000      28.8800      58.0000      25.2100      70.0000      26.8300      72.795
    4      36.0000      22.1400      96.0000      29.1400      60.0000      25.5600      72.0000      26.9000      68.977
    4      38.0000      22.4700      98.0000      29.3400      62.0000      25.8900      74.0000      26.9900      67.755
    4      40.0000      22.7900     100.0000      29.5600      64.0000      26.1700      76.0000      27.1800      71.275
    4      42.0000      23.1200     102.0000      29.7800      66.0000      26.3800      78.0000      27.3800      73.222
    4      44.0000      23.4400     104.0000      30.0000      68.0000      26.5800      80.0000      27.5900      73.416
    4      46.0000      23.7700     106.0000      30.2200      70.0000      26.8300      82.0000      27.7100      72.028
    4      48.0000      24.0600     108.0000      30.4900      72.0000      26.9000      84.0000      27.8400      71.297
    4      50.0000      24.3200     110.0000      30.7000      74.0000      26.9900      86.0000      28.0600      70.896
    4       0.0000      17.4600      60.0000      25.5600      26.0000      20.4300      34.0000      21.8100      154.26
    4       2.0000      17.1700      62.0000      25.8900      28.0000      20.8400      36.0000      22.1400      151.52
    4       4.0000      17.3200      64.0000      26.1700      30.0000      21.1900      38.0000      22.4700      148.00
    4       6.0000      17.4900      66.0000      26.3800      32.0000      21.4800      40.0000      22.7900      144.13
    4       8.0000      17.5800      68.0000      26.5800      34.0000      21.8100      42.0000      23.1200      144.85
    4      10.0000      17.8200      70.0000      26.8300      36.0000      22.1400      44.0000      23.4400      145.44
    4      12.0000      18.0700      72.0000      26.9000      38.0000      22.4700      46.0000      23.7700      143.20
    4      14.0000      18.3400      74.0000      26.9900      40.0000      22.7900      48.0000      24.0600      138.81
    4      16.0000      18.6500      76.0000      27.1800      42.0000      23.1200      50.0000      24.3200      130.30
    4      18.0000      18.9400      78.0000      27.3800      44.0000      23.4400      52.0000      24.5400      125.35
    4      20.0000      19.2800      80.0000      27.5900      46.0000      23.7700      54.0000      24.7400      117.83
    4      22.0000      19.6400      82.0000      27.7100      48.0000      24.0600      56.0000      25.0400      107.81
    4      24.0000      20.0300      84.0000      27.8400      50.0000      24.3200      58.0000      25.2100      99.392
    4      26.0000      20.4300      86.0000      28.0600      52.0000      24.5400      60.0000      25.5600      93.605
    4      28.0000      20.8400      88.0000      28.2700      54.0000      24.7400      62.0000      25.8900      85.729
    4      30.0000      21.1900      90.0000      28.5100      56.0000      25.0400      64.0000      26.1700      80.646
    4      32.0000      21.4800      92.0000      28.7000      58.0000      25.2100      66.0000      26.3800      73.658
    4      34.0000      21.8100      94.0000      28.8800      60.0000      25.5600      68.0000      26.5800      68.812
    4      36.0000      22.1400      96.0000      29.1400      62.0000      25.8900      70.0000      26.8300      66.489
    4      38.0000      22.4700      98.0000      29.3400      64.0000      26.1700      72.0000      26.9000      67.924
    4      40.0000      22.7900     100.0000      29.5600      66.0000      26.3800      74.0000      26.9900      71.825
    4      42.0000      23.1200     102.0000      29.7800      68.0000      26.5800      76.0000      27.1800      76.457
    4      44.0000      23.4400     104.0000      30.0000      70.0000      26.8300      78.0000      27.3800      75.024
    4      46.0000      23.7700     106.0000      30.2200      72.0000      26.9000      80.0000      27.5900      74.896
    4      48.0000      24.0600     108.0000      30.4900      74.0000      26.9900      82.0000      27.7100      73.240
    4      50.0000      24.3200     110.0000      30.7000      76.0000      27.1800      84.0000      27.8400      70.080
    4      12.0000      18.0700       0.0000      17.4600      48.0000      24.0600      60.0000      25.5600      151.47
    4      14.0000      18.3400       2.0000      17.1700      50.0000      24.3200      62.0000      25.8900      140.81
    4      16.0000      18.6500       4.0000      17.3200      52.0000      24.5400      64.0000      26.1700      139.06
    4      18.0000      18.9400       6.0000      17.4900      54.0000      24.7400      66.0000      26.3800      121.15
    4      20.0000      19.2800       8.0000      17.5800      56.0000      25.0400      68.0000      26.5800      117.93
    4      22.0000      19.6400      10.0000      17.8200      58.0000      25.2100      70.0000      26.8300      102.46
    4      24.0000      20.0300      12.0000      18.0700      60.0000      25.5600      72.0000      26.9000      84.960
    4      26.0000      20.4300      14.0000      18.3400      62.0000      25.8900      74.0000      26.9900      70.380
    4      28.0000      20.8400      16.0000      18.6500      64.0000      26.1700      76.0000      27.1800      65.676
    4      30.0000      21.1900      18.0000      18.9400      66.0000      26.3800      78.0000      27.3800      60.201
    4      32.0000      21.4800      20.0000      19.2800      68.0000      26.5800      80.0000      27.5900      56.201
    4      34.0000      21.8100      22.0000      19.6400      70.0000      26.8300      82.0000      27.7100      53.339
    4      36.0000      22.1400      24.0000      20.0300      72.0000      26.9000      84.0000      27.8400      51.549
    4      38.0000      22.4700      26.0000      20.4300      74.0000      26.9900      86.0000      28.0600      52.035
    4      40.0000      22.7900      28.0000      20.8400      76.0000      27.1800      88.0000      28.2700      51.630
    4      42.0000      23.1200      30.0000      21.1900      78.0000      27.3800      90.0000      28.5100      50.595
    4      44.0000      23.4400      32.0000      21.4800      80.0000      27.5900      92.0000      28.7000      51.771
    4      46.0000      23.7700      34.0000      21.8100      82.0000      27.7100      94.0000      28.8800      52.439
    4      48.0000      24.0600      36.0000      22.1400      84.0000      27.8400      96.0000      29.1400      54.596
    4      54.0000      24.7400      42.0000      23.1200      90.0000      28.5100     102.0000      29.7800      61.147
    4      56.0000      25.0400      44.0000      23.4400      92.0000      28.7000     104.0000      30.0000      62.978
    4      58.0000      25.2100      46.0000      23.7700      94.0000      28.8800     106.0000      30.2200      69.423
    4      60.0000      25.5600      48.0000      24.0600      96.0000      29.1400     108.0000      30.4900      74.746
    4      62.0000      25.8900      50.0000      24.3200      98.0000      29.3400     110.0000      30.7000      78.310
    4       8.0000      17.5800       0.0000      17.4600      48.0000      24.0600      56.0000      25.0400      159.63
    4      10.0000      17.8200       2.0000      17.1700      50.0000      24.3200      58.0000      25.2100      136.92
    4      12.0000      18.0700       4.0000      17.3200      52.0000      24.5400      60.0000      25.5600      142.55
    4      14.0000      18.3400       6.0000      17.4900      54.0000      24.7400      62.0000      25.8900      116.56
    4      16.0000      18.6500       8.0000      17.5800      56.0000      25.0400      64.0000      26.1700      130.15
    4      18.0000      18.9400      10.0000      17.8200      58.0000      25.2100      66.0000      26.3800      120.12
    4      20.0000      19.2800      12.0000      18.0700      60.0000      25.5600      68.0000      26.5800      103.45
    4      22.0000      19.6400      14.0000      18.3400      62.0000      25.8900      70.0000      26.8300      81.030
    4      24.0000      20.0300      16.0000      18.6500      64.0000      26.1700      72.0000      26.9000      73.138
    4      26.0000      20.4300      18.0000      18.9400      66.0000      26.3800      74.0000      26.9900      63.520
    4      28.0000      20.8400      20.0000      19.2800      68.0000      26.5800      76.0000      27.1800      57.675
    4      30.0000      21.1900      22.0000      19.6400      70.0000      26.8300      78.0000      27.3800      57.741
    4      32.0000      21.4800      24.0000      20.0300      72.0000      26.9000      80.0000      27.5900      56.811
    4      36.0000      22.1400      28.0000      20.8400      76.0000      27.1800      84.0000      27.8400      52.289
    4      38.0000      22.4700      30.0000      21.1900      78.0000      27.3800      86.0000      28.0600      51.492
    4      40.0000      22.7900      32.0000      21.4800      80.0000      27.5900      88.0000      28.2700      51.664
    4      42.0000      23.1200      34.0000      21.8100      82.0000      27.7100      90.0000      28.5100      52.904
    4      44.0000      23.4400      36.0000      22.1400      84.0000      27.8400      92.0000      28.7000      55.654
    4      54.0000      24.7400      46.0000      23.7700      94.0000      28.8800     102.0000      29.7800      66.435
    4      56.0000      25.0400      48.0000      24.0600      96.0000      29.1400     104.0000      30.0000      71.085
    4      58.0000      25.2100      50.0000      24.3200      98.0000      29.3400     106.0000      30.2200      74.753
    4      60.0000      25.5600      52.0000      24.5400     100.0000      29.5600     108.0000      30.4900      85.960
    4      62.0000      25.8900      54.0000      24.7400     102.0000      29.7800     110.0000      30.7000      87.912
    4      10.0000      17.8200       0.0000      17.4600      50.0000      24.3200      60.0000      25.5600      143.77
    4      12.0000      18.0700       2.0000      17.1700      52.0000      24.5400      62.0000      25.8900      126.01
    4      14.0000      18.3400       4.0000      17.3200      54.0000      24.7400      64.0000      26.1700      132.41
    4      16.0000      18.6500       6.0000      17.4900      56.0000      25.0400      66.0000      26.3800      124.59
    4      18.0000      18.9400       8.0000      17.5800      58.0000      25.2100      68.0000      26.5800      115.86
    4      20.0000      19.2800      10.0000      17.8200      60.0000      25.5600      70.0000      26.8300      103.30
    4      22.0000      19.6400      12.0000      18.0700      62.0000      25.8900      72.0000      26.9000      87.531
    4      24.0000      20.0300      14.0000      18.3400      64.0000      26.1700      74.0000      26.9900      76.544
    4      26.0000      20.4300      16.0000      18.6500      66.0000      26.3800      76.0000      27.1800      71.607
    4      28.0000      20.8400      18.0000      18.9400      68.0000      26.5800      78.0000      27.3800      63.324
    4      30.0000      21.1900      20.0000      19.2800      70.0000      26.8300      80.0000      27.5900      59.850
    4      32.0000      21.4800      22.0000      19.6400      72.0000      26.9000      82.0000      27.7100      58.463
    4      34.0000      21.8100      24.0000      20.0300      74.0000      26.9900      84.0000      27.8400      71.830
    4      36.0000      22.1400      26.0000      20.4300      76.0000      27.1800      86.0000      28.0600      55.551
    4      38.0000      22.4700      28.0000      20.8400      78.0000      27.3800      88.0000      28.2700      55.949
    4      40.0000      22.7900      30.0000      21.1900      80.0000      27.5900      90.0000      28.5100      56.189
    4      42.0000      23.1200      32.0000      21.4800      82.0000      27.7100      92.0000      28.7000      57.379
    4      44.0000      23.4400      34.0000      21.8100      84.0000      27.8400      94.0000      28.8800      58.844
    4      52.0000      24.5400      42.0000      23.1200      92.0000      28.7000     102.0000      29.7800      66.876
    4      54.0000      24.7400      44.0000      23.4400      94.0000      28.8800     104.0000      30.0000      71.283
    4      56.0000      25.0400      46.0000      23.7700      96.0000      29.1400     106.0000      30.2200      76.879
    4      58.0000      25.2100      48.0000      24.0600      98.0000      29.3400     108.0000      30.4900      81.465
    4      60.0000      25.5600      50.0000      24.3200     100.0000      29.5600     110.0000      30.7000      87.747
    4       8.0000      17.5800       0.0000      17.4600      56.0000      25.0400      64.0000      26.1700      122.60
    4      10.0000      17.8200       2.0000      17.1700      58.0000      25.2100      66.0000      26.3800      112.51
    4      12.0000      18.0700       4.0000      17.3200      60.0000      25.5600      68.0000      26.5800      104.97
    4      14.0000      18.3400       6.0000      17.4900      62.0000      25.8900      70.0000      26.8300      103.43
    4      16.0000      18.6500       8.0000      17.5800      64.0000      26.1700      72.0000      26.9000      96.780
    4      18.0000      18.9400      10.0000      17.8200      66.0000      26.3800      74.0000      26.9900      100.84
    4      20.0000      19.2800      12.0000      18.0700      68.0000      26.5800      76.0000      27.1800      100.39
    4      22.0000      19.6400      14.0000      18.3400      70.0000      26.8300      78.0000      27.3800      90.901
    4      24.0000      20.0300      16.0000      18.6500      72.0000      26.9000      80.0000      27.5900      82.955
    4      26.0000      20.4300      18.0000      18.9400      74.0000      26.9900      82.0000      27.7100      73.193
    4      28.0000      20.8400      20.0000      19.2800      76.0000      27.1800      84.0000      27.8400      67.206
    4      30.0000      21.1900      22.0000      19.6400      78.0000      27.3800      86.0000      28.0600      67.993
    4      32.0000      21.4800      24.0000      20.0300      80.0000      27.5900      88.0000      28.2700      71.614
    4      34.0000      21.8100      26.0000      20.4300      82.0000      27.7100      90.0000      28.5100      72.930
    4      36.0000      22.1400      28.0000      20.8400      84.0000      27.8400      92.0000      28.7000      73.448
    4      38.0000      22.4700      30.0000      21.1900      86.0000      28.0600      94.0000      28.8800      72.199
    4      40.0000      22.7900      32.0000      21.4800      88.0000      28.2700      96.0000      29.1400      72.870
    4      42.0000      23.1200      34.0000      21.8100      90.0000      28.5100      98.0000      29.3400      78.410
    4      44.0000      23.4400      36.0000      22.1400      92.0000      28.7000     100.0000      29.5600      80.179
    4      46.0000      23.7700      38.0000      22.4700      94.0000      28.8800     102.0000      29.7800      86.062
    4      48.0000      24.0600      40.0000      22.7900      96.0000      29.1400     104.0000      30.0000      90.817
    4      50.0000      24.3200      42.0000      23.1200      98.0000      29.3400     106.0000      30.2200      96.186
    4      52.0000      24.5400      44.0000      23.4400     100.0000      29.5600     108.0000      30.4900      104.93
    4      54.0000      24.7400      46.0000      23.7700     102.0000      29.7800     110.0000      30.7000      106.24
    4       0.0000      17.4600      84.0000      27.8400      28.0000      20.8400      56.0000      25.0400      159.65
    4       2.0000      17.1700      86.0000      28.0600      30.0000      21.1900      58.0000      25.2100      153.19
    4       4.0000      17.3200      88.0000      28.2700      32.0000      21.4800      60.0000      25.5600      147.69
    4       6.0000      17.4900      90.0000      28.5100      34.0000      21.8100      62.0000      25.8900      143.90
    4       8.0000      17.5800      92.0000      28.7000      36.0000      22.1400      64.0000      26.1700      140.02
    4      10.0000      17.8200      94.0000      28.8800      38.0000      22.4700      66.0000      26.3800      134.37
    4      12.0000      18.0700      96.0000      29.1400      40.0000      22.7900      68.0000      26.5800      129.13
    4      14.0000      18.3400      98.0000      29.3400      42.0000      23.1200      70.0000      26.8300      123.92
    4      16.0000      18.6500     100.0000      29.5600      44.0000      23.4400      72.0000      26.9000      119.26
    4      18.0000      18.9400     102.0000      29.7800      46.0000      23.7700      74.0000      26.9900      115.65
    4      20.0000      19.2800     104.0000      30.0000      48.0000      24.0600      76.0000      27.1800      111.29
    4      22.0000      19.6400     106.0000      30.2200      50.0000      24.3200      78.0000      27.3800      105.44
    4      24.0000      20.0300     108.0000      30.4900      52.0000      24.5400      80.0000      27.5900      99.468
    4      26.0000      20.4300     110.0000      30.7000      54.0000      24.7400      82.0000      27.7100      94.424
    4      12.0000      18.0700       0.0000      17.4600      60.0000      25.5600      72.0000      26.9000      97.992
    4      14.0000      18.3400       2.0000      17.1700      62.0000      25.8900      74.0000      26.9900      99.028
    4      16.0000      18.6500       4.0000      17.3200      64.0000      26.1700      76.0000      27.1800      99.118
    4      18.0000      18.9400       6.0000      17.4900      66.0000      26.3800      78.0000      27.3800      102.02
    4      20.0000      19.2800       8.0000      17.5800      68.0000      26.5800      80.0000      27.5900      100.89
    4      22.0000      19.6400      10.0000      17.8200      70.0000      26.8300      82.0000      27.7100      96.612
    4      24.0000      20.0300      12.0000      18.0700      72.0000      26.9000      84.0000      27.8400      93.877
    4      26.0000      20.4300      14.0000      18.3400      74.0000      26.9900      86.0000      28.0600      89.479
    4      28.0000      20.8400      16.0000      18.6500      76.0000      27.1800      88.0000      28.2700      83.228
    4      30.0000      21.1900      18.0000      18.9400      78.0000      27.3800      90.0000      28.5100      78.732
    4      32.0000      21.4800      20.0000      19.2800      80.0000      27.5900      92.0000      28.7000      79.613
    4      34.0000      21.8100      22.0000      19.6400      82.0000      27.7100      94.0000      28.8800      80.573
    4      36.0000      22.1400      24.0000      20.0300      84.0000      27.8400      96.0000      29.1400      80.702
    4      38.0000      22.4700      26.0000      20.4300      86.0000      28.0600      98.0000      29.3400      83.695
    4      40.0000      22.7900      28.0000      20.8400      88.0000      28.2700     100.0000      29.5600      86.548
    4      42.0000      23.1200      30.0000      21.1900      90.0000      28.5100     102.0000      29.7800      91.271
    4      44.0000      23.4400      32.0000      21.4800      92.0000      28.7000     104.0000      30.0000      93.695
    4      46.0000      23.7700      34.0000      21.8100      94.0000      28.8800     106.0000      30.2200      98.923
    4      48.0000      24.0600      36.0000      22.1400      96.0000      29.1400     108.0000      30.4900      106.30
    4      50.0000      24.3200      38.0000      22.4700      98.0000      29.3400     110.0000      30.7000      110.86
    4      10.0000      17.8200       0.0000      17.4600      60.0000      25.5600      70.0000      26.8300      97.268
    4      12.0000      18.0700       2.0000      17.1700      62.0000      25.8900      72.0000      26.9000      92.632
    4      14.0000      18.3400       4.0000      17.3200      64.0000      26.1700      74.0000      26.9900      96.806
    4      16.0000      18.6500       6.0000      17.4900      66.0000      26.3800      76.0000      27.1800      99.966
    4      18.0000      18.9400       8.0000      17.5800      68.0000      26.5800      78.0000      27.3800      103.96
    4      20.0000      19.2800      10.0000      17.8200      70.0000      26.8300      80.0000      27.5900      102.77
    4      22.0000      19.6400      12.0000      18.0700      72.0000      26.9000      82.0000      27.7100      99.508
    4      24.0000      20.0300      14.0000      18.3400      74.0000      26.9900      84.0000      27.8400      90.650
    4      26.0000      20.4300      16.0000      18.6500      76.0000      27.1800      86.0000      28.0600      86.207
    4      28.0000      20.8400      18.0000      18.9400      78.0000      27.3800      88.0000      28.2700      78.883
    4      30.0000      21.1900      20.0000      19.2800      80.0000      27.5900      90.0000      28.5100      77.504
    4      32.0000      21.4800      22.0000      19.6400      82.0000      27.7100      92.0000      28.7000      81.070
    4      34.0000      21.8100      24.0000      20.0300      84.0000      27.8400      94.0000      28.8800      83.362
    4      36.0000      22.1400      26.0000      20.4300      86.0000      28.0600      96.0000      29.1400      81.930
    4      38.0000      22.4700      28.0000      20.8400      88.0000      28.2700      98.0000      29.3400      86.517
    4      40.0000      22.7900      30.0000      21.1900      90.0000      28.5100     100.0000      29.5600      90.033
    4      42.0000      23.1200      32.0000      21.4800      92.0000      28.7000     102.0000      29.7800      93.921
    4      44.0000      23.4400      34.0000      21.8100      94.0000      28.8800     104.0000      30.0000      97.806
    4      46.0000      23.7700      36.0000      22.1400      96.0000      29.1400     106.0000      30.2200      106.24
    4      48.0000      24.0600      38.0000      22.4700      98.0000      29.3400     108.0000      30.4900      109.00
    4      50.0000      24.3200      40.0000      22.7900     100.0000      29.5600     110.0000      30.7000      114.34
    4       0.0000      17.4600      84.0000      27.8400      30.0000      21.1900      54.0000      24.7400      162.19
    4       2.0000      17.1700      86.0000      28.0600      32.0000      21.4800      56.0000      25.0400      153.45
    4       4.0000      17.3200      88.0000      28.2700      34.0000      21.8100      58.0000      25.2100      148.53
    4       6.0000      17.4900      90.0000      28.5100      36.0000      22.1400      60.0000      25.5600      146.49
    4       8.0000      17.5800      92.0000      28.7000      38.0000      22.4700      62.0000      25.8900      141.70
    4      10.0000      17.8200      94.0000      28.8800      40.0000      22.7900      64.0000      26.1700      133.93
    4      12.0000      18.0700      96.0000      29.1400      42.0000      23.1200      66.0000      26.3800      125.69
    4      14.0000      18.3400      98.0000      29.3400      44.0000      23.4400      68.0000      26.5800      121.05
    4      16.0000      18.6500     100.0000      29.5600      46.0000      23.7700      70.0000      26.8300      116.14
    4      18.0000      18.9400     102.0000      29.7800      48.0000      24.0600      72.0000      26.9000      112.01
    4      20.0000      19.2800     104.0000      30.0000      50.0000      24.3200      74.0000      26.9900      106.75
    4      22.0000      19.6400     106.0000      30.2200      52.0000      24.5400      76.0000      27.1800      102.08
    4      24.0000      20.0300     108.0000      30.4900      54.0000      24.7400      78.0000      27.3800      97.101
    4      26.0000      20.4300     110.0000      30.7000      56.0000      25.0400      80.0000      27.5900      93.422
    4       0.0000      17.4600      84.0000      27.8400      32.0000      21.4800      52.0000      24.5400      162.62
    4       2.0000      17.1700      86.0000      28.0600      34.0000      21.8100      54.0000      24.7400      155.79
    4       4.0000      17.3200      88.0000      28.2700      36.0000      22.1400      56.0000      25.0400      151.78
    4       6.0000      17.4900      90.0000      28.5100      38.0000      22.4700      58.0000      25.2100      147.40
    4       8.0000      17.5800      92.0000      28.7000      40.0000      22.7900      60.0000      25.5600      141.30
    4      10.0000      17.8200      94.0000      28.8800      42.0000      23.1200      62.0000      25.8900      132.74
    4      12.0000      18.0700      96.0000      29.1400      44.0000      23.4400      64.0000      26.1700      125.28
    4      14.0000      18.3400      98.0000      29.3400      46.0000      23.7700      66.0000      26.3800      118.58
    4      16.0000      18.6500     100.0000      29.5600      48.0000      24.0600      68.0000      26.5800      113.22
    4      18.0000      18.9400     102.0000      29.7800      50.0000      24.3200      70.0000      26.8300      108.76
    4      20.0000      19.2800     104.0000      30.0000      52.0000      24.5400      72.0000      26.9000      103.41
    4      22.0000      19.6400     106.0000      30.2200      54.0000      24.7400      74.0000      26.9900      97.943
    4      24.0000      20.0300     108.0000      30.4900      56.0000      25.0400      76.0000      27.1800      94.974
    4      26.0000      20.4300     110.0000      30.7000      58.0000      25.2100      78.0000      27.3800      91.376
    4       0.0000      17.4600      84.0000      27.8400      34.0000      21.8100      50.0000      24.3200      164.69
    4       2.0000      17.1700      86.0000      28.0600      36.0000      22.1400      52.0000      24.5400      159.06
    4       4.0000      17.3200      88.0000      28.2700      38.0000      22.4700      54.0000      24.7400      156.30
    4       6.0000      17.4900      90.0000      28.5100      40.0000      22.7900      56.0000      25.0400      147.30
    4       8.0000      17.5800      92.0000      28.7000      42.0000      23.1200      58.0000      25.2100      138.53
    4      10.0000      17.8200      94.0000      28.8800      44.0000      23.4400      60.0000      25.5600      132.16
    4      12.0000      18.0700      96.0000      29.1400      46.0000      23.7700      62.0000      25.8900      125.39
    4      14.0000      18.3400      98.0000      29.3400      48.0000      24.0600      64.0000      26.1700      118.10
    4      16.0000      18.6500     100.0000      29.5600      50.0000      24.3200      66.0000      26.3800      110.34
    4      18.0000      18.9400     102.0000      29.7800      52.0000      24.5400      68.0000      26.5800      105.51
    4      20.0000      19.2800     104.0000      30.0000      54.0000      24.7400      70.0000      26.8300      100.69
    4      22.0000      19.6400     106.0000      30.2200      56.0000      25.0400      72.0000      26.9000      95.543
    4      24.0000      20.0300     108.0000      30.4900      58.0000      25.2100      74.0000      26.9900      90.849
    4      26.0000      20.4300     110.0000      30.7000      60.0000      25.5600      76.0000      27.1800      87.880
    4      10.0000      17.8200       0.0000      17.4600      70.0000      26.8300      80.0000      27.5900      94.267
    4      12.0000      18.0700       2.0000      17.1700      72.0000      26.9000      82.0000      27.7100      101.65
    4      14.0000      18.3400       4.0000      17.3200      74.0000      26.9900      84.0000      27.8400      110.09
    4      16.0000      18.6500       6.0000      17.4900      76.0000      27.1800      86.0000      28.0600      115.40
    4      18.0000      18.9400       8.0000      17.5800      78.0000      27.3800      88.0000      28.2700      124.00
    4      20.0000      19.2800      10.0000      17.8200      80.0000      27.5900      90.0000      28.5100      128.27
    4      22.0000      19.6400      12.0000      18.0700      82.0000      27.7100      92.0000      28.7000      130.77
    4      24.0000      20.0300      14.0000      18.3400      84.0000      27.8400      94.0000      28.8800      122.38
    4      26.0000      20.4300      16.0000      18.6500      86.0000      28.0600      96.0000      29.1400      120.15
    4      28.0000      20.8400      18.0000      18.9400      88.0000      28.2700      98.0000      29.3400      114.58
    4      30.0000      21.1900      20.0000      19.2800      90.0000      28.5100     100.0000      29.5600      115.54
    4      32.0000      21.4800      22.0000      19.6400      92.0000      28.7000     102.0000      29.7800      119.82
    4      34.0000      21.8100      24.0000      20.0300      94.0000      28.8800     104.0000      30.0000      132.33
    4      36.0000      22.1400      26.0000      20.4300      96.0000      29.1400     106.0000      30.2200      137.42
    4      38.0000      22.4700      28.0000      20.8400      98.0000      29.3400     108.0000      30.4900      146.80
    4      40.0000      22.7900      30.0000      21.1900     100.0000      29.5600     110.0000      30.7000      151.73
    4      12.0000      18.0700       0.0000      17.4600      72.0000      26.9000      84.0000      27.8400      100.22
    4      14.0000      18.3400       2.0000      17.1700      74.0000      26.9900      86.0000      28.0600      112.94
    4      16.0000      18.6500       4.0000      17.3200      76.0000      27.1800      88.0000      28.2700      119.35
    4      18.0000      18.9400       6.0000      17.4900      78.0000      27.3800      90.0000      28.5100      123.50
    4      20.0000      19.2800       8.0000      17.5800      80.0000      27.5900      92.0000      28.7000      132.10
    4      22.0000      19.6400      10.0000      17.8200      82.0000      27.7100      94.0000      28.8800      134.58
    4      24.0000      20.0300      12.0000      18.0700      84.0000      27.8400      96.0000      29.1400      134.33
    4      26.0000      20.4300      14.0000      18.3400      86.0000      28.0600      98.0000      29.3400      130.89
    4      28.0000      20.8400      16.0000      18.6500      88.0000      28.2700     100.0000      29.5600      128.23
    4      30.0000      21.1900      18.0000      18.9400      90.0000      28.5100     102.0000      29.7800      129.85
    4      32.0000      21.4800      20.0000      19.2800      92.0000      28.7000     104.0000      30.0000      133.19
    4      34.0000      21.8100      22.0000      19.6400      94.0000      28.8800     106.0000      30.2200      140.85
    4      36.0000      22.1400      24.0000      20.0300      96.0000      29.1400     108.0000      30.4900      145.31
    4      38.0000      22.4700      26.0000      20.4300      98.0000      29.3400     110.0000      30.7000      152.16
    4      12.0000      18.0700       0.0000      17.4600      84.0000      27.8400      96.0000      29.1400      138.00
    4      14.0000      18.3400       2.0000      17.1700      86.0000      28.0600      98.0000      29.3400      156.41
    4      16.0000      18.6500       4.0000      17.3200      88.0000      28.2700     100.0000      29.5600      171.93
    4      18.0000      18.9400       6.0000      17.4900      90.0000      28.5100     102.0000      29.7800      191.30
    4      20.0000      19.2800       8.0000      17.5800      92.0000      28.7000     104.0000      30.0000      206.66
    4      22.0000      19.6400      10.0000      17.8200      94.0000      28.8800     106.0000      30.2200      223.07
    4      24.0000      20.0300      12.0000      18.0700      96.0000      29.1400     108.0000      30.4900      229.10
    4      26.0000      20.4300      14.0000      18.3400      98.0000      29.3400     110.0000      30.7000      226.78
INVERSION RESULTS
INITIAL RMS ERROR
 69.37
NUMBER OF LAYERS
14
NUMBER OF BLOCKS
519
ITERATION 1
MODEL RESISTIVITY
LAYER 1
53,       0.8320
      3.0000,      131.02
      4.0000,      134.31
      5.0000,      117.74
      6.0000,      99.478
      7.0000,      96.683
      8.0000,      110.99
      9.0000,      121.93
     10.0000,      139.27
     11.0000,      121.90
     12.0000,      102.94
     13.0000,      96.851
     14.0000,      104.96
     15.0000,      110.15
     16.0000,      138.39
     17.0000,      163.68
     18.0000,      172.74
     19.0000,      192.92
     20.0000,      217.77
     21.0000,      260.51
     22.0000,      323.69
     23.0000,      352.19
     24.0000,      377.94
     25.0000,      336.78
     26.0000,      300.34
     27.0000,      246.39
     28.0000,      215.56
     29.0000,      185.87
     30.0000,      190.87
     31.0000,      187.00
     32.0000,      181.01
     33.0000,      161.70
     34.0000,      182.25
     35.0000,      192.89
     36.0000,      173.17
     37.0000,      138.63
     38.0000,      111.98
     39.0000,      98.313
     40.0000,      85.374
     41.0000,      66.183
     42.0000,      53.390
     43.0000,      42.642
     44.0000,      38.700
     45.0000,      32.076
     46.0000,      31.276
     47.0000,      38.977
     48.0000,      48.461
     49.0000,      72.821
     50.0000,      96.949
     51.0000,      126.74
     52.0000,      164.85
     53.0000,      191.95
     54.0000,      229.73
                   229.99
LAYER 2
53,       1.7472
      3.0000,      129.88
      4.0000,      130.93
      5.0000,      116.99
      6.0000,      100.48
      7.0000,      101.39
      8.0000,      118.23
      9.0000,      127.32
     10.0000,      137.69
     11.0000,      117.71
     12.0000,      98.960
     13.0000,      92.981
     14.0000,      98.677
     15.0000,      106.12
     16.0000,      133.40
     17.0000,      153.06
     18.0000,      161.44
     19.0000,      177.40
     20.0000,      198.03
     21.0000,      232.66
     22.0000,      270.86
     23.0000,      290.34
     24.0000,      322.91
     25.0000,      313.80
     26.0000,      295.50
     27.0000,      252.08
     28.0000,      222.60
     29.0000,      196.58
     30.0000,      200.88
     31.0000,      199.92
     32.0000,      188.76
     33.0000,      158.49
     34.0000,      163.63
     35.0000,      168.96
     36.0000,      154.14
     37.0000,      123.52
     38.0000,      101.03
     39.0000,      90.539
     40.0000,      75.913
     41.0000,      57.346
     42.0000,      45.361
     43.0000,      37.936
     44.0000,      34.739
     45.0000,      28.989
     46.0000,      28.287
     47.0000,      36.338
     48.0000,      47.937
     49.0000,      68.700
     50.0000,      90.546
     51.0000,      118.50
     52.0000,      154.82
     53.0000,      183.33
     54.0000,      220.34
                   232.88
LAYER 3
51,       2.7539
      4.0000,      126.41
      5.0000,      114.22
      6.0000,      104.23
      7.0000,      114.88
      8.0000,      135.63
      9.0000,      137.47
     10.0000,      131.44
     11.0000,      105.93
     12.0000,      87.609
     13.0000,      80.824
     14.0000,      82.803
     15.0000,      89.820
     16.0000,      109.91
     17.0000,      119.55
     18.0000,      122.76
     19.0000,      129.59
     20.0000,      143.86
     21.0000,      163.23
     22.0000,      171.76
     23.0000,      176.58
     24.0000,      207.01
     25.0000,      233.55
     26.0000,      249.98
     27.0000,      234.64
     28.0000,      217.55
     29.0000,      200.35
     30.0000,      204.40
     31.0000,      204.07
     32.0000,      181.53
     33.0000,      135.62
     34.0000,      118.42
     35.0000,      111.76
     36.0000,      101.18
     37.0000,      82.719
     38.0000,      68.855
     39.0000,      61.800
     40.0000,      48.731
     41.0000,      35.098
     42.0000,      28.403
     43.0000,      26.109
     44.0000,      25.464
     45.0000,      22.181
     46.0000,      21.966
     47.0000,      28.857
     48.0000,      37.982
     49.0000,      48.084
     50.0000,      58.937
     51.0000,      78.204
     52.0000,      112.22
     53.0000,      155.91
                   207.42
LAYER 4
49,       3.8613
      5.0000,      119.06
      6.0000,      110.20
      7.0000,      131.34
      8.0000,      155.71
      9.0000,      146.48
     10.0000,      123.35
     11.0000,      93.431
     12.0000,      75.752
     13.0000,      68.282
     14.0000,      66.725
     15.0000,      70.390
     16.0000,      81.244
     17.0000,      82.732
     18.0000,      80.404
     19.0000,      81.421
     20.0000,      89.472
     21.0000,      97.688
     22.0000,      93.261
     23.0000,      90.429
     24.0000,      109.34
     25.0000,      140.20
     26.0000,      171.12
     27.0000,      178.93
     28.0000,      176.65
     29.0000,      169.13
     30.0000,      171.53
     31.0000,      167.36
     32.0000,      138.38
     33.0000,      91.728
     34.0000,      67.922
     35.0000,      57.702
     36.0000,      51.061
     37.0000,      42.802
     38.0000,      36.647
     39.0000,      32.837
     40.0000,      25.069
     41.0000,      17.909
     42.0000,      15.390
     43.0000,      15.930
     44.0000,      17.208
     45.0000,      16.343
     46.0000,      16.683
     47.0000,      21.141
     48.0000,      24.730
     49.0000,      25.760
     50.0000,      27.697
     51.0000,      36.828
     52.0000,      63.418
                   135.11
LAYER 5
47,       5.0794
      6.0000,      132.40
      7.0000,      152.88
      8.0000,      169.59
      9.0000,      147.21
     10.0000,      112.49
     11.0000,      84.887
     12.0000,      70.398
     13.0000,      63.209
     14.0000,      58.878
     15.0000,      57.042
     16.0000,      55.828
     17.0000,      50.002
     18.0000,      43.800
     19.0000,      40.785
     20.0000,      41.061
     21.0000,      39.136
     22.0000,      32.118
     23.0000,      27.439
     24.0000,      30.199
     25.0000,      39.645
     26.0000,      52.597
     27.0000,      61.946
     28.0000,      65.850
     29.0000,      64.836
     30.0000,      61.531
     31.0000,      53.538
     32.0000,      38.841
     33.0000,      23.424
     34.0000,      14.889
     35.0000,      11.348
     36.0000,      10.114
     37.0000,      9.6259
     38.0000,      9.5407
     39.0000,      9.4399
     40.0000,      8.3342
     41.0000,      7.3002
     42.0000,      7.7271
     43.0000,      9.7541
     44.0000,      12.421
     45.0000,      13.668
     46.0000,      13.637
     47.0000,      12.910
     48.0000,      10.126
     49.0000,      7.7225
     50.0000,      7.3638
     51.0000,      9.3938
                   25.327
LAYER 6
44,       6.4194
      7.0000,      157.11
      8.0000,      160.96
      9.0000,      139.74
     10.0000,      114.17
     11.0000,      95.766
     12.0000,      87.848
     13.0000,      84.629
     14.0000,      80.915
     15.0000,      76.382
     16.0000,      69.818
     17.0000,      60.135
     18.0000,      51.286
     19.0000,      45.842
     20.0000,      42.517
     21.0000,      36.839
     22.0000,      28.343
     23.0000,      22.290
     24.0000,      21.043
     25.0000,      23.415
     26.0000,      27.240
     27.0000,      29.861
     28.0000,      30.218
     29.0000,      28.497
     30.0000,      25.472
     31.0000,      21.083
     32.0000,      15.431
     33.0000,      10.238
     34.0000,      7.1700
     35.0000,      5.9528
     36.0000,      5.8663
     37.0000,      6.4276
     38.0000,      7.4227
     39.0000,      8.5469
     40.0000,      9.2711
     41.0000,      10.092
     42.0000,      12.259
     43.0000,      16.300
     44.0000,      20.870
     45.0000,      22.622
     46.0000,      20.282
     47.0000,      14.992
     48.0000,      8.9639
     49.0000,      6.9991
                   7.5202
LAYER 7
41,       7.8933
      8.0000,      157.16
      9.0000,      139.70
     10.0000,      126.27
     11.0000,      118.44
     12.0000,      120.30
     13.0000,      128.21
     14.0000,      133.22
     15.0000,      131.00
     16.0000,      120.69
     17.0000,      105.28
     18.0000,      90.438
     19.0000,      78.894
     20.0000,      68.647
     21.0000,      55.881
     22.0000,      41.630
     23.0000,      30.961
     24.0000,      25.501
     25.0000,      23.459
     26.0000,      22.671
     27.0000,      21.610
     28.0000,      19.853
     29.0000,      17.556
     30.0000,      15.057
     31.0000,      12.444
     32.0000,      9.8057
     33.0000,      7.5887
     34.0000,      6.3130
     35.0000,      6.0682
     36.0000,      6.7600
     37.0000,      8.3431
     38.0000,      10.863
     39.0000,      14.233
     40.0000,      18.070
     41.0000,      22.746
     42.0000,      29.571
     43.0000,      38.784
     44.0000,      46.884
     45.0000,      46.996
     46.0000,      38.672
     47.0000,      23.816
                   10.992
LAYER 8
38,       9.5147
     10.0000,      146.82
     11.0000,      148.35
     12.0000,      157.16
     13.0000,      178.00
     14.0000,      198.20
     15.0000,      209.85
     16.0000,      205.34
     17.0000,      187.15
     18.0000,      164.29
     19.0000,      142.12
     20.0000,      120.08
     21.0000,      95.750
     22.0000,      71.685
     23.0000,      52.752
     24.0000,      40.382
     25.0000,      32.710
     26.0000,      27.516
     27.0000,      23.419
     28.0000,      19.917
     29.0000,      16.892
     30.0000,      14.356
     31.0000,      12.275
     32.0000,      10.624
     33.0000,      9.5246
     34.0000,      9.2380
     35.0000,      10.013
     36.0000,      12.095
     37.0000,      15.810
     38.0000,      21.559
     39.0000,      29.603
     40.0000,      39.838
     41.0000,      52.687
     42.0000,      68.884
     43.0000,      86.863
     44.0000,      97.513
     45.0000,      90.137
     46.0000,      73.243
                   42.612
LAYER 9
34,      11.2981
     12.0000,      175.01
     13.0000,      213.55
     14.0000,      239.03
     15.0000,      262.75
     16.0000,      274.97
     17.0000,      269.31
     18.0000,      247.52
     19.0000,      216.27
     20.0000,      182.46
     21.0000,      146.67
     22.0000,      112.61
     23.0000,      84.740
     24.0000,      64.359
     25.0000,      50.081
     26.0000,      39.966
     27.0000,      32.546
     28.0000,      26.978
     29.0000,      22.801
     30.0000,      19.754
     31.0000,      17.670
     32.0000,      16.468
     33.0000,      16.223
     34.0000,      17.176
     35.0000,      19.711
     36.0000,      24.340
     37.0000,      31.751
     38.0000,      42.695
     39.0000,      57.510
     40.0000,      76.679
     41.0000,      100.49
     42.0000,      128.17
     43.0000,      153.23
     44.0000,      161.85
                   130.64
LAYER 10
31,      13.2599
     14.0000,      239.62
     15.0000,      279.57
     16.0000,      296.38
     17.0000,      301.19
     18.0000,      293.63
     19.0000,      270.56
     20.0000,      235.49
     21.0000,      195.87
     22.0000,      155.33
     23.0000,      120.09
     24.0000,      92.898
     25.0000,      72.956
     26.0000,      58.559
     27.0000,      48.168
     28.0000,      40.609
     29.0000,      35.168
     30.0000,      31.446
     31.0000,      29.239
     32.0000,      28.509
     33.0000,      29.430
     34.0000,      32.286
     35.0000,      37.548
     36.0000,      46.024
     37.0000,      58.599
     38.0000,      75.670
     39.0000,      97.071
     40.0000,      123.63
     41.0000,      153.88
     42.0000,      188.94
     43.0000,      213.75
                   243.90
LAYER 11
27,      15.4179
     16.0000,      287.11
     17.0000,      298.54
     18.0000,      295.56
     19.0000,      286.88
     20.0000,      261.92
     21.0000,      233.31
     22.0000,      197.66
     23.0000,      160.02
     24.0000,      126.47
     25.0000,      100.87
     26.0000,      82.216
     27.0000,      69.265
     28.0000,      60.317
     29.0000,      54.069
     30.0000,      49.960
     31.0000,      47.937
     32.0000,      48.325
     33.0000,      51.511
     34.0000,      57.539
     35.0000,      67.243
     36.0000,      81.124
     37.0000,      99.011
     38.0000,      118.80
     39.0000,      144.68
     40.0000,      166.31
     41.0000,      194.18
                   247.98
LAYER 12
21,      17.7917
     19.0000,      284.84
     20.0000,      269.76
     21.0000,      248.66
     22.0000,      226.15
     23.0000,      200.09
     24.0000,      167.30
     25.0000,      137.82
     26.0000,      114.23
     27.0000,      97.020
     28.0000,      86.136
     29.0000,      79.456
     30.0000,      75.720
     31.0000,      75.319
     32.0000,      79.145
     33.0000,      86.271
     34.0000,      95.943
     35.0000,      109.21
     36.0000,      122.50
     37.0000,      138.60
     38.0000,      158.21
                   196.34
LAYER 13
17,      20.4029
     21.0000,      268.84
     22.0000,      262.18
     23.0000,      235.05
     24.0000,      201.84
     25.0000,      170.51
     26.0000,      148.38
     27.0000,      129.01
     28.0000,      115.10
     29.0000,      107.84
     30.0000,      106.04
     31.0000,      109.99
     32.0000,      117.53
     33.0000,      123.63
     34.0000,      132.44
     35.0000,      140.48
     36.0000,      153.05
                   168.94
LAYER 14
13, 
     23.0000,      329.76
     24.0000,      230.47
     25.0000,      182.53
     26.0000,      156.86
     27.0000,      141.37
     28.0000,      128.75
     29.0000,      122.37
     30.0000,      122.97
     31.0000,      129.12
     32.0000,      134.49
     33.0000,      139.91
     34.0000,      151.95
                   171.65
CALCULATED APPARENT RESISTIVITY
4       2.0000      17.1700       0.0000      17.4600       4.0000      17.3200       6.0000      17.4900      120.82
4       4.0000      17.3200       2.0000      17.1700       6.0000      17.4900       8.0000      17.5800      125.39
4       6.0000      17.4900       4.0000      17.3200       8.0000      17.5800      10.0000      17.8200      111.78
4       8.0000      17.5800       6.0000      17.4900      10.0000      17.8200      12.0000      18.0700      101.09
4      10.0000      17.8200       8.0000      17.5800      12.0000      18.0700      14.0000      18.3400      105.65
4      12.0000      18.0700      10.0000      17.8200      14.0000      18.3400      16.0000      18.6500      111.32
4      14.0000      18.3400      12.0000      18.0700      16.0000      18.6500      18.0000      18.9400      131.63
4      16.0000      18.6500      14.0000      18.3400      18.0000      18.9400      20.0000      19.2800      121.42
4      18.0000      18.9400      16.0000      18.6500      20.0000      19.2800      22.0000      19.6400      112.82
4      20.0000      19.2800      18.0000      18.9400      22.0000      19.6400      24.0000      20.0300      98.137
4      22.0000      19.6400      20.0000      19.2800      24.0000      20.0300      26.0000      20.4300      93.691
4      24.0000      20.0300      22.0000      19.6400      26.0000      20.4300      28.0000      20.8400      92.538
4      26.0000      20.4300      24.0000      20.0300      28.0000      20.8400      30.0000      21.1900      112.57
4      28.0000      20.8400      26.0000      20.4300      30.0000      21.1900      32.0000      21.4800      128.43
4      32.0000      21.4800      30.0000      21.1900      34.0000      21.8100      36.0000      22.1400      164.47
4      34.0000      21.8100      32.0000      21.4800      36.0000      22.1400      38.0000      22.4700      177.44
4      36.0000      22.1400      34.0000      21.8100      38.0000      22.4700      40.0000      22.7900      205.35
4      38.0000      22.4700      36.0000      22.1400      40.0000      22.7900      42.0000      23.1200      243.02
4      40.0000      22.7900      38.0000      22.4700      42.0000      23.1200      44.0000      23.4400      273.02
4      42.0000      23.1200      40.0000      22.7900      44.0000      23.4400      46.0000      23.7700      320.90
4      44.0000      23.4400      42.0000      23.1200      46.0000      23.7700      48.0000      24.0600      322.31
4      46.0000      23.7700      44.0000      23.4400      48.0000      24.0600      50.0000      24.3200      333.18
4      48.0000      24.0600      46.0000      23.7700      50.0000      24.3200      52.0000      24.5400      287.17
4      50.0000      24.3200      48.0000      24.0600      52.0000      24.5400      54.0000      24.7400      258.76
4      52.0000      24.5400      50.0000      24.3200      54.0000      24.7400      56.0000      25.0400      208.14
4      54.0000      24.7400      52.0000      24.5400      56.0000      25.0400      58.0000      25.2100      206.73
4      56.0000      25.0400      54.0000      24.7400      58.0000      25.2100      60.0000      25.5600      189.13
4      58.0000      25.2100      56.0000      25.0400      60.0000      25.5600      62.0000      25.8900      189.47
4      60.0000      25.5600      58.0000      25.2100      62.0000      25.8900      64.0000      26.1700      175.99
4      62.0000      25.8900      60.0000      25.5600      64.0000      26.1700      66.0000      26.3800      179.61
4      64.0000      26.1700      62.0000      25.8900      66.0000      26.3800      68.0000      26.5800      169.49
4      66.0000      26.3800      64.0000      26.1700      68.0000      26.5800      70.0000      26.8300      169.30
4      68.0000      26.5800      66.0000      26.3800      70.0000      26.8300      72.0000      26.9000      160.28
4      74.0000      26.9900      72.0000      26.9000      76.0000      27.1800      78.0000      27.3800      90.032
4      76.0000      27.1800      74.0000      26.9900      78.0000      27.3800      80.0000      27.5900      73.466
4      78.0000      27.3800      76.0000      27.1800      80.0000      27.5900      82.0000      27.7100      60.775
4      92.0000      28.7000      90.0000      28.5100      94.0000      28.8800      96.0000      29.1400      47.993
4      94.0000      28.8800      92.0000      28.7000      96.0000      29.1400      98.0000      29.3400      61.093
4      96.0000      29.1400      94.0000      28.8800      98.0000      29.3400     100.0000      29.5600      86.876
4      98.0000      29.3400      96.0000      29.1400     100.0000      29.5600     102.0000      29.7800      112.73
4       0.0000      17.4600       6.0000      17.4900       2.0000      17.1700       4.0000      17.3200      131.00
4       2.0000      17.1700       8.0000      17.5800       4.0000      17.3200       6.0000      17.4900      120.32
4       4.0000      17.3200      10.0000      17.8200       6.0000      17.4900       8.0000      17.5800      116.94
4       6.0000      17.4900      12.0000      18.0700       8.0000      17.5800      10.0000      17.8200      111.96
4       8.0000      17.5800      14.0000      18.3400      10.0000      17.8200      12.0000      18.0700      109.92
4      10.0000      17.8200      16.0000      18.6500      12.0000      18.0700      14.0000      18.3400      120.22
4      12.0000      18.0700      18.0000      18.9400      14.0000      18.3400      16.0000      18.6500      117.17
4      14.0000      18.3400      20.0000      19.2800      16.0000      18.6500      18.0000      18.9400      122.38
4      16.0000      18.6500      22.0000      19.6400      18.0000      18.9400      20.0000      19.2800      109.87
4      18.0000      18.9400      24.0000      20.0300      20.0000      19.2800      22.0000      19.6400      101.05
4      20.0000      19.2800      26.0000      20.4300      22.0000      19.6400      24.0000      20.0300      95.593
4      22.0000      19.6400      28.0000      20.8400      24.0000      20.0300      26.0000      20.4300      102.22
4      24.0000      20.0300      30.0000      21.1900      26.0000      20.4300      28.0000      20.8400      105.92
4      26.0000      20.4300      32.0000      21.4800      28.0000      20.8400      30.0000      21.1900      122.10
4      28.0000      20.8400      34.0000      21.8100      30.0000      21.1900      32.0000      21.4800      137.74
4      30.0000      21.1900      36.0000      22.1400      32.0000      21.4800      34.0000      21.8100      149.26
4      32.0000      21.4800      38.0000      22.4700      34.0000      21.8100      36.0000      22.1400      168.48
4      34.0000      21.8100      40.0000      22.7900      36.0000      22.1400      38.0000      22.4700      188.29
4      36.0000      22.1400      42.0000      23.1200      38.0000      22.4700      40.0000      22.7900      212.41
4      38.0000      22.4700      44.0000      23.4400      40.0000      22.7900      42.0000      23.1200      247.14
4      40.0000      22.7900      46.0000      23.7700      42.0000      23.1200      44.0000      23.4400      261.12
4      42.0000      23.1200      48.0000      24.0600      44.0000      23.4400      46.0000      23.7700      285.66
4      44.0000      23.4400      50.0000      24.3200      46.0000      23.7700      48.0000      24.0600      270.10
4      46.0000      23.7700      52.0000      24.5400      48.0000      24.0600      50.0000      24.3200      264.15
4      48.0000      24.0600      54.0000      24.7400      50.0000      24.3200      52.0000      24.5400      230.44
4      50.0000      24.3200      56.0000      25.0400      52.0000      24.5400      54.0000      24.7400      218.90
4      52.0000      24.5400      58.0000      25.2100      54.0000      24.7400      56.0000      25.0400      188.34
4      54.0000      24.7400      60.0000      25.5600      56.0000      25.0400      58.0000      25.2100      187.26
4      56.0000      25.0400      62.0000      25.8900      58.0000      25.2100      60.0000      25.5600      176.29
4      58.0000      25.2100      64.0000      26.1700      60.0000      25.5600      62.0000      25.8900      171.43
4      60.0000      25.5600      66.0000      26.3800      62.0000      25.8900      64.0000      26.1700      156.08
4      62.0000      25.8900      68.0000      26.5800      64.0000      26.1700      66.0000      26.3800      157.65
4      64.0000      26.1700      70.0000      26.8300      66.0000      26.3800      68.0000      26.5800      149.76
4      66.0000      26.3800      72.0000      26.9000      68.0000      26.5800      70.0000      26.8300      133.52
4      68.0000      26.5800      74.0000      26.9900      70.0000      26.8300      72.0000      26.9000      115.71
4      70.0000      26.8300      76.0000      27.1800      72.0000      26.9000      74.0000      26.9900      99.017
4      72.0000      26.9000      78.0000      27.3800      74.0000      26.9900      76.0000      27.1800      80.800
4      74.0000      26.9900      80.0000      27.5900      76.0000      27.1800      78.0000      27.3800      67.547
4      76.0000      27.1800      82.0000      27.7100      78.0000      27.3800      80.0000      27.5900      53.722
4      78.0000      27.3800      84.0000      27.8400      80.0000      27.5900      82.0000      27.7100      45.189
4      92.0000      28.7000      98.0000      29.3400      94.0000      28.8800      96.0000      29.1400      60.859
4      94.0000      28.8800     100.0000      29.5600      96.0000      29.1400      98.0000      29.3400      77.378
4      96.0000      29.1400     102.0000      29.7800      98.0000      29.3400     100.0000      29.5600      101.98
4     102.0000      29.7800     108.0000      30.4900     104.0000      30.0000     106.0000      30.2200      184.41
4     104.0000      30.0000     110.0000      30.7000     106.0000      30.2200     108.0000      30.4900      191.35
4       2.0000      17.1700       0.0000      17.4600       6.0000      17.4900       8.0000      17.5800      115.98
4       4.0000      17.3200       2.0000      17.1700       8.0000      17.5800      10.0000      17.8200      116.04
4       6.0000      17.4900       4.0000      17.3200      10.0000      17.8200      12.0000      18.0700      109.90
4       8.0000      17.5800       6.0000      17.4900      12.0000      18.0700      14.0000      18.3400      118.53
4      10.0000      17.8200       8.0000      17.5800      14.0000      18.3400      16.0000      18.6500      118.81
4      12.0000      18.0700      10.0000      17.8200      16.0000      18.6500      18.0000      18.9400      129.18
4      14.0000      18.3400      12.0000      18.0700      18.0000      18.9400      20.0000      19.2800      124.12
4      16.0000      18.6500      14.0000      18.3400      20.0000      19.2800      22.0000      19.6400      104.85
4      18.0000      18.9400      16.0000      18.6500      22.0000      19.6400      24.0000      20.0300      101.35
4      20.0000      19.2800      18.0000      18.9400      24.0000      20.0300      26.0000      20.4300      93.264
4      22.0000      19.6400      20.0000      19.2800      26.0000      20.4300      28.0000      20.8400      84.376
4      24.0000      20.0300      22.0000      19.6400      28.0000      20.8400      30.0000      21.1900      95.298
4      26.0000      20.4300      24.0000      20.0300      30.0000      21.1900      32.0000      21.4800      114.48
4      28.0000      20.8400      26.0000      20.4300      32.0000      21.4800      34.0000      21.8100      116.86
4      30.0000      21.1900      28.0000      20.8400      34.0000      21.8100      36.0000      22.1400      133.25
4      32.0000      21.4800      30.0000      21.1900      36.0000      22.1400      38.0000      22.4700      149.55
4      34.0000      21.8100      32.0000      21.4800      38.0000      22.4700      40.0000      22.7900      165.10
4      36.0000      22.1400      34.0000      21.8100      40.0000      22.7900      42.0000      23.1200      193.51
4      38.0000      22.4700      36.0000      22.1400      42.0000      23.1200      44.0000      23.4400      205.38
4      40.0000      22.7900      38.0000      22.4700      44.0000      23.4400      46.0000      23.7700      232.71
4      42.0000      23.1200      40.0000      22.7900      46.0000      23.7700      48.0000      24.0600      252.86
4      44.0000      23.4400      42.0000      23.1200      48.0000      24.0600      50.0000      24.3200      274.40
4      46.0000      23.7700      44.0000      23.4400      50.0000      24.3200      52.0000      24.5400      282.66
4      48.0000      24.0600      46.0000      23.7700      52.0000      24.5400      54.0000      24.7400      263.51
4      50.0000      24.3200      48.0000      24.0600      54.0000      24.7400      56.0000      25.0400      227.59
4      52.0000      24.5400      50.0000      24.3200      56.0000      25.0400      58.0000      25.2100      212.81
4      54.0000      24.7400      52.0000      24.5400      58.0000      25.2100      60.0000      25.5600      209.23
4      56.0000      25.0400      54.0000      24.7400      60.0000      25.5600      62.0000      25.8900      180.70
4      58.0000      25.2100      56.0000      25.0400      62.0000      25.8900      64.0000      26.1700      171.95
4      60.0000      25.5600      58.0000      25.2100      64.0000      26.1700      66.0000      26.3800      181.20
4      62.0000      25.8900      60.0000      25.5600      66.0000      26.3800      68.0000      26.5800      171.61
4      64.0000      26.1700      62.0000      25.8900      68.0000      26.5800      70.0000      26.8300      137.87
4      66.0000      26.3800      64.0000      26.1700      70.0000      26.8300      72.0000      26.9000      131.36
4      68.0000      26.5800      66.0000      26.3800      72.0000      26.9000      74.0000      26.9900      127.78
4      70.0000      26.8300      68.0000      26.5800      74.0000      26.9900      76.0000      27.1800      104.49
4      72.0000      26.9000      70.0000      26.8300      76.0000      27.1800      78.0000      27.3800      80.941
4      74.0000      26.9900      72.0000      26.9000      78.0000      27.3800      80.0000      27.5900      63.248
4      76.0000      27.1800      74.0000      26.9900      80.0000      27.5900      82.0000      27.7100      53.135
4      78.0000      27.3800      76.0000      27.1800      82.0000      27.7100      84.0000      27.8400      43.855
4      80.0000      27.5900      78.0000      27.3800      84.0000      27.8400      86.0000      28.0600      35.883
4      82.0000      27.7100      80.0000      27.5900      86.0000      28.0600      88.0000      28.2700      28.927
4      84.0000      27.8400      82.0000      27.7100      88.0000      28.2700      90.0000      28.5100      26.377
4      86.0000      28.0600      84.0000      27.8400      90.0000      28.5100      92.0000      28.7000      29.325
4      88.0000      28.2700      86.0000      28.0600      92.0000      28.7000      94.0000      28.8800      29.744
4      90.0000      28.5100      88.0000      28.2700      94.0000      28.8800      96.0000      29.1400      35.828
4      92.0000      28.7000      90.0000      28.5100      96.0000      29.1400      98.0000      29.3400      45.008
4      94.0000      28.8800      92.0000      28.7000      98.0000      29.3400     100.0000      29.5600      55.970
4      96.0000      29.1400      94.0000      28.8800     100.0000      29.5600     102.0000      29.7800      78.027
4      98.0000      29.3400      96.0000      29.1400     102.0000      29.7800     104.0000      30.0000      98.664
4     100.0000      29.5600      98.0000      29.3400     104.0000      30.0000     106.0000      30.2200      139.55
4     102.0000      29.7800     100.0000      29.5600     106.0000      30.2200     108.0000      30.4900      172.05
4       4.0000      17.3200       0.0000      17.4600       8.0000      17.5800      12.0000      18.0700      113.44
4       6.0000      17.4900       2.0000      17.1700      10.0000      17.8200      14.0000      18.3400      118.10
4       8.0000      17.5800       4.0000      17.3200      12.0000      18.0700      16.0000      18.6500      126.27
4      10.0000      17.8200       6.0000      17.4900      14.0000      18.3400      18.0000      18.9400      127.31
4      12.0000      18.0700       8.0000      17.5800      16.0000      18.6500      20.0000      19.2800      126.47
4      14.0000      18.3400      10.0000      17.8200      18.0000      18.9400      22.0000      19.6400      116.30
4      16.0000      18.6500      12.0000      18.0700      20.0000      19.2800      24.0000      20.0300      102.14
4      18.0000      18.9400      14.0000      18.3400      22.0000      19.6400      26.0000      20.4300      98.874
4      20.0000      19.2800      16.0000      18.6500      24.0000      20.0300      28.0000      20.8400      92.933
4      22.0000      19.6400      18.0000      18.9400      26.0000      20.4300      30.0000      21.1900      86.165
4      24.0000      20.0300      20.0000      19.2800      28.0000      20.8400      32.0000      21.4800      93.550
4      26.0000      20.4300      22.0000      19.6400      30.0000      21.1900      34.0000      21.8100      105.52
4      28.0000      20.8400      24.0000      20.0300      32.0000      21.4800      36.0000      22.1400      108.46
4      30.0000      21.1900      26.0000      20.4300      34.0000      21.8100      38.0000      22.4700      119.46
4      32.0000      21.4800      28.0000      20.8400      36.0000      22.1400      40.0000      22.7900      135.21
4      34.0000      21.8100      30.0000      21.1900      38.0000      22.4700      42.0000      23.1200      150.50
4      36.0000      22.1400      32.0000      21.4800      40.0000      22.7900      44.0000      23.4400      167.90
4      38.0000      22.4700      34.0000      21.8100      42.0000      23.1200      46.0000      23.7700      177.68
4      40.0000      22.7900      36.0000      22.1400      44.0000      23.4400      48.0000      24.0600      194.76
4      42.0000      23.1200      38.0000      22.4700      46.0000      23.7700      50.0000      24.3200      213.28
4      44.0000      23.4400      40.0000      22.7900      48.0000      24.0600      52.0000      24.5400      233.91
4      46.0000      23.7700      42.0000      23.1200      50.0000      24.3200      54.0000      24.7400      248.06
4      48.0000      24.0600      44.0000      23.4400      52.0000      24.5400      56.0000      25.0400      240.13
4      50.0000      24.3200      46.0000      23.7700      54.0000      24.7400      58.0000      25.2100      219.15
4      52.0000      24.5400      48.0000      24.0600      56.0000      25.0400      60.0000      25.5600      209.31
4      54.0000      24.7400      50.0000      24.3200      58.0000      25.2100      62.0000      25.8900      198.19
4      56.0000      25.0400      52.0000      24.5400      60.0000      25.5600      64.0000      26.1700      170.83
4      58.0000      25.2100      54.0000      24.7400      62.0000      25.8900      66.0000      26.3800      161.12
4      60.0000      25.5600      56.0000      25.0400      64.0000      26.1700      68.0000      26.5800      168.78
4      62.0000      25.8900      58.0000      25.2100      66.0000      26.3800      70.0000      26.8300      154.89
4      64.0000      26.1700      60.0000      25.5600      68.0000      26.5800      72.0000      26.9000      122.18
4      66.0000      26.3800      62.0000      25.8900      70.0000      26.8300      74.0000      26.9900      110.16
4      68.0000      26.5800      64.0000      26.1700      72.0000      26.9000      76.0000      27.1800      107.24
4      70.0000      26.8300      66.0000      26.3800      74.0000      26.9900      78.0000      27.3800      90.790
4      72.0000      26.9000      68.0000      26.5800      76.0000      27.1800      80.0000      27.5900      69.509
4      74.0000      26.9900      70.0000      26.8300      78.0000      27.3800      82.0000      27.7100      53.530
4      76.0000      27.1800      72.0000      26.9000      80.0000      27.5900      84.0000      27.8400      45.112
4      78.0000      27.3800      74.0000      26.9900      82.0000      27.7100      86.0000      28.0600      38.599
4      80.0000      27.5900      76.0000      27.1800      84.0000      27.8400      88.0000      28.2700      31.897
4      82.0000      27.7100      78.0000      27.3800      86.0000      28.0600      90.0000      28.5100      26.050
4      84.0000      27.8400      80.0000      27.5900      88.0000      28.2700      92.0000      28.7000      24.976
4      86.0000      28.0600      82.0000      27.7100      90.0000      28.5100      94.0000      28.8800      27.722
4      88.0000      28.2700      84.0000      27.8400      92.0000      28.7000      96.0000      29.1400      29.272
4      90.0000      28.5100      86.0000      28.0600      94.0000      28.8800      98.0000      29.3400      32.575
4      92.0000      28.7000      88.0000      28.2700      96.0000      29.1400     100.0000      29.5600      38.794
4      94.0000      28.8800      90.0000      28.5100      98.0000      29.3400     102.0000      29.7800      47.876
4      96.0000      29.1400      92.0000      28.7000     100.0000      29.5600     104.0000      30.0000      64.326
4      98.0000      29.3400      94.0000      28.8800     102.0000      29.7800     106.0000      30.2200      84.464
4     100.0000      29.5600      96.0000      29.1400     104.0000      30.0000     108.0000      30.4900      115.96
4     102.0000      29.7800      98.0000      29.3400     106.0000      30.2200     110.0000      30.7000      144.27
4       2.0000      17.1700       0.0000      17.4600       8.0000      17.5800      10.0000      17.8200      107.23
4       4.0000      17.3200       2.0000      17.1700      10.0000      17.8200      12.0000      18.0700      115.83
4       6.0000      17.4900       4.0000      17.3200      12.0000      18.0700      14.0000      18.3400      130.65
4       8.0000      17.5800       6.0000      17.4900      14.0000      18.3400      16.0000      18.6500      132.17
4      10.0000      17.8200       8.0000      17.5800      16.0000      18.6500      18.0000      18.9400      133.89
4      12.0000      18.0700      10.0000      17.8200      18.0000      18.9400      20.0000      19.2800      116.57
4      14.0000      18.3400      12.0000      18.0700      20.0000      19.2800      22.0000      19.6400      105.70
4      16.0000      18.6500      14.0000      18.3400      22.0000      19.6400      24.0000      20.0300      94.597
4      18.0000      18.9400      16.0000      18.6500      24.0000      20.0300      26.0000      20.4300      98.843
4      20.0000      19.2800      18.0000      18.9400      26.0000      20.4300      28.0000      20.8400      85.386
4      22.0000      19.6400      20.0000      19.2800      28.0000      20.8400      30.0000      21.1900      87.897
4      24.0000      20.0300      22.0000      19.6400      30.0000      21.1900      32.0000      21.4800      95.960
4      26.0000      20.4300      24.0000      20.0300      32.0000      21.4800      34.0000      21.8100      101.83
4      30.0000      21.1900      28.0000      20.8400      36.0000      22.1400      38.0000      22.4700      116.30
4      32.0000      21.4800      30.0000      21.1900      38.0000      22.4700      40.0000      22.7900      133.49
4      34.0000      21.8100      32.0000      21.4800      40.0000      22.7900      42.0000      23.1200      146.87
4      36.0000      22.1400      34.0000      21.8100      42.0000      23.1200      44.0000      23.4400      152.05
4      38.0000      22.4700      36.0000      22.1400      44.0000      23.4400      46.0000      23.7700      163.34
4      40.0000      22.7900      38.0000      22.4700      46.0000      23.7700      48.0000      24.0600      170.09
4      42.0000      23.1200      40.0000      22.7900      48.0000      24.0600      50.0000      24.3200      199.00
4      44.0000      23.4400      42.0000      23.1200      50.0000      24.3200      52.0000      24.5400      211.25
4      46.0000      23.7700      44.0000      23.4400      52.0000      24.5400      54.0000      24.7400      238.55
4      48.0000      24.0600      46.0000      23.7700      54.0000      24.7400      56.0000      25.0400      213.22
4      50.0000      24.3200      48.0000      24.0600      56.0000      25.0400      58.0000      25.2100      217.98
4      52.0000      24.5400      50.0000      24.3200      58.0000      25.2100      60.0000      25.5600      200.53
4      54.0000      24.7400      52.0000      24.5400      60.0000      25.5600      62.0000      25.8900      184.81
4      56.0000      25.0400      54.0000      24.7400      62.0000      25.8900      64.0000      26.1700      147.96
4      58.0000      25.2100      56.0000      25.0400      64.0000      26.1700      66.0000      26.3800      162.98
4      60.0000      25.5600      58.0000      25.2100      66.0000      26.3800      68.0000      26.5800      160.73
4      62.0000      25.8900      60.0000      25.5600      68.0000      26.5800      70.0000      26.8300      128.41
4      64.0000      26.1700      62.0000      25.8900      70.0000      26.8300      72.0000      26.9000      95.752
4      66.0000      26.3800      64.0000      26.1700      72.0000      26.9000      74.0000      26.9900      94.403
4      68.0000      26.5800      66.0000      26.3800      74.0000      26.9900      76.0000      27.1800      90.704
4      70.0000      26.8300      68.0000      26.5800      76.0000      27.1800      78.0000      27.3800      72.361
4      72.0000      26.9000      70.0000      26.8300      78.0000      27.3800      80.0000      27.5900      51.156
4      74.0000      26.9900      72.0000      26.9000      80.0000      27.5900      82.0000      27.7100      41.970
4      76.0000      27.1800      74.0000      26.9900      82.0000      27.7100      84.0000      27.8400      36.409
4      78.0000      27.3800      76.0000      27.1800      84.0000      27.8400      86.0000      28.0600      32.857
4      80.0000      27.5900      78.0000      27.3800      86.0000      28.0600      88.0000      28.2700      25.061
4      82.0000      27.7100      80.0000      27.5900      88.0000      28.2700      90.0000      28.5100      22.783
4      84.0000      27.8400      82.0000      27.7100      90.0000      28.5100      92.0000      28.7000      25.067
4      86.0000      28.0600      84.0000      27.8400      92.0000      28.7000      94.0000      28.8800      28.092
4      88.0000      28.2700      86.0000      28.0600      94.0000      28.8800      96.0000      29.1400      29.732
4      90.0000      28.5100      88.0000      28.2700      96.0000      29.1400      98.0000      29.3400      30.890
4      92.0000      28.7000      90.0000      28.5100      98.0000      29.3400     100.0000      29.5600      37.811
4      94.0000      28.8800      92.0000      28.7000     100.0000      29.5600     102.0000      29.7800      46.119
4      96.0000      29.1400      94.0000      28.8800     102.0000      29.7800     104.0000      30.0000      62.236
4      98.0000      29.3400      96.0000      29.1400     104.0000      30.0000     106.0000      30.2200      86.876
4     100.0000      29.5600      98.0000      29.3400     106.0000      30.2200     108.0000      30.4900      111.57
4       0.0000      17.4600      12.0000      18.0700       4.0000      17.3200       8.0000      17.5800      130.83
4       2.0000      17.1700      14.0000      18.3400       6.0000      17.4900      10.0000      17.8200      122.77
4       4.0000      17.3200      16.0000      18.6500       8.0000      17.5800      12.0000      18.0700      119.08
4       6.0000      17.4900      18.0000      18.9400      10.0000      17.8200      14.0000      18.3400      119.20
4       8.0000      17.5800      20.0000      19.2800      12.0000      18.0700      16.0000      18.6500      120.96
4      10.0000      17.8200      22.0000      19.6400      14.0000      18.3400      18.0000      18.9400      121.98
4      12.0000      18.0700      24.0000      20.0300      16.0000      18.6500      20.0000      19.2800      117.57
4      14.0000      18.3400      26.0000      20.4300      18.0000      18.9400      22.0000      19.6400      104.77
4      16.0000      18.6500      28.0000      20.8400      20.0000      19.2800      24.0000      20.0300      97.540
4      18.0000      18.9400      30.0000      21.1900      22.0000      19.6400      26.0000      20.4300      99.587
4      20.0000      19.2800      32.0000      21.4800      24.0000      20.0300      28.0000      20.8400      98.330
4      22.0000      19.6400      34.0000      21.8100      26.0000      20.4300      30.0000      21.1900      101.09
4      24.0000      20.0300      36.0000      22.1400      28.0000      20.8400      32.0000      21.4800      110.85
4      26.0000      20.4300      38.0000      22.4700      30.0000      21.1900      34.0000      21.8100      118.80
4      28.0000      20.8400      40.0000      22.7900      32.0000      21.4800      36.0000      22.1400      123.68
4      30.0000      21.1900      42.0000      23.1200      34.0000      21.8100      38.0000      22.4700      129.50
4      32.0000      21.4800      44.0000      23.4400      36.0000      22.1400      40.0000      22.7900      140.42
4      34.0000      21.8100      46.0000      23.7700      38.0000      22.4700      42.0000      23.1200      153.20
4      36.0000      22.1400      48.0000      24.0600      40.0000      22.7900      44.0000      23.4400      167.32
4      38.0000      22.4700      50.0000      24.3200      42.0000      23.1200      46.0000      23.7700      176.09
4      40.0000      22.7900      52.0000      24.5400      44.0000      23.4400      48.0000      24.0600      179.88
4      42.0000      23.1200      54.0000      24.7400      46.0000      23.7700      50.0000      24.3200      177.90
4      44.0000      23.4400      56.0000      25.0400      48.0000      24.0600      52.0000      24.5400      179.31
4      46.0000      23.7700      58.0000      25.2100      50.0000      24.3200      54.0000      24.7400      178.76
4      48.0000      24.0600      60.0000      25.5600      52.0000      24.5400      56.0000      25.0400      166.51
4      50.0000      24.3200      62.0000      25.8900      54.0000      24.7400      58.0000      25.2100      156.63
4      52.0000      24.5400      64.0000      26.1700      56.0000      25.0400      60.0000      25.5600      156.02
4      54.0000      24.7400      66.0000      26.3800      58.0000      25.2100      62.0000      25.8900      145.67
4      56.0000      25.0400      68.0000      26.5800      60.0000      25.5600      64.0000      26.1700      121.41
4      58.0000      25.2100      70.0000      26.8300      62.0000      25.8900      66.0000      26.3800      111.38
4      60.0000      25.5600      72.0000      26.9000      64.0000      26.1700      68.0000      26.5800      111.88
4      62.0000      25.8900      74.0000      26.9900      66.0000      26.3800      70.0000      26.8300      100.04
4      64.0000      26.1700      76.0000      27.1800      68.0000      26.5800      72.0000      26.9000      79.231
4      66.0000      26.3800      78.0000      27.3800      70.0000      26.8300      74.0000      26.9900      67.584
4      68.0000      26.5800      80.0000      27.5900      72.0000      26.9000      76.0000      27.1800      62.476
4      70.0000      26.8300      82.0000      27.7100      74.0000      26.9900      78.0000      27.3800      54.169
4      72.0000      26.9000      84.0000      27.8400      76.0000      27.1800      80.0000      27.5900      44.008
4      74.0000      26.9900      86.0000      28.0600      78.0000      27.3800      82.0000      27.7100      35.790
4      76.0000      27.1800      88.0000      28.2700      80.0000      27.5900      84.0000      27.8400      32.329
4      78.0000      27.3800      90.0000      28.5100      82.0000      27.7100      86.0000      28.0600      31.350
4      80.0000      27.5900      92.0000      28.7000      84.0000      27.8400      88.0000      28.2700      29.343
4      82.0000      27.7100      94.0000      28.8800      86.0000      28.0600      90.0000      28.5100      27.808
4      84.0000      27.8400      96.0000      29.1400      88.0000      28.2700      92.0000      28.7000      29.714
4      86.0000      28.0600      98.0000      29.3400      90.0000      28.5100      94.0000      28.8800      34.307
4      88.0000      28.2700     100.0000      29.5600      92.0000      28.7000      96.0000      29.1400      41.399
4      90.0000      28.5100     102.0000      29.7800      94.0000      28.8800      98.0000      29.3400      50.174
4      92.0000      28.7000     104.0000      30.0000      96.0000      29.1400     100.0000      29.5600      63.719
4      94.0000      28.8800     106.0000      30.2200      98.0000      29.3400     102.0000      29.7800      77.948
4      96.0000      29.1400     108.0000      30.4900     100.0000      29.5600     104.0000      30.0000      91.102
4      98.0000      29.3400     110.0000      30.7000     102.0000      29.7800     106.0000      30.2200      105.84
4       2.0000      17.1700       0.0000      17.4600      10.0000      17.8200      12.0000      18.0700      108.10
4       4.0000      17.3200       2.0000      17.1700      12.0000      18.0700      14.0000      18.3400      138.54
4       6.0000      17.4900       4.0000      17.3200      14.0000      18.3400      16.0000      18.6500      144.41
4       8.0000      17.5800       6.0000      17.4900      16.0000      18.6500      18.0000      18.9400      146.95
4      10.0000      17.8200       8.0000      17.5800      18.0000      18.9400      20.0000      19.2800      117.89
4      12.0000      18.0700      10.0000      17.8200      20.0000      19.2800      22.0000      19.6400      97.886
4      14.0000      18.3400      12.0000      18.0700      22.0000      19.6400      24.0000      20.0300      96.554
4      16.0000      18.6500      14.0000      18.3400      24.0000      20.0300      26.0000      20.4300      95.102
4      18.0000      18.9400      16.0000      18.6500      26.0000      20.4300      28.0000      20.8400      94.551
4      20.0000      19.2800      18.0000      18.9400      28.0000      20.8400      30.0000      21.1900      93.206
4      22.0000      19.6400      20.0000      19.2800      30.0000      21.1900      32.0000      21.4800      91.302
4      24.0000      20.0300      22.0000      19.6400      32.0000      21.4800      34.0000      21.8100      87.223
4      26.0000      20.4300      24.0000      20.0300      34.0000      21.8100      36.0000      22.1400      91.342
4      28.0000      20.8400      26.0000      20.4300      36.0000      22.1400      38.0000      22.4700      90.422
4      30.0000      21.1900      28.0000      20.8400      38.0000      22.4700      40.0000      22.7900      104.76
4      32.0000      21.4800      30.0000      21.1900      40.0000      22.7900      42.0000      23.1200      118.72
4      34.0000      21.8100      32.0000      21.4800      42.0000      23.1200      44.0000      23.4400      113.64
4      36.0000      22.1400      34.0000      21.8100      44.0000      23.4400      46.0000      23.7700      119.14
4      38.0000      22.4700      36.0000      22.1400      46.0000      23.7700      48.0000      24.0600      117.17
4      40.0000      22.7900      38.0000      22.4700      48.0000      24.0600      50.0000      24.3200      130.32
4      42.0000      23.1200      40.0000      22.7900      50.0000      24.3200      52.0000      24.5400      146.62
4      44.0000      23.4400      42.0000      23.1200      52.0000      24.5400      54.0000      24.7400      167.68
4      46.0000      23.7700      44.0000      23.4400      54.0000      24.7400      56.0000      25.0400      180.19
4      48.0000      24.0600      46.0000      23.7700      56.0000      25.0400      58.0000      25.2100      191.10
4      50.0000      24.3200      48.0000      24.0600      58.0000      25.2100      60.0000      25.5600      192.07
4      52.0000      24.5400      50.0000      24.3200      60.0000      25.5600      62.0000      25.8900      165.13
4      54.0000      24.7400      52.0000      24.5400      62.0000      25.8900      64.0000      26.1700      139.24
4      56.0000      25.0400      54.0000      24.7400      64.0000      26.1700      66.0000      26.3800      129.56
4      58.0000      25.2100      56.0000      25.0400      66.0000      26.3800      68.0000      26.5800      134.38
4      60.0000      25.5600      58.0000      25.2100      68.0000      26.5800      70.0000      26.8300      112.62
4      62.0000      25.8900      60.0000      25.5600      70.0000      26.8300      72.0000      26.9000      84.122
4      64.0000      26.1700      62.0000      25.8900      72.0000      26.9000      74.0000      26.9900      64.528
4      66.0000      26.3800      64.0000      26.1700      74.0000      26.9900      76.0000      27.1800      63.304
4      68.0000      26.5800      66.0000      26.3800      76.0000      27.1800      78.0000      27.3800      59.303
4      70.0000      26.8300      68.0000      26.5800      78.0000      27.3800      80.0000      27.5900      43.349
4      72.0000      26.9000      70.0000      26.8300      80.0000      27.5900      82.0000      27.7100      32.806
4      74.0000      26.9900      72.0000      26.9000      82.0000      27.7100      84.0000      27.8400      28.683
4      76.0000      27.1800      74.0000      26.9900      84.0000      27.8400      86.0000      28.0600      28.185
4      78.0000      27.3800      76.0000      27.1800      86.0000      28.0600      88.0000      28.2700      23.716
4      80.0000      27.5900      78.0000      27.3800      88.0000      28.2700      90.0000      28.5100      20.180
4      82.0000      27.7100      80.0000      27.5900      90.0000      28.5100      92.0000      28.7000      22.178
4      88.0000      28.2700      86.0000      28.0600      96.0000      29.1400      98.0000      29.3400      25.366
4      90.0000      28.5100      88.0000      28.2700      98.0000      29.3400     100.0000      29.5600      25.495
4      92.0000      28.7000      90.0000      28.5100     100.0000      29.5600     102.0000      29.7800      31.053
4      94.0000      28.8800      92.0000      28.7000     102.0000      29.7800     104.0000      30.0000      36.414
4      96.0000      29.1400      94.0000      28.8800     104.0000      30.0000     106.0000      30.2200      53.094
4      98.0000      29.3400      96.0000      29.1400     106.0000      30.2200     108.0000      30.4900      64.944
4       6.0000      17.4900       0.0000      17.4600      12.0000      18.0700      18.0000      18.9400      141.35
4       8.0000      17.5800       2.0000      17.1700      14.0000      18.3400      20.0000      19.2800      142.60
4      10.0000      17.8200       4.0000      17.3200      16.0000      18.6500      22.0000      19.6400      130.48
4      12.0000      18.0700       6.0000      17.4900      18.0000      18.9400      24.0000      20.0300      108.86
4      14.0000      18.3400       8.0000      17.5800      20.0000      19.2800      26.0000      20.4300      98.882
4      16.0000      18.6500      10.0000      17.8200      22.0000      19.6400      28.0000      20.8400      95.109
4      18.0000      18.9400      12.0000      18.0700      24.0000      20.0300      30.0000      21.1900      99.430
4      20.0000      19.2800      14.0000      18.3400      26.0000      20.4300      32.0000      21.4800      96.661
4      22.0000      19.6400      16.0000      18.6500      28.0000      20.8400      34.0000      21.8100      95.573
4      24.0000      20.0300      18.0000      18.9400      30.0000      21.1900      36.0000      22.1400      92.114
4      26.0000      20.4300      20.0000      19.2800      32.0000      21.4800      38.0000      22.4700      90.783
4      28.0000      20.8400      22.0000      19.6400      34.0000      21.8100      40.0000      22.7900      91.083
4      30.0000      21.1900      24.0000      20.0300      36.0000      22.1400      42.0000      23.1200      98.603
4      32.0000      21.4800      26.0000      20.4300      38.0000      22.4700      44.0000      23.4400      108.39
4      34.0000      21.8100      28.0000      20.8400      40.0000      22.7900      46.0000      23.7700      114.54
4      36.0000      22.1400      30.0000      21.1900      42.0000      23.1200      48.0000      24.0600      114.81
4      38.0000      22.4700      32.0000      21.4800      44.0000      23.4400      50.0000      24.3200      117.79
4      40.0000      22.7900      34.0000      21.8100      46.0000      23.7700      52.0000      24.5400      121.61
4      42.0000      23.1200      36.0000      22.1400      48.0000      24.0600      54.0000      24.7400      137.26
4      44.0000      23.4400      38.0000      22.4700      50.0000      24.3200      56.0000      25.0400      149.81
4      46.0000      23.7700      40.0000      22.7900      52.0000      24.5400      58.0000      25.2100      169.92
4      48.0000      24.0600      42.0000      23.1200      54.0000      24.7400      60.0000      25.5600      172.39
4      50.0000      24.3200      44.0000      23.4400      56.0000      25.0400      62.0000      25.8900      179.27
4      52.0000      24.5400      46.0000      23.7700      58.0000      25.2100      64.0000      26.1700      165.21
4      54.0000      24.7400      48.0000      24.0600      60.0000      25.5600      66.0000      26.3800      147.32
4      56.0000      25.0400      50.0000      24.3200      62.0000      25.8900      68.0000      26.5800      125.60
4      58.0000      25.2100      52.0000      24.5400      64.0000      26.1700      70.0000      26.8300      125.02
4      60.0000      25.5600      54.0000      24.7400      66.0000      26.3800      72.0000      26.9000      115.71
4      62.0000      25.8900      56.0000      25.0400      68.0000      26.5800      74.0000      26.9900      93.307
4      64.0000      26.1700      58.0000      25.2100      70.0000      26.8300      76.0000      27.1800      71.049
4      66.0000      26.3800      60.0000      25.5600      72.0000      26.9000      78.0000      27.3800      63.664
4      68.0000      26.5800      62.0000      25.8900      74.0000      26.9900      80.0000      27.5900      59.105
4      70.0000      26.8300      64.0000      26.1700      76.0000      27.1800      82.0000      27.7100      49.141
4      72.0000      26.9000      66.0000      26.3800      78.0000      27.3800      84.0000      27.8400      37.193
4      74.0000      26.9900      68.0000      26.5800      80.0000      27.5900      86.0000      28.0600      31.163
4      76.0000      27.1800      70.0000      26.8300      82.0000      27.7100      88.0000      28.2700      28.118
4      78.0000      27.3800      72.0000      26.9000      84.0000      27.8400      90.0000      28.5100      26.037
4      80.0000      27.5900      74.0000      26.9900      86.0000      28.0600      92.0000      28.7000      22.499
4      82.0000      27.7100      76.0000      27.1800      88.0000      28.2700      94.0000      28.8800      21.704
4      84.0000      27.8400      78.0000      27.3800      90.0000      28.5100      96.0000      29.1400      23.440
4      88.0000      28.2700      82.0000      27.7100      94.0000      28.8800     100.0000      29.5600      26.316
4      90.0000      28.5100      84.0000      27.8400      96.0000      29.1400     102.0000      29.7800      26.036
4      92.0000      28.7000      86.0000      28.0600      98.0000      29.3400     104.0000      30.0000      28.888
4      94.0000      28.8800      88.0000      28.2700     100.0000      29.5600     106.0000      30.2200      34.148
4      96.0000      29.1400      90.0000      28.5100     102.0000      29.7800     108.0000      30.4900      44.089
4      98.0000      29.3400      92.0000      28.7000     104.0000      30.0000     110.0000      30.7000      57.830
4       4.0000      17.3200       0.0000      17.4600      12.0000      18.0700      16.0000      18.6500      139.79
4       6.0000      17.4900       2.0000      17.1700      14.0000      18.3400      18.0000      18.9400      152.75
4       8.0000      17.5800       4.0000      17.3200      16.0000      18.6500      20.0000      19.2800      144.39
4      10.0000      17.8200       6.0000      17.4900      18.0000      18.9400      22.0000      19.6400      114.59
4      12.0000      18.0700       8.0000      17.5800      20.0000      19.2800      24.0000      20.0300      95.361
4      14.0000      18.3400      10.0000      17.8200      22.0000      19.6400      26.0000      20.4300      95.181
4      16.0000      18.6500      12.0000      18.0700      24.0000      20.0300      28.0000      20.8400      96.480
4      18.0000      18.9400      14.0000      18.3400      26.0000      20.4300      30.0000      21.1900      99.821
4      20.0000      19.2800      16.0000      18.6500      28.0000      20.8400      32.0000      21.4800      102.47
4      22.0000      19.6400      18.0000      18.9400      30.0000      21.1900      34.0000      21.8100      93.624
4      24.0000      20.0300      20.0000      19.2800      32.0000      21.4800      36.0000      22.1400      85.467
4      26.0000      20.4300      22.0000      19.6400      34.0000      21.8100      38.0000      22.4700      85.793
4      28.0000      20.8400      24.0000      20.0300      36.0000      22.1400      40.0000      22.7900      86.553
4      30.0000      21.1900      26.0000      20.4300      38.0000      22.4700      42.0000      23.1200      94.818
4      32.0000      21.4800      28.0000      20.8400      40.0000      22.7900      44.0000      23.4400      102.70
4      34.0000      21.8100      30.0000      21.1900      42.0000      23.1200      46.0000      23.7700      99.818
4      36.0000      22.1400      32.0000      21.4800      44.0000      23.4400      48.0000      24.0600      99.066
4      38.0000      22.4700      34.0000      21.8100      46.0000      23.7700      50.0000      24.3200      98.257
4      40.0000      22.7900      36.0000      22.1400      48.0000      24.0600      52.0000      24.5400      105.19
4      42.0000      23.1200      38.0000      22.4700      50.0000      24.3200      54.0000      24.7400      117.92
4      44.0000      23.4400      40.0000      22.7900      52.0000      24.5400      56.0000      25.0400      133.11
4      46.0000      23.7700      42.0000      23.1200      54.0000      24.7400      58.0000      25.2100      150.11
4      48.0000      24.0600      44.0000      23.4400      56.0000      25.0400      60.0000      25.5600      166.42
4      50.0000      24.3200      46.0000      23.7700      58.0000      25.2100      62.0000      25.8900      164.90
4      52.0000      24.5400      48.0000      24.0600      60.0000      25.5600      64.0000      26.1700      141.78
4      54.0000      24.7400      50.0000      24.3200      62.0000      25.8900      66.0000      26.3800      122.37
4      56.0000      25.0400      52.0000      24.5400      64.0000      26.1700      68.0000      26.5800      113.95
4      58.0000      25.2100      54.0000      24.7400      66.0000      26.3800      70.0000      26.8300      106.89
4      60.0000      25.5600      56.0000      25.0400      68.0000      26.5800      72.0000      26.9000      89.715
4      62.0000      25.8900      58.0000      25.2100      70.0000      26.8300      74.0000      26.9900      69.073
4      64.0000      26.1700      60.0000      25.5600      72.0000      26.9000      76.0000      27.1800      53.310
4      66.0000      26.3800      62.0000      25.8900      74.0000      26.9900      78.0000      27.3800      48.193
4      68.0000      26.5800      64.0000      26.1700      76.0000      27.1800      80.0000      27.5900      44.454
4      70.0000      26.8300      66.0000      26.3800      78.0000      27.3800      82.0000      27.7100      35.025
4      72.0000      26.9000      68.0000      26.5800      80.0000      27.5900      84.0000      27.8400      27.800
4      74.0000      26.9900      70.0000      26.8300      82.0000      27.7100      86.0000      28.0600      25.122
4      76.0000      27.1800      72.0000      26.9000      84.0000      27.8400      88.0000      28.2700      24.418
4      78.0000      27.3800      74.0000      26.9900      86.0000      28.0600      90.0000      28.5100      21.927
4      80.0000      27.5900      76.0000      27.1800      88.0000      28.2700      92.0000      28.7000      20.549
4      82.0000      27.7100      78.0000      27.3800      90.0000      28.5100      94.0000      28.8800      21.616
4      88.0000      28.2700      84.0000      27.8400      96.0000      29.1400     100.0000      29.5600      24.098
4      90.0000      28.5100      86.0000      28.0600      98.0000      29.3400     102.0000      29.7800      23.328
4      92.0000      28.7000      88.0000      28.2700     100.0000      29.5600     104.0000      30.0000      26.461
4      94.0000      28.8800      90.0000      28.5100     102.0000      29.7800     106.0000      30.2200      31.557
4      96.0000      29.1400      92.0000      28.7000     104.0000      30.0000     108.0000      30.4900      41.456
4      98.0000      29.3400      94.0000      28.8800     106.0000      30.2200     110.0000      30.7000      50.252
4       2.0000      17.1700       0.0000      17.4600      12.0000      18.0700      14.0000      18.3400      129.21
4       4.0000      17.3200       2.0000      17.1700      14.0000      18.3400      16.0000      18.6500      152.01
4       6.0000      17.4900       4.0000      17.3200      16.0000      18.6500      18.0000      18.9400      159.35
4       8.0000      17.5800       6.0000      17.4900      18.0000      18.9400      20.0000      19.2800      128.47
4      10.0000      17.8200       8.0000      17.5800      20.0000      19.2800      22.0000      19.6400      98.813
4      12.0000      18.0700      10.0000      17.8200      22.0000      19.6400      24.0000      20.0300      89.882
4      14.0000      18.3400      12.0000      18.0700      24.0000      20.0300      26.0000      20.4300      99.276
4      16.0000      18.6500      14.0000      18.3400      26.0000      20.4300      28.0000      20.8400      94.018
4      18.0000      18.9400      16.0000      18.6500      28.0000      20.8400      30.0000      21.1900      108.25
4      20.0000      19.2800      18.0000      18.9400      30.0000      21.1900      32.0000      21.4800      101.18
4      26.0000      20.4300      24.0000      20.0300      36.0000      22.1400      38.0000      22.4700      84.218
4      28.0000      20.8400      26.0000      20.4300      38.0000      22.4700      40.0000      22.7900      84.506
4      30.0000      21.1900      28.0000      20.8400      40.0000      22.7900      42.0000      23.1200      96.316
4      32.0000      21.4800      30.0000      21.1900      42.0000      23.1200      44.0000      23.4400      94.765
4      34.0000      21.8100      32.0000      21.4800      44.0000      23.4400      46.0000      23.7700      91.899
4      36.0000      22.1400      34.0000      21.8100      46.0000      23.7700      48.0000      24.0600      87.771
4      38.0000      22.4700      36.0000      22.1400      48.0000      24.0600      50.0000      24.3200      91.591
4      40.0000      22.7900      38.0000      22.4700      50.0000      24.3200      52.0000      24.5400      96.364
4      42.0000      23.1200      40.0000      22.7900      52.0000      24.5400      54.0000      24.7400      114.54
4      44.0000      23.4400      42.0000      23.1200      54.0000      24.7400      56.0000      25.0400      122.00
4      46.0000      23.7700      44.0000      23.4400      56.0000      25.0400      58.0000      25.2100      154.86
4      48.0000      24.0600      46.0000      23.7700      58.0000      25.2100      60.0000      25.5600      160.00
4      50.0000      24.3200      48.0000      24.0600      60.0000      25.5600      62.0000      25.8900      149.79
4      52.0000      24.5400      50.0000      24.3200      62.0000      25.8900      64.0000      26.1700      117.33
4      54.0000      24.7400      52.0000      24.5400      64.0000      26.1700      66.0000      26.3800      115.58
4      56.0000      25.0400      54.0000      24.7400      66.0000      26.3800      68.0000      26.5800      101.51
4      58.0000      25.2100      56.0000      25.0400      68.0000      26.5800      70.0000      26.8300      89.800
4      60.0000      25.5600      58.0000      25.2100      70.0000      26.8300      72.0000      26.9000      70.964
4      62.0000      25.8900      60.0000      25.5600      72.0000      26.9000      74.0000      26.9900      55.073
4      64.0000      26.1700      62.0000      25.8900      74.0000      26.9900      76.0000      27.1800      42.283
4      66.0000      26.3800      64.0000      26.1700      76.0000      27.1800      78.0000      27.3800      40.558
4      68.0000      26.5800      66.0000      26.3800      78.0000      27.3800      80.0000      27.5900      34.930
4      70.0000      26.8300      68.0000      26.5800      80.0000      27.5900      82.0000      27.7100      27.891
4      72.0000      26.9000      70.0000      26.8300      82.0000      27.7100      84.0000      27.8400      23.214
4      74.0000      26.9900      72.0000      26.9000      84.0000      27.8400      86.0000      28.0600      23.617
4      76.0000      27.1800      74.0000      26.9900      86.0000      28.0600      88.0000      28.2700      21.726
4      78.0000      27.3800      76.0000      27.1800      88.0000      28.2700      90.0000      28.5100      20.315
4      80.0000      27.5900      78.0000      27.3800      90.0000      28.5100      92.0000      28.7000      20.583
4      88.0000      28.2700      86.0000      28.0600      98.0000      29.3400     100.0000      29.5600      21.905
4      90.0000      28.5100      88.0000      28.2700     100.0000      29.5600     102.0000      29.7800      22.278
4      92.0000      28.7000      90.0000      28.5100     102.0000      29.7800     104.0000      30.0000      26.134
4      94.0000      28.8800      92.0000      28.7000     104.0000      30.0000     106.0000      30.2200      32.303
4      96.0000      29.1400      94.0000      28.8800     106.0000      30.2200     108.0000      30.4900      39.877
4      98.0000      29.3400      96.0000      29.1400     108.0000      30.4900     110.0000      30.7000      47.237
4       0.0000      17.4600      18.0000      18.9400       6.0000      17.4900      12.0000      18.0700      121.37
4       2.0000      17.1700      20.0000      19.2800       8.0000      17.5800      14.0000      18.3400      117.52
4       4.0000      17.3200      22.0000      19.6400      10.0000      17.8200      16.0000      18.6500      122.55
4       6.0000      17.4900      24.0000      20.0300      12.0000      18.0700      18.0000      18.9400      131.83
4       8.0000      17.5800      26.0000      20.4300      14.0000      18.3400      20.0000      19.2800      128.59
4      10.0000      17.8200      28.0000      20.8400      16.0000      18.6500      22.0000      19.6400      119.81
4      12.0000      18.0700      30.0000      21.1900      18.0000      18.9400      24.0000      20.0300      105.13
4      14.0000      18.3400      32.0000      21.4800      20.0000      19.2800      26.0000      20.4300      97.703
4      16.0000      18.6500      34.0000      21.8100      22.0000      19.6400      28.0000      20.8400      94.615
4      18.0000      18.9400      36.0000      22.1400      24.0000      20.0300      30.0000      21.1900      98.712
4      20.0000      19.2800      38.0000      22.4700      26.0000      20.4300      32.0000      21.4800      102.18
4      22.0000      19.6400      40.0000      22.7900      28.0000      20.8400      34.0000      21.8100      104.70
4      24.0000      20.0300      42.0000      23.1200      30.0000      21.1900      36.0000      22.1400      103.24
4      26.0000      20.4300      44.0000      23.4400      32.0000      21.4800      38.0000      22.4700      101.60
4      28.0000      20.8400      46.0000      23.7700      34.0000      21.8100      40.0000      22.7900      101.28
4      30.0000      21.1900      48.0000      24.0600      36.0000      22.1400      42.0000      23.1200      107.81
4      32.0000      21.4800      50.0000      24.3200      38.0000      22.4700      44.0000      23.4400      114.40
4      34.0000      21.8100      52.0000      24.5400      40.0000      22.7900      46.0000      23.7700      122.19
4      36.0000      22.1400      54.0000      24.7400      42.0000      23.1200      48.0000      24.0600      121.28
4      38.0000      22.4700      56.0000      25.0400      44.0000      23.4400      50.0000      24.3200      123.18
4      40.0000      22.7900      58.0000      25.2100      46.0000      23.7700      52.0000      24.5400      117.85
4      42.0000      23.1200      60.0000      25.5600      48.0000      24.0600      54.0000      24.7400      115.37
4      44.0000      23.4400      62.0000      25.8900      50.0000      24.3200      56.0000      25.0400      109.87
4      46.0000      23.7700      64.0000      26.1700      52.0000      24.5400      58.0000      25.2100      115.18
4      48.0000      24.0600      66.0000      26.3800      54.0000      24.7400      60.0000      25.5600      112.19
4      50.0000      24.3200      68.0000      26.5800      56.0000      25.0400      62.0000      25.8900      106.80
4      52.0000      24.5400      70.0000      26.8300      58.0000      25.2100      64.0000      26.1700      93.834
4      54.0000      24.7400      72.0000      26.9000      60.0000      25.5600      66.0000      26.3800      84.187
4      56.0000      25.0400      74.0000      26.9900      62.0000      25.8900      68.0000      26.5800      74.569
4      58.0000      25.2100      76.0000      27.1800      64.0000      26.1700      70.0000      26.8300      70.729
4      60.0000      25.5600      78.0000      27.3800      66.0000      26.3800      72.0000      26.9000      62.914
4      62.0000      25.8900      80.0000      27.5900      68.0000      26.5800      74.0000      26.9900      52.337
4      64.0000      26.1700      82.0000      27.7100      70.0000      26.8300      76.0000      27.1800      43.628
4      66.0000      26.3800      84.0000      27.8400      72.0000      26.9000      78.0000      27.3800      40.576
4      68.0000      26.5800      86.0000      28.0600      74.0000      26.9900      80.0000      27.5900      37.483
4      70.0000      26.8300      88.0000      28.2700      76.0000      27.1800      82.0000      27.7100      33.345
4      72.0000      26.9000      90.0000      28.5100      78.0000      27.3800      84.0000      27.8400      29.722
4      74.0000      26.9900      92.0000      28.7000      80.0000      27.5900      86.0000      28.0600      28.970
4      76.0000      27.1800      94.0000      28.8800      82.0000      27.7100      88.0000      28.2700      28.246
4      78.0000      27.3800      96.0000      29.1400      84.0000      27.8400      90.0000      28.5100      27.114
4      80.0000      27.5900      98.0000      29.3400      86.0000      28.0600      92.0000      28.7000      26.524
4      82.0000      27.7100     100.0000      29.5600      88.0000      28.2700      94.0000      28.8800      27.961
4      84.0000      27.8400     102.0000      29.7800      90.0000      28.5100      96.0000      29.1400      32.235
4      86.0000      28.0600     104.0000      30.0000      92.0000      28.7000      98.0000      29.3400      37.563
4      88.0000      28.2700     106.0000      30.2200      94.0000      28.8800     100.0000      29.5600      42.972
4      90.0000      28.5100     108.0000      30.4900      96.0000      29.1400     102.0000      29.7800      49.275
4      92.0000      28.7000     110.0000      30.7000      98.0000      29.3400     104.0000      30.0000      55.272
4       8.0000      17.5800       0.0000      17.4600      16.0000      18.6500      24.0000      20.0300      136.29
4      10.0000      17.8200       2.0000      17.1700      18.0000      18.9400      26.0000      20.4300      115.01
4      12.0000      18.0700       4.0000      17.3200      20.0000      19.2800      28.0000      20.8400      99.803
4      14.0000      18.3400       6.0000      17.4900      22.0000      19.6400      30.0000      21.1900      99.136
4      16.0000      18.6500       8.0000      17.5800      24.0000      20.0300      32.0000      21.4800      103.09
4      18.0000      18.9400      10.0000      17.8200      26.0000      20.4300      34.0000      21.8100      108.60
4      20.0000      19.2800      12.0000      18.0700      28.0000      20.8400      36.0000      22.1400      110.12
4      22.0000      19.6400      14.0000      18.3400      30.0000      21.1900      38.0000      22.4700      102.49
4      24.0000      20.0300      16.0000      18.6500      32.0000      21.4800      40.0000      22.7900      92.541
4      26.0000      20.4300      18.0000      18.9400      34.0000      21.8100      42.0000      23.1200      87.281
4      28.0000      20.8400      20.0000      19.2800      36.0000      22.1400      44.0000      23.4400      83.529
4      30.0000      21.1900      22.0000      19.6400      38.0000      22.4700      46.0000      23.7700      86.169
4      32.0000      21.4800      24.0000      20.0300      40.0000      22.7900      48.0000      24.0600      88.680
4      34.0000      21.8100      26.0000      20.4300      42.0000      23.1200      50.0000      24.3200      85.212
4      36.0000      22.1400      28.0000      20.8400      44.0000      23.4400      52.0000      24.5400      84.011
4      38.0000      22.4700      30.0000      21.1900      46.0000      23.7700      54.0000      24.7400      81.390
4      40.0000      22.7900      32.0000      21.4800      48.0000      24.0600      56.0000      25.0400      83.706
4      42.0000      23.1200      34.0000      21.8100      50.0000      24.3200      58.0000      25.2100      90.482
4      44.0000      23.4400      36.0000      22.1400      52.0000      24.5400      60.0000      25.5600      101.29
4      46.0000      23.7700      38.0000      22.4700      54.0000      24.7400      62.0000      25.8900      113.83
4      48.0000      24.0600      40.0000      22.7900      56.0000      25.0400      64.0000      26.1700      124.02
4      50.0000      24.3200      42.0000      23.1200      58.0000      25.2100      66.0000      26.3800      124.06
4      52.0000      24.5400      44.0000      23.4400      60.0000      25.5600      68.0000      26.5800      110.93
4      54.0000      24.7400      46.0000      23.7700      62.0000      25.8900      70.0000      26.8300      96.814
4      56.0000      25.0400      48.0000      24.0600      64.0000      26.1700      72.0000      26.9000      87.107
4      58.0000      25.2100      50.0000      24.3200      66.0000      26.3800      74.0000      26.9900      78.827
4      60.0000      25.5600      52.0000      24.5400      68.0000      26.5800      76.0000      27.1800      65.425
4      62.0000      25.8900      54.0000      24.7400      70.0000      26.8300      78.0000      27.3800      51.646
4      64.0000      26.1700      56.0000      25.0400      72.0000      26.9000      80.0000      27.5900      40.877
4      66.0000      26.3800      58.0000      25.2100      74.0000      26.9900      82.0000      27.7100      35.862
4      68.0000      26.5800      60.0000      25.5600      76.0000      27.1800      84.0000      27.8400      32.228
4      70.0000      26.8300      62.0000      25.8900      78.0000      27.3800      86.0000      28.0600      26.944
4      72.0000      26.9000      64.0000      26.1700      80.0000      27.5900      88.0000      28.2700      23.509
4      74.0000      26.9900      66.0000      26.3800      82.0000      27.7100      90.0000      28.5100      22.104
4      76.0000      27.1800      68.0000      26.5800      84.0000      27.8400      92.0000      28.7000      22.064
4      78.0000      27.3800      70.0000      26.8300      86.0000      28.0600      94.0000      28.8800      21.324
4      80.0000      27.5900      72.0000      26.9000      88.0000      28.2700      96.0000      29.1400      21.238
4      82.0000      27.7100      74.0000      26.9900      90.0000      28.5100      98.0000      29.3400      22.203
4      84.0000      27.8400      76.0000      27.1800      92.0000      28.7000     100.0000      29.5600      22.932
4      86.0000      28.0600      78.0000      27.3800      94.0000      28.8800     102.0000      29.7800      24.234
4      88.0000      28.2700      80.0000      27.5900      96.0000      29.1400     104.0000      30.0000      23.492
4      90.0000      28.5100      82.0000      27.7100      98.0000      29.3400     106.0000      30.2200      23.542
4      92.0000      28.7000      84.0000      27.8400     100.0000      29.5600     108.0000      30.4900      25.219
4      94.0000      28.8800      86.0000      28.0600     102.0000      29.7800     110.0000      30.7000      27.176
4       0.0000      17.4600      18.0000      18.9400       8.0000      17.5800      10.0000      17.8200      118.76
4       2.0000      17.1700      20.0000      19.2800      10.0000      17.8200      12.0000      18.0700      114.47
4       4.0000      17.3200      22.0000      19.6400      12.0000      18.0700      14.0000      18.3400      130.28
4       6.0000      17.4900      24.0000      20.0300      14.0000      18.3400      16.0000      18.6500      133.99
4       8.0000      17.5800      26.0000      20.4300      16.0000      18.6500      18.0000      18.9400      139.25
4      10.0000      17.8200      28.0000      20.8400      18.0000      18.9400      20.0000      19.2800      118.35
4      12.0000      18.0700      30.0000      21.1900      20.0000      19.2800      22.0000      19.6400      99.901
4      14.0000      18.3400      32.0000      21.4800      22.0000      19.6400      24.0000      20.0300      92.955
4      16.0000      18.6500      34.0000      21.8100      24.0000      20.0300      26.0000      20.4300      94.709
4      18.0000      18.9400      36.0000      22.1400      26.0000      20.4300      28.0000      20.8400      92.263
4      20.0000      19.2800      38.0000      22.4700      28.0000      20.8400      30.0000      21.1900      101.11
4      22.0000      19.6400      40.0000      22.7900      30.0000      21.1900      32.0000      21.4800      104.55
4      24.0000      20.0300      42.0000      23.1200      32.0000      21.4800      34.0000      21.8100      97.084
4      26.0000      20.4300      44.0000      23.4400      34.0000      21.8100      36.0000      22.1400      94.851
4      28.0000      20.8400      46.0000      23.7700      36.0000      22.1400      38.0000      22.4700      92.345
4      30.0000      21.1900      48.0000      24.0600      38.0000      22.4700      40.0000      22.7900      96.816
4      32.0000      21.4800      50.0000      24.3200      40.0000      22.7900      42.0000      23.1200      104.42
4      34.0000      21.8100      52.0000      24.5400      42.0000      23.1200      44.0000      23.4400      105.84
4      36.0000      22.1400      54.0000      24.7400      44.0000      23.4400      46.0000      23.7700      112.87
4      38.0000      22.4700      56.0000      25.0400      46.0000      23.7700      48.0000      24.0600      111.29
4      40.0000      22.7900      58.0000      25.2100      48.0000      24.0600      50.0000      24.3200      111.08
4      42.0000      23.1200      60.0000      25.5600      50.0000      24.3200      52.0000      24.5400      103.21
4      44.0000      23.4400      62.0000      25.8900      52.0000      24.5400      54.0000      24.7400      102.31
4      46.0000      23.7700      64.0000      26.1700      54.0000      24.7400      56.0000      25.0400      98.539
4      48.0000      24.0600      66.0000      26.3800      56.0000      25.0400      58.0000      25.2100      104.30
4      50.0000      24.3200      68.0000      26.5800      58.0000      25.2100      60.0000      25.5600      100.08
4      52.0000      24.5400      70.0000      26.8300      60.0000      25.5600      62.0000      25.8900      86.071
4      54.0000      24.7400      72.0000      26.9000      62.0000      25.8900      64.0000      26.1700      69.845
4      56.0000      25.0400      74.0000      26.9900      64.0000      26.1700      66.0000      26.3800      67.251
4      58.0000      25.2100      76.0000      27.1800      66.0000      26.3800      68.0000      26.5800      65.067
4      60.0000      25.5600      78.0000      27.3800      68.0000      26.5800      70.0000      26.8300      54.319
4      62.0000      25.8900      80.0000      27.5900      70.0000      26.8300      72.0000      26.9000      43.603
4      64.0000      26.1700      82.0000      27.7100      72.0000      26.9000      74.0000      26.9900      37.721
4      66.0000      26.3800      84.0000      27.8400      74.0000      26.9900      76.0000      27.1800      36.067
4      68.0000      26.5800      86.0000      28.0600      76.0000      27.1800      78.0000      27.3800      33.709
4      70.0000      26.8300      88.0000      28.2700      78.0000      27.3800      80.0000      27.5900      28.500
4      72.0000      26.9000      90.0000      28.5100      80.0000      27.5900      82.0000      27.7100      26.647
4      74.0000      26.9900      92.0000      28.7000      82.0000      27.7100      84.0000      27.8400      26.662
4      76.0000      27.1800      94.0000      28.8800      84.0000      27.8400      86.0000      28.0600      28.296
4      78.0000      27.3800      96.0000      29.1400      86.0000      28.0600      88.0000      28.2700      25.148
4      80.0000      27.5900      98.0000      29.3400      88.0000      28.2700      90.0000      28.5100      23.774
4      82.0000      27.7100     100.0000      29.5600      90.0000      28.5100      92.0000      28.7000      26.458
4      84.0000      27.8400     102.0000      29.7800      92.0000      28.7000      94.0000      28.8800      28.300
4      86.0000      28.0600     104.0000      30.0000      94.0000      28.8800      96.0000      29.1400      33.492
4      88.0000      28.2700     106.0000      30.2200      96.0000      29.1400      98.0000      29.3400      35.391
4      90.0000      28.5100     108.0000      30.4900      98.0000      29.3400     100.0000      29.5600      40.357
4      92.0000      28.7000     110.0000      30.7000     100.0000      29.5600     102.0000      29.7800      48.091
4       2.0000      17.1700       0.0000      17.4600      14.0000      18.3400      16.0000      18.6500      140.70
4       4.0000      17.3200       2.0000      17.1700      16.0000      18.6500      18.0000      18.9400      166.73
4       6.0000      17.4900       4.0000      17.3200      18.0000      18.9400      20.0000      19.2800      138.80
4       8.0000      17.5800       6.0000      17.4900      20.0000      19.2800      22.0000      19.6400      108.35
4      10.0000      17.8200       8.0000      17.5800      22.0000      19.6400      24.0000      20.0300      91.533
4      12.0000      18.0700      10.0000      17.8200      24.0000      20.0300      26.0000      20.4300      93.263
4      14.0000      18.3400      12.0000      18.0700      26.0000      20.4300      28.0000      20.8400      99.805
4      16.0000      18.6500      14.0000      18.3400      28.0000      20.8400      30.0000      21.1900      110.38
4      18.0000      18.9400      16.0000      18.6500      30.0000      21.1900      32.0000      21.4800      121.19
4      20.0000      19.2800      18.0000      18.9400      32.0000      21.4800      34.0000      21.8100      99.423
4      22.0000      19.6400      20.0000      19.2800      34.0000      21.8100      36.0000      22.1400      84.696
4      24.0000      20.0300      22.0000      19.6400      36.0000      22.1400      38.0000      22.4700      79.109
4      26.0000      20.4300      24.0000      20.0300      38.0000      22.4700      40.0000      22.7900      82.731
4      28.0000      20.8400      26.0000      20.4300      40.0000      22.7900      42.0000      23.1200      81.085
4      30.0000      21.1900      28.0000      20.8400      42.0000      23.1200      44.0000      23.4400      80.753
4      32.0000      21.4800      30.0000      21.1900      44.0000      23.4400      46.0000      23.7700      81.887
4      34.0000      21.8100      32.0000      21.4800      46.0000      23.7700      48.0000      24.0600      72.392
4      36.0000      22.1400      34.0000      21.8100      48.0000      24.0600      50.0000      24.3200      72.738
4      38.0000      22.4700      36.0000      22.1400      50.0000      24.3200      52.0000      24.5400      70.710
4      40.0000      22.7900      38.0000      22.4700      52.0000      24.5400      54.0000      24.7400      77.473
4      42.0000      23.1200      40.0000      22.7900      54.0000      24.7400      56.0000      25.0400      83.836
4      44.0000      23.4400      42.0000      23.1200      56.0000      25.0400      58.0000      25.2100      103.28
4      46.0000      23.7700      44.0000      23.4400      58.0000      25.2100      60.0000      25.5600      126.10
4      48.0000      24.0600      46.0000      23.7700      60.0000      25.5600      62.0000      25.8900      120.83
4      50.0000      24.3200      48.0000      24.0600      62.0000      25.8900      64.0000      26.1700      102.70
4      52.0000      24.5400      50.0000      24.3200      64.0000      26.1700      66.0000      26.3800      94.050
4      54.0000      24.7400      52.0000      24.5400      66.0000      26.3800      68.0000      26.5800      87.583
4      56.0000      25.0400      54.0000      24.7400      68.0000      26.5800      70.0000      26.8300      65.896
4      58.0000      25.2100      56.0000      25.0400      70.0000      26.8300      72.0000      26.9000      55.462
4      60.0000      25.5600      58.0000      25.2100      72.0000      26.9000      74.0000      26.9900      46.314
4      62.0000      25.8900      60.0000      25.5600      74.0000      26.9900      76.0000      27.1800      36.718
4      64.0000      26.1700      62.0000      25.8900      76.0000      27.1800      78.0000      27.3800      27.552
4      66.0000      26.3800      64.0000      26.1700      78.0000      27.3800      80.0000      27.5900      24.348
4      68.0000      26.5800      66.0000      26.3800      80.0000      27.5900      82.0000      27.7100      23.281
4      70.0000      26.8300      68.0000      26.5800      82.0000      27.7100      84.0000      27.8400      20.974
4      72.0000      26.9000      70.0000      26.8300      84.0000      27.8400      86.0000      28.0600      20.613
4      74.0000      26.9900      72.0000      26.9000      86.0000      28.0600      88.0000      28.2700      19.460
4      76.0000      27.1800      74.0000      26.9900      88.0000      28.2700      90.0000      28.5100      19.819
4      78.0000      27.3800      76.0000      27.1800      90.0000      28.5100      92.0000      28.7000      21.901
4      80.0000      27.5900      78.0000      27.3800      92.0000      28.7000      94.0000      28.8800      21.054
4      82.0000      27.7100      80.0000      27.5900      94.0000      28.8800      96.0000      29.1400      23.043
4      84.0000      27.8400      82.0000      27.7100      96.0000      29.1400      98.0000      29.3400      22.407
4      86.0000      28.0600      84.0000      27.8400      98.0000      29.3400     100.0000      29.5600      22.868
4      88.0000      28.2700      86.0000      28.0600     100.0000      29.5600     102.0000      29.7800      21.220
4      90.0000      28.5100      88.0000      28.2700     102.0000      29.7800     104.0000      30.0000      20.821
4      92.0000      28.7000      90.0000      28.5100     104.0000      30.0000     106.0000      30.2200      25.441
4      94.0000      28.8800      92.0000      28.7000     106.0000      30.2200     108.0000      30.4900      26.043
4      96.0000      29.1400      94.0000      28.8800     108.0000      30.4900     110.0000      30.7000      30.536
4       4.0000      17.3200       0.0000      17.4600      16.0000      18.6500      20.0000      19.2800      152.73
4       6.0000      17.4900       2.0000      17.1700      18.0000      18.9400      22.0000      19.6400      132.66
4       8.0000      17.5800       4.0000      17.3200      20.0000      19.2800      24.0000      20.0300      109.41
4      10.0000      17.8200       6.0000      17.4900      22.0000      19.6400      26.0000      20.4300      97.550
4      12.0000      18.0700       8.0000      17.5800      24.0000      20.0300      28.0000      20.8400      94.794
4      14.0000      18.3400      10.0000      17.8200      26.0000      20.4300      30.0000      21.1900      104.87
4      16.0000      18.6500      12.0000      18.0700      28.0000      20.8400      32.0000      21.4800      119.70
4      18.0000      18.9400      14.0000      18.3400      30.0000      21.1900      34.0000      21.8100      123.05
4      20.0000      19.2800      16.0000      18.6500      32.0000      21.4800      36.0000      22.1400      109.08
4      22.0000      19.6400      18.0000      18.9400      34.0000      21.8100      38.0000      22.4700      91.331
4      24.0000      20.0300      20.0000      19.2800      36.0000      22.1400      40.0000      22.7900      82.241
4      26.0000      20.4300      22.0000      19.6400      38.0000      22.4700      42.0000      23.1200      81.984
4      28.0000      20.8400      24.0000      20.0300      40.0000      22.7900      44.0000      23.4400      77.826
4      30.0000      21.1900      26.0000      20.4300      42.0000      23.1200      46.0000      23.7700      74.760
4      32.0000      21.4800      28.0000      20.8400      44.0000      23.4400      48.0000      24.0600      74.711
4      34.0000      21.8100      30.0000      21.1900      46.0000      23.7700      50.0000      24.3200      69.062
4      36.0000      22.1400      32.0000      21.4800      48.0000      24.0600      52.0000      24.5400      65.296
4      38.0000      22.4700      34.0000      21.8100      50.0000      24.3200      54.0000      24.7400      63.044
4      40.0000      22.7900      36.0000      22.1400      52.0000      24.5400      56.0000      25.0400      64.337
4      42.0000      23.1200      38.0000      22.4700      54.0000      24.7400      58.0000      25.2100      70.502
4      44.0000      23.4400      40.0000      22.7900      56.0000      25.0400      60.0000      25.5600      84.469
4      46.0000      23.7700      42.0000      23.1200      58.0000      25.2100      62.0000      25.8900      97.795
4      48.0000      24.0600      44.0000      23.4400      60.0000      25.5600      64.0000      26.1700      95.047
4      50.0000      24.3200      46.0000      23.7700      62.0000      25.8900      66.0000      26.3800      85.594
4      52.0000      24.5400      48.0000      24.0600      64.0000      26.1700      68.0000      26.5800      79.462
4      54.0000      24.7400      50.0000      24.3200      66.0000      26.3800      70.0000      26.8300      68.955
4      56.0000      25.0400      52.0000      24.5400      68.0000      26.5800      72.0000      26.9000      52.592
4      58.0000      25.2100      54.0000      24.7400      70.0000      26.8300      74.0000      26.9900      43.023
4      60.0000      25.5600      56.0000      25.0400      72.0000      26.9000      76.0000      27.1800      37.561
4      62.0000      25.8900      58.0000      25.2100      74.0000      26.9900      78.0000      27.3800      30.794
4      64.0000      26.1700      60.0000      25.5600      76.0000      27.1800      80.0000      27.5900      23.004
4      66.0000      26.3800      62.0000      25.8900      78.0000      27.3800      82.0000      27.7100      19.358
4      68.0000      26.5800      64.0000      26.1700      80.0000      27.5900      84.0000      27.8400      19.590
4      70.0000      26.8300      66.0000      26.3800      82.0000      27.7100      86.0000      28.0600      20.024
4      72.0000      26.9000      68.0000      26.5800      84.0000      27.8400      88.0000      28.2700      19.455
4      74.0000      26.9900      70.0000      26.8300      86.0000      28.0600      90.0000      28.5100      18.583
4      76.0000      27.1800      72.0000      26.9000      88.0000      28.2700      92.0000      28.7000      20.322
4      78.0000      27.3800      74.0000      26.9900      90.0000      28.5100      94.0000      28.8800      22.530
4      80.0000      27.5900      76.0000      27.1800      92.0000      28.7000      96.0000      29.1400      22.491
4      82.0000      27.7100      78.0000      27.3800      94.0000      28.8800      98.0000      29.3400      22.125
4      84.0000      27.8400      80.0000      27.5900      96.0000      29.1400     100.0000      29.5600      21.696
4      86.0000      28.0600      82.0000      27.7100      98.0000      29.3400     102.0000      29.7800      23.027
4      88.0000      28.2700      84.0000      27.8400     100.0000      29.5600     104.0000      30.0000      22.950
4      90.0000      28.5100      86.0000      28.0600     102.0000      29.7800     106.0000      30.2200      22.124
4      92.0000      28.7000      88.0000      28.2700     104.0000      30.0000     108.0000      30.4900      23.303
4      94.0000      28.8800      90.0000      28.5100     106.0000      30.2200     110.0000      30.7000      23.522
4      10.0000      17.8200       0.0000      17.4600      20.0000      19.2800      30.0000      21.1900      109.35
4      12.0000      18.0700       2.0000      17.1700      22.0000      19.6400      32.0000      21.4800      107.20
4      14.0000      18.3400       4.0000      17.3200      24.0000      20.0300      34.0000      21.8100      111.68
4      16.0000      18.6500       6.0000      17.4900      26.0000      20.4300      36.0000      22.1400      114.96
4      18.0000      18.9400       8.0000      17.5800      28.0000      20.8400      38.0000      22.4700      121.86
4      20.0000      19.2800      10.0000      17.8200      30.0000      21.1900      40.0000      22.7900      118.63
4      22.0000      19.6400      12.0000      18.0700      32.0000      21.4800      42.0000      23.1200      107.95
4      24.0000      20.0300      14.0000      18.3400      34.0000      21.8100      44.0000      23.4400      96.895
4      26.0000      20.4300      16.0000      18.6500      36.0000      22.1400      46.0000      23.7700      89.278
4      28.0000      20.8400      18.0000      18.9400      38.0000      22.4700      48.0000      24.0600      81.646
4      30.0000      21.1900      20.0000      19.2800      40.0000      22.7900      50.0000      24.3200      78.489
4      32.0000      21.4800      22.0000      19.6400      42.0000      23.1200      52.0000      24.5400      74.934
4      34.0000      21.8100      24.0000      20.0300      44.0000      23.4400      54.0000      24.7400      71.466
4      36.0000      22.1400      26.0000      20.4300      46.0000      23.7700      56.0000      25.0400      66.894
4      38.0000      22.4700      28.0000      20.8400      48.0000      24.0600      58.0000      25.2100      65.017
4      40.0000      22.7900      30.0000      21.1900      50.0000      24.3200      60.0000      25.5600      63.923
4      42.0000      23.1200      32.0000      21.4800      52.0000      24.5400      62.0000      25.8900      67.045
4      44.0000      23.4400      34.0000      21.8100      54.0000      24.7400      64.0000      26.1700      70.652
4      46.0000      23.7700      36.0000      22.1400      56.0000      25.0400      66.0000      26.3800      80.965
4      48.0000      24.0600      38.0000      22.4700      58.0000      25.2100      68.0000      26.5800      83.726
4      50.0000      24.3200      40.0000      22.7900      60.0000      25.5600      70.0000      26.8300      79.395
4      52.0000      24.5400      42.0000      23.1200      62.0000      25.8900      72.0000      26.9000      69.379
4      54.0000      24.7400      44.0000      23.4400      64.0000      26.1700      74.0000      26.9900      64.375
4      56.0000      25.0400      46.0000      23.7700      66.0000      26.3800      76.0000      27.1800      54.798
4      58.0000      25.2100      48.0000      24.0600      68.0000      26.5800      78.0000      27.3800      45.798
4      60.0000      25.5600      50.0000      24.3200      70.0000      26.8300      80.0000      27.5900      37.947
4      62.0000      25.8900      52.0000      24.5400      72.0000      26.9000      82.0000      27.7100      31.643
4      64.0000      26.1700      54.0000      24.7400      74.0000      26.9900      84.0000      27.8400      25.859
4      66.0000      26.3800      56.0000      25.0400      76.0000      27.1800      86.0000      28.0600      23.058
4      68.0000      26.5800      58.0000      25.2100      78.0000      27.3800      88.0000      28.2700      21.051
4      70.0000      26.8300      60.0000      25.5600      80.0000      27.5900      90.0000      28.5100      19.731
4      72.0000      26.9000      62.0000      25.8900      82.0000      27.7100      92.0000      28.7000      19.248
4      74.0000      26.9900      64.0000      26.1700      84.0000      27.8400      94.0000      28.8800      20.006
4      76.0000      27.1800      66.0000      26.3800      86.0000      28.0600      96.0000      29.1400      20.629
4      78.0000      27.3800      68.0000      26.5800      88.0000      28.2700      98.0000      29.3400      21.538
4      80.0000      27.5900      70.0000      26.8300      90.0000      28.5100     100.0000      29.5600      22.292
4      82.0000      27.7100      72.0000      26.9000      92.0000      28.7000     102.0000      29.7800      22.963
4      84.0000      27.8400      74.0000      26.9900      94.0000      28.8800     104.0000      30.0000      23.866
4      86.0000      28.0600      76.0000      27.1800      96.0000      29.1400     106.0000      30.2200      24.529
4      88.0000      28.2700      78.0000      27.3800      98.0000      29.3400     108.0000      30.4900      24.382
4      90.0000      28.5100      80.0000      27.5900     100.0000      29.5600     110.0000      30.7000      24.330
4       6.0000      17.4900       0.0000      17.4600      18.0000      18.9400      24.0000      20.0300      126.67
4       8.0000      17.5800       2.0000      17.1700      20.0000      19.2800      26.0000      20.4300      112.62
4      10.0000      17.8200       4.0000      17.3200      22.0000      19.6400      28.0000      20.8400      102.50
4      12.0000      18.0700       6.0000      17.4900      24.0000      20.0300      30.0000      21.1900      102.23
4      14.0000      18.3400       8.0000      17.5800      26.0000      20.4300      32.0000      21.4800      110.75
4      16.0000      18.6500      10.0000      17.8200      28.0000      20.8400      34.0000      21.8100      121.53
4      18.0000      18.9400      12.0000      18.0700      30.0000      21.1900      36.0000      22.1400      126.47
4      20.0000      19.2800      14.0000      18.3400      32.0000      21.4800      38.0000      22.4700      114.26
4      22.0000      19.6400      16.0000      18.6500      34.0000      21.8100      40.0000      22.7900      100.44
4      24.0000      20.0300      18.0000      18.9400      36.0000      22.1400      42.0000      23.1200      88.130
4      26.0000      20.4300      20.0000      19.2800      38.0000      22.4700      44.0000      23.4400      81.932
4      28.0000      20.8400      22.0000      19.6400      40.0000      22.7900      46.0000      23.7700      76.503
4      30.0000      21.1900      24.0000      20.0300      42.0000      23.1200      48.0000      24.0600      72.633
4      32.0000      21.4800      26.0000      20.4300      44.0000      23.4400      50.0000      24.3200      71.236
4      34.0000      21.8100      28.0000      20.8400      46.0000      23.7700      52.0000      24.5400      66.608
4      36.0000      22.1400      30.0000      21.1900      48.0000      24.0600      54.0000      24.7400      63.126
4      38.0000      22.4700      32.0000      21.4800      50.0000      24.3200      56.0000      25.0400      58.553
4      40.0000      22.7900      34.0000      21.8100      52.0000      24.5400      58.0000      25.2100      59.054
4      42.0000      23.1200      36.0000      22.1400      54.0000      24.7400      60.0000      25.5600      62.828
4      44.0000      23.4400      38.0000      22.4700      56.0000      25.0400      62.0000      25.8900      71.617
4      46.0000      23.7700      40.0000      22.7900      58.0000      25.2100      64.0000      26.1700      79.469
4      48.0000      24.0600      42.0000      23.1200      60.0000      25.5600      66.0000      26.3800      78.176
4      50.0000      24.3200      44.0000      23.4400      62.0000      25.8900      68.0000      26.5800      72.691
4      52.0000      24.5400      46.0000      23.7700      64.0000      26.1700      70.0000      26.8300      66.682
4      54.0000      24.7400      48.0000      24.0600      66.0000      26.3800      72.0000      26.9000      57.550
4      56.0000      25.0400      50.0000      24.3200      68.0000      26.5800      74.0000      26.9900      44.313
4      58.0000      25.2100      52.0000      24.5400      70.0000      26.8300      76.0000      27.1800      36.896
4      60.0000      25.5600      54.0000      24.7400      72.0000      26.9000      78.0000      27.3800      32.066
4      62.0000      25.8900      56.0000      25.0400      74.0000      26.9900      80.0000      27.5900      26.912
4      64.0000      26.1700      58.0000      25.2100      76.0000      27.1800      82.0000      27.7100      21.025
4      66.0000      26.3800      60.0000      25.5600      78.0000      27.3800      84.0000      27.8400      18.002
4      68.0000      26.5800      62.0000      25.8900      80.0000      27.5900      86.0000      28.0600      18.196
4      70.0000      26.8300      64.0000      26.1700      82.0000      27.7100      88.0000      28.2700      18.858
4      72.0000      26.9000      66.0000      26.3800      84.0000      27.8400      90.0000      28.5100      19.021
4      74.0000      26.9900      68.0000      26.5800      86.0000      28.0600      92.0000      28.7000      19.031
4      76.0000      27.1800      70.0000      26.8300      88.0000      28.2700      94.0000      28.8800      20.610
4      78.0000      27.3800      72.0000      26.9000      90.0000      28.5100      96.0000      29.1400      22.964
4      80.0000      27.5900      74.0000      26.9900      92.0000      28.7000      98.0000      29.3400      22.864
4      82.0000      27.7100      76.0000      27.1800      94.0000      28.8800     100.0000      29.5600      22.454
4      84.0000      27.8400      78.0000      27.3800      96.0000      29.1400     102.0000      29.7800      22.139
4      86.0000      28.0600      80.0000      27.5900      98.0000      29.3400     104.0000      30.0000      23.721
4      88.0000      28.2700      82.0000      27.7100     100.0000      29.5600     106.0000      30.2200      24.555
4      90.0000      28.5100      84.0000      27.8400     102.0000      29.7800     108.0000      30.4900      23.752
4      92.0000      28.7000      86.0000      28.0600     104.0000      30.0000     110.0000      30.7000      23.289
4       4.0000      17.3200       0.0000      17.4600      20.0000      19.2800      24.0000      20.0300      116.68
4       6.0000      17.4900       2.0000      17.1700      22.0000      19.6400      26.0000      20.4300      116.74
4       8.0000      17.5800       4.0000      17.3200      24.0000      20.0300      28.0000      20.8400      112.82
4      10.0000      17.8200       6.0000      17.4900      26.0000      20.4300      30.0000      21.1900      110.62
4      12.0000      18.0700       8.0000      17.5800      28.0000      20.8400      32.0000      21.4800      119.54
4      14.0000      18.3400      10.0000      17.8200      30.0000      21.1900      34.0000      21.8100      131.07
4      16.0000      18.6500      12.0000      18.0700      32.0000      21.4800      36.0000      22.1400      131.35
4      18.0000      18.9400      14.0000      18.3400      34.0000      21.8100      38.0000      22.4700      128.05
4      20.0000      19.2800      16.0000      18.6500      36.0000      22.1400      40.0000      22.7900      115.44
4      22.0000      19.6400      18.0000      18.9400      38.0000      22.4700      42.0000      23.1200      97.215
4      24.0000      20.0300      20.0000      19.2800      40.0000      22.7900      44.0000      23.4400      82.390
4      26.0000      20.4300      22.0000      19.6400      42.0000      23.1200      46.0000      23.7700      74.111
4      28.0000      20.8400      24.0000      20.0300      44.0000      23.4400      48.0000      24.0600      68.223
4      30.0000      21.1900      26.0000      20.4300      46.0000      23.7700      50.0000      24.3200      65.379
4      32.0000      21.4800      28.0000      20.8400      48.0000      24.0600      52.0000      24.5400      64.766
4      34.0000      21.8100      30.0000      21.1900      50.0000      24.3200      54.0000      24.7400      58.407
4      36.0000      22.1400      32.0000      21.4800      52.0000      24.5400      56.0000      25.0400      51.848
4      38.0000      22.4700      34.0000      21.8100      54.0000      24.7400      58.0000      25.2100      48.129
4      40.0000      22.7900      36.0000      22.1400      56.0000      25.0400      60.0000      25.5600      49.742
4      42.0000      23.1200      38.0000      22.4700      58.0000      25.2100      62.0000      25.8900      51.134
4      44.0000      23.4400      40.0000      22.7900      60.0000      25.5600      64.0000      26.1700      49.052
4      46.0000      23.7700      42.0000      23.1200      62.0000      25.8900      66.0000      26.3800      49.296
4      48.0000      24.0600      44.0000      23.4400      64.0000      26.1700      68.0000      26.5800      51.369
4      50.0000      24.3200      46.0000      23.7700      66.0000      26.3800      70.0000      26.8300      47.211
4      52.0000      24.5400      48.0000      24.0600      68.0000      26.5800      72.0000      26.9000      37.183
4      54.0000      24.7400      50.0000      24.3200      70.0000      26.8300      74.0000      26.9900      29.845
4      56.0000      25.0400      52.0000      24.5400      72.0000      26.9000      76.0000      27.1800      25.367
4      58.0000      25.2100      54.0000      24.7400      74.0000      26.9900      78.0000      27.3800      23.454
4      60.0000      25.5600      56.0000      25.0400      76.0000      27.1800      80.0000      27.5900      21.089
4      62.0000      25.8900      58.0000      25.2100      78.0000      27.3800      82.0000      27.7100      17.355
4      64.0000      26.1700      60.0000      25.5600      80.0000      27.5900      84.0000      27.8400      14.820
4      66.0000      26.3800      62.0000      25.8900      82.0000      27.7100      86.0000      28.0600      15.555
4      68.0000      26.5800      64.0000      26.1700      84.0000      27.8400      88.0000      28.2700      18.003
4      70.0000      26.8300      66.0000      26.3800      86.0000      28.0600      90.0000      28.5100      18.218
4      72.0000      26.9000      68.0000      26.5800      88.0000      28.2700      92.0000      28.7000      18.996
4      74.0000      26.9900      70.0000      26.8300      90.0000      28.5100      94.0000      28.8800      21.374
4      76.0000      27.1800      72.0000      26.9000      92.0000      28.7000      96.0000      29.1400      24.006
4      78.0000      27.3800      74.0000      26.9900      94.0000      28.8800      98.0000      29.3400      24.637
4      80.0000      27.5900      76.0000      27.1800      96.0000      29.1400     100.0000      29.5600      22.293
4      82.0000      27.7100      78.0000      27.3800      98.0000      29.3400     102.0000      29.7800      22.464
4      84.0000      27.8400      80.0000      27.5900     100.0000      29.5600     104.0000      30.0000      25.144
4      86.0000      28.0600      82.0000      27.7100     102.0000      29.7800     106.0000      30.2200      28.478
4      88.0000      28.2700      84.0000      27.8400     104.0000      30.0000     108.0000      30.4900      27.375
4      90.0000      28.5100      86.0000      28.0600     106.0000      30.2200     110.0000      30.7000      22.680
4      12.0000      18.0700       0.0000      17.4600      24.0000      20.0300      36.0000      22.1400      119.18
4      14.0000      18.3400       2.0000      17.1700      26.0000      20.4300      38.0000      22.4700      124.68
4      16.0000      18.6500       4.0000      17.3200      28.0000      20.8400      40.0000      22.7900      129.80
4      18.0000      18.9400       6.0000      17.4900      30.0000      21.1900      42.0000      23.1200      131.31
4      20.0000      19.2800       8.0000      17.5800      32.0000      21.4800      44.0000      23.4400      122.31
4      22.0000      19.6400      10.0000      17.8200      34.0000      21.8100      46.0000      23.7700      111.65
4      24.0000      20.0300      12.0000      18.0700      36.0000      22.1400      48.0000      24.0600      101.02
4      26.0000      20.4300      14.0000      18.3400      38.0000      22.4700      50.0000      24.3200      91.896
4      28.0000      20.8400      16.0000      18.6500      40.0000      22.7900      52.0000      24.5400      81.855
4      30.0000      21.1900      18.0000      18.9400      42.0000      23.1200      54.0000      24.7400      73.668
4      32.0000      21.4800      20.0000      19.2800      44.0000      23.4400      56.0000      25.0400      69.099
4      34.0000      21.8100      22.0000      19.6400      46.0000      23.7700      58.0000      25.2100      63.885
4      36.0000      22.1400      24.0000      20.0300      48.0000      24.0600      60.0000      25.5600      60.272
4      38.0000      22.4700      26.0000      20.4300      50.0000      24.3200      62.0000      25.8900      55.941
4      40.0000      22.7900      28.0000      20.8400      52.0000      24.5400      64.0000      26.1700      53.430
4      42.0000      23.1200      30.0000      21.1900      54.0000      24.7400      66.0000      26.3800      52.295
4      44.0000      23.4400      32.0000      21.4800      56.0000      25.0400      68.0000      26.5800      54.489
4      46.0000      23.7700      34.0000      21.8100      58.0000      25.2100      70.0000      26.8300      57.209
4      48.0000      24.0600      36.0000      22.1400      60.0000      25.5600      72.0000      26.9000      55.070
4      50.0000      24.3200      38.0000      22.4700      62.0000      25.8900      74.0000      26.9900      50.865
4      52.0000      24.5400      40.0000      22.7900      64.0000      26.1700      76.0000      27.1800      47.383
4      54.0000      24.7400      42.0000      23.1200      66.0000      26.3800      78.0000      27.3800      42.232
4      56.0000      25.0400      44.0000      23.4400      68.0000      26.5800      80.0000      27.5900      34.504
4      58.0000      25.2100      46.0000      23.7700      70.0000      26.8300      82.0000      27.7100      29.708
4      60.0000      25.5600      48.0000      24.0600      72.0000      26.9000      84.0000      27.8400      26.702
4      62.0000      25.8900      50.0000      24.3200      74.0000      26.9900      86.0000      28.0600      23.729
4      64.0000      26.1700      52.0000      24.5400      76.0000      27.1800      88.0000      28.2700      20.364
4      66.0000      26.3800      54.0000      24.7400      78.0000      27.3800      90.0000      28.5100      18.523
4      68.0000      26.5800      56.0000      25.0400      80.0000      27.5900      92.0000      28.7000      18.676
4      70.0000      26.8300      58.0000      25.2100      82.0000      27.7100      94.0000      28.8800      18.962
4      72.0000      26.9000      60.0000      25.5600      84.0000      27.8400      96.0000      29.1400      19.312
4      74.0000      26.9900      62.0000      25.8900      86.0000      28.0600      98.0000      29.3400      19.674
4      76.0000      27.1800      64.0000      26.1700      88.0000      28.2700     100.0000      29.5600      21.262
4      78.0000      27.3800      66.0000      26.3800      90.0000      28.5100     102.0000      29.7800      23.205
4      80.0000      27.5900      68.0000      26.5800      92.0000      28.7000     104.0000      30.0000      23.885
4      82.0000      27.7100      70.0000      26.8300      94.0000      28.8800     106.0000      30.2200      24.876
4      84.0000      27.8400      72.0000      26.9000      96.0000      29.1400     108.0000      30.4900      25.578
4      86.0000      28.0600      74.0000      26.9900      98.0000      29.3400     110.0000      30.7000      26.924
4       0.0000      17.4600      30.0000      21.1900      10.0000      17.8200      20.0000      19.2800      142.16
4       2.0000      17.1700      32.0000      21.4800      12.0000      18.0700      22.0000      19.6400      137.23
4       4.0000      17.3200      34.0000      21.8100      14.0000      18.3400      24.0000      20.0300      129.74
4       6.0000      17.4900      36.0000      22.1400      16.0000      18.6500      26.0000      20.4300      121.08
4       8.0000      17.5800      38.0000      22.4700      18.0000      18.9400      28.0000      20.8400      107.91
4      10.0000      17.8200      40.0000      22.7900      20.0000      19.2800      30.0000      21.1900      100.61
4      12.0000      18.0700      42.0000      23.1200      22.0000      19.6400      32.0000      21.4800      98.682
4      14.0000      18.3400      44.0000      23.4400      24.0000      20.0300      34.0000      21.8100      99.619
4      16.0000      18.6500      46.0000      23.7700      26.0000      20.4300      36.0000      22.1400      99.452
4      18.0000      18.9400      48.0000      24.0600      28.0000      20.8400      38.0000      22.4700      101.19
4      20.0000      19.2800      50.0000      24.3200      30.0000      21.1900      40.0000      22.7900      98.480
4      22.0000      19.6400      52.0000      24.5400      32.0000      21.4800      42.0000      23.1200      94.155
4      24.0000      20.0300      54.0000      24.7400      34.0000      21.8100      44.0000      23.4400      90.361
4      26.0000      20.4300      56.0000      25.0400      36.0000      22.1400      46.0000      23.7700      90.004
4      28.0000      20.8400      58.0000      25.2100      38.0000      22.4700      48.0000      24.0600      86.920
4      30.0000      21.1900      60.0000      25.5600      40.0000      22.7900      50.0000      24.3200      82.364
4      32.0000      21.4800      62.0000      25.8900      42.0000      23.1200      52.0000      24.5400      75.260
4      34.0000      21.8100      64.0000      26.1700      44.0000      23.4400      54.0000      24.7400      70.571
4      36.0000      22.1400      66.0000      26.3800      46.0000      23.7700      56.0000      25.0400      63.743
4      38.0000      22.4700      68.0000      26.5800      48.0000      24.0600      58.0000      25.2100      58.538
4      40.0000      22.7900      70.0000      26.8300      50.0000      24.3200      60.0000      25.5600      54.086
4      42.0000      23.1200      72.0000      26.9000      52.0000      24.5400      62.0000      25.8900      51.589
4      44.0000      23.4400      74.0000      26.9900      54.0000      24.7400      64.0000      26.1700      48.860
4      46.0000      23.7700      76.0000      27.1800      56.0000      25.0400      66.0000      26.3800      49.901
4      48.0000      24.0600      78.0000      27.3800      58.0000      25.2100      68.0000      26.5800      48.749
4      50.0000      24.3200      80.0000      27.5900      60.0000      25.5600      70.0000      26.8300      45.643
4      52.0000      24.5400      82.0000      27.7100      62.0000      25.8900      72.0000      26.9000      41.414
4      54.0000      24.7400      84.0000      27.8400      64.0000      26.1700      74.0000      26.9900      40.213
4      56.0000      25.0400      86.0000      28.0600      66.0000      26.3800      76.0000      27.1800      37.754
4      58.0000      25.2100      88.0000      28.2700      68.0000      26.5800      78.0000      27.3800      35.530
4      60.0000      25.5600      90.0000      28.5100      70.0000      26.8300      80.0000      27.5900      33.503
4      62.0000      25.8900      92.0000      28.7000      72.0000      26.9000      82.0000      27.7100      32.043
4      64.0000      26.1700      94.0000      28.8800      74.0000      26.9900      84.0000      27.8400      30.827
4      66.0000      26.3800      96.0000      29.1400      76.0000      27.1800      86.0000      28.0600      30.397
4      68.0000      26.5800      98.0000      29.3400      78.0000      27.3800      88.0000      28.2700      29.583
4      70.0000      26.8300     100.0000      29.5600      80.0000      27.5900      90.0000      28.5100      29.041
4      72.0000      26.9000     102.0000      29.7800      82.0000      27.7100      92.0000      28.7000      28.990
4      74.0000      26.9900     104.0000      30.0000      84.0000      27.8400      94.0000      28.8800      29.018
4      76.0000      27.1800     106.0000      30.2200      86.0000      28.0600      96.0000      29.1400      28.895
4      78.0000      27.3800     108.0000      30.4900      88.0000      28.2700      98.0000      29.3400      29.480
4      80.0000      27.5900     110.0000      30.7000      90.0000      28.5100     100.0000      29.5600      30.987
4       0.0000      17.4600      30.0000      21.1900      12.0000      18.0700      18.0000      18.9400      154.72
4       2.0000      17.1700      32.0000      21.4800      14.0000      18.3400      20.0000      19.2800      146.50
4       4.0000      17.3200      34.0000      21.8100      16.0000      18.6500      22.0000      19.6400      133.38
4       6.0000      17.4900      36.0000      22.1400      18.0000      18.9400      24.0000      20.0300      114.41
4       8.0000      17.5800      38.0000      22.4700      20.0000      19.2800      26.0000      20.4300      103.44
4      10.0000      17.8200      40.0000      22.7900      22.0000      19.6400      28.0000      20.8400      97.652
4      12.0000      18.0700      42.0000      23.1200      24.0000      20.0300      30.0000      21.1900      98.101
4      14.0000      18.3400      44.0000      23.4400      26.0000      20.4300      32.0000      21.4800      101.48
4      16.0000      18.6500      46.0000      23.7700      28.0000      20.8400      34.0000      21.8100      103.99
4      18.0000      18.9400      48.0000      24.0600      30.0000      21.1900      36.0000      22.1400      102.81
4      20.0000      19.2800      50.0000      24.3200      32.0000      21.4800      38.0000      22.4700      96.220
4      22.0000      19.6400      52.0000      24.5400      34.0000      21.8100      40.0000      22.7900      91.151
4      24.0000      20.0300      54.0000      24.7400      36.0000      22.1400      42.0000      23.1200      87.565
4      26.0000      20.4300      56.0000      25.0400      38.0000      22.4700      44.0000      23.4400      84.993
4      28.0000      20.8400      58.0000      25.2100      40.0000      22.7900      46.0000      23.7700      82.123
4      30.0000      21.1900      60.0000      25.5600      42.0000      23.1200      48.0000      24.0600      76.650
4      32.0000      21.4800      62.0000      25.8900      44.0000      23.4400      50.0000      24.3200      72.471
4      34.0000      21.8100      64.0000      26.1700      46.0000      23.7700      52.0000      24.5400      66.718
4      36.0000      22.1400      66.0000      26.3800      48.0000      24.0600      54.0000      24.7400      61.539
4      38.0000      22.4700      68.0000      26.5800      50.0000      24.3200      56.0000      25.0400      54.197
4      40.0000      22.7900      70.0000      26.8300      52.0000      24.5400      58.0000      25.2100      50.601
4      42.0000      23.1200      72.0000      26.9000      54.0000      24.7400      60.0000      25.5600      48.472
4      44.0000      23.4400      74.0000      26.9900      56.0000      25.0400      62.0000      25.8900      47.822
4      46.0000      23.7700      76.0000      27.1800      58.0000      25.2100      64.0000      26.1700      45.244
4      48.0000      24.0600      78.0000      27.3800      60.0000      25.5600      66.0000      26.3800      41.579
4      50.0000      24.3200      80.0000      27.5900      62.0000      25.8900      68.0000      26.5800      39.000
4      52.0000      24.5400      82.0000      27.7100      64.0000      26.1700      70.0000      26.8300      38.023
4      54.0000      24.7400      84.0000      27.8400      66.0000      26.3800      72.0000      26.9000      35.845
4      56.0000      25.0400      86.0000      28.0600      68.0000      26.5800      74.0000      26.9900      32.540
4      58.0000      25.2100      88.0000      28.2700      70.0000      26.8300      76.0000      27.1800      31.717
4      60.0000      25.5600      90.0000      28.5100      72.0000      26.9000      78.0000      27.3800      32.027
4      62.0000      25.8900      92.0000      28.7000      74.0000      26.9900      80.0000      27.5900      30.845
4      64.0000      26.1700      94.0000      28.8800      76.0000      27.1800      82.0000      27.7100      29.190
4      66.0000      26.3800      96.0000      29.1400      78.0000      27.3800      84.0000      27.8400      28.533
4      68.0000      26.5800      98.0000      29.3400      80.0000      27.5900      86.0000      28.0600      30.080
4      70.0000      26.8300     100.0000      29.5600      82.0000      27.7100      88.0000      28.2700      30.305
4      72.0000      26.9000     102.0000      29.7800      84.0000      27.8400      90.0000      28.5100      29.267
4      74.0000      26.9900     104.0000      30.0000      86.0000      28.0600      92.0000      28.7000      28.184
4      76.0000      27.1800     106.0000      30.2200      88.0000      28.2700      94.0000      28.8800      28.031
4      78.0000      27.3800     108.0000      30.4900      90.0000      28.5100      96.0000      29.1400      29.175
4      80.0000      27.5900     110.0000      30.7000      92.0000      28.7000      98.0000      29.3400      29.192
4       8.0000      17.5800       0.0000      17.4600      24.0000      20.0300      32.0000      21.4800      127.54
4      10.0000      17.8200       2.0000      17.1700      26.0000      20.4300      34.0000      21.8100      129.51
4      12.0000      18.0700       4.0000      17.3200      28.0000      20.8400      36.0000      22.1400      131.81
4      14.0000      18.3400       6.0000      17.4900      30.0000      21.1900      38.0000      22.4700      134.68
4      16.0000      18.6500       8.0000      17.5800      32.0000      21.4800      40.0000      22.7900      133.10
4      18.0000      18.9400      10.0000      17.8200      34.0000      21.8100      42.0000      23.1200      134.14
4      20.0000      19.2800      12.0000      18.0700      36.0000      22.1400      44.0000      23.4400      125.00
4      22.0000      19.6400      14.0000      18.3400      38.0000      22.4700      46.0000      23.7700      109.55
4      24.0000      20.0300      16.0000      18.6500      40.0000      22.7900      48.0000      24.0600      93.195
4      26.0000      20.4300      18.0000      18.9400      42.0000      23.1200      50.0000      24.3200      79.005
4      28.0000      20.8400      20.0000      19.2800      44.0000      23.4400      52.0000      24.5400      70.156
4      30.0000      21.1900      22.0000      19.6400      46.0000      23.7700      54.0000      24.7400      65.786
4      32.0000      21.4800      24.0000      20.0300      48.0000      24.0600      56.0000      25.0400      62.777
4      34.0000      21.8100      26.0000      20.4300      50.0000      24.3200      58.0000      25.2100      57.550
4      36.0000      22.1400      28.0000      20.8400      52.0000      24.5400      60.0000      25.5600      53.567
4      38.0000      22.4700      30.0000      21.1900      54.0000      24.7400      62.0000      25.8900      48.098
4      40.0000      22.7900      32.0000      21.4800      56.0000      25.0400      64.0000      26.1700      44.271
4      42.0000      23.1200      34.0000      21.8100      58.0000      25.2100      66.0000      26.3800      41.306
4      44.0000      23.4400      36.0000      22.1400      60.0000      25.5600      68.0000      26.5800      38.421
4      46.0000      23.7700      38.0000      22.4700      62.0000      25.8900      70.0000      26.8300      37.294
4      48.0000      24.0600      40.0000      22.7900      64.0000      26.1700      72.0000      26.9000      37.032
4      50.0000      24.3200      42.0000      23.1200      66.0000      26.3800      74.0000      26.9900      34.659
4      52.0000      24.5400      44.0000      23.4400      68.0000      26.5800      76.0000      27.1800      29.796
4      54.0000      24.7400      46.0000      23.7700      70.0000      26.8300      78.0000      27.3800      26.063
4      56.0000      25.0400      48.0000      24.0600      72.0000      26.9000      80.0000      27.5900      23.088
4      58.0000      25.2100      50.0000      24.3200      74.0000      26.9900      82.0000      27.7100      21.475
4      60.0000      25.5600      52.0000      24.5400      76.0000      27.1800      84.0000      27.8400      20.105
4      62.0000      25.8900      54.0000      24.7400      78.0000      27.3800      86.0000      28.0600      18.698
4      64.0000      26.1700      56.0000      25.0400      80.0000      27.5900      88.0000      28.2700      17.600
4      66.0000      26.3800      58.0000      25.2100      82.0000      27.7100      90.0000      28.5100      17.303
4      68.0000      26.5800      60.0000      25.5600      84.0000      27.8400      92.0000      28.7000      18.071
4      70.0000      26.8300      62.0000      25.8900      86.0000      28.0600      94.0000      28.8800      18.556
4      72.0000      26.9000      64.0000      26.1700      88.0000      28.2700      96.0000      29.1400      20.105
4      74.0000      26.9900      66.0000      26.3800      90.0000      28.5100      98.0000      29.3400      22.058
4      80.0000      27.5900      72.0000      26.9000      96.0000      29.1400     104.0000      30.0000      25.123
4      82.0000      27.7100      74.0000      26.9900      98.0000      29.3400     106.0000      30.2200      26.776
4      84.0000      27.8400      76.0000      27.1800     100.0000      29.5600     108.0000      30.4900      28.532
4      86.0000      28.0600      78.0000      27.3800     102.0000      29.7800     110.0000      30.7000      29.809
4       0.0000      17.4600      30.0000      21.1900      14.0000      18.3400      16.0000      18.6500      155.96
4       2.0000      17.1700      32.0000      21.4800      16.0000      18.6500      18.0000      18.9400      157.87
4       4.0000      17.3200      34.0000      21.8100      18.0000      18.9400      20.0000      19.2800      131.92
4       6.0000      17.4900      36.0000      22.1400      20.0000      19.2800      22.0000      19.6400      109.84
4       8.0000      17.5800      38.0000      22.4700      22.0000      19.6400      24.0000      20.0300      100.28
4      10.0000      17.8200      40.0000      22.7900      24.0000      20.0300      26.0000      20.4300      99.914
4      12.0000      18.0700      42.0000      23.1200      26.0000      20.4300      28.0000      20.8400      94.261
4      14.0000      18.3400      44.0000      23.4400      28.0000      20.8400      30.0000      21.1900      104.32
4      16.0000      18.6500      46.0000      23.7700      30.0000      21.1900      32.0000      21.4800      108.63
4      18.0000      18.9400      48.0000      24.0600      32.0000      21.4800      34.0000      21.8100      101.89
4      20.0000      19.2800      50.0000      24.3200      34.0000      21.8100      36.0000      22.1400      95.890
4      22.0000      19.6400      52.0000      24.5400      36.0000      22.1400      38.0000      22.4700      89.837
4      24.0000      20.0300      54.0000      24.7400      38.0000      22.4700      40.0000      22.7900      86.450
4      26.0000      20.4300      56.0000      25.0400      40.0000      22.7900      42.0000      23.1200      84.834
4      28.0000      20.8400      58.0000      25.2100      42.0000      23.1200      44.0000      23.4400      76.605
4      30.0000      21.1900      60.0000      25.5600      44.0000      23.4400      46.0000      23.7700      75.880
4      32.0000      21.4800      62.0000      25.8900      46.0000      23.7700      48.0000      24.0600      69.468
4      34.0000      21.8100      64.0000      26.1700      48.0000      24.0600      50.0000      24.3200      66.966
4      36.0000      22.1400      66.0000      26.3800      50.0000      24.3200      52.0000      24.5400      59.050
4      38.0000      22.4700      68.0000      26.5800      52.0000      24.5400      54.0000      24.7400      54.372
4      40.0000      22.7900      70.0000      26.8300      54.0000      24.7400      56.0000      25.0400      46.800
4      42.0000      23.1200      72.0000      26.9000      56.0000      25.0400      58.0000      25.2100      48.453
4      44.0000      23.4400      74.0000      26.9900      58.0000      25.2100      60.0000      25.5600      47.712
4      46.0000      23.7700      76.0000      27.1800      60.0000      25.5600      62.0000      25.8900      43.792
4      48.0000      24.0600      78.0000      27.3800      62.0000      25.8900      64.0000      26.1700      36.204
4      50.0000      24.3200      80.0000      27.5900      64.0000      26.1700      66.0000      26.3800      36.930
4      52.0000      24.5400      82.0000      27.7100      66.0000      26.3800      68.0000      26.5800      36.942
4      54.0000      24.7400      84.0000      27.8400      68.0000      26.5800      70.0000      26.8300      33.446
4      56.0000      25.0400      86.0000      28.0600      70.0000      26.8300      72.0000      26.9000      29.729
4      58.0000      25.2100      88.0000      28.2700      72.0000      26.9000      74.0000      26.9900      30.173
4      60.0000      25.5600      90.0000      28.5100      74.0000      26.9900      76.0000      27.1800      31.802
4      62.0000      25.8900      92.0000      28.7000      76.0000      27.1800      78.0000      27.3800      31.169
4      64.0000      26.1700      94.0000      28.8800      78.0000      27.3800      80.0000      27.5900      27.783
4      66.0000      26.3800      96.0000      29.1400      80.0000      27.5900      82.0000      27.7100      27.924
4      68.0000      26.5800      98.0000      29.3400      82.0000      27.7100      84.0000      27.8400      29.873
4      70.0000      26.8300     100.0000      29.5600      84.0000      27.8400      86.0000      28.0600      32.677
4      72.0000      26.9000     102.0000      29.7800      86.0000      28.0600      88.0000      28.2700      29.094
4      74.0000      26.9900     104.0000      30.0000      88.0000      28.2700      90.0000      28.5100      27.120
4      76.0000      27.1800     106.0000      30.2200      90.0000      28.5100      92.0000      28.7000      28.893
4      78.0000      27.3800     108.0000      30.4900      92.0000      28.7000      94.0000      28.8800      28.581
4      80.0000      27.5900     110.0000      30.7000      94.0000      28.8800      96.0000      29.1400      29.560
4       6.0000      17.4900       0.0000      17.4600      24.0000      20.0300      30.0000      21.1900      126.74
4       8.0000      17.5800       2.0000      17.1700      26.0000      20.4300      32.0000      21.4800      134.64
4      10.0000      17.8200       4.0000      17.3200      28.0000      20.8400      34.0000      21.8100      136.21
4      12.0000      18.0700       6.0000      17.4900      30.0000      21.1900      36.0000      22.1400      133.09
4      14.0000      18.3400       8.0000      17.5800      32.0000      21.4800      38.0000      22.4700      133.23
4      16.0000      18.6500      10.0000      17.8200      34.0000      21.8100      40.0000      22.7900      135.42
4      18.0000      18.9400      12.0000      18.0700      36.0000      22.1400      42.0000      23.1200      137.30
4      20.0000      19.2800      14.0000      18.3400      38.0000      22.4700      44.0000      23.4400      123.28
4      22.0000      19.6400      16.0000      18.6500      40.0000      22.7900      46.0000      23.7700      103.74
4      24.0000      20.0300      18.0000      18.9400      42.0000      23.1200      48.0000      24.0600      83.074
4      26.0000      20.4300      20.0000      19.2800      44.0000      23.4400      50.0000      24.3200      73.995
4      28.0000      20.8400      22.0000      19.6400      46.0000      23.7700      52.0000      24.5400      66.556
4      30.0000      21.1900      24.0000      20.0300      48.0000      24.0600      54.0000      24.7400      64.309
4      32.0000      21.4800      26.0000      20.4300      50.0000      24.3200      56.0000      25.0400      59.850
4      34.0000      21.8100      28.0000      20.8400      52.0000      24.5400      58.0000      25.2100      55.880
4      36.0000      22.1400      30.0000      21.1900      54.0000      24.7400      60.0000      25.5600      50.290
4      38.0000      22.4700      32.0000      21.4800      56.0000      25.0400      62.0000      25.8900      45.780
4      40.0000      22.7900      34.0000      21.8100      58.0000      25.2100      64.0000      26.1700      40.021
4      42.0000      23.1200      36.0000      22.1400      60.0000      25.5600      66.0000      26.3800      35.370
4      44.0000      23.4400      38.0000      22.4700      62.0000      25.8900      68.0000      26.5800      32.506
4      46.0000      23.7700      40.0000      22.7900      64.0000      26.1700      70.0000      26.8300      33.683
4      48.0000      24.0600      42.0000      23.1200      66.0000      26.3800      72.0000      26.9000      32.051
4      50.0000      24.3200      44.0000      23.4400      68.0000      26.5800      74.0000      26.9900      28.678
4      52.0000      24.5400      46.0000      23.7700      70.0000      26.8300      76.0000      27.1800      25.137
4      54.0000      24.7400      48.0000      24.0600      72.0000      26.9000      78.0000      27.3800      23.458
4      56.0000      25.0400      50.0000      24.3200      74.0000      26.9900      80.0000      27.5900      20.991
4      58.0000      25.2100      52.0000      24.5400      76.0000      27.1800      82.0000      27.7100      19.579
4      60.0000      25.5600      54.0000      24.7400      78.0000      27.3800      84.0000      27.8400      18.546
4      62.0000      25.8900      56.0000      25.0400      80.0000      27.5900      86.0000      28.0600      18.833
4      64.0000      26.1700      58.0000      25.2100      82.0000      27.7100      88.0000      28.2700      17.656
4      66.0000      26.3800      60.0000      25.5600      84.0000      27.8400      90.0000      28.5100      17.056
4      68.0000      26.5800      62.0000      25.8900      86.0000      28.0600      92.0000      28.7000      17.625
4      70.0000      26.8300      64.0000      26.1700      88.0000      28.2700      94.0000      28.8800      19.617
4      72.0000      26.9000      66.0000      26.3800      90.0000      28.5100      96.0000      29.1400      21.755
4      80.0000      27.5900      74.0000      26.9900      98.0000      29.3400     104.0000      30.0000      26.337
4      82.0000      27.7100      76.0000      27.1800     100.0000      29.5600     106.0000      30.2200      28.431
4      84.0000      27.8400      78.0000      27.3800     102.0000      29.7800     108.0000      30.4900      29.786
4      86.0000      28.0600      80.0000      27.5900     104.0000      30.0000     110.0000      30.7000      31.239
4       4.0000      17.3200       0.0000      17.4600      24.0000      20.0300      28.0000      20.8400      121.76
4       6.0000      17.4900       2.0000      17.1700      26.0000      20.4300      30.0000      21.1900      133.75
4       8.0000      17.5800       4.0000      17.3200      28.0000      20.8400      32.0000      21.4800      143.03
4      10.0000      17.8200       6.0000      17.4900      30.0000      21.1900      34.0000      21.8100      137.02
4      12.0000      18.0700       8.0000      17.5800      32.0000      21.4800      36.0000      22.1400      129.10
4      16.0000      18.6500      12.0000      18.0700      36.0000      22.1400      40.0000      22.7900      139.30
4      18.0000      18.9400      14.0000      18.3400      38.0000      22.4700      42.0000      23.1200      137.87
4      20.0000      19.2800      16.0000      18.6500      40.0000      22.7900      44.0000      23.4400      118.01
4      22.0000      19.6400      18.0000      18.9400      42.0000      23.1200      46.0000      23.7700      91.055
4      24.0000      20.0300      20.0000      19.2800      44.0000      23.4400      48.0000      24.0600      76.444
4      26.0000      20.4300      22.0000      19.6400      46.0000      23.7700      50.0000      24.3200      70.178
4      28.0000      20.8400      24.0000      20.0300      48.0000      24.0600      52.0000      24.5400      64.997
4      30.0000      21.1900      26.0000      20.4300      50.0000      24.3200      54.0000      24.7400      61.486
4      32.0000      21.4800      28.0000      20.8400      52.0000      24.5400      56.0000      25.0400      58.837
4      36.0000      22.1400      32.0000      21.4800      56.0000      25.0400      60.0000      25.5600      48.566
4      38.0000      22.4700      34.0000      21.8100      58.0000      25.2100      62.0000      25.8900      42.544
4      40.0000      22.7900      36.0000      22.1400      60.0000      25.5600      64.0000      26.1700      34.773
4      42.0000      23.1200      38.0000      22.4700      62.0000      25.8900      66.0000      26.3800      30.381
4      44.0000      23.4400      40.0000      22.7900      64.0000      26.1700      68.0000      26.5800      30.568
4      46.0000      23.7700      42.0000      23.1200      66.0000      26.3800      70.0000      26.8300      30.775
4      48.0000      24.0600      44.0000      23.4400      68.0000      26.5800      72.0000      26.9000      27.703
4      50.0000      24.3200      46.0000      23.7700      70.0000      26.8300      74.0000      26.9900      24.791
4      52.0000      24.5400      48.0000      24.0600      72.0000      26.9000      76.0000      27.1800      23.265
4      54.0000      24.7400      50.0000      24.3200      74.0000      26.9900      78.0000      27.3800      22.086
4      56.0000      25.0400      52.0000      24.5400      76.0000      27.1800      80.0000      27.5900      19.398
4      58.0000      25.2100      54.0000      24.7400      78.0000      27.3800      82.0000      27.7100      17.958
4      60.0000      25.5600      56.0000      25.0400      80.0000      27.5900      84.0000      27.8400      18.854
4      62.0000      25.8900      58.0000      25.2100      82.0000      27.7100      86.0000      28.0600      19.348
4      64.0000      26.1700      60.0000      25.5600      84.0000      27.8400      88.0000      28.2700      17.303
4      66.0000      26.3800      62.0000      25.8900      86.0000      28.0600      90.0000      28.5100      16.007
4      68.0000      26.5800      64.0000      26.1700      88.0000      28.2700      92.0000      28.7000      18.684
4      70.0000      26.8300      66.0000      26.3800      90.0000      28.5100      94.0000      28.8800      21.486
4      80.0000      27.5900      76.0000      27.1800     100.0000      29.5600     104.0000      30.0000      27.764
4      82.0000      27.7100      78.0000      27.3800     102.0000      29.7800     106.0000      30.2200      29.523
4      84.0000      27.8400      80.0000      27.5900     104.0000      30.0000     108.0000      30.4900      31.434
4       4.0000      17.3200       0.0000      17.4600      28.0000      20.8400      32.0000      21.4800      153.22
4       6.0000      17.4900       2.0000      17.1700      30.0000      21.1900      34.0000      21.8100      163.63
4       8.0000      17.5800       4.0000      17.3200      32.0000      21.4800      36.0000      22.1400      152.55
4      10.0000      17.8200       6.0000      17.4900      34.0000      21.8100      38.0000      22.4700      139.82
4      12.0000      18.0700       8.0000      17.5800      36.0000      22.1400      40.0000      22.7900      134.52
4      14.0000      18.3400      10.0000      17.8200      38.0000      22.4700      42.0000      23.1200      143.15
4      16.0000      18.6500      12.0000      18.0700      40.0000      22.7900      44.0000      23.4400      140.07
4      18.0000      18.9400      14.0000      18.3400      42.0000      23.1200      46.0000      23.7700      128.40
4      20.0000      19.2800      16.0000      18.6500      44.0000      23.4400      48.0000      24.0600      110.55
4      22.0000      19.6400      18.0000      18.9400      46.0000      23.7700      50.0000      24.3200      87.555
4      24.0000      20.0300      20.0000      19.2800      48.0000      24.0600      52.0000      24.5400      73.761
4      26.0000      20.4300      22.0000      19.6400      50.0000      24.3200      54.0000      24.7400      66.779
4      28.0000      20.8400      24.0000      20.0300      52.0000      24.5400      56.0000      25.0400      59.963
4      30.0000      21.1900      26.0000      20.4300      54.0000      24.7400      58.0000      25.2100      56.833
4      32.0000      21.4800      28.0000      20.8400      56.0000      25.0400      60.0000      25.5600      57.952
4      34.0000      21.8100      30.0000      21.1900      58.0000      25.2100      62.0000      25.8900      49.754
4      36.0000      22.1400      32.0000      21.4800      60.0000      25.5600      64.0000      26.1700      37.278
4      38.0000      22.4700      34.0000      21.8100      62.0000      25.8900      66.0000      26.3800      29.284
4      40.0000      22.7900      36.0000      22.1400      64.0000      26.1700      68.0000      26.5800      27.058
4      42.0000      23.1200      38.0000      22.4700      66.0000      26.3800      70.0000      26.8300      25.178
4      44.0000      23.4400      40.0000      22.7900      68.0000      26.5800      72.0000      26.9000      22.160
4      46.0000      23.7700      42.0000      23.1200      70.0000      26.8300      74.0000      26.9900      21.518
4      48.0000      24.0600      44.0000      23.4400      72.0000      26.9000      76.0000      27.1800      22.911
4      50.0000      24.3200      46.0000      23.7700      74.0000      26.9900      78.0000      27.3800      23.873
4      52.0000      24.5400      48.0000      24.0600      76.0000      27.1800      80.0000      27.5900      22.327
4      54.0000      24.7400      50.0000      24.3200      78.0000      27.3800      82.0000      27.7100      20.584
4      56.0000      25.0400      52.0000      24.5400      80.0000      27.5900      84.0000      27.8400      20.481
4      58.0000      25.2100      54.0000      24.7400      82.0000      27.7100      86.0000      28.0600      22.604
4      60.0000      25.5600      56.0000      25.0400      84.0000      27.8400      88.0000      28.2700      23.858
4      62.0000      25.8900      58.0000      25.2100      86.0000      28.0600      90.0000      28.5100      21.002
4      64.0000      26.1700      60.0000      25.5600      88.0000      28.2700      92.0000      28.7000      18.510
4      74.0000      26.9900      70.0000      26.8300      98.0000      29.3400     102.0000      29.7800      24.995
4      78.0000      27.3800      74.0000      26.9900     102.0000      29.7800     106.0000      30.2200      35.025
4      10.0000      17.8200       0.0000      17.4600      30.0000      21.1900      40.0000      22.7900      149.70
4      12.0000      18.0700       2.0000      17.1700      32.0000      21.4800      42.0000      23.1200      144.71
4      14.0000      18.3400       4.0000      17.3200      34.0000      21.8100      44.0000      23.4400      141.73
4      16.0000      18.6500       6.0000      17.4900      36.0000      22.1400      46.0000      23.7700      137.83
4      18.0000      18.9400       8.0000      17.5800      38.0000      22.4700      48.0000      24.0600      133.85
4      20.0000      19.2800      10.0000      17.8200      40.0000      22.7900      50.0000      24.3200      123.00
4      22.0000      19.6400      12.0000      18.0700      42.0000      23.1200      52.0000      24.5400      106.80
4      24.0000      20.0300      14.0000      18.3400      44.0000      23.4400      54.0000      24.7400      92.433
4      26.0000      20.4300      16.0000      18.6500      46.0000      23.7700      56.0000      25.0400      79.572
4      28.0000      20.8400      18.0000      18.9400      48.0000      24.0600      58.0000      25.2100      68.995
4      30.0000      21.1900      20.0000      19.2800      50.0000      24.3200      60.0000      25.5600      62.553
4      32.0000      21.4800      22.0000      19.6400      52.0000      24.5400      62.0000      25.8900      58.291
4      34.0000      21.8100      24.0000      20.0300      54.0000      24.7400      64.0000      26.1700      51.726
4      36.0000      22.1400      26.0000      20.4300      56.0000      25.0400      66.0000      26.3800      46.238
4      38.0000      22.4700      28.0000      20.8400      58.0000      25.2100      68.0000      26.5800      39.957
4      40.0000      22.7900      30.0000      21.1900      60.0000      25.5600      70.0000      26.8300      33.395
4      42.0000      23.1200      32.0000      21.4800      62.0000      25.8900      72.0000      26.9000      28.619
4      44.0000      23.4400      34.0000      21.8100      64.0000      26.1700      74.0000      26.9900      26.965
4      46.0000      23.7700      36.0000      22.1400      66.0000      26.3800      76.0000      27.1800      26.403
4      48.0000      24.0600      38.0000      22.4700      68.0000      26.5800      78.0000      27.3800      25.157
4      50.0000      24.3200      40.0000      22.7900      70.0000      26.8300      80.0000      27.5900      24.187
4      52.0000      24.5400      42.0000      23.1200      72.0000      26.9000      82.0000      27.7100      23.573
4      54.0000      24.7400      44.0000      23.4400      74.0000      26.9900      84.0000      27.8400      23.488
4      56.0000      25.0400      46.0000      23.7700      76.0000      27.1800      86.0000      28.0600      22.846
4      58.0000      25.2100      48.0000      24.0600      78.0000      27.3800      88.0000      28.2700      22.531
4      60.0000      25.5600      50.0000      24.3200      80.0000      27.5900      90.0000      28.5100      22.607
4      62.0000      25.8900      52.0000      24.5400      82.0000      27.7100      92.0000      28.7000      22.583
4      64.0000      26.1700      54.0000      24.7400      84.0000      27.8400      94.0000      28.8800      21.399
4      66.0000      26.3800      56.0000      25.0400      86.0000      28.0600      96.0000      29.1400      20.579
4      68.0000      26.5800      58.0000      25.2100      88.0000      28.2700      98.0000      29.3400      20.687
4       0.0000      17.4600      42.0000      23.1200      14.0000      18.3400      28.0000      20.8400      128.49
4       2.0000      17.1700      44.0000      23.4400      16.0000      18.6500      30.0000      21.1900      120.49
4       4.0000      17.3200      46.0000      23.7700      18.0000      18.9400      32.0000      21.4800      112.55
4       6.0000      17.4900      48.0000      24.0600      20.0000      19.2800      34.0000      21.8100      107.53
4       8.0000      17.5800      50.0000      24.3200      22.0000      19.6400      36.0000      22.1400      105.24
4      10.0000      17.8200      52.0000      24.5400      24.0000      20.0300      38.0000      22.4700      104.03
4      12.0000      18.0700      54.0000      24.7400      26.0000      20.4300      40.0000      22.7900      102.96
4      14.0000      18.3400      56.0000      25.0400      28.0000      20.8400      42.0000      23.1200      104.75
4      16.0000      18.6500      58.0000      25.2100      30.0000      21.1900      44.0000      23.4400      102.83
4      18.0000      18.9400      60.0000      25.5600      32.0000      21.4800      46.0000      23.7700      99.255
4      20.0000      19.2800      62.0000      25.8900      34.0000      21.8100      48.0000      24.0600      93.598
4      22.0000      19.6400      64.0000      26.1700      36.0000      22.1400      50.0000      24.3200      87.713
4      24.0000      20.0300      66.0000      26.3800      38.0000      22.4700      52.0000      24.5400      80.832
4      26.0000      20.4300      68.0000      26.5800      40.0000      22.7900      54.0000      24.7400      73.882
4      28.0000      20.8400      70.0000      26.8300      42.0000      23.1200      56.0000      25.0400      66.440
4      30.0000      21.1900      72.0000      26.9000      44.0000      23.4400      58.0000      25.2100      62.214
4      32.0000      21.4800      74.0000      26.9900      46.0000      23.7700      60.0000      25.5600      58.112
4      34.0000      21.8100      76.0000      27.1800      48.0000      24.0600      62.0000      25.8900      53.663
4      36.0000      22.1400      78.0000      27.3800      50.0000      24.3200      64.0000      26.1700      48.278
4      38.0000      22.4700      80.0000      27.5900      52.0000      24.5400      66.0000      26.3800      44.366
4      40.0000      22.7900      82.0000      27.7100      54.0000      24.7400      68.0000      26.5800      41.380
4      42.0000      23.1200      84.0000      27.8400      56.0000      25.0400      70.0000      26.8300      39.930
4      44.0000      23.4400      86.0000      28.0600      58.0000      25.2100      72.0000      26.9000      37.970
4      46.0000      23.7700      88.0000      28.2700      60.0000      25.5600      74.0000      26.9900      36.919
4      48.0000      24.0600      90.0000      28.5100      62.0000      25.8900      76.0000      27.1800      36.621
4      50.0000      24.3200      92.0000      28.7000      64.0000      26.1700      78.0000      27.3800      37.483
4      52.0000      24.5400      94.0000      28.8800      66.0000      26.3800      80.0000      27.5900      36.965
4      54.0000      24.7400      96.0000      29.1400      68.0000      26.5800      82.0000      27.7100      36.052
4      56.0000      25.0400      98.0000      29.3400      70.0000      26.8300      84.0000      27.8400      35.932
4      58.0000      25.2100     100.0000      29.5600      72.0000      26.9000      86.0000      28.0600      37.121
4      60.0000      25.5600     102.0000      29.7800      74.0000      26.9900      88.0000      28.2700      37.128
4      62.0000      25.8900     104.0000      30.0000      76.0000      27.1800      90.0000      28.5100      36.013
4      64.0000      26.1700     106.0000      30.2200      78.0000      27.3800      92.0000      28.7000      34.764
4      66.0000      26.3800     108.0000      30.4900      80.0000      27.5900      94.0000      28.8800      34.318
4      68.0000      26.5800     110.0000      30.7000      82.0000      27.7100      96.0000      29.1400      34.361
4       6.0000      17.4900       0.0000      17.4600      30.0000      21.1900      36.0000      22.1400      161.04
4       8.0000      17.5800       2.0000      17.1700      32.0000      21.4800      38.0000      22.4700      157.25
4      10.0000      17.8200       4.0000      17.3200      34.0000      21.8100      40.0000      22.7900      147.04
4      12.0000      18.0700       6.0000      17.4900      36.0000      22.1400      42.0000      23.1200      139.94
4      14.0000      18.3400       8.0000      17.5800      38.0000      22.4700      44.0000      23.4400      138.73
4      16.0000      18.6500      10.0000      17.8200      40.0000      22.7900      46.0000      23.7700      135.96
4      18.0000      18.9400      12.0000      18.0700      42.0000      23.1200      48.0000      24.0600      128.84
4      20.0000      19.2800      14.0000      18.3400      44.0000      23.4400      50.0000      24.3200      114.75
4      22.0000      19.6400      16.0000      18.6500      46.0000      23.7700      52.0000      24.5400      95.443
4      24.0000      20.0300      18.0000      18.9400      48.0000      24.0600      54.0000      24.7400      78.745
4      26.0000      20.4300      20.0000      19.2800      50.0000      24.3200      56.0000      25.0400      67.117
4      28.0000      20.8400      22.0000      19.6400      52.0000      24.5400      58.0000      25.2100      60.937
4      30.0000      21.1900      24.0000      20.0300      54.0000      24.7400      60.0000      25.5600      57.894
4      32.0000      21.4800      26.0000      20.4300      56.0000      25.0400      62.0000      25.8900      55.386
4      34.0000      21.8100      28.0000      20.8400      58.0000      25.2100      64.0000      26.1700      47.230
4      36.0000      22.1400      30.0000      21.1900      60.0000      25.5600      66.0000      26.3800      37.493
4      38.0000      22.4700      32.0000      21.4800      62.0000      25.8900      68.0000      26.5800      30.237
4      40.0000      22.7900      34.0000      21.8100      64.0000      26.1700      70.0000      26.8300      27.340
4      42.0000      23.1200      36.0000      22.1400      66.0000      26.3800      72.0000      26.9000      24.974
4      44.0000      23.4400      38.0000      22.4700      68.0000      26.5800      74.0000      26.9900      22.822
4      46.0000      23.7700      40.0000      22.7900      70.0000      26.8300      76.0000      27.1800      22.785
4      48.0000      24.0600      42.0000      23.1200      72.0000      26.9000      78.0000      27.3800      23.554
4      50.0000      24.3200      44.0000      23.4400      74.0000      26.9900      80.0000      27.5900      24.139
4      52.0000      24.5400      46.0000      23.7700      76.0000      27.1800      82.0000      27.7100      23.168
4      54.0000      24.7400      48.0000      24.0600      78.0000      27.3800      84.0000      27.8400      22.680
4      56.0000      25.0400      50.0000      24.3200      80.0000      27.5900      86.0000      28.0600      23.085
4      58.0000      25.2100      52.0000      24.5400      82.0000      27.7100      88.0000      28.2700      24.048
4      60.0000      25.5600      54.0000      24.7400      84.0000      27.8400      90.0000      28.5100      24.012
4      62.0000      25.8900      56.0000      25.0400      86.0000      28.0600      92.0000      28.7000      22.858
4      64.0000      26.1700      58.0000      25.2100      88.0000      28.2700      94.0000      28.8800      20.784
4      66.0000      26.3800      60.0000      25.5600      90.0000      28.5100      96.0000      29.1400      20.389
4       0.0000      17.4600      42.0000      23.1200      16.0000      18.6500      26.0000      20.4300      128.19
4       2.0000      17.1700      44.0000      23.4400      18.0000      18.9400      28.0000      20.8400      113.68
4       4.0000      17.3200      46.0000      23.7700      20.0000      19.2800      30.0000      21.1900      108.19
4       6.0000      17.4900      48.0000      24.0600      22.0000      19.6400      32.0000      21.4800      108.57
4       8.0000      17.5800      50.0000      24.3200      24.0000      20.0300      34.0000      21.8100      108.93
4      10.0000      17.8200      52.0000      24.5400      26.0000      20.4300      36.0000      22.1400      107.92
4      12.0000      18.0700      54.0000      24.7400      28.0000      20.8400      38.0000      22.4700      107.69
4      14.0000      18.3400      56.0000      25.0400      30.0000      21.1900      40.0000      22.7900      106.47
4      16.0000      18.6500      58.0000      25.2100      32.0000      21.4800      42.0000      23.1200      102.64
4      18.0000      18.9400      60.0000      25.5600      34.0000      21.8100      44.0000      23.4400      98.498
4      20.0000      19.2800      62.0000      25.8900      36.0000      22.1400      46.0000      23.7700      93.221
4      22.0000      19.6400      64.0000      26.1700      38.0000      22.4700      48.0000      24.0600      86.982
4      24.0000      20.0300      66.0000      26.3800      40.0000      22.7900      50.0000      24.3200      80.121
4      26.0000      20.4300      68.0000      26.5800      42.0000      23.1200      52.0000      24.5400      72.500
4      28.0000      20.8400      70.0000      26.8300      44.0000      23.4400      54.0000      24.7400      67.005
4      30.0000      21.1900      72.0000      26.9000      46.0000      23.7700      56.0000      25.0400      61.617
4      32.0000      21.4800      74.0000      26.9900      48.0000      24.0600      58.0000      25.2100      57.992
4      34.0000      21.8100      76.0000      27.1800      50.0000      24.3200      60.0000      25.5600      53.591
4      36.0000      22.1400      78.0000      27.3800      52.0000      24.5400      62.0000      25.8900      49.228
4      38.0000      22.4700      80.0000      27.5900      54.0000      24.7400      64.0000      26.1700      44.050
4      40.0000      22.7900      82.0000      27.7100      56.0000      25.0400      66.0000      26.3800      40.869
4      42.0000      23.1200      84.0000      27.8400      58.0000      25.2100      68.0000      26.5800      37.955
4      44.0000      23.4400      86.0000      28.0600      60.0000      25.5600      70.0000      26.8300      35.077
4      46.0000      23.7700      88.0000      28.2700      62.0000      25.8900      72.0000      26.9000      33.711
4      48.0000      24.0600      90.0000      28.5100      64.0000      26.1700      74.0000      26.9900      34.592
4      50.0000      24.3200      92.0000      28.7000      66.0000      26.3800      76.0000      27.1800      35.539
4      52.0000      24.5400      94.0000      28.8800      68.0000      26.5800      78.0000      27.3800      35.665
4      54.0000      24.7400      96.0000      29.1400      70.0000      26.8300      80.0000      27.5900      35.450
4      56.0000      25.0400      98.0000      29.3400      72.0000      26.9000      82.0000      27.7100      35.972
4      58.0000      25.2100     100.0000      29.5600      74.0000      26.9900      84.0000      27.8400      37.009
4      60.0000      25.5600     102.0000      29.7800      76.0000      27.1800      86.0000      28.0600      37.927
4      62.0000      25.8900     104.0000      30.0000      78.0000      27.3800      88.0000      28.2700      37.340
4      64.0000      26.1700     106.0000      30.2200      80.0000      27.5900      90.0000      28.5100      36.343
4      66.0000      26.3800     108.0000      30.4900      82.0000      27.7100      92.0000      28.7000      36.020
4      68.0000      26.5800     110.0000      30.7000      84.0000      27.8400      94.0000      28.8800      35.365
4       8.0000      17.5800       0.0000      17.4600      32.0000      21.4800      40.0000      22.7900      157.39
4      10.0000      17.8200       2.0000      17.1700      34.0000      21.8100      42.0000      23.1200      152.02
4      12.0000      18.0700       4.0000      17.3200      36.0000      22.1400      44.0000      23.4400      142.40
4      14.0000      18.3400       6.0000      17.4900      38.0000      22.4700      46.0000      23.7700      138.94
4      16.0000      18.6500       8.0000      17.5800      40.0000      22.7900      48.0000      24.0600      132.84
4      18.0000      18.9400      10.0000      17.8200      42.0000      23.1200      50.0000      24.3200      127.12
4      20.0000      19.2800      12.0000      18.0700      44.0000      23.4400      52.0000      24.5400      116.48
4      22.0000      19.6400      14.0000      18.3400      46.0000      23.7700      54.0000      24.7400      99.512
4      24.0000      20.0300      16.0000      18.6500      48.0000      24.0600      56.0000      25.0400      83.817
4      26.0000      20.4300      18.0000      18.9400      50.0000      24.3200      58.0000      25.2100      70.674
4      28.0000      20.8400      20.0000      19.2800      52.0000      24.5400      60.0000      25.5600      62.321
4      30.0000      21.1900      22.0000      19.6400      54.0000      24.7400      62.0000      25.8900      57.132
4      32.0000      21.4800      24.0000      20.0300      56.0000      25.0400      64.0000      26.1700      52.850
4      34.0000      21.8100      26.0000      20.4300      58.0000      25.2100      66.0000      26.3800      45.301
4      36.0000      22.1400      28.0000      20.8400      60.0000      25.5600      68.0000      26.5800      37.829
4      38.0000      22.4700      30.0000      21.1900      62.0000      25.8900      70.0000      26.8300      31.389
4      40.0000      22.7900      32.0000      21.4800      64.0000      26.1700      72.0000      26.9000      28.027
4      42.0000      23.1200      34.0000      21.8100      66.0000      26.3800      74.0000      26.9900      26.018
4      44.0000      23.4400      36.0000      22.1400      68.0000      26.5800      76.0000      27.1800      24.440
4      46.0000      23.7700      38.0000      22.4700      70.0000      26.8300      78.0000      27.3800      24.379
4      48.0000      24.0600      40.0000      22.7900      72.0000      26.9000      80.0000      27.5900      24.503
4      50.0000      24.3200      42.0000      23.1200      74.0000      26.9900      82.0000      27.7100      24.762
4      52.0000      24.5400      44.0000      23.4400      76.0000      27.1800      84.0000      27.8400      24.685
4      54.0000      24.7400      46.0000      23.7700      78.0000      27.3800      86.0000      28.0600      24.923
4      56.0000      25.0400      48.0000      24.0600      80.0000      27.5900      88.0000      28.2700      24.933
4      58.0000      25.2100      50.0000      24.3200      82.0000      27.7100      90.0000      28.5100      25.140
4      60.0000      25.5600      52.0000      24.5400      84.0000      27.8400      92.0000      28.7000      25.409
4      62.0000      25.8900      54.0000      24.7400      86.0000      28.0600      94.0000      28.8800      23.881
4      64.0000      26.1700      56.0000      25.0400      88.0000      28.2700      96.0000      29.1400      22.497
4      66.0000      26.3800      58.0000      25.2100      90.0000      28.5100      98.0000      29.3400      21.629
4       0.0000      17.4600      42.0000      23.1200      18.0000      18.9400      24.0000      20.0300      121.42
4       2.0000      17.1700      44.0000      23.4400      20.0000      19.2800      26.0000      20.4300      109.61
4       4.0000      17.3200      46.0000      23.7700      22.0000      19.6400      28.0000      20.8400      105.80
4       6.0000      17.4900      48.0000      24.0600      24.0000      20.0300      30.0000      21.1900      108.77
4       8.0000      17.5800      50.0000      24.3200      26.0000      20.4300      32.0000      21.4800      111.97
4      10.0000      17.8200      52.0000      24.5400      28.0000      20.8400      34.0000      21.8100      113.92
4      12.0000      18.0700      54.0000      24.7400      30.0000      21.1900      36.0000      22.1400      110.81
4      14.0000      18.3400      56.0000      25.0400      32.0000      21.4800      38.0000      22.4700      106.03
4      16.0000      18.6500      58.0000      25.2100      34.0000      21.8100      40.0000      22.7900      102.55
4      18.0000      18.9400      60.0000      25.5600      36.0000      22.1400      42.0000      23.1200      99.651
4      20.0000      19.2800      62.0000      25.8900      38.0000      22.4700      44.0000      23.4400      93.212
4      22.0000      19.6400      64.0000      26.1700      40.0000      22.7900      46.0000      23.7700      86.261
4      24.0000      20.0300      66.0000      26.3800      42.0000      23.1200      48.0000      24.0600      77.896
4      26.0000      20.4300      68.0000      26.5800      44.0000      23.4400      50.0000      24.3200      72.978
4      28.0000      20.8400      70.0000      26.8300      46.0000      23.7700      52.0000      24.5400      66.792
4      30.0000      21.1900      72.0000      26.9000      48.0000      24.0600      54.0000      24.7400      62.740
4      32.0000      21.4800      74.0000      26.9900      50.0000      24.3200      56.0000      25.0400      56.961
4      34.0000      21.8100      76.0000      27.1800      52.0000      24.5400      58.0000      25.2100      53.228
4      36.0000      22.1400      78.0000      27.3800      54.0000      24.7400      60.0000      25.5600      49.497
4      38.0000      22.4700      80.0000      27.5900      56.0000      25.0400      62.0000      25.8900      46.379
4      40.0000      22.7900      82.0000      27.7100      58.0000      25.2100      64.0000      26.1700      40.241
4      42.0000      23.1200      84.0000      27.8400      60.0000      25.5600      66.0000      26.3800      35.068
4      44.0000      23.4400      86.0000      28.0600      62.0000      25.8900      68.0000      26.5800      32.556
4      46.0000      23.7700      88.0000      28.2700      64.0000      26.1700      70.0000      26.8300      33.276
4      48.0000      24.0600      90.0000      28.5100      66.0000      26.3800      72.0000      26.9000      33.404
4      50.0000      24.3200      92.0000      28.7000      68.0000      26.5800      74.0000      26.9900      33.408
4      52.0000      24.5400      94.0000      28.8800      70.0000      26.8300      76.0000      27.1800      34.682
4      54.0000      24.7400      96.0000      29.1400      72.0000      26.9000      78.0000      27.3800      36.538
4      56.0000      25.0400      98.0000      29.3400      74.0000      26.9900      80.0000      27.5900      36.802
4      58.0000      25.2100     100.0000      29.5600      76.0000      27.1800      82.0000      27.7100      36.640
4      60.0000      25.5600     102.0000      29.7800      78.0000      27.3800      84.0000      27.8400      36.995
4      62.0000      25.8900     104.0000      30.0000      80.0000      27.5900      86.0000      28.0600      39.201
4      64.0000      26.1700     106.0000      30.2200      82.0000      27.7100      88.0000      28.2700      38.903
4      66.0000      26.3800     108.0000      30.4900      84.0000      27.8400      90.0000      28.5100      37.148
4      68.0000      26.5800     110.0000      30.7000      86.0000      28.0600      92.0000      28.7000      35.209
4       0.0000      17.4600      42.0000      23.1200      20.0000      19.2800      22.0000      19.6400      116.67
4       2.0000      17.1700      44.0000      23.4400      22.0000      19.6400      24.0000      20.0300      106.44
4       4.0000      17.3200      46.0000      23.7700      24.0000      20.0300      26.0000      20.4300      108.41
4       6.0000      17.4900      48.0000      24.0600      26.0000      20.4300      28.0000      20.8400      104.66
4       8.0000      17.5800      50.0000      24.3200      28.0000      20.8400      30.0000      21.1900      115.35
4      10.0000      17.8200      52.0000      24.5400      30.0000      21.1900      32.0000      21.4800      119.28
4      12.0000      18.0700      54.0000      24.7400      32.0000      21.4800      34.0000      21.8100      110.30
4      14.0000      18.3400      56.0000      25.0400      34.0000      21.8100      36.0000      22.1400      106.35
4      16.0000      18.6500      58.0000      25.2100      36.0000      22.1400      38.0000      22.4700      102.17
4      18.0000      18.9400      60.0000      25.5600      38.0000      22.4700      40.0000      22.7900      100.22
4      20.0000      19.2800      62.0000      25.8900      40.0000      22.7900      42.0000      23.1200      95.495
4      22.0000      19.6400      64.0000      26.1700      42.0000      23.1200      44.0000      23.4400      82.685
4      24.0000      20.0300      66.0000      26.3800      44.0000      23.4400      46.0000      23.7700      78.947
4      26.0000      20.4300      68.0000      26.5800      46.0000      23.7700      48.0000      24.0600      71.461
4      28.0000      20.8400      70.0000      26.8300      48.0000      24.0600      50.0000      24.3200      68.574
4      30.0000      21.1900      72.0000      26.9000      50.0000      24.3200      52.0000      24.5400      61.675
4      32.0000      21.4800      74.0000      26.9900      52.0000      24.5400      54.0000      24.7400      58.523
4      34.0000      21.8100      76.0000      27.1800      54.0000      24.7400      56.0000      25.0400      50.538
4      36.0000      22.1400      78.0000      27.3800      56.0000      25.0400      58.0000      25.2100      50.923
4      38.0000      22.4700      80.0000      27.5900      58.0000      25.2100      60.0000      25.5600      47.879
4      40.0000      22.7900      82.0000      27.7100      60.0000      25.5600      62.0000      25.8900      40.681
4      42.0000      23.1200      84.0000      27.8400      62.0000      25.8900      64.0000      26.1700      31.746
4      44.0000      23.4400      86.0000      28.0600      64.0000      26.1700      66.0000      26.3800      31.811
4      46.0000      23.7700      88.0000      28.2700      66.0000      26.3800      68.0000      26.5800      33.701
4      48.0000      24.0600      90.0000      28.5100      68.0000      26.5800      70.0000      26.8300      32.839
4      50.0000      24.3200      92.0000      28.7000      70.0000      26.8300      72.0000      26.9000      31.845
4      52.0000      24.5400      94.0000      28.8800      72.0000      26.9000      74.0000      26.9900      34.164
4      54.0000      24.7400      96.0000      29.1400      74.0000      26.9900      76.0000      27.1800      37.465
4      56.0000      25.0400      98.0000      29.3400      76.0000      27.1800      78.0000      27.3800      38.157
4      58.0000      25.2100     100.0000      29.5600      78.0000      27.3800      80.0000      27.5900      35.505
4      60.0000      25.5600     102.0000      29.7800      80.0000      27.5900      82.0000      27.7100      36.672
4      62.0000      25.8900     104.0000      30.0000      82.0000      27.7100      84.0000      27.8400      39.293
4      64.0000      26.1700     106.0000      30.2200      84.0000      27.8400      86.0000      28.0600      42.211
4      66.0000      26.3800     108.0000      30.4900      86.0000      28.0600      88.0000      28.2700      37.077
4      68.0000      26.5800     110.0000      30.7000      88.0000      28.2700      90.0000      28.5100      34.075
4      12.0000      18.0700       0.0000      17.4600      36.0000      22.1400      48.0000      24.0600      143.19
4      14.0000      18.3400       2.0000      17.1700      38.0000      22.4700      50.0000      24.3200      140.53
4      16.0000      18.6500       4.0000      17.3200      40.0000      22.7900      52.0000      24.5400      132.97
4      18.0000      18.9400       6.0000      17.4900      42.0000      23.1200      54.0000      24.7400      124.61
4      20.0000      19.2800       8.0000      17.5800      44.0000      23.4400      56.0000      25.0400      113.70
4      22.0000      19.6400      10.0000      17.8200      46.0000      23.7700      58.0000      25.2100      101.18
4      24.0000      20.0300      12.0000      18.0700      48.0000      24.0600      60.0000      25.5600      89.808
4      26.0000      20.4300      14.0000      18.3400      50.0000      24.3200      62.0000      25.8900      77.381
4      28.0000      20.8400      16.0000      18.6500      52.0000      24.5400      64.0000      26.1700      65.644
4      30.0000      21.1900      18.0000      18.9400      54.0000      24.7400      66.0000      26.3800      56.188
4      32.0000      21.4800      20.0000      19.2800      56.0000      25.0400      68.0000      26.5800      50.693
4      34.0000      21.8100      22.0000      19.6400      58.0000      25.2100      70.0000      26.8300      44.181
4      36.0000      22.1400      24.0000      20.0300      60.0000      25.5600      72.0000      26.9000      37.703
4      38.0000      22.4700      26.0000      20.4300      62.0000      25.8900      74.0000      26.9900      32.956
4      40.0000      22.7900      28.0000      20.8400      64.0000      26.1700      76.0000      27.1800      31.438
4      42.0000      23.1200      30.0000      21.1900      66.0000      26.3800      78.0000      27.3800      30.064
4      44.0000      23.4400      32.0000      21.4800      68.0000      26.5800      80.0000      27.5900      28.052
4      46.0000      23.7700      34.0000      21.8100      70.0000      26.8300      82.0000      27.7100      27.434
[truncated: 1,563,238 more chars]
