# Supplementary material for: Integrated geoelectrical and geological data sets for shallow structure characterization of the southern margin of the Krzeszowice Graben (Southern Poland)
Source: Data Brief. 2019 Jun 20;25:104157. doi: 10.1016/j.dib.2019.104157 (PMC6624450; doi:10.1016/j.dib.2019.104157)
Supplement: Supplementary file 1 [file mmc1.zip › Appendix A/Field data/INV/smooth/NWG-3-combined_array.INV]

NWG-3-mix
      2.0000
11
0
Type of measurement (0=resistivity,1=resistance)
0
1900
2
0
    4       2.0000      21.2600       0.0000      21.0800       4.0000      21.6900       6.0000      21.9800      561.37
    4       4.0000      21.6900       2.0000      21.2600       6.0000      21.9800       8.0000      22.3500      531.51
    4       6.0000      21.9800       4.0000      21.6900       8.0000      22.3500      10.0000      22.7400      400.73
    4       8.0000      22.3500       6.0000      21.9800      10.0000      22.7400      12.0000      23.0400      383.24
    4      10.0000      22.7400       8.0000      22.3500      12.0000      23.0400      14.0000      23.3800      272.63
    4      12.0000      23.0400      10.0000      22.7400      14.0000      23.3800      16.0000      23.6500      231.36
    4      16.0000      23.6500      14.0000      23.3800      18.0000      23.7900      20.0000      23.9600      231.02
    4      18.0000      23.7900      16.0000      23.6500      20.0000      23.9600      22.0000      24.1500      448.46
    4      20.0000      23.9600      18.0000      23.7900      22.0000      24.1500      24.0000      24.4100      384.79
    4      22.0000      24.1500      20.0000      23.9600      24.0000      24.4100      26.0000      24.6100      563.94
    4      26.0000      24.6100      24.0000      24.4100      28.0000      24.8300      30.0000      25.0600      643.18
    4      38.0000      25.5900      36.0000      25.4700      40.0000      25.5300      42.0000      25.5400      388.77
    4      40.0000      25.5300      38.0000      25.5900      42.0000      25.5400      44.0000      25.5000      413.03
    4      42.0000      25.5400      40.0000      25.5300      44.0000      25.5000      46.0000      25.5000      403.60
    4      44.0000      25.5000      42.0000      25.5400      46.0000      25.5000      48.0000      25.4500      244.33
    4      46.0000      25.5000      44.0000      25.5000      48.0000      25.4500      50.0000      25.4700      169.01
    4      48.0000      25.4500      46.0000      25.5000      50.0000      25.4700      52.0000      25.4700      133.46
    4      50.0000      25.4700      48.0000      25.4500      52.0000      25.4700      54.0000      25.5000      80.681
    4      52.0000      25.4700      50.0000      25.4700      54.0000      25.5000      56.0000      25.5600      55.125
    4      54.0000      25.5000      52.0000      25.4700      56.0000      25.5600      58.0000      25.6000      40.767
    4      56.0000      25.5600      54.0000      25.5000      58.0000      25.6000      60.0000      25.6600      56.676
    4      58.0000      25.6000      56.0000      25.5600      60.0000      25.6600      62.0000      25.7400      51.260
    4      64.0000      25.8100      62.0000      25.7400      66.0000      25.8900      68.0000      26.1200      52.118
    4      74.0000      26.3600      72.0000      26.3300      76.0000      26.5100      78.0000      26.6300      286.83
    4      76.0000      26.5100      74.0000      26.3600      78.0000      26.6300      80.0000      26.7700      246.59
    4      78.0000      26.6300      76.0000      26.5100      80.0000      26.7700      82.0000      26.9200      249.79
    4      82.0000      26.9200      80.0000      26.7700      84.0000      27.1000      86.0000      27.3100      282.97
    4      84.0000      27.1000      82.0000      26.9200      86.0000      27.3100      88.0000      27.3900      233.97
    4      86.0000      27.3100      84.0000      27.1000      88.0000      27.3900      90.0000      27.5700      251.38
    4      88.0000      27.3900      86.0000      27.3100      90.0000      27.5700      92.0000      27.7400      218.32
    4      90.0000      27.5700      88.0000      27.3900      92.0000      27.7400      94.0000      27.9100      193.02
    4      92.0000      27.7400      90.0000      27.5700      94.0000      27.9100      96.0000      28.1000      147.39
    4      94.0000      27.9100      92.0000      27.7400      96.0000      28.1000      98.0000      28.2400      180.49
    4     100.0000      28.4000      98.0000      28.2400     102.0000      28.5700     104.0000      28.8200      310.77
    4     102.0000      28.5700     100.0000      28.4000     104.0000      28.8200     106.0000      28.9100      242.49
    4     104.0000      28.8200     102.0000      28.5700     106.0000      28.9100     108.0000      29.1200      248.71
    4       0.0000      21.0800       6.0000      21.9800       2.0000      21.2600       4.0000      21.6900      535.51
    4       2.0000      21.2600       8.0000      22.3500       4.0000      21.6900       6.0000      21.9800      475.29
    4       4.0000      21.6900      10.0000      22.7400       6.0000      21.9800       8.0000      22.3500      448.13
    4       6.0000      21.9800      12.0000      23.0400       8.0000      22.3500      10.0000      22.7400      363.36
    4       8.0000      22.3500      14.0000      23.3800      10.0000      22.7400      12.0000      23.0400      323.75
    4      10.0000      22.7400      16.0000      23.6500      12.0000      23.0400      14.0000      23.3800      276.34
    4      12.0000      23.0400      18.0000      23.7900      14.0000      23.3800      16.0000      23.6500      260.29
    4      14.0000      23.3800      20.0000      23.9600      16.0000      23.6500      18.0000      23.7900      353.47
    4      16.0000      23.6500      22.0000      24.1500      18.0000      23.7900      20.0000      23.9600      338.50
    4      18.0000      23.7900      24.0000      24.4100      20.0000      23.9600      22.0000      24.1500      495.72
    4      20.0000      23.9600      26.0000      24.6100      22.0000      24.1500      24.0000      24.4100      395.65
    4      22.0000      24.1500      28.0000      24.8300      24.0000      24.4100      26.0000      24.6100      569.99
    4      24.0000      24.4100      30.0000      25.0600      26.0000      24.6100      28.0000      24.8300      684.78
    4      32.0000      25.1900      38.0000      25.5900      34.0000      25.3500      36.0000      25.4700      345.82
    4      34.0000      25.3500      40.0000      25.5300      36.0000      25.4700      38.0000      25.5900      316.48
    4      36.0000      25.4700      42.0000      25.5400      38.0000      25.5900      40.0000      25.5300      348.75
    4      38.0000      25.5900      44.0000      25.5000      40.0000      25.5300      42.0000      25.5400      357.25
    4      40.0000      25.5300      46.0000      25.5000      42.0000      25.5400      44.0000      25.5000      292.44
    4      42.0000      25.5400      48.0000      25.4500      44.0000      25.5000      46.0000      25.5000      268.18
    4      44.0000      25.5000      50.0000      25.4700      46.0000      25.5000      48.0000      25.4500      180.14
    4      46.0000      25.5000      52.0000      25.4700      48.0000      25.4500      50.0000      25.4700      127.91
    4      48.0000      25.4500      54.0000      25.5000      50.0000      25.4700      52.0000      25.4700      96.352
    4      50.0000      25.4700      56.0000      25.5600      52.0000      25.4700      54.0000      25.5000      60.324
    4      52.0000      25.4700      58.0000      25.6000      54.0000      25.5000      56.0000      25.5600      56.983
    4      54.0000      25.5000      60.0000      25.6600      56.0000      25.5600      58.0000      25.6000      51.488
    4      56.0000      25.5600      62.0000      25.7400      58.0000      25.6000      60.0000      25.6600      55.869
    4      60.0000      25.6600      66.0000      25.8900      62.0000      25.7400      64.0000      25.8100      50.317
    4      70.0000      26.2000      76.0000      26.5100      72.0000      26.3300      74.0000      26.3600      216.36
    4      72.0000      26.3300      78.0000      26.6300      74.0000      26.3600      76.0000      26.5100      226.04
    4      74.0000      26.3600      80.0000      26.7700      76.0000      26.5100      78.0000      26.6300      218.07
    4      76.0000      26.5100      82.0000      26.9200      78.0000      26.6300      80.0000      26.7700      253.32
    4      78.0000      26.6300      84.0000      27.1000      80.0000      26.7700      82.0000      26.9200      223.43
    4      80.0000      26.7700      86.0000      27.3100      82.0000      26.9200      84.0000      27.1000      259.08
    4      82.0000      26.9200      88.0000      27.3900      84.0000      27.1000      86.0000      27.3100      236.46
    4      84.0000      27.1000      90.0000      27.5700      86.0000      27.3100      88.0000      27.3900      197.51
    4      86.0000      27.3100      92.0000      27.7400      88.0000      27.3900      90.0000      27.5700      194.51
    4      88.0000      27.3900      94.0000      27.9100      90.0000      27.5700      92.0000      27.7400      167.45
    4      90.0000      27.5700      96.0000      28.1000      92.0000      27.7400      94.0000      27.9100      155.39
    4     100.0000      28.4000     106.0000      28.9100     102.0000      28.5700     104.0000      28.8200      208.78
    4       2.0000      21.2600       0.0000      21.0800       6.0000      21.9800       8.0000      22.3500      490.02
    4       4.0000      21.6900       2.0000      21.2600       8.0000      22.3500      10.0000      22.7400      510.46
    4       6.0000      21.9800       4.0000      21.6900      10.0000      22.7400      12.0000      23.0400      358.72
    4       8.0000      22.3500       6.0000      21.9800      12.0000      23.0400      14.0000      23.3800      357.65
    4      10.0000      22.7400       8.0000      22.3500      14.0000      23.3800      16.0000      23.6500      303.95
    4      12.0000      23.0400      10.0000      22.7400      16.0000      23.6500      18.0000      23.7900      308.58
    4      14.0000      23.3800      12.0000      23.0400      18.0000      23.7900      20.0000      23.9600      298.45
    4      16.0000      23.6500      14.0000      23.3800      20.0000      23.9600      22.0000      24.1500      343.74
    4      18.0000      23.7900      16.0000      23.6500      22.0000      24.1500      24.0000      24.4100      456.55
    4      20.0000      23.9600      18.0000      23.7900      24.0000      24.4100      26.0000      24.6100      505.36
    4      22.0000      24.1500      20.0000      23.9600      26.0000      24.6100      28.0000      24.8300      614.28
    4      24.0000      24.4100      22.0000      24.1500      28.0000      24.8300      30.0000      25.0600      352.45
    4      26.0000      24.6100      24.0000      24.4100      30.0000      25.0600      32.0000      25.1900      681.71
    4      28.0000      24.8300      26.0000      24.6100      32.0000      25.1900      34.0000      25.3500      706.44
    4      30.0000      25.0600      28.0000      24.8300      34.0000      25.3500      36.0000      25.4700      325.08
    4      32.0000      25.1900      30.0000      25.0600      36.0000      25.4700      38.0000      25.5900      366.17
    4      34.0000      25.3500      32.0000      25.1900      38.0000      25.5900      40.0000      25.5300      452.50
    4      36.0000      25.4700      34.0000      25.3500      40.0000      25.5300      42.0000      25.5400      251.38
    4      38.0000      25.5900      36.0000      25.4700      42.0000      25.5400      44.0000      25.5000      306.28
    4      40.0000      25.5300      38.0000      25.5900      44.0000      25.5000      46.0000      25.5000      435.16
    4      42.0000      25.5400      40.0000      25.5300      46.0000      25.5000      48.0000      25.4500      279.94
    4      44.0000      25.5000      42.0000      25.5400      48.0000      25.4500      50.0000      25.4700      202.76
    4      46.0000      25.5000      44.0000      25.5000      50.0000      25.4700      52.0000      25.4700      140.47
    4      48.0000      25.4500      46.0000      25.5000      52.0000      25.4700      54.0000      25.5000      74.865
    4      50.0000      25.4700      48.0000      25.4500      54.0000      25.5000      56.0000      25.5600      65.029
    4      52.0000      25.4700      50.0000      25.4700      56.0000      25.5600      58.0000      25.6000      53.872
    4      54.0000      25.5000      52.0000      25.4700      58.0000      25.6000      60.0000      25.6600      32.406
    4      58.0000      25.6000      56.0000      25.5600      62.0000      25.7400      64.0000      25.8100      37.778
    4      66.0000      25.8900      64.0000      25.8100      70.0000      26.2000      72.0000      26.3300      41.421
    4      68.0000      26.1200      66.0000      25.8900      72.0000      26.3300      74.0000      26.3600      57.994
    4      70.0000      26.2000      68.0000      26.1200      74.0000      26.3600      76.0000      26.5100      84.346
    4      72.0000      26.3300      70.0000      26.2000      76.0000      26.5100      78.0000      26.6300      95.447
    4      74.0000      26.3600      72.0000      26.3300      78.0000      26.6300      80.0000      26.7700      126.35
    4      76.0000      26.5100      74.0000      26.3600      80.0000      26.7700      82.0000      26.9200      131.49
    4      78.0000      26.6300      76.0000      26.5100      82.0000      26.9200      84.0000      27.1000      224.46
    4      80.0000      26.7700      78.0000      26.6300      84.0000      27.1000      86.0000      27.3100      272.75
    4      82.0000      26.9200      80.0000      26.7700      86.0000      27.3100      88.0000      27.3900      227.14
    4      84.0000      27.1000      82.0000      26.9200      88.0000      27.3900      90.0000      27.5700      245.04
    4      86.0000      27.3100      84.0000      27.1000      90.0000      27.5700      92.0000      27.7400      232.25
    4      88.0000      27.3900      86.0000      27.3100      92.0000      27.7400      94.0000      27.9100      145.48
    4      90.0000      27.5700      88.0000      27.3900      94.0000      27.9100      96.0000      28.1000      104.50
    4      92.0000      27.7400      90.0000      27.5700      96.0000      28.1000      98.0000      28.2400      108.24
    4      94.0000      27.9100      92.0000      27.7400      98.0000      28.2400     100.0000      28.4000      86.493
    4      96.0000      28.1000      94.0000      27.9100     100.0000      28.4000     102.0000      28.5700      103.56
    4      98.0000      28.2400      96.0000      28.1000     102.0000      28.5700     104.0000      28.8200      90.603
    4     100.0000      28.4000      98.0000      28.2400     104.0000      28.8200     106.0000      28.9100      78.345
    4     102.0000      28.5700     100.0000      28.4000     106.0000      28.9100     108.0000      29.1200      70.721
    4       4.0000      21.6900       0.0000      21.0800       8.0000      22.3500      12.0000      23.0400      461.28
    4       6.0000      21.9800       2.0000      21.2600      10.0000      22.7400      14.0000      23.3800      361.58
    4       8.0000      22.3500       4.0000      21.6900      12.0000      23.0400      16.0000      23.6500      347.17
    4      10.0000      22.7400       6.0000      21.9800      14.0000      23.3800      18.0000      23.7900      348.40
    4      12.0000      23.0400       8.0000      22.3500      16.0000      23.6500      20.0000      23.9600      353.23
    4      14.0000      23.3800      10.0000      22.7400      18.0000      23.7900      22.0000      24.1500      361.60
    4      16.0000      23.6500      12.0000      23.0400      20.0000      23.9600      24.0000      24.4100      366.64
    4      18.0000      23.7900      14.0000      23.3800      22.0000      24.1500      26.0000      24.6100      438.86
    4      20.0000      23.9600      16.0000      23.6500      24.0000      24.4100      28.0000      24.8300      492.04
    4      22.0000      24.1500      18.0000      23.7900      26.0000      24.6100      30.0000      25.0600      528.00
    4      24.0000      24.4100      20.0000      23.9600      28.0000      24.8300      32.0000      25.1900      395.66
    4      26.0000      24.6100      22.0000      24.1500      30.0000      25.0600      34.0000      25.3500      524.86
    4      28.0000      24.8300      24.0000      24.4100      32.0000      25.1900      36.0000      25.4700      499.52
    4      30.0000      25.0600      26.0000      24.6100      34.0000      25.3500      38.0000      25.5900      314.91
    4      32.0000      25.1900      28.0000      24.8300      36.0000      25.4700      40.0000      25.5300      424.49
    4      34.0000      25.3500      30.0000      25.0600      38.0000      25.5900      42.0000      25.5400      474.33
    4      36.0000      25.4700      32.0000      25.1900      40.0000      25.5300      44.0000      25.5000      270.97
    4      38.0000      25.5900      34.0000      25.3500      42.0000      25.5400      46.0000      25.5000      259.02
    4      40.0000      25.5300      36.0000      25.4700      44.0000      25.5000      48.0000      25.4500      346.43
    4      42.0000      25.5400      38.0000      25.5900      46.0000      25.5000      50.0000      25.4700      255.62
    4      44.0000      25.5000      40.0000      25.5300      48.0000      25.4500      52.0000      25.4700      186.86
    4      46.0000      25.5000      42.0000      25.5400      50.0000      25.4700      54.0000      25.5000      124.17
    4      48.0000      25.4500      44.0000      25.5000      52.0000      25.4700      56.0000      25.5600      76.773
    4      50.0000      25.4700      46.0000      25.5000      54.0000      25.5000      58.0000      25.6000      67.489
    4      52.0000      25.4700      48.0000      25.4500      56.0000      25.5600      60.0000      25.6600      57.674
    4      54.0000      25.5000      50.0000      25.4700      58.0000      25.6000      62.0000      25.7400      38.814
    4      56.0000      25.5600      52.0000      25.4700      60.0000      25.6600      64.0000      25.8100      37.507
    4      58.0000      25.6000      54.0000      25.5000      62.0000      25.7400      66.0000      25.8900      42.503
    4      60.0000      25.6600      56.0000      25.5600      64.0000      25.8100      68.0000      26.1200      38.395
    4      62.0000      25.7400      58.0000      25.6000      66.0000      25.8900      70.0000      26.2000      30.144
    4      66.0000      25.8900      62.0000      25.7400      70.0000      26.2000      74.0000      26.3600      29.697
    4      68.0000      26.1200      64.0000      25.8100      72.0000      26.3300      76.0000      26.5100      40.097
    4      70.0000      26.2000      66.0000      25.8900      74.0000      26.3600      78.0000      26.6300      55.694
    4      72.0000      26.3300      68.0000      26.1200      76.0000      26.5100      80.0000      26.7700      67.205
    4      74.0000      26.3600      70.0000      26.2000      78.0000      26.6300      82.0000      26.9200      97.121
    4      76.0000      26.5100      72.0000      26.3300      80.0000      26.7700      84.0000      27.1000      122.18
    4      78.0000      26.6300      74.0000      26.3600      82.0000      26.9200      86.0000      27.3100      179.24
    4      80.0000      26.7700      76.0000      26.5100      84.0000      27.1000      88.0000      27.3900      212.47
    4      82.0000      26.9200      78.0000      26.6300      86.0000      27.3100      90.0000      27.5700      200.81
    4      84.0000      27.1000      80.0000      26.7700      88.0000      27.3900      92.0000      27.7400      210.72
    4      86.0000      27.3100      82.0000      26.9200      90.0000      27.5700      94.0000      27.9100      189.14
    4      88.0000      27.3900      84.0000      27.1000      92.0000      27.7400      96.0000      28.1000      120.75
    4      90.0000      27.5700      86.0000      27.3100      94.0000      27.9100      98.0000      28.2400      91.097
    4      92.0000      27.7400      88.0000      27.3900      96.0000      28.1000     100.0000      28.4000      92.470
    4      94.0000      27.9100      90.0000      27.5700      98.0000      28.2400     102.0000      28.5700      72.584
    4      96.0000      28.1000      92.0000      27.7400     100.0000      28.4000     104.0000      28.8200      72.572
    4      98.0000      28.2400      94.0000      27.9100     102.0000      28.5700     106.0000      28.9100      65.198
    4     100.0000      28.4000      96.0000      28.1000     104.0000      28.8200     108.0000      29.1200      58.928
    4     102.0000      28.5700      98.0000      28.2400     106.0000      28.9100     110.0000      29.3500      55.437
    4       2.0000      21.2600       0.0000      21.0800       8.0000      22.3500      10.0000      22.7400      447.94
    4       4.0000      21.6900       2.0000      21.2600      10.0000      22.7400      12.0000      23.0400      410.73
    4       6.0000      21.9800       4.0000      21.6900      12.0000      23.0400      14.0000      23.3800      324.62
    4       8.0000      22.3500       6.0000      21.9800      14.0000      23.3800      16.0000      23.6500      361.97
    4      10.0000      22.7400       8.0000      22.3500      16.0000      23.6500      18.0000      23.7900      395.79
    4      12.0000      23.0400      10.0000      22.7400      18.0000      23.7900      20.0000      23.9600      372.51
    4      14.0000      23.3800      12.0000      23.0400      20.0000      23.9600      22.0000      24.1500      432.93
    4      16.0000      23.6500      14.0000      23.3800      22.0000      24.1500      24.0000      24.4100      340.89
    4      18.0000      23.7900      16.0000      23.6500      24.0000      24.4100      26.0000      24.6100      527.09
    4      20.0000      23.9600      18.0000      23.7900      26.0000      24.6100      28.0000      24.8300      453.62
    4      22.0000      24.1500      20.0000      23.9600      28.0000      24.8300      30.0000      25.0600      472.79
    4      24.0000      24.4100      22.0000      24.1500      30.0000      25.0600      32.0000      25.1900      374.66
    4      26.0000      24.6100      24.0000      24.4100      32.0000      25.1900      34.0000      25.3500      412.03
    4      28.0000      24.8300      26.0000      24.6100      34.0000      25.3500      36.0000      25.4700      220.90
    4      30.0000      25.0600      28.0000      24.8300      36.0000      25.4700      38.0000      25.5900      363.83
    4      32.0000      25.1900      30.0000      25.0600      38.0000      25.5900      40.0000      25.5300      581.25
    4      34.0000      25.3500      32.0000      25.1900      40.0000      25.5300      42.0000      25.5400      422.28
    4      36.0000      25.4700      34.0000      25.3500      42.0000      25.5400      44.0000      25.5000      171.69
    4      38.0000      25.5900      36.0000      25.4700      44.0000      25.5000      46.0000      25.5000      284.55
    4      40.0000      25.5300      38.0000      25.5900      46.0000      25.5000      48.0000      25.4500      265.31
    4      42.0000      25.5400      40.0000      25.5300      48.0000      25.4500      50.0000      25.4700      207.49
    4      44.0000      25.5000      42.0000      25.5400      50.0000      25.4700      52.0000      25.4700      147.08
    4      46.0000      25.5000      44.0000      25.5000      52.0000      25.4700      54.0000      25.5000      80.195
    4      48.0000      25.4500      46.0000      25.5000      54.0000      25.5000      56.0000      25.5600      69.703
    4      50.0000      25.4700      48.0000      25.4500      56.0000      25.5600      58.0000      25.6000      66.662
    4      52.0000      25.4700      50.0000      25.4700      58.0000      25.6000      60.0000      25.6600      51.709
    4      54.0000      25.5000      52.0000      25.4700      60.0000      25.6600      62.0000      25.7400      33.076
    4      56.0000      25.5600      54.0000      25.5000      62.0000      25.7400      64.0000      25.8100      43.262
    4      58.0000      25.6000      56.0000      25.5600      64.0000      25.8100      66.0000      25.8900      46.893
    4      60.0000      25.6600      58.0000      25.6000      66.0000      25.8900      68.0000      26.1200      37.590
    4      62.0000      25.7400      60.0000      25.6600      68.0000      26.1200      70.0000      26.2000      24.424
    4      64.0000      25.8100      62.0000      25.7400      70.0000      26.2000      72.0000      26.3300      15.996
    4      70.0000      26.2000      68.0000      26.1200      76.0000      26.5100      78.0000      26.6300      32.566
    4      72.0000      26.3300      70.0000      26.2000      78.0000      26.6300      80.0000      26.7700      52.971
    4      74.0000      26.3600      72.0000      26.3300      80.0000      26.7700      82.0000      26.9200      95.064
    4      76.0000      26.5100      74.0000      26.3600      82.0000      26.9200      84.0000      27.1000      133.45
    4      78.0000      26.6300      76.0000      26.5100      84.0000      27.1000      86.0000      27.3100      149.20
    4      80.0000      26.7700      78.0000      26.6300      86.0000      27.3100      88.0000      27.3900      179.14
    4      82.0000      26.9200      80.0000      26.7700      88.0000      27.3900      90.0000      27.5700      187.93
    4      84.0000      27.1000      82.0000      26.9200      90.0000      27.5700      92.0000      27.7400      186.81
    4      86.0000      27.3100      84.0000      27.1000      92.0000      27.7400      94.0000      27.9100      127.30
    4      88.0000      27.3900      86.0000      27.3100      94.0000      27.9100      96.0000      28.1000      76.801
    4      90.0000      27.5700      88.0000      27.3900      96.0000      28.1000      98.0000      28.2400      83.779
    4      92.0000      27.7400      90.0000      27.5700      98.0000      28.2400     100.0000      28.4000      74.633
    4      94.0000      27.9100      92.0000      27.7400     100.0000      28.4000     102.0000      28.5700      43.976
    4     100.0000      28.4000      98.0000      28.2400     106.0000      28.9100     108.0000      29.1200      40.438
    4       0.0000      21.0800      12.0000      23.0400       4.0000      21.6900       8.0000      22.3500      449.47
    4       2.0000      21.2600      14.0000      23.3800       6.0000      21.9800      10.0000      22.7400      415.39
    4       4.0000      21.6900      16.0000      23.6500       8.0000      22.3500      12.0000      23.0400      400.46
    4       6.0000      21.9800      18.0000      23.7900      10.0000      22.7400      14.0000      23.3800      347.48
    4       8.0000      22.3500      20.0000      23.9600      12.0000      23.0400      16.0000      23.6500      335.70
    4      10.0000      22.7400      22.0000      24.1500      14.0000      23.3800      18.0000      23.7900      367.20
    4      12.0000      23.0400      24.0000      24.4100      16.0000      23.6500      20.0000      23.9600      402.57
    4      14.0000      23.3800      26.0000      24.6100      18.0000      23.7900      22.0000      24.1500      439.37
    4      16.0000      23.6500      28.0000      24.8300      20.0000      23.9600      24.0000      24.4100      389.46
    4      18.0000      23.7900      30.0000      25.0600      22.0000      24.1500      26.0000      24.6100      436.60
    4      20.0000      23.9600      32.0000      25.1900      24.0000      24.4100      28.0000      24.8300      448.05
    4      22.0000      24.1500      34.0000      25.3500      26.0000      24.6100      30.0000      25.0600      393.04
    4      24.0000      24.4100      36.0000      25.4700      28.0000      24.8300      32.0000      25.1900      376.55
    4      26.0000      24.6100      38.0000      25.5900      30.0000      25.0600      34.0000      25.3500      427.66
    4      28.0000      24.8300      40.0000      25.5300      32.0000      25.1900      36.0000      25.4700      318.68
    4      30.0000      25.0600      42.0000      25.5400      34.0000      25.3500      38.0000      25.5900      254.38
    4      32.0000      25.1900      44.0000      25.5000      36.0000      25.4700      40.0000      25.5300      350.68
    4      34.0000      25.3500      46.0000      25.5000      38.0000      25.5900      42.0000      25.5400      340.90
    4      36.0000      25.4700      48.0000      25.4500      40.0000      25.5300      44.0000      25.5000      232.02
    4      38.0000      25.5900      50.0000      25.4700      42.0000      25.5400      46.0000      25.5000      191.58
    4      40.0000      25.5300      52.0000      25.4700      44.0000      25.5000      48.0000      25.4500      191.77
    4      42.0000      25.5400      54.0000      25.5000      46.0000      25.5000      50.0000      25.4700      151.84
    4      44.0000      25.5000      56.0000      25.5600      48.0000      25.4500      52.0000      25.4700      122.02
    4      46.0000      25.5000      58.0000      25.6000      50.0000      25.4700      54.0000      25.5000      85.126
    4      48.0000      25.4500      60.0000      25.6600      52.0000      25.4700      56.0000      25.5600      66.663
    4      50.0000      25.4700      62.0000      25.7400      54.0000      25.5000      58.0000      25.6000      69.286
    4      52.0000      25.4700      64.0000      25.8100      56.0000      25.5600      60.0000      25.6600      62.404
    4      54.0000      25.5000      66.0000      25.8900      58.0000      25.6000      62.0000      25.7400      50.243
    4      56.0000      25.5600      68.0000      26.1200      60.0000      25.6600      64.0000      25.8100      43.005
    4      58.0000      25.6000      70.0000      26.2000      62.0000      25.7400      66.0000      25.8900      44.610
    4      60.0000      25.6600      72.0000      26.3300      64.0000      25.8100      68.0000      26.1200      44.858
    4      62.0000      25.7400      74.0000      26.3600      66.0000      25.8900      70.0000      26.2000      43.401
    4      64.0000      25.8100      76.0000      26.5100      68.0000      26.1200      72.0000      26.3300      42.469
    4      66.0000      25.8900      78.0000      26.6300      70.0000      26.2000      74.0000      26.3600      59.608
    4      68.0000      26.1200      80.0000      26.7700      72.0000      26.3300      76.0000      26.5100      74.334
    4      70.0000      26.2000      82.0000      26.9200      74.0000      26.3600      78.0000      26.6300      98.730
    4      72.0000      26.3300      84.0000      27.1000      76.0000      26.5100      80.0000      26.7700      114.65
    4      74.0000      26.3600      86.0000      27.3100      78.0000      26.6300      82.0000      26.9200      120.38
    4      76.0000      26.5100      88.0000      27.3900      80.0000      26.7700      84.0000      27.1000      132.39
    4      78.0000      26.6300      90.0000      27.5700      82.0000      26.9200      86.0000      27.3100      147.13
    4      80.0000      26.7700      92.0000      27.7400      84.0000      27.1000      88.0000      27.3900      134.37
    4      82.0000      26.9200      94.0000      27.9100      86.0000      27.3100      90.0000      27.5700      121.36
    4      84.0000      27.1000      96.0000      28.1000      88.0000      27.3900      92.0000      27.7400      128.05
    4      86.0000      27.3100      98.0000      28.2400      90.0000      27.5700      94.0000      27.9100      111.14
    4      88.0000      27.3900     100.0000      28.4000      92.0000      27.7400      96.0000      28.1000      83.763
    4      90.0000      27.5700     102.0000      28.5700      94.0000      27.9100      98.0000      28.2400      70.492
    4      92.0000      27.7400     104.0000      28.8200      96.0000      28.1000     100.0000      28.4000      70.113
    4      94.0000      27.9100     106.0000      28.9100      98.0000      28.2400     102.0000      28.5700      62.256
    4      96.0000      28.1000     108.0000      29.1200     100.0000      28.4000     104.0000      28.8200      63.407
    4      98.0000      28.2400     110.0000      29.3500     102.0000      28.5700     106.0000      28.9100      69.685
    4       2.0000      21.2600       0.0000      21.0800      10.0000      22.7400      12.0000      23.0400      344.01
    4       4.0000      21.6900       2.0000      21.2600      12.0000      23.0400      14.0000      23.3800      352.90
    4       6.0000      21.9800       4.0000      21.6900      14.0000      23.3800      16.0000      23.6500      312.17
    4       8.0000      22.3500       6.0000      21.9800      16.0000      23.6500      18.0000      23.7900      446.83
    4      10.0000      22.7400       8.0000      22.3500      18.0000      23.7900      20.0000      23.9600      456.40
    4      12.0000      23.0400      10.0000      22.7400      20.0000      23.9600      22.0000      24.1500      517.12
    4      14.0000      23.3800      12.0000      23.0400      22.0000      24.1500      24.0000      24.4100      402.13
    4      16.0000      23.6500      14.0000      23.3800      24.0000      24.4100      26.0000      24.6100      373.63
    4      18.0000      23.7900      16.0000      23.6500      26.0000      24.6100      28.0000      24.8300      437.05
    4      20.0000      23.9600      18.0000      23.7900      28.0000      24.8300      30.0000      25.0600      352.22
    4      22.0000      24.1500      20.0000      23.9600      30.0000      25.0600      32.0000      25.1900      508.05
    4      24.0000      24.4100      22.0000      24.1500      32.0000      25.1900      34.0000      25.3500      262.63
    4      26.0000      24.6100      24.0000      24.4100      34.0000      25.3500      36.0000      25.4700      185.52
    4      28.0000      24.8300      26.0000      24.6100      36.0000      25.4700      38.0000      25.5900      359.61
    4      30.0000      25.0600      28.0000      24.8300      38.0000      25.5900      40.0000      25.5300      523.56
    4      32.0000      25.1900      30.0000      25.0600      40.0000      25.5300      42.0000      25.5400      476.40
    4      34.0000      25.3500      32.0000      25.1900      42.0000      25.5400      44.0000      25.5000      265.33
    4      36.0000      25.4700      34.0000      25.3500      44.0000      25.5000      46.0000      25.5000      148.12
    4      38.0000      25.5900      36.0000      25.4700      46.0000      25.5000      48.0000      25.4500      189.23
    4      40.0000      25.5300      38.0000      25.5900      48.0000      25.4500      50.0000      25.4700      209.79
    4      42.0000      25.5400      40.0000      25.5300      50.0000      25.4700      52.0000      25.4700      147.97
    4      44.0000      25.5000      42.0000      25.5400      52.0000      25.4700      54.0000      25.5000      85.727
    4      46.0000      25.5000      44.0000      25.5000      54.0000      25.5000      56.0000      25.5600      94.279
    4      48.0000      25.4500      46.0000      25.5000      56.0000      25.5600      58.0000      25.6000      78.077
    4      50.0000      25.4700      48.0000      25.4500      58.0000      25.6000      60.0000      25.6600      71.183
    4      52.0000      25.4700      50.0000      25.4700      60.0000      25.6600      62.0000      25.7400      56.298
    4      54.0000      25.5000      52.0000      25.4700      62.0000      25.7400      64.0000      25.8100      38.730
    4      56.0000      25.5600      54.0000      25.5000      64.0000      25.8100      66.0000      25.8900      55.662
    4      58.0000      25.6000      56.0000      25.5600      66.0000      25.8900      68.0000      26.1200      49.679
    4      60.0000      25.6600      58.0000      25.6000      68.0000      26.1200      70.0000      26.2000      31.506
    4      62.0000      25.7400      60.0000      25.6600      70.0000      26.2000      72.0000      26.3300      21.291
    4      64.0000      25.8100      62.0000      25.7400      72.0000      26.3300      74.0000      26.3600      18.650
    4      66.0000      25.8900      64.0000      25.8100      74.0000      26.3600      76.0000      26.5100      21.042
    4      68.0000      26.1200      66.0000      25.8900      76.0000      26.5100      78.0000      26.6300      18.671
    4      70.0000      26.2000      68.0000      26.1200      78.0000      26.6300      80.0000      26.7700      24.149
    4      72.0000      26.3300      70.0000      26.2000      80.0000      26.7700      82.0000      26.9200      44.403
    4      74.0000      26.3600      72.0000      26.3300      82.0000      26.9200      84.0000      27.1000      108.95
    4      76.0000      26.5100      74.0000      26.3600      84.0000      27.1000      86.0000      27.3100      104.52
    4      78.0000      26.6300      76.0000      26.5100      86.0000      27.3100      88.0000      27.3900      105.65
    4      80.0000      26.7700      78.0000      26.6300      88.0000      27.3900      90.0000      27.5700      143.63
    4      82.0000      26.9200      80.0000      26.7700      90.0000      27.5700      92.0000      27.7400      138.31
    4      84.0000      27.1000      82.0000      26.9200      92.0000      27.7400      94.0000      27.9100      103.54
    4      86.0000      27.3100      84.0000      27.1000      94.0000      27.9100      96.0000      28.1000      73.156
    4      88.0000      27.3900      86.0000      27.3100      96.0000      28.1000      98.0000      28.2400      64.004
    4      90.0000      27.5700      88.0000      27.3900      98.0000      28.2400     100.0000      28.4000      67.033
    4      92.0000      27.7400      90.0000      27.5700     100.0000      28.4000     102.0000      28.5700      56.468
    4      94.0000      27.9100      92.0000      27.7400     102.0000      28.5700     104.0000      28.8200      37.493
    4      96.0000      28.1000      94.0000      27.9100     104.0000      28.8200     106.0000      28.9100      33.266
    4      98.0000      28.2400      96.0000      28.1000     106.0000      28.9100     108.0000      29.1200      34.390
    4     100.0000      28.4000      98.0000      28.2400     108.0000      29.1200     110.0000      29.3500      38.259
    4       6.0000      21.9800       0.0000      21.0800      12.0000      23.0400      18.0000      23.7900      330.46
    4       8.0000      22.3500       2.0000      21.2600      14.0000      23.3800      20.0000      23.9600      383.95
    4      10.0000      22.7400       4.0000      21.6900      16.0000      23.6500      22.0000      24.1500      460.50
    4      12.0000      23.0400       6.0000      21.9800      18.0000      23.7900      24.0000      24.4100      475.83
    4      14.0000      23.3800       8.0000      22.3500      20.0000      23.9600      26.0000      24.6100      466.56
    4      16.0000      23.6500      10.0000      22.7400      22.0000      24.1500      28.0000      24.8300      375.07
    4      18.0000      23.7900      12.0000      23.0400      24.0000      24.4100      30.0000      25.0600      412.71
    4      20.0000      23.9600      14.0000      23.3800      26.0000      24.6100      32.0000      25.1900      387.33
    4      22.0000      24.1500      16.0000      23.6500      28.0000      24.8300      34.0000      25.3500      411.86
    4      24.0000      24.4100      18.0000      23.7900      30.0000      25.0600      36.0000      25.4700      338.97
    4      26.0000      24.6100      20.0000      23.9600      32.0000      25.1900      38.0000      25.5900      312.64
    4      28.0000      24.8300      22.0000      24.1500      34.0000      25.3500      40.0000      25.5300      289.80
    4      30.0000      25.0600      24.0000      24.4100      36.0000      25.4700      42.0000      25.5400      404.27
    4      32.0000      25.1900      26.0000      24.6100      38.0000      25.5900      44.0000      25.5000      465.81
    4      34.0000      25.3500      28.0000      24.8300      40.0000      25.5300      46.0000      25.5000      352.02
    4      36.0000      25.4700      30.0000      25.0600      42.0000      25.5400      48.0000      25.4500      195.51
    4      38.0000      25.5900      32.0000      25.1900      44.0000      25.5000      50.0000      25.4700      196.78
    4      40.0000      25.5300      34.0000      25.3500      46.0000      25.5000      52.0000      25.4700      190.94
    4      42.0000      25.5400      36.0000      25.4700      48.0000      25.4500      54.0000      25.5000      168.44
    4      44.0000      25.5000      38.0000      25.5900      50.0000      25.4700      56.0000      25.5600      129.74
    4      46.0000      25.5000      40.0000      25.5300      52.0000      25.4700      58.0000      25.6000      98.865
    4      48.0000      25.4500      42.0000      25.5400      54.0000      25.5000      60.0000      25.6600      92.479
    4      50.0000      25.4700      44.0000      25.5000      56.0000      25.5600      62.0000      25.7400      83.280
    4      52.0000      25.4700      46.0000      25.5000      58.0000      25.6000      64.0000      25.8100      68.000
    4      54.0000      25.5000      48.0000      25.4500      60.0000      25.6600      66.0000      25.8900      52.889
    4      56.0000      25.5600      50.0000      25.4700      62.0000      25.7400      68.0000      26.1200      50.559
    4      58.0000      25.6000      52.0000      25.4700      64.0000      25.8100      70.0000      26.2000      48.251
    4      60.0000      25.6600      54.0000      25.5000      66.0000      25.8900      72.0000      26.3300      39.414
    4      62.0000      25.7400      56.0000      25.5600      68.0000      26.1200      74.0000      26.3600      28.144
    4      64.0000      25.8100      58.0000      25.6000      70.0000      26.2000      76.0000      26.5100      22.433
    4      66.0000      25.8900      60.0000      25.6600      72.0000      26.3300      78.0000      26.6300      22.348
    4      68.0000      26.1200      62.0000      25.7400      74.0000      26.3600      80.0000      26.7700      22.761
    4      70.0000      26.2000      64.0000      25.8100      76.0000      26.5100      82.0000      26.9200      24.925
    4      72.0000      26.3300      66.0000      25.8900      78.0000      26.6300      84.0000      27.1000      37.437
    4      74.0000      26.3600      68.0000      26.1200      80.0000      26.7700      86.0000      27.3100      70.099
    4      76.0000      26.5100      70.0000      26.2000      82.0000      26.9200      88.0000      27.3900      98.983
    4      78.0000      26.6300      72.0000      26.3300      84.0000      27.1000      90.0000      27.5700      110.91
    4      80.0000      26.7700      74.0000      26.3600      86.0000      27.3100      92.0000      27.7400      128.37
    4      82.0000      26.9200      76.0000      26.5100      88.0000      27.3900      94.0000      27.9100      133.81
    4      84.0000      27.1000      78.0000      26.6300      90.0000      27.5700      96.0000      28.1000      123.72
    4      86.0000      27.3100      80.0000      26.7700      92.0000      27.7400      98.0000      28.2400      93.223
    4      88.0000      27.3900      82.0000      26.9200      94.0000      27.9100     100.0000      28.4000      71.735
    4      90.0000      27.5700      84.0000      27.1000      96.0000      28.1000     102.0000      28.5700      70.618
    4      92.0000      27.7400      86.0000      27.3100      98.0000      28.2400     104.0000      28.8200      64.776
    4      94.0000      27.9100      88.0000      27.3900     100.0000      28.4000     106.0000      28.9100      50.132
    4      96.0000      28.1000      90.0000      27.5700     102.0000      28.5700     108.0000      29.1200      42.235
    4      98.0000      28.2400      92.0000      27.7400     104.0000      28.8200     110.0000      29.3500      37.881
    4       4.0000      21.6900       0.0000      21.0800      12.0000      23.0400      16.0000      23.6500      320.21
    4       6.0000      21.9800       2.0000      21.2600      14.0000      23.3800      18.0000      23.7900      343.52
    4       8.0000      22.3500       4.0000      21.6900      16.0000      23.6500      20.0000      23.9600      439.10
    4      10.0000      22.7400       6.0000      21.9800      18.0000      23.7900      22.0000      24.1500      532.47
    4      12.0000      23.0400       8.0000      22.3500      20.0000      23.9600      24.0000      24.4100      527.60
    4      14.0000      23.3800      10.0000      22.7400      22.0000      24.1500      26.0000      24.6100      425.79
    4      16.0000      23.6500      12.0000      23.0400      24.0000      24.4100      28.0000      24.8300      362.36
    4      18.0000      23.7900      14.0000      23.3800      26.0000      24.6100      30.0000      25.0600      360.06
    4      20.0000      23.9600      16.0000      23.6500      28.0000      24.8300      32.0000      25.1900      363.76
    4      22.0000      24.1500      18.0000      23.7900      30.0000      25.0600      34.0000      25.3500      417.50
    4      24.0000      24.4100      20.0000      23.9600      32.0000      25.1900      36.0000      25.4700      256.30
    4      26.0000      24.6100      22.0000      24.1500      34.0000      25.3500      38.0000      25.5900      237.34
    4      28.0000      24.8300      24.0000      24.4100      36.0000      25.4700      40.0000      25.5300      401.50
    4      30.0000      25.0600      26.0000      24.6100      38.0000      25.5900      42.0000      25.5400      464.95
    4      32.0000      25.1900      28.0000      24.8300      40.0000      25.5300      44.0000      25.5000      386.50
    4      34.0000      25.3500      30.0000      25.0600      42.0000      25.5400      46.0000      25.5000      261.11
    4      36.0000      25.4700      32.0000      25.1900      44.0000      25.5000      48.0000      25.4500      156.89
    4      38.0000      25.5900      34.0000      25.3500      46.0000      25.5000      50.0000      25.4700      150.04
    4      40.0000      25.5300      36.0000      25.4700      48.0000      25.4500      52.0000      25.4700      178.02
    4      42.0000      25.5400      38.0000      25.5900      50.0000      25.4700      54.0000      25.5000      133.74
    4      44.0000      25.5000      40.0000      25.5300      52.0000      25.4700      56.0000      25.5600      100.60
    4      46.0000      25.5000      42.0000      25.5400      54.0000      25.5000      58.0000      25.6000      108.05
    4      48.0000      25.4500      44.0000      25.5000      56.0000      25.5600      60.0000      25.6600      95.073
    4      50.0000      25.4700      46.0000      25.5000      58.0000      25.6000      62.0000      25.7400      81.011
    4      52.0000      25.4700      48.0000      25.4500      60.0000      25.6600      64.0000      25.8100      67.881
    4      54.0000      25.5000      50.0000      25.4700      62.0000      25.7400      66.0000      25.8900      51.718
    4      56.0000      25.5600      52.0000      25.4700      64.0000      25.8100      68.0000      26.1200      52.670
    4      58.0000      25.6000      54.0000      25.5000      66.0000      25.8900      70.0000      26.2000      48.058
    4      60.0000      25.6600      56.0000      25.5600      68.0000      26.1200      72.0000      26.3300      32.515
    4      62.0000      25.7400      58.0000      25.6000      70.0000      26.2000      74.0000      26.3600      25.394
    4      64.0000      25.8100      60.0000      25.6600      72.0000      26.3300      76.0000      26.5100      23.544
    4      66.0000      25.8900      62.0000      25.7400      74.0000      26.3600      78.0000      26.6300      22.553
    4      68.0000      26.1200      64.0000      25.8100      76.0000      26.5100      80.0000      26.7700      20.370
    4      70.0000      26.2000      66.0000      25.8900      78.0000      26.6300      82.0000      26.9200      22.053
    4      72.0000      26.3300      68.0000      26.1200      80.0000      26.7700      84.0000      27.1000      38.310
    4      74.0000      26.3600      70.0000      26.2000      82.0000      26.9200      86.0000      27.3100      81.933
    4      76.0000      26.5100      72.0000      26.3300      84.0000      27.1000      88.0000      27.3900      92.982
    4      78.0000      26.6300      74.0000      26.3600      86.0000      27.3100      90.0000      27.5700      95.995
    4      80.0000      26.7700      76.0000      26.5100      88.0000      27.3900      92.0000      27.7400      117.19
    4      82.0000      26.9200      78.0000      26.6300      90.0000      27.5700      94.0000      27.9100      109.12
    4      84.0000      27.1000      80.0000      26.7700      92.0000      27.7400      96.0000      28.1000      84.203
    4      86.0000      27.3100      82.0000      26.9200      94.0000      27.9100      98.0000      28.2400      72.497
    4      88.0000      27.3900      84.0000      27.1000      96.0000      28.1000     100.0000      28.4000      65.501
    4      90.0000      27.5700      86.0000      27.3100      98.0000      28.2400     102.0000      28.5700      62.174
    4      92.0000      27.7400      88.0000      27.3900     100.0000      28.4000     104.0000      28.8200      59.331
    4      94.0000      27.9100      90.0000      27.5700     102.0000      28.5700     106.0000      28.9100      46.644
    4      96.0000      28.1000      92.0000      27.7400     104.0000      28.8200     108.0000      29.1200      36.013
    4      98.0000      28.2400      94.0000      27.9100     106.0000      28.9100     110.0000      29.3500      35.196
    4       2.0000      21.2600       0.0000      21.0800      12.0000      23.0400      14.0000      23.3800      289.23
    4       4.0000      21.6900       2.0000      21.2600      14.0000      23.3800      16.0000      23.6500      325.99
    4       6.0000      21.9800       4.0000      21.6900      16.0000      23.6500      18.0000      23.7900      382.31
    4       8.0000      22.3500       6.0000      21.9800      18.0000      23.7900      20.0000      23.9600      494.28
    4      10.0000      22.7400       8.0000      22.3500      20.0000      23.9600      22.0000      24.1500      621.92
    4      12.0000      23.0400      10.0000      22.7400      22.0000      24.1500      24.0000      24.4100      456.11
    4      14.0000      23.3800      12.0000      23.0400      24.0000      24.4100      26.0000      24.6100      421.01
    4      16.0000      23.6500      14.0000      23.3800      26.0000      24.6100      28.0000      24.8300      305.56
    4      18.0000      23.7900      16.0000      23.6500      28.0000      24.8300      30.0000      25.0600      347.55
    4      20.0000      23.9600      18.0000      23.7900      30.0000      25.0600      32.0000      25.1900      386.63
    4      22.0000      24.1500      20.0000      23.9600      32.0000      25.1900      34.0000      25.3500      371.34
    4      24.0000      24.4100      22.0000      24.1500      34.0000      25.3500      36.0000      25.4700      150.57
    4      26.0000      24.6100      24.0000      24.4100      36.0000      25.4700      38.0000      25.5900      354.53
    4      28.0000      24.8300      26.0000      24.6100      38.0000      25.5900      40.0000      25.5300      484.09
    4      30.0000      25.0600      28.0000      24.8300      40.0000      25.5300      42.0000      25.5400      405.01
    4      32.0000      25.1900      30.0000      25.0600      42.0000      25.5400      44.0000      25.5000      292.98
    4      34.0000      25.3500      32.0000      25.1900      44.0000      25.5000      46.0000      25.5000      224.69
    4      36.0000      25.4700      34.0000      25.3500      46.0000      25.5000      48.0000      25.4500      101.58
    4      38.0000      25.5900      36.0000      25.4700      48.0000      25.4500      50.0000      25.4700      165.50
    4      40.0000      25.5300      38.0000      25.5900      50.0000      25.4700      52.0000      25.4700      160.55
    4      42.0000      25.5400      40.0000      25.5300      52.0000      25.4700      54.0000      25.5000      94.980
    4      44.0000      25.5000      42.0000      25.5400      54.0000      25.5000      56.0000      25.5600      110.50
    4      46.0000      25.5000      44.0000      25.5000      56.0000      25.5600      58.0000      25.6000      113.14
    4      48.0000      25.4500      46.0000      25.5000      58.0000      25.6000      60.0000      25.6600      87.662
    4      50.0000      25.4700      48.0000      25.4500      60.0000      25.6600      62.0000      25.7400      80.907
    4      52.0000      25.4700      50.0000      25.4700      62.0000      25.7400      64.0000      25.8100      63.257
    4      54.0000      25.5000      52.0000      25.4700      64.0000      25.8100      66.0000      25.8900      47.793
    4      56.0000      25.5600      54.0000      25.5000      66.0000      25.8900      68.0000      26.1200      56.038
    4      58.0000      25.6000      56.0000      25.5600      68.0000      26.1200      70.0000      26.2000      39.227
    4      60.0000      25.6600      58.0000      25.6000      70.0000      26.2000      72.0000      26.3300      27.059
    4      62.0000      25.7400      60.0000      25.6600      72.0000      26.3300      74.0000      26.3600      25.818
    4      64.0000      25.8100      62.0000      25.7400      74.0000      26.3600      76.0000      26.5100      23.946
    4      66.0000      25.8900      64.0000      25.8100      76.0000      26.5100      78.0000      26.6300      22.288
    4      68.0000      26.1200      66.0000      25.8900      78.0000      26.6300      80.0000      26.7700      18.985
    4      70.0000      26.2000      68.0000      26.1200      80.0000      26.7700      82.0000      26.9200      22.834
    4      72.0000      26.3300      70.0000      26.2000      82.0000      26.9200      84.0000      27.1000      50.684
    4      74.0000      26.3600      72.0000      26.3300      84.0000      27.1000      86.0000      27.3100      90.894
    4      76.0000      26.5100      74.0000      26.3600      86.0000      27.3100      88.0000      27.3900      85.796
    4      78.0000      26.6300      76.0000      26.5100      88.0000      27.3900      90.0000      27.5700      95.797
    4      80.0000      26.7700      78.0000      26.6300      90.0000      27.5700      92.0000      27.7400      111.55
    4      82.0000      26.9200      80.0000      26.7700      92.0000      27.7400      94.0000      27.9100      78.872
    4      84.0000      27.1000      82.0000      26.9200      94.0000      27.9100      96.0000      28.1000      70.812
    4      86.0000      27.3100      84.0000      27.1000      96.0000      28.1000      98.0000      28.2400      70.369
    4      88.0000      27.3900      86.0000      27.3100      98.0000      28.2400     100.0000      28.4000      59.122
    4      90.0000      27.5700      88.0000      27.3900     100.0000      28.4000     102.0000      28.5700      60.423
    4      92.0000      27.7400      90.0000      27.5700     102.0000      28.5700     104.0000      28.8200      58.785
    4      94.0000      27.9100      92.0000      27.7400     104.0000      28.8200     106.0000      28.9100      39.904
    4      96.0000      28.1000      94.0000      27.9100     106.0000      28.9100     108.0000      29.1200      34.817
    4      98.0000      28.2400      96.0000      28.1000     108.0000      29.1200     110.0000      29.3500      35.537
    4       0.0000      21.0800      18.0000      23.7900       6.0000      21.9800      12.0000      23.0400      409.40
    4       2.0000      21.2600      20.0000      23.9600       8.0000      22.3500      14.0000      23.3800      376.39
    4       4.0000      21.6900      22.0000      24.1500      10.0000      22.7400      16.0000      23.6500      323.33
    4       6.0000      21.9800      24.0000      24.4100      12.0000      23.0400      18.0000      23.7900      336.61
    4       8.0000      22.3500      26.0000      24.6100      14.0000      23.3800      20.0000      23.9600      351.15
    4      10.0000      22.7400      28.0000      24.8300      16.0000      23.6500      22.0000      24.1500      408.32
    4      12.0000      23.0400      30.0000      25.0600      18.0000      23.7900      24.0000      24.4100      398.90
    4      14.0000      23.3800      32.0000      25.1900      20.0000      23.9600      26.0000      24.6100      392.17
    4      16.0000      23.6500      34.0000      25.3500      22.0000      24.1500      28.0000      24.8300      332.01
    4      18.0000      23.7900      36.0000      25.4700      24.0000      24.4100      30.0000      25.0600      368.78
    4      20.0000      23.9600      38.0000      25.5900      26.0000      24.6100      32.0000      25.1900      370.46
    4      22.0000      24.1500      40.0000      25.5300      28.0000      24.8300      34.0000      25.3500      328.81
    4      24.0000      24.4100      42.0000      25.5400      30.0000      25.0600      36.0000      25.4700      242.85
    4      26.0000      24.6100      44.0000      25.5000      32.0000      25.1900      38.0000      25.5900      230.81
    4      28.0000      24.8300      46.0000      25.5000      34.0000      25.3500      40.0000      25.5300      233.78
    4      30.0000      25.0600      48.0000      25.4500      36.0000      25.4700      42.0000      25.5400      281.78
    4      32.0000      25.1900      50.0000      25.4700      38.0000      25.5900      44.0000      25.5000      287.15
    4      34.0000      25.3500      52.0000      25.4700      40.0000      25.5300      46.0000      25.5000      224.60
    4      36.0000      25.4700      54.0000      25.5000      42.0000      25.5400      48.0000      25.4500      158.45
    4      38.0000      25.5900      56.0000      25.5600      44.0000      25.5000      50.0000      25.4700      150.23
    4      40.0000      25.5300      58.0000      25.6000      46.0000      25.5000      52.0000      25.4700      132.85
    4      42.0000      25.5400      60.0000      25.6600      48.0000      25.4500      54.0000      25.5000      109.59
    4      44.0000      25.5000      62.0000      25.7400      50.0000      25.4700      56.0000      25.5600      92.627
    4      46.0000      25.5000      64.0000      25.8100      52.0000      25.4700      58.0000      25.6000      83.759
    4      48.0000      25.4500      66.0000      25.8900      54.0000      25.5000      60.0000      25.6600      83.998
    4      50.0000      25.4700      68.0000      26.1200      56.0000      25.5600      62.0000      25.7400      76.611
    4      52.0000      25.4700      70.0000      26.2000      58.0000      25.6000      64.0000      25.8100      65.763
    4      54.0000      25.5000      72.0000      26.3300      60.0000      25.6600      66.0000      25.8900      57.082
    4      56.0000      25.5600      74.0000      26.3600      62.0000      25.7400      68.0000      26.1200      52.035
    4      58.0000      25.6000      76.0000      26.5100      64.0000      25.8100      70.0000      26.2000      47.252
    4      60.0000      25.6600      78.0000      26.6300      66.0000      25.8900      72.0000      26.3300      42.834
    4      62.0000      25.7400      80.0000      26.7700      68.0000      26.1200      74.0000      26.3600      49.604
    4      64.0000      25.8100      82.0000      26.9200      70.0000      26.2000      76.0000      26.5100      59.628
    4      66.0000      25.8900      84.0000      27.1000      72.0000      26.3300      78.0000      26.6300      65.485
    4      68.0000      26.1200      86.0000      27.3100      74.0000      26.3600      80.0000      26.7700      71.470
    4      70.0000      26.2000      88.0000      27.3900      76.0000      26.5100      82.0000      26.9200      73.625
    4      72.0000      26.3300      90.0000      27.5700      78.0000      26.6300      84.0000      27.1000      76.309
    4      74.0000      26.3600      92.0000      27.7400      80.0000      26.7700      86.0000      27.3100      77.147
    4      76.0000      26.5100      94.0000      27.9100      82.0000      26.9200      88.0000      27.3900      78.465
    4      78.0000      26.6300      96.0000      28.1000      84.0000      27.1000      90.0000      27.5700      81.508
    4      80.0000      26.7700      98.0000      28.2400      86.0000      27.3100      92.0000      27.7400      86.949
    4      82.0000      26.9200     100.0000      28.4000      88.0000      27.3900      94.0000      27.9100      83.857
    4      84.0000      27.1000     102.0000      28.5700      90.0000      27.5700      96.0000      28.1000      76.060
    4      86.0000      27.3100     104.0000      28.8200      92.0000      27.7400      98.0000      28.2400      62.993
    4      88.0000      27.3900     106.0000      28.9100      94.0000      27.9100     100.0000      28.4000      57.164
    4      90.0000      27.5700     108.0000      29.1200      96.0000      28.1000     102.0000      28.5700      59.274
    4      92.0000      27.7400     110.0000      29.3500      98.0000      28.2400     104.0000      28.8200      58.405
    4       8.0000      22.3500       0.0000      21.0800      16.0000      23.6500      24.0000      24.4100      462.86
    4      10.0000      22.7400       2.0000      21.2600      18.0000      23.7900      26.0000      24.6100      515.11
    4      12.0000      23.0400       4.0000      21.6900      20.0000      23.9600      28.0000      24.8300      512.54
    4      14.0000      23.3800       6.0000      21.9800      22.0000      24.1500      30.0000      25.0600      422.19
    4      16.0000      23.6500       8.0000      22.3500      24.0000      24.4100      32.0000      25.1900      358.14
    4      18.0000      23.7900      10.0000      22.7400      26.0000      24.6100      34.0000      25.3500      332.15
    4      20.0000      23.9600      12.0000      23.0400      28.0000      24.8300      36.0000      25.4700      303.13
    4      22.0000      24.1500      14.0000      23.3800      30.0000      25.0600      38.0000      25.5900      351.36
    4      24.0000      24.4100      16.0000      23.6500      32.0000      25.1900      40.0000      25.5300      300.14
    4      26.0000      24.6100      18.0000      23.7900      34.0000      25.3500      42.0000      25.5400      303.72
    4      28.0000      24.8300      20.0000      23.9600      36.0000      25.4700      44.0000      25.5000      381.42
    4      30.0000      25.0600      22.0000      24.1500      38.0000      25.5900      46.0000      25.5000      383.65
    4      32.0000      25.1900      24.0000      24.4100      40.0000      25.5300      48.0000      25.4500      320.67
    4      34.0000      25.3500      26.0000      24.6100      42.0000      25.5400      50.0000      25.4700      230.08
    4      36.0000      25.4700      28.0000      24.8300      44.0000      25.5000      52.0000      25.4700      160.96
    4      38.0000      25.5900      30.0000      25.0600      46.0000      25.5000      54.0000      25.5000      140.95
    4      40.0000      25.5300      32.0000      25.1900      48.0000      25.4500      56.0000      25.5600      143.79
    4      42.0000      25.5400      34.0000      25.3500      50.0000      25.4700      58.0000      25.6000      131.14
    4      44.0000      25.5000      36.0000      25.4700      52.0000      25.4700      60.0000      25.6600      124.83
    4      46.0000      25.5000      38.0000      25.5900      54.0000      25.5000      62.0000      25.7400      133.45
    4      48.0000      25.4500      40.0000      25.5300      56.0000      25.5600      64.0000      25.8100      117.11
    4      50.0000      25.4700      42.0000      25.5400      58.0000      25.6000      66.0000      25.8900      101.98
    4      52.0000      25.4700      44.0000      25.5000      60.0000      25.6600      68.0000      26.1200      85.530
    4      54.0000      25.5000      46.0000      25.5000      62.0000      25.7400      70.0000      26.2000      63.648
    4      56.0000      25.5600      48.0000      25.4500      64.0000      25.8100      72.0000      26.3300      55.362
    4      58.0000      25.6000      50.0000      25.4700      66.0000      25.8900      74.0000      26.3600      45.167
    4      60.0000      25.6600      52.0000      25.4700      68.0000      26.1200      76.0000      26.5100      36.070
    4      62.0000      25.7400      54.0000      25.5000      70.0000      26.2000      78.0000      26.6300      32.643
    4      64.0000      25.8100      56.0000      25.5600      72.0000      26.3300      80.0000      26.7700      30.268
    4      66.0000      25.8900      58.0000      25.6000      74.0000      26.3600      82.0000      26.9200      27.694
    4      68.0000      26.1200      60.0000      25.6600      76.0000      26.5100      84.0000      27.1000      24.150
    4      70.0000      26.2000      62.0000      25.7400      78.0000      26.6300      86.0000      27.3100      24.074
    4      72.0000      26.3300      64.0000      25.8100      80.0000      26.7700      88.0000      27.3900      32.518
    4      74.0000      26.3600      66.0000      25.8900      82.0000      26.9200      90.0000      27.5700      59.576
    4      76.0000      26.5100      68.0000      26.1200      84.0000      27.1000      92.0000      27.7400      71.466
    4      78.0000      26.6300      70.0000      26.2000      86.0000      27.3100      94.0000      27.9100      79.282
    4      80.0000      26.7700      72.0000      26.3300      88.0000      27.3900      96.0000      28.1000      92.214
    4      82.0000      26.9200      74.0000      26.3600      90.0000      27.5700      98.0000      28.2400      87.507
    4      84.0000      27.1000      76.0000      26.5100      92.0000      27.7400     100.0000      28.4000      76.586
    4      86.0000      27.3100      78.0000      26.6300      94.0000      27.9100     102.0000      28.5700      72.099
    4      88.0000      27.3900      80.0000      26.7700      96.0000      28.1000     104.0000      28.8200      69.626
    4      90.0000      27.5700      82.0000      26.9200      98.0000      28.2400     106.0000      28.9100      68.395
    4      92.0000      27.7400      84.0000      27.1000     100.0000      28.4000     108.0000      29.1200      63.077
    4      94.0000      27.9100      86.0000      27.3100     102.0000      28.5700     110.0000      29.3500      53.754
    4       0.0000      21.0800      18.0000      23.7900       8.0000      22.3500      10.0000      22.7400      419.17
    4       2.0000      21.2600      20.0000      23.9600      10.0000      22.7400      12.0000      23.0400      359.47
    4       4.0000      21.6900      22.0000      24.1500      12.0000      23.0400      14.0000      23.3800      319.04
    4       6.0000      21.9800      24.0000      24.4100      14.0000      23.3800      16.0000      23.6500      288.63
    4       8.0000      22.3500      26.0000      24.6100      16.0000      23.6500      18.0000      23.7900      369.81
    4      10.0000      22.7400      28.0000      24.8300      18.0000      23.7900      20.0000      23.9600      376.69
    4      12.0000      23.0400      30.0000      25.0600      20.0000      23.9600      22.0000      24.1500      482.29
    4      14.0000      23.3800      32.0000      25.1900      22.0000      24.1500      24.0000      24.4100      346.46
    4      16.0000      23.6500      34.0000      25.3500      24.0000      24.4100      26.0000      24.6100      342.62
    4      18.0000      23.7900      36.0000      25.4700      26.0000      24.6100      28.0000      24.8300      346.87
    4      20.0000      23.9600      38.0000      25.5900      28.0000      24.8300      30.0000      25.0600      332.96
    4      22.0000      24.1500      40.0000      25.5300      30.0000      25.0600      32.0000      25.1900      355.58
    4      24.0000      24.4100      42.0000      25.5400      32.0000      25.1900      34.0000      25.3500      241.06
    4      26.0000      24.6100      44.0000      25.5000      34.0000      25.3500      36.0000      25.4700      141.39
    4      28.0000      24.8300      46.0000      25.5000      36.0000      25.4700      38.0000      25.5900      258.35
    4      30.0000      25.0600      48.0000      25.4500      38.0000      25.5900      40.0000      25.5300      329.08
    4      32.0000      25.1900      50.0000      25.4700      40.0000      25.5300      42.0000      25.5400      272.25
    4      34.0000      25.3500      52.0000      25.4700      42.0000      25.5400      44.0000      25.5000      192.45
    4      36.0000      25.4700      54.0000      25.5000      44.0000      25.5000      46.0000      25.5000      165.58
    4      38.0000      25.5900      56.0000      25.5600      46.0000      25.5000      48.0000      25.4500      135.19
    4      40.0000      25.5300      58.0000      25.6000      48.0000      25.4500      50.0000      25.4700      133.68
    4      42.0000      25.5400      60.0000      25.6600      50.0000      25.4700      52.0000      25.4700      106.00
    4      44.0000      25.5000      62.0000      25.7400      52.0000      25.4700      54.0000      25.5000      71.454
    4      46.0000      25.5000      64.0000      25.8100      54.0000      25.5000      56.0000      25.5600      92.758
    4      48.0000      25.4500      66.0000      25.8900      56.0000      25.5600      58.0000      25.6000      92.074
    4      50.0000      25.4700      68.0000      26.1200      58.0000      25.6000      60.0000      25.6600      80.232
    4      52.0000      25.4700      70.0000      26.2000      60.0000      25.6600      62.0000      25.7400      70.283
    4      54.0000      25.5000      72.0000      26.3300      62.0000      25.7400      64.0000      25.8100      57.824
    4      56.0000      25.5600      74.0000      26.3600      64.0000      25.8100      66.0000      25.8900      57.041
    4      58.0000      25.6000      76.0000      26.5100      66.0000      25.8900      68.0000      26.1200      47.017
    4      60.0000      25.6600      78.0000      26.6300      68.0000      26.1200      70.0000      26.2000      34.988
    4      62.0000      25.7400      80.0000      26.7700      70.0000      26.2000      72.0000      26.3300      37.054
    4      64.0000      25.8100      82.0000      26.9200      72.0000      26.3300      74.0000      26.3600      60.488
    4      66.0000      25.8900      84.0000      27.1000      74.0000      26.3600      76.0000      26.5100      62.219
    4      68.0000      26.1200      86.0000      27.3100      76.0000      26.5100      78.0000      26.6300      60.437
    4      70.0000      26.2000      88.0000      27.3900      78.0000      26.6300      80.0000      26.7700      68.844
    4      72.0000      26.3300      90.0000      27.5700      80.0000      26.7700      82.0000      26.9200      67.538
    4      74.0000      26.3600      92.0000      27.7400      82.0000      26.9200      84.0000      27.1000      80.027
    4      76.0000      26.5100      94.0000      27.9100      84.0000      27.1000      86.0000      27.3100      75.943
    4      78.0000      26.6300      96.0000      28.1000      86.0000      27.3100      88.0000      27.3900      70.246
    4      80.0000      26.7700      98.0000      28.2400      88.0000      27.3900      90.0000      27.5700      83.881
    4      82.0000      26.9200     100.0000      28.4000      90.0000      27.5700      92.0000      27.7400      84.512
    4      84.0000      27.1000     102.0000      28.5700      92.0000      27.7400      94.0000      27.9100      61.874
    4      86.0000      27.3100     104.0000      28.8200      94.0000      27.9100      96.0000      28.1000      52.706
    4      88.0000      27.3900     106.0000      28.9100      96.0000      28.1000      98.0000      28.2400      56.216
    4      90.0000      27.5700     108.0000      29.1200      98.0000      28.2400     100.0000      28.4000      59.160
    4      92.0000      27.7400     110.0000      29.3500     100.0000      28.4000     102.0000      28.5700      56.060
    4       2.0000      21.2600       0.0000      21.0800      14.0000      23.3800      16.0000      23.6500      268.06
    4       4.0000      21.6900       2.0000      21.2600      16.0000      23.6500      18.0000      23.7900      398.88
    4       6.0000      21.9800       4.0000      21.6900      18.0000      23.7900      20.0000      23.9600      420.95
    4       8.0000      22.3500       6.0000      21.9800      20.0000      23.9600      22.0000      24.1500      661.52
    4      10.0000      22.7400       8.0000      22.3500      22.0000      24.1500      24.0000      24.4100      530.46
    4      12.0000      23.0400      10.0000      22.7400      24.0000      24.4100      26.0000      24.6100      457.84
    4      14.0000      23.3800      12.0000      23.0400      26.0000      24.6100      28.0000      24.8300      337.65
    4      16.0000      23.6500      14.0000      23.3800      28.0000      24.8300      30.0000      25.0600      253.79
    4      18.0000      23.7900      16.0000      23.6500      30.0000      25.0600      32.0000      25.1900      385.20
    4      20.0000      23.9600      18.0000      23.7900      32.0000      25.1900      34.0000      25.3500      284.33
    4      22.0000      24.1500      20.0000      23.9600      34.0000      25.3500      36.0000      25.4700      222.96
    4      26.0000      24.6100      24.0000      24.4100      38.0000      25.5900      40.0000      25.5300      458.21
    4      28.0000      24.8300      26.0000      24.6100      40.0000      25.5300      42.0000      25.5400      365.40
    4      30.0000      25.0600      28.0000      24.8300      42.0000      25.5400      44.0000      25.5000      251.55
    4      32.0000      25.1900      30.0000      25.0600      44.0000      25.5000      46.0000      25.5000      255.46
    4      34.0000      25.3500      32.0000      25.1900      46.0000      25.5000      48.0000      25.4500      159.73
    4      36.0000      25.4700      34.0000      25.3500      48.0000      25.4500      50.0000      25.4700      92.268
    4      38.0000      25.5900      36.0000      25.4700      50.0000      25.4700      52.0000      25.4700      136.27
    4      40.0000      25.5300      38.0000      25.5900      52.0000      25.4700      54.0000      25.5000      112.15
    4      42.0000      25.5400      40.0000      25.5300      54.0000      25.5000      56.0000      25.5600      136.00
    4      44.0000      25.5000      42.0000      25.5400      56.0000      25.5600      58.0000      25.6000      134.41
    4      46.0000      25.5000      44.0000      25.5000      58.0000      25.6000      60.0000      25.6600      125.10
    4      48.0000      25.4500      46.0000      25.5000      60.0000      25.6600      62.0000      25.7400      98.671
    4      50.0000      25.4700      48.0000      25.4500      62.0000      25.7400      64.0000      25.8100      86.866
    4      52.0000      25.4700      50.0000      25.4700      64.0000      25.8100      66.0000      25.8900      75.566
    4      54.0000      25.5000      52.0000      25.4700      66.0000      25.8900      68.0000      26.1200      46.584
    4      56.0000      25.5600      54.0000      25.5000      68.0000      26.1200      70.0000      26.2000      44.433
    4      58.0000      25.6000      56.0000      25.5600      70.0000      26.2000      72.0000      26.3300      32.980
    4      60.0000      25.6600      58.0000      25.6000      72.0000      26.3300      74.0000      26.3600      33.438
    4      62.0000      25.7400      60.0000      25.6600      74.0000      26.3600      76.0000      26.5100      32.853
    4      64.0000      25.8100      62.0000      25.7400      76.0000      26.5100      78.0000      26.6300      25.044
    4      66.0000      25.8900      64.0000      25.8100      78.0000      26.6300      80.0000      26.7700      24.111
    4      68.0000      26.1200      66.0000      25.8900      80.0000      26.7700      82.0000      26.9200      19.386
    4      70.0000      26.2000      68.0000      26.1200      82.0000      26.9200      84.0000      27.1000      26.481
    4      72.0000      26.3300      70.0000      26.2000      84.0000      27.1000      86.0000      27.3100      41.614
    4      74.0000      26.3600      72.0000      26.3300      86.0000      27.3100      88.0000      27.3900      76.093
    4      76.0000      26.5100      74.0000      26.3600      88.0000      27.3900      90.0000      27.5700      85.219
    4      78.0000      26.6300      76.0000      26.5100      90.0000      27.5700      92.0000      27.7400      85.628
    4      80.0000      26.7700      78.0000      26.6300      92.0000      27.7400      94.0000      27.9100      71.830
    4      82.0000      26.9200      80.0000      26.7700      94.0000      27.9100      96.0000      28.1000      59.581
    4      84.0000      27.1000      82.0000      26.9200      96.0000      28.1000      98.0000      28.2400      76.551
    4      86.0000      27.3100      84.0000      27.1000      98.0000      28.2400     100.0000      28.4000      72.285
    4      88.0000      27.3900      86.0000      27.3100     100.0000      28.4000     102.0000      28.5700      56.017
    4      90.0000      27.5700      88.0000      27.3900     102.0000      28.5700     104.0000      28.8200      65.341
    4      92.0000      27.7400      90.0000      27.5700     104.0000      28.8200     106.0000      28.9100      64.083
    4      94.0000      27.9100      92.0000      27.7400     106.0000      28.9100     108.0000      29.1200      39.446
    4      96.0000      28.1000      94.0000      27.9100     108.0000      29.1200     110.0000      29.3500      34.700
    4       4.0000      21.6900       0.0000      21.0800      16.0000      23.6500      20.0000      23.9600      387.86
    4       6.0000      21.9800       2.0000      21.2600      18.0000      23.7900      22.0000      24.1500      485.55
    4       8.0000      22.3500       4.0000      21.6900      20.0000      23.9600      24.0000      24.4100      579.59
    4      10.0000      22.7400       6.0000      21.9800      22.0000      24.1500      26.0000      24.6100      532.24
    4      12.0000      23.0400       8.0000      22.3500      24.0000      24.4100      28.0000      24.8300      440.55
    4      14.0000      23.3800      10.0000      22.7400      26.0000      24.6100      30.0000      25.0600      323.55
    4      16.0000      23.6500      12.0000      23.0400      28.0000      24.8300      32.0000      25.1900      277.35
    4      18.0000      23.7900      14.0000      23.3800      30.0000      25.0600      34.0000      25.3500      307.89
    4      20.0000      23.9600      16.0000      23.6500      32.0000      25.1900      36.0000      25.4700      238.50
    4      22.0000      24.1500      18.0000      23.7900      34.0000      25.3500      38.0000      25.5900      294.88
    4      24.0000      24.4100      20.0000      23.9600      36.0000      25.4700      40.0000      25.5300      425.42
    4      26.0000      24.6100      22.0000      24.1500      38.0000      25.5900      42.0000      25.5400      395.66
    4      28.0000      24.8300      24.0000      24.4100      40.0000      25.5300      44.0000      25.5000      310.86
    4      30.0000      25.0600      26.0000      24.6100      42.0000      25.5400      46.0000      25.5000      237.58
    4      32.0000      25.1900      28.0000      24.8300      44.0000      25.5000      48.0000      25.4500      221.20
    4      34.0000      25.3500      30.0000      25.0600      46.0000      25.5000      50.0000      25.4700      170.85
    4      36.0000      25.4700      32.0000      25.1900      48.0000      25.4500      52.0000      25.4700      107.39
    4      38.0000      25.5900      34.0000      25.3500      50.0000      25.4700      54.0000      25.5000      98.355
    4      40.0000      25.5300      36.0000      25.4700      52.0000      25.4700      56.0000      25.5600      125.43
    4      42.0000      25.5400      38.0000      25.5900      54.0000      25.5000      58.0000      25.6000      163.80
    4      44.0000      25.5000      40.0000      25.5300      56.0000      25.5600      60.0000      25.6600      151.80
    4      46.0000      25.5000      42.0000      25.5400      58.0000      25.6000      62.0000      25.7400      136.56
    4      48.0000      25.4500      44.0000      25.5000      60.0000      25.6600      64.0000      25.8100      114.83
    4      50.0000      25.4700      46.0000      25.5000      62.0000      25.7400      66.0000      25.8900      97.657
    4      52.0000      25.4700      48.0000      25.4500      64.0000      25.8100      68.0000      26.1200      82.681
    4      54.0000      25.5000      50.0000      25.4700      66.0000      25.8900      70.0000      26.2000      50.332
    4      56.0000      25.5600      52.0000      25.4700      68.0000      26.1200      72.0000      26.3300      37.377
    4      58.0000      25.6000      54.0000      25.5000      70.0000      26.2000      74.0000      26.3600      37.328
    4      60.0000      25.6600      56.0000      25.5600      72.0000      26.3300      76.0000      26.5100      40.150
    4      62.0000      25.7400      58.0000      25.6000      74.0000      26.3600      78.0000      26.6300      36.807
    4      64.0000      25.8100      60.0000      25.6600      76.0000      26.5100      80.0000      26.7700      29.230
    4      66.0000      25.8900      62.0000      25.7400      78.0000      26.6300      82.0000      26.9200      25.503
    4      68.0000      26.1200      64.0000      25.8100      80.0000      26.7700      84.0000      27.1000      23.865
    4      70.0000      26.2000      66.0000      25.8900      82.0000      26.9200      86.0000      27.3100      24.339
    4      72.0000      26.3300      68.0000      26.1200      84.0000      27.1000      88.0000      27.3900      31.679
    4      74.0000      26.3600      70.0000      26.2000      86.0000      27.3100      90.0000      27.5700      59.009
    4      76.0000      26.5100      72.0000      26.3300      88.0000      27.3900      92.0000      27.7400      79.663
    4      78.0000      26.6300      74.0000      26.3600      90.0000      27.5700      94.0000      27.9100      73.766
    4      80.0000      26.7700      76.0000      26.5100      92.0000      27.7400      96.0000      28.1000      62.237
    4      82.0000      26.9200      78.0000      26.6300      94.0000      27.9100      98.0000      28.2400      62.421
    4      84.0000      27.1000      80.0000      26.7700      96.0000      28.1000     100.0000      28.4000      75.965
    4      86.0000      27.3100      82.0000      26.9200      98.0000      28.2400     102.0000      28.5700      79.050
    4      88.0000      27.3900      84.0000      27.1000     100.0000      28.4000     104.0000      28.8200      66.239
    4      90.0000      27.5700      86.0000      27.3100     102.0000      28.5700     106.0000      28.9100      65.250
    4      92.0000      27.7400      88.0000      27.3900     104.0000      28.8200     108.0000      29.1200      66.612
    4      94.0000      27.9100      90.0000      27.5700     106.0000      28.9100     110.0000      29.3500      53.350
    4      10.0000      22.7400       0.0000      21.0800      20.0000      23.9600      30.0000      25.0600      506.37
    4      12.0000      23.0400       2.0000      21.2600      22.0000      24.1500      32.0000      25.1900      434.89
    4      14.0000      23.3800       4.0000      21.6900      24.0000      24.4100      34.0000      25.3500      375.26
    4      16.0000      23.6500       6.0000      21.9800      26.0000      24.6100      36.0000      25.4700      294.64
    4      18.0000      23.7900       8.0000      22.3500      28.0000      24.8300      38.0000      25.5900      287.30
    4      20.0000      23.9600      10.0000      22.7400      30.0000      25.0600      40.0000      25.5300      299.01
    4      22.0000      24.1500      12.0000      23.0400      32.0000      25.1900      42.0000      25.5400      312.80
    4      24.0000      24.4100      14.0000      23.3800      34.0000      25.3500      44.0000      25.5000      300.16
    4      26.0000      24.6100      16.0000      23.6500      36.0000      25.4700      46.0000      25.5000      368.96
    4      28.0000      24.8300      18.0000      23.7900      38.0000      25.5900      48.0000      25.4500      359.23
    4      30.0000      25.0600      20.0000      23.9600      40.0000      25.5300      50.0000      25.4700      289.21
    4      32.0000      25.1900      22.0000      24.1500      42.0000      25.5400      52.0000      25.4700      227.27
    4      34.0000      25.3500      24.0000      24.4100      44.0000      25.5000      54.0000      25.5000      187.07
    4      36.0000      25.4700      26.0000      24.6100      46.0000      25.5000      56.0000      25.5600      133.02
    4      38.0000      25.5900      28.0000      24.8300      48.0000      25.4500      58.0000      25.6000      131.41
    4      40.0000      25.5300      30.0000      25.0600      50.0000      25.4700      60.0000      25.6600      135.90
    4      42.0000      25.5400      32.0000      25.1900      52.0000      25.4700      62.0000      25.7400      134.66
    4      44.0000      25.5000      34.0000      25.3500      54.0000      25.5000      64.0000      25.8100      148.24
    4      46.0000      25.5000      36.0000      25.4700      56.0000      25.5600      66.0000      25.8900      153.28
    4      48.0000      25.4500      38.0000      25.5900      58.0000      25.6000      68.0000      26.1200      135.33
    4      50.0000      25.4700      40.0000      25.5300      60.0000      25.6600      70.0000      26.2000      112.02
    4      52.0000      25.4700      42.0000      25.5400      62.0000      25.7400      72.0000      26.3300      88.260
    4      54.0000      25.5000      44.0000      25.5000      64.0000      25.8100      74.0000      26.3600      66.580
    4      56.0000      25.5600      46.0000      25.5000      66.0000      25.8900      76.0000      26.5100      52.989
    4      58.0000      25.6000      48.0000      25.4500      68.0000      26.1200      78.0000      26.6300      43.377
    4      60.0000      25.6600      50.0000      25.4700      70.0000      26.2000      80.0000      26.7700      39.499
    4      62.0000      25.7400      52.0000      25.4700      72.0000      26.3300      82.0000      26.9200      38.888
    4      64.0000      25.8100      54.0000      25.5000      74.0000      26.3600      84.0000      27.1000      37.399
    4      66.0000      25.8900      56.0000      25.5600      76.0000      26.5100      86.0000      27.3100      33.055
    4      68.0000      26.1200      58.0000      25.6000      78.0000      26.6300      88.0000      27.3900      27.909
    4      70.0000      26.2000      60.0000      25.6600      80.0000      26.7700      90.0000      27.5700      25.899
    4      72.0000      26.3300      62.0000      25.7400      82.0000      26.9200      92.0000      27.7400      31.445
    4      74.0000      26.3600      64.0000      25.8100      84.0000      27.1000      94.0000      27.9100      46.173
    4      76.0000      26.5100      66.0000      25.8900      86.0000      27.3100      96.0000      28.1000      55.129
    4      78.0000      26.6300      68.0000      26.1200      88.0000      27.3900      98.0000      28.2400      63.181
    4      80.0000      26.7700      70.0000      26.2000      90.0000      27.5700     100.0000      28.4000      69.195
    4      82.0000      26.9200      72.0000      26.3300      92.0000      27.7400     102.0000      28.5700      65.924
    4      84.0000      27.1000      74.0000      26.3600      94.0000      27.9100     104.0000      28.8200      70.667
    4      86.0000      27.3100      76.0000      26.5100      96.0000      28.1000     106.0000      28.9100      76.022
    4      88.0000      27.3900      78.0000      26.6300      98.0000      28.2400     108.0000      29.1200      72.773
    4      90.0000      27.5700      80.0000      26.7700     100.0000      28.4000     110.0000      29.3500      71.013
    4       6.0000      21.9800       0.0000      21.0800      18.0000      23.7900      24.0000      24.4100      468.34
    4       8.0000      22.3500       2.0000      21.2600      20.0000      23.9600      26.0000      24.6100      549.38
    4      10.0000      22.7400       4.0000      21.6900      22.0000      24.1500      28.0000      24.8300      488.03
    4      12.0000      23.0400       6.0000      21.9800      24.0000      24.4100      30.0000      25.0600      422.11
    4      14.0000      23.3800       8.0000      22.3500      26.0000      24.6100      32.0000      25.1900      336.63
    4      16.0000      23.6500      10.0000      22.7400      28.0000      24.8300      34.0000      25.3500      272.48
    4      18.0000      23.7900      12.0000      23.0400      30.0000      25.0600      36.0000      25.4700      267.33
    4      20.0000      23.9600      14.0000      23.3800      32.0000      25.1900      38.0000      25.5900      250.16
    4      22.0000      24.1500      16.0000      23.6500      34.0000      25.3500      40.0000      25.5300      334.15
    4      24.0000      24.4100      18.0000      23.7900      36.0000      25.4700      42.0000      25.5400      406.96
    4      26.0000      24.6100      20.0000      23.9600      38.0000      25.5900      44.0000      25.5000      390.09
    4      28.0000      24.8300      22.0000      24.1500      40.0000      25.5300      46.0000      25.5000      289.37
    4      30.0000      25.0600      24.0000      24.4100      42.0000      25.5400      48.0000      25.4500      227.64
    4      32.0000      25.1900      26.0000      24.6100      44.0000      25.5000      50.0000      25.4700      210.59
    4      34.0000      25.3500      28.0000      24.8300      46.0000      25.5000      52.0000      25.4700      164.86
    4      36.0000      25.4700      30.0000      25.0600      48.0000      25.4500      54.0000      25.5000      113.32
    4      38.0000      25.5900      32.0000      25.1900      50.0000      25.4700      56.0000      25.5600      105.07
    4      40.0000      25.5300      34.0000      25.3500      52.0000      25.4700      58.0000      25.6000      124.32
    4      42.0000      25.5400      36.0000      25.4700      54.0000      25.5000      60.0000      25.6600      166.15
    4      44.0000      25.5000      38.0000      25.5900      56.0000      25.5600      62.0000      25.7400      168.37
    4      46.0000      25.5000      40.0000      25.5300      58.0000      25.6000      64.0000      25.8100      147.16
    4      48.0000      25.4500      42.0000      25.5400      60.0000      25.6600      66.0000      25.8900      125.96
    4      50.0000      25.4700      44.0000      25.5000      62.0000      25.7400      68.0000      26.1200      106.55
    4      52.0000      25.4700      46.0000      25.5000      64.0000      25.8100      70.0000      26.2000      81.702
    4      54.0000      25.5000      48.0000      25.4500      66.0000      25.8900      72.0000      26.3300      52.194
    4      56.0000      25.5600      50.0000      25.4700      68.0000      26.1200      74.0000      26.3600      39.964
    4      58.0000      25.6000      52.0000      25.4700      70.0000      26.2000      76.0000      26.5100      38.927
    4      60.0000      25.6600      54.0000      25.5000      72.0000      26.3300      78.0000      26.6300      42.982
    4      62.0000      25.7400      56.0000      25.5600      74.0000      26.3600      80.0000      26.7700      40.436
    4      64.0000      25.8100      58.0000      25.6000      76.0000      26.5100      82.0000      26.9200      32.806
    4      66.0000      25.8900      60.0000      25.6600      78.0000      26.6300      84.0000      27.1000      29.639
    4      68.0000      26.1200      62.0000      25.7400      80.0000      26.7700      86.0000      27.3100      25.507
    4      70.0000      26.2000      64.0000      25.8100      82.0000      26.9200      88.0000      27.3900      24.466
    4      72.0000      26.3300      66.0000      25.8900      84.0000      27.1000      90.0000      27.5700      28.646
    4      74.0000      26.3600      68.0000      26.1200      86.0000      27.3100      92.0000      27.7400      49.555
    4      76.0000      26.5100      70.0000      26.2000      88.0000      27.3900      94.0000      27.9100      64.395
    4      78.0000      26.6300      72.0000      26.3300      90.0000      27.5700      96.0000      28.1000      66.569
    4      80.0000      26.7700      74.0000      26.3600      92.0000      27.7400      98.0000      28.2400      61.747
    4      82.0000      26.9200      76.0000      26.5100      94.0000      27.9100     100.0000      28.4000      64.049
    4      84.0000      27.1000      78.0000      26.6300      96.0000      28.1000     102.0000      28.5700      76.688
    4      86.0000      27.3100      80.0000      26.7700      98.0000      28.2400     104.0000      28.8200      79.523
    4      88.0000      27.3900      82.0000      26.9200     100.0000      28.4000     106.0000      28.9100      72.784
    4      90.0000      27.5700      84.0000      27.1000     102.0000      28.5700     108.0000      29.1200      69.022
    4      92.0000      27.7400      86.0000      27.3100     104.0000      28.8200     110.0000      29.3500      66.799
    4       4.0000      21.6900       0.0000      21.0800      20.0000      23.9600      24.0000      24.4100      502.92
    4       6.0000      21.9800       2.0000      21.2600      22.0000      24.1500      26.0000      24.6100      458.73
    4       8.0000      22.3500       4.0000      21.6900      24.0000      24.4100      28.0000      24.8300      445.93
    4      10.0000      22.7400       6.0000      21.9800      26.0000      24.6100      30.0000      25.0600      384.11
    4      12.0000      23.0400       8.0000      22.3500      28.0000      24.8300      32.0000      25.1900      333.72
    4      14.0000      23.3800      10.0000      22.7400      30.0000      25.0600      34.0000      25.3500      285.33
    4      16.0000      23.6500      12.0000      23.0400      32.0000      25.1900      36.0000      25.4700      185.32
    4      18.0000      23.7900      14.0000      23.3800      34.0000      25.3500      38.0000      25.5900      223.01
    4      20.0000      23.9600      16.0000      23.6500      36.0000      25.4700      40.0000      25.5300      389.96
    4      22.0000      24.1500      18.0000      23.7900      38.0000      25.5900      42.0000      25.5400      474.41
    4      24.0000      24.4100      20.0000      23.9600      40.0000      25.5300      44.0000      25.5000      335.93
    4      26.0000      24.6100      22.0000      24.1500      42.0000      25.5400      46.0000      25.5000      244.26
    4      28.0000      24.8300      24.0000      24.4100      44.0000      25.5000      48.0000      25.4500      216.17
    4      30.0000      25.0600      26.0000      24.6100      46.0000      25.5000      50.0000      25.4700      181.38
    4      32.0000      25.1900      28.0000      24.8300      48.0000      25.4500      52.0000      25.4700      170.62
    4      34.0000      25.3500      30.0000      25.0600      50.0000      25.4700      54.0000      25.5000      122.54
    4      36.0000      25.4700      32.0000      25.1900      52.0000      25.4700      56.0000      25.5600      84.739
    4      38.0000      25.5900      34.0000      25.3500      54.0000      25.5000      58.0000      25.6000      121.15
    4      40.0000      25.5300      36.0000      25.4700      56.0000      25.5600      60.0000      25.6600      191.04
    4      42.0000      25.5400      38.0000      25.5900      58.0000      25.6000      62.0000      25.7400      195.43
    4      44.0000      25.5000      40.0000      25.5300      60.0000      25.6600      64.0000      25.8100      163.26
    4      46.0000      25.5000      42.0000      25.5400      62.0000      25.7400      66.0000      25.8900      146.74
    4      48.0000      25.4500      44.0000      25.5000      64.0000      25.8100      68.0000      26.1200      121.69
    4      50.0000      25.4700      46.0000      25.5000      66.0000      25.8900      70.0000      26.2000      82.545
    4      52.0000      25.4700      48.0000      25.4500      68.0000      26.1200      72.0000      26.3300      50.527
    4      54.0000      25.5000      50.0000      25.4700      70.0000      26.2000      74.0000      26.3600      36.649
    4      56.0000      25.5600      52.0000      25.4700      72.0000      26.3300      76.0000      26.5100      43.027
    4      58.0000      25.6000      54.0000      25.5000      74.0000      26.3600      78.0000      26.6300      51.612
    4      60.0000      25.6600      56.0000      25.5600      76.0000      26.5100      80.0000      26.7700      46.252
    4      62.0000      25.7400      58.0000      25.6000      78.0000      26.6300      82.0000      26.9200      39.472
    4      64.0000      25.8100      60.0000      25.6600      80.0000      26.7700      84.0000      27.1000      34.740
    4      66.0000      25.8900      62.0000      25.7400      82.0000      26.9200      86.0000      27.3100      31.421
    4      68.0000      26.1200      64.0000      25.8100      84.0000      27.1000      88.0000      27.3900      23.341
    4      70.0000      26.2000      66.0000      25.8900      86.0000      27.3100      90.0000      27.5700      19.943
    4      72.0000      26.3300      68.0000      26.1200      88.0000      27.3900      92.0000      27.7400      27.692
    4      74.0000      26.3600      70.0000      26.2000      90.0000      27.5700      94.0000      27.9100      48.561
    4      76.0000      26.5100      72.0000      26.3300      92.0000      27.7400      96.0000      28.1000      52.760
    4      78.0000      26.6300      74.0000      26.3600      94.0000      27.9100      98.0000      28.2400      56.289
    4      80.0000      26.7700      76.0000      26.5100      96.0000      28.1000     100.0000      28.4000      69.070
    4      82.0000      26.9200      78.0000      26.6300      98.0000      28.2400     102.0000      28.5700      76.415
    4      84.0000      27.1000      80.0000      26.7700     100.0000      28.4000     104.0000      28.8200      85.002
    4      86.0000      27.3100      82.0000      26.9200     102.0000      28.5700     106.0000      28.9100      87.172
    4      88.0000      27.3900      84.0000      27.1000     104.0000      28.8200     108.0000      29.1200      71.888
    4      90.0000      27.5700      86.0000      27.3100     106.0000      28.9100     110.0000      29.3500      69.236
    4      12.0000      23.0400       0.0000      21.0800      24.0000      24.4100      36.0000      25.4700      367.43
    4      14.0000      23.3800       2.0000      21.2600      26.0000      24.6100      38.0000      25.5900      312.16
    4      16.0000      23.6500       4.0000      21.6900      28.0000      24.8300      40.0000      25.5300      280.12
    4      18.0000      23.7900       6.0000      21.9800      30.0000      25.0600      42.0000      25.5400      291.42
    4      20.0000      23.9600       8.0000      22.3500      32.0000      25.1900      44.0000      25.5000      272.77
    4      22.0000      24.1500      10.0000      22.7400      34.0000      25.3500      46.0000      25.5000      309.63
    4      24.0000      24.4100      12.0000      23.0400      36.0000      25.4700      48.0000      25.4500      350.98
    4      26.0000      24.6100      14.0000      23.3800      38.0000      25.5900      50.0000      25.4700      341.46
    4      28.0000      24.8300      16.0000      23.6500      40.0000      25.5300      52.0000      25.4700      280.33
    4      30.0000      25.0600      18.0000      23.7900      42.0000      25.5400      54.0000      25.5000      225.91
    4      32.0000      25.1900      20.0000      23.9600      44.0000      25.5000      56.0000      25.5600      206.84
    4      34.0000      25.3500      22.0000      24.1500      46.0000      25.5000      58.0000      25.6000      169.55
    4      36.0000      25.4700      24.0000      24.4100      48.0000      25.4500      60.0000      25.6600      138.01
    4      38.0000      25.5900      26.0000      24.6100      50.0000      25.4700      62.0000      25.7400      132.26
    4      40.0000      25.5300      28.0000      24.8300      52.0000      25.4700      64.0000      25.8100      144.68
    4      42.0000      25.5400      30.0000      25.0600      54.0000      25.5000      66.0000      25.8900      163.45
    4      44.0000      25.5000      32.0000      25.1900      56.0000      25.5600      68.0000      26.1200      159.86
    4      46.0000      25.5000      34.0000      25.3500      58.0000      25.6000      70.0000      26.2000      148.42
    4      48.0000      25.4500      36.0000      25.4700      60.0000      25.6600      72.0000      26.3300      131.00
    4      50.0000      25.4700      38.0000      25.5900      62.0000      25.7400      74.0000      26.3600      109.90
    4      52.0000      25.4700      40.0000      25.5300      64.0000      25.8100      76.0000      26.5100      87.853
    4      54.0000      25.5000      42.0000      25.5400      66.0000      25.8900      78.0000      26.6300      63.276
    4      56.0000      25.5600      44.0000      25.5000      68.0000      26.1200      80.0000      26.7700      51.250
    4      58.0000      25.6000      46.0000      25.5000      70.0000      26.2000      82.0000      26.9200      47.181
    4      60.0000      25.6600      48.0000      25.4500      72.0000      26.3300      84.0000      27.1000      48.012
    4      62.0000      25.7400      50.0000      25.4700      74.0000      26.3600      86.0000      27.3100      45.492
    4      64.0000      25.8100      52.0000      25.4700      76.0000      26.5100      88.0000      27.3900      39.804
    4      66.0000      25.8900      54.0000      25.5000      78.0000      26.6300      90.0000      27.5700      36.919
    4      68.0000      26.1200      56.0000      25.5600      80.0000      26.7700      92.0000      27.7400      32.066
    4      70.0000      26.2000      58.0000      25.6000      82.0000      26.9200      94.0000      27.9100      28.444
    4      72.0000      26.3300      60.0000      25.6600      84.0000      27.1000      96.0000      28.1000      27.952
    4      74.0000      26.3600      62.0000      25.7400      86.0000      27.3100      98.0000      28.2400      38.627
    4      76.0000      26.5100      64.0000      25.8100      88.0000      27.3900     100.0000      28.4000      48.176
    4      78.0000      26.6300      66.0000      25.8900      90.0000      27.5700     102.0000      28.5700      52.921
    4      80.0000      26.7700      68.0000      26.1200      92.0000      27.7400     104.0000      28.8200      56.247
    4      82.0000      26.9200      70.0000      26.2000      94.0000      27.9100     106.0000      28.9100      62.741
    4      84.0000      27.1000      72.0000      26.3300      96.0000      28.1000     108.0000      29.1200      74.769
    4      86.0000      27.3100      74.0000      26.3600      98.0000      28.2400     110.0000      29.3500      78.542
    4       0.0000      21.0800      30.0000      25.0600      10.0000      22.7400      20.0000      23.9600      281.34
    4       2.0000      21.2600      32.0000      25.1900      12.0000      23.0400      22.0000      24.1500      299.94
    4       4.0000      21.6900      34.0000      25.3500      14.0000      23.3800      24.0000      24.4100      315.78
    4       6.0000      21.9800      36.0000      25.4700      16.0000      23.6500      26.0000      24.6100      361.34
    4       8.0000      22.3500      38.0000      25.5900      18.0000      23.7900      28.0000      24.8300      375.26
    4      10.0000      22.7400      40.0000      25.5300      20.0000      23.9600      30.0000      25.0600      357.85
    4      12.0000      23.0400      42.0000      25.5400      22.0000      24.1500      32.0000      25.1900      305.37
    4      14.0000      23.3800      44.0000      25.5000      24.0000      24.4100      34.0000      25.3500      268.54
    4      16.0000      23.6500      46.0000      25.5000      26.0000      24.6100      36.0000      25.4700      212.70
    4      18.0000      23.7900      48.0000      25.4500      28.0000      24.8300      38.0000      25.5900      209.83
    4      20.0000      23.9600      50.0000      25.4700      30.0000      25.0600      40.0000      25.5300      219.37
    4      22.0000      24.1500      52.0000      25.4700      32.0000      25.1900      42.0000      25.5400      221.73
    4      24.0000      24.4100      54.0000      25.5000      34.0000      25.3500      44.0000      25.5000      221.41
    4      26.0000      24.6100      56.0000      25.5600      36.0000      25.4700      46.0000      25.5000      251.29
    4      28.0000      24.8300      58.0000      25.6000      38.0000      25.5900      48.0000      25.4500      239.11
    4      30.0000      25.0600      60.0000      25.6600      40.0000      25.5300      50.0000      25.4700      200.93
    4      32.0000      25.1900      62.0000      25.7400      42.0000      25.5400      52.0000      25.4700      168.24
    4      34.0000      25.3500      64.0000      25.8100      44.0000      25.5000      54.0000      25.5000      141.32
    4      36.0000      25.4700      66.0000      25.8900      46.0000      25.5000      56.0000      25.5600      113.51
    4      38.0000      25.5900      68.0000      26.1200      48.0000      25.4500      58.0000      25.6000      107.83
    4      40.0000      25.5300      70.0000      26.2000      50.0000      25.4700      60.0000      25.6600      104.78
    4      42.0000      25.5400      72.0000      26.3300      52.0000      25.4700      62.0000      25.7400      104.27
    4      44.0000      25.5000      74.0000      26.3600      54.0000      25.5000      64.0000      25.8100      108.85
    4      46.0000      25.5000      76.0000      26.5100      56.0000      25.5600      66.0000      25.8900      104.62
    4      48.0000      25.4500      78.0000      26.6300      58.0000      25.6000      68.0000      26.1200      92.398
    4      50.0000      25.4700      80.0000      26.7700      60.0000      25.6600      70.0000      26.2000      79.677
    4      52.0000      25.4700      82.0000      26.9200      62.0000      25.7400      72.0000      26.3300      68.814
    4      54.0000      25.5000      84.0000      27.1000      64.0000      25.8100      74.0000      26.3600      64.160
    4      56.0000      25.5600      86.0000      27.3100      66.0000      25.8900      76.0000      26.5100      60.563
    4      58.0000      25.6000      88.0000      27.3900      68.0000      26.1200      78.0000      26.6300      58.954
    4      60.0000      25.6600      90.0000      27.5700      70.0000      26.2000      80.0000      26.7700      61.102
    4      62.0000      25.7400      92.0000      27.7400      72.0000      26.3300      82.0000      26.9200      61.847
    4      64.0000      25.8100      94.0000      27.9100      74.0000      26.3600      84.0000      27.1000      64.503
    4      66.0000      25.8900      96.0000      28.1000      76.0000      26.5100      86.0000      27.3100      65.387
    4      68.0000      26.1200      98.0000      28.2400      78.0000      26.6300      88.0000      27.3900      62.420
    4      70.0000      26.2000     100.0000      28.4000      80.0000      26.7700      90.0000      27.5700      61.769
    4      72.0000      26.3300     102.0000      28.5700      82.0000      26.9200      92.0000      27.7400      63.431
    4      74.0000      26.3600     104.0000      28.8200      84.0000      27.1000      94.0000      27.9100      63.504
    4      76.0000      26.5100     106.0000      28.9100      86.0000      27.3100      96.0000      28.1000      61.905
    4      78.0000      26.6300     108.0000      29.1200      88.0000      27.3900      98.0000      28.2400      63.466
    4      80.0000      26.7700     110.0000      29.3500      90.0000      27.5700     100.0000      28.4000      64.119
    4       0.0000      21.0800      30.0000      25.0600      12.0000      23.0400      18.0000      23.7900      265.39
    4       2.0000      21.2600      32.0000      25.1900      14.0000      23.3800      20.0000      23.9600      280.18
    4       4.0000      21.6900      34.0000      25.3500      16.0000      23.6500      22.0000      24.1500      352.24
    4       6.0000      21.9800      36.0000      25.4700      18.0000      23.7900      24.0000      24.4100      381.97
    4       8.0000      22.3500      38.0000      25.5900      20.0000      23.9600      26.0000      24.6100      395.54
    4      10.0000      22.7400      40.0000      25.5300      22.0000      24.1500      28.0000      24.8300      330.91
    4      12.0000      23.0400      42.0000      25.5400      24.0000      24.4100      30.0000      25.0600      288.48
    4      14.0000      23.3800      44.0000      25.5000      26.0000      24.6100      32.0000      25.1900      257.57
    4      16.0000      23.6500      46.0000      25.5000      28.0000      24.8300      34.0000      25.3500      224.03
    4      18.0000      23.7900      48.0000      25.4500      30.0000      25.0600      36.0000      25.4700      193.99
    4      20.0000      23.9600      50.0000      25.4700      32.0000      25.1900      38.0000      25.5900      182.17
    4      22.0000      24.1500      52.0000      25.4700      34.0000      25.3500      40.0000      25.5300      220.80
    4      24.0000      24.4100      54.0000      25.5000      36.0000      25.4700      42.0000      25.5400      272.16
    4      26.0000      24.6100      56.0000      25.5600      38.0000      25.5900      44.0000      25.5000      264.56
    4      28.0000      24.8300      58.0000      25.6000      40.0000      25.5300      46.0000      25.5000      222.49
    4      30.0000      25.0600      60.0000      25.6600      42.0000      25.5400      48.0000      25.4500      186.95
    4      32.0000      25.1900      62.0000      25.7400      44.0000      25.5000      50.0000      25.4700      170.70
    4      34.0000      25.3500      64.0000      25.8100      46.0000      25.5000      52.0000      25.4700      139.61
    4      36.0000      25.4700      66.0000      25.8900      48.0000      25.4500      54.0000      25.5000      107.18
    4      38.0000      25.5900      68.0000      26.1200      50.0000      25.4700      56.0000      25.5600      97.325
    4      40.0000      25.5300      70.0000      26.2000      52.0000      25.4700      58.0000      25.6000      104.11
    4      42.0000      25.5400      72.0000      26.3300      54.0000      25.5000      60.0000      25.6600      119.87
    4      44.0000      25.5000      74.0000      26.3600      56.0000      25.5600      62.0000      25.7400      118.25
    4      46.0000      25.5000      76.0000      26.5100      58.0000      25.6000      64.0000      25.8100      106.73
    4      48.0000      25.4500      78.0000      26.6300      60.0000      25.6600      66.0000      25.8900      95.589
    4      50.0000      25.4700      80.0000      26.7700      62.0000      25.7400      68.0000      26.1200      82.623
    4      52.0000      25.4700      82.0000      26.9200      64.0000      25.8100      70.0000      26.2000      68.103
    4      54.0000      25.5000      84.0000      27.1000      66.0000      25.8900      72.0000      26.3300      51.571
    4      56.0000      25.5600      86.0000      27.3100      68.0000      26.1200      74.0000      26.3600      50.572
    4      58.0000      25.6000      88.0000      27.3900      70.0000      26.2000      76.0000      26.5100      57.271
    4      60.0000      25.6600      90.0000      27.5700      72.0000      26.3300      78.0000      26.6300      63.052
    4      62.0000      25.7400      92.0000      27.7400      74.0000      26.3600      80.0000      26.7700      63.359
    4      64.0000      25.8100      94.0000      27.9100      76.0000      26.5100      82.0000      26.9200      62.235
    4      66.0000      25.8900      96.0000      28.1000      78.0000      26.6300      84.0000      27.1000      67.633
    4      68.0000      26.1200      98.0000      28.2400      80.0000      26.7700      86.0000      27.3100      67.973
    4      70.0000      26.2000     100.0000      28.4000      82.0000      26.9200      88.0000      27.3900      64.231
    4      72.0000      26.3300     102.0000      28.5700      84.0000      27.1000      90.0000      27.5700      62.466
    4      74.0000      26.3600     104.0000      28.8200      86.0000      27.3100      92.0000      27.7400      67.193
    4      76.0000      26.5100     106.0000      28.9100      88.0000      27.3900      94.0000      27.9100      66.681
    4      78.0000      26.6300     108.0000      29.1200      90.0000      27.5700      96.0000      28.1000      61.644
    4      80.0000      26.7700     110.0000      29.3500      92.0000      27.7400      98.0000      28.2400      57.606
    4       8.0000      22.3500       0.0000      21.0800      24.0000      24.4100      32.0000      25.1900      390.36
    4      10.0000      22.7400       2.0000      21.2600      26.0000      24.6100      34.0000      25.3500      352.29
    4      12.0000      23.0400       4.0000      21.6900      28.0000      24.8300      36.0000      25.4700      296.20
    4      14.0000      23.3800       6.0000      21.9800      30.0000      25.0600      38.0000      25.5900      278.31
    4      16.0000      23.6500       8.0000      22.3500      32.0000      25.1900      40.0000      25.5300      245.16
    4      18.0000      23.7900      10.0000      22.7400      34.0000      25.3500      42.0000      25.5400      265.62
    4      20.0000      23.9600      12.0000      23.0400      36.0000      25.4700      44.0000      25.5000      333.95
    4      22.0000      24.1500      14.0000      23.3800      38.0000      25.5900      46.0000      25.5000      381.71
    4      24.0000      24.4100      16.0000      23.6500      40.0000      25.5300      48.0000      25.4500      312.72
    4      26.0000      24.6100      18.0000      23.7900      42.0000      25.5400      50.0000      25.4700      265.84
    4      28.0000      24.8300      20.0000      23.9600      44.0000      25.5000      52.0000      25.4700      230.41
    4      30.0000      25.0600      22.0000      24.1500      46.0000      25.5000      54.0000      25.5000      175.69
    4      32.0000      25.1900      24.0000      24.4100      48.0000      25.4500      56.0000      25.5600      164.93
    4      34.0000      25.3500      26.0000      24.6100      50.0000      25.4700      58.0000      25.6000      146.96
    4      36.0000      25.4700      28.0000      24.8300      52.0000      25.4700      60.0000      25.6600      127.81
    4      38.0000      25.5900      30.0000      25.0600      54.0000      25.5000      62.0000      25.7400      147.81
    4      40.0000      25.5300      32.0000      25.1900      56.0000      25.5600      64.0000      25.8100      167.19
    4      42.0000      25.5400      34.0000      25.3500      58.0000      25.6000      66.0000      25.8900      172.91
    4      44.0000      25.5000      36.0000      25.4700      60.0000      25.6600      68.0000      26.1200      171.55
    4      46.0000      25.5000      38.0000      25.5900      62.0000      25.7400      70.0000      26.2000      148.86
    4      48.0000      25.4500      40.0000      25.5300      64.0000      25.8100      72.0000      26.3300      113.26
    4      50.0000      25.4700      42.0000      25.5400      66.0000      25.8900      74.0000      26.3600      82.877
    4      52.0000      25.4700      44.0000      25.5000      68.0000      26.1200      76.0000      26.5100      61.660
    4      54.0000      25.5000      46.0000      25.5000      70.0000      26.2000      78.0000      26.6300      49.477
    4      56.0000      25.5600      48.0000      25.4500      72.0000      26.3300      80.0000      26.7700      51.047
    4      58.0000      25.6000      50.0000      25.4700      74.0000      26.3600      82.0000      26.9200      50.555
    4      60.0000      25.6600      52.0000      25.4700      76.0000      26.5100      84.0000      27.1000      49.261
    4      62.0000      25.7400      54.0000      25.5000      78.0000      26.6300      86.0000      27.3100      48.091
    4      64.0000      25.8100      56.0000      25.5600      80.0000      26.7700      88.0000      27.3900      41.249
    4      66.0000      25.8900      58.0000      25.6000      82.0000      26.9200      90.0000      27.5700      35.956
    4      68.0000      26.1200      60.0000      25.6600      84.0000      27.1000      92.0000      27.7400      27.957
    4      70.0000      26.2000      62.0000      25.7400      86.0000      27.3100      94.0000      27.9100      22.906
    4      72.0000      26.3300      64.0000      25.8100      88.0000      27.3900      96.0000      28.1000      24.374
    4      74.0000      26.3600      66.0000      25.8900      90.0000      27.5700      98.0000      28.2400      34.975
    4      76.0000      26.5100      68.0000      26.1200      92.0000      27.7400     100.0000      28.4000      43.094
    4      78.0000      26.6300      70.0000      26.2000      94.0000      27.9100     102.0000      28.5700      53.558
    4      80.0000      26.7700      72.0000      26.3300      96.0000      28.1000     104.0000      28.8200      68.354
    4      82.0000      26.9200      74.0000      26.3600      98.0000      28.2400     106.0000      28.9100      75.169
    4      84.0000      27.1000      76.0000      26.5100     100.0000      28.4000     108.0000      29.1200      81.228
    4      86.0000      27.3100      78.0000      26.6300     102.0000      28.5700     110.0000      29.3500      83.254
    4       0.0000      21.0800      30.0000      25.0600      14.0000      23.3800      16.0000      23.6500      234.39
    4       2.0000      21.2600      32.0000      25.1900      16.0000      23.6500      18.0000      23.7900      299.28
    4       4.0000      21.6900      34.0000      25.3500      18.0000      23.7900      20.0000      23.9600      326.47
    4       6.0000      21.9800      36.0000      25.4700      20.0000      23.9600      22.0000      24.1500      461.76
    4       8.0000      22.3500      38.0000      25.5900      22.0000      24.1500      24.0000      24.4100      356.54
    4      10.0000      22.7400      40.0000      25.5300      24.0000      24.4100      26.0000      24.6100      338.65
    4      12.0000      23.0400      42.0000      25.5400      26.0000      24.6100      28.0000      24.8300      271.06
    4      14.0000      23.3800      44.0000      25.5000      28.0000      24.8300      30.0000      25.0600      239.11
    4      16.0000      23.6500      46.0000      25.5000      30.0000      25.0600      32.0000      25.1900      250.40
    4      18.0000      23.7900      48.0000      25.4500      32.0000      25.1900      34.0000      25.3500      194.53
    4      20.0000      23.9600      50.0000      25.4700      34.0000      25.3500      36.0000      25.4700      120.42
    4      22.0000      24.1500      52.0000      25.4700      36.0000      25.4700      38.0000      25.5900      252.37
    4      24.0000      24.4100      54.0000      25.5000      38.0000      25.5900      40.0000      25.5300      312.17
    4      26.0000      24.6100      56.0000      25.5600      40.0000      25.5300      42.0000      25.5400      254.77
    4      28.0000      24.8300      58.0000      25.6000      42.0000      25.5400      44.0000      25.5000      202.84
    4      30.0000      25.0600      60.0000      25.6600      44.0000      25.5000      46.0000      25.5000      197.17
    4      32.0000      25.1900      62.0000      25.7400      46.0000      25.5000      48.0000      25.4500      160.66
    4      34.0000      25.3500      64.0000      25.8100      48.0000      25.4500      50.0000      25.4700      148.13
    4      36.0000      25.4700      66.0000      25.8900      50.0000      25.4700      52.0000      25.4700      106.25
    4      38.0000      25.5900      68.0000      26.1200      52.0000      25.4700      54.0000      25.5000      77.500
    4      40.0000      25.5300      70.0000      26.2000      54.0000      25.5000      56.0000      25.5600      115.21
    4      42.0000      25.5400      72.0000      26.3300      56.0000      25.5600      58.0000      25.6000      129.64
    4      44.0000      25.5000      74.0000      26.3600      58.0000      25.6000      60.0000      25.6600      120.02
    4      46.0000      25.5000      76.0000      26.5100      60.0000      25.6600      62.0000      25.7400      109.96
    4      48.0000      25.4500      78.0000      26.6300      62.0000      25.7400      64.0000      25.8100      92.981
    4      50.0000      25.4700      80.0000      26.7700      64.0000      25.8100      66.0000      25.8900      88.527
    4      52.0000      25.4700      82.0000      26.9200      66.0000      25.8900      68.0000      26.1200      68.677
    4      54.0000      25.5000      84.0000      27.1000      68.0000      26.1200      70.0000      26.2000      43.977
    4      56.0000      25.5600      86.0000      27.3100      70.0000      26.2000      72.0000      26.3300      39.911
    4      58.0000      25.6000      88.0000      27.3900      72.0000      26.3300      74.0000      26.3600      60.483
    4      60.0000      25.6600      90.0000      27.5700      74.0000      26.3600      76.0000      26.5100      66.791
    4      62.0000      25.7400      92.0000      27.7400      76.0000      26.5100      78.0000      26.6300      61.321
    4      64.0000      25.8100      94.0000      27.9100      78.0000      26.6300      80.0000      26.7700      63.787
    4      66.0000      25.8900      96.0000      28.1000      80.0000      26.7700      82.0000      26.9200      63.565
    4      68.0000      26.1200      98.0000      28.2400      82.0000      26.9200      84.0000      27.1000      75.475
    4      70.0000      26.2000     100.0000      28.4000      84.0000      27.1000      86.0000      27.3100      67.138
    4      72.0000      26.3300     102.0000      28.5700      86.0000      27.3100      88.0000      27.3900      56.887
    4      74.0000      26.3600     104.0000      28.8200      88.0000      27.3900      90.0000      27.5700      69.703
    4      76.0000      26.5100     106.0000      28.9100      90.0000      27.5700      92.0000      27.7400      74.981
    4      78.0000      26.6300     108.0000      29.1200      92.0000      27.7400      94.0000      27.9100      57.122
    4      80.0000      26.7700     110.0000      29.3500      94.0000      27.9100      96.0000      28.1000      53.547
    4       6.0000      21.9800       0.0000      21.0800      24.0000      24.4100      30.0000      25.0600      368.43
    4       8.0000      22.3500       2.0000      21.2600      26.0000      24.6100      32.0000      25.1900      358.26
    4      10.0000      22.7400       4.0000      21.6900      28.0000      24.8300      34.0000      25.3500      334.85
    4      12.0000      23.0400       6.0000      21.9800      30.0000      25.0600      36.0000      25.4700      282.87
    4      14.0000      23.3800       8.0000      22.3500      32.0000      25.1900      38.0000      25.5900      235.63
    4      16.0000      23.6500      10.0000      22.7400      34.0000      25.3500      40.0000      25.5300      240.87
    4      18.0000      23.7900      12.0000      23.0400      36.0000      25.4700      42.0000      25.5400      328.76
    4      20.0000      23.9600      14.0000      23.3800      38.0000      25.5900      44.0000      25.5000      343.12
    4      22.0000      24.1500      16.0000      23.6500      40.0000      25.5300      46.0000      25.5000      348.26
    4      24.0000      24.4100      18.0000      23.7900      42.0000      25.5400      48.0000      25.4500      286.39
    4      26.0000      24.6100      20.0000      23.9600      44.0000      25.5000      50.0000      25.4700      259.51
    4      28.0000      24.8300      22.0000      24.1500      46.0000      25.5000      52.0000      25.4700      193.80
    4      30.0000      25.0600      24.0000      24.4100      48.0000      25.4500      54.0000      25.5000      159.67
    4      32.0000      25.1900      26.0000      24.6100      50.0000      25.4700      56.0000      25.5600      147.56
    4      34.0000      25.3500      28.0000      24.8300      52.0000      25.4700      58.0000      25.6000      148.04
    4      36.0000      25.4700      30.0000      25.0600      54.0000      25.5000      60.0000      25.6600      142.45
    4      38.0000      25.5900      32.0000      25.1900      56.0000      25.5600      62.0000      25.7400      143.25
    4      40.0000      25.5300      34.0000      25.3500      58.0000      25.6000      64.0000      25.8100      170.27
    4      42.0000      25.5400      36.0000      25.4700      60.0000      25.6600      66.0000      25.8900      188.49
    4      44.0000      25.5000      38.0000      25.5900      62.0000      25.7400      68.0000      26.1200      170.58
    4      46.0000      25.5000      40.0000      25.5300      64.0000      25.8100      70.0000      26.2000      136.09
    4      48.0000      25.4500      42.0000      25.5400      66.0000      25.8900      72.0000      26.3300      92.226
    4      50.0000      25.4700      44.0000      25.5000      68.0000      26.1200      74.0000      26.3600      65.931
    4      52.0000      25.4700      46.0000      25.5000      70.0000      26.2000      76.0000      26.5100      57.112
    4      54.0000      25.5000      48.0000      25.4500      72.0000      26.3300      78.0000      26.6300      51.504
    4      56.0000      25.5600      50.0000      25.4700      74.0000      26.3600      80.0000      26.7700      50.270
    4      58.0000      25.6000      52.0000      25.4700      76.0000      26.5100      82.0000      26.9200      49.074
    4      60.0000      25.6600      54.0000      25.5000      78.0000      26.6300      84.0000      27.1000      53.135
    4      62.0000      25.7400      56.0000      25.5600      80.0000      26.7700      86.0000      27.3100      48.686
    4      64.0000      25.8100      58.0000      25.6000      82.0000      26.9200      88.0000      27.3900      40.154
    4      66.0000      25.8900      60.0000      25.6600      84.0000      27.1000      90.0000      27.5700      31.595
    4      68.0000      26.1200      62.0000      25.7400      86.0000      27.3100      92.0000      27.7400      25.143
    4      70.0000      26.2000      64.0000      25.8100      88.0000      27.3900      94.0000      27.9100      21.973
    4      72.0000      26.3300      66.0000      25.8900      90.0000      27.5700      96.0000      28.1000      22.254
    4      74.0000      26.3600      68.0000      26.1200      92.0000      27.7400      98.0000      28.2400      32.780
    4      76.0000      26.5100      70.0000      26.2000      94.0000      27.9100     100.0000      28.4000      48.920
    4      78.0000      26.6300      72.0000      26.3300      96.0000      28.1000     102.0000      28.5700      63.759
    4      80.0000      26.7700      74.0000      26.3600      98.0000      28.2400     104.0000      28.8200      73.507
    4      82.0000      26.9200      76.0000      26.5100     100.0000      28.4000     106.0000      28.9100      76.107
    4      84.0000      27.1000      78.0000      26.6300     102.0000      28.5700     108.0000      29.1200      84.372
    4      86.0000      27.3100      80.0000      26.7700     104.0000      28.8200     110.0000      29.3500      84.756
    4       4.0000      21.6900       0.0000      21.0800      24.0000      24.4100      28.0000      24.8300      380.83
    4       6.0000      21.9800       2.0000      21.2600      26.0000      24.6100      30.0000      25.0600      334.03
    4       8.0000      22.3500       4.0000      21.6900      28.0000      24.8300      32.0000      25.1900      350.13
    4      10.0000      22.7400       6.0000      21.9800      30.0000      25.0600      34.0000      25.3500      341.91
    4      12.0000      23.0400       8.0000      22.3500      32.0000      25.1900      36.0000      25.4700      218.95
    4      14.0000      23.3800      10.0000      22.7400      34.0000      25.3500      38.0000      25.5900      215.63
    4      16.0000      23.6500      12.0000      23.0400      36.0000      25.4700      40.0000      25.5300      306.00
    4      18.0000      23.7900      14.0000      23.3800      38.0000      25.5900      42.0000      25.5400      350.00
    4      20.0000      23.9600      16.0000      23.6500      40.0000      25.5300      44.0000      25.5000      315.44
    4      22.0000      24.1500      18.0000      23.7900      42.0000      25.5400      46.0000      25.5000      328.80
    4      24.0000      24.4100      20.0000      23.9600      44.0000      25.5000      48.0000      25.4500      289.89
    4      26.0000      24.6100      22.0000      24.1500      46.0000      25.5000      50.0000      25.4700      218.23
    4      28.0000      24.8300      24.0000      24.4100      48.0000      25.4500      52.0000      25.4700      180.57
    4      30.0000      25.0600      26.0000      24.6100      50.0000      25.4700      54.0000      25.5000      132.41
    4      32.0000      25.1900      28.0000      24.8300      52.0000      25.4700      56.0000      25.5600      146.08
    4      34.0000      25.3500      30.0000      25.0600      54.0000      25.5000      58.0000      25.6000      176.50
    4      36.0000      25.4700      32.0000      25.1900      56.0000      25.5600      60.0000      25.6600      127.08
    4      38.0000      25.5900      34.0000      25.3500      58.0000      25.6000      62.0000      25.7400      140.24
    4      40.0000      25.5300      36.0000      25.4700      60.0000      25.6600      64.0000      25.8100      194.61
    4      42.0000      25.5400      38.0000      25.5900      62.0000      25.7400      66.0000      25.8900      193.93
    4      44.0000      25.5000      40.0000      25.5300      64.0000      25.8100      68.0000      26.1200      158.90
    4      46.0000      25.5000      42.0000      25.5400      66.0000      25.8900      70.0000      26.2000      113.31
    4      48.0000      25.4500      44.0000      25.5000      68.0000      26.1200      72.0000      26.3300      70.018
    4      50.0000      25.4700      46.0000      25.5000      70.0000      26.2000      74.0000      26.3600      57.637
    4      52.0000      25.4700      48.0000      25.4500      72.0000      26.3300      76.0000      26.5100      61.698
    4      54.0000      25.5000      50.0000      25.4700      74.0000      26.3600      78.0000      26.6300      48.025
    4      56.0000      25.5600      52.0000      25.4700      76.0000      26.5100      80.0000      26.7700      47.254
    4      58.0000      25.6000      54.0000      25.5000      78.0000      26.6300      82.0000      26.9200      52.906
    4      60.0000      25.6600      56.0000      25.5600      80.0000      26.7700      84.0000      27.1000      53.525
    4      62.0000      25.7400      58.0000      25.6000      82.0000      26.9200      86.0000      27.3100      48.264
    4      64.0000      25.8100      60.0000      25.6600      84.0000      27.1000      88.0000      27.3900      33.587
    4      66.0000      25.8900      62.0000      25.7400      86.0000      27.3100      90.0000      27.5700      27.570
    4      68.0000      26.1200      64.0000      25.8100      88.0000      27.3900      92.0000      27.7400      25.371
    4      70.0000      26.2000      66.0000      25.8900      90.0000      27.5700      94.0000      27.9100      19.424
    4      72.0000      26.3300      68.0000      26.1200      92.0000      27.7400      96.0000      28.1000      19.469
    4      74.0000      26.3600      70.0000      26.2000      94.0000      27.9100      98.0000      28.2400      38.038
    4      76.0000      26.5100      72.0000      26.3300      96.0000      28.1000     100.0000      28.4000      62.219
    4      78.0000      26.6300      74.0000      26.3600      98.0000      28.2400     102.0000      28.5700      70.226
    4      80.0000      26.7700      76.0000      26.5100     100.0000      28.4000     104.0000      28.8200      75.437
    4      82.0000      26.9200      78.0000      26.6300     102.0000      28.5700     106.0000      28.9100      79.924
    4      84.0000      27.1000      80.0000      26.7700     104.0000      28.8200     108.0000      29.1200      85.936
    4      86.0000      27.3100      82.0000      26.9200     106.0000      28.9100     110.0000      29.3500      86.367
    4       4.0000      21.6900       0.0000      21.0800      28.0000      24.8300      32.0000      25.1900      314.32
    4       6.0000      21.9800       2.0000      21.2600      30.0000      25.0600      34.0000      25.3500      309.10
    4       8.0000      22.3500       4.0000      21.6900      32.0000      25.1900      36.0000      25.4700      227.78
    4      10.0000      22.7400       6.0000      21.9800      34.0000      25.3500      38.0000      25.5900      257.86
    4      12.0000      23.0400       8.0000      22.3500      36.0000      25.4700      40.0000      25.5300      359.81
    4      14.0000      23.3800      10.0000      22.7400      38.0000      25.5900      42.0000      25.5400      331.57
    4      16.0000      23.6500      12.0000      23.0400      40.0000      25.5300      44.0000      25.5000      250.99
    4      18.0000      23.7900      14.0000      23.3800      42.0000      25.5400      46.0000      25.5000      256.23
    4      20.0000      23.9600      16.0000      23.6500      44.0000      25.5000      48.0000      25.4500      279.39
    4      22.0000      24.1500      18.0000      23.7900      46.0000      25.5000      50.0000      25.4700      302.89
    4      24.0000      24.4100      20.0000      23.9600      48.0000      25.4500      52.0000      25.4700      252.70
    4      26.0000      24.6100      22.0000      24.1500      50.0000      25.4700      54.0000      25.5000      159.78
    4      28.0000      24.8300      24.0000      24.4100      52.0000      25.4700      56.0000      25.5600      154.70
    4      30.0000      25.0600      26.0000      24.6100      54.0000      25.5000      58.0000      25.6000      191.85
    4      32.0000      25.1900      28.0000      24.8300      56.0000      25.5600      60.0000      25.6600      219.20
    4      34.0000      25.3500      30.0000      25.0600      58.0000      25.6000      62.0000      25.7400      189.12
    4      36.0000      25.4700      32.0000      25.1900      60.0000      25.6600      64.0000      25.8100      121.22
    4      38.0000      25.5900      34.0000      25.3500      62.0000      25.7400      66.0000      25.8900      130.37
    4      40.0000      25.5300      36.0000      25.4700      64.0000      25.8100      68.0000      26.1200      177.89
    4      42.0000      25.5400      38.0000      25.5900      66.0000      25.8900      70.0000      26.2000      140.98
    4      44.0000      25.5000      40.0000      25.5300      68.0000      26.1200      72.0000      26.3300      85.396
    4      46.0000      25.5000      42.0000      25.5400      70.0000      26.2000      74.0000      26.3600      75.417
    4      48.0000      25.4500      44.0000      25.5000      72.0000      26.3300      76.0000      26.5100      79.772
    4      50.0000      25.4700      46.0000      25.5000      74.0000      26.3600      78.0000      26.6300      74.681
    4      52.0000      25.4700      48.0000      25.4500      76.0000      26.5100      80.0000      26.7700      62.223
    4      54.0000      25.5000      50.0000      25.4700      78.0000      26.6300      82.0000      26.9200      47.929
    4      56.0000      25.5600      52.0000      25.4700      80.0000      26.7700      84.0000      27.1000      53.032
    4      58.0000      25.6000      54.0000      25.5000      82.0000      26.9200      86.0000      27.3100      64.638
    4      60.0000      25.6600      56.0000      25.5600      84.0000      27.1000      88.0000      27.3900      51.357
    4      62.0000      25.7400      58.0000      25.6000      86.0000      27.3100      90.0000      27.5700      41.568
    4      64.0000      25.8100      60.0000      25.6600      88.0000      27.3900      92.0000      27.7400      37.590
    4      66.0000      25.8900      62.0000      25.7400      90.0000      27.5700      94.0000      27.9100      29.270
    4      68.0000      26.1200      64.0000      25.8100      92.0000      27.7400      96.0000      28.1000      20.806
    4      70.0000      26.2000      66.0000      25.8900      94.0000      27.9100      98.0000      28.2400      17.699
    4      72.0000      26.3300      68.0000      26.1200      96.0000      28.1000     100.0000      28.4000      21.719
    4      74.0000      26.3600      70.0000      26.2000      98.0000      28.2400     102.0000      28.5700      44.922
    4      76.0000      26.5100      72.0000      26.3300     100.0000      28.4000     104.0000      28.8200      64.989
    4      78.0000      26.6300      74.0000      26.3600     102.0000      28.5700     106.0000      28.9100      70.940
    4      80.0000      26.7700      76.0000      26.5100     104.0000      28.8200     108.0000      29.1200      72.186
    4      82.0000      26.9200      78.0000      26.6300     106.0000      28.9100     110.0000      29.3500      74.898
    4      10.0000      22.7400       0.0000      21.0800      30.0000      25.0600      40.0000      25.5300      308.65
    4      12.0000      23.0400       2.0000      21.2600      32.0000      25.1900      42.0000      25.5400      285.76
    4      14.0000      23.3800       4.0000      21.6900      34.0000      25.3500      44.0000      25.5000      280.38
    4      16.0000      23.6500       6.0000      21.9800      36.0000      25.4700      46.0000      25.5000      307.83
    4      18.0000      23.7900       8.0000      22.3500      38.0000      25.5900      48.0000      25.4500      304.20
    4      20.0000      23.9600      10.0000      22.7400      40.0000      25.5300      50.0000      25.4700      271.52
    4      22.0000      24.1500      12.0000      23.0400      42.0000      25.5400      52.0000      25.4700      274.60
    4      24.0000      24.4100      14.0000      23.3800      44.0000      25.5000      54.0000      25.5000      249.68
    4      26.0000      24.6100      16.0000      23.6500      46.0000      25.5000      56.0000      25.5600      228.55
    4      28.0000      24.8300      18.0000      23.7900      48.0000      25.4500      58.0000      25.6000      211.84
    4      30.0000      25.0600      20.0000      23.9600      50.0000      25.4700      60.0000      25.6600      192.95
    4      32.0000      25.1900      22.0000      24.1500      52.0000      25.4700      62.0000      25.7400      186.67
    4      34.0000      25.3500      24.0000      24.4100      54.0000      25.5000      64.0000      25.8100      188.38
    4      36.0000      25.4700      26.0000      24.6100      56.0000      25.5600      66.0000      25.8900      161.02
    4      38.0000      25.5900      28.0000      24.8300      58.0000      25.6000      68.0000      26.1200      152.86
    4      40.0000      25.5300      30.0000      25.0600      60.0000      25.6600      70.0000      26.2000      154.16
    4      42.0000      25.5400      32.0000      25.1900      62.0000      25.7400      72.0000      26.3300      137.73
    4      44.0000      25.5000      34.0000      25.3500      64.0000      25.8100      74.0000      26.3600      122.27
    4      46.0000      25.5000      36.0000      25.4700      66.0000      25.8900      76.0000      26.5100      106.33
    4      48.0000      25.4500      38.0000      25.5900      68.0000      26.1200      78.0000      26.6300      85.585
    4      50.0000      25.4700      40.0000      25.5300      70.0000      26.2000      80.0000      26.7700      76.462
    4      52.0000      25.4700      42.0000      25.5400      72.0000      26.3300      82.0000      26.9200      73.128
    4      54.0000      25.5000      44.0000      25.5000      74.0000      26.3600      84.0000      27.1000      65.068
    4      56.0000      25.5600      46.0000      25.5000      76.0000      26.5100      86.0000      27.3100      59.247
    4      58.0000      25.6000      48.0000      25.4500      78.0000      26.6300      88.0000      27.3900      56.772
    4      60.0000      25.6600      50.0000      25.4700      80.0000      26.7700      90.0000      27.5700      53.565
    4      62.0000      25.7400      52.0000      25.4700      82.0000      26.9200      92.0000      27.7400      51.105
    4      64.0000      25.8100      54.0000      25.5000      84.0000      27.1000      94.0000      27.9100      43.379
    4      66.0000      25.8900      56.0000      25.5600      86.0000      27.3100      96.0000      28.1000      35.868
    4      68.0000      26.1200      58.0000      25.6000      88.0000      27.3900      98.0000      28.2400      30.314
    4      70.0000      26.2000      60.0000      25.6600      90.0000      27.5700     100.0000      28.4000      25.828
    4      72.0000      26.3300      62.0000      25.7400      92.0000      27.7400     102.0000      28.5700      23.962
    4      74.0000      26.3600      64.0000      25.8100      94.0000      27.9100     104.0000      28.8200      32.910
    4      76.0000      26.5100      66.0000      25.8900      96.0000      28.1000     106.0000      28.9100      45.091
    4      78.0000      26.6300      68.0000      26.1200      98.0000      28.2400     108.0000      29.1200      55.142
    4      80.0000      26.7700      70.0000      26.2000     100.0000      28.4000     110.0000      29.3500      64.651
    4       0.0000      21.0800      42.0000      25.5400      14.0000      23.3800      28.0000      24.8300      278.68
    4       2.0000      21.2600      44.0000      25.5000      16.0000      23.6500      30.0000      25.0600      283.58
    4       4.0000      21.6900      46.0000      25.5000      18.0000      23.7900      32.0000      25.1900      286.90
    4       6.0000      21.9800      48.0000      25.4500      20.0000      23.9600      34.0000      25.3500      280.01
    4       8.0000      22.3500      50.0000      25.4700      22.0000      24.1500      36.0000      25.4700      245.14
    4      10.0000      22.7400      52.0000      25.4700      24.0000      24.4100      38.0000      25.5900      237.69
    4      12.0000      23.0400      54.0000      25.5000      26.0000      24.6100      40.0000      25.5300      234.25
    4      14.0000      23.3800      56.0000      25.5600      28.0000      24.8300      42.0000      25.5400      227.85
    4      16.0000      23.6500      58.0000      25.6000      30.0000      25.0600      44.0000      25.5000      218.45
    4      18.0000      23.7900      60.0000      25.6600      32.0000      25.1900      46.0000      25.5000      210.13
    4      20.0000      23.9600      62.0000      25.7400      34.0000      25.3500      48.0000      25.4500      207.53
    4      22.0000      24.1500      64.0000      25.8100      36.0000      25.4700      50.0000      25.4700      233.80
    4      24.0000      24.4100      66.0000      25.8900      38.0000      25.5900      52.0000      25.4700      212.65
    4      26.0000      24.6100      68.0000      26.1200      40.0000      25.5300      54.0000      25.5000      178.18
    4      28.0000      24.8300      70.0000      26.2000      42.0000      25.5400      56.0000      25.5600      158.50
    4      30.0000      25.0600      72.0000      26.3300      44.0000      25.5000      58.0000      25.6000      150.32
    4      32.0000      25.1900      74.0000      26.3600      46.0000      25.5000      60.0000      25.6600      139.72
    4      34.0000      25.3500      76.0000      26.5100      48.0000      25.4500      62.0000      25.7400      128.98
    4      36.0000      25.4700      78.0000      26.6300      50.0000      25.4700      64.0000      25.8100      113.19
    4      38.0000      25.5900      80.0000      26.7700      52.0000      25.4700      66.0000      25.8900      110.33
    4      40.0000      25.5300      82.0000      26.9200      54.0000      25.5000      68.0000      26.1200      116.64
    4      42.0000      25.5400      84.0000      27.1000      56.0000      25.5600      70.0000      26.2000      109.91
    4      44.0000      25.5000      86.0000      27.3100      58.0000      25.6000      72.0000      26.3300      98.080
    4      46.0000      25.5000      88.0000      27.3900      60.0000      25.6600      74.0000      26.3600      91.849
    4      48.0000      25.4500      90.0000      27.5700      62.0000      25.7400      76.0000      26.5100      84.571
    4      50.0000      25.4700      92.0000      27.7400      64.0000      25.8100      78.0000      26.6300      77.519
    4      52.0000      25.4700      94.0000      27.9100      66.0000      25.8900      80.0000      26.7700      71.292
    4      54.0000      25.5000      96.0000      28.1000      68.0000      26.1200      82.0000      26.9200      67.834
    4      56.0000      25.5600      98.0000      28.2400      70.0000      26.2000      84.0000      27.1000      72.919
    4      58.0000      25.6000     100.0000      28.4000      72.0000      26.3300      86.0000      27.3100      77.575
    4      60.0000      25.6600     102.0000      28.5700      74.0000      26.3600      88.0000      27.3900      77.000
    4      62.0000      25.7400     104.0000      28.8200      76.0000      26.5100      90.0000      27.5700      76.666
    4      64.0000      25.8100     106.0000      28.9100      78.0000      26.6300      92.0000      27.7400      76.448
    4      66.0000      25.8900     108.0000      29.1200      80.0000      26.7700      94.0000      27.9100      73.007
    4      68.0000      26.1200     110.0000      29.3500      82.0000      26.9200      96.0000      28.1000      68.657
    4       6.0000      21.9800       0.0000      21.0800      30.0000      25.0600      36.0000      25.4700      262.63
    4       8.0000      22.3500       2.0000      21.2600      32.0000      25.1900      38.0000      25.5900      255.87
    4      10.0000      22.7400       4.0000      21.6900      34.0000      25.3500      40.0000      25.5300      296.87
    4      12.0000      23.0400       6.0000      21.9800      36.0000      25.4700      42.0000      25.5400      360.03
    4      14.0000      23.3800       8.0000      22.3500      38.0000      25.5900      44.0000      25.5000      323.88
    4      16.0000      23.6500      10.0000      22.7400      40.0000      25.5300      46.0000      25.5000      255.53
    4      18.0000      23.7900      12.0000      23.0400      42.0000      25.5400      48.0000      25.4500      246.76
    4      20.0000      23.9600      14.0000      23.3800      44.0000      25.5000      50.0000      25.4700      257.98
    4      22.0000      24.1500      16.0000      23.6500      46.0000      25.5000      52.0000      25.4700      275.05
    4      24.0000      24.4100      18.0000      23.7900      48.0000      25.4500      54.0000      25.5000      229.01
    4      26.0000      24.6100      20.0000      23.9600      50.0000      25.4700      56.0000      25.5600      200.43
    4      28.0000      24.8300      22.0000      24.1500      52.0000      25.4700      58.0000      25.6000      185.82
    4      30.0000      25.0600      24.0000      24.4100      54.0000      25.5000      60.0000      25.6600      203.81
    4      32.0000      25.1900      26.0000      24.6100      56.0000      25.5600      62.0000      25.7400      211.98
    4      34.0000      25.3500      28.0000      24.8300      58.0000      25.6000      64.0000      25.8100      184.96
    4      36.0000      25.4700      30.0000      25.0600      60.0000      25.6600      66.0000      25.8900      141.89
    4      38.0000      25.5900      32.0000      25.1900      62.0000      25.7400      68.0000      26.1200      128.38
    4      40.0000      25.5300      34.0000      25.3500      64.0000      25.8100      70.0000      26.2000      135.72
    4      42.0000      25.5400      36.0000      25.4700      66.0000      25.8900      72.0000      26.3300      118.87
    4      44.0000      25.5000      38.0000      25.5900      68.0000      26.1200      74.0000      26.3600      92.304
    4      46.0000      25.5000      40.0000      25.5300      70.0000      26.2000      76.0000      26.5100      83.283
    4      48.0000      25.4500      42.0000      25.5400      72.0000      26.3300      78.0000      26.6300      84.292
    4      50.0000      25.4700      44.0000      25.5000      74.0000      26.3600      80.0000      26.7700      80.339
    4      52.0000      25.4700      46.0000      25.5000      76.0000      26.5100      82.0000      26.9200      65.622
    4      54.0000      25.5000      48.0000      25.4500      78.0000      26.6300      84.0000      27.1000      57.968
    4      56.0000      25.5600      50.0000      25.4700      80.0000      26.7700      86.0000      27.3100      55.967
    4      58.0000      25.6000      52.0000      25.4700      82.0000      26.9200      88.0000      27.3900      56.417
    4      60.0000      25.6600      54.0000      25.5000      84.0000      27.1000      90.0000      27.5700      53.516
    4      62.0000      25.7400      56.0000      25.5600      86.0000      27.3100      92.0000      27.7400      47.555
    4      64.0000      25.8100      58.0000      25.6000      88.0000      27.3900      94.0000      27.9100      39.187
    4      66.0000      25.8900      60.0000      25.6600      90.0000      27.5700      96.0000      28.1000      31.242
    4      68.0000      26.1200      62.0000      25.7400      92.0000      27.7400      98.0000      28.2400      23.105
    4      70.0000      26.2000      64.0000      25.8100      94.0000      27.9100     100.0000      28.4000      21.813
    4      72.0000      26.3300      66.0000      25.8900      96.0000      28.1000     102.0000      28.5700      23.912
    4      74.0000      26.3600      68.0000      26.1200      98.0000      28.2400     104.0000      28.8200      38.853
    4      76.0000      26.5100      70.0000      26.2000     100.0000      28.4000     106.0000      28.9100      56.073
    4      78.0000      26.6300      72.0000      26.3300     102.0000      28.5700     108.0000      29.1200      65.481
    4      80.0000      26.7700      74.0000      26.3600     104.0000      28.8200     110.0000      29.3500      70.886
    4       0.0000      21.0800      42.0000      25.5400      16.0000      23.6500      26.0000      24.6100      305.45
    4       2.0000      21.2600      44.0000      25.5000      18.0000      23.7900      28.0000      24.8300      298.81
    4       4.0000      21.6900      46.0000      25.5000      20.0000      23.9600      30.0000      25.0600      292.39
    4       6.0000      21.9800      48.0000      25.4500      22.0000      24.1500      32.0000      25.1900      264.33
    4       8.0000      22.3500      50.0000      25.4700      24.0000      24.4100      34.0000      25.3500      247.03
    4      10.0000      22.7400      52.0000      25.4700      26.0000      24.6100      36.0000      25.4700      215.91
    4      12.0000      23.0400      54.0000      25.5000      28.0000      24.8300      38.0000      25.5900      214.16
    4      14.0000      23.3800      56.0000      25.5600      30.0000      25.0600      40.0000      25.5300      223.69
    4      16.0000      23.6500      58.0000      25.6000      32.0000      25.1900      42.0000      25.5400      212.73
    4      18.0000      23.7900      60.0000      25.6600      34.0000      25.3500      44.0000      25.5000      216.27
    4      20.0000      23.9600      62.0000      25.7400      36.0000      25.4700      46.0000      25.5000      240.47
    4      22.0000      24.1500      64.0000      25.8100      38.0000      25.5900      48.0000      25.4500      239.17
    4      24.0000      24.4100      66.0000      25.8900      40.0000      25.5300      50.0000      25.4700      202.89
    4      26.0000      24.6100      68.0000      26.1200      42.0000      25.5400      52.0000      25.4700      175.66
    4      28.0000      24.8300      70.0000      26.2000      44.0000      25.5000      54.0000      25.5000      154.81
    4      30.0000      25.0600      72.0000      26.3300      46.0000      25.5000      56.0000      25.5600      140.53
    4      32.0000      25.1900      74.0000      26.3600      48.0000      25.4500      58.0000      25.6000      136.47
    4      34.0000      25.3500      76.0000      26.5100      50.0000      25.4700      60.0000      25.6600      126.30
    4      36.0000      25.4700      78.0000      26.6300      52.0000      25.4700      62.0000      25.7400      119.19
    4      38.0000      25.5900      80.0000      26.7700      54.0000      25.5000      64.0000      25.8100      123.78
    4      40.0000      25.5300      82.0000      26.9200      56.0000      25.5600      66.0000      25.8900      123.58
    4      42.0000      25.5400      84.0000      27.1000      58.0000      25.6000      68.0000      26.1200      112.11
    4      44.0000      25.5000      86.0000      27.3100      60.0000      25.6600      70.0000      26.2000      97.224
    4      46.0000      25.5000      88.0000      27.3900      62.0000      25.7400      72.0000      26.3300      83.605
    4      48.0000      25.4500      90.0000      27.5700      64.0000      25.8100      74.0000      26.3600      75.875
    4      50.0000      25.4700      92.0000      27.7400      66.0000      25.8900      76.0000      26.5100      68.287
    4      52.0000      25.4700      94.0000      27.9100      68.0000      26.1200      78.0000      26.6300      64.180
    4      54.0000      25.5000      96.0000      28.1000      70.0000      26.2000      80.0000      26.7700      67.421
    4      56.0000      25.5600      98.0000      28.2400      72.0000      26.3300      82.0000      26.9200      73.824
    4      58.0000      25.6000     100.0000      28.4000      74.0000      26.3600      84.0000      27.1000      79.323
    4      60.0000      25.6600     102.0000      28.5700      76.0000      26.5100      86.0000      27.3100      80.310
    4      62.0000      25.7400     104.0000      28.8200      78.0000      26.6300      88.0000      27.3900      78.101
    4      64.0000      25.8100     106.0000      28.9100      80.0000      26.7700      90.0000      27.5700      77.931
    4      66.0000      25.8900     108.0000      29.1200      82.0000      26.9200      92.0000      27.7400      78.952
    4      68.0000      26.1200     110.0000      29.3500      84.0000      27.1000      94.0000      27.9100      71.653
    4       8.0000      22.3500       0.0000      21.0800      32.0000      25.1900      40.0000      25.5300      280.75
    4      10.0000      22.7400       2.0000      21.2600      34.0000      25.3500      42.0000      25.5400      305.10
    4      12.0000      23.0400       4.0000      21.6900      36.0000      25.4700      44.0000      25.5000      343.47
    4      14.0000      23.3800       6.0000      21.9800      38.0000      25.5900      46.0000      25.5000      324.47
    4      16.0000      23.6500       8.0000      22.3500      40.0000      25.5300      48.0000      25.4500      259.64
    4      18.0000      23.7900      10.0000      22.7400      42.0000      25.5400      50.0000      25.4700      244.87
    4      20.0000      23.9600      12.0000      23.0400      44.0000      25.5000      52.0000      25.4700      241.34
    4      22.0000      24.1500      14.0000      23.3800      46.0000      25.5000      54.0000      25.5000      243.67
    4      24.0000      24.4100      16.0000      23.6500      48.0000      25.4500      56.0000      25.5600      234.30
    4      26.0000      24.6100      18.0000      23.7900      50.0000      25.4700      58.0000      25.6000      220.28
    4      28.0000      24.8300      20.0000      23.9600      52.0000      25.4700      60.0000      25.6600      216.20
    4      30.0000      25.0600      22.0000      24.1500      54.0000      25.5000      62.0000      25.7400      212.39
    4      32.0000      25.1900      24.0000      24.4100      56.0000      25.5600      64.0000      25.8100      209.92
    4      34.0000      25.3500      26.0000      24.6100      58.0000      25.6000      66.0000      25.8900      182.66
    4      36.0000      25.4700      28.0000      24.8300      60.0000      25.6600      68.0000      26.1200      142.80
    4      38.0000      25.5900      30.0000      25.0600      62.0000      25.7400      70.0000      26.2000      127.37
    4      40.0000      25.5300      32.0000      25.1900      64.0000      25.8100      72.0000      26.3300      120.40
    4      42.0000      25.5400      34.0000      25.3500      66.0000      25.8900      74.0000      26.3600      104.30
    4      44.0000      25.5000      36.0000      25.4700      68.0000      26.1200      76.0000      26.5100      94.520
    4      46.0000      25.5000      38.0000      25.5900      70.0000      26.2000      78.0000      26.6300      91.675
    4      48.0000      25.4500      40.0000      25.5300      72.0000      26.3300      80.0000      26.7700      88.657
    4      50.0000      25.4700      42.0000      25.5400      74.0000      26.3600      82.0000      26.9200      83.125
    4      52.0000      25.4700      44.0000      25.5000      76.0000      26.5100      84.0000      27.1000      75.095
    4      54.0000      25.5000      46.0000      25.5000      78.0000      26.6300      86.0000      27.3100      62.932
    4      56.0000      25.5600      48.0000      25.4500      80.0000      26.7700      88.0000      27.3900      58.538
    4      58.0000      25.6000      50.0000      25.4700      82.0000      26.9200      90.0000      27.5700      57.202
    4      60.0000      25.6600      52.0000      25.4700      84.0000      27.1000      92.0000      27.7400      53.240
    4      62.0000      25.7400      54.0000      25.5000      86.0000      27.3100      94.0000      27.9100      48.087
    4      64.0000      25.8100      56.0000      25.5600      88.0000      27.3900      96.0000      28.1000      40.915
    4      66.0000      25.8900      58.0000      25.6000      90.0000      27.5700      98.0000      28.2400      34.596
    4      68.0000      26.1200      60.0000      25.6600      92.0000      27.7400     100.0000      28.4000      28.404
    4      70.0000      26.2000      62.0000      25.7400      94.0000      27.9100     102.0000      28.5700      25.765
    4      72.0000      26.3300      64.0000      25.8100      96.0000      28.1000     104.0000      28.8200      27.047
    4      74.0000      26.3600      66.0000      25.8900      98.0000      28.2400     106.0000      28.9100      37.371
    4      76.0000      26.5100      68.0000      26.1200     100.0000      28.4000     108.0000      29.1200      48.527
    4      78.0000      26.6300      70.0000      26.2000     102.0000      28.5700     110.0000      29.3500      58.494
    4       0.0000      21.0800      42.0000      25.5400      18.0000      23.7900      24.0000      24.4100      327.52
    4       2.0000      21.2600      44.0000      25.5000      20.0000      23.9600      26.0000      24.6100      321.96
    4       4.0000      21.6900      46.0000      25.5000      22.0000      24.1500      28.0000      24.8300      273.67
    4       6.0000      21.9800      48.0000      25.4500      24.0000      24.4100      30.0000      25.0600      251.89
    4       8.0000      22.3500      50.0000      25.4700      26.0000      24.6100      32.0000      25.1900      241.82
    4      10.0000      22.7400      52.0000      25.4700      28.0000      24.8300      34.0000      25.3500      229.45
    4      12.0000      23.0400      54.0000      25.5000      30.0000      25.0600      36.0000      25.4700      198.46
    4      14.0000      23.3800      56.0000      25.5600      32.0000      25.1900      38.0000      25.5900      187.27
    4      16.0000      23.6500      58.0000      25.6000      34.0000      25.3500      40.0000      25.5300      212.79
    4      18.0000      23.7900      60.0000      25.6600      36.0000      25.4700      42.0000      25.5400      258.49
    4      20.0000      23.9600      62.0000      25.7400      38.0000      25.5900      44.0000      25.5000      250.16
    4      22.0000      24.1500      64.0000      25.8100      40.0000      25.5300      46.0000      25.5000      227.33
    4      24.0000      24.4100      66.0000      25.8900      42.0000      25.5400      48.0000      25.4500      196.94
    4      26.0000      24.6100      68.0000      26.1200      44.0000      25.5000      50.0000      25.4700      182.49
    4      28.0000      24.8300      70.0000      26.2000      46.0000      25.5000      52.0000      25.4700      156.02
    4      30.0000      25.0600      72.0000      26.3300      48.0000      25.4500      54.0000      25.5000      131.81
    4      32.0000      25.1900      74.0000      26.3600      50.0000      25.4700      56.0000      25.5600      122.18
    4      34.0000      25.3500      76.0000      26.5100      52.0000      25.4700      58.0000      25.6000      126.88
    4      36.0000      25.4700      78.0000      26.6300      54.0000      25.5000      60.0000      25.6600      135.85
    4      38.0000      25.5900      80.0000      26.7700      56.0000      25.5600      62.0000      25.7400      132.38
    4      40.0000      25.5300      82.0000      26.9200      58.0000      25.6000      64.0000      25.8100      123.57
    4      42.0000      25.5400      84.0000      27.1000      60.0000      25.6600      66.0000      25.8900      113.52
    4      44.0000      25.5000      86.0000      27.3100      62.0000      25.7400      68.0000      26.1200      99.185
    4      46.0000      25.5000      88.0000      27.3900      64.0000      25.8100      70.0000      26.2000      83.116
    4      48.0000      25.4500      90.0000      27.5700      66.0000      25.8900      72.0000      26.3300      62.824
    4      50.0000      25.4700      92.0000      27.7400      68.0000      26.1200      74.0000      26.3600      56.428
    4      52.0000      25.4700      94.0000      27.9100      70.0000      26.2000      76.0000      26.5100      62.905
    4      54.0000      25.5000      96.0000      28.1000      72.0000      26.3300      78.0000      26.6300      71.391
    4      56.0000      25.5600      98.0000      28.2400      74.0000      26.3600      80.0000      26.7700      75.666
    4      58.0000      25.6000     100.0000      28.4000      76.0000      26.5100      82.0000      26.9200      75.826
    4      60.0000      25.6600     102.0000      28.5700      78.0000      26.6300      84.0000      27.1000      82.182
    4      62.0000      25.7400     104.0000      28.8200      80.0000      26.7700      86.0000      27.3100      83.529
    4      64.0000      25.8100     106.0000      28.9100      82.0000      26.9200      88.0000      27.3900      80.387
    4      66.0000      25.8900     108.0000      29.1200      84.0000      27.1000      90.0000      27.5700      76.204
    4      68.0000      26.1200     110.0000      29.3500      86.0000      27.3100      92.0000      27.7400      75.903
    4       0.0000      21.0800      42.0000      25.5400      20.0000      23.9600      22.0000      24.1500      394.96
    4       2.0000      21.2600      44.0000      25.5000      22.0000      24.1500      24.0000      24.4100      293.31
    4       4.0000      21.6900      46.0000      25.5000      24.0000      24.4100      26.0000      24.6100      281.02
    4       6.0000      21.9800      48.0000      25.4500      26.0000      24.6100      28.0000      24.8300      238.95
    4       8.0000      22.3500      50.0000      25.4700      28.0000      24.8300      30.0000      25.0600      227.35
    4      10.0000      22.7400      52.0000      25.4700      30.0000      25.0600      32.0000      25.1900      257.65
    4      12.0000      23.0400      54.0000      25.5000      32.0000      25.1900      34.0000      25.3500      200.84
    4      14.0000      23.3800      56.0000      25.5600      34.0000      25.3500      36.0000      25.4700      124.26
    4      16.0000      23.6500      58.0000      25.6000      36.0000      25.4700      38.0000      25.5900      238.18
    4      18.0000      23.7900      60.0000      25.6600      38.0000      25.5900      40.0000      25.5300      293.46
    4      20.0000      23.9600      62.0000      25.7400      40.0000      25.5300      42.0000      25.5400      242.15
    4      22.0000      24.1500      64.0000      25.8100      42.0000      25.5400      44.0000      25.5000      211.66
    4      24.0000      24.4100      66.0000      25.8900      44.0000      25.5000      46.0000      25.5000      209.31
    4      26.0000      24.6100      68.0000      26.1200      46.0000      25.5000      48.0000      25.4500      174.08
    4      28.0000      24.8300      70.0000      26.2000      48.0000      25.4500      50.0000      25.4700      166.99
    4      30.0000      25.0600      72.0000      26.3300      50.0000      25.4700      52.0000      25.4700      129.79
    4      32.0000      25.1900      74.0000      26.3600      52.0000      25.4700      54.0000      25.5000      97.785
    4      34.0000      25.3500      76.0000      26.5100      54.0000      25.5000      56.0000      25.5600      139.67
    4      36.0000      25.4700      78.0000      26.6300      56.0000      25.5600      58.0000      25.6000      146.10
    4      38.0000      25.5900      80.0000      26.7700      58.0000      25.6000      60.0000      25.6600      133.20
    4      40.0000      25.5300      82.0000      26.9200      60.0000      25.6600      62.0000      25.7400      126.05
    4      42.0000      25.5400      84.0000      27.1000      62.0000      25.7400      64.0000      25.8100      109.11
    4      44.0000      25.5000      86.0000      27.3100      64.0000      25.8100      66.0000      25.8900      105.41
    4      46.0000      25.5000      88.0000      27.3900      66.0000      25.8900      68.0000      26.1200      83.658
    4      48.0000      25.4500      90.0000      27.5700      68.0000      26.1200      70.0000      26.2000      54.126
    4      50.0000      25.4700      92.0000      27.7400      70.0000      26.2000      72.0000      26.3300      45.342
    4      52.0000      25.4700      94.0000      27.9100      72.0000      26.3300      74.0000      26.3600      66.423
    4      54.0000      25.5000      96.0000      28.1000      74.0000      26.3600      76.0000      26.5100      75.590
    4      56.0000      25.5600      98.0000      28.2400      76.0000      26.5100      78.0000      26.6300      73.265
    4      58.0000      25.6000     100.0000      28.4000      78.0000      26.6300      80.0000      26.7700      77.372
    4      60.0000      25.6600     102.0000      28.5700      80.0000      26.7700      82.0000      26.9200      76.584
    4      62.0000      25.7400     104.0000      28.8200      82.0000      26.9200      84.0000      27.1000      92.028
    4      64.0000      25.8100     106.0000      28.9100      84.0000      27.1000      86.0000      27.3100      82.201
    4      66.0000      25.8900     108.0000      29.1200      86.0000      27.3100      88.0000      27.3900      68.666
    4      68.0000      26.1200     110.0000      29.3500      88.0000      27.3900      90.0000      27.5700      78.799
    4      12.0000      23.0400       0.0000      21.0800      36.0000      25.4700      48.0000      25.4500      330.78
    4      14.0000      23.3800       2.0000      21.2600      38.0000      25.5900      50.0000      25.4700      312.72
    4      16.0000      23.6500       4.0000      21.6900      40.0000      25.5300      52.0000      25.4700      259.64
    4      18.0000      23.7900       6.0000      21.9800      42.0000      25.5400      54.0000      25.5000      237.22
    4      20.0000      23.9600       8.0000      22.3500      44.0000      25.5000      56.0000      25.5600      231.17
    4      22.0000      24.1500      10.0000      22.7400      46.0000      25.5000      58.0000      25.6000      242.40
    4      24.0000      24.4100      12.0000      23.0400      48.0000      25.4500      60.0000      25.6600      236.23
    4      26.0000      24.6100      14.0000      23.3800      50.0000      25.4700      62.0000      25.7400      224.67
    4      28.0000      24.8300      16.0000      23.6500      52.0000      25.4700      64.0000      25.8100      222.50
    4      30.0000      25.0600      18.0000      23.7900      54.0000      25.5000      66.0000      25.8900      227.96
    4      32.0000      25.1900      20.0000      23.9600      56.0000      25.5600      68.0000      26.1200      217.44
    4      34.0000      25.3500      22.0000      24.1500      58.0000      25.6000      70.0000      26.2000      174.34
    4      36.0000      25.4700      24.0000      24.4100      60.0000      25.6600      72.0000      26.3300      132.99
    4      38.0000      25.5900      26.0000      24.6100      62.0000      25.7400      74.0000      26.3600      117.14
    4      40.0000      25.5300      28.0000      24.8300      64.0000      25.8100      76.0000      26.5100      115.73
    4      42.0000      25.5400      30.0000      25.0600      66.0000      25.8900      78.0000      26.6300      101.76
    4      44.0000      25.5000      32.0000      25.1900      68.0000      26.1200      80.0000      26.7700      88.763
    4      46.0000      25.5000      34.0000      25.3500      70.0000      26.2000      82.0000      26.9200      89.096
    4      48.0000      25.4500      36.0000      25.4700      72.0000      26.3300      84.0000      27.1000      96.889
    4      50.0000      25.4700      38.0000      25.5900      74.0000      26.3600      86.0000      27.3100      94.435
    4      52.0000      25.4700      40.0000      25.5300      76.0000      26.5100      88.0000      27.3900      81.842
    4      54.0000      25.5000      42.0000      25.5400      78.0000      26.6300      90.0000      27.5700      71.262
    4      56.0000      25.5600      44.0000      25.5000      80.0000      26.7700      92.0000      27.7400      67.549
    4      58.0000      25.6000      46.0000      25.5000      82.0000      26.9200      94.0000      27.9100      62.820
    4      60.0000      25.6600      48.0000      25.4500      84.0000      27.1000      96.0000      28.1000      54.690
    4      62.0000      25.7400      50.0000      25.4700      86.0000      27.3100      98.0000      28.2400      48.139
    4      64.0000      25.8100      52.0000      25.4700      88.0000      27.3900     100.0000      28.4000      44.930
    4      66.0000      25.8900      54.0000      25.5000      90.0000      27.5700     102.0000      28.5700      41.989
    4      68.0000      26.1200      56.0000      25.5600      92.0000      27.7400     104.0000      28.8200      35.156
    4      70.0000      26.2000      58.0000      25.6000      94.0000      27.9100     106.0000      28.9100      31.666
    4      72.0000      26.3300      60.0000      25.6600      96.0000      28.1000     108.0000      29.1200      30.687
    4      74.0000      26.3600      62.0000      25.7400      98.0000      28.2400     110.0000      29.3500      36.369
    4       6.0000      21.9800       0.0000      21.0800      36.0000      25.4700      42.0000      25.5400      350.61
    4       8.0000      22.3500       2.0000      21.2600      38.0000      25.5900      44.0000      25.5000      362.22
    4      10.0000      22.7400       4.0000      21.6900      40.0000      25.5300      46.0000      25.5000      324.32
    4      12.0000      23.0400       6.0000      21.9800      42.0000      25.5400      48.0000      25.4500      283.90
    4      14.0000      23.3800       8.0000      22.3500      44.0000      25.5000      50.0000      25.4700      254.56
    4      16.0000      23.6500      10.0000      22.7400      46.0000      25.5000      52.0000      25.4700      206.12
    4      18.0000      23.7900      12.0000      23.0400      48.0000      25.4500      54.0000      25.5000      189.82
    4      20.0000      23.9600      14.0000      23.3800      50.0000      25.4700      56.0000      25.5600      190.67
    4      22.0000      24.1500      16.0000      23.6500      52.0000      25.4700      58.0000      25.6000      259.78
    4      24.0000      24.4100      18.0000      23.7900      54.0000      25.5000      60.0000      25.6600      298.39
    4      26.0000      24.6100      20.0000      23.9600      56.0000      25.5600      62.0000      25.7400      282.12
    4      28.0000      24.8300      22.0000      24.1500      58.0000      25.6000      64.0000      25.8100      213.04
    4      30.0000      25.0600      24.0000      24.4100      60.0000      25.6600      66.0000      25.8900      185.03
    4      32.0000      25.1900      26.0000      24.6100      62.0000      25.7400      68.0000      26.1200      169.36
    4      34.0000      25.3500      28.0000      24.8300      64.0000      25.8100      70.0000      26.2000      134.57
    4      36.0000      25.4700      30.0000      25.0600      66.0000      25.8900      72.0000      26.3300      84.034
    4      38.0000      25.5900      32.0000      25.1900      68.0000      26.1200      74.0000      26.3600      66.264
    4      40.0000      25.5300      34.0000      25.3500      70.0000      26.2000      76.0000      26.5100      83.599
    4      42.0000      25.5400      36.0000      25.4700      72.0000      26.3300      78.0000      26.6300      107.91
    4      44.0000      25.5000      38.0000      25.5900      74.0000      26.3600      80.0000      26.7700      108.44
    4      46.0000      25.5000      40.0000      25.5300      76.0000      26.5100      82.0000      26.9200      99.654
    4      48.0000      25.4500      42.0000      25.5400      78.0000      26.6300      84.0000      27.1000      93.218
    4      50.0000      25.4700      44.0000      25.5000      80.0000      26.7700      86.0000      27.3100      89.061
    4      52.0000      25.4700      46.0000      25.5000      82.0000      26.9200      88.0000      27.3900      75.169
    4      54.0000      25.5000      48.0000      25.4500      84.0000      27.1000      90.0000      27.5700      58.096
    4      56.0000      25.5600      50.0000      25.4700      86.0000      27.3100      92.0000      27.7400      53.885
    4      58.0000      25.6000      52.0000      25.4700      88.0000      27.3900      94.0000      27.9100      55.124
    4      60.0000      25.6600      54.0000      25.5000      90.0000      27.5700      96.0000      28.1000      52.428
    4      62.0000      25.7400      56.0000      25.5600      92.0000      27.7400      98.0000      28.2400      44.415
    4      64.0000      25.8100      58.0000      25.6000      94.0000      27.9100     100.0000      28.4000      40.367
    4      66.0000      25.8900      60.0000      25.6600      96.0000      28.1000     102.0000      28.5700      40.032
    4      68.0000      26.1200      62.0000      25.7400      98.0000      28.2400     104.0000      28.8200      32.664
    4      70.0000      26.2000      64.0000      25.8100     100.0000      28.4000     106.0000      28.9100      28.502
    4      72.0000      26.3300      66.0000      25.8900     102.0000      28.5700     108.0000      29.1200      26.473
    4      74.0000      26.3600      68.0000      26.1200     104.0000      28.8200     110.0000      29.3500      36.189
    4      10.0000      22.7400       0.0000      21.0800      40.0000      25.5300      50.0000      25.4700      307.83
    4      12.0000      23.0400       2.0000      21.2600      42.0000      25.5400      52.0000      25.4700      271.77
    4      14.0000      23.3800       4.0000      21.6900      44.0000      25.5000      54.0000      25.5000      237.85
    4      16.0000      23.6500       6.0000      21.9800      46.0000      25.5000      56.0000      25.5600      209.62
    4      18.0000      23.7900       8.0000      22.3500      48.0000      25.4500      58.0000      25.6000      208.45
    4      20.0000      23.9600      10.0000      22.7400      50.0000      25.4700      60.0000      25.6600      205.77
    4      22.0000      24.1500      12.0000      23.0400      52.0000      25.4700      62.0000      25.7400      244.48
    4      24.0000      24.4100      14.0000      23.3800      54.0000      25.5000      64.0000      25.8100      267.03
    4      26.0000      24.6100      16.0000      23.6500      56.0000      25.5600      66.0000      25.8900      260.60
    4      28.0000      24.8300      18.0000      23.7900      58.0000      25.6000      68.0000      26.1200      222.08
    4      30.0000      25.0600      20.0000      23.9600      60.0000      25.6600      70.0000      26.2000      183.42
    4      32.0000      25.1900      22.0000      24.1500      62.0000      25.7400      72.0000      26.3300      144.14
    4      34.0000      25.3500      24.0000      24.4100      64.0000      25.8100      74.0000      26.3600      115.22
    4      36.0000      25.4700      26.0000      24.6100      66.0000      25.8900      76.0000      26.5100      83.333
    4      38.0000      25.5900      28.0000      24.8300      68.0000      26.1200      78.0000      26.6300      74.467
    4      40.0000      25.5300      30.0000      25.0600      70.0000      26.2000      80.0000      26.7700      84.701
    4      42.0000      25.5400      32.0000      25.1900      72.0000      26.3300      82.0000      26.9200      94.978
    4      44.0000      25.5000      34.0000      25.3500      74.0000      26.3600      84.0000      27.1000      102.35
    4      46.0000      25.5000      36.0000      25.4700      76.0000      26.5100      86.0000      27.3100      110.14
    4      48.0000      25.4500      38.0000      25.5900      78.0000      26.6300      88.0000      27.3900      101.22
    4      50.0000      25.4700      40.0000      25.5300      80.0000      26.7700      90.0000      27.5700      93.060
    4      52.0000      25.4700      42.0000      25.5400      82.0000      26.9200      92.0000      27.7400      85.305
    4      54.0000      25.5000      44.0000      25.5000      84.0000      27.1000      94.0000      27.9100      68.467
    4      56.0000      25.5600      46.0000      25.5000      86.0000      27.3100      96.0000      28.1000      60.261
    4      58.0000      25.6000      48.0000      25.4500      88.0000      27.3900      98.0000      28.2400      58.855
    4      60.0000      25.6600      50.0000      25.4700      90.0000      27.5700     100.0000      28.4000      54.393
    4      62.0000      25.7400      52.0000      25.4700      92.0000      27.7400     102.0000      28.5700      49.393
    4      64.0000      25.8100      54.0000      25.5000      94.0000      27.9100     104.0000      28.8200      48.930
    4      66.0000      25.8900      56.0000      25.5600      96.0000      28.1000     106.0000      28.9100      46.581
    4      68.0000      26.1200      58.0000      25.6000      98.0000      28.2400     108.0000      29.1200      41.493
    4      70.0000      26.2000      60.0000      25.6600     100.0000      28.4000     110.0000      29.3500      35.087
    4       8.0000      22.3500       0.0000      21.0800      40.0000      25.5300      48.0000      25.4500      311.53
    4      10.0000      22.7400       2.0000      21.2600      42.0000      25.5400      50.0000      25.4700      294.50
    4      12.0000      23.0400       4.0000      21.6900      44.0000      25.5000      52.0000      25.4700      264.38
    4      14.0000      23.3800       6.0000      21.9800      46.0000      25.5000      54.0000      25.5000      218.67
    4      16.0000      23.6500       8.0000      22.3500      48.0000      25.4500      56.0000      25.5600      192.62
    4      18.0000      23.7900      10.0000      22.7400      50.0000      25.4700      58.0000      25.6000      192.37
    4      20.0000      23.9600      12.0000      23.0400      52.0000      25.4700      60.0000      25.6600      216.01
    4      22.0000      24.1500      14.0000      23.3800      54.0000      25.5000      62.0000      25.7400      282.04
    4      24.0000      24.4100      16.0000      23.6500      56.0000      25.5600      64.0000      25.8100      283.82
    4      26.0000      24.6100      18.0000      23.7900      58.0000      25.6000      66.0000      25.8900      248.72
    4      28.0000      24.8300      20.0000      23.9600      60.0000      25.6600      68.0000      26.1200      206.64
    4      30.0000      25.0600      22.0000      24.1500      62.0000      25.7400      70.0000      26.2000      153.74
    4      32.0000      25.1900      24.0000      24.4100      64.0000      25.8100      72.0000      26.3300      127.04
    4      34.0000      25.3500      26.0000      24.6100      66.0000      25.8900      74.0000      26.3600      94.307
    4      36.0000      25.4700      28.0000      24.8300      68.0000      26.1200      76.0000      26.5100      69.085
    4      38.0000      25.5900      30.0000      25.0600      70.0000      26.2000      78.0000      26.6300      73.179
    4      40.0000      25.5300      32.0000      25.1900      72.0000      26.3300      80.0000      26.7700      90.615
    4      42.0000      25.5400      34.0000      25.3500      74.0000      26.3600      82.0000      26.9200      100.48
    4      44.0000      25.5000      36.0000      25.4700      76.0000      26.5100      84.0000      27.1000      111.49
    4      46.0000      25.5000      38.0000      25.5900      78.0000      26.6300      86.0000      27.3100      110.44
    4      48.0000      25.4500      40.0000      25.5300      80.0000      26.7700      88.0000      27.3900      98.588
    4      50.0000      25.4700      42.0000      25.5400      82.0000      26.9200      90.0000      27.5700      92.844
    4      52.0000      25.4700      44.0000      25.5000      84.0000      27.1000      92.0000      27.7400      80.242
    4      54.0000      25.5000      46.0000      25.5000      86.0000      27.3100      94.0000      27.9100      62.313
    4      56.0000      25.5600      48.0000      25.4500      88.0000      27.3900      96.0000      28.1000      58.518
    4      58.0000      25.6000      50.0000      25.4700      90.0000      27.5700      98.0000      28.2400      54.198
    4      60.0000      25.6600      52.0000      25.4700      92.0000      27.7400     100.0000      28.4000      51.380
    4      62.0000      25.7400      54.0000      25.5000      94.0000      27.9100     102.0000      28.5700      52.802
    4      64.0000      25.8100      56.0000      25.5600      96.0000      28.1000     104.0000      28.8200      50.229
    4      66.0000      25.8900      58.0000      25.6000      98.0000      28.2400     106.0000      28.9100      46.094
    4      68.0000      26.1200      60.0000      25.6600     100.0000      28.4000     108.0000      29.1200      38.748
    4      70.0000      26.2000      62.0000      25.7400     102.0000      28.5700     110.0000      29.3500      32.207
    4       0.0000      21.0800      60.0000      25.6600      20.0000      23.9600      40.0000      25.5300      251.47
    4       2.0000      21.2600      62.0000      25.7400      22.0000      24.1500      42.0000      25.5400      233.49
    4       4.0000      21.6900      64.0000      25.8100      24.0000      24.4100      44.0000      25.5000      226.33
    4       6.0000      21.9800      66.0000      25.8900      26.0000      24.6100      46.0000      25.5000      217.14
    4       6.0000      21.9800       0.0000      21.0800      42.0000      25.5400      48.0000      25.4500      291.72
    4       8.0000      22.3500       2.0000      21.2600      44.0000      25.5000      50.0000      25.4700      292.09
    4       8.0000      22.3500      68.0000      26.1200      28.0000      24.8300      48.0000      25.4500      213.49
    4      10.0000      22.7400       4.0000      21.6900      46.0000      25.5000      52.0000      25.4700      260.66
    4      10.0000      22.7400      70.0000      26.2000      30.0000      25.0600      50.0000      25.4700      213.32
    4      12.0000      23.0400      72.0000      26.3300      32.0000      25.1900      52.0000      25.4700      203.19
    4      12.0000      23.0400       6.0000      21.9800      48.0000      25.4500      54.0000      25.5000      214.74
    4      14.0000      23.3800       8.0000      22.3500      50.0000      25.4700      56.0000      25.5600      185.30
    4      14.0000      23.3800      74.0000      26.3600      34.0000      25.3500      54.0000      25.5000      195.98
    4      16.0000      23.6500      76.0000      26.5100      36.0000      25.4700      56.0000      25.5600      202.78
    4      16.0000      23.6500      10.0000      22.7400      52.0000      25.4700      58.0000      25.6000      187.39
    4      18.0000      23.7900      12.0000      23.0400      54.0000      25.5000      60.0000      25.6600      230.31
    4      18.0000      23.7900      78.0000      26.6300      38.0000      25.5900      58.0000      25.6000      197.93
    4      20.0000      23.9600      80.0000      26.7700      40.0000      25.5300      60.0000      25.6600      182.07
    4      20.0000      23.9600      14.0000      23.3800      56.0000      25.5600      62.0000      25.7400      251.40
    4      22.0000      24.1500      82.0000      26.9200      42.0000      25.5400      62.0000      25.7400      176.41
    4      22.0000      24.1500      16.0000      23.6500      58.0000      25.6000      64.0000      25.8100      279.75
    4      24.0000      24.4100      18.0000      23.7900      60.0000      25.6600      66.0000      25.8900      252.29
    4      24.0000      24.4100      84.0000      27.1000      44.0000      25.5000      64.0000      25.8100      164.32
    4      26.0000      24.6100      86.0000      27.3100      46.0000      25.5000      66.0000      25.8900      150.36
    4      26.0000      24.6100      20.0000      23.9600      62.0000      25.7400      68.0000      26.1200      207.90
    4      28.0000      24.8300      22.0000      24.1500      64.0000      25.8100      70.0000      26.2000      142.70
    4      28.0000      24.8300      88.0000      27.3900      48.0000      25.4500      68.0000      26.1200      138.12
    4      30.0000      25.0600      24.0000      24.4100      66.0000      25.8900      72.0000      26.3300      97.743
    4      30.0000      25.0600      90.0000      27.5700      50.0000      25.4700      70.0000      26.2000      125.08
    4      32.0000      25.1900      92.0000      27.7400      52.0000      25.4700      72.0000      26.3300      118.96
    4      32.0000      25.1900      26.0000      24.6100      68.0000      26.1200      74.0000      26.3600      77.803
    4      34.0000      25.3500      94.0000      27.9100      54.0000      25.5000      74.0000      26.3600      119.23
    4      34.0000      25.3500      28.0000      24.8300      70.0000      26.2000      76.0000      26.5100      75.525
    4      36.0000      25.4700      96.0000      28.1000      56.0000      25.5600      76.0000      26.5100      110.25
    4      36.0000      25.4700      30.0000      25.0600      72.0000      26.3300      78.0000      26.6300      68.977
    4      38.0000      25.5900      98.0000      28.2400      58.0000      25.6000      78.0000      26.6300      102.74
    4      38.0000      25.5900      32.0000      25.1900      74.0000      26.3600      80.0000      26.7700      80.004
    4      40.0000      25.5300     100.0000      28.4000      60.0000      25.6600      80.0000      26.7700      99.968
    4      40.0000      25.5300      34.0000      25.3500      76.0000      26.5100      82.0000      26.9200      95.600
    4      42.0000      25.5400     102.0000      28.5700      62.0000      25.7400      82.0000      26.9200      95.456
    4      42.0000      25.5400      36.0000      25.4700      78.0000      26.6300      84.0000      27.1000      119.96
    4      44.0000      25.5000      38.0000      25.5900      80.0000      26.7700      86.0000      27.3100      118.61
    4      44.0000      25.5000     104.0000      28.8200      64.0000      25.8100      84.0000      27.1000      93.478
    4      46.0000      25.5000     106.0000      28.9100      66.0000      25.8900      86.0000      27.3100      89.407
    4      46.0000      25.5000      40.0000      25.5300      82.0000      26.9200      88.0000      27.3900      108.00
    4      48.0000      25.4500     108.0000      29.1200      68.0000      26.1200      88.0000      27.3900      86.095
    4      48.0000      25.4500      42.0000      25.5400      84.0000      27.1000      90.0000      27.5700      94.491
    4      50.0000      25.4700     110.0000      29.3500      70.0000      26.2000      90.0000      27.5700      89.081
    4      50.0000      25.4700      44.0000      25.5000      86.0000      27.3100      92.0000      27.7400      87.617
    4      52.0000      25.4700      46.0000      25.5000      88.0000      27.3900      94.0000      27.9100      75.364
    4      54.0000      25.5000      48.0000      25.4500      90.0000      27.5700      96.0000      28.1000      58.032
    4      56.0000      25.5600      50.0000      25.4700      92.0000      27.7400      98.0000      28.2400      50.369
    4      58.0000      25.6000      52.0000      25.4700      94.0000      27.9100     100.0000      28.4000      53.948
    4      60.0000      25.6600      54.0000      25.5000      96.0000      28.1000     102.0000      28.5700      61.930
    4      62.0000      25.7400      56.0000      25.5600      98.0000      28.2400     104.0000      28.8200      61.258
    4      64.0000      25.8100      58.0000      25.6000     100.0000      28.4000     106.0000      28.9100      50.556
    4      66.0000      25.8900      60.0000      25.6600     102.0000      28.5700     108.0000      29.1200      44.055
    4      68.0000      26.1200      62.0000      25.7400     104.0000      28.8200     110.0000      29.3500      33.547
    4       0.0000      21.0800      60.0000      25.6600      22.0000      24.1500      38.0000      25.5900      226.20
    4       2.0000      21.2600      62.0000      25.7400      24.0000      24.4100      40.0000      25.5300      224.34
    4       4.0000      21.6900      64.0000      25.8100      26.0000      24.6100      42.0000      25.5400      219.80
    4       6.0000      21.9800      66.0000      25.8900      28.0000      24.8300      44.0000      25.5000      216.00
    4       8.0000      22.3500      68.0000      26.1200      30.0000      25.0600      46.0000      25.5000      217.60
    4      10.0000      22.7400      70.0000      26.2000      32.0000      25.1900      48.0000      25.4500      212.44
    4      12.0000      23.0400      72.0000      26.3300      34.0000      25.3500      50.0000      25.4700      213.18
    4      14.0000      23.3800      74.0000      26.3600      36.0000      25.4700      52.0000      25.4700      221.60
    4      16.0000      23.6500      76.0000      26.5100      38.0000      25.5900      54.0000      25.5000      203.51
    4      18.0000      23.7900      78.0000      26.6300      40.0000      25.5300      56.0000      25.5600      186.04
    4      20.0000      23.9600      80.0000      26.7700      42.0000      25.5400      58.0000      25.6000      176.63
    4      22.0000      24.1500      82.0000      26.9200      44.0000      25.5000      60.0000      25.6600      175.41
    4      24.0000      24.4100      84.0000      27.1000      46.0000      25.5000      62.0000      25.7400      161.83
    4      26.0000      24.6100      86.0000      27.3100      48.0000      25.4500      64.0000      25.8100      150.81
    4      28.0000      24.8300      88.0000      27.3900      50.0000      25.4700      66.0000      25.8900      138.96
    4      30.0000      25.0600      90.0000      27.5700      52.0000      25.4700      68.0000      26.1200      131.81
    4      32.0000      25.1900      92.0000      27.7400      54.0000      25.5000      70.0000      26.2000      130.38
    4      34.0000      25.3500      94.0000      27.9100      56.0000      25.5600      72.0000      26.3300      117.45
    4      36.0000      25.4700      96.0000      28.1000      58.0000      25.6000      74.0000      26.3600      101.84
    4      38.0000      25.5900      98.0000      28.2400      60.0000      25.6600      76.0000      26.5100      94.822
    4      40.0000      25.5300     100.0000      28.4000      62.0000      25.7400      78.0000      26.6300      90.718
    4      42.0000      25.5400     102.0000      28.5700      64.0000      25.8100      80.0000      26.7700      87.573
    4      44.0000      25.5000     104.0000      28.8200      66.0000      25.8900      82.0000      26.9200      82.626
    4      46.0000      25.5000     106.0000      28.9100      68.0000      26.1200      84.0000      27.1000      83.149
    4      48.0000      25.4500     108.0000      29.1200      70.0000      26.2000      86.0000      27.3100      87.545
    4      50.0000      25.4700     110.0000      29.3500      72.0000      26.3300      88.0000      27.3900      91.558
    4       0.0000      21.0800      60.0000      25.6600      24.0000      24.4100      36.0000      25.4700      212.77
    4       2.0000      21.2600      62.0000      25.7400      26.0000      24.6100      38.0000      25.5900      205.04
    4       4.0000      21.6900      64.0000      25.8100      28.0000      24.8300      40.0000      25.5300      215.01
    4       6.0000      21.9800      66.0000      25.8900      30.0000      25.0600      42.0000      25.5400      218.21
    4       8.0000      22.3500      68.0000      26.1200      32.0000      25.1900      44.0000      25.5000      213.77
    4      10.0000      22.7400      70.0000      26.2000      34.0000      25.3500      46.0000      25.5000      222.13
    4      12.0000      23.0400      72.0000      26.3300      36.0000      25.4700      48.0000      25.4500      240.12
    4      14.0000      23.3800      74.0000      26.3600      38.0000      25.5900      50.0000      25.4700      230.05
    4      16.0000      23.6500      76.0000      26.5100      40.0000      25.5300      52.0000      25.4700      200.50
    4      18.0000      23.7900      78.0000      26.6300      42.0000      25.5400      54.0000      25.5000      179.60
    4      20.0000      23.9600      80.0000      26.7700      44.0000      25.5000      56.0000      25.5600      171.91
    4      22.0000      24.1500      82.0000      26.9200      46.0000      25.5000      58.0000      25.6000      168.18
    4      24.0000      24.4100      84.0000      27.1000      48.0000      25.4500      60.0000      25.6600      159.93
    4      26.0000      24.6100      86.0000      27.3100      50.0000      25.4700      62.0000      25.7400      149.37
    4      28.0000      24.8300      88.0000      27.3900      52.0000      25.4700      64.0000      25.8100      144.02
    4      30.0000      25.0600      90.0000      27.5700      54.0000      25.5000      66.0000      25.8900      146.23
    4      32.0000      25.1900      92.0000      27.7400      56.0000      25.5600      68.0000      26.1200      136.33
    4      34.0000      25.3500      94.0000      27.9100      58.0000      25.6000      70.0000      26.2000      115.40
    4      36.0000      25.4700      96.0000      28.1000      60.0000      25.6600      72.0000      26.3300      94.414
    4      38.0000      25.5900      98.0000      28.2400      62.0000      25.7400      74.0000      26.3600      85.092
    4      40.0000      25.5300     100.0000      28.4000      64.0000      25.8100      76.0000      26.5100      82.652
    4      42.0000      25.5400     102.0000      28.5700      66.0000      25.8900      78.0000      26.6300      77.212
    4      44.0000      25.5000     104.0000      28.8200      68.0000      26.1200      80.0000      26.7700      75.595
    4      46.0000      25.5000     106.0000      28.9100      70.0000      26.2000      82.0000      26.9200      80.304
    4      48.0000      25.4500     108.0000      29.1200      72.0000      26.3300      84.0000      27.1000      90.602
    4      50.0000      25.4700     110.0000      29.3500      74.0000      26.3600      86.0000      27.3100      95.151
    4       0.0000      21.0800      60.0000      25.6600      26.0000      24.6100      34.0000      25.3500      219.02
    4       2.0000      21.2600      62.0000      25.7400      28.0000      24.8300      36.0000      25.4700      191.69
    4       4.0000      21.6900      64.0000      25.8100      30.0000      25.0600      38.0000      25.5900      197.75
    4       6.0000      21.9800      66.0000      25.8900      32.0000      25.1900      40.0000      25.5300      207.18
    4       8.0000      22.3500      68.0000      26.1200      34.0000      25.3500      42.0000      25.5400      221.93
    4      10.0000      22.7400      70.0000      26.2000      36.0000      25.4700      44.0000      25.5000      253.40
    4      12.0000      23.0400      72.0000      26.3300      38.0000      25.5900      46.0000      25.5000      249.79
    4      14.0000      23.3800      74.0000      26.3600      40.0000      25.5300      48.0000      25.4500      221.52
    4      16.0000      23.6500      76.0000      26.5100      42.0000      25.5400      50.0000      25.4700      202.59
    4      18.0000      23.7900      78.0000      26.6300      44.0000      25.5000      52.0000      25.4700      187.32
    4      20.0000      23.9600      80.0000      26.7700      46.0000      25.5000      54.0000      25.5000      160.86
    4      22.0000      24.1500      82.0000      26.9200      48.0000      25.4500      56.0000      25.5600      157.74
    4      24.0000      24.4100      84.0000      27.1000      50.0000      25.4700      58.0000      25.6000      151.46
    4      26.0000      24.6100      86.0000      27.3100      52.0000      25.4700      60.0000      25.6600      153.84
    4      28.0000      24.8300      88.0000      27.3900      54.0000      25.5000      62.0000      25.7400      162.83
    4      30.0000      25.0600      90.0000      27.5700      56.0000      25.5600      64.0000      25.8100      151.67
    4      32.0000      25.1900      92.0000      27.7400      58.0000      25.6000      66.0000      25.8900      135.92
    4      34.0000      25.3500      94.0000      27.9100      60.0000      25.6600      68.0000      26.1200      116.83
    4      36.0000      25.4700      96.0000      28.1000      62.0000      25.7400      70.0000      26.2000      92.361
    4      38.0000      25.5900      98.0000      28.2400      64.0000      25.8100      72.0000      26.3300      76.379
    4      40.0000      25.5300     100.0000      28.4000      66.0000      25.8900      74.0000      26.3600      69.266
    4      42.0000      25.5400     102.0000      28.5700      68.0000      26.1200      76.0000      26.5100      68.132
    4      44.0000      25.5000     104.0000      28.8200      70.0000      26.2000      78.0000      26.6300      74.067
    4      46.0000      25.5000     106.0000      28.9100      72.0000      26.3300      80.0000      26.7700      84.232
    4      48.0000      25.4500     108.0000      29.1200      74.0000      26.3600      82.0000      26.9200      88.919
    4      50.0000      25.4700     110.0000      29.3500      76.0000      26.5100      84.0000      27.1000      95.324
    4      12.0000      23.0400       0.0000      21.0800      48.0000      25.4500      60.0000      25.6600      230.08
    4      14.0000      23.3800       2.0000      21.2600      50.0000      25.4700      62.0000      25.7400      214.45
    4      16.0000      23.6500       4.0000      21.6900      52.0000      25.4700      64.0000      25.8100      203.58
    4      18.0000      23.7900       6.0000      21.9800      54.0000      25.5000      66.0000      25.8900      220.89
    4      20.0000      23.9600       8.0000      22.3500      56.0000      25.5600      68.0000      26.1200      215.11
    4      22.0000      24.1500      10.0000      22.7400      58.0000      25.6000      70.0000      26.2000      208.96
    4      24.0000      24.4100      12.0000      23.0400      60.0000      25.6600      72.0000      26.3300      181.49
    4      26.0000      24.6100      14.0000      23.3800      62.0000      25.7400      74.0000      26.3600      154.05
    4      28.0000      24.8300      16.0000      23.6500      64.0000      25.8100      76.0000      26.5100      131.50
    4      30.0000      25.0600      18.0000      23.7900      66.0000      25.8900      78.0000      26.6300      105.66
    4      32.0000      25.1900      20.0000      23.9600      68.0000      26.1200      80.0000      26.7700      90.195
    4      34.0000      25.3500      22.0000      24.1500      70.0000      26.2000      82.0000      26.9200      83.171
    4      36.0000      25.4700      24.0000      24.4100      72.0000      26.3300      84.0000      27.1000      75.802
    4      38.0000      25.5900      26.0000      24.6100      74.0000      26.3600      86.0000      27.3100      86.135
    4      40.0000      25.5300      28.0000      24.8300      76.0000      26.5100      88.0000      27.3900      93.850
    4      42.0000      25.5400      30.0000      25.0600      78.0000      26.6300      90.0000      27.5700      103.61
    4      44.0000      25.5000      32.0000      25.1900      80.0000      26.7700      92.0000      27.7400      107.28
    4      46.0000      25.5000      34.0000      25.3500      82.0000      26.9200      94.0000      27.9100      108.95
    4      48.0000      25.4500      36.0000      25.4700      84.0000      27.1000      96.0000      28.1000      104.90
    4      50.0000      25.4700      38.0000      25.5900      86.0000      27.3100      98.0000      28.2400      96.860
    4      52.0000      25.4700      40.0000      25.5300      88.0000      27.3900     100.0000      28.4000      89.047
    4      54.0000      25.5000      42.0000      25.5400      90.0000      27.5700     102.0000      28.5700      77.318
    4      56.0000      25.5600      44.0000      25.5000      92.0000      27.7400     104.0000      28.8200      70.507
    4      58.0000      25.6000      46.0000      25.5000      94.0000      27.9100     106.0000      28.9100      68.334
    4      60.0000      25.6600      48.0000      25.4500      96.0000      28.1000     108.0000      29.1200      67.251
    4      62.0000      25.7400      50.0000      25.4700      98.0000      28.2400     110.0000      29.3500      63.623
    4       8.0000      22.3500       0.0000      21.0800      48.0000      25.4500      56.0000      25.5600      225.84
    4      10.0000      22.7400       2.0000      21.2600      50.0000      25.4700      58.0000      25.6000      222.26
    4      12.0000      23.0400       4.0000      21.6900      52.0000      25.4700      60.0000      25.6600      221.54
    4      14.0000      23.3800       6.0000      21.9800      54.0000      25.5000      62.0000      25.7400      238.33
    4      16.0000      23.6500       8.0000      22.3500      56.0000      25.5600      64.0000      25.8100      213.66
    4      18.0000      23.7900      10.0000      22.7400      58.0000      25.6000      66.0000      25.8900      199.62
    4      20.0000      23.9600      12.0000      23.0400      60.0000      25.6600      68.0000      26.1200      189.80
    4      22.0000      24.1500      14.0000      23.3800      62.0000      25.7400      70.0000      26.2000      185.50
    4      24.0000      24.4100      16.0000      23.6500      64.0000      25.8100      72.0000      26.3300      154.11
    4      26.0000      24.6100      18.0000      23.7900      66.0000      25.8900      74.0000      26.3600      117.93
    4      28.0000      24.8300      20.0000      23.9600      68.0000      26.1200      76.0000      26.5100      92.851
    4      30.0000      25.0600      22.0000      24.1500      70.0000      26.2000      78.0000      26.6300      83.294
    4      32.0000      25.1900      24.0000      24.4100      72.0000      26.3300      80.0000      26.7700      89.526
    4      34.0000      25.3500      26.0000      24.6100      74.0000      26.3600      82.0000      26.9200      89.178
    4      36.0000      25.4700      28.0000      24.8300      76.0000      26.5100      84.0000      27.1000      80.625
    4      38.0000      25.5900      30.0000      25.0600      78.0000      26.6300      86.0000      27.3100      92.578
    4      40.0000      25.5300      32.0000      25.1900      80.0000      26.7700      88.0000      27.3900      103.55
    4      42.0000      25.5400      34.0000      25.3500      82.0000      26.9200      90.0000      27.5700      113.59
    4      44.0000      25.5000      36.0000      25.4700      84.0000      27.1000      92.0000      27.7400      121.22
    4      46.0000      25.5000      38.0000      25.5900      86.0000      27.3100      94.0000      27.9100      112.61
    4      48.0000      25.4500      40.0000      25.5300      88.0000      27.3900      96.0000      28.1000      100.52
    4      50.0000      25.4700      42.0000      25.5400      90.0000      27.5700      98.0000      28.2400      89.765
    4      52.0000      25.4700      44.0000      25.5000      92.0000      27.7400     100.0000      28.4000      78.713
    4      54.0000      25.5000      46.0000      25.5000      94.0000      27.9100     102.0000      28.5700      69.543
    4      56.0000      25.5600      48.0000      25.4500      96.0000      28.1000     104.0000      28.8200      69.477
    4      58.0000      25.6000      50.0000      25.4700      98.0000      28.2400     106.0000      28.9100      67.739
    4      60.0000      25.6600      52.0000      25.4700     100.0000      28.4000     108.0000      29.1200      67.317
    4      62.0000      25.7400      54.0000      25.5000     102.0000      28.5700     110.0000      29.3500      64.404
    4      10.0000      22.7400       0.0000      21.0800      50.0000      25.4700      60.0000      25.6600      226.38
    4      12.0000      23.0400       2.0000      21.2600      52.0000      25.4700      62.0000      25.7400      221.28
    4      14.0000      23.3800       4.0000      21.6900      54.0000      25.5000      64.0000      25.8100      230.62
    4      16.0000      23.6500       6.0000      21.9800      56.0000      25.5600      66.0000      25.8900      213.49
    4      18.0000      23.7900       8.0000      22.3500      58.0000      25.6000      68.0000      26.1200      192.55
    4      20.0000      23.9600      10.0000      22.7400      60.0000      25.6600      70.0000      26.2000      170.30
    4      22.0000      24.1500      12.0000      23.0400      62.0000      25.7400      72.0000      26.3300      161.49
    4      24.0000      24.4100      14.0000      23.3800      64.0000      25.8100      74.0000      26.3600      139.76
    4      26.0000      24.6100      16.0000      23.6500      66.0000      25.8900      76.0000      26.5100      114.98
    4      28.0000      24.8300      18.0000      23.7900      68.0000      26.1200      78.0000      26.6300      95.053
    4      30.0000      25.0600      20.0000      23.9600      70.0000      26.2000      80.0000      26.7700      92.592
    4      32.0000      25.1900      22.0000      24.1500      72.0000      26.3300      82.0000      26.9200      92.525
    4      34.0000      25.3500      24.0000      24.4100      74.0000      26.3600      84.0000      27.1000      93.677
    4      36.0000      25.4700      26.0000      24.6100      76.0000      26.5100      86.0000      27.3100      84.183
    4      38.0000      25.5900      28.0000      24.8300      78.0000      26.6300      88.0000      27.3900      89.788
    4      40.0000      25.5300      30.0000      25.0600      80.0000      26.7700      90.0000      27.5700      105.13
    4      42.0000      25.5400      32.0000      25.1900      82.0000      26.9200      92.0000      27.7400      113.42
    4      44.0000      25.5000      34.0000      25.3500      84.0000      27.1000      94.0000      27.9100      107.70
    4      46.0000      25.5000      36.0000      25.4700      86.0000      27.3100      96.0000      28.1000      110.97
    4      48.0000      25.4500      38.0000      25.5900      88.0000      27.3900      98.0000      28.2400      106.35
    4      50.0000      25.4700      40.0000      25.5300      90.0000      27.5700     100.0000      28.4000      96.085
    4      52.0000      25.4700      42.0000      25.5400      92.0000      27.7400     102.0000      28.5700      84.435
    4      54.0000      25.5000      44.0000      25.5000      94.0000      27.9100     104.0000      28.8200      76.155
    4      56.0000      25.5600      46.0000      25.5000      96.0000      28.1000     106.0000      28.9100      75.914
    4      58.0000      25.6000      48.0000      25.4500      98.0000      28.2400     108.0000      29.1200      72.684
    4      60.0000      25.6600      50.0000      25.4700     100.0000      28.4000     110.0000      29.3500      67.659
    4       8.0000      22.3500       0.0000      21.0800      56.0000      25.5600      64.0000      25.8100      240.47
    4      10.0000      22.7400       2.0000      21.2600      58.0000      25.6000      66.0000      25.8900      218.62
    4      12.0000      23.0400       4.0000      21.6900      60.0000      25.6600      68.0000      26.1200      185.18
    4      14.0000      23.3800       6.0000      21.9800      62.0000      25.7400      70.0000      26.2000      149.24
    4      16.0000      23.6500       8.0000      22.3500      64.0000      25.8100      72.0000      26.3300      112.05
    4      18.0000      23.7900      10.0000      22.7400      66.0000      25.8900      74.0000      26.3600      90.796
    4      20.0000      23.9600      12.0000      23.0400      68.0000      26.1200      76.0000      26.5100      84.121
    4      22.0000      24.1500      14.0000      23.3800      70.0000      26.2000      78.0000      26.6300      98.902
    4      24.0000      24.4100      16.0000      23.6500      72.0000      26.3300      80.0000      26.7700      114.09
    4      26.0000      24.6100      18.0000      23.7900      74.0000      26.3600      82.0000      26.9200      111.02
    4      28.0000      24.8300      20.0000      23.9600      76.0000      26.5100      84.0000      27.1000      109.27
    4      30.0000      25.0600      22.0000      24.1500      78.0000      26.6300      86.0000      27.3100      99.732
    4      32.0000      25.1900      24.0000      24.4100      80.0000      26.7700      88.0000      27.3900      100.67
    4      34.0000      25.3500      26.0000      24.6100      82.0000      26.9200      90.0000      27.5700      101.18
    4      36.0000      25.4700      28.0000      24.8300      84.0000      27.1000      92.0000      27.7400      91.146
    4      38.0000      25.5900      30.0000      25.0600      86.0000      27.3100      94.0000      27.9100      94.816
    4      40.0000      25.5300      32.0000      25.1900      88.0000      27.3900      96.0000      28.1000      105.73
    4      42.0000      25.5400      34.0000      25.3500      90.0000      27.5700      98.0000      28.2400      110.18
    4      44.0000      25.5000      36.0000      25.4700      92.0000      27.7400     100.0000      28.4000      120.23
    4      46.0000      25.5000      38.0000      25.5900      94.0000      27.9100     102.0000      28.5700      124.26
    4      48.0000      25.4500      40.0000      25.5300      96.0000      28.1000     104.0000      28.8200      120.40
    4      50.0000      25.4700      42.0000      25.5400      98.0000      28.2400     106.0000      28.9100      111.45
    4      52.0000      25.4700      44.0000      25.5000     100.0000      28.4000     108.0000      29.1200      99.853
    4      54.0000      25.5000      46.0000      25.5000     102.0000      28.5700     110.0000      29.3500      80.330
    4       0.0000      21.0800      84.0000      27.1000      28.0000      24.8300      56.0000      25.5600      214.57
    4       2.0000      21.2600      86.0000      27.3100      30.0000      25.0600      58.0000      25.6000      211.63
    4       4.0000      21.6900      88.0000      27.3900      32.0000      25.1900      60.0000      25.6600      206.99
    4       6.0000      21.9800      90.0000      27.5700      34.0000      25.3500      62.0000      25.7400      204.99
    4       8.0000      22.3500      92.0000      27.7400      36.0000      25.4700      64.0000      25.8100      210.62
    4      10.0000      22.7400      94.0000      27.9100      38.0000      25.5900      66.0000      25.8900      202.10
    4      12.0000      23.0400      96.0000      28.1000      40.0000      25.5300      68.0000      26.1200      182.88
    4      14.0000      23.3800      98.0000      28.2400      42.0000      25.5400      70.0000      26.2000      166.32
    4      16.0000      23.6500     100.0000      28.4000      44.0000      25.5000      72.0000      26.3300      152.28
    4      18.0000      23.7900     102.0000      28.5700      46.0000      25.5000      74.0000      26.3600      141.06
    4      20.0000      23.9600     104.0000      28.8200      48.0000      25.4500      76.0000      26.5100      133.90
    4      22.0000      24.1500     106.0000      28.9100      50.0000      25.4700      78.0000      26.6300      131.47
    4      24.0000      24.4100     108.0000      29.1200      52.0000      25.4700      80.0000      26.7700      128.64
    4      26.0000      24.6100     110.0000      29.3500      54.0000      25.5000      82.0000      26.9200      129.71
    4      12.0000      23.0400       0.0000      21.0800      60.0000      25.6600      72.0000      26.3300      155.65
    4      14.0000      23.3800       2.0000      21.2600      62.0000      25.7400      74.0000      26.3600      129.41
    4      16.0000      23.6500       4.0000      21.6900      64.0000      25.8100      76.0000      26.5100      107.55
    4      18.0000      23.7900       6.0000      21.9800      66.0000      25.8900      78.0000      26.6300      93.501
    4      20.0000      23.9600       8.0000      22.3500      68.0000      26.1200      80.0000      26.7700      86.209
    4      22.0000      24.1500      10.0000      22.7400      70.0000      26.2000      82.0000      26.9200      95.373
    4      24.0000      24.4100      12.0000      23.0400      72.0000      26.3300      84.0000      27.1000      107.20
    4      26.0000      24.6100      14.0000      23.3800      74.0000      26.3600      86.0000      27.3100      111.34
    4      28.0000      24.8300      16.0000      23.6500      76.0000      26.5100      88.0000      27.3900      112.54
    4      30.0000      25.0600      18.0000      23.7900      78.0000      26.6300      90.0000      27.5700      111.28
    4      32.0000      25.1900      20.0000      23.9600      80.0000      26.7700      92.0000      27.7400      109.63
    4      34.0000      25.3500      22.0000      24.1500      82.0000      26.9200      94.0000      27.9100      105.41
    4      36.0000      25.4700      24.0000      24.4100      84.0000      27.1000      96.0000      28.1000      83.289
    4      38.0000      25.5900      26.0000      24.6100      86.0000      27.3100      98.0000      28.2400      88.223
    4      40.0000      25.5300      28.0000      24.8300      88.0000      27.3900     100.0000      28.4000      101.21
    4      42.0000      25.5400      30.0000      25.0600      90.0000      27.5700     102.0000      28.5700      108.18
    4      44.0000      25.5000      32.0000      25.1900      92.0000      27.7400     104.0000      28.8200      112.18
    4      46.0000      25.5000      34.0000      25.3500      94.0000      27.9100     106.0000      28.9100      118.08
    4      48.0000      25.4500      36.0000      25.4700      96.0000      28.1000     108.0000      29.1200      127.72
    4      50.0000      25.4700      38.0000      25.5900      98.0000      28.2400     110.0000      29.3500      122.32
    4      10.0000      22.7400       0.0000      21.0800      60.0000      25.6600      70.0000      26.2000      172.96
    4      12.0000      23.0400       2.0000      21.2600      62.0000      25.7400      72.0000      26.3300      138.90
    4      14.0000      23.3800       4.0000      21.6900      64.0000      25.8100      74.0000      26.3600      113.06
    4      16.0000      23.6500       6.0000      21.9800      66.0000      25.8900      76.0000      26.5100      91.239
    4      18.0000      23.7900       8.0000      22.3500      68.0000      26.1200      78.0000      26.6300      80.680
    4      20.0000      23.9600      10.0000      22.7400      70.0000      26.2000      80.0000      26.7700      85.779
    4      22.0000      24.1500      12.0000      23.0400      72.0000      26.3300      82.0000      26.9200      105.06
    4      24.0000      24.4100      14.0000      23.3800      74.0000      26.3600      84.0000      27.1000      112.74
    4      26.0000      24.6100      16.0000      23.6500      76.0000      26.5100      86.0000      27.3100      117.36
    4      28.0000      24.8300      18.0000      23.7900      78.0000      26.6300      88.0000      27.3900      113.84
    4      30.0000      25.0600      20.0000      23.9600      80.0000      26.7700      90.0000      27.5700      113.04
    4      32.0000      25.1900      22.0000      24.1500      82.0000      26.9200      92.0000      27.7400      108.64
    4      34.0000      25.3500      24.0000      24.4100      84.0000      27.1000      94.0000      27.9100      102.91
    4      36.0000      25.4700      26.0000      24.6100      86.0000      27.3100      96.0000      28.1000      89.467
    4      38.0000      25.5900      28.0000      24.8300      88.0000      27.3900      98.0000      28.2400      95.683
    4      40.0000      25.5300      30.0000      25.0600      90.0000      27.5700     100.0000      28.4000      110.00
    4      42.0000      25.5400      32.0000      25.1900      92.0000      27.7400     102.0000      28.5700      112.37
    4      44.0000      25.5000      34.0000      25.3500      94.0000      27.9100     104.0000      28.8200      118.66
    4      46.0000      25.5000      36.0000      25.4700      96.0000      28.1000     106.0000      28.9100      137.56
    4      48.0000      25.4500      38.0000      25.5900      98.0000      28.2400     108.0000      29.1200      128.80
    4      50.0000      25.4700      40.0000      25.5300     100.0000      28.4000     110.0000      29.3500      114.25
    4       0.0000      21.0800      84.0000      27.1000      30.0000      25.0600      54.0000      25.5000      218.97
    4       2.0000      21.2600      86.0000      27.3100      32.0000      25.1900      56.0000      25.5600      212.31
    4       4.0000      21.6900      88.0000      27.3900      34.0000      25.3500      58.0000      25.6000      213.57
    4       6.0000      21.9800      90.0000      27.5700      36.0000      25.4700      60.0000      25.6600      220.98
    4       8.0000      22.3500      92.0000      27.7400      38.0000      25.5900      62.0000      25.7400      212.52
    4      10.0000      22.7400      94.0000      27.9100      40.0000      25.5300      64.0000      25.8100      194.98
    4      12.0000      23.0400      96.0000      28.1000      42.0000      25.5400      66.0000      25.8900      180.37
    4      14.0000      23.3800      98.0000      28.2400      44.0000      25.5000      68.0000      26.1200      166.97
    4      16.0000      23.6500     100.0000      28.4000      46.0000      25.5000      70.0000      26.2000      149.34
    4      18.0000      23.7900     102.0000      28.5700      48.0000      25.4500      72.0000      26.3300      137.63
    4      20.0000      23.9600     104.0000      28.8200      50.0000      25.4700      74.0000      26.3600      129.09
    4      22.0000      24.1500     106.0000      28.9100      52.0000      25.4700      76.0000      26.5100      129.45
    4      24.0000      24.4100     108.0000      29.1200      54.0000      25.5000      78.0000      26.6300      131.37
    4      26.0000      24.6100     110.0000      29.3500      56.0000      25.5600      80.0000      26.7700      124.72
    4       0.0000      21.0800      84.0000      27.1000      32.0000      25.1900      52.0000      25.4700      226.04
    4       2.0000      21.2600      86.0000      27.3100      34.0000      25.3500      54.0000      25.5000      219.64
    4       4.0000      21.6900      88.0000      27.3900      36.0000      25.4700      56.0000      25.5600      229.53
    4       6.0000      21.9800      90.0000      27.5700      38.0000      25.5900      58.0000      25.6000      222.11
    4       8.0000      22.3500      92.0000      27.7400      40.0000      25.5300      60.0000      25.6600      205.22
    4      10.0000      22.7400      94.0000      27.9100      42.0000      25.5400      62.0000      25.7400      192.89
    4      12.0000      23.0400      96.0000      28.1000      44.0000      25.5000      64.0000      25.8100      180.29
    4      14.0000      23.3800      98.0000      28.2400      46.0000      25.5000      66.0000      25.8900      165.09
    4      16.0000      23.6500     100.0000      28.4000      48.0000      25.4500      68.0000      26.1200      150.89
    4      18.0000      23.7900     102.0000      28.5700      50.0000      25.4700      70.0000      26.2000      137.13
    4      20.0000      23.9600     104.0000      28.8200      52.0000      25.4700      72.0000      26.3300      129.65
    4      22.0000      24.1500     106.0000      28.9100      54.0000      25.5000      74.0000      26.3600      133.58
    4      24.0000      24.4100     108.0000      29.1200      56.0000      25.5600      76.0000      26.5100      126.48
    4      26.0000      24.6100     110.0000      29.3500      58.0000      25.6000      78.0000      26.6300      114.35
    4       0.0000      21.0800      84.0000      27.1000      34.0000      25.3500      50.0000      25.4700      239.10
    4       2.0000      21.2600      86.0000      27.3100      36.0000      25.4700      52.0000      25.4700      246.68
    4       4.0000      21.6900      88.0000      27.3900      38.0000      25.5900      54.0000      25.5000      231.34
    4       6.0000      21.9800      90.0000      27.5700      40.0000      25.5300      56.0000      25.5600      211.55
    4       8.0000      22.3500      92.0000      27.7400      42.0000      25.5400      58.0000      25.6000      200.66
    4      10.0000      22.7400      94.0000      27.9100      44.0000      25.5000      60.0000      25.6600      191.66
    4      12.0000      23.0400      96.0000      28.1000      46.0000      25.5000      62.0000      25.7400      176.96
    4      14.0000      23.3800      98.0000      28.2400      48.0000      25.4500      64.0000      25.8100      164.58
    4      16.0000      23.6500     100.0000      28.4000      50.0000      25.4700      66.0000      25.8900      150.70
    4      18.0000      23.7900     102.0000      28.5700      52.0000      25.4700      68.0000      26.1200      143.82
    4      20.0000      23.9600     104.0000      28.8200      54.0000      25.5000      70.0000      26.2000      140.55
    4      22.0000      24.1500     106.0000      28.9100      56.0000      25.5600      72.0000      26.3300      131.09
    4      24.0000      24.4100     108.0000      29.1200      58.0000      25.6000      74.0000      26.3600      116.37
    4      26.0000      24.6100     110.0000      29.3500      60.0000      25.6600      76.0000      26.5100      104.69
    4      10.0000      22.7400       0.0000      21.0800      70.0000      26.2000      80.0000      26.7700      89.900
    4      12.0000      23.0400       2.0000      21.2600      72.0000      26.3300      82.0000      26.9200      93.576
    4      14.0000      23.3800       4.0000      21.6900      74.0000      26.3600      84.0000      27.1000      99.442
    4      16.0000      23.6500       6.0000      21.9800      76.0000      26.5100      86.0000      27.3100      100.74
    4      18.0000      23.7900       8.0000      22.3500      78.0000      26.6300      88.0000      27.3900      101.45
    4      20.0000      23.9600      10.0000      22.7400      80.0000      26.7700      90.0000      27.5700      107.40
    4      22.0000      24.1500      12.0000      23.0400      82.0000      26.9200      92.0000      27.7400      128.65
    4      24.0000      24.4100      14.0000      23.3800      84.0000      27.1000      94.0000      27.9100      127.92
    4      26.0000      24.6100      16.0000      23.6500      86.0000      27.3100      96.0000      28.1000      129.86
    4      28.0000      24.8300      18.0000      23.7900      88.0000      27.3900      98.0000      28.2400      130.38
    4      30.0000      25.0600      20.0000      23.9600      90.0000      27.5700     100.0000      28.4000      127.44
    4      32.0000      25.1900      22.0000      24.1500      92.0000      27.7400     102.0000      28.5700      115.13
    4      34.0000      25.3500      24.0000      24.4100      94.0000      27.9100     104.0000      28.8200      118.34
    4      36.0000      25.4700      26.0000      24.6100      96.0000      28.1000     106.0000      28.9100      111.10
    4      38.0000      25.5900      28.0000      24.8300      98.0000      28.2400     108.0000      29.1200      113.50
    4      40.0000      25.5300      30.0000      25.0600     100.0000      28.4000     110.0000      29.3500      127.94
    4      12.0000      23.0400       0.0000      21.0800      72.0000      26.3300      84.0000      27.1000      100.04
    4      14.0000      23.3800       2.0000      21.2600      74.0000      26.3600      86.0000      27.3100      103.80
    4      16.0000      23.6500       4.0000      21.6900      76.0000      26.5100      88.0000      27.3900      99.020
    4      18.0000      23.7900       6.0000      21.9800      78.0000      26.6300      90.0000      27.5700      105.87
    4      20.0000      23.9600       8.0000      22.3500      80.0000      26.7700      92.0000      27.7400      113.38
    4      22.0000      24.1500      10.0000      22.7400      82.0000      26.9200      94.0000      27.9100      123.95
    4      24.0000      24.4100      12.0000      23.0400      84.0000      27.1000      96.0000      28.1000      122.70
    4      26.0000      24.6100      14.0000      23.3800      86.0000      27.3100      98.0000      28.2400      127.10
    4      28.0000      24.8300      16.0000      23.6500      88.0000      27.3900     100.0000      28.4000      134.22
    4      30.0000      25.0600      18.0000      23.7900      90.0000      27.5700     102.0000      28.5700      132.10
    4      32.0000      25.1900      20.0000      23.9600      92.0000      27.7400     104.0000      28.8200      132.91
    4      34.0000      25.3500      22.0000      24.1500      94.0000      27.9100     106.0000      28.9100      117.02
    4      36.0000      25.4700      24.0000      24.4100      96.0000      28.1000     108.0000      29.1200      96.845
    4      38.0000      25.5900      26.0000      24.6100      98.0000      28.2400     110.0000      29.3500      91.706
    4      12.0000      23.0400       0.0000      21.0800      84.0000      27.1000      96.0000      28.1000      119.75
    4      14.0000      23.3800       2.0000      21.2600      86.0000      27.3100      98.0000      28.2400      121.15
    4      16.0000      23.6500       4.0000      21.6900      88.0000      27.3900     100.0000      28.4000      120.30
    4      18.0000      23.7900       6.0000      21.9800      90.0000      27.5700     102.0000      28.5700      124.13
    4      20.0000      23.9600       8.0000      22.3500      92.0000      27.7400     104.0000      28.8200      125.08
    4      22.0000      24.1500      10.0000      22.7400      94.0000      27.9100     106.0000      28.9100      142.17
    4      24.0000      24.4100      12.0000      23.0400      96.0000      28.1000     108.0000      29.1200      152.11
    4      26.0000      24.6100      14.0000      23.3800      98.0000      28.2400     110.0000      29.3500      154.95
INVERSION RESULTS
INITIAL RMS ERROR
 76.77
NUMBER OF LAYERS
14
NUMBER OF BLOCKS
522
ITERATION 1
MODEL RESISTIVITY
LAYER 1
52,       0.8320
      3.0000,      581.88
      4.0000,      522.77
      5.0000,      534.73
      6.0000,      487.42
      7.0000,      392.67
      8.0000,      329.93
      9.0000,      310.65
     10.0000,      405.93
     11.0000,      437.02
     12.0000,      578.86
     13.0000,      486.46
     14.0000,      551.79
     15.0000,      488.60
     16.0000,      428.44
     17.0000,      435.20
     18.0000,      323.55
     19.0000,      209.60
     20.0000,      364.00
     21.0000,      484.52
     22.0000,      382.65
     23.0000,      264.74
     24.0000,      207.39
     25.0000,      135.88
     26.0000,      100.47
     27.0000,      67.515
     28.0000,      42.601
     29.0000,      49.539
     30.0000,      49.133
     31.0000,      45.035
     32.0000,      43.186
     33.0000,      42.709
     34.0000,      53.932
     35.0000,      62.487
     36.0000,      71.109
     37.0000,      87.871
     38.0000,      138.60
     39.0000,      146.50
     40.0000,      145.83
     41.0000,      145.36
     42.0000,      141.22
     43.0000,      161.12
     44.0000,      161.06
     45.0000,      139.47
     46.0000,      148.17
     47.0000,      149.76
     48.0000,      112.66
     49.0000,      97.667
     50.0000,      106.41
     51.0000,      110.96
     52.0000,      107.58
     53.0000,      116.32
                   85.213
LAYER 2
52,       1.7472
      3.0000,      574.56
      4.0000,      520.03
      5.0000,      508.36
      6.0000,      466.30
      7.0000,      380.45
      8.0000,      325.37
      9.0000,      308.77
     10.0000,      388.47
     11.0000,      440.50
     12.0000,      570.22
     13.0000,      483.35
     14.0000,      492.17
     15.0000,      446.41
     16.0000,      411.38
     17.0000,      415.73
     18.0000,      313.43
     19.0000,      219.58
     20.0000,      351.02
     21.0000,      444.64
     22.0000,      350.93
     23.0000,      257.36
     24.0000,      204.69
     25.0000,      136.54
     26.0000,      100.13
     27.0000,      66.226
     28.0000,      42.244
     29.0000,      47.988
     30.0000,      48.362
     31.0000,      43.949
     32.0000,      41.883
     33.0000,      41.204
     34.0000,      49.830
     35.0000,      54.857
     36.0000,      58.501
     37.0000,      75.007
     38.0000,      126.50
     39.0000,      142.68
     40.0000,      141.51
     41.0000,      146.57
     42.0000,      150.21
     43.0000,      175.63
     44.0000,      171.23
     45.0000,      146.95
     46.0000,      150.60
     47.0000,      145.90
     48.0000,      105.17
     49.0000,      90.784
     50.0000,      96.905
     51.0000,      99.594
     52.0000,      100.21
     53.0000,      107.67
                   80.714
LAYER 3
51,       2.7539
      4.0000,      517.74
      5.0000,      453.43
      6.0000,      401.69
      7.0000,      349.00
      8.0000,      313.93
      9.0000,      307.12
     10.0000,      375.66
     11.0000,      441.76
     12.0000,      538.87
     13.0000,      446.17
     14.0000,      389.67
     15.0000,      344.25
     16.0000,      337.28
     17.0000,      352.20
     18.0000,      284.13
     19.0000,      221.88
     20.0000,      310.03
     21.0000,      347.29
     22.0000,      268.22
     23.0000,      210.93
     24.0000,      178.21
     25.0000,      128.17
     26.0000,      95.539
     27.0000,      64.084
     28.0000,      43.527
     29.0000,      48.341
     30.0000,      49.145
     31.0000,      44.090
     32.0000,      41.256
     33.0000,      39.226
     34.0000,      42.085
     35.0000,      39.656
     36.0000,      36.189
     37.0000,      47.438
     38.0000,      90.442
     39.0000,      115.94
     40.0000,      119.04
     41.0000,      134.35
     42.0000,      154.61
     43.0000,      185.20
     44.0000,      173.59
     45.0000,      144.56
     46.0000,      138.53
     47.0000,      123.59
     48.0000,      83.284
     49.0000,      69.699
     50.0000,      71.740
     51.0000,      72.023
     52.0000,      74.320
     53.0000,      82.252
                   67.405
LAYER 4
49,       3.8613
      5.0000,      410.07
      6.0000,      322.98
      7.0000,      303.53
      8.0000,      296.96
      9.0000,      311.72
     10.0000,      380.48
     11.0000,      447.41
     12.0000,      507.05
     13.0000,      391.95
     14.0000,      297.81
     15.0000,      248.35
     16.0000,      250.43
     17.0000,      274.82
     18.0000,      243.84
     19.0000,      206.60
     20.0000,      252.77
     21.0000,      246.56
     22.0000,      184.17
     23.0000,      153.97
     24.0000,      142.48
     25.0000,      114.28
     26.0000,      90.495
     27.0000,      65.040
     28.0000,      48.876
     29.0000,      54.899
     30.0000,      56.573
     31.0000,      50.638
     32.0000,      46.192
     33.0000,      40.895
     34.0000,      36.235
     35.0000,      26.100
     36.0000,      18.655
     37.0000,      23.423
     38.0000,      50.190
     39.0000,      75.831
     40.0000,      85.632
     41.0000,      107.11
     42.0000,      137.08
     43.0000,      164.79
     44.0000,      147.21
     45.0000,      117.48
     46.0000,      105.73
     47.0000,      88.715
     48.0000,      58.299
     49.0000,      47.857
     50.0000,      47.620
     51.0000,      47.148
     52.0000,      48.809
                   56.549
LAYER 5
47,       5.0794
      6.0000,      226.82
      7.0000,      212.17
      8.0000,      239.44
      9.0000,      295.70
     10.0000,      377.55
     11.0000,      434.55
     12.0000,      420.82
     13.0000,      297.41
     14.0000,      194.30
     15.0000,      147.72
     16.0000,      145.91
     17.0000,      166.58
     18.0000,      175.02
     19.0000,      167.97
     20.0000,      164.14
     21.0000,      134.63
     22.0000,      103.43
     23.0000,      96.982
     24.0000,      106.22
     25.0000,      110.46
     26.0000,      108.03
     27.0000,      98.787
     28.0000,      94.347
     29.0000,      107.00
     30.0000,      112.72
     31.0000,      105.08
     32.0000,      92.528
     33.0000,      69.954
     34.0000,      41.098
     35.0000,      17.669
     36.0000,      8.2248
     37.0000,      7.9242
     38.0000,      15.400
     39.0000,      28.240
     40.0000,      39.415
     41.0000,      52.902
     42.0000,      67.488
     43.0000,      73.102
     44.0000,      62.336
     45.0000,      50.743
     46.0000,      46.055
     47.0000,      41.327
     48.0000,      32.719
     49.0000,      28.605
     50.0000,      27.489
     51.0000,      27.647
                   29.711
LAYER 6
45,       6.4194
      7.0000,      183.20
      8.0000,      206.85
      9.0000,      264.30
     10.0000,      333.11
     11.0000,      380.08
     12.0000,      357.13
     13.0000,      264.60
     14.0000,      180.44
     15.0000,      138.53
     16.0000,      132.48
     17.0000,      146.58
     18.0000,      160.74
     19.0000,      162.52
     20.0000,      150.96
     21.0000,      125.98
     22.0000,      106.71
     23.0000,      107.28
     24.0000,      124.15
     25.0000,      143.82
     26.0000,      157.71
     27.0000,      164.84
     28.0000,      174.69
     29.0000,      193.95
     30.0000,      204.23
     31.0000,      196.24
     32.0000,      170.41
     33.0000,      120.19
     34.0000,      61.565
     35.0000,      23.730
     36.0000,      10.136
     37.0000,      7.9614
     38.0000,      11.640
     39.0000,      19.335
     40.0000,      27.412
     41.0000,      34.761
     42.0000,      40.138
     43.0000,      40.769
     44.0000,      37.288
     45.0000,      35.272
     46.0000,      36.721
     47.0000,      38.367
     48.0000,      37.327
     49.0000,      35.999
     50.0000,      37.819
                   36.681
LAYER 7
43,       7.8933
      8.0000,      202.36
      9.0000,      240.68
     10.0000,      284.48
     11.0000,      325.08
     12.0000,      315.56
     13.0000,      256.58
     14.0000,      194.99
     15.0000,      158.80
     16.0000,      150.04
     17.0000,      158.82
     18.0000,      171.07
     19.0000,      175.61
     20.0000,      168.46
     21.0000,      152.52
     22.0000,      142.24
     23.0000,      150.17
     24.0000,      176.30
     25.0000,      210.36
     26.0000,      241.60
     27.0000,      266.14
     28.0000,      289.40
     29.0000,      313.48
     30.0000,      323.58
     31.0000,      307.59
     32.0000,      259.40
     33.0000,      176.93
     34.0000,      90.150
     35.0000,      36.818
     36.0000,      16.402
     37.0000,      11.415
     38.0000,      12.881
     39.0000,      17.555
     40.0000,      22.742
     41.0000,      27.207
     42.0000,      30.679
     43.0000,      33.046
     44.0000,      35.220
     45.0000,      39.698
     46.0000,      48.150
     47.0000,      56.488
     48.0000,      64.997
     49.0000,      68.891
                   78.685
LAYER 8
39,       9.5147
     10.0000,      250.34
     11.0000,      279.61
     12.0000,      282.31
     13.0000,      254.07
     14.0000,      217.52
     15.0000,      191.67
     16.0000,      183.74
     17.0000,      188.69
     18.0000,      197.62
     19.0000,      203.17
     20.0000,      202.84
     21.0000,      198.45
     22.0000,      199.64
     23.0000,      216.84
     24.0000,      251.11
     25.0000,      294.03
     26.0000,      335.16
     27.0000,      367.65
     28.0000,      390.82
     29.0000,      403.51
     30.0000,      395.04
     31.0000,      357.05
     32.0000,      286.97
     33.0000,      192.52
     34.0000,      103.76
     35.0000,      48.201
     36.0000,      23.825
     37.0000,      15.810
     38.0000,      14.812
     39.0000,      16.828
     40.0000,      20.072
     41.0000,      24.327
     42.0000,      30.000
     43.0000,      37.349
     44.0000,      47.745
     45.0000,      62.572
     46.0000,      91.611
     47.0000,      113.79
                   146.69
LAYER 9
35,      11.2981
     12.0000,      271.80
     13.0000,      252.80
     14.0000,      237.21
     15.0000,      221.89
     16.0000,      216.38
     17.0000,      219.70
     18.0000,      226.88
     19.0000,      233.63
     20.0000,      238.33
     21.0000,      243.32
     22.0000,      253.18
     23.0000,      272.83
     24.0000,      302.02
     25.0000,      334.73
     26.0000,      363.30
     27.0000,      381.22
     28.0000,      384.88
     29.0000,      372.79
     30.0000,      342.24
     31.0000,      292.76
     32.0000,      227.51
     33.0000,      155.46
     34.0000,      92.485
     35.0000,      50.544
     36.0000,      28.876
     37.0000,      19.894
     38.0000,      17.380
     39.0000,      18.167
     40.0000,      21.576
     41.0000,      27.814
     42.0000,      38.256
     43.0000,      54.149
     44.0000,      86.689
     45.0000,      124.20
                   222.47
LAYER 10
31,      13.2599
     14.0000,      263.82
     15.0000,      246.63
     16.0000,      242.53
     17.0000,      243.65
     18.0000,      248.81
     19.0000,      256.15
     20.0000,      264.22
     21.0000,      272.37
     22.0000,      281.56
     23.0000,      290.65
     24.0000,      298.11
     25.0000,      303.12
     26.0000,      304.40
     27.0000,      299.33
     28.0000,      285.13
     29.0000,      260.91
     30.0000,      227.64
     31.0000,      187.74
     32.0000,      144.89
     33.0000,      103.72
     34.0000,      69.169
     35.0000,      44.759
     36.0000,      30.483
     37.0000,      23.716
     38.0000,      21.655
     39.0000,      23.316
     40.0000,      28.142
     41.0000,      38.257
     42.0000,      61.230
     43.0000,      95.241
                   208.81
LAYER 11
27,      15.4179
     16.0000,      273.19
     17.0000,      269.24
     18.0000,      271.70
     19.0000,      276.65
     20.0000,      286.41
     21.0000,      292.83
     22.0000,      293.18
     23.0000,      282.49
     24.0000,      259.86
     25.0000,      233.10
     26.0000,      208.58
     27.0000,      187.52
     28.0000,      167.63
     29.0000,      146.53
     30.0000,      123.92
     31.0000,      101.24
     32.0000,      80.503
     33.0000,      62.984
     34.0000,      49.242
     35.0000,      39.577
     36.0000,      33.138
     37.0000,      29.758
     38.0000,      29.814
     39.0000,      35.142
     40.0000,      41.816
     41.0000,      60.888
                   132.34
LAYER 12
21,      17.7917
     19.0000,      307.51
     20.0000,      324.29
     21.0000,      329.04
     22.0000,      318.51
     23.0000,      279.17
     24.0000,      217.26
     25.0000,      162.30
     26.0000,      123.03
     27.0000,      97.051
     28.0000,      79.514
     29.0000,      66.253
     30.0000,      55.201
     31.0000,      46.371
     32.0000,      40.430
     33.0000,      37.625
     34.0000,      38.106
     35.0000,      39.975
     36.0000,      40.280
     37.0000,      41.856
     38.0000,      49.134
                   70.894
LAYER 13
17,      20.4029
     21.0000,      410.93
     22.0000,      413.98
     23.0000,      341.03
     24.0000,      196.41
     25.0000,      109.59
     26.0000,      65.903
     27.0000,      43.992
     28.0000,      32.186
     29.0000,      25.259
     30.0000,      20.997
     31.0000,      18.871
     32.0000,      19.154
     33.0000,      23.206
     34.0000,      33.808
     35.0000,      53.415
     36.0000,      66.560
                   74.223
LAYER 14
13, 
     23.0000,      826.61
     24.0000,      196.98
     25.0000,      70.466
     26.0000,      32.670
     27.0000,      18.457
     28.0000,      12.127
     29.0000,      8.9750
     30.0000,      7.3923
     31.0000,      6.9733
     32.0000,      8.1035
     33.0000,      13.074
     34.0000,      32.953
                   156.03
CALCULATED APPARENT RESISTIVITY
4       2.0000      21.2600       0.0000      21.0800       4.0000      21.6900       6.0000      21.9800      534.21
4       4.0000      21.6900       2.0000      21.2600       6.0000      21.9800       8.0000      22.3500      564.23
4       6.0000      21.9800       4.0000      21.6900       8.0000      22.3500      10.0000      22.7400      483.05
4       8.0000      22.3500       6.0000      21.9800      10.0000      22.7400      12.0000      23.0400      447.76
4      10.0000      22.7400       8.0000      22.3500      12.0000      23.0400      14.0000      23.3800      380.52
4      12.0000      23.0400      10.0000      22.7400      14.0000      23.3800      16.0000      23.6500      319.13
4      16.0000      23.6500      14.0000      23.3800      18.0000      23.7900      20.0000      23.9600      350.36
4      18.0000      23.7900      16.0000      23.6500      20.0000      23.9600      22.0000      24.1500      499.27
4      20.0000      23.9600      18.0000      23.7900      22.0000      24.1500      24.0000      24.4100      450.57
4      22.0000      24.1500      20.0000      23.9600      24.0000      24.4100      26.0000      24.6100      584.34
4      26.0000      24.6100      24.0000      24.4100      28.0000      24.8300      30.0000      25.0600      468.77
4      38.0000      25.5900      36.0000      25.4700      40.0000      25.5300      42.0000      25.5400      394.93
4      40.0000      25.5300      38.0000      25.5900      42.0000      25.5400      44.0000      25.5000      363.41
4      42.0000      25.5400      40.0000      25.5300      44.0000      25.5000      46.0000      25.5000      278.93
4      44.0000      25.5000      42.0000      25.5400      46.0000      25.5000      48.0000      25.4500      182.31
4      46.0000      25.5000      44.0000      25.5000      48.0000      25.4500      50.0000      25.4700      140.93
4      48.0000      25.4500      46.0000      25.5000      50.0000      25.4700      52.0000      25.4700      90.129
4      50.0000      25.4700      48.0000      25.4500      52.0000      25.4700      54.0000      25.5000      58.022
4      52.0000      25.4700      50.0000      25.4700      54.0000      25.5000      56.0000      25.5600      51.482
4      54.0000      25.5000      52.0000      25.4700      56.0000      25.5600      58.0000      25.6000      41.611
4      56.0000      25.5600      54.0000      25.5000      58.0000      25.6000      60.0000      25.6600      46.159
4      58.0000      25.6000      56.0000      25.5600      60.0000      25.6600      62.0000      25.7400      44.240
4      64.0000      25.8100      62.0000      25.7400      66.0000      25.8900      68.0000      26.1200      45.092
4      74.0000      26.3600      72.0000      26.3300      76.0000      26.5100      78.0000      26.6300      136.75
4      76.0000      26.5100      74.0000      26.3600      78.0000      26.6300      80.0000      26.7700      142.24
4      78.0000      26.6300      76.0000      26.5100      80.0000      26.7700      82.0000      26.9200      139.48
4      82.0000      26.9200      80.0000      26.7700      84.0000      27.1000      86.0000      27.3100      158.58
4      84.0000      27.1000      82.0000      26.9200      86.0000      27.3100      88.0000      27.3900      159.11
4      86.0000      27.3100      84.0000      27.1000      88.0000      27.3900      90.0000      27.5700      157.96
4      88.0000      27.3900      86.0000      27.3100      90.0000      27.5700      92.0000      27.7400      142.31
4      90.0000      27.5700      88.0000      27.3900      92.0000      27.7400      94.0000      27.9100      123.73
4      92.0000      27.7400      90.0000      27.5700      94.0000      27.9100      96.0000      28.1000      108.28
4      94.0000      27.9100      92.0000      27.7400      96.0000      28.1000      98.0000      28.2400      96.256
4     100.0000      28.4000      98.0000      28.2400     102.0000      28.5700     104.0000      28.8200      104.47
4     102.0000      28.5700     100.0000      28.4000     104.0000      28.8200     106.0000      28.9100      88.009
4     104.0000      28.8200     102.0000      28.5700     106.0000      28.9100     108.0000      29.1200      93.635
4       0.0000      21.0800       6.0000      21.9800       2.0000      21.2600       4.0000      21.6900      521.50
4       2.0000      21.2600       8.0000      22.3500       4.0000      21.6900       6.0000      21.9800      470.72
4       4.0000      21.6900      10.0000      22.7400       6.0000      21.9800       8.0000      22.3500      478.65
4       6.0000      21.9800      12.0000      23.0400       8.0000      22.3500      10.0000      22.7400      422.81
4       8.0000      22.3500      14.0000      23.3800      10.0000      22.7400      12.0000      23.0400      380.49
4      10.0000      22.7400      16.0000      23.6500      12.0000      23.0400      14.0000      23.3800      363.67
4      12.0000      23.0400      18.0000      23.7900      14.0000      23.3800      16.0000      23.6500      336.87
4      14.0000      23.3800      20.0000      23.9600      16.0000      23.6500      18.0000      23.7900      414.75
4      16.0000      23.6500      22.0000      24.1500      18.0000      23.7900      20.0000      23.9600      400.02
4      18.0000      23.7900      24.0000      24.4100      20.0000      23.9600      22.0000      24.1500      514.29
4      20.0000      23.9600      26.0000      24.6100      22.0000      24.1500      24.0000      24.4100      435.38
4      22.0000      24.1500      28.0000      24.8300      24.0000      24.4100      26.0000      24.6100      491.91
4      24.0000      24.4100      30.0000      25.0600      26.0000      24.6100      28.0000      24.8300      444.92
4      32.0000      25.1900      38.0000      25.5900      34.0000      25.3500      36.0000      25.4700      263.39
4      34.0000      25.3500      40.0000      25.5300      36.0000      25.4700      38.0000      25.5900      331.23
4      36.0000      25.4700      42.0000      25.5400      38.0000      25.5900      40.0000      25.5300      329.72
4      38.0000      25.5900      44.0000      25.5000      40.0000      25.5300      42.0000      25.5400      304.24
4      40.0000      25.5300      46.0000      25.5000      42.0000      25.5400      44.0000      25.5000      247.70
4      42.0000      25.5400      48.0000      25.4500      44.0000      25.5000      46.0000      25.5000      202.16
4      44.0000      25.5000      50.0000      25.4700      46.0000      25.5000      48.0000      25.4500      137.11
4      46.0000      25.5000      52.0000      25.4700      48.0000      25.4500      50.0000      25.4700      104.63
4      48.0000      25.4500      54.0000      25.5000      50.0000      25.4700      52.0000      25.4700      76.042
4      50.0000      25.4700      56.0000      25.5600      52.0000      25.4700      54.0000      25.5000      52.603
4      52.0000      25.4700      58.0000      25.6000      54.0000      25.5000      56.0000      25.5600      53.719
4      54.0000      25.5000      60.0000      25.6600      56.0000      25.5600      58.0000      25.6000      48.577
4      56.0000      25.5600      62.0000      25.7400      58.0000      25.6000      60.0000      25.6600      46.614
4      60.0000      25.6600      66.0000      25.8900      62.0000      25.7400      64.0000      25.8100      43.719
4      70.0000      26.2000      76.0000      26.5100      72.0000      26.3300      74.0000      26.3600      97.858
4      72.0000      26.3300      78.0000      26.6300      74.0000      26.3600      76.0000      26.5100      108.37
4      74.0000      26.3600      80.0000      26.7700      76.0000      26.5100      78.0000      26.6300      123.26
4      76.0000      26.5100      82.0000      26.9200      78.0000      26.6300      80.0000      26.7700      136.43
4      78.0000      26.6300      84.0000      27.1000      80.0000      26.7700      82.0000      26.9200      136.64
4      80.0000      26.7700      86.0000      27.3100      82.0000      26.9200      84.0000      27.1000      148.77
4      82.0000      26.9200      88.0000      27.3900      84.0000      27.1000      86.0000      27.3100      147.05
4      84.0000      27.1000      90.0000      27.5700      86.0000      27.3100      88.0000      27.3900      135.69
4      86.0000      27.3100      92.0000      27.7400      88.0000      27.3900      90.0000      27.5700      131.33
4      88.0000      27.3900      94.0000      27.9100      90.0000      27.5700      92.0000      27.7400      120.22
4      90.0000      27.5700      96.0000      28.1000      92.0000      27.7400      94.0000      27.9100      101.58
4     100.0000      28.4000     106.0000      28.9100     102.0000      28.5700     104.0000      28.8200      91.771
4       2.0000      21.2600       0.0000      21.0800       6.0000      21.9800       8.0000      22.3500      546.05
4       4.0000      21.6900       2.0000      21.2600       8.0000      22.3500      10.0000      22.7400      507.37
4       6.0000      21.9800       4.0000      21.6900      10.0000      22.7400      12.0000      23.0400      408.89
4       8.0000      22.3500       6.0000      21.9800      12.0000      23.0400      14.0000      23.3800      389.69
4      10.0000      22.7400       8.0000      22.3500      14.0000      23.3800      16.0000      23.6500      337.54
4      12.0000      23.0400      10.0000      22.7400      16.0000      23.6500      18.0000      23.7900      372.28
4      14.0000      23.3800      12.0000      23.0400      18.0000      23.7900      20.0000      23.9600      363.56
4      16.0000      23.6500      14.0000      23.3800      20.0000      23.9600      22.0000      24.1500      424.25
4      18.0000      23.7900      16.0000      23.6500      22.0000      24.1500      24.0000      24.4100      440.60
4      20.0000      23.9600      18.0000      23.7900      24.0000      24.4100      26.0000      24.6100      489.08
4      22.0000      24.1500      20.0000      23.9600      26.0000      24.6100      28.0000      24.8300      537.91
4      24.0000      24.4100      22.0000      24.1500      28.0000      24.8300      30.0000      25.0600      403.17
4      26.0000      24.6100      24.0000      24.4100      30.0000      25.0600      32.0000      25.1900      477.13
4      28.0000      24.8300      26.0000      24.6100      32.0000      25.1900      34.0000      25.3500      389.77
4      30.0000      25.0600      28.0000      24.8300      34.0000      25.3500      36.0000      25.4700      248.33
4      32.0000      25.1900      30.0000      25.0600      36.0000      25.4700      38.0000      25.5900      357.30
4      34.0000      25.3500      32.0000      25.1900      38.0000      25.5900      40.0000      25.5300      377.13
4      36.0000      25.4700      34.0000      25.3500      40.0000      25.5300      42.0000      25.5400      260.71
4      38.0000      25.5900      36.0000      25.4700      42.0000      25.5400      44.0000      25.5000      305.19
4      40.0000      25.5300      38.0000      25.5900      44.0000      25.5000      46.0000      25.5000      319.43
4      42.0000      25.5400      40.0000      25.5300      46.0000      25.5000      48.0000      25.4500      212.38
4      44.0000      25.5000      42.0000      25.5400      48.0000      25.4500      50.0000      25.4700      152.23
4      46.0000      25.5000      44.0000      25.5000      50.0000      25.4700      52.0000      25.4700      109.42
4      48.0000      25.4500      46.0000      25.5000      52.0000      25.4700      54.0000      25.5000      63.070
4      50.0000      25.4700      48.0000      25.4500      54.0000      25.5000      56.0000      25.5600      61.726
4      52.0000      25.4700      50.0000      25.4700      56.0000      25.5600      58.0000      25.6000      51.393
4      54.0000      25.5000      52.0000      25.4700      58.0000      25.6000      60.0000      25.6600      39.393
4      58.0000      25.6000      56.0000      25.5600      62.0000      25.7400      64.0000      25.8100      43.990
4      66.0000      25.8900      64.0000      25.8100      70.0000      26.2000      72.0000      26.3300      44.772
4      68.0000      26.1200      66.0000      25.8900      72.0000      26.3300      74.0000      26.3600      57.556
4      70.0000      26.2000      68.0000      26.1200      74.0000      26.3600      76.0000      26.5100      65.907
4      72.0000      26.3300      70.0000      26.2000      76.0000      26.5100      78.0000      26.6300      80.046
4      74.0000      26.3600      72.0000      26.3300      78.0000      26.6300      80.0000      26.7700      122.69
4      76.0000      26.5100      74.0000      26.3600      80.0000      26.7700      82.0000      26.9200      129.38
4      78.0000      26.6300      76.0000      26.5100      82.0000      26.9200      84.0000      27.1000      149.60
4      80.0000      26.7700      78.0000      26.6300      84.0000      27.1000      86.0000      27.3100      158.77
4      82.0000      26.9200      80.0000      26.7700      86.0000      27.3100      88.0000      27.3900      144.67
4      84.0000      27.1000      82.0000      26.9200      88.0000      27.3900      90.0000      27.5700      165.31
4      86.0000      27.3100      84.0000      27.1000      90.0000      27.5700      92.0000      27.7400      151.09
4      88.0000      27.3900      86.0000      27.3100      92.0000      27.7400      94.0000      27.9100      107.04
4      90.0000      27.5700      88.0000      27.3900      94.0000      27.9100      96.0000      28.1000      97.123
4      92.0000      27.7400      90.0000      27.5700      96.0000      28.1000      98.0000      28.2400      97.723
4      94.0000      27.9100      92.0000      27.7400      98.0000      28.2400     100.0000      28.4000      82.823
4      96.0000      28.1000      94.0000      27.9100     100.0000      28.4000     102.0000      28.5700      74.623
4      98.0000      28.2400      96.0000      28.1000     102.0000      28.5700     104.0000      28.8200      86.150
4     100.0000      28.4000      98.0000      28.2400     104.0000      28.8200     106.0000      28.9100      74.776
4     102.0000      28.5700     100.0000      28.4000     106.0000      28.9100     108.0000      29.1200      80.716
4       4.0000      21.6900       0.0000      21.0800       8.0000      22.3500      12.0000      23.0400      466.19
4       6.0000      21.9800       2.0000      21.2600      10.0000      22.7400      14.0000      23.3800      389.56
4       8.0000      22.3500       4.0000      21.6900      12.0000      23.0400      16.0000      23.6500      360.36
4      10.0000      22.7400       6.0000      21.9800      14.0000      23.3800      18.0000      23.7900      355.53
4      12.0000      23.0400       8.0000      22.3500      16.0000      23.6500      20.0000      23.9600      383.62
4      14.0000      23.3800      10.0000      22.7400      18.0000      23.7900      22.0000      24.1500      396.43
4      16.0000      23.6500      12.0000      23.0400      20.0000      23.9600      24.0000      24.4100      409.82
4      18.0000      23.7900      14.0000      23.3800      22.0000      24.1500      26.0000      24.6100      420.78
4      20.0000      23.9600      16.0000      23.6500      24.0000      24.4100      28.0000      24.8300      463.12
4      22.0000      24.1500      18.0000      23.7900      26.0000      24.6100      30.0000      25.0600      482.00
4      24.0000      24.4100      20.0000      23.9600      28.0000      24.8300      32.0000      25.1900      419.17
4      26.0000      24.6100      22.0000      24.1500      30.0000      25.0600      34.0000      25.3500      426.30
4      28.0000      24.8300      24.0000      24.4100      32.0000      25.1900      36.0000      25.4700      343.20
4      30.0000      25.0600      26.0000      24.6100      34.0000      25.3500      38.0000      25.5900      270.38
4      32.0000      25.1900      28.0000      24.8300      36.0000      25.4700      40.0000      25.5300      371.89
4      34.0000      25.3500      30.0000      25.0600      38.0000      25.5900      42.0000      25.5400      379.21
4      36.0000      25.4700      32.0000      25.1900      40.0000      25.5300      44.0000      25.5000      256.09
4      38.0000      25.5900      34.0000      25.3500      42.0000      25.5400      46.0000      25.5000      256.77
4      40.0000      25.5300      36.0000      25.4700      44.0000      25.5000      48.0000      25.4500      277.50
4      42.0000      25.5400      38.0000      25.5900      46.0000      25.5000      50.0000      25.4700      208.93
4      44.0000      25.5000      40.0000      25.5300      48.0000      25.4500      52.0000      25.4700      147.77
4      46.0000      25.5000      42.0000      25.5400      50.0000      25.4700      54.0000      25.5000      101.17
4      48.0000      25.4500      44.0000      25.5000      52.0000      25.4700      56.0000      25.5600      70.157
4      50.0000      25.4700      46.0000      25.5000      54.0000      25.5000      58.0000      25.6000      66.175
4      52.0000      25.4700      48.0000      25.4500      56.0000      25.5600      60.0000      25.6600      56.330
4      54.0000      25.5000      50.0000      25.4700      58.0000      25.6000      62.0000      25.7400      43.781
4      56.0000      25.5600      52.0000      25.4700      60.0000      25.6600      64.0000      25.8100      44.676
4      58.0000      25.6000      54.0000      25.5000      62.0000      25.7400      66.0000      25.8900      47.923
4      60.0000      25.6600      56.0000      25.5600      64.0000      25.8100      68.0000      26.1200      48.237
4      62.0000      25.7400      58.0000      25.6000      66.0000      25.8900      70.0000      26.2000      41.675
4      66.0000      25.8900      62.0000      25.7400      70.0000      26.2000      74.0000      26.3600      40.178
4      68.0000      26.1200      64.0000      25.8100      72.0000      26.3300      76.0000      26.5100      49.759
4      70.0000      26.2000      66.0000      25.8900      74.0000      26.3600      78.0000      26.6300      54.945
4      72.0000      26.3300      68.0000      26.1200      76.0000      26.5100      80.0000      26.7700      66.215
4      74.0000      26.3600      70.0000      26.2000      78.0000      26.6300      82.0000      26.9200      99.567
4      76.0000      26.5100      72.0000      26.3300      80.0000      26.7700      84.0000      27.1000      120.76
4      78.0000      26.6300      74.0000      26.3600      82.0000      26.9200      86.0000      27.3100      139.13
4      80.0000      26.7700      76.0000      26.5100      84.0000      27.1000      88.0000      27.3900      143.35
4      82.0000      26.9200      78.0000      26.6300      86.0000      27.3100      90.0000      27.5700      137.94
4      84.0000      27.1000      80.0000      26.7700      88.0000      27.3900      92.0000      27.7400      151.54
4      86.0000      27.3100      82.0000      26.9200      90.0000      27.5700      94.0000      27.9100      136.10
4      88.0000      27.3900      84.0000      27.1000      92.0000      27.7400      96.0000      28.1000      98.189
4      90.0000      27.5700      86.0000      27.3100      94.0000      27.9100      98.0000      28.2400      88.478
4      92.0000      27.7400      88.0000      27.3900      96.0000      28.1000     100.0000      28.4000      90.387
4      94.0000      27.9100      90.0000      27.5700      98.0000      28.2400     102.0000      28.5700      78.743
4      96.0000      28.1000      92.0000      27.7400     100.0000      28.4000     104.0000      28.8200      70.141
4      98.0000      28.2400      94.0000      27.9100     102.0000      28.5700     106.0000      28.9100      72.992
4     100.0000      28.4000      96.0000      28.1000     104.0000      28.8200     108.0000      29.1200      68.405
4     102.0000      28.5700      98.0000      28.2400     106.0000      28.9100     110.0000      29.3500      73.421
4       2.0000      21.2600       0.0000      21.0800       8.0000      22.3500      10.0000      22.7400      466.36
4       4.0000      21.6900       2.0000      21.2600      10.0000      22.7400      12.0000      23.0400      411.94
4       6.0000      21.9800       4.0000      21.6900      12.0000      23.0400      14.0000      23.3800      343.43
4       8.0000      22.3500       6.0000      21.9800      14.0000      23.3800      16.0000      23.6500      337.15
4      10.0000      22.7400       8.0000      22.3500      16.0000      23.6500      18.0000      23.7900      396.95
4      12.0000      23.0400      10.0000      22.7400      18.0000      23.7900      20.0000      23.9600      384.12
4      14.0000      23.3800      12.0000      23.0400      20.0000      23.9600      22.0000      24.1500      449.04
4      16.0000      23.6500      14.0000      23.3800      22.0000      24.1500      24.0000      24.4100      355.55
4      18.0000      23.7900      16.0000      23.6500      24.0000      24.4100      26.0000      24.6100      464.88
4      20.0000      23.9600      18.0000      23.7900      26.0000      24.6100      28.0000      24.8300      429.43
4      22.0000      24.1500      20.0000      23.9600      28.0000      24.8300      30.0000      25.0600      456.73
4      24.0000      24.4100      22.0000      24.1500      30.0000      25.0600      32.0000      25.1900      400.94
4      26.0000      24.6100      24.0000      24.4100      32.0000      25.1900      34.0000      25.3500      380.55
4      28.0000      24.8300      26.0000      24.6100      34.0000      25.3500      36.0000      25.4700      244.46
4      30.0000      25.0600      28.0000      24.8300      36.0000      25.4700      38.0000      25.5900      325.33
4      32.0000      25.1900      30.0000      25.0600      38.0000      25.5900      40.0000      25.5300      442.33
4      34.0000      25.3500      32.0000      25.1900      40.0000      25.5300      42.0000      25.5400      324.09
4      36.0000      25.4700      34.0000      25.3500      42.0000      25.5400      44.0000      25.5000      187.41
4      38.0000      25.5900      36.0000      25.4700      44.0000      25.5000      46.0000      25.5000      256.54
4      40.0000      25.5300      38.0000      25.5900      46.0000      25.5000      48.0000      25.4500      238.10
4      42.0000      25.5400      40.0000      25.5300      48.0000      25.4500      50.0000      25.4700      175.73
4      44.0000      25.5000      42.0000      25.5400      50.0000      25.4700      52.0000      25.4700      115.24
4      46.0000      25.5000      44.0000      25.5000      52.0000      25.4700      54.0000      25.5000      76.603
4      48.0000      25.4500      46.0000      25.5000      54.0000      25.5000      56.0000      25.5600      71.067
4      50.0000      25.4700      48.0000      25.4500      56.0000      25.5600      58.0000      25.6000      65.956
4      52.0000      25.4700      50.0000      25.4700      58.0000      25.6000      60.0000      25.6600      52.242
4      54.0000      25.5000      52.0000      25.4700      60.0000      25.6600      62.0000      25.7400      40.205
4      56.0000      25.5600      54.0000      25.5000      62.0000      25.7400      64.0000      25.8100      47.396
4      58.0000      25.6000      56.0000      25.5600      64.0000      25.8100      66.0000      25.8900      53.187
4      60.0000      25.6600      58.0000      25.6000      66.0000      25.8900      68.0000      26.1200      45.514
4      62.0000      25.7400      60.0000      25.6600      68.0000      26.1200      70.0000      26.2000      35.797
4      64.0000      25.8100      62.0000      25.7400      70.0000      26.2000      72.0000      26.3300      30.804
4      70.0000      26.2000      68.0000      26.1200      76.0000      26.5100      78.0000      26.6300      48.463
4      72.0000      26.3300      70.0000      26.2000      78.0000      26.6300      80.0000      26.7700      63.834
4      74.0000      26.3600      72.0000      26.3300      80.0000      26.7700      82.0000      26.9200      102.20
4      76.0000      26.5100      74.0000      26.3600      82.0000      26.9200      84.0000      27.1000      129.53
4      78.0000      26.6300      76.0000      26.5100      84.0000      27.1000      86.0000      27.3100      136.34
4      80.0000      26.7700      78.0000      26.6300      86.0000      27.3100      88.0000      27.3900      130.78
4      82.0000      26.9200      80.0000      26.7700      88.0000      27.3900      90.0000      27.5700      137.94
4      84.0000      27.1000      82.0000      26.9200      90.0000      27.5700      92.0000      27.7400      147.41
4      86.0000      27.3100      84.0000      27.1000      92.0000      27.7400      94.0000      27.9100      105.53
4      88.0000      27.3900      86.0000      27.3100      94.0000      27.9100      96.0000      28.1000      78.997
4      90.0000      27.5700      88.0000      27.3900      96.0000      28.1000      98.0000      28.2400      85.396
4      92.0000      27.7400      90.0000      27.5700      98.0000      28.2400     100.0000      28.4000      84.246
4      94.0000      27.9100      92.0000      27.7400     100.0000      28.4000     102.0000      28.5700      66.401
4     100.0000      28.4000      98.0000      28.2400     106.0000      28.9100     108.0000      29.1200      67.574
4       0.0000      21.0800      12.0000      23.0400       4.0000      21.6900       8.0000      22.3500      386.73
4       2.0000      21.2600      14.0000      23.3800       6.0000      21.9800      10.0000      22.7400      403.03
4       4.0000      21.6900      16.0000      23.6500       8.0000      22.3500      12.0000      23.0400      395.21
4       6.0000      21.9800      18.0000      23.7900      10.0000      22.7400      14.0000      23.3800      359.72
4       8.0000      22.3500      20.0000      23.9600      12.0000      23.0400      16.0000      23.6500      347.56
4      10.0000      22.7400      22.0000      24.1500      14.0000      23.3800      18.0000      23.7900      354.64
4      12.0000      23.0400      24.0000      24.4100      16.0000      23.6500      20.0000      23.9600      392.05
4      14.0000      23.3800      26.0000      24.6100      18.0000      23.7900      22.0000      24.1500      420.04
4      16.0000      23.6500      28.0000      24.8300      20.0000      23.9600      24.0000      24.4100      398.56
4      18.0000      23.7900      30.0000      25.0600      22.0000      24.1500      26.0000      24.6100      388.51
4      20.0000      23.9600      32.0000      25.1900      24.0000      24.4100      28.0000      24.8300      375.16
4      22.0000      24.1500      34.0000      25.3500      26.0000      24.6100      30.0000      25.0600      350.20
4      24.0000      24.4100      36.0000      25.4700      28.0000      24.8300      32.0000      25.1900      356.64
4      26.0000      24.6100      38.0000      25.5900      30.0000      25.0600      34.0000      25.3500      355.33
4      28.0000      24.8300      40.0000      25.5300      32.0000      25.1900      36.0000      25.4700      262.93
4      30.0000      25.0600      42.0000      25.5400      34.0000      25.3500      38.0000      25.5900      236.67
4      32.0000      25.1900      44.0000      25.5000      36.0000      25.4700      40.0000      25.5300      297.71
4      34.0000      25.3500      46.0000      25.5000      38.0000      25.5900      42.0000      25.5400      279.42
4      36.0000      25.4700      48.0000      25.4500      40.0000      25.5300      44.0000      25.5000      204.58
4      38.0000      25.5900      50.0000      25.4700      42.0000      25.5400      46.0000      25.5000      177.41
4      40.0000      25.5300      52.0000      25.4700      44.0000      25.5000      48.0000      25.4500      163.38
4      42.0000      25.5400      54.0000      25.5000      46.0000      25.5000      50.0000      25.4700      133.35
4      44.0000      25.5000      56.0000      25.5600      48.0000      25.4500      52.0000      25.4700      105.79
4      46.0000      25.5000      58.0000      25.6000      50.0000      25.4700      54.0000      25.5000      77.384
4      48.0000      25.4500      60.0000      25.6600      52.0000      25.4700      56.0000      25.5600      64.274
4      50.0000      25.4700      62.0000      25.7400      54.0000      25.5000      58.0000      25.6000      66.044
4      52.0000      25.4700      64.0000      25.8100      56.0000      25.5600      60.0000      25.6600      61.230
4      54.0000      25.5000      66.0000      25.8900      58.0000      25.6000      62.0000      25.7400      52.617
4      56.0000      25.5600      68.0000      26.1200      60.0000      25.6600      64.0000      25.8100      48.393
4      58.0000      25.6000      70.0000      26.2000      62.0000      25.7400      66.0000      25.8900      49.437
4      60.0000      25.6600      72.0000      26.3300      64.0000      25.8100      68.0000      26.1200      51.505
4      62.0000      25.7400      74.0000      26.3600      66.0000      25.8900      70.0000      26.2000      47.571
4      64.0000      25.8100      76.0000      26.5100      68.0000      26.1200      72.0000      26.3300      46.922
4      66.0000      25.8900      78.0000      26.6300      70.0000      26.2000      74.0000      26.3600      62.272
4      68.0000      26.1200      80.0000      26.7700      72.0000      26.3300      76.0000      26.5100      75.142
4      70.0000      26.2000      82.0000      26.9200      74.0000      26.3600      78.0000      26.6300      83.447
4      72.0000      26.3300      84.0000      27.1000      76.0000      26.5100      80.0000      26.7700      89.511
4      74.0000      26.3600      86.0000      27.3100      78.0000      26.6300      82.0000      26.9200      99.067
4      76.0000      26.5100      88.0000      27.3900      80.0000      26.7700      84.0000      27.1000      111.47
4      78.0000      26.6300      90.0000      27.5700      82.0000      26.9200      86.0000      27.3100      115.01
4      80.0000      26.7700      92.0000      27.7400      84.0000      27.1000      88.0000      27.3900      104.21
4      82.0000      26.9200      94.0000      27.9100      86.0000      27.3100      90.0000      27.5700      99.905
4      84.0000      27.1000      96.0000      28.1000      88.0000      27.3900      92.0000      27.7400      106.87
4      86.0000      27.3100      98.0000      28.2400      90.0000      27.5700      94.0000      27.9100      95.743
4      88.0000      27.3900     100.0000      28.4000      92.0000      27.7400      96.0000      28.1000      76.445
4      90.0000      27.5700     102.0000      28.5700      94.0000      27.9100      98.0000      28.2400      73.941
4      92.0000      27.7400     104.0000      28.8200      96.0000      28.1000     100.0000      28.4000      74.091
4      94.0000      27.9100     106.0000      28.9100      98.0000      28.2400     102.0000      28.5700      72.844
4      96.0000      28.1000     108.0000      29.1200     100.0000      28.4000     104.0000      28.8200      71.881
4      98.0000      28.2400     110.0000      29.3500     102.0000      28.5700     106.0000      28.9100      68.506
4       2.0000      21.2600       0.0000      21.0800      10.0000      22.7400      12.0000      23.0400      368.42
4       4.0000      21.6900       2.0000      21.2600      12.0000      23.0400      14.0000      23.3800      340.34
4       6.0000      21.9800       4.0000      21.6900      14.0000      23.3800      16.0000      23.6500      294.03
4       8.0000      22.3500       6.0000      21.9800      16.0000      23.6500      18.0000      23.7900      399.38
4      10.0000      22.7400       8.0000      22.3500      18.0000      23.7900      20.0000      23.9600      412.61
4      12.0000      23.0400      10.0000      22.7400      20.0000      23.9600      22.0000      24.1500      480.22
4      14.0000      23.3800      12.0000      23.0400      22.0000      24.1500      24.0000      24.4100      367.77
4      16.0000      23.6500      14.0000      23.3800      24.0000      24.4100      26.0000      24.6100      363.96
4      18.0000      23.7900      16.0000      23.6500      26.0000      24.6100      28.0000      24.8300      397.13
4      20.0000      23.9600      18.0000      23.7900      28.0000      24.8300      30.0000      25.0600      358.14
4      22.0000      24.1500      20.0000      23.9600      30.0000      25.0600      32.0000      25.1900      460.54
4      24.0000      24.4100      22.0000      24.1500      32.0000      25.1900      34.0000      25.3500      314.44
4      26.0000      24.6100      24.0000      24.4100      34.0000      25.3500      36.0000      25.4700      233.16
4      28.0000      24.8300      26.0000      24.6100      36.0000      25.4700      38.0000      25.5900      322.65
4      30.0000      25.0600      28.0000      24.8300      38.0000      25.5900      40.0000      25.5300      397.10
4      32.0000      25.1900      30.0000      25.0600      40.0000      25.5300      42.0000      25.5400      373.59
4      34.0000      25.3500      32.0000      25.1900      42.0000      25.5400      44.0000      25.5000      234.41
4      36.0000      25.4700      34.0000      25.3500      44.0000      25.5000      46.0000      25.5000      153.83
4      38.0000      25.5900      36.0000      25.4700      46.0000      25.5000      48.0000      25.4500      188.53
4      40.0000      25.5300      38.0000      25.5900      48.0000      25.4500      50.0000      25.4700      199.75
4      42.0000      25.5400      40.0000      25.5300      50.0000      25.4700      52.0000      25.4700      134.64
4      44.0000      25.5000      42.0000      25.5400      52.0000      25.4700      54.0000      25.5000      80.920
4      46.0000      25.5000      44.0000      25.5000      54.0000      25.5000      56.0000      25.5600      90.882
4      48.0000      25.4500      46.0000      25.5000      56.0000      25.5600      58.0000      25.6000      79.080
4      50.0000      25.4700      48.0000      25.4500      58.0000      25.6000      60.0000      25.6600      69.941
4      52.0000      25.4700      50.0000      25.4700      60.0000      25.6600      62.0000      25.7400      55.951
4      54.0000      25.5000      52.0000      25.4700      62.0000      25.7400      64.0000      25.8100      41.941
4      56.0000      25.5600      54.0000      25.5000      64.0000      25.8100      66.0000      25.8900      58.115
4      58.0000      25.6000      56.0000      25.5600      66.0000      25.8900      68.0000      26.1200      51.984
4      60.0000      25.6600      58.0000      25.6000      68.0000      26.1200      70.0000      26.2000      37.162
4      62.0000      25.7400      60.0000      25.6600      70.0000      26.2000      72.0000      26.3300      29.083
4      64.0000      25.8100      62.0000      25.7400      72.0000      26.3300      74.0000      26.3600      30.972
4      66.0000      25.8900      64.0000      25.8100      74.0000      26.3600      76.0000      26.5100      34.870
4      68.0000      26.1200      66.0000      25.8900      76.0000      26.5100      78.0000      26.6300      33.391
4      70.0000      26.2000      68.0000      26.1200      78.0000      26.6300      80.0000      26.7700      37.323
4      72.0000      26.3300      70.0000      26.2000      80.0000      26.7700      82.0000      26.9200      50.153
4      74.0000      26.3600      72.0000      26.3300      82.0000      26.9200      84.0000      27.1000      97.232
4      76.0000      26.5100      74.0000      26.3600      84.0000      27.1000      86.0000      27.3100      111.52
4      78.0000      26.6300      76.0000      26.5100      86.0000      27.3100      88.0000      27.3900      105.38
4      80.0000      26.7700      78.0000      26.6300      88.0000      27.3900      90.0000      27.5700      118.67
4      82.0000      26.9200      80.0000      26.7700      90.0000      27.5700      92.0000      27.7400      118.12
4      84.0000      27.1000      82.0000      26.9200      92.0000      27.7400      94.0000      27.9100      99.657
4      86.0000      27.3100      84.0000      27.1000      94.0000      27.9100      96.0000      28.1000      77.610
4      88.0000      27.3900      86.0000      27.3100      96.0000      28.1000      98.0000      28.2400      70.374
4      90.0000      27.5700      88.0000      27.3900      98.0000      28.2400     100.0000      28.4000      75.968
4      92.0000      27.7400      90.0000      27.5700     100.0000      28.4000     102.0000      28.5700      72.021
4      94.0000      27.9100      92.0000      27.7400     102.0000      28.5700     104.0000      28.8200      62.619
4      96.0000      28.1000      94.0000      27.9100     104.0000      28.8200     106.0000      28.9100      47.247
4      98.0000      28.2400      96.0000      28.1000     106.0000      28.9100     108.0000      29.1200      55.974
4     100.0000      28.4000      98.0000      28.2400     108.0000      29.1200     110.0000      29.3500      58.958
4       6.0000      21.9800       0.0000      21.0800      12.0000      23.0400      18.0000      23.7900      324.63
4       8.0000      22.3500       2.0000      21.2600      14.0000      23.3800      20.0000      23.9600      349.13
4      10.0000      22.7400       4.0000      21.6900      16.0000      23.6500      22.0000      24.1500      416.94
4      12.0000      23.0400       6.0000      21.9800      18.0000      23.7900      24.0000      24.4100      428.39
4      14.0000      23.3800       8.0000      22.3500      20.0000      23.9600      26.0000      24.6100      428.93
4      16.0000      23.6500      10.0000      22.7400      22.0000      24.1500      28.0000      24.8300      355.59
4      18.0000      23.7900      12.0000      23.0400      24.0000      24.4100      30.0000      25.0600      378.05
4      20.0000      23.9600      14.0000      23.3800      26.0000      24.6100      32.0000      25.1900      367.24
4      22.0000      24.1500      16.0000      23.6500      28.0000      24.8300      34.0000      25.3500      392.64
4      24.0000      24.4100      18.0000      23.7900      30.0000      25.0600      36.0000      25.4700      349.30
4      26.0000      24.6100      20.0000      23.9600      32.0000      25.1900      38.0000      25.5900      309.68
4      28.0000      24.8300      22.0000      24.1500      34.0000      25.3500      40.0000      25.5300      281.42
4      30.0000      25.0600      24.0000      24.4100      36.0000      25.4700      42.0000      25.5400      344.14
4      32.0000      25.1900      26.0000      24.6100      38.0000      25.5900      44.0000      25.5000      372.02
4      34.0000      25.3500      28.0000      24.8300      40.0000      25.5300      46.0000      25.5000      289.57
4      36.0000      25.4700      30.0000      25.0600      42.0000      25.5400      48.0000      25.4500      191.61
4      38.0000      25.5900      32.0000      25.1900      44.0000      25.5000      50.0000      25.4700      186.99
4      40.0000      25.5300      34.0000      25.3500      46.0000      25.5000      52.0000      25.4700      181.38
4      42.0000      25.5400      36.0000      25.4700      48.0000      25.4500      54.0000      25.5000      154.60
4      44.0000      25.5000      38.0000      25.5900      50.0000      25.4700      56.0000      25.5600      115.04
4      46.0000      25.5000      40.0000      25.5300      52.0000      25.4700      58.0000      25.6000      91.942
4      48.0000      25.4500      42.0000      25.5400      54.0000      25.5000      60.0000      25.6600      87.661
4      50.0000      25.4700      44.0000      25.5000      56.0000      25.5600      62.0000      25.7400      79.848
4      52.0000      25.4700      46.0000      25.5000      58.0000      25.6000      64.0000      25.8100      66.000
4      54.0000      25.5000      48.0000      25.4500      60.0000      25.6600      66.0000      25.8900      54.199
4      56.0000      25.5600      50.0000      25.4700      62.0000      25.7400      68.0000      26.1200      52.094
4      58.0000      25.6000      52.0000      25.4700      64.0000      25.8100      70.0000      26.2000      51.284
4      60.0000      25.6600      54.0000      25.5000      66.0000      25.8900      72.0000      26.3300      43.280
4      62.0000      25.7400      56.0000      25.5600      68.0000      26.1200      74.0000      26.3600      34.439
4      64.0000      25.8100      58.0000      25.6000      70.0000      26.2000      76.0000      26.5100      30.383
4      66.0000      25.8900      60.0000      25.6600      72.0000      26.3300      78.0000      26.6300      33.994
4      68.0000      26.1200      62.0000      25.7400      74.0000      26.3600      80.0000      26.7700      34.425
4      70.0000      26.2000      64.0000      25.8100      76.0000      26.5100      82.0000      26.9200      36.100
4      72.0000      26.3300      66.0000      25.8900      78.0000      26.6300      84.0000      27.1000      44.908
4      74.0000      26.3600      68.0000      26.1200      80.0000      26.7700      86.0000      27.3100      70.729
4      76.0000      26.5100      70.0000      26.2000      82.0000      26.9200      88.0000      27.3900      94.638
4      78.0000      26.6300      72.0000      26.3300      84.0000      27.1000      90.0000      27.5700      104.87
4      80.0000      26.7700      74.0000      26.3600      86.0000      27.3100      92.0000      27.7400      107.47
4      82.0000      26.9200      76.0000      26.5100      88.0000      27.3900      94.0000      27.9100      110.45
4      84.0000      27.1000      78.0000      26.6300      90.0000      27.5700      96.0000      28.1000      107.73
4      86.0000      27.3100      80.0000      26.7700      92.0000      27.7400      98.0000      28.2400      87.171
4      88.0000      27.3900      82.0000      26.9200      94.0000      27.9100     100.0000      28.4000      74.660
4      90.0000      27.5700      84.0000      27.1000      96.0000      28.1000     102.0000      28.5700      75.223
4      92.0000      27.7400      86.0000      27.3100      98.0000      28.2400     104.0000      28.8200      75.469
4      94.0000      27.9100      88.0000      27.3900     100.0000      28.4000     106.0000      28.9100      66.094
4      96.0000      28.1000      90.0000      27.5700     102.0000      28.5700     108.0000      29.1200      59.374
4      98.0000      28.2400      92.0000      27.7400     104.0000      28.8200     110.0000      29.3500      53.089
4       4.0000      21.6900       0.0000      21.0800      12.0000      23.0400      16.0000      23.6500      310.23
4       6.0000      21.9800       2.0000      21.2600      14.0000      23.3800      18.0000      23.7900      316.01
4       8.0000      22.3500       4.0000      21.6900      16.0000      23.6500      20.0000      23.9600      389.15
4      10.0000      22.7400       6.0000      21.9800      18.0000      23.7900      22.0000      24.1500      455.21
4      12.0000      23.0400       8.0000      22.3500      20.0000      23.9600      24.0000      24.4100      458.51
4      14.0000      23.3800      10.0000      22.7400      22.0000      24.1500      26.0000      24.6100      375.28
4      16.0000      23.6500      12.0000      23.0400      24.0000      24.4100      28.0000      24.8300      343.14
4      18.0000      23.7900      14.0000      23.3800      26.0000      24.6100      30.0000      25.0600      338.61
4      20.0000      23.9600      16.0000      23.6500      28.0000      24.8300      32.0000      25.1900      348.16
4      22.0000      24.1500      18.0000      23.7900      30.0000      25.0600      34.0000      25.3500      390.91
4      24.0000      24.4100      20.0000      23.9600      32.0000      25.1900      36.0000      25.4700      285.79
4      26.0000      24.6100      22.0000      24.1500      34.0000      25.3500      38.0000      25.5900      247.87
4      28.0000      24.8300      24.0000      24.4100      36.0000      25.4700      40.0000      25.5300      346.24
4      30.0000      25.0600      26.0000      24.6100      38.0000      25.5900      42.0000      25.5400      370.02
4      32.0000      25.1900      28.0000      24.8300      40.0000      25.5300      44.0000      25.5000      320.49
4      34.0000      25.3500      30.0000      25.0600      42.0000      25.5400      46.0000      25.5000      234.34
4      36.0000      25.4700      32.0000      25.1900      44.0000      25.5000      48.0000      25.4500      154.44
4      38.0000      25.5900      34.0000      25.3500      46.0000      25.5000      50.0000      25.4700      151.91
4      40.0000      25.5300      36.0000      25.4700      48.0000      25.4500      52.0000      25.4700      170.29
4      42.0000      25.5400      38.0000      25.5900      50.0000      25.4700      54.0000      25.5000      128.15
4      44.0000      25.5000      40.0000      25.5300      52.0000      25.4700      56.0000      25.5600      94.457
4      46.0000      25.5000      42.0000      25.5400      54.0000      25.5000      58.0000      25.6000      98.667
4      48.0000      25.4500      44.0000      25.5000      56.0000      25.5600      60.0000      25.6600      90.455
4      50.0000      25.4700      46.0000      25.5000      58.0000      25.6000      62.0000      25.7400      77.843
4      52.0000      25.4700      48.0000      25.4500      60.0000      25.6600      64.0000      25.8100      64.709
4      54.0000      25.5000      50.0000      25.4700      62.0000      25.7400      66.0000      25.8900      52.157
4      56.0000      25.5600      52.0000      25.4700      64.0000      25.8100      68.0000      26.1200      54.321
4      58.0000      25.6000      54.0000      25.5000      66.0000      25.8900      70.0000      26.2000      49.158
4      60.0000      25.6600      56.0000      25.5600      68.0000      26.1200      72.0000      26.3300      36.103
4      62.0000      25.7400      58.0000      25.6000      70.0000      26.2000      74.0000      26.3600      30.438
4      64.0000      25.8100      60.0000      25.6600      72.0000      26.3300      76.0000      26.5100      29.952
4      66.0000      25.8900      62.0000      25.7400      74.0000      26.3600      78.0000      26.6300      30.228
4      68.0000      26.1200      64.0000      25.8100      76.0000      26.5100      80.0000      26.7700      29.908
4      70.0000      26.2000      66.0000      25.8900      78.0000      26.6300      82.0000      26.9200      31.426
4      72.0000      26.3300      68.0000      26.1200      80.0000      26.7700      84.0000      27.1000      41.560
4      74.0000      26.3600      70.0000      26.2000      82.0000      26.9200      86.0000      27.3100      73.567
4      76.0000      26.5100      72.0000      26.3300      84.0000      27.1000      88.0000      27.3900      90.934
4      78.0000      26.6300      74.0000      26.3600      86.0000      27.3100      90.0000      27.5700      93.554
4      80.0000      26.7700      76.0000      26.5100      88.0000      27.3900      92.0000      27.7400      103.53
4      82.0000      26.9200      78.0000      26.6300      90.0000      27.5700      94.0000      27.9100      98.299
4      84.0000      27.1000      80.0000      26.7700      92.0000      27.7400      96.0000      28.1000      83.946
4      86.0000      27.3100      82.0000      26.9200      94.0000      27.9100      98.0000      28.2400      75.227
4      88.0000      27.3900      84.0000      27.1000      96.0000      28.1000     100.0000      28.4000      70.033
4      90.0000      27.5700      86.0000      27.3100      98.0000      28.2400     102.0000      28.5700      70.380
4      92.0000      27.7400      88.0000      27.3900     100.0000      28.4000     104.0000      28.8200      72.461
4      94.0000      27.9100      90.0000      27.5700     102.0000      28.5700     106.0000      28.9100      61.572
4      96.0000      28.1000      92.0000      27.7400     104.0000      28.8200     108.0000      29.1200      48.022
4      98.0000      28.2400      94.0000      27.9100     106.0000      28.9100     110.0000      29.3500      51.759
4       2.0000      21.2600       0.0000      21.0800      12.0000      23.0400      14.0000      23.3800      303.62
4       4.0000      21.6900       2.0000      21.2600      14.0000      23.3800      16.0000      23.6500      292.48
4       6.0000      21.9800       4.0000      21.6900      16.0000      23.6500      18.0000      23.7900      352.27
4       8.0000      22.3500       6.0000      21.9800      18.0000      23.7900      20.0000      23.9600      418.19
4      10.0000      22.7400       8.0000      22.3500      20.0000      23.9600      22.0000      24.1500      519.74
4      12.0000      23.0400      10.0000      22.7400      22.0000      24.1500      24.0000      24.4100      386.84
4      14.0000      23.3800      12.0000      23.0400      24.0000      24.4100      26.0000      24.6100      370.47
4      16.0000      23.6500      14.0000      23.3800      26.0000      24.6100      28.0000      24.8300      303.20
4      18.0000      23.7900      16.0000      23.6500      28.0000      24.8300      30.0000      25.0600      328.01
4      20.0000      23.9600      18.0000      23.7900      30.0000      25.0600      32.0000      25.1900      361.09
4      22.0000      24.1500      20.0000      23.9600      32.0000      25.1900      34.0000      25.3500      364.34
4      24.0000      24.4100      22.0000      24.1500      34.0000      25.3500      36.0000      25.4700      192.91
4      26.0000      24.6100      24.0000      24.4100      36.0000      25.4700      38.0000      25.5900      314.48
4      28.0000      24.8300      26.0000      24.6100      38.0000      25.5900      40.0000      25.5300      392.77
4      30.0000      25.0600      28.0000      24.8300      40.0000      25.5300      42.0000      25.5400      328.55
4      32.0000      25.1900      30.0000      25.0600      42.0000      25.5400      44.0000      25.5000      270.74
4      34.0000      25.3500      32.0000      25.1900      44.0000      25.5000      46.0000      25.5000      198.06
4      36.0000      25.4700      34.0000      25.3500      46.0000      25.5000      48.0000      25.4500      113.49
4      38.0000      25.5900      36.0000      25.4700      48.0000      25.4500      50.0000      25.4700      159.86
4      40.0000      25.5300      38.0000      25.5900      50.0000      25.4700      52.0000      25.4700      156.38
4      42.0000      25.5400      40.0000      25.5300      52.0000      25.4700      54.0000      25.5000      96.762
4      44.0000      25.5000      42.0000      25.5400      54.0000      25.5000      56.0000      25.5600      98.738
4      46.0000      25.5000      44.0000      25.5000      56.0000      25.5600      58.0000      25.6000      103.35
4      48.0000      25.4500      46.0000      25.5000      58.0000      25.6000      60.0000      25.6600      84.835
4      50.0000      25.4700      48.0000      25.4500      60.0000      25.6600      62.0000      25.7400      76.017
4      52.0000      25.4700      50.0000      25.4700      62.0000      25.7400      64.0000      25.8100      59.192
4      54.0000      25.5000      52.0000      25.4700      64.0000      25.8100      66.0000      25.8900      50.971
4      56.0000      25.5600      54.0000      25.5000      66.0000      25.8900      68.0000      26.1200      55.466
4      58.0000      25.6000      56.0000      25.5600      68.0000      26.1200      70.0000      26.2000      41.636
4      60.0000      25.6600      58.0000      25.6000      70.0000      26.2000      72.0000      26.3300      30.274
4      62.0000      25.7400      60.0000      25.6600      72.0000      26.3300      74.0000      26.3600      31.068
4      64.0000      25.8100      62.0000      25.7400      74.0000      26.3600      76.0000      26.5100      27.461
4      66.0000      25.8900      64.0000      25.8100      76.0000      26.5100      78.0000      26.6300      28.466
4      68.0000      26.1200      66.0000      25.8900      78.0000      26.6300      80.0000      26.7700      27.498
4      70.0000      26.2000      68.0000      26.1200      80.0000      26.7700      82.0000      26.9200      29.604
4      72.0000      26.3300      70.0000      26.2000      82.0000      26.9200      84.0000      27.1000      46.580
4      74.0000      26.3600      72.0000      26.3300      84.0000      27.1000      86.0000      27.3100      81.056
4      76.0000      26.5100      74.0000      26.3600      86.0000      27.3100      88.0000      27.3900      83.831
4      78.0000      26.6300      76.0000      26.5100      88.0000      27.3900      90.0000      27.5700      93.934
4      80.0000      26.7700      78.0000      26.6300      90.0000      27.5700      92.0000      27.7400      100.80
4      82.0000      26.9200      80.0000      26.7700      92.0000      27.7400      94.0000      27.9100      79.466
4      84.0000      27.1000      82.0000      26.9200      94.0000      27.9100      96.0000      28.1000      74.898
4      86.0000      27.3100      84.0000      27.1000      96.0000      28.1000      98.0000      28.2400      72.513
4      88.0000      27.3900      86.0000      27.3100      98.0000      28.2400     100.0000      28.4000      65.835
4      90.0000      27.5700      88.0000      27.3900     100.0000      28.4000     102.0000      28.5700      69.364
4      92.0000      27.7400      90.0000      27.5700     102.0000      28.5700     104.0000      28.8200      74.237
4      94.0000      27.9100      92.0000      27.7400     104.0000      28.8200     106.0000      28.9100      47.748
4      96.0000      28.1000      94.0000      27.9100     106.0000      28.9100     108.0000      29.1200      47.488
4      98.0000      28.2400      96.0000      28.1000     108.0000      29.1200     110.0000      29.3500      51.875
4       0.0000      21.0800      18.0000      23.7900       6.0000      21.9800      12.0000      23.0400      363.29
4       2.0000      21.2600      20.0000      23.9600       8.0000      22.3500      14.0000      23.3800      348.81
4       4.0000      21.6900      22.0000      24.1500      10.0000      22.7400      16.0000      23.6500      307.04
4       6.0000      21.9800      24.0000      24.4100      12.0000      23.0400      18.0000      23.7900      312.41
4       8.0000      22.3500      26.0000      24.6100      14.0000      23.3800      20.0000      23.9600      324.40
4      10.0000      22.7400      28.0000      24.8300      16.0000      23.6500      22.0000      24.1500      374.85
4      12.0000      23.0400      30.0000      25.0600      18.0000      23.7900      24.0000      24.4100      371.57
4      14.0000      23.3800      32.0000      25.1900      20.0000      23.9600      26.0000      24.6100      363.02
4      16.0000      23.6500      34.0000      25.3500      22.0000      24.1500      28.0000      24.8300      312.12
4      18.0000      23.7900      36.0000      25.4700      24.0000      24.4100      30.0000      25.0600      329.13
4      20.0000      23.9600      38.0000      25.5900      26.0000      24.6100      32.0000      25.1900      324.89
4      22.0000      24.1500      40.0000      25.5300      28.0000      24.8300      34.0000      25.3500      295.72
4      24.0000      24.4100      42.0000      25.5400      30.0000      25.0600      36.0000      25.4700      240.35
4      26.0000      24.6100      44.0000      25.5000      32.0000      25.1900      38.0000      25.5900      222.01
4      28.0000      24.8300      46.0000      25.5000      34.0000      25.3500      40.0000      25.5300      219.08
4      30.0000      25.0600      48.0000      25.4500      36.0000      25.4700      42.0000      25.5400      243.76
4      32.0000      25.1900      50.0000      25.4700      38.0000      25.5900      44.0000      25.5000      240.55
4      34.0000      25.3500      52.0000      25.4700      40.0000      25.5300      46.0000      25.5000      195.13
4      36.0000      25.4700      54.0000      25.5000      42.0000      25.5400      48.0000      25.4500      150.37
4      38.0000      25.5900      56.0000      25.5600      44.0000      25.5000      50.0000      25.4700      140.23
4      40.0000      25.5300      58.0000      25.6000      46.0000      25.5000      52.0000      25.4700      124.32
4      42.0000      25.5400      60.0000      25.6600      48.0000      25.4500      54.0000      25.5000      101.78
4      44.0000      25.5000      62.0000      25.7400      50.0000      25.4700      56.0000      25.5600      84.122
4      46.0000      25.5000      64.0000      25.8100      52.0000      25.4700      58.0000      25.6000      76.684
4      48.0000      25.4500      66.0000      25.8900      54.0000      25.5000      60.0000      25.6600      75.670
4      50.0000      25.4700      68.0000      26.1200      56.0000      25.5600      62.0000      25.7400      69.751
4      52.0000      25.4700      70.0000      26.2000      58.0000      25.6000      64.0000      25.8100      62.044
4      54.0000      25.5000      72.0000      26.3300      60.0000      25.6600      66.0000      25.8900      57.802
4      56.0000      25.5600      74.0000      26.3600      62.0000      25.7400      68.0000      26.1200      54.517
4      58.0000      25.6000      76.0000      26.5100      64.0000      25.8100      70.0000      26.2000      50.855
4      60.0000      25.6600      78.0000      26.6300      66.0000      25.8900      72.0000      26.3300      45.646
4      62.0000      25.7400      80.0000      26.7700      68.0000      26.1200      74.0000      26.3600      49.667
4      64.0000      25.8100      82.0000      26.9200      70.0000      26.2000      76.0000      26.5100      57.100
4      66.0000      25.8900      84.0000      27.1000      72.0000      26.3300      78.0000      26.6300      63.081
4      68.0000      26.1200      86.0000      27.3100      74.0000      26.3600      80.0000      26.7700      64.462
4      70.0000      26.2000      88.0000      27.3900      76.0000      26.5100      82.0000      26.9200      66.804
4      72.0000      26.3300      90.0000      27.5700      78.0000      26.6300      84.0000      27.1000      71.122
4      74.0000      26.3600      92.0000      27.7400      80.0000      26.7700      86.0000      27.3100      74.070
4      76.0000      26.5100      94.0000      27.9100      82.0000      26.9200      88.0000      27.3900      77.799
4      78.0000      26.6300      96.0000      28.1000      84.0000      27.1000      90.0000      27.5700      81.412
4      80.0000      26.7700      98.0000      28.2400      86.0000      27.3100      92.0000      27.7400      82.869
4      82.0000      26.9200     100.0000      28.4000      88.0000      27.3900      94.0000      27.9100      80.790
4      84.0000      27.1000     102.0000      28.5700      90.0000      27.5700      96.0000      28.1000      76.110
4      86.0000      27.3100     104.0000      28.8200      92.0000      27.7400      98.0000      28.2400      65.999
4      88.0000      27.3900     106.0000      28.9100      94.0000      27.9100     100.0000      28.4000      64.264
4      90.0000      27.5700     108.0000      29.1200      96.0000      28.1000     102.0000      28.5700      67.328
4      92.0000      27.7400     110.0000      29.3500      98.0000      28.2400     104.0000      28.8200      70.649
4       8.0000      22.3500       0.0000      21.0800      16.0000      23.6500      24.0000      24.4100      404.39
4      10.0000      22.7400       2.0000      21.2600      18.0000      23.7900      26.0000      24.6100      433.93
4      12.0000      23.0400       4.0000      21.6900      20.0000      23.9600      28.0000      24.8300      433.36
4      14.0000      23.3800       6.0000      21.9800      22.0000      24.1500      30.0000      25.0600      360.08
4      16.0000      23.6500       8.0000      22.3500      24.0000      24.4100      32.0000      25.1900      322.45
4      18.0000      23.7900      10.0000      22.7400      26.0000      24.6100      34.0000      25.3500      305.47
4      20.0000      23.9600      12.0000      23.0400      28.0000      24.8300      36.0000      25.4700      288.63
4      22.0000      24.1500      14.0000      23.3800      30.0000      25.0600      38.0000      25.5900      318.93
4      24.0000      24.4100      16.0000      23.6500      32.0000      25.1900      40.0000      25.5300      286.40
4      26.0000      24.6100      18.0000      23.7900      34.0000      25.3500      42.0000      25.5400      281.36
4      28.0000      24.8300      20.0000      23.9600      36.0000      25.4700      44.0000      25.5000      327.63
4      30.0000      25.0600      22.0000      24.1500      38.0000      25.5900      46.0000      25.5000      323.56
4      32.0000      25.1900      24.0000      24.4100      40.0000      25.5300      48.0000      25.4500      280.29
4      34.0000      25.3500      26.0000      24.6100      42.0000      25.5400      50.0000      25.4700      211.26
4      36.0000      25.4700      28.0000      24.8300      44.0000      25.5000      52.0000      25.4700      154.49
4      38.0000      25.5900      30.0000      25.0600      46.0000      25.5000      54.0000      25.5000      138.18
4      40.0000      25.5300      32.0000      25.1900      48.0000      25.4500      56.0000      25.5600      137.96
4      42.0000      25.5400      34.0000      25.3500      50.0000      25.4700      58.0000      25.6000      122.36
4      44.0000      25.5000      36.0000      25.4700      52.0000      25.4700      60.0000      25.6600      112.37
4      46.0000      25.5000      38.0000      25.5900      54.0000      25.5000      62.0000      25.7400      117.15
4      48.0000      25.4500      40.0000      25.5300      56.0000      25.5600      64.0000      25.8100      105.09
4      50.0000      25.4700      42.0000      25.5400      58.0000      25.6000      66.0000      25.8900      93.832
4      52.0000      25.4700      44.0000      25.5000      60.0000      25.6600      68.0000      26.1200      80.099
4      54.0000      25.5000      46.0000      25.5000      62.0000      25.7400      70.0000      26.2000      62.169
4      56.0000      25.5600      48.0000      25.4500      64.0000      25.8100      72.0000      26.3300      54.866
4      58.0000      25.6000      50.0000      25.4700      66.0000      25.8900      74.0000      26.3600      44.761
4      60.0000      25.6600      52.0000      25.4700      68.0000      26.1200      76.0000      26.5100      35.809
4      62.0000      25.7400      54.0000      25.5000      70.0000      26.2000      78.0000      26.6300      31.895
4      64.0000      25.8100      56.0000      25.5600      72.0000      26.3300      80.0000      26.7700      30.418
4      66.0000      25.8900      58.0000      25.6000      74.0000      26.3600      82.0000      26.9200      29.270
4      68.0000      26.1200      60.0000      25.6600      76.0000      26.5100      84.0000      27.1000      28.257
4      70.0000      26.2000      62.0000      25.7400      78.0000      26.6300      86.0000      27.3100      29.146
4      72.0000      26.3300      64.0000      25.8100      80.0000      26.7700      88.0000      27.3900      34.557
4      74.0000      26.3600      66.0000      25.8900      82.0000      26.9200      90.0000      27.5700      53.489
4      76.0000      26.5100      68.0000      26.1200      84.0000      27.1000      92.0000      27.7400      66.757
4      78.0000      26.6300      70.0000      26.2000      86.0000      27.3100      94.0000      27.9100      72.839
4      80.0000      26.7700      72.0000      26.3300      88.0000      27.3900      96.0000      28.1000      80.537
4      82.0000      26.9200      74.0000      26.3600      90.0000      27.5700      98.0000      28.2400      78.976
4      84.0000      27.1000      76.0000      26.5100      92.0000      27.7400     100.0000      28.4000      73.524
4      86.0000      27.3100      78.0000      26.6300      94.0000      27.9100     102.0000      28.5700      70.958
4      88.0000      27.3900      80.0000      26.7700      96.0000      28.1000     104.0000      28.8200      71.245
4      90.0000      27.5700      82.0000      26.9200      98.0000      28.2400     106.0000      28.9100      72.073
4      92.0000      27.7400      84.0000      27.1000     100.0000      28.4000     108.0000      29.1200      70.490
4      94.0000      27.9100      86.0000      27.3100     102.0000      28.5700     110.0000      29.3500      63.862
4       0.0000      21.0800      18.0000      23.7900       8.0000      22.3500      10.0000      22.7400      357.66
4       2.0000      21.2600      20.0000      23.9600      10.0000      22.7400      12.0000      23.0400      332.22
4       4.0000      21.6900      22.0000      24.1500      12.0000      23.0400      14.0000      23.3800      293.18
4       6.0000      21.9800      24.0000      24.4100      14.0000      23.3800      16.0000      23.6500      271.28
4       8.0000      22.3500      26.0000      24.6100      16.0000      23.6500      18.0000      23.7900      335.32
4      10.0000      22.7400      28.0000      24.8300      18.0000      23.7900      20.0000      23.9600      348.65
4      12.0000      23.0400      30.0000      25.0600      20.0000      23.9600      22.0000      24.1500      427.19
4      14.0000      23.3800      32.0000      25.1900      22.0000      24.1500      24.0000      24.4100      322.01
4      16.0000      23.6500      34.0000      25.3500      24.0000      24.4100      26.0000      24.6100      321.77
4      18.0000      23.7900      36.0000      25.4700      26.0000      24.6100      28.0000      24.8300      315.21
4      20.0000      23.9600      38.0000      25.5900      28.0000      24.8300      30.0000      25.0600      295.26
4      22.0000      24.1500      40.0000      25.5300      30.0000      25.0600      32.0000      25.1900      312.43
4      24.0000      24.4100      42.0000      25.5400      32.0000      25.1900      34.0000      25.3500      236.36
4      26.0000      24.6100      44.0000      25.5000      34.0000      25.3500      36.0000      25.4700      157.38
4      28.0000      24.8300      46.0000      25.5000      36.0000      25.4700      38.0000      25.5900      226.78
4      30.0000      25.0600      48.0000      25.4500      38.0000      25.5900      40.0000      25.5300      277.07
4      32.0000      25.1900      50.0000      25.4700      40.0000      25.5300      42.0000      25.5400      235.36
4      34.0000      25.3500      52.0000      25.4700      42.0000      25.5400      44.0000      25.5000      175.91
4      36.0000      25.4700      54.0000      25.5000      44.0000      25.5000      46.0000      25.5000      153.68
4      38.0000      25.5900      56.0000      25.5600      46.0000      25.5000      48.0000      25.4500      130.38
4      40.0000      25.5300      58.0000      25.6000      48.0000      25.4500      50.0000      25.4700      124.31
4      42.0000      25.5400      60.0000      25.6600      50.0000      25.4700      52.0000      25.4700      98.544
4      44.0000      25.5000      62.0000      25.7400      52.0000      25.4700      54.0000      25.5000      69.597
4      46.0000      25.5000      64.0000      25.8100      54.0000      25.5000      56.0000      25.5600      82.524
4      48.0000      25.4500      66.0000      25.8900      56.0000      25.5600      58.0000      25.6000      80.400
4      50.0000      25.4700      68.0000      26.1200      58.0000      25.6000      60.0000      25.6600      71.792
4      52.0000      25.4700      70.0000      26.2000      60.0000      25.6600      62.0000      25.7400      64.383
4      54.0000      25.5000      72.0000      26.3300      62.0000      25.7400      64.0000      25.8100      56.141
4      56.0000      25.5600      74.0000      26.3600      64.0000      25.8100      66.0000      25.8900      59.059
4      58.0000      25.6000      76.0000      26.5100      66.0000      25.8900      68.0000      26.1200      49.616
4      60.0000      25.6600      78.0000      26.6300      68.0000      26.1200      70.0000      26.2000      38.965
4      62.0000      25.7400      80.0000      26.7700      70.0000      26.2000      72.0000      26.3300      37.535
4      64.0000      25.8100      82.0000      26.9200      72.0000      26.3300      74.0000      26.3600      54.439
4      66.0000      25.8900      84.0000      27.1000      74.0000      26.3600      76.0000      26.5100      59.085
4      68.0000      26.1200      86.0000      27.3100      76.0000      26.5100      78.0000      26.6300      58.846
4      70.0000      26.2000      88.0000      27.3900      78.0000      26.6300      80.0000      26.7700      63.221
4      72.0000      26.3300      90.0000      27.5700      80.0000      26.7700      82.0000      26.9200      64.401
4      74.0000      26.3600      92.0000      27.7400      82.0000      26.9200      84.0000      27.1000      75.018
4      76.0000      26.5100      94.0000      27.9100      84.0000      27.1000      86.0000      27.3100      76.512
4      78.0000      26.6300      96.0000      28.1000      86.0000      27.3100      88.0000      27.3900      72.462
4      80.0000      26.7700      98.0000      28.2400      88.0000      27.3900      90.0000      27.5700      81.201
4      82.0000      26.9200     100.0000      28.4000      90.0000      27.5700      92.0000      27.7400      82.306
4      84.0000      27.1000     102.0000      28.5700      92.0000      27.7400      94.0000      27.9100      66.949
4      86.0000      27.3100     104.0000      28.8200      94.0000      27.9100      96.0000      28.1000      58.098
4      88.0000      27.3900     106.0000      28.9100      96.0000      28.1000      98.0000      28.2400      62.097
4      90.0000      27.5700     108.0000      29.1200      98.0000      28.2400     100.0000      28.4000      65.698
4      92.0000      27.7400     110.0000      29.3500     100.0000      28.4000     102.0000      28.5700      66.744
4       2.0000      21.2600       0.0000      21.0800      14.0000      23.3800      16.0000      23.6500      264.89
4       4.0000      21.6900       2.0000      21.2600      16.0000      23.6500      18.0000      23.7900      357.20
4       6.0000      21.9800       4.0000      21.6900      18.0000      23.7900      20.0000      23.9600      373.06
4       8.0000      22.3500       6.0000      21.9800      20.0000      23.9600      22.0000      24.1500      530.50
4      10.0000      22.7400       8.0000      22.3500      22.0000      24.1500      24.0000      24.4100      414.47
4      12.0000      23.0400      10.0000      22.7400      24.0000      24.4100      26.0000      24.6100      385.50
4      14.0000      23.3800      12.0000      23.0400      26.0000      24.6100      28.0000      24.8300      304.97
4      16.0000      23.6500      14.0000      23.3800      28.0000      24.8300      30.0000      25.0600      248.35
4      18.0000      23.7900      16.0000      23.6500      30.0000      25.0600      32.0000      25.1900      331.81
4      20.0000      23.9600      18.0000      23.7900      32.0000      25.1900      34.0000      25.3500      286.16
4      22.0000      24.1500      20.0000      23.9600      34.0000      25.3500      36.0000      25.4700      228.50
4      26.0000      24.6100      24.0000      24.4100      38.0000      25.5900      40.0000      25.5300      388.69
4      28.0000      24.8300      26.0000      24.6100      40.0000      25.5300      42.0000      25.5400      324.17
4      30.0000      25.0600      28.0000      24.8300      42.0000      25.5400      44.0000      25.5000      238.49
4      32.0000      25.1900      30.0000      25.0600      44.0000      25.5000      46.0000      25.5000      233.92
4      34.0000      25.3500      32.0000      25.1900      46.0000      25.5000      48.0000      25.4500      151.90
4      36.0000      25.4700      34.0000      25.3500      48.0000      25.4500      50.0000      25.4700      98.118
4      38.0000      25.5900      36.0000      25.4700      50.0000      25.4700      52.0000      25.4700      126.77
4      40.0000      25.5300      38.0000      25.5900      52.0000      25.4700      54.0000      25.5000      115.03
4      42.0000      25.5400      40.0000      25.5300      54.0000      25.5000      56.0000      25.5600      121.82
4      44.0000      25.5000      42.0000      25.5400      56.0000      25.5600      58.0000      25.6000      112.86
4      46.0000      25.5000      44.0000      25.5000      58.0000      25.6000      60.0000      25.6600      110.67
4      48.0000      25.4500      46.0000      25.5000      60.0000      25.6600      62.0000      25.7400      91.705
4      50.0000      25.4700      48.0000      25.4500      62.0000      25.7400      64.0000      25.8100      79.968
4      52.0000      25.4700      50.0000      25.4700      64.0000      25.8100      66.0000      25.8900      71.403
4      54.0000      25.5000      52.0000      25.4700      66.0000      25.8900      68.0000      26.1200      47.227
4      56.0000      25.5600      54.0000      25.5000      68.0000      26.1200      70.0000      26.2000      43.189
4      58.0000      25.6000      56.0000      25.5600      70.0000      26.2000      72.0000      26.3300      33.608
4      60.0000      25.6600      58.0000      25.6000      72.0000      26.3300      74.0000      26.3600      33.488
4      62.0000      25.7400      60.0000      25.6600      74.0000      26.3600      76.0000      26.5100      29.294
4      64.0000      25.8100      62.0000      25.7400      76.0000      26.5100      78.0000      26.6300      24.477
4      66.0000      25.8900      64.0000      25.8100      78.0000      26.6300      80.0000      26.7700      26.318
4      68.0000      26.1200      66.0000      25.8900      80.0000      26.7700      82.0000      26.9200      24.113
4      70.0000      26.2000      68.0000      26.1200      82.0000      26.9200      84.0000      27.1000      28.595
4      72.0000      26.3300      70.0000      26.2000      84.0000      27.1000      86.0000      27.3100      38.501
4      74.0000      26.3600      72.0000      26.3300      86.0000      27.3100      88.0000      27.3900      60.455
4      76.0000      26.5100      74.0000      26.3600      88.0000      27.3900      90.0000      27.5700      75.393
4      78.0000      26.6300      76.0000      26.5100      90.0000      27.5700      92.0000      27.7400      80.855
4      80.0000      26.7700      78.0000      26.6300      92.0000      27.7400      94.0000      27.9100      68.921
4      82.0000      26.9200      80.0000      26.7700      94.0000      27.9100      96.0000      28.1000      61.598
4      84.0000      27.1000      82.0000      26.9200      96.0000      28.1000      98.0000      28.2400      73.425
4      86.0000      27.3100      84.0000      27.1000      98.0000      28.2400     100.0000      28.4000      71.826
4      88.0000      27.3900      86.0000      27.3100     100.0000      28.4000     102.0000      28.5700      63.634
4      90.0000      27.5700      88.0000      27.3900     102.0000      28.5700     104.0000      28.8200      75.811
4      92.0000      27.7400      90.0000      27.5700     104.0000      28.8200     106.0000      28.9100      60.496
4      94.0000      27.9100      92.0000      27.7400     106.0000      28.9100     108.0000      29.1200      51.487
4      96.0000      28.1000      94.0000      27.9100     108.0000      29.1200     110.0000      29.3500      46.609
4       4.0000      21.6900       0.0000      21.0800      16.0000      23.6500      20.0000      23.9600      358.62
4       6.0000      21.9800       2.0000      21.2600      18.0000      23.7900      22.0000      24.1500      421.69
4       8.0000      22.3500       4.0000      21.6900      20.0000      23.9600      24.0000      24.4100      466.84
4      10.0000      22.7400       6.0000      21.9800      22.0000      24.1500      26.0000      24.6100      416.27
4      12.0000      23.0400       8.0000      22.3500      24.0000      24.4100      28.0000      24.8300      367.19
4      14.0000      23.3800      10.0000      22.7400      26.0000      24.6100      30.0000      25.0600      286.95
4      16.0000      23.6500      12.0000      23.0400      28.0000      24.8300      32.0000      25.1900      250.54
4      18.0000      23.7900      14.0000      23.3800      30.0000      25.0600      34.0000      25.3500      274.50
4      20.0000      23.9600      16.0000      23.6500      32.0000      25.1900      36.0000      25.4700      236.35
4      22.0000      24.1500      18.0000      23.7900      34.0000      25.3500      38.0000      25.5900      249.66
4      24.0000      24.4100      20.0000      23.9600      36.0000      25.4700      40.0000      25.5300      330.18
4      26.0000      24.6100      22.0000      24.1500      38.0000      25.5900      42.0000      25.5400      346.85
4      28.0000      24.8300      24.0000      24.4100      40.0000      25.5300      44.0000      25.5000      291.37
4      30.0000      25.0600      26.0000      24.6100      42.0000      25.5400      46.0000      25.5000      228.06
4      32.0000      25.1900      28.0000      24.8300      44.0000      25.5000      48.0000      25.4500      205.33
4      34.0000      25.3500      30.0000      25.0600      46.0000      25.5000      50.0000      25.4700      158.72
4      36.0000      25.4700      32.0000      25.1900      48.0000      25.4500      52.0000      25.4700      105.09
4      38.0000      25.5900      34.0000      25.3500      50.0000      25.4700      54.0000      25.5000      96.455
4      40.0000      25.5300      36.0000      25.4700      52.0000      25.4700      56.0000      25.5600      119.06
4      42.0000      25.5400      38.0000      25.5900      54.0000      25.5000      58.0000      25.6000      140.37
4      44.0000      25.5000      40.0000      25.5300      56.0000      25.5600      60.0000      25.6600      126.82
4      46.0000      25.5000      42.0000      25.5400      58.0000      25.6000      62.0000      25.7400      117.23
4      48.0000      25.4500      44.0000      25.5000      60.0000      25.6600      64.0000      25.8100      103.55
4      50.0000      25.4700      46.0000      25.5000      62.0000      25.7400      66.0000      25.8900      92.141
4      52.0000      25.4700      48.0000      25.4500      64.0000      25.8100      68.0000      26.1200      77.576
4      54.0000      25.5000      50.0000      25.4700      66.0000      25.8900      70.0000      26.2000      48.846
4      56.0000      25.5600      52.0000      25.4700      68.0000      26.1200      72.0000      26.3300      36.734
4      58.0000      25.6000      54.0000      25.5000      70.0000      26.2000      74.0000      26.3600      35.450
4      60.0000      25.6600      56.0000      25.5600      72.0000      26.3300      76.0000      26.5100      34.733
4      62.0000      25.7400      58.0000      25.6000      74.0000      26.3600      78.0000      26.6300      29.866
4      64.0000      25.8100      60.0000      25.6600      76.0000      26.5100      80.0000      26.7700      25.819
4      66.0000      25.8900      62.0000      25.7400      78.0000      26.6300      82.0000      26.9200      25.541
4      68.0000      26.1200      64.0000      25.8100      80.0000      26.7700      84.0000      27.1000      25.895
4      70.0000      26.2000      66.0000      25.8900      82.0000      26.9200      86.0000      27.3100      26.438
4      72.0000      26.3300      68.0000      26.1200      84.0000      27.1000      88.0000      27.3900      29.957
4      74.0000      26.3600      70.0000      26.2000      86.0000      27.3100      90.0000      27.5700      46.245
4      76.0000      26.5100      72.0000      26.3300      88.0000      27.3900      92.0000      27.7400      64.256
4      78.0000      26.6300      74.0000      26.3600      90.0000      27.5700      94.0000      27.9100      66.247
4      80.0000      26.7700      76.0000      26.5100      92.0000      27.7400      96.0000      28.1000      59.166
4      82.0000      26.9200      78.0000      26.6300      94.0000      27.9100      98.0000      28.2400      59.823
4      84.0000      27.1000      80.0000      26.7700      96.0000      28.1000     100.0000      28.4000      70.221
4      86.0000      27.3100      82.0000      26.9200      98.0000      28.2400     102.0000      28.5700      73.997
4      88.0000      27.3900      84.0000      27.1000     100.0000      28.4000     104.0000      28.8200      71.163
4      90.0000      27.5700      86.0000      27.3100     102.0000      28.5700     106.0000      28.9100      69.625
4      92.0000      27.7400      88.0000      27.3900     104.0000      28.8200     108.0000      29.1200      65.178
4      94.0000      27.9100      90.0000      27.5700     106.0000      28.9100     110.0000      29.3500      59.112
4      10.0000      22.7400       0.0000      21.0800      20.0000      23.9600      30.0000      25.0600      422.43
4      12.0000      23.0400       2.0000      21.2600      22.0000      24.1500      32.0000      25.1900      361.11
4      14.0000      23.3800       4.0000      21.6900      24.0000      24.4100      34.0000      25.3500      320.54
4      16.0000      23.6500       6.0000      21.9800      26.0000      24.6100      36.0000      25.4700      263.49
4      18.0000      23.7900       8.0000      22.3500      28.0000      24.8300      38.0000      25.5900      253.23
4      20.0000      23.9600      10.0000      22.7400      30.0000      25.0600      40.0000      25.5300      263.73
4      22.0000      24.1500      12.0000      23.0400      32.0000      25.1900      42.0000      25.5400      275.31
4      24.0000      24.4100      14.0000      23.3800      34.0000      25.3500      44.0000      25.5000      262.71
4      26.0000      24.6100      16.0000      23.6500      36.0000      25.4700      46.0000      25.5000      311.49
4      28.0000      24.8300      18.0000      23.7900      38.0000      25.5900      48.0000      25.4500      311.86
4      30.0000      25.0600      20.0000      23.9600      40.0000      25.5300      50.0000      25.4700      258.91
4      32.0000      25.1900      22.0000      24.1500      42.0000      25.5400      52.0000      25.4700      212.29
4      34.0000      25.3500      24.0000      24.4100      44.0000      25.5000      54.0000      25.5000      172.21
4      36.0000      25.4700      26.0000      24.6100      46.0000      25.5000      56.0000      25.5600      126.10
4      38.0000      25.5900      28.0000      24.8300      48.0000      25.4500      58.0000      25.6000      120.76
4      40.0000      25.5300      30.0000      25.0600      50.0000      25.4700      60.0000      25.6600      123.45
4      42.0000      25.5400      32.0000      25.1900      52.0000      25.4700      62.0000      25.7400      120.57
4      44.0000      25.5000      34.0000      25.3500      54.0000      25.5000      64.0000      25.8100      127.72
4      46.0000      25.5000      36.0000      25.4700      56.0000      25.5600      66.0000      25.8900      132.27
4      48.0000      25.4500      38.0000      25.5900      58.0000      25.6000      68.0000      26.1200      120.27
4      50.0000      25.4700      40.0000      25.5300      60.0000      25.6600      70.0000      26.2000      102.06
4      52.0000      25.4700      42.0000      25.5400      62.0000      25.7400      72.0000      26.3300      81.901
4      54.0000      25.5000      44.0000      25.5000      64.0000      25.8100      74.0000      26.3600      63.708
4      56.0000      25.5600      46.0000      25.5000      66.0000      25.8900      76.0000      26.5100      49.066
4      58.0000      25.6000      48.0000      25.4500      68.0000      26.1200      78.0000      26.6300      38.894
4      60.0000      25.6600      50.0000      25.4700      70.0000      26.2000      80.0000      26.7700      33.760
4      62.0000      25.7400      52.0000      25.4700      72.0000      26.3300      82.0000      26.9200      32.639
4      64.0000      25.8100      54.0000      25.5000      74.0000      26.3600      84.0000      27.1000      30.771
4      66.0000      25.8900      56.0000      25.5600      76.0000      26.5100      86.0000      27.3100      29.748
4      68.0000      26.1200      58.0000      25.6000      78.0000      26.6300      88.0000      27.3900      28.233
4      70.0000      26.2000      60.0000      25.6600      80.0000      26.7700      90.0000      27.5700      27.612
4      72.0000      26.3300      62.0000      25.7400      82.0000      26.9200      92.0000      27.7400      30.950
4      74.0000      26.3600      64.0000      25.8100      84.0000      27.1000      94.0000      27.9100      40.781
4      76.0000      26.5100      66.0000      25.8900      86.0000      27.3100      96.0000      28.1000      47.713
4      78.0000      26.6300      68.0000      26.1200      88.0000      27.3900      98.0000      28.2400      55.160
4      80.0000      26.7700      70.0000      26.2000      90.0000      27.5700     100.0000      28.4000      59.766
4      82.0000      26.9200      72.0000      26.3300      92.0000      27.7400     102.0000      28.5700      59.100
4      84.0000      27.1000      74.0000      26.3600      94.0000      27.9100     104.0000      28.8200      65.234
4      86.0000      27.3100      76.0000      26.5100      96.0000      28.1000     106.0000      28.9100      70.516
4      88.0000      27.3900      78.0000      26.6300      98.0000      28.2400     108.0000      29.1200      71.479
4      90.0000      27.5700      80.0000      26.7700     100.0000      28.4000     110.0000      29.3500      73.153
4       6.0000      21.9800       0.0000      21.0800      18.0000      23.7900      24.0000      24.4100      411.63
4       8.0000      22.3500       2.0000      21.2600      20.0000      23.9600      26.0000      24.6100      450.10
4      10.0000      22.7400       4.0000      21.6900      22.0000      24.1500      28.0000      24.8300      391.47
4      12.0000      23.0400       6.0000      21.9800      24.0000      24.4100      30.0000      25.0600      349.85
4      14.0000      23.3800       8.0000      22.3500      26.0000      24.6100      32.0000      25.1900      287.43
4      16.0000      23.6500      10.0000      22.7400      28.0000      24.8300      34.0000      25.3500      242.49
4      18.0000      23.7900      12.0000      23.0400      30.0000      25.0600      36.0000      25.4700      238.58
4      20.0000      23.9600      14.0000      23.3800      32.0000      25.1900      38.0000      25.5900      228.04
4      22.0000      24.1500      16.0000      23.6500      34.0000      25.3500      40.0000      25.5300      273.58
4      24.0000      24.4100      18.0000      23.7900      36.0000      25.4700      42.0000      25.5400      325.57
4      26.0000      24.6100      20.0000      23.9600      38.0000      25.5900      44.0000      25.5000      337.55
4      28.0000      24.8300      22.0000      24.1500      40.0000      25.5300      46.0000      25.5000      271.79
4      30.0000      25.0600      24.0000      24.4100      42.0000      25.5400      48.0000      25.4500      218.88
4      32.0000      25.1900      26.0000      24.6100      44.0000      25.5000      50.0000      25.4700      195.11
4      34.0000      25.3500      28.0000      24.8300      46.0000      25.5000      52.0000      25.4700      151.97
4      36.0000      25.4700      30.0000      25.0600      48.0000      25.4500      54.0000      25.5000      108.21
4      38.0000      25.5900      32.0000      25.1900      50.0000      25.4700      56.0000      25.5600      99.313
4      40.0000      25.5300      34.0000      25.3500      52.0000      25.4700      58.0000      25.6000      114.92
4      42.0000      25.5400      36.0000      25.4700      54.0000      25.5000      60.0000      25.6600      142.12
4      44.0000      25.5000      38.0000      25.5900      56.0000      25.5600      62.0000      25.7400      139.83
4      46.0000      25.5000      40.0000      25.5300      58.0000      25.6000      64.0000      25.8100      125.91
4      48.0000      25.4500      42.0000      25.5400      60.0000      25.6600      66.0000      25.8900      112.87
4      50.0000      25.4700      44.0000      25.5000      62.0000      25.7400      68.0000      26.1200      99.272
4      52.0000      25.4700      46.0000      25.5000      64.0000      25.8100      70.0000      26.2000      77.660
4      54.0000      25.5000      48.0000      25.4500      66.0000      25.8900      72.0000      26.3300      50.245
4      56.0000      25.5600      50.0000      25.4700      68.0000      26.1200      74.0000      26.3600      37.851
4      58.0000      25.6000      52.0000      25.4700      70.0000      26.2000      76.0000      26.5100      34.298
4      60.0000      25.6600      54.0000      25.5000      72.0000      26.3300      78.0000      26.6300      34.919
4      62.0000      25.7400      56.0000      25.5600      74.0000      26.3600      80.0000      26.7700      31.323
4      64.0000      25.8100      58.0000      25.6000      76.0000      26.5100      82.0000      26.9200      27.493
4      66.0000      25.8900      60.0000      25.6600      78.0000      26.6300      84.0000      27.1000      27.518
4      68.0000      26.1200      62.0000      25.7400      80.0000      26.7700      86.0000      27.3100      26.652
4      70.0000      26.2000      64.0000      25.8100      82.0000      26.9200      88.0000      27.3900      26.220
4      72.0000      26.3300      66.0000      25.8900      84.0000      27.1000      90.0000      27.5700      27.696
4      74.0000      26.3600      68.0000      26.1200      86.0000      27.3100      92.0000      27.7400      39.358
4      76.0000      26.5100      70.0000      26.2000      88.0000      27.3900      94.0000      27.9100      51.805
4      78.0000      26.6300      72.0000      26.3300      90.0000      27.5700      96.0000      28.1000      56.923
4      80.0000      26.7700      74.0000      26.3600      92.0000      27.7400      98.0000      28.2400      55.255
4      82.0000      26.9200      76.0000      26.5100      94.0000      27.9100     100.0000      28.4000      58.431
4      84.0000      27.1000      78.0000      26.6300      96.0000      28.1000     102.0000      28.5700      68.895
4      86.0000      27.3100      80.0000      26.7700      98.0000      28.2400     104.0000      28.8200      75.444
4      88.0000      27.3900      82.0000      26.9200     100.0000      28.4000     106.0000      28.9100      72.738
4      90.0000      27.5700      84.0000      27.1000     102.0000      28.5700     108.0000      29.1200      72.302
4      92.0000      27.7400      86.0000      27.3100     104.0000      28.8200     110.0000      29.3500      67.078
4       4.0000      21.6900       0.0000      21.0800      20.0000      23.9600      24.0000      24.4100      447.23
4       6.0000      21.9800       2.0000      21.2600      22.0000      24.1500      26.0000      24.6100      387.31
4       8.0000      22.3500       4.0000      21.6900      24.0000      24.4100      28.0000      24.8300      372.94
4      10.0000      22.7400       6.0000      21.9800      26.0000      24.6100      30.0000      25.0600      317.93
4      12.0000      23.0400       8.0000      22.3500      28.0000      24.8300      32.0000      25.1900      273.38
4      14.0000      23.3800      10.0000      22.7400      30.0000      25.0600      34.0000      25.3500      238.72
4      16.0000      23.6500      12.0000      23.0400      32.0000      25.1900      36.0000      25.4700      171.72
4      18.0000      23.7900      14.0000      23.3800      34.0000      25.3500      38.0000      25.5900      186.42
4      20.0000      23.9600      16.0000      23.6500      36.0000      25.4700      40.0000      25.5300      302.03
4      22.0000      24.1500      18.0000      23.7900      38.0000      25.5900      42.0000      25.5400      381.20
4      24.0000      24.4100      20.0000      23.9600      40.0000      25.5300      44.0000      25.5000      302.01
4      26.0000      24.6100      22.0000      24.1500      42.0000      25.5400      46.0000      25.5000      235.69
4      28.0000      24.8300      24.0000      24.4100      44.0000      25.5000      48.0000      25.4500      207.06
4      30.0000      25.0600      26.0000      24.6100      46.0000      25.5000      50.0000      25.4700      167.39
4      32.0000      25.1900      28.0000      24.8300      48.0000      25.4500      52.0000      25.4700      151.86
4      34.0000      25.3500      30.0000      25.0600      50.0000      25.4700      54.0000      25.5000      111.92
4      36.0000      25.4700      32.0000      25.1900      52.0000      25.4700      56.0000      25.5600      79.783
4      38.0000      25.5900      34.0000      25.3500      54.0000      25.5000      58.0000      25.6000      109.16
4      40.0000      25.5300      36.0000      25.4700      56.0000      25.5600      60.0000      25.6600      159.71
4      42.0000      25.5400      38.0000      25.5900      58.0000      25.6000      62.0000      25.7400      163.00
4      44.0000      25.5000      40.0000      25.5300      60.0000      25.6600      64.0000      25.8100      137.92
4      46.0000      25.5000      42.0000      25.5400      62.0000      25.7400      66.0000      25.8900      130.35
4      48.0000      25.4500      44.0000      25.5000      64.0000      25.8100      68.0000      26.1200      115.20
4      50.0000      25.4700      46.0000      25.5000      66.0000      25.8900      70.0000      26.2000      78.931
4      52.0000      25.4700      48.0000      25.4500      68.0000      26.1200      72.0000      26.3300      48.432
4      54.0000      25.5000      50.0000      25.4700      70.0000      26.2000      74.0000      26.3600      33.225
4      56.0000      25.5600      52.0000      25.4700      72.0000      26.3300      76.0000      26.5100      34.641
4      58.0000      25.6000      54.0000      25.5000      74.0000      26.3600      78.0000      26.6300      36.124
4      60.0000      25.6600      56.0000      25.5600      76.0000      26.5100      80.0000      26.7700      33.319
4      62.0000      25.7400      58.0000      25.6000      78.0000      26.6300      82.0000      26.9200      30.748
4      64.0000      25.8100      60.0000      25.6600      80.0000      26.7700      84.0000      27.1000      29.606
4      66.0000      25.8900      62.0000      25.7400      82.0000      26.9200      86.0000      27.3100      30.376
4      68.0000      26.1200      64.0000      25.8100      84.0000      27.1000      88.0000      27.3900      26.067
4      70.0000      26.2000      66.0000      25.8900      86.0000      27.3100      90.0000      27.5700      21.689
4      72.0000      26.3300      68.0000      26.1200      88.0000      27.3900      92.0000      27.7400      24.473
4      74.0000      26.3600      70.0000      26.2000      90.0000      27.5700      94.0000      27.9100      35.636
4      76.0000      26.5100      72.0000      26.3300      92.0000      27.7400      96.0000      28.1000      40.884
4      78.0000      26.6300      74.0000      26.3600      94.0000      27.9100      98.0000      28.2400      46.131
4      80.0000      26.7700      76.0000      26.5100      96.0000      28.1000     100.0000      28.4000      56.737
4      82.0000      26.9200      78.0000      26.6300      98.0000      28.2400     102.0000      28.5700      65.800
4      84.0000      27.1000      80.0000      26.7700     100.0000      28.4000     104.0000      28.8200      79.513
4      86.0000      27.3100      82.0000      26.9200     102.0000      28.5700     106.0000      28.9100      81.590
4      88.0000      27.3900      84.0000      27.1000     104.0000      28.8200     108.0000      29.1200      69.912
4      90.0000      27.5700      86.0000      27.3100     106.0000      28.9100     110.0000      29.3500      73.287
4      12.0000      23.0400       0.0000      21.0800      24.0000      24.4100      36.0000      25.4700      316.29
4      14.0000      23.3800       2.0000      21.2600      26.0000      24.6100      38.0000      25.5900      268.86
4      16.0000      23.6500       4.0000      21.6900      28.0000      24.8300      40.0000      25.5300      241.38
4      18.0000      23.7900       6.0000      21.9800      30.0000      25.0600      42.0000      25.5400      248.24
4      20.0000      23.9600       8.0000      22.3500      32.0000      25.1900      44.0000      25.5000      239.33
4      22.0000      24.1500      10.0000      22.7400      34.0000      25.3500      46.0000      25.5000      258.87
4      24.0000      24.4100      12.0000      23.0400      36.0000      25.4700      48.0000      25.4500      286.65
4      26.0000      24.6100      14.0000      23.3800      38.0000      25.5900      50.0000      25.4700      294.75
4      28.0000      24.8300      16.0000      23.6500      40.0000      25.5300      52.0000      25.4700      254.33
4      30.0000      25.0600      18.0000      23.7900      42.0000      25.5400      54.0000      25.5000      207.49
4      32.0000      25.1900      20.0000      23.9600      44.0000      25.5000      56.0000      25.5600      184.43
4      34.0000      25.3500      22.0000      24.1500      46.0000      25.5000      58.0000      25.6000      148.97
4      36.0000      25.4700      24.0000      24.4100      48.0000      25.4500      60.0000      25.6600      120.76
4      38.0000      25.5900      26.0000      24.6100      50.0000      25.4700      62.0000      25.7400      114.92
4      40.0000      25.5300      28.0000      24.8300      52.0000      25.4700      64.0000      25.8100      124.35
4      42.0000      25.5400      30.0000      25.0600      54.0000      25.5000      66.0000      25.8900      138.69
4      44.0000      25.5000      32.0000      25.1900      56.0000      25.5600      68.0000      26.1200      136.44
4      46.0000      25.5000      34.0000      25.3500      58.0000      25.6000      70.0000      26.2000      129.84
4      48.0000      25.4500      36.0000      25.4700      60.0000      25.6600      72.0000      26.3300      117.39
4      50.0000      25.4700      38.0000      25.5900      62.0000      25.7400      74.0000      26.3600      100.20
4      52.0000      25.4700      40.0000      25.5300      64.0000      25.8100      76.0000      26.5100      79.702
4      54.0000      25.5000      42.0000      25.5400      66.0000      25.8900      78.0000      26.6300      55.994
4      56.0000      25.5600      44.0000      25.5000      68.0000      26.1200      80.0000      26.7700      43.465
4      58.0000      25.6000      46.0000      25.5000      70.0000      26.2000      82.0000      26.9200      37.974
4      60.0000      25.6600      48.0000      25.4500      72.0000      26.3300      84.0000      27.1000      36.863
4      62.0000      25.7400      50.0000      25.4700      74.0000      26.3600      86.0000      27.3100      34.421
4      64.0000      25.8100      52.0000      25.4700      76.0000      26.5100      88.0000      27.3900      32.198
4      66.0000      25.8900      54.0000      25.5000      78.0000      26.6300      90.0000      27.5700      32.516
4      68.0000      26.1200      56.0000      25.5600      80.0000      26.7700      92.0000      27.7400      31.198
4      70.0000      26.2000      58.0000      25.6000      82.0000      26.9200      94.0000      27.9100      29.215
4      72.0000      26.3300      60.0000      25.6600      84.0000      27.1000      96.0000      28.1000      28.144
4      74.0000      26.3600      62.0000      25.7400      86.0000      27.3100      98.0000      28.2400      33.334
4      76.0000      26.5100      64.0000      25.8100      88.0000      27.3900     100.0000      28.4000      40.290
4      78.0000      26.6300      66.0000      25.8900      90.0000      27.5700     102.0000      28.5700      44.536
4      80.0000      26.7700      68.0000      26.1200      92.0000      27.7400     104.0000      28.8200      47.821
4      82.0000      26.9200      70.0000      26.2000      94.0000      27.9100     106.0000      28.9100      53.964
4      84.0000      27.1000      72.0000      26.3300      96.0000      28.1000     108.0000      29.1200      65.197
4      86.0000      27.3100      74.0000      26.3600      98.0000      28.2400     110.0000      29.3500      71.824
4       0.0000      21.0800      30.0000      25.0600      10.0000      22.7400      20.0000      23.9600      252.32
4       2.0000      21.2600      32.0000      25.1900      12.0000      23.0400      22.0000      24.1500      273.32
4       4.0000      21.6900      34.0000      25.3500      14.0000      23.3800      24.0000      24.4100      285.95
4       6.0000      21.9800      36.0000      25.4700      16.0000      23.6500      26.0000      24.6100      323.46
4       8.0000      22.3500      38.0000      25.5900      18.0000      23.7900      28.0000      24.8300      334.86
4      10.0000      22.7400      40.0000      25.5300      20.0000      23.9600      30.0000      25.0600      317.80
4      12.0000      23.0400      42.0000      25.5400      22.0000      24.1500      32.0000      25.1900      274.47
4      14.0000      23.3800      44.0000      25.5000      24.0000      24.4100      34.0000      25.3500      244.04
4      16.0000      23.6500      46.0000      25.5000      26.0000      24.6100      36.0000      25.4700      199.90
4      18.0000      23.7900      48.0000      25.4500      28.0000      24.8300      38.0000      25.5900      192.90
4      20.0000      23.9600      50.0000      25.4700      30.0000      25.0600      40.0000      25.5300      200.63
4      22.0000      24.1500      52.0000      25.4700      32.0000      25.1900      42.0000      25.5400      201.75
4      24.0000      24.4100      54.0000      25.5000      34.0000      25.3500      44.0000      25.5000      198.42
4      26.0000      24.6100      56.0000      25.5600      36.0000      25.4700      46.0000      25.5000      219.07
4      28.0000      24.8300      58.0000      25.6000      38.0000      25.5900      48.0000      25.4500      212.88
4      30.0000      25.0600      60.0000      25.6600      40.0000      25.5300      50.0000      25.4700      181.82
4      32.0000      25.1900      62.0000      25.7400      42.0000      25.5400      52.0000      25.4700      154.00
4      34.0000      25.3500      64.0000      25.8100      44.0000      25.5000      54.0000      25.5000      127.81
4      36.0000      25.4700      66.0000      25.8900      46.0000      25.5000      56.0000      25.5600      102.24
4      38.0000      25.5900      68.0000      26.1200      48.0000      25.4500      58.0000      25.6000      93.837
4      40.0000      25.5300      70.0000      26.2000      50.0000      25.4700      60.0000      25.6600      89.935
4      42.0000      25.5400      72.0000      26.3300      52.0000      25.4700      62.0000      25.7400      87.660
4      44.0000      25.5000      74.0000      26.3600      54.0000      25.5000      64.0000      25.8100      89.711
4      46.0000      25.5000      76.0000      26.5100      56.0000      25.5600      66.0000      25.8900      88.713
4      48.0000      25.4500      78.0000      26.6300      58.0000      25.6000      68.0000      26.1200      81.989
4      50.0000      25.4700      80.0000      26.7700      60.0000      25.6600      70.0000      26.2000      73.240
4      52.0000      25.4700      82.0000      26.9200      62.0000      25.7400      72.0000      26.3300      63.992
4      54.0000      25.5000      84.0000      27.1000      64.0000      25.8100      74.0000      26.3600      58.584
4      56.0000      25.5600      86.0000      27.3100      66.0000      25.8900      76.0000      26.5100      53.171
4      58.0000      25.6000      88.0000      27.3900      68.0000      26.1200      78.0000      26.6300      50.753
4      60.0000      25.6600      90.0000      27.5700      70.0000      26.2000      80.0000      26.7700      51.468
4      62.0000      25.7400      92.0000      27.7400      72.0000      26.3300      82.0000      26.9200      52.884
4      64.0000      25.8100      94.0000      27.9100      74.0000      26.3600      84.0000      27.1000      56.142
4      66.0000      25.8900      96.0000      28.1000      76.0000      26.5100      86.0000      27.3100      59.586
4      68.0000      26.1200      98.0000      28.2400      78.0000      26.6300      88.0000      27.3900      60.518
4      70.0000      26.2000     100.0000      28.4000      80.0000      26.7700      90.0000      27.5700      62.192
4      72.0000      26.3300     102.0000      28.5700      82.0000      26.9200      92.0000      27.7400      64.482
4      74.0000      26.3600     104.0000      28.8200      84.0000      27.1000      94.0000      27.9100      63.105
4      76.0000      26.5100     106.0000      28.9100      86.0000      27.3100      96.0000      28.1000      62.333
4      78.0000      26.6300     108.0000      29.1200      88.0000      27.3900      98.0000      28.2400      63.386
4      80.0000      26.7700     110.0000      29.3500      90.0000      27.5700     100.0000      28.4000      63.613
4       0.0000      21.0800      30.0000      25.0600      12.0000      23.0400      18.0000      23.7900      234.53
4       2.0000      21.2600      32.0000      25.1900      14.0000      23.3800      20.0000      23.9600      256.85
4       4.0000      21.6900      34.0000      25.3500      16.0000      23.6500      22.0000      24.1500      314.97
4       6.0000      21.9800      36.0000      25.4700      18.0000      23.7900      24.0000      24.4100      337.01
4       8.0000      22.3500      38.0000      25.5900      20.0000      23.9600      26.0000      24.6100      350.46
4      10.0000      22.7400      40.0000      25.5300      22.0000      24.1500      28.0000      24.8300      299.34
4      12.0000      23.0400      42.0000      25.5400      24.0000      24.4100      30.0000      25.0600      265.19
4      14.0000      23.3800      44.0000      25.5000      26.0000      24.6100      32.0000      25.1900      235.41
4      16.0000      23.6500      46.0000      25.5000      28.0000      24.8300      34.0000      25.3500      204.96
4      18.0000      23.7900      48.0000      25.4500      30.0000      25.0600      36.0000      25.4700      180.14
4      20.0000      23.9600      50.0000      25.4700      32.0000      25.1900      38.0000      25.5900      169.37
4      22.0000      24.1500      52.0000      25.4700      34.0000      25.3500      40.0000      25.5300      194.44
4      24.0000      24.4100      54.0000      25.5000      36.0000      25.4700      42.0000      25.5400      232.55
4      26.0000      24.6100      56.0000      25.5600      38.0000      25.5900      44.0000      25.5000      234.61
4      28.0000      24.8300      58.0000      25.6000      40.0000      25.5300      46.0000      25.5000      203.89
4      30.0000      25.0600      60.0000      25.6600      42.0000      25.5400      48.0000      25.4500      171.82
4      32.0000      25.1900      62.0000      25.7400      44.0000      25.5000      50.0000      25.4700      153.85
4      34.0000      25.3500      64.0000      25.8100      46.0000      25.5000      52.0000      25.4700      125.58
4      36.0000      25.4700      66.0000      25.8900      48.0000      25.4500      54.0000      25.5000      96.554
4      38.0000      25.5900      68.0000      26.1200      50.0000      25.4700      56.0000      25.5600      85.235
4      40.0000      25.5300      70.0000      26.2000      52.0000      25.4700      58.0000      25.6000      86.826
4      42.0000      25.5400      72.0000      26.3300      54.0000      25.5000      60.0000      25.6600      96.069
4      44.0000      25.5000      74.0000      26.3600      56.0000      25.5600      62.0000      25.7400      94.966
4      46.0000      25.5000      76.0000      26.5100      58.0000      25.6000      64.0000      25.8100      89.750
4      48.0000      25.4500      78.0000      26.6300      60.0000      25.6600      66.0000      25.8900      85.214
4      50.0000      25.4700      80.0000      26.7700      62.0000      25.7400      68.0000      26.1200      77.031
4      52.0000      25.4700      82.0000      26.9200      64.0000      25.8100      70.0000      26.2000      65.182
4      54.0000      25.5000      84.0000      27.1000      66.0000      25.8900      72.0000      26.3300      48.749
4      56.0000      25.5600      86.0000      27.3100      68.0000      26.1200      74.0000      26.3600      43.833
4      58.0000      25.6000      88.0000      27.3900      70.0000      26.2000      76.0000      26.5100      46.280
4      60.0000      25.6600      90.0000      27.5700      72.0000      26.3300      78.0000      26.6300      50.378
4      62.0000      25.7400      92.0000      27.7400      74.0000      26.3600      80.0000      26.7700      51.494
4      64.0000      25.8100      94.0000      27.9100      76.0000      26.5100      82.0000      26.9200      53.859
4      66.0000      25.8900      96.0000      28.1000      78.0000      26.6300      84.0000      27.1000      60.725
4      68.0000      26.1200      98.0000      28.2400      80.0000      26.7700      86.0000      27.3100      64.312
4      70.0000      26.2000     100.0000      28.4000      82.0000      26.9200      88.0000      27.3900      64.098
4      72.0000      26.3300     102.0000      28.5700      84.0000      27.1000      90.0000      27.5700      64.143
4      74.0000      26.3600     104.0000      28.8200      86.0000      27.3100      92.0000      27.7400      65.672
4      76.0000      26.5100     106.0000      28.9100      88.0000      27.3900      94.0000      27.9100      65.822
4      78.0000      26.6300     108.0000      29.1200      90.0000      27.5700      96.0000      28.1000      61.222
4      80.0000      26.7700     110.0000      29.3500      92.0000      27.7400      98.0000      28.2400      57.738
4       8.0000      22.3500       0.0000      21.0800      24.0000      24.4100      32.0000      25.1900      343.24
4      10.0000      22.7400       2.0000      21.2600      26.0000      24.6100      34.0000      25.3500      300.75
4      12.0000      23.0400       4.0000      21.6900      28.0000      24.8300      36.0000      25.4700      250.88
4      14.0000      23.3800       6.0000      21.9800      30.0000      25.0600      38.0000      25.5900      228.45
4      16.0000      23.6500       8.0000      22.3500      32.0000      25.1900      40.0000      25.5300      205.79
4      18.0000      23.7900      10.0000      22.7400      34.0000      25.3500      42.0000      25.5400      220.18
4      20.0000      23.9600      12.0000      23.0400      36.0000      25.4700      44.0000      25.5000      271.05
4      22.0000      24.1500      14.0000      23.3800      38.0000      25.5900      46.0000      25.5000      316.77
4      24.0000      24.4100      16.0000      23.6500      40.0000      25.5300      48.0000      25.4500      276.32
4      26.0000      24.6100      18.0000      23.7900      42.0000      25.5400      50.0000      25.4700      238.36
4      28.0000      24.8300      20.0000      23.9600      44.0000      25.5000      52.0000      25.4700      205.56
4      30.0000      25.0600      22.0000      24.1500      46.0000      25.5000      54.0000      25.5000      158.92
4      32.0000      25.1900      24.0000      24.4100      48.0000      25.4500      56.0000      25.5600      143.90
4      34.0000      25.3500      26.0000      24.6100      50.0000      25.4700      58.0000      25.6000      122.97
4      36.0000      25.4700      28.0000      24.8300      52.0000      25.4700      60.0000      25.6600      105.19
4      38.0000      25.5900      30.0000      25.0600      54.0000      25.5000      62.0000      25.7400      122.12
4      40.0000      25.5300      32.0000      25.1900      56.0000      25.5600      64.0000      25.8100      141.22
4      42.0000      25.5400      34.0000      25.3500      58.0000      25.6000      66.0000      25.8900      149.78
4      44.0000      25.5000      36.0000      25.4700      60.0000      25.6600      68.0000      26.1200      149.33
4      46.0000      25.5000      38.0000      25.5900      62.0000      25.7400      70.0000      26.2000      133.67
4      48.0000      25.4500      40.0000      25.5300      64.0000      25.8100      72.0000      26.3300      105.52
4      50.0000      25.4700      42.0000      25.5400      66.0000      25.8900      74.0000      26.3600      76.077
4      52.0000      25.4700      44.0000      25.5000      68.0000      26.1200      76.0000      26.5100      53.580
4      54.0000      25.5000      46.0000      25.5000      70.0000      26.2000      78.0000      26.6300      39.866
4      56.0000      25.5600      48.0000      25.4500      72.0000      26.3300      80.0000      26.7700      37.792
4      58.0000      25.6000      50.0000      25.4700      74.0000      26.3600      82.0000      26.9200      35.700
4      60.0000      25.6600      52.0000      25.4700      76.0000      26.5100      84.0000      27.1000      35.464
4      62.0000      25.7400      54.0000      25.5000      78.0000      26.6300      86.0000      27.3100      36.662
4      64.0000      25.8100      56.0000      25.5600      80.0000      26.7700      88.0000      27.3900      34.769
4      66.0000      25.8900      58.0000      25.6000      82.0000      26.9200      90.0000      27.5700      33.950
4      68.0000      26.1200      60.0000      25.6600      84.0000      27.1000      92.0000      27.7400      30.352
4      70.0000      26.2000      62.0000      25.7400      86.0000      27.3100      94.0000      27.9100      25.629
4      72.0000      26.3300      64.0000      25.8100      88.0000      27.3900      96.0000      28.1000      24.267
4      74.0000      26.3600      66.0000      25.8900      90.0000      27.5700      98.0000      28.2400      28.293
4      76.0000      26.5100      68.0000      26.1200      92.0000      27.7400     100.0000      28.4000      33.057
4      78.0000      26.6300      70.0000      26.2000      94.0000      27.9100     102.0000      28.5700      41.418
4      80.0000      26.7700      72.0000      26.3300      96.0000      28.1000     104.0000      28.8200      54.566
4      82.0000      26.9200      74.0000      26.3600      98.0000      28.2400     106.0000      28.9100      63.504
4      84.0000      27.1000      76.0000      26.5100     100.0000      28.4000     108.0000      29.1200      73.785
4      86.0000      27.3100      78.0000      26.6300     102.0000      28.5700     110.0000      29.3500      79.887
4       0.0000      21.0800      30.0000      25.0600      14.0000      23.3800      16.0000      23.6500      208.12
4       2.0000      21.2600      32.0000      25.1900      16.0000      23.6500      18.0000      23.7900      270.95
4       4.0000      21.6900      34.0000      25.3500      18.0000      23.7900      20.0000      23.9600      298.87
4       6.0000      21.9800      36.0000      25.4700      20.0000      23.9600      22.0000      24.1500      394.86
4       8.0000      22.3500      38.0000      25.5900      22.0000      24.1500      24.0000      24.4100      314.51
4      10.0000      22.7400      40.0000      25.5300      24.0000      24.4100      26.0000      24.6100      310.63
4      12.0000      23.0400      42.0000      25.5400      26.0000      24.6100      28.0000      24.8300      256.24
4      14.0000      23.3800      44.0000      25.5000      28.0000      24.8300      30.0000      25.0600      218.06
4      16.0000      23.6500      46.0000      25.5000      30.0000      25.0600      32.0000      25.1900      222.78
4      18.0000      23.7900      48.0000      25.4500      32.0000      25.1900      34.0000      25.3500      182.70
4      20.0000      23.9600      50.0000      25.4700      34.0000      25.3500      36.0000      25.4700      123.93
4      22.0000      24.1500      52.0000      25.4700      36.0000      25.4700      38.0000      25.5900      203.74
4      24.0000      24.4100      54.0000      25.5000      38.0000      25.5900      40.0000      25.5300      266.88
4      26.0000      24.6100      56.0000      25.5600      40.0000      25.5300      42.0000      25.5400      234.10
4      28.0000      24.8300      58.0000      25.6000      42.0000      25.5400      44.0000      25.5000      188.31
4      30.0000      25.0600      60.0000      25.6600      44.0000      25.5000      46.0000      25.5000      178.30
4      32.0000      25.1900      62.0000      25.7400      46.0000      25.5000      48.0000      25.4500      146.69
4      34.0000      25.3500      64.0000      25.8100      48.0000      25.4500      50.0000      25.4700      129.62
4      36.0000      25.4700      66.0000      25.8900      50.0000      25.4700      52.0000      25.4700      96.465
4      38.0000      25.5900      68.0000      26.1200      52.0000      25.4700      54.0000      25.5000      71.097
4      40.0000      25.5300      70.0000      26.2000      54.0000      25.5000      56.0000      25.5600      92.913
4      42.0000      25.5400      72.0000      26.3300      56.0000      25.5600      58.0000      25.6000      100.88
4      44.0000      25.5000      74.0000      26.3600      58.0000      25.6000      60.0000      25.6600      96.315
4      46.0000      25.5000      76.0000      26.5100      60.0000      25.6600      62.0000      25.7400      91.868
4      48.0000      25.4500      78.0000      26.6300      62.0000      25.7400      64.0000      25.8100      82.653
4      50.0000      25.4700      80.0000      26.7700      64.0000      25.8100      66.0000      25.8900      84.502
4      52.0000      25.4700      82.0000      26.9200      66.0000      25.8900      68.0000      26.1200      65.070
4      54.0000      25.5000      84.0000      27.1000      68.0000      26.1200      70.0000      26.2000      43.381
4      56.0000      25.5600      86.0000      27.3100      70.0000      26.2000      72.0000      26.3300      35.608
4      58.0000      25.6000      88.0000      27.3900      72.0000      26.3300      74.0000      26.3600      47.043
4      60.0000      25.6600      90.0000      27.5700      74.0000      26.3600      76.0000      26.5100      49.996
4      62.0000      25.7400      92.0000      27.7400      76.0000      26.5100      78.0000      26.6300      49.814
4      64.0000      25.8100      94.0000      27.9100      78.0000      26.6300      80.0000      26.7700      54.136
4      66.0000      25.8900      96.0000      28.1000      80.0000      26.7700      82.0000      26.9200      58.424
4      68.0000      26.1200      98.0000      28.2400      82.0000      26.9200      84.0000      27.1000      68.772
4      70.0000      26.2000     100.0000      28.4000      84.0000      27.1000      86.0000      27.3100      66.632
4      72.0000      26.3300     102.0000      28.5700      86.0000      27.3100      88.0000      27.3900      60.282
4      74.0000      26.3600     104.0000      28.8200      88.0000      27.3900      90.0000      27.5700      67.788
4      76.0000      26.5100     106.0000      28.9100      90.0000      27.5700      92.0000      27.7400      71.488
4      78.0000      26.6300     108.0000      29.1200      92.0000      27.7400      94.0000      27.9100      57.737
4      80.0000      26.7700     110.0000      29.3500      94.0000      27.9100      96.0000      28.1000      53.738
4       6.0000      21.9800       0.0000      21.0800      24.0000      24.4100      30.0000      25.0600      341.10
4       8.0000      22.3500       2.0000      21.2600      26.0000      24.6100      32.0000      25.1900      311.46
4      10.0000      22.7400       4.0000      21.6900      28.0000      24.8300      34.0000      25.3500      278.52
4      12.0000      23.0400       6.0000      21.9800      30.0000      25.0600      36.0000      25.4700      236.82
4      14.0000      23.3800       8.0000      22.3500      32.0000      25.1900      38.0000      25.5900      195.61
4      16.0000      23.6500      10.0000      22.7400      34.0000      25.3500      40.0000      25.5300      195.21
4      18.0000      23.7900      12.0000      23.0400      36.0000      25.4700      42.0000      25.5400      260.69
4      20.0000      23.9600      14.0000      23.3800      38.0000      25.5900      44.0000      25.5000      294.06
4      22.0000      24.1500      16.0000      23.6500      40.0000      25.5300      46.0000      25.5000      303.00
4      24.0000      24.4100      18.0000      23.7900      42.0000      25.5400      48.0000      25.4500      252.11
4      26.0000      24.6100      20.0000      23.9600      44.0000      25.5000      50.0000      25.4700      226.07
4      28.0000      24.8300      22.0000      24.1500      46.0000      25.5000      52.0000      25.4700      175.77
4      30.0000      25.0600      24.0000      24.4100      48.0000      25.4500      54.0000      25.5000      143.97
4      32.0000      25.1900      26.0000      24.6100      50.0000      25.4700      56.0000      25.5600      126.97
4      34.0000      25.3500      28.0000      24.8300      52.0000      25.4700      58.0000      25.6000      117.70
4      36.0000      25.4700      30.0000      25.0600      54.0000      25.5000      60.0000      25.6600      113.37
4      38.0000      25.5900      32.0000      25.1900      56.0000      25.5600      62.0000      25.7400      122.05
4      40.0000      25.5300      34.0000      25.3500      58.0000      25.6000      64.0000      25.8100      145.64
4      42.0000      25.5400      36.0000      25.4700      60.0000      25.6600      66.0000      25.8900      164.18
4      44.0000      25.5000      38.0000      25.5900      62.0000      25.7400      68.0000      26.1200      151.32
4      46.0000      25.5000      40.0000      25.5300      64.0000      25.8100      70.0000      26.2000      124.92
4      48.0000      25.4500      42.0000      25.5400      66.0000      25.8900      72.0000      26.3300      85.875
4      50.0000      25.4700      44.0000      25.5000      68.0000      26.1200      74.0000      26.3600      60.757
4      52.0000      25.4700      46.0000      25.5000      70.0000      26.2000      76.0000      26.5100      46.086
4      54.0000      25.5000      48.0000      25.4500      72.0000      26.3300      78.0000      26.6300      38.202
4      56.0000      25.5600      50.0000      25.4700      74.0000      26.3600      80.0000      26.7700      34.846
4      58.0000      25.6000      52.0000      25.4700      76.0000      26.5100      82.0000      26.9200      34.848
4      60.0000      25.6600      54.0000      25.5000      78.0000      26.6300      84.0000      27.1000      38.054
4      62.0000      25.7400      56.0000      25.5600      80.0000      26.7700      86.0000      27.3100      38.010
4      64.0000      25.8100      58.0000      25.6000      82.0000      26.9200      88.0000      27.3900      35.239
4      66.0000      25.8900      60.0000      25.6600      84.0000      27.1000      90.0000      27.5700      32.585
4      68.0000      26.1200      62.0000      25.7400      86.0000      27.3100      92.0000      27.7400      28.931
4      70.0000      26.2000      64.0000      25.8100      88.0000      27.3900      94.0000      27.9100      25.009
4      72.0000      26.3300      66.0000      25.8900      90.0000      27.5700      96.0000      28.1000      21.454
4      74.0000      26.3600      68.0000      26.1200      92.0000      27.7400      98.0000      28.2400      25.505
4      76.0000      26.5100      70.0000      26.2000      94.0000      27.9100     100.0000      28.4000      35.057
4      78.0000      26.6300      72.0000      26.3300      96.0000      28.1000     102.0000      28.5700      47.771
4      80.0000      26.7700      74.0000      26.3600      98.0000      28.2400     104.0000      28.8200      60.313
4      82.0000      26.9200      76.0000      26.5100     100.0000      28.4000     106.0000      28.9100      67.905
4      84.0000      27.1000      78.0000      26.6300     102.0000      28.5700     108.0000      29.1200      78.841
4      86.0000      27.3100      80.0000      26.7700     104.0000      28.8200     110.0000      29.3500      79.425
4       4.0000      21.6900       0.0000      21.0800      24.0000      24.4100      28.0000      24.8300      367.14
4       6.0000      21.9800       2.0000      21.2600      26.0000      24.6100      30.0000      25.0600      305.57
4       8.0000      22.3500       4.0000      21.6900      28.0000      24.8300      32.0000      25.1900      291.51
4      10.0000      22.7400       6.0000      21.9800      30.0000      25.0600      34.0000      25.3500      277.46
4      12.0000      23.0400       8.0000      22.3500      32.0000      25.1900      36.0000      25.4700      193.40
4      14.0000      23.3800      10.0000      22.7400      34.0000      25.3500      38.0000      25.5900      171.83
4      16.0000      23.6500      12.0000      23.0400      36.0000      25.4700      40.0000      25.5300      232.99
4      18.0000      23.7900      14.0000      23.3800      38.0000      25.5900      42.0000      25.5400      292.90
4      20.0000      23.9600      16.0000      23.6500      40.0000      25.5300      44.0000      25.5000      285.34
4      22.0000      24.1500      18.0000      23.7900      42.0000      25.5400      46.0000      25.5000      285.12
4      24.0000      24.4100      20.0000      23.9600      44.0000      25.5000      48.0000      25.4500      244.71
4      26.0000      24.6100      22.0000      24.1500      46.0000      25.5000      50.0000      25.4700      191.92
4      28.0000      24.8300      24.0000      24.4100      48.0000      25.4500      52.0000      25.4700      164.23
4      30.0000      25.0600      26.0000      24.6100      50.0000      25.4700      54.0000      25.5000      121.13
4      32.0000      25.1900      28.0000      24.8300      52.0000      25.4700      56.0000      25.5600      118.22
4      34.0000      25.3500      30.0000      25.0600      54.0000      25.5000      58.0000      25.6000      131.99
4      36.0000      25.4700      32.0000      25.1900      56.0000      25.5600      60.0000      25.6600      106.22
4      38.0000      25.5900      34.0000      25.3500      58.0000      25.6000      62.0000      25.7400      121.42
4      40.0000      25.5300      36.0000      25.4700      60.0000      25.6600      64.0000      25.8100      165.58
4      42.0000      25.5400      38.0000      25.5900      62.0000      25.7400      66.0000      25.8900      172.21
4      44.0000      25.5000      40.0000      25.5300      64.0000      25.8100      68.0000      26.1200      143.82
4      46.0000      25.5000      42.0000      25.5400      66.0000      25.8900      70.0000      26.2000      103.55
4      48.0000      25.4500      44.0000      25.5000      68.0000      26.1200      72.0000      26.3300      66.886
4      50.0000      25.4700      46.0000      25.5000      70.0000      26.2000      74.0000      26.3600      51.064
4      52.0000      25.4700      48.0000      25.4500      72.0000      26.3300      76.0000      26.5100      44.973
4      54.0000      25.5000      50.0000      25.4700      74.0000      26.3600      78.0000      26.6300      33.504
4      56.0000      25.5600      52.0000      25.4700      76.0000      26.5100      80.0000      26.7700      32.984
4      58.0000      25.6000      54.0000      25.5000      78.0000      26.6300      82.0000      26.9200      37.695
4      60.0000      25.6600      56.0000      25.5600      80.0000      26.7700      84.0000      27.1000      39.631
4      62.0000      25.7400      58.0000      25.6000      82.0000      26.9200      86.0000      27.3100      39.169
4      64.0000      25.8100      60.0000      25.6600      84.0000      27.1000      88.0000      27.3900      33.122
4      66.0000      25.8900      62.0000      25.7400      86.0000      27.3100      90.0000      27.5700      30.879
4      68.0000      26.1200      64.0000      25.8100      88.0000      27.3900      92.0000      27.7400      29.479
4      70.0000      26.2000      66.0000      25.8900      90.0000      27.5700      94.0000      27.9100      21.907
4      72.0000      26.3300      68.0000      26.1200      92.0000      27.7400      96.0000      28.1000      18.055
4      74.0000      26.3600      70.0000      26.2000      94.0000      27.9100      98.0000      28.2400      27.285
4      76.0000      26.5100      72.0000      26.3300      96.0000      28.1000     100.0000      28.4000      42.436
4      78.0000      26.6300      74.0000      26.3600      98.0000      28.2400     102.0000      28.5700      53.221
4      80.0000      26.7700      76.0000      26.5100     100.0000      28.4000     104.0000      28.8200      66.088
4      82.0000      26.9200      78.0000      26.6300     102.0000      28.5700     106.0000      28.9100      73.020
4      84.0000      27.1000      80.0000      26.7700     104.0000      28.8200     108.0000      29.1200      77.919
4      86.0000      27.3100      82.0000      26.9200     106.0000      28.9100     110.0000      29.3500      86.451
4       4.0000      21.6900       0.0000      21.0800      28.0000      24.8300      32.0000      25.1900      304.58
4       6.0000      21.9800       2.0000      21.2600      30.0000      25.0600      34.0000      25.3500      282.19
4       8.0000      22.3500       4.0000      21.6900      32.0000      25.1900      36.0000      25.4700      214.83
4      10.0000      22.7400       6.0000      21.9800      34.0000      25.3500      38.0000      25.5900      211.91
4      12.0000      23.0400       8.0000      22.3500      36.0000      25.4700      40.0000      25.5300      277.52
4      14.0000      23.3800      10.0000      22.7400      38.0000      25.5900      42.0000      25.5400      275.71
4      16.0000      23.6500      12.0000      23.0400      40.0000      25.5300      44.0000      25.5000      222.38
4      18.0000      23.7900      14.0000      23.3800      42.0000      25.5400      46.0000      25.5000      225.22
4      20.0000      23.9600      16.0000      23.6500      44.0000      25.5000      48.0000      25.4500      240.50
4      22.0000      24.1500      18.0000      23.7900      46.0000      25.5000      50.0000      25.4700      245.34
4      24.0000      24.4100      20.0000      23.9600      48.0000      25.4500      52.0000      25.4700      204.88
4      26.0000      24.6100      22.0000      24.1500      50.0000      25.4700      54.0000      25.5000      142.91
4      28.0000      24.8300      24.0000      24.4100      52.0000      25.4700      56.0000      25.5600      130.15
4      30.0000      25.0600      26.0000      24.6100      54.0000      25.5000      58.0000      25.6000      142.45
4      32.0000      25.1900      28.0000      24.8300      56.0000      25.5600      60.0000      25.6600      153.83
4      34.0000      25.3500      30.0000      25.0600      58.0000      25.6000      62.0000      25.7400      143.71
4      36.0000      25.4700      32.0000      25.1900      60.0000      25.6600      64.0000      25.8100      106.47
4      38.0000      25.5900      34.0000      25.3500      62.0000      25.7400      66.0000      25.8900      122.26
4      40.0000      25.5300      36.0000      25.4700      64.0000      25.8100      68.0000      26.1200      164.08
4      42.0000      25.5400      38.0000      25.5900      66.0000      25.8900      70.0000      26.2000      129.48
4      44.0000      25.5000      40.0000      25.5300      68.0000      26.1200      72.0000      26.3300      78.974
4      46.0000      25.5000      42.0000      25.5400      70.0000      26.2000      74.0000      26.3600      64.148
4      48.0000      25.4500      44.0000      25.5000      72.0000      26.3300      76.0000      26.5100      60.479
4      50.0000      25.4700      46.0000      25.5000      74.0000      26.3600      78.0000      26.6300      50.725
4      52.0000      25.4700      48.0000      25.4500      76.0000      26.5100      80.0000      26.7700      42.823
4      54.0000      25.5000      50.0000      25.4700      78.0000      26.6300      82.0000      26.9200      34.836
4      56.0000      25.5600      52.0000      25.4700      80.0000      26.7700      84.0000      27.1000      38.774
4      58.0000      25.6000      54.0000      25.5000      82.0000      26.9200      86.0000      27.3100      47.556
4      60.0000      25.6600      56.0000      25.5600      84.0000      27.1000      88.0000      27.3900      44.079
4      62.0000      25.7400      58.0000      25.6000      86.0000      27.3100      90.0000      27.5700      40.519
4      64.0000      25.8100      60.0000      25.6600      88.0000      27.3900      92.0000      27.7400      39.314
4      66.0000      25.8900      62.0000      25.7400      90.0000      27.5700      94.0000      27.9100      34.219
4      68.0000      26.1200      64.0000      25.8100      92.0000      27.7400      96.0000      28.1000      25.289
4      70.0000      26.2000      66.0000      25.8900      94.0000      27.9100      98.0000      28.2400      19.561
4      72.0000      26.3300      68.0000      26.1200      96.0000      28.1000     100.0000      28.4000      20.138
4      74.0000      26.3600      70.0000      26.2000      98.0000      28.2400     102.0000      28.5700      31.948
4      76.0000      26.5100      72.0000      26.3300     100.0000      28.4000     104.0000      28.8200      49.462
4      78.0000      26.6300      74.0000      26.3600     102.0000      28.5700     106.0000      28.9100      58.305
4      80.0000      26.7700      76.0000      26.5100     104.0000      28.8200     108.0000      29.1200      63.446
4      82.0000      26.9200      78.0000      26.6300     106.0000      28.9100     110.0000      29.3500      75.603
4      10.0000      22.7400       0.0000      21.0800      30.0000      25.0600      40.0000      25.5300      274.20
4      12.0000      23.0400       2.0000      21.2600      32.0000      25.1900      42.0000      25.5400      253.80
4      14.0000      23.3800       4.0000      21.6900      34.0000      25.3500      44.0000      25.5000      238.84
4      16.0000      23.6500       6.0000      21.9800      36.0000      25.4700      46.0000      25.5000      252.90
4      18.0000      23.7900       8.0000      22.3500      38.0000      25.5900      48.0000      25.4500      257.96
4      20.0000      23.9600      10.0000      22.7400      40.0000      25.5300      50.0000      25.4700      238.14
4      22.0000      24.1500      12.0000      23.0400      42.0000      25.5400      52.0000      25.4700      233.40
4      24.0000      24.4100      14.0000      23.3800      44.0000      25.5000      54.0000      25.5000      209.98
4      26.0000      24.6100      16.0000      23.6500      46.0000      25.5000      56.0000      25.5600      190.07
4      28.0000      24.8300      18.0000      23.7900      48.0000      25.4500      58.0000      25.6000      170.83
4      30.0000      25.0600      20.0000      23.9600      50.0000      25.4700      60.0000      25.6600      151.11
4      32.0000      25.1900      22.0000      24.1500      52.0000      25.4700      62.0000      25.7400      141.98
4      34.0000      25.3500      24.0000      24.4100      54.0000      25.5000      64.0000      25.8100      143.76
4      36.0000      25.4700      26.0000      24.6100      56.0000      25.5600      66.0000      25.8900      128.56
4      38.0000      25.5900      28.0000      24.8300      58.0000      25.6000      68.0000      26.1200      128.72
4      40.0000      25.5300      30.0000      25.0600      60.0000      25.6600      70.0000      26.2000      135.07
4      42.0000      25.5400      32.0000      25.1900      62.0000      25.7400      72.0000      26.3300      125.02
4      44.0000      25.5000      34.0000      25.3500      64.0000      25.8100      74.0000      26.3600      111.17
4      46.0000      25.5000      36.0000      25.4700      66.0000      25.8900      76.0000      26.5100      92.057
4      48.0000      25.4500      38.0000      25.5900      68.0000      26.1200      78.0000      26.6300      70.381
4      50.0000      25.4700      40.0000      25.5300      70.0000      26.2000      80.0000      26.7700      58.042
4      52.0000      25.4700      42.0000      25.5400      72.0000      26.3300      82.0000      26.9200      52.016
4      54.0000      25.5000      44.0000      25.5000      74.0000      26.3600      84.0000      27.1000      45.265
4      56.0000      25.5600      46.0000      25.5000      76.0000      26.5100      86.0000      27.3100      42.788
4      58.0000      25.6000      48.0000      25.4500      78.0000      26.6300      88.0000      27.3900      42.595
4      60.0000      25.6600      50.0000      25.4700      80.0000      26.7700      90.0000      27.5700      42.669
4      62.0000      25.7400      52.0000      25.4700      82.0000      26.9200      92.0000      27.7400      43.376
4      64.0000      25.8100      54.0000      25.5000      84.0000      27.1000      94.0000      27.9100      41.071
4      66.0000      25.8900      56.0000      25.5600      86.0000      27.3100      96.0000      28.1000      37.396
4      68.0000      26.1200      58.0000      25.6000      88.0000      27.3900      98.0000      28.2400      33.377
4      70.0000      26.2000      60.0000      25.6600      90.0000      27.5700     100.0000      28.4000      28.042
4      72.0000      26.3300      62.0000      25.7400      92.0000      27.7400     102.0000      28.5700      24.144
4      74.0000      26.3600      64.0000      25.8100      94.0000      27.9100     104.0000      28.8200      28.073
4      76.0000      26.5100      66.0000      25.8900      96.0000      28.1000     106.0000      28.9100      34.800
4      78.0000      26.6300      68.0000      26.1200      98.0000      28.2400     108.0000      29.1200      43.612
4      80.0000      26.7700      70.0000      26.2000     100.0000      28.4000     110.0000      29.3500      54.383
4       0.0000      21.0800      42.0000      25.5400      14.0000      23.3800      28.0000      24.8300      262.42
4       2.0000      21.2600      44.0000      25.5000      16.0000      23.6500      30.0000      25.0600      270.84
4       4.0000      21.6900      46.0000      25.5000      18.0000      23.7900      32.0000      25.1900      272.51
4       6.0000      21.9800      48.0000      25.4500      20.0000      23.9600      34.0000      25.3500      263.15
4       8.0000      22.3500      50.0000      25.4700      22.0000      24.1500      36.0000      25.4700      230.45
4      10.0000      22.7400      52.0000      25.4700      24.0000      24.4100      38.0000      25.5900      221.14
4      12.0000      23.0400      54.0000      25.5000      26.0000      24.6100      40.0000      25.5300      216.24
4      14.0000      23.3800      56.0000      25.5600      28.0000      24.8300      42.0000      25.5400      209.16
4      16.0000      23.6500      58.0000      25.6000      30.0000      25.0600      44.0000      25.5000      200.72
4      18.0000      23.7900      60.0000      25.6600      32.0000      25.1900      46.0000      25.5000      193.58
4      20.0000      23.9600      62.0000      25.7400      34.0000      25.3500      48.0000      25.4500      189.43
4      22.0000      24.1500      64.0000      25.8100      36.0000      25.4700      50.0000      25.4700      203.54
4      24.0000      24.4100      66.0000      25.8900      38.0000      25.5900      52.0000      25.4700      190.18
4      26.0000      24.6100      68.0000      26.1200      40.0000      25.5300      54.0000      25.5000      162.00
4      28.0000      24.8300      70.0000      26.2000      42.0000      25.5400      56.0000      25.5600      141.04
4      30.0000      25.0600      72.0000      26.3300      44.0000      25.5000      58.0000      25.6000      128.64
4      32.0000      25.1900      74.0000      26.3600      46.0000      25.5000      60.0000      25.6600      116.49
4      34.0000      25.3500      76.0000      26.5100      48.0000      25.4500      62.0000      25.7400      105.97
4      36.0000      25.4700      78.0000      26.6300      50.0000      25.4700      64.0000      25.8100      93.826
4      38.0000      25.5900      80.0000      26.7700      52.0000      25.4700      66.0000      25.8900      92.221
4      40.0000      25.5300      82.0000      26.9200      54.0000      25.5000      68.0000      26.1200      97.524
4      42.0000      25.5400      84.0000      27.1000      56.0000      25.5600      70.0000      26.2000      93.636
4      44.0000      25.5000      86.0000      27.3100      58.0000      25.6000      72.0000      26.3300      85.343
4      46.0000      25.5000      88.0000      27.3900      60.0000      25.6600      74.0000      26.3600      80.151
4      48.0000      25.4500      90.0000      27.5700      62.0000      25.7400      76.0000      26.5100      73.781
4      50.0000      25.4700      92.0000      27.7400      64.0000      25.8100      78.0000      26.6300      67.768
4      52.0000      25.4700      94.0000      27.9100      66.0000      25.8900      80.0000      26.7700      60.860
4      54.0000      25.5000      96.0000      28.1000      68.0000      26.1200      82.0000      26.9200      57.870
4      56.0000      25.5600      98.0000      28.2400      70.0000      26.2000      84.0000      27.1000      61.963
4      58.0000      25.6000     100.0000      28.4000      72.0000      26.3300      86.0000      27.3100      67.165
4      60.0000      25.6600     102.0000      28.5700      74.0000      26.3600      88.0000      27.3900      69.047
4      62.0000      25.7400     104.0000      28.8200      76.0000      26.5100      90.0000      27.5700      70.777
4      64.0000      25.8100     106.0000      28.9100      78.0000      26.6300      92.0000      27.7400      73.638
4      66.0000      25.8900     108.0000      29.1200      80.0000      26.7700      94.0000      27.9100      72.396
4      68.0000      26.1200     110.0000      29.3500      82.0000      26.9200      96.0000      28.1000      69.646
4       6.0000      21.9800       0.0000      21.0800      30.0000      25.0600      36.0000      25.4700      257.83
4       8.0000      22.3500       2.0000      21.2600      32.0000      25.1900      38.0000      25.5900      237.28
4      10.0000      22.7400       4.0000      21.6900      34.0000      25.3500      40.0000      25.5300      253.92
4      12.0000      23.0400       6.0000      21.9800      36.0000      25.4700      42.0000      25.5400      294.49
4      14.0000      23.3800       8.0000      22.3500      38.0000      25.5900      44.0000      25.5000      273.74
4      16.0000      23.6500      10.0000      22.7400      40.0000      25.5300      46.0000      25.5000      224.43
4      18.0000      23.7900      12.0000      23.0400      42.0000      25.5400      48.0000      25.4500      213.05
4      20.0000      23.9600      14.0000      23.3800      44.0000      25.5000      50.0000      25.4700      219.52
4      22.0000      24.1500      16.0000      23.6500      46.0000      25.5000      52.0000      25.4700      226.80
4      24.0000      24.4100      18.0000      23.7900      48.0000      25.4500      54.0000      25.5000      188.36
4      26.0000      24.6100      20.0000      23.9600      50.0000      25.4700      56.0000      25.5600      162.70
4      28.0000      24.8300      22.0000      24.1500      52.0000      25.4700      58.0000      25.6000      142.90
4      30.0000      25.0600      24.0000      24.4100      54.0000      25.5000      60.0000      25.6600      151.92
4      32.0000      25.1900      26.0000      24.6100      56.0000      25.5600      62.0000      25.7400      154.62
4      34.0000      25.3500      28.0000      24.8300      58.0000      25.6000      64.0000      25.8100      142.27
4      36.0000      25.4700      30.0000      25.0600      60.0000      25.6600      66.0000      25.8900      121.20
4      38.0000      25.5900      32.0000      25.1900      62.0000      25.7400      68.0000      26.1200      118.51
4      40.0000      25.5300      34.0000      25.3500      64.0000      25.8100      70.0000      26.2000      127.69
4      42.0000      25.5400      36.0000      25.4700      66.0000      25.8900      72.0000      26.3300      109.45
4      44.0000      25.5000      38.0000      25.5900      68.0000      26.1200      74.0000      26.3600      81.511
4      46.0000      25.5000      40.0000      25.5300      70.0000      26.2000      76.0000      26.5100      66.712
4      48.0000      25.4500      42.0000      25.5400      72.0000      26.3300      78.0000      26.6300      60.566
4      50.0000      25.4700      44.0000      25.5000      74.0000      26.3600      80.0000      26.7700      54.186
4      52.0000      25.4700      46.0000      25.5000      76.0000      26.5100      82.0000      26.9200      46.377
4      54.0000      25.5000      48.0000      25.4500      78.0000      26.6300      84.0000      27.1000      41.523
4      56.0000      25.5600      50.0000      25.4700      80.0000      26.7700      86.0000      27.3100      41.883
4      58.0000      25.6000      52.0000      25.4700      82.0000      26.9200      88.0000      27.3900      44.340
4      60.0000      25.6600      54.0000      25.5000      84.0000      27.1000      90.0000      27.5700      46.293
4      62.0000      25.7400      56.0000      25.5600      86.0000      27.3100      92.0000      27.7400      44.842
4      64.0000      25.8100      58.0000      25.6000      88.0000      27.3900      94.0000      27.9100      40.556
4      66.0000      25.8900      60.0000      25.6600      90.0000      27.5700      96.0000      28.1000      34.878
4      68.0000      26.1200      62.0000      25.7400      92.0000      27.7400      98.0000      28.2400      27.685
4      70.0000      26.2000      64.0000      25.8100      94.0000      27.9100     100.0000      28.4000      23.745
4      72.0000      26.3300      66.0000      25.8900      96.0000      28.1000     102.0000      28.5700      22.300
4      74.0000      26.3600      68.0000      26.1200      98.0000      28.2400     104.0000      28.8200      30.305
4      76.0000      26.5100      70.0000      26.2000     100.0000      28.4000     106.0000      28.9100      41.563
4      78.0000      26.6300      72.0000      26.3300     102.0000      28.5700     108.0000      29.1200      54.276
4      80.0000      26.7700      74.0000      26.3600     104.0000      28.8200     110.0000      29.3500      61.543
4       0.0000      21.0800      42.0000      25.5400      16.0000      23.6500      26.0000      24.6100      287.13
4       2.0000      21.2600      44.0000      25.5000      18.0000      23.7900      28.0000      24.8300      287.79
4       4.0000      21.6900      46.0000      25.5000      20.0000      23.9600      30.0000      25.0600      279.09
4       6.0000      21.9800      48.0000      25.4500      22.0000      24.1500      32.0000      25.1900      251.55
4       8.0000      22.3500      50.0000      25.4700      24.0000      24.4100      34.0000      25.3500      235.17
4      10.0000      22.7400      52.0000      25.4700      26.0000      24.6100      36.0000      25.4700      204.69
4      12.0000      23.0400      54.0000      25.5000      28.0000      24.8300      38.0000      25.5900      197.67
4      14.0000      23.3800      56.0000      25.5600      30.0000      25.0600      40.0000      25.5300      204.88
4      16.0000      23.6500      58.0000      25.6000      32.0000      25.1900      42.0000      25.5400      198.08
4      18.0000      23.7900      60.0000      25.6600      34.0000      25.3500      44.0000      25.5000      198.22
4      20.0000      23.9600      62.0000      25.7400      36.0000      25.4700      46.0000      25.5000      215.03
4      22.0000      24.1500      64.0000      25.8100      38.0000      25.5900      48.0000      25.4500      214.83
4      24.0000      24.4100      66.0000      25.8900      40.0000      25.5300      50.0000      25.4700      184.01
4      26.0000      24.6100      68.0000      26.1200      42.0000      25.5400      52.0000      25.4700      157.78
4      28.0000      24.8300      70.0000      26.2000      44.0000      25.5000      54.0000      25.5000      136.83
4      30.0000      25.0600      72.0000      26.3300      46.0000      25.5000      56.0000      25.5600      120.21
4      32.0000      25.1900      74.0000      26.3600      48.0000      25.4500      58.0000      25.6000      111.75
4      34.0000      25.3500      76.0000      26.5100      50.0000      25.4700      60.0000      25.6600      101.94
4      36.0000      25.4700      78.0000      26.6300      52.0000      25.4700      62.0000      25.7400      95.194
4      38.0000      25.5900      80.0000      26.7700      54.0000      25.5000      64.0000      25.8100      99.462
4      40.0000      25.5300      82.0000      26.9200      56.0000      25.5600      66.0000      25.8900      102.69
4      42.0000      25.5400      84.0000      27.1000      58.0000      25.6000      68.0000      26.1200      97.429
4      44.0000      25.5000      86.0000      27.3100      60.0000      25.6600      70.0000      26.2000      87.106
4      46.0000      25.5000      88.0000      27.3900      62.0000      25.7400      72.0000      26.3300      76.542
4      48.0000      25.4500      90.0000      27.5700      64.0000      25.8100      74.0000      26.3600      68.507
4      50.0000      25.4700      92.0000      27.7400      66.0000      25.8900      76.0000      26.5100      58.567
4      52.0000      25.4700      94.0000      27.9100      68.0000      26.1200      78.0000      26.6300      53.142
4      54.0000      25.5000      96.0000      28.1000      70.0000      26.2000      80.0000      26.7700      54.708
4      56.0000      25.5600      98.0000      28.2400      72.0000      26.3300      82.0000      26.9200      60.655
4      58.0000      25.6000     100.0000      28.4000      74.0000      26.3600      84.0000      27.1000      67.116
4      60.0000      25.6600     102.0000      28.5700      76.0000      26.5100      86.0000      27.3100      71.791
4      62.0000      25.7400     104.0000      28.8200      78.0000      26.6300      88.0000      27.3900      73.067
4      64.0000      25.8100     106.0000      28.9100      80.0000      26.7700      90.0000      27.5700      76.320
4      66.0000      25.8900     108.0000      29.1200      82.0000      26.9200      92.0000      27.7400      78.443
4      68.0000      26.1200     110.0000      29.3500      84.0000      27.1000      94.0000      27.9100      73.829
4       8.0000      22.3500       0.0000      21.0800      32.0000      25.1900      40.0000      25.5300      269.78
4      10.0000      22.7400       2.0000      21.2600      34.0000      25.3500      42.0000      25.5400      274.96
4      12.0000      23.0400       4.0000      21.6900      36.0000      25.4700      44.0000      25.5000      292.52
4      14.0000      23.3800       6.0000      21.9800      38.0000      25.5900      46.0000      25.5000      278.63
4      16.0000      23.6500       8.0000      22.3500      40.0000      25.5300      48.0000      25.4500      227.25
4      18.0000      23.7900      10.0000      22.7400      42.0000      25.5400      50.0000      25.4700      209.60
4      20.0000      23.9600      12.0000      23.0400      44.0000      25.5000      52.0000      25.4700      205.38
4      22.0000      24.1500      14.0000      23.3800      46.0000      25.5000      54.0000      25.5000      201.54
4      24.0000      24.4100      16.0000      23.6500      48.0000      25.4500      56.0000      25.5600      186.69
4      26.0000      24.6100      18.0000      23.7900      50.0000      25.4700      58.0000      25.6000      170.59
4      28.0000      24.8300      20.0000      23.9600      52.0000      25.4700      60.0000      25.6600      159.98
4      30.0000      25.0600      22.0000      24.1500      54.0000      25.5000      62.0000      25.7400      156.29
4      32.0000      25.1900      24.0000      24.4100      56.0000      25.5600      64.0000      25.8100      156.73
4      34.0000      25.3500      26.0000      24.6100      58.0000      25.6000      66.0000      25.8900      144.73
4      36.0000      25.4700      28.0000      24.8300      60.0000      25.6600      68.0000      26.1200      120.90
4      38.0000      25.5900      30.0000      25.0600      62.0000      25.7400      70.0000      26.2000      114.38
[truncated: 1,877,174 more chars]
