# Supplementary material for: Integrated geoelectrical and geological data sets for shallow structure characterization of the southern margin of the Krzeszowice Graben (Southern Poland)
Source: Data Brief. 2019 Jun 20;25:104157. doi: 10.1016/j.dib.2019.104157 (PMC6624450; doi:10.1016/j.dib.2019.104157)
Supplement: Supplementary file 1 [file mmc1.zip › Appendix A/Field data/STG/NWG-1-DD.stg]

Advanced Geosciences, Inc. SuperSting R8-IP Resistivity meter. S/N: SS1401234 Type: 3D
Firmware version: 01.23.60E Survey period: 20170714 Records: 1323
Unit: meter
   1,USER   ,20170714,10:04:48, 1.51911E+00,   1,401, 5.72692E+01,NWG-1    , 2.00000E+00, 0.00000E+00, 0.00000E+00, 0.00000E+00, 0.00000E+00, 0.00000E+00, 4.00000E+00, 0.00000E+00, 0.00000E+00, 6.00000E+00, 0.00000E+00, 0.00000E+00,Cmd=1,HV=269,Cyk=2,MTime=0.8,Gain=1,Ch=3
   2,USER   ,20170714,10:04:48, 5.96626E-01,   0,401, 8.99691E+01,NWG-1    , 2.00000E+00, 0.00000E+00, 0.00000E+00, 0.00000E+00, 0.00000E+00, 0.00000E+00, 6.00000E+00, 0.00000E+00, 0.00000E+00, 8.00000E+00, 0.00000E+00, 0.00000E+00,Cmd=1,HV=269,Cyk=2,MTime=0.8,Gain=10,Ch=4
   3,USER   ,20170714,10:04:48, 2.90360E-01,   3,401, 1.09463E+02,NWG-1    , 2.00000E+00, 0.00000E+00, 0.00000E+00, 0.00000E+00, 0.00000E+00, 0.00000E+00, 8.00000E+00, 0.00000E+00, 0.00000E+00, 1.00000E+01, 0.00000E+00, 0.00000E+00,Cmd=1,HV=269,Cyk=2,MTime=0.8,Gain=10,Ch=5
   4,USER   ,20170714,10:04:48, 1.64514E-01,   3,401, 1.24041E+02,NWG-1    , 2.00000E+00, 0.00000E+00, 0.00000E+00, 0.00000E+00, 0.00000E+00, 0.00000E+00, 1.00000E+01, 0.00000E+00, 0.00000E+00, 1.20000E+01, 0.00000E+00, 0.00000E+00,Cmd=1,HV=269,Cyk=2,MTime=0.8,Gain=10,Ch=6
   5,USER   ,20170714,10:04:48, 8.18687E-02,   4,401, 1.08023E+02,NWG-1    , 2.00000E+00, 0.00000E+00, 0.00000E+00, 0.00000E+00, 0.00000E+00, 0.00000E+00, 1.20000E+01, 0.00000E+00, 0.00000E+00, 1.40000E+01, 0.00000E+00, 0.00000E+00,Cmd=1,HV=269,Cyk=2,MTime=0.8,Gain=20,Ch=7
   6,USER   ,20170714,10:04:48, 5.96046E-02,   4,401, 1.25834E+02,NWG-1    , 2.00000E+00, 0.00000E+00, 0.00000E+00, 0.00000E+00, 0.00000E+00, 0.00000E+00, 1.40000E+01, 0.00000E+00, 0.00000E+00, 1.60000E+01, 0.00000E+00, 0.00000E+00,Cmd=1,HV=269,Cyk=2,MTime=0.8,Gain=20,Ch=8
   7,USER   ,20170714,10:04:57, 1.79560E+00,   1,440, 6.76926E+01,NWG-1    , 4.00000E+00, 0.00000E+00, 0.00000E+00, 2.00000E+00, 0.00000E+00, 0.00000E+00, 6.00000E+00, 0.00000E+00, 0.00000E+00, 8.00000E+00, 0.00000E+00, 0.00000E+00,Cmd=2,HV=237,Cyk=2,MTime=0.8,Gain=1,Ch=3
   8,USER   ,20170714,10:04:57, 6.34742E-01,   1,440, 9.57169E+01,NWG-1    , 4.00000E+00, 0.00000E+00, 0.00000E+00, 2.00000E+00, 0.00000E+00, 0.00000E+00, 8.00000E+00, 0.00000E+00, 0.00000E+00, 1.00000E+01, 0.00000E+00, 0.00000E+00,Cmd=2,HV=237,Cyk=2,MTime=0.8,Gain=10,Ch=4
   9,USER   ,20170714,10:04:57, 2.97355E-01,   0,440, 1.12100E+02,NWG-1    , 4.00000E+00, 0.00000E+00, 0.00000E+00, 2.00000E+00, 0.00000E+00, 0.00000E+00, 1.00000E+01, 0.00000E+00, 0.00000E+00, 1.20000E+01, 0.00000E+00, 0.00000E+00,Cmd=2,HV=237,Cyk=2,MTime=0.8,Gain=10,Ch=5
  10,USER   ,20170714,10:04:57, 1.32005E-01,   1,440, 9.95294E+01,NWG-1    , 4.00000E+00, 0.00000E+00, 0.00000E+00, 2.00000E+00, 0.00000E+00, 0.00000E+00, 1.20000E+01, 0.00000E+00, 0.00000E+00, 1.40000E+01, 0.00000E+00, 0.00000E+00,Cmd=2,HV=237,Cyk=2,MTime=0.8,Gain=10,Ch=6
  11,USER   ,20170714,10:04:57, 8.98655E-02,   1,440, 1.18575E+02,NWG-1    , 4.00000E+00, 0.00000E+00, 0.00000E+00, 2.00000E+00, 0.00000E+00, 0.00000E+00, 1.40000E+01, 0.00000E+00, 0.00000E+00, 1.60000E+01, 0.00000E+00, 0.00000E+00,Cmd=2,HV=237,Cyk=2,MTime=0.8,Gain=20,Ch=7
  12,USER   ,20170714,10:04:57, 7.53642E-02,   1,440, 1.59105E+02,NWG-1    , 4.00000E+00, 0.00000E+00, 0.00000E+00, 2.00000E+00, 0.00000E+00, 0.00000E+00, 1.60000E+01, 0.00000E+00, 0.00000E+00, 1.80000E+01, 0.00000E+00, 0.00000E+00,Cmd=2,HV=237,Cyk=2,MTime=0.8,Gain=20,Ch=8
  13,USER   ,20170714,10:05:06, 1.38199E+00,   2,436, 1.04199E+02,NWG-1    , 4.00000E+00, 0.00000E+00, 0.00000E+00, 0.00000E+00, 0.00000E+00, 0.00000E+00, 8.00000E+00, 0.00000E+00, 0.00000E+00, 1.20000E+01, 0.00000E+00, 0.00000E+00,Cmd=3,HV=245,Cyk=2,MTime=0.8,Gain=5,Ch=3
  14,USER   ,20170714,10:05:06, 3.62288E-01,   3,436, 1.09263E+02,NWG-1    , 4.00000E+00, 0.00000E+00, 0.00000E+00, 0.00000E+00, 0.00000E+00, 0.00000E+00, 1.20000E+01, 0.00000E+00, 0.00000E+00, 1.60000E+01, 0.00000E+00, 0.00000E+00,Cmd=3,HV=245,Cyk=2,MTime=0.8,Gain=10,Ch=4
  15,USER   ,20170714,10:05:06, 2.12612E-01,   4,436, 1.60306E+02,NWG-1    , 4.00000E+00, 0.00000E+00, 0.00000E+00, 0.00000E+00, 0.00000E+00, 0.00000E+00, 1.60000E+01, 0.00000E+00, 0.00000E+00, 2.00000E+01, 0.00000E+00, 0.00000E+00,Cmd=3,HV=245,Cyk=2,MTime=0.8,Gain=10,Ch=5
  16,USER   ,20170714,10:05:06, 1.22105E-01,   4,436, 1.84130E+02,NWG-1    , 4.00000E+00, 0.00000E+00, 0.00000E+00, 0.00000E+00, 0.00000E+00, 0.00000E+00, 2.00000E+01, 0.00000E+00, 0.00000E+00, 2.40000E+01, 0.00000E+00, 0.00000E+00,Cmd=3,HV=245,Cyk=2,MTime=0.8,Gain=10,Ch=6
  17,USER   ,20170714,10:05:06, 8.24575E-02,   5,436, 2.17600E+02,NWG-1    , 4.00000E+00, 0.00000E+00, 0.00000E+00, 0.00000E+00, 0.00000E+00, 0.00000E+00, 2.40000E+01, 0.00000E+00, 0.00000E+00, 2.80000E+01, 0.00000E+00, 0.00000E+00,Cmd=3,HV=245,Cyk=2,MTime=0.8,Gain=20,Ch=7
  18,USER   ,20170714,10:05:06, 8.11499E-02,   6,436, 3.42639E+02,NWG-1    , 4.00000E+00, 0.00000E+00, 0.00000E+00, 0.00000E+00, 0.00000E+00, 0.00000E+00, 2.80000E+01, 0.00000E+00, 0.00000E+00, 3.20000E+01, 0.00000E+00, 0.00000E+00,Cmd=3,HV=245,Cyk=2,MTime=0.8,Gain=20,Ch=8
  19,USER   ,20170714,10:05:15, 1.92555E+00,   0,428, 7.25915E+01,NWG-1    , 6.00000E+00, 0.00000E+00, 0.00000E+00, 4.00000E+00, 0.00000E+00, 0.00000E+00, 8.00000E+00, 0.00000E+00, 0.00000E+00, 1.00000E+01, 0.00000E+00, 0.00000E+00,Cmd=4,HV=251,Cyk=2,MTime=0.8,Gain=1,Ch=3
  20,USER   ,20170714,10:05:15, 6.39808E-01,   0,428, 9.64808E+01,NWG-1    , 6.00000E+00, 0.00000E+00, 0.00000E+00, 4.00000E+00, 0.00000E+00, 0.00000E+00, 1.00000E+01, 0.00000E+00, 0.00000E+00, 1.20000E+01, 0.00000E+00, 0.00000E+00,Cmd=4,HV=251,Cyk=2,MTime=0.8,Gain=10,Ch=4
  21,USER   ,20170714,10:05:15, 2.37578E-01,   1,428, 8.95649E+01,NWG-1    , 6.00000E+00, 0.00000E+00, 0.00000E+00, 4.00000E+00, 0.00000E+00, 0.00000E+00, 1.20000E+01, 0.00000E+00, 0.00000E+00, 1.40000E+01, 0.00000E+00, 0.00000E+00,Cmd=4,HV=251,Cyk=2,MTime=0.8,Gain=10,Ch=5
  22,USER   ,20170714,10:05:15, 1.47044E-01,   1,428, 1.10868E+02,NWG-1    , 6.00000E+00, 0.00000E+00, 0.00000E+00, 4.00000E+00, 0.00000E+00, 0.00000E+00, 1.40000E+01, 0.00000E+00, 0.00000E+00, 1.60000E+01, 0.00000E+00, 0.00000E+00,Cmd=4,HV=251,Cyk=2,MTime=0.8,Gain=10,Ch=6
  23,USER   ,20170714,10:05:15, 1.15357E-01,   2,428, 1.52211E+02,NWG-1    , 6.00000E+00, 0.00000E+00, 0.00000E+00, 4.00000E+00, 0.00000E+00, 0.00000E+00, 1.60000E+01, 0.00000E+00, 0.00000E+00, 1.80000E+01, 0.00000E+00, 0.00000E+00,Cmd=4,HV=251,Cyk=2,MTime=0.8,Gain=20,Ch=7
  24,USER   ,20170714,10:05:15, 7.16017E-02,   3,428, 1.51162E+02,NWG-1    , 6.00000E+00, 0.00000E+00, 0.00000E+00, 4.00000E+00, 0.00000E+00, 0.00000E+00, 1.80000E+01, 0.00000E+00, 0.00000E+00, 2.00000E+01, 0.00000E+00, 0.00000E+00,Cmd=4,HV=251,Cyk=2,MTime=0.8,Gain=20,Ch=8
  25,USER   ,20170714,10:05:24, 1.30498E+00,   1,397, 9.83932E+01,NWG-1    , 6.00000E+00, 0.00000E+00, 0.00000E+00, 2.00000E+00, 0.00000E+00, 0.00000E+00, 1.00000E+01, 0.00000E+00, 0.00000E+00, 1.40000E+01, 0.00000E+00, 0.00000E+00,Cmd=5,HV=280,Cyk=2,MTime=0.8,Gain=1,Ch=3
  26,USER   ,20170714,10:05:24, 4.27283E-01,   2,397, 1.28865E+02,NWG-1    , 6.00000E+00, 0.00000E+00, 0.00000E+00, 2.00000E+00, 0.00000E+00, 0.00000E+00, 1.40000E+01, 0.00000E+00, 0.00000E+00, 1.80000E+01, 0.00000E+00, 0.00000E+00,Cmd=5,HV=280,Cyk=2,MTime=0.8,Gain=10,Ch=4
  27,USER   ,20170714,10:05:24, 2.09471E-01,   2,397, 1.57937E+02,NWG-1    , 6.00000E+00, 0.00000E+00, 0.00000E+00, 2.00000E+00, 0.00000E+00, 0.00000E+00, 1.80000E+01, 0.00000E+00, 0.00000E+00, 2.20000E+01, 0.00000E+00, 0.00000E+00,Cmd=5,HV=280,Cyk=2,MTime=0.8,Gain=10,Ch=5
  28,USER   ,20170714,10:05:24, 1.36564E-01,   3,397, 2.05933E+02,NWG-1    , 6.00000E+00, 0.00000E+00, 0.00000E+00, 2.00000E+00, 0.00000E+00, 0.00000E+00, 2.20000E+01, 0.00000E+00, 0.00000E+00, 2.60000E+01, 0.00000E+00, 0.00000E+00,Cmd=5,HV=280,Cyk=2,MTime=0.8,Gain=10,Ch=6
  29,USER   ,20170714,10:05:24, 1.03143E-01,   4,397, 2.72189E+02,NWG-1    , 6.00000E+00, 0.00000E+00, 0.00000E+00, 2.00000E+00, 0.00000E+00, 0.00000E+00, 2.60000E+01, 0.00000E+00, 0.00000E+00, 3.00000E+01, 0.00000E+00, 0.00000E+00,Cmd=5,HV=280,Cyk=2,MTime=0.8,Gain=20,Ch=7
  30,USER   ,20170714,10:05:24, 7.56264E-02,   8,397, 3.19318E+02,NWG-1    , 6.00000E+00, 0.00000E+00, 0.00000E+00, 2.00000E+00, 0.00000E+00, 0.00000E+00, 3.00000E+01, 0.00000E+00, 0.00000E+00, 3.40000E+01, 0.00000E+00, 0.00000E+00,Cmd=5,HV=280,Cyk=2,MTime=0.8,Gain=20,Ch=8
  31,USER   ,20170714,10:05:33, 9.87108E-01,   3,388, 1.11639E+02,NWG-1    , 6.00000E+00, 0.00000E+00, 0.00000E+00, 0.00000E+00, 0.00000E+00, 0.00000E+00, 1.20000E+01, 0.00000E+00, 0.00000E+00, 1.80000E+01, 0.00000E+00, 0.00000E+00,Cmd=6,HV=280,Cyk=2,MTime=0.8,Gain=10,Ch=3
  32,USER   ,20170714,10:05:33, 3.74291E-01,   0,388, 1.69325E+02,NWG-1    , 6.00000E+00, 0.00000E+00, 0.00000E+00, 0.00000E+00, 0.00000E+00, 0.00000E+00, 1.80000E+01, 0.00000E+00, 0.00000E+00, 2.40000E+01, 0.00000E+00, 0.00000E+00,Cmd=6,HV=280,Cyk=2,MTime=0.8,Gain=10,Ch=4
  33,USER   ,20170714,10:05:33, 2.19927E-01,   1,388, 2.48731E+02,NWG-1    , 6.00000E+00, 0.00000E+00, 0.00000E+00, 0.00000E+00, 0.00000E+00, 0.00000E+00, 2.40000E+01, 0.00000E+00, 0.00000E+00, 3.00000E+01, 0.00000E+00, 0.00000E+00,Cmd=6,HV=280,Cyk=2,MTime=0.8,Gain=10,Ch=5
  34,USER   ,20170714,10:05:33, 1.30105E-01,   1,388, 2.94290E+02,NWG-1    , 6.00000E+00, 0.00000E+00, 0.00000E+00, 0.00000E+00, 0.00000E+00, 0.00000E+00, 3.00000E+01, 0.00000E+00, 0.00000E+00, 3.60000E+01, 0.00000E+00, 0.00000E+00,Cmd=6,HV=280,Cyk=2,MTime=0.8,Gain=20,Ch=6
  35,USER   ,20170714,10:05:33, 6.89002E-02,   1,388, 2.72735E+02,NWG-1    , 6.00000E+00, 0.00000E+00, 0.00000E+00, 0.00000E+00, 0.00000E+00, 0.00000E+00, 3.60000E+01, 0.00000E+00, 0.00000E+00, 4.20000E+01, 0.00000E+00, 0.00000E+00,Cmd=6,HV=280,Cyk=2,MTime=0.8,Gain=20,Ch=7
  36,USER   ,20170714,10:05:33, 3.91408E-02,   2,388, 2.47897E+02,NWG-1    , 6.00000E+00, 0.00000E+00, 0.00000E+00, 0.00000E+00, 0.00000E+00, 0.00000E+00, 4.20000E+01, 0.00000E+00, 0.00000E+00, 4.80000E+01, 0.00000E+00, 0.00000E+00,Cmd=6,HV=280,Cyk=2,MTime=0.8,Gain=50,Ch=8
  37,USER   ,20170714,10:05:42, 2.34408E+00,   0,349, 8.83699E+01,NWG-1    , 8.00000E+00, 0.00000E+00, 0.00000E+00, 6.00000E+00, 0.00000E+00, 0.00000E+00, 1.00000E+01, 0.00000E+00, 0.00000E+00, 1.20000E+01, 0.00000E+00, 0.00000E+00,Cmd=7,HV=318,Cyk=2,MTime=0.8,Gain=1,Ch=3
  38,USER   ,20170714,10:05:42, 6.30016E-01,   0,349, 9.50042E+01,NWG-1    , 8.00000E+00, 0.00000E+00, 0.00000E+00, 6.00000E+00, 0.00000E+00, 0.00000E+00, 1.20000E+01, 0.00000E+00, 0.00000E+00, 1.40000E+01, 0.00000E+00, 0.00000E+00,Cmd=7,HV=318,Cyk=2,MTime=0.8,Gain=10,Ch=4
  39,USER   ,20170714,10:05:42, 3.36697E-01,   0,349, 1.26932E+02,NWG-1    , 8.00000E+00, 0.00000E+00, 0.00000E+00, 6.00000E+00, 0.00000E+00, 0.00000E+00, 1.40000E+01, 0.00000E+00, 0.00000E+00, 1.60000E+01, 0.00000E+00, 0.00000E+00,Cmd=7,HV=318,Cyk=2,MTime=0.8,Gain=10,Ch=5
  40,USER   ,20170714,10:05:42, 2.41800E-01,   1,349, 1.82313E+02,NWG-1    , 8.00000E+00, 0.00000E+00, 0.00000E+00, 6.00000E+00, 0.00000E+00, 0.00000E+00, 1.60000E+01, 0.00000E+00, 0.00000E+00, 1.80000E+01, 0.00000E+00, 0.00000E+00,Cmd=7,HV=318,Cyk=2,MTime=0.8,Gain=10,Ch=6
  41,USER   ,20170714,10:05:42, 1.40555E-01,   2,349, 1.85457E+02,NWG-1    , 8.00000E+00, 0.00000E+00, 0.00000E+00, 6.00000E+00, 0.00000E+00, 0.00000E+00, 1.80000E+01, 0.00000E+00, 0.00000E+00, 2.00000E+01, 0.00000E+00, 0.00000E+00,Cmd=7,HV=318,Cyk=2,MTime=0.8,Gain=20,Ch=7
  42,USER   ,20170714,10:05:42, 9.61931E-02,   1,349, 2.03078E+02,NWG-1    , 8.00000E+00, 0.00000E+00, 0.00000E+00, 6.00000E+00, 0.00000E+00, 0.00000E+00, 2.00000E+01, 0.00000E+00, 0.00000E+00, 2.20000E+01, 0.00000E+00, 0.00000E+00,Cmd=7,HV=318,Cyk=2,MTime=0.8,Gain=20,Ch=8
  43,USER   ,20170714,10:05:51, 1.34991E+00,   0,383, 1.01780E+02,NWG-1    , 8.00000E+00, 0.00000E+00, 0.00000E+00, 4.00000E+00, 0.00000E+00, 0.00000E+00, 1.20000E+01, 0.00000E+00, 0.00000E+00, 1.60000E+01, 0.00000E+00, 0.00000E+00,Cmd=8,HV=291,Cyk=2,MTime=0.8,Gain=1,Ch=3
  44,USER   ,20170714,10:05:51, 5.68799E-01,   0,383, 1.71546E+02,NWG-1    , 8.00000E+00, 0.00000E+00, 0.00000E+00, 4.00000E+00, 0.00000E+00, 0.00000E+00, 1.60000E+01, 0.00000E+00, 0.00000E+00, 2.00000E+01, 0.00000E+00, 0.00000E+00,Cmd=8,HV=291,Cyk=2,MTime=0.8,Gain=5,Ch=4
  45,USER   ,20170714,10:05:51, 2.69062E-01,   2,383, 2.02868E+02,NWG-1    , 8.00000E+00, 0.00000E+00, 0.00000E+00, 4.00000E+00, 0.00000E+00, 0.00000E+00, 2.00000E+01, 0.00000E+00, 0.00000E+00, 2.40000E+01, 0.00000E+00, 0.00000E+00,Cmd=8,HV=291,Cyk=2,MTime=0.8,Gain=10,Ch=5
  46,USER   ,20170714,10:05:51, 1.64871E-01,   0,383, 2.48619E+02,NWG-1    , 8.00000E+00, 0.00000E+00, 0.00000E+00, 4.00000E+00, 0.00000E+00, 0.00000E+00, 2.40000E+01, 0.00000E+00, 0.00000E+00, 2.80000E+01, 0.00000E+00, 0.00000E+00,Cmd=8,HV=291,Cyk=2,MTime=0.8,Gain=10,Ch=6
  47,USER   ,20170714,10:05:51, 1.54125E-01,   0,383, 4.06726E+02,NWG-1    , 8.00000E+00, 0.00000E+00, 0.00000E+00, 4.00000E+00, 0.00000E+00, 0.00000E+00, 2.80000E+01, 0.00000E+00, 0.00000E+00, 3.20000E+01, 0.00000E+00, 0.00000E+00,Cmd=8,HV=291,Cyk=2,MTime=0.8,Gain=10,Ch=7
  48,USER   ,20170714,10:05:51, 7.32378E-02,   2,383, 3.09232E+02,NWG-1    , 8.00000E+00, 0.00000E+00, 0.00000E+00, 4.00000E+00, 0.00000E+00, 0.00000E+00, 3.20000E+01, 0.00000E+00, 0.00000E+00, 3.60000E+01, 0.00000E+00, 0.00000E+00,Cmd=8,HV=291,Cyk=2,MTime=0.8,Gain=20,Ch=8
  49,USER   ,20170714,10:06:00, 1.26403E+00,   0,353, 1.42958E+02,NWG-1    , 8.00000E+00, 0.00000E+00, 0.00000E+00, 2.00000E+00, 0.00000E+00, 0.00000E+00, 1.40000E+01, 0.00000E+00, 0.00000E+00, 2.00000E+01, 0.00000E+00, 0.00000E+00,Cmd=9,HV=304,Cyk=2,MTime=0.8,Gain=1,Ch=3
  50,USER   ,20170714,10:06:00, 4.57017E-01,   0,353, 2.06750E+02,NWG-1    , 8.00000E+00, 0.00000E+00, 0.00000E+00, 2.00000E+00, 0.00000E+00, 0.00000E+00, 2.00000E+01, 0.00000E+00, 0.00000E+00, 2.60000E+01, 0.00000E+00, 0.00000E+00,Cmd=9,HV=304,Cyk=2,MTime=0.8,Gain=10,Ch=4
  51,USER   ,20170714,10:06:00, 2.89643E-01,   0,353, 3.27579E+02,NWG-1    , 8.00000E+00, 0.00000E+00, 0.00000E+00, 2.00000E+00, 0.00000E+00, 0.00000E+00, 2.60000E+01, 0.00000E+00, 0.00000E+00, 3.20000E+01, 0.00000E+00, 0.00000E+00,Cmd=9,HV=304,Cyk=2,MTime=0.8,Gain=10,Ch=5
  52,USER   ,20170714,10:06:00, 1.32354E-01,   2,353, 2.99377E+02,NWG-1    , 8.00000E+00, 0.00000E+00, 0.00000E+00, 2.00000E+00, 0.00000E+00, 0.00000E+00, 3.20000E+01, 0.00000E+00, 0.00000E+00, 3.80000E+01, 0.00000E+00, 0.00000E+00,Cmd=9,HV=304,Cyk=2,MTime=0.8,Gain=20,Ch=6
  53,USER   ,20170714,10:06:00, 7.43561E-02,   2,353, 2.94332E+02,NWG-1    , 8.00000E+00, 0.00000E+00, 0.00000E+00, 2.00000E+00, 0.00000E+00, 0.00000E+00, 3.80000E+01, 0.00000E+00, 0.00000E+00, 4.40000E+01, 0.00000E+00, 0.00000E+00,Cmd=9,HV=304,Cyk=2,MTime=0.8,Gain=20,Ch=7
  54,USER   ,20170714,10:06:00, 4.74487E-02,   2,353, 3.00514E+02,NWG-1    , 8.00000E+00, 0.00000E+00, 0.00000E+00, 2.00000E+00, 0.00000E+00, 0.00000E+00, 4.40000E+01, 0.00000E+00, 0.00000E+00, 5.00000E+01, 0.00000E+00, 0.00000E+00,Cmd=9,HV=304,Cyk=2,MTime=0.8,Gain=50,Ch=8
  55,USER   ,20170714,10:06:09, 1.16861E+00,   5,357, 1.76223E+02,NWG-1    , 8.00000E+00, 0.00000E+00, 0.00000E+00, 0.00000E+00, 0.00000E+00, 0.00000E+00, 1.60000E+01, 0.00000E+00, 0.00000E+00, 2.40000E+01, 0.00000E+00, 0.00000E+00,Cmd=10,HV=318,Cyk=2,MTime=0.8,Gain=5,Ch=3
  56,USER   ,20170714,10:06:09, 4.83879E-01,   2,357, 2.91869E+02,NWG-1    , 8.00000E+00, 0.00000E+00, 0.00000E+00, 0.00000E+00, 0.00000E+00, 0.00000E+00, 2.40000E+01, 0.00000E+00, 0.00000E+00, 3.20000E+01, 0.00000E+00, 0.00000E+00,Cmd=10,HV=318,Cyk=2,MTime=0.8,Gain=10,Ch=4
  57,USER   ,20170714,10:06:09, 1.95440E-01,   3,357, 2.94717E+02,NWG-1    , 8.00000E+00, 0.00000E+00, 0.00000E+00, 0.00000E+00, 0.00000E+00, 0.00000E+00, 3.20000E+01, 0.00000E+00, 0.00000E+00, 4.00000E+01, 0.00000E+00, 0.00000E+00,Cmd=10,HV=318,Cyk=2,MTime=0.8,Gain=10,Ch=5
  58,USER   ,20170714,10:06:09, 9.61756E-02,   1,357, 2.90059E+02,NWG-1    , 8.00000E+00, 0.00000E+00, 0.00000E+00, 0.00000E+00, 0.00000E+00, 0.00000E+00, 4.00000E+01, 0.00000E+00, 0.00000E+00, 4.80000E+01, 0.00000E+00, 0.00000E+00,Cmd=10,HV=318,Cyk=2,MTime=0.8,Gain=20,Ch=6
  59,USER   ,20170714,10:06:09, 4.10674E-02,   3,357, 2.16748E+02,NWG-1    , 8.00000E+00, 0.00000E+00, 0.00000E+00, 0.00000E+00, 0.00000E+00, 0.00000E+00, 4.80000E+01, 0.00000E+00, 0.00000E+00, 5.60000E+01, 0.00000E+00, 0.00000E+00,Cmd=10,HV=318,Cyk=2,MTime=0.8,Gain=50,Ch=7
  60,USER   ,20170714,10:06:09, 2.26579E-02,   4,357, 1.91337E+02,NWG-1    , 8.00000E+00, 0.00000E+00, 0.00000E+00, 0.00000E+00, 0.00000E+00, 0.00000E+00, 5.60000E+01, 0.00000E+00, 0.00000E+00, 6.40000E+01, 0.00000E+00, 0.00000E+00,Cmd=10,HV=318,Cyk=2,MTime=0.8,Gain=100,Ch=8
  61,USER   ,20170714,10:06:18, 2.14459E+00,   0,337, 8.08492E+01,NWG-1    , 1.00000E+01, 0.00000E+00, 0.00000E+00, 8.00000E+00, 0.00000E+00, 0.00000E+00, 1.20000E+01, 0.00000E+00, 0.00000E+00, 1.40000E+01, 0.00000E+00, 0.00000E+00,Cmd=11,HV=318,Cyk=2,MTime=0.8,Gain=1,Ch=3
  62,USER   ,20170714,10:06:18, 8.52089E-01,   1,337, 1.28492E+02,NWG-1    , 1.00000E+01, 0.00000E+00, 0.00000E+00, 8.00000E+00, 0.00000E+00, 0.00000E+00, 1.40000E+01, 0.00000E+00, 0.00000E+00, 1.60000E+01, 0.00000E+00, 0.00000E+00,Cmd=11,HV=318,Cyk=2,MTime=0.8,Gain=10,Ch=4
  63,USER   ,20170714,10:06:18, 5.33600E-01,   0,337, 2.01162E+02,NWG-1    , 1.00000E+01, 0.00000E+00, 0.00000E+00, 8.00000E+00, 0.00000E+00, 0.00000E+00, 1.60000E+01, 0.00000E+00, 0.00000E+00, 1.80000E+01, 0.00000E+00, 0.00000E+00,Cmd=11,HV=318,Cyk=2,MTime=0.8,Gain=10,Ch=5
  64,USER   ,20170714,10:06:18, 2.76197E-01,   1,337, 2.08247E+02,NWG-1    , 1.00000E+01, 0.00000E+00, 0.00000E+00, 8.00000E+00, 0.00000E+00, 0.00000E+00, 1.80000E+01, 0.00000E+00, 0.00000E+00, 2.00000E+01, 0.00000E+00, 0.00000E+00,Cmd=11,HV=318,Cyk=2,MTime=0.8,Gain=10,Ch=6
  65,USER   ,20170714,10:06:18, 1.78256E-01,   1,337, 2.35203E+02,NWG-1    , 1.00000E+01, 0.00000E+00, 0.00000E+00, 8.00000E+00, 0.00000E+00, 0.00000E+00, 2.00000E+01, 0.00000E+00, 0.00000E+00, 2.20000E+01, 0.00000E+00, 0.00000E+00,Cmd=11,HV=318,Cyk=2,MTime=0.8,Gain=10,Ch=7
  66,USER   ,20170714,10:06:18, 1.37707E-01,   1,337, 2.90720E+02,NWG-1    , 1.00000E+01, 0.00000E+00, 0.00000E+00, 8.00000E+00, 0.00000E+00, 0.00000E+00, 2.20000E+01, 0.00000E+00, 0.00000E+00, 2.40000E+01, 0.00000E+00, 0.00000E+00,Cmd=11,HV=318,Cyk=2,MTime=0.8,Gain=20,Ch=8
  67,USER   ,20170714,10:06:27, 1.95945E+00,   2,372, 1.47739E+02,NWG-1    , 1.00000E+01, 0.00000E+00, 0.00000E+00, 6.00000E+00, 0.00000E+00, 0.00000E+00, 1.40000E+01, 0.00000E+00, 0.00000E+00, 1.80000E+01, 0.00000E+00, 0.00000E+00,Cmd=12,HV=304,Cyk=2,MTime=0.8,Gain=1,Ch=3
  68,USER   ,20170714,10:06:27, 6.83791E-01,   3,372, 2.06226E+02,NWG-1    , 1.00000E+01, 0.00000E+00, 0.00000E+00, 6.00000E+00, 0.00000E+00, 0.00000E+00, 1.80000E+01, 0.00000E+00, 0.00000E+00, 2.20000E+01, 0.00000E+00, 0.00000E+00,Cmd=12,HV=304,Cyk=2,MTime=0.8,Gain=10,Ch=4
  69,USER   ,20170714,10:06:27, 3.75506E-01,   0,372, 2.83125E+02,NWG-1    , 1.00000E+01, 0.00000E+00, 0.00000E+00, 6.00000E+00, 0.00000E+00, 0.00000E+00, 2.20000E+01, 0.00000E+00, 0.00000E+00, 2.60000E+01, 0.00000E+00, 0.00000E+00,Cmd=12,HV=304,Cyk=2,MTime=0.8,Gain=10,Ch=5
  70,USER   ,20170714,10:06:27, 2.72058E-01,   3,372, 4.10254E+02,NWG-1    , 1.00000E+01, 0.00000E+00, 0.00000E+00, 6.00000E+00, 0.00000E+00, 0.00000E+00, 2.60000E+01, 0.00000E+00, 0.00000E+00, 3.00000E+01, 0.00000E+00, 0.00000E+00,Cmd=12,HV=304,Cyk=2,MTime=0.8,Gain=10,Ch=6
  71,USER   ,20170714,10:06:27, 1.86082E-01,   3,372, 4.91060E+02,NWG-1    , 1.00000E+01, 0.00000E+00, 0.00000E+00, 6.00000E+00, 0.00000E+00, 0.00000E+00, 3.00000E+01, 0.00000E+00, 0.00000E+00, 3.40000E+01, 0.00000E+00, 0.00000E+00,Cmd=12,HV=304,Cyk=2,MTime=0.8,Gain=10,Ch=7
  72,USER   ,20170714,10:06:27, 9.49712E-02,   3,372, 4.00997E+02,NWG-1    , 1.00000E+01, 0.00000E+00, 0.00000E+00, 6.00000E+00, 0.00000E+00, 0.00000E+00, 3.40000E+01, 0.00000E+00, 0.00000E+00, 3.80000E+01, 0.00000E+00, 0.00000E+00,Cmd=12,HV=304,Cyk=2,MTime=0.8,Gain=20,Ch=8
  73,USER   ,20170714,10:06:36, 1.67365E+00,   2,412, 1.89285E+02,NWG-1    , 1.00000E+01, 0.00000E+00, 0.00000E+00, 4.00000E+00, 0.00000E+00, 0.00000E+00, 1.60000E+01, 0.00000E+00, 0.00000E+00, 2.20000E+01, 0.00000E+00, 0.00000E+00,Cmd=13,HV=269,Cyk=2,MTime=0.8,Gain=5,Ch=3
  74,USER   ,20170714,10:06:36, 6.04287E-01,   0,412, 2.73373E+02,NWG-1    , 1.00000E+01, 0.00000E+00, 0.00000E+00, 4.00000E+00, 0.00000E+00, 0.00000E+00, 2.20000E+01, 0.00000E+00, 0.00000E+00, 2.80000E+01, 0.00000E+00, 0.00000E+00,Cmd=13,HV=269,Cyk=2,MTime=0.8,Gain=10,Ch=4
  75,USER   ,20170714,10:06:36, 4.11449E-01,   1,412, 4.65338E+02,NWG-1    , 1.00000E+01, 0.00000E+00, 0.00000E+00, 4.00000E+00, 0.00000E+00, 0.00000E+00, 2.80000E+01, 0.00000E+00, 0.00000E+00, 3.40000E+01, 0.00000E+00, 0.00000E+00,Cmd=13,HV=269,Cyk=2,MTime=0.8,Gain=10,Ch=5
  76,USER   ,20170714,10:06:36, 1.64867E-01,   1,412, 3.72921E+02,NWG-1    , 1.00000E+01, 0.00000E+00, 0.00000E+00, 4.00000E+00, 0.00000E+00, 0.00000E+00, 3.40000E+01, 0.00000E+00, 0.00000E+00, 4.00000E+01, 0.00000E+00, 0.00000E+00,Cmd=13,HV=269,Cyk=2,MTime=0.8,Gain=10,Ch=6
  77,USER   ,20170714,10:06:36, 9.52180E-02,   0,412, 3.76912E+02,NWG-1    , 1.00000E+01, 0.00000E+00, 0.00000E+00, 4.00000E+00, 0.00000E+00, 0.00000E+00, 4.00000E+01, 0.00000E+00, 0.00000E+00, 4.60000E+01, 0.00000E+00, 0.00000E+00,Cmd=13,HV=269,Cyk=2,MTime=0.8,Gain=20,Ch=7
  78,USER   ,20170714,10:06:36, 5.45452E-02,   1,412, 3.45459E+02,NWG-1    , 1.00000E+01, 0.00000E+00, 0.00000E+00, 4.00000E+00, 0.00000E+00, 0.00000E+00, 4.60000E+01, 0.00000E+00, 0.00000E+00, 5.20000E+01, 0.00000E+00, 0.00000E+00,Cmd=13,HV=269,Cyk=2,MTime=0.8,Gain=20,Ch=8
  79,USER   ,20170714,10:06:45, 1.39515E+00,   8,380, 2.10384E+02,NWG-1    , 1.00000E+01, 0.00000E+00, 0.00000E+00, 2.00000E+00, 0.00000E+00, 0.00000E+00, 1.80000E+01, 0.00000E+00, 0.00000E+00, 2.60000E+01, 0.00000E+00, 0.00000E+00,Cmd=14,HV=291,Cyk=2,MTime=0.8,Gain=1,Ch=3
  80,USER   ,20170714,10:06:45, 6.38462E-01,   9,380, 3.85111E+02,NWG-1    , 1.00000E+01, 0.00000E+00, 0.00000E+00, 2.00000E+00, 0.00000E+00, 0.00000E+00, 2.60000E+01, 0.00000E+00, 0.00000E+00, 3.40000E+01, 0.00000E+00, 0.00000E+00,Cmd=14,HV=291,Cyk=2,MTime=0.8,Gain=10,Ch=4
  81,USER   ,20170714,10:06:45, 2.32001E-01,   7,380, 3.49849E+02,NWG-1    , 1.00000E+01, 0.00000E+00, 0.00000E+00, 2.00000E+00, 0.00000E+00, 0.00000E+00, 3.40000E+01, 0.00000E+00, 0.00000E+00, 4.20000E+01, 0.00000E+00, 0.00000E+00,Cmd=14,HV=291,Cyk=2,MTime=0.8,Gain=10,Ch=5
  82,USER   ,20170714,10:06:45, 1.16131E-01,   7,380, 3.50244E+02,NWG-1    , 1.00000E+01, 0.00000E+00, 0.00000E+00, 2.00000E+00, 0.00000E+00, 0.00000E+00, 4.20000E+01, 0.00000E+00, 0.00000E+00, 5.00000E+01, 0.00000E+00, 0.00000E+00,Cmd=14,HV=291,Cyk=2,MTime=0.8,Gain=20,Ch=6
  83,USER   ,20170714,10:06:45, 4.51662E-02,   7,380, 2.38381E+02,NWG-1    , 1.00000E+01, 0.00000E+00, 0.00000E+00, 2.00000E+00, 0.00000E+00, 0.00000E+00, 5.00000E+01, 0.00000E+00, 0.00000E+00, 5.80000E+01, 0.00000E+00, 0.00000E+00,Cmd=14,HV=291,Cyk=2,MTime=0.8,Gain=50,Ch=7
  84,USER   ,20170714,10:06:45, 3.10270E-02,   6,380, 2.62011E+02,NWG-1    , 1.00000E+01, 0.00000E+00, 0.00000E+00, 2.00000E+00, 0.00000E+00, 0.00000E+00, 5.80000E+01, 0.00000E+00, 0.00000E+00, 6.60000E+01, 0.00000E+00, 0.00000E+00,Cmd=14,HV=291,Cyk=2,MTime=0.8,Gain=50,Ch=8
  85,USER   ,20170714,10:06:55, 1.35349E+00,   2,380, 2.55126E+02,NWG-1    , 1.00000E+01, 0.00000E+00, 0.00000E+00, 0.00000E+00, 0.00000E+00, 0.00000E+00, 2.00000E+01, 0.00000E+00, 0.00000E+00, 3.00000E+01, 0.00000E+00, 0.00000E+00,Cmd=15,HV=304,Cyk=2,MTime=0.8,Gain=1,Ch=3
  86,USER   ,20170714,10:06:55, 4.99968E-01,   8,380, 3.76967E+02,NWG-1    , 1.00000E+01, 0.00000E+00, 0.00000E+00, 0.00000E+00, 0.00000E+00, 0.00000E+00, 3.00000E+01, 0.00000E+00, 0.00000E+00, 4.00000E+01, 0.00000E+00, 0.00000E+00,Cmd=15,HV=304,Cyk=2,MTime=0.8,Gain=10,Ch=4
  87,USER   ,20170714,10:06:55, 1.78644E-01,   6,380, 3.36735E+02,NWG-1    , 1.00000E+01, 0.00000E+00, 0.00000E+00, 0.00000E+00, 0.00000E+00, 0.00000E+00, 4.00000E+01, 0.00000E+00, 0.00000E+00, 5.00000E+01, 0.00000E+00, 0.00000E+00,Cmd=15,HV=304,Cyk=2,MTime=0.8,Gain=10,Ch=5
  88,USER   ,20170714,10:06:55, 5.94077E-02,   6,380, 2.23962E+02,NWG-1    , 1.00000E+01, 0.00000E+00, 0.00000E+00, 0.00000E+00, 0.00000E+00, 0.00000E+00, 5.00000E+01, 0.00000E+00, 0.00000E+00, 6.00000E+01, 0.00000E+00, 0.00000E+00,Cmd=15,HV=304,Cyk=2,MTime=0.8,Gain=50,Ch=6
  89,USER   ,20170714,10:06:55, 4.95110E-02,   5,380, 3.26641E+02,NWG-1    , 1.00000E+01, 0.00000E+00, 0.00000E+00, 0.00000E+00, 0.00000E+00, 0.00000E+00, 6.00000E+01, 0.00000E+00, 0.00000E+00, 7.00000E+01, 0.00000E+00, 0.00000E+00,Cmd=15,HV=304,Cyk=2,MTime=0.8,Gain=50,Ch=7
  90,USER   ,20170714,10:06:55, 4.77376E-02,   4,380, 5.03906E+02,NWG-1    , 1.00000E+01, 0.00000E+00, 0.00000E+00, 0.00000E+00, 0.00000E+00, 0.00000E+00, 7.00000E+01, 0.00000E+00, 0.00000E+00, 8.00000E+01, 0.00000E+00, 0.00000E+00,Cmd=15,HV=304,Cyk=2,MTime=0.8,Gain=50,Ch=8
  91,USER   ,20170714,10:07:04, 2.28196E+00,   0,380, 8.60279E+01,NWG-1    , 1.20000E+01, 0.00000E+00, 0.00000E+00, 1.00000E+01, 0.00000E+00, 0.00000E+00, 1.40000E+01, 0.00000E+00, 0.00000E+00, 1.60000E+01, 0.00000E+00, 0.00000E+00,Cmd=16,HV=291,Cyk=2,MTime=0.8,Gain=1,Ch=3
  92,USER   ,20170714,10:07:04, 1.11460E+00,   0,380, 1.68078E+02,NWG-1    , 1.20000E+01, 0.00000E+00, 0.00000E+00, 1.00000E+01, 0.00000E+00, 0.00000E+00, 1.60000E+01, 0.00000E+00, 0.00000E+00, 1.80000E+01, 0.00000E+00, 0.00000E+00,Cmd=16,HV=291,Cyk=2,MTime=0.8,Gain=5,Ch=4
  93,USER   ,20170714,10:07:04, 4.72186E-01,   1,380, 1.78010E+02,NWG-1    , 1.20000E+01, 0.00000E+00, 0.00000E+00, 1.00000E+01, 0.00000E+00, 0.00000E+00, 1.80000E+01, 0.00000E+00, 0.00000E+00, 2.00000E+01, 0.00000E+00, 0.00000E+00,Cmd=16,HV=291,Cyk=2,MTime=0.8,Gain=10,Ch=5
  94,USER   ,20170714,10:07:04, 2.79887E-01,   0,380, 2.11030E+02,NWG-1    , 1.20000E+01, 0.00000E+00, 0.00000E+00, 1.00000E+01, 0.00000E+00, 0.00000E+00, 2.00000E+01, 0.00000E+00, 0.00000E+00, 2.20000E+01, 0.00000E+00, 0.00000E+00,Cmd=16,HV=291,Cyk=2,MTime=0.8,Gain=10,Ch=6
  95,USER   ,20170714,10:07:04, 2.04443E-01,   2,380, 2.69756E+02,NWG-1    , 1.20000E+01, 0.00000E+00, 0.00000E+00, 1.00000E+01, 0.00000E+00, 0.00000E+00, 2.20000E+01, 0.00000E+00, 0.00000E+00, 2.40000E+01, 0.00000E+00, 0.00000E+00,Cmd=16,HV=291,Cyk=2,MTime=0.8,Gain=10,Ch=7
  96,USER   ,20170714,10:07:04, 1.44882E-01,   2,380, 3.05867E+02,NWG-1    , 1.20000E+01, 0.00000E+00, 0.00000E+00, 1.00000E+01, 0.00000E+00, 0.00000E+00, 2.40000E+01, 0.00000E+00, 0.00000E+00, 2.60000E+01, 0.00000E+00, 0.00000E+00,Cmd=16,HV=291,Cyk=2,MTime=0.8,Gain=20,Ch=8
  97,USER   ,20170714,10:07:13, 2.41242E+00,   0,355, 1.81892E+02,NWG-1    , 1.20000E+01, 0.00000E+00, 0.00000E+00, 8.00000E+00, 0.00000E+00, 0.00000E+00, 1.60000E+01, 0.00000E+00, 0.00000E+00, 2.00000E+01, 0.00000E+00, 0.00000E+00,Cmd=17,HV=318,Cyk=2,MTime=0.8,Gain=2,Ch=3
  98,USER   ,20170714,10:07:13, 8.08573E-01,   1,355, 2.43860E+02,NWG-1    , 1.20000E+01, 0.00000E+00, 0.00000E+00, 8.00000E+00, 0.00000E+00, 0.00000E+00, 2.00000E+01, 0.00000E+00, 0.00000E+00, 2.40000E+01, 0.00000E+00, 0.00000E+00,Cmd=17,HV=318,Cyk=2,MTime=0.8,Gain=10,Ch=4
  99,USER   ,20170714,10:07:13, 4.31544E-01,   1,355, 3.25376E+02,NWG-1    , 1.20000E+01, 0.00000E+00, 0.00000E+00, 8.00000E+00, 0.00000E+00, 0.00000E+00, 2.40000E+01, 0.00000E+00, 0.00000E+00, 2.80000E+01, 0.00000E+00, 0.00000E+00,Cmd=17,HV=318,Cyk=2,MTime=0.8,Gain=10,Ch=5
 100,USER   ,20170714,10:07:13, 3.74285E-01,   5,355, 5.64408E+02,NWG-1    , 1.20000E+01, 0.00000E+00, 0.00000E+00, 8.00000E+00, 0.00000E+00, 0.00000E+00, 2.80000E+01, 0.00000E+00, 0.00000E+00, 3.20000E+01, 0.00000E+00, 0.00000E+00,Cmd=17,HV=318,Cyk=2,MTime=0.8,Gain=10,Ch=6
 101,USER   ,20170714,10:07:13, 1.70230E-01,   4,355, 4.49227E+02,NWG-1    , 1.20000E+01, 0.00000E+00, 0.00000E+00, 8.00000E+00, 0.00000E+00, 0.00000E+00, 3.20000E+01, 0.00000E+00, 0.00000E+00, 3.60000E+01, 0.00000E+00, 0.00000E+00,Cmd=17,HV=318,Cyk=2,MTime=0.8,Gain=20,Ch=7
 102,USER   ,20170714,10:07:13, 1.14939E-01,   3,355, 4.85307E+02,NWG-1    , 1.20000E+01, 0.00000E+00, 0.00000E+00, 8.00000E+00, 0.00000E+00, 0.00000E+00, 3.60000E+01, 0.00000E+00, 0.00000E+00, 4.00000E+01, 0.00000E+00, 0.00000E+00,Cmd=17,HV=318,Cyk=2,MTime=0.8,Gain=20,Ch=8
 103,USER   ,20170714,10:07:22, 1.87552E+00,   3,383, 2.12116E+02,NWG-1    , 1.20000E+01, 0.00000E+00, 0.00000E+00, 6.00000E+00, 0.00000E+00, 0.00000E+00, 1.80000E+01, 0.00000E+00, 0.00000E+00, 2.40000E+01, 0.00000E+00, 0.00000E+00,Cmd=18,HV=280,Cyk=2,MTime=0.8,Gain=1,Ch=3
 104,USER   ,20170714,10:07:22, 8.01567E-01,   3,383, 3.62621E+02,NWG-1    , 1.20000E+01, 0.00000E+00, 0.00000E+00, 6.00000E+00, 0.00000E+00, 0.00000E+00, 2.40000E+01, 0.00000E+00, 0.00000E+00, 3.00000E+01, 0.00000E+00, 0.00000E+00,Cmd=18,HV=280,Cyk=2,MTime=0.8,Gain=10,Ch=4
 105,USER   ,20170714,10:07:22, 4.15905E-01,   4,383, 4.70378E+02,NWG-1    , 1.20000E+01, 0.00000E+00, 0.00000E+00, 6.00000E+00, 0.00000E+00, 0.00000E+00, 3.00000E+01, 0.00000E+00, 0.00000E+00, 3.60000E+01, 0.00000E+00, 0.00000E+00,Cmd=18,HV=280,Cyk=2,MTime=0.8,Gain=10,Ch=5
 106,USER   ,20170714,10:07:22, 1.99300E-01,   3,383, 4.50805E+02,NWG-1    , 1.20000E+01, 0.00000E+00, 0.00000E+00, 6.00000E+00, 0.00000E+00, 0.00000E+00, 3.60000E+01, 0.00000E+00, 0.00000E+00, 4.20000E+01, 0.00000E+00, 0.00000E+00,Cmd=18,HV=280,Cyk=2,MTime=0.8,Gain=10,Ch=6
 107,USER   ,20170714,10:07:22, 1.17297E-01,   3,383, 4.64307E+02,NWG-1    , 1.20000E+01, 0.00000E+00, 0.00000E+00, 6.00000E+00, 0.00000E+00, 0.00000E+00, 4.20000E+01, 0.00000E+00, 0.00000E+00, 4.80000E+01, 0.00000E+00, 0.00000E+00,Cmd=18,HV=280,Cyk=2,MTime=0.8,Gain=20,Ch=7
 108,USER   ,20170714,10:07:22, 5.69866E-02,   3,383, 3.60922E+02,NWG-1    , 1.20000E+01, 0.00000E+00, 0.00000E+00, 6.00000E+00, 0.00000E+00, 0.00000E+00, 4.80000E+01, 0.00000E+00, 0.00000E+00, 5.40000E+01, 0.00000E+00, 0.00000E+00,Cmd=18,HV=280,Cyk=2,MTime=0.8,Gain=50,Ch=8
 109,USER   ,20170714,10:07:31, 1.66462E+00,   0,439, 2.51019E+02,NWG-1    , 1.20000E+01, 0.00000E+00, 0.00000E+00, 4.00000E+00, 0.00000E+00, 0.00000E+00, 2.00000E+01, 0.00000E+00, 0.00000E+00, 2.80000E+01, 0.00000E+00, 0.00000E+00,Cmd=19,HV=251,Cyk=2,MTime=0.8,Gain=1,Ch=3
 110,USER   ,20170714,10:07:31, 7.74077E-01,   2,439, 4.66912E+02,NWG-1    , 1.20000E+01, 0.00000E+00, 0.00000E+00, 4.00000E+00, 0.00000E+00, 0.00000E+00, 2.80000E+01, 0.00000E+00, 0.00000E+00, 3.60000E+01, 0.00000E+00, 0.00000E+00,Cmd=19,HV=251,Cyk=2,MTime=0.8,Gain=10,Ch=4
 111,USER   ,20170714,10:07:31, 2.76293E-01,   0,439, 4.16640E+02,NWG-1    , 1.20000E+01, 0.00000E+00, 0.00000E+00, 4.00000E+00, 0.00000E+00, 0.00000E+00, 3.60000E+01, 0.00000E+00, 0.00000E+00, 4.40000E+01, 0.00000E+00, 0.00000E+00,Cmd=19,HV=251,Cyk=2,MTime=0.8,Gain=5,Ch=5
 112,USER   ,20170714,10:07:31, 1.36102E-01,   0,439, 4.10473E+02,NWG-1    , 1.20000E+01, 0.00000E+00, 0.00000E+00, 4.00000E+00, 0.00000E+00, 0.00000E+00, 4.40000E+01, 0.00000E+00, 0.00000E+00, 5.20000E+01, 0.00000E+00, 0.00000E+00,Cmd=19,HV=251,Cyk=2,MTime=0.8,Gain=10,Ch=6
 113,USER   ,20170714,10:07:31, 5.16391E-02,   3,439, 2.72545E+02,NWG-1    , 1.20000E+01, 0.00000E+00, 0.00000E+00, 4.00000E+00, 0.00000E+00, 0.00000E+00, 5.20000E+01, 0.00000E+00, 0.00000E+00, 6.00000E+01, 0.00000E+00, 0.00000E+00,Cmd=19,HV=251,Cyk=2,MTime=0.8,Gain=20,Ch=7
 114,USER   ,20170714,10:07:31, 4.45078E-02,   2,439, 3.75850E+02,NWG-1    , 1.20000E+01, 0.00000E+00, 0.00000E+00, 4.00000E+00, 0.00000E+00, 0.00000E+00, 6.00000E+01, 0.00000E+00, 0.00000E+00, 6.80000E+01, 0.00000E+00, 0.00000E+00,Cmd=19,HV=251,Cyk=2,MTime=0.8,Gain=50,Ch=8
 115,USER   ,20170714,10:07:40, 1.71330E+00,   2,403, 3.22949E+02,NWG-1    , 1.20000E+01, 0.00000E+00, 0.00000E+00, 2.00000E+00, 0.00000E+00, 0.00000E+00, 2.20000E+01, 0.00000E+00, 0.00000E+00, 3.20000E+01, 0.00000E+00, 0.00000E+00,Cmd=20,HV=280,Cyk=2,MTime=0.8,Gain=1,Ch=3
 116,USER   ,20170714,10:07:40, 5.01347E-01,   5,403, 3.78007E+02,NWG-1    , 1.20000E+01, 0.00000E+00, 0.00000E+00, 2.00000E+00, 0.00000E+00, 0.00000E+00, 3.20000E+01, 0.00000E+00, 0.00000E+00, 4.20000E+01, 0.00000E+00, 0.00000E+00,Cmd=20,HV=280,Cyk=2,MTime=0.8,Gain=10,Ch=4
 117,USER   ,20170714,10:07:40, 2.01125E-01,   1,403, 3.79112E+02,NWG-1    , 1.20000E+01, 0.00000E+00, 0.00000E+00, 2.00000E+00, 0.00000E+00, 0.00000E+00, 4.20000E+01, 0.00000E+00, 0.00000E+00, 5.20000E+01, 0.00000E+00, 0.00000E+00,Cmd=20,HV=280,Cyk=2,MTime=0.8,Gain=10,Ch=5
 118,USER   ,20170714,10:07:40, 6.85623E-02,   3,403, 2.58474E+02,NWG-1    , 1.20000E+01, 0.00000E+00, 0.00000E+00, 2.00000E+00, 0.00000E+00, 0.00000E+00, 5.20000E+01, 0.00000E+00, 0.00000E+00, 6.20000E+01, 0.00000E+00, 0.00000E+00,Cmd=20,HV=280,Cyk=2,MTime=0.8,Gain=20,Ch=6
 119,USER   ,20170714,10:07:40, 6.77397E-02,   4,403, 4.46902E+02,NWG-1    , 1.20000E+01, 0.00000E+00, 0.00000E+00, 2.00000E+00, 0.00000E+00, 0.00000E+00, 6.20000E+01, 0.00000E+00, 0.00000E+00, 7.20000E+01, 0.00000E+00, 0.00000E+00,Cmd=20,HV=280,Cyk=2,MTime=0.8,Gain=20,Ch=7
 120,USER   ,20170714,10:07:40, 5.56489E-02,   4,403, 5.87416E+02,NWG-1    , 1.20000E+01, 0.00000E+00, 0.00000E+00, 2.00000E+00, 0.00000E+00, 0.00000E+00, 7.20000E+01, 0.00000E+00, 0.00000E+00, 8.20000E+01, 0.00000E+00, 0.00000E+00,Cmd=20,HV=280,Cyk=2,MTime=0.8,Gain=20,Ch=8
 121,USER   ,20170714,10:07:50, 1.58867E+00,   2,400, 3.59348E+02,NWG-1    , 1.20000E+01, 0.00000E+00, 0.00000E+00, 0.00000E+00, 0.00000E+00, 0.00000E+00, 2.40000E+01, 0.00000E+00, 0.00000E+00, 3.60000E+01, 0.00000E+00, 0.00000E+00,Cmd=21,HV=291,Cyk=2,MTime=0.8,Gain=1,Ch=3
 122,USER   ,20170714,10:07:50, 4.18658E-01,   0,400, 3.78793E+02,NWG-1    , 1.20000E+01, 0.00000E+00, 0.00000E+00, 0.00000E+00, 0.00000E+00, 0.00000E+00, 3.60000E+01, 0.00000E+00, 0.00000E+00, 4.80000E+01, 0.00000E+00, 0.00000E+00,Cmd=21,HV=291,Cyk=2,MTime=0.8,Gain=10,Ch=4
 123,USER   ,20170714,10:07:50, 1.23982E-01,   3,400, 2.80441E+02,NWG-1    , 1.20000E+01, 0.00000E+00, 0.00000E+00, 0.00000E+00, 0.00000E+00, 0.00000E+00, 4.80000E+01, 0.00000E+00, 0.00000E+00, 6.00000E+01, 0.00000E+00, 0.00000E+00,Cmd=21,HV=291,Cyk=2,MTime=0.8,Gain=20,Ch=5
 124,USER   ,20170714,10:07:50, 8.74950E-02,   2,400, 3.95818E+02,NWG-1    , 1.20000E+01, 0.00000E+00, 0.00000E+00, 0.00000E+00, 0.00000E+00, 0.00000E+00, 6.00000E+01, 0.00000E+00, 0.00000E+00, 7.20000E+01, 0.00000E+00, 0.00000E+00,Cmd=21,HV=291,Cyk=2,MTime=0.8,Gain=20,Ch=6
 125,USER   ,20170714,10:07:50, 7.16300E-02,   1,400, 5.67081E+02,NWG-1    , 1.20000E+01, 0.00000E+00, 0.00000E+00, 0.00000E+00, 0.00000E+00, 0.00000E+00, 7.20000E+01, 0.00000E+00, 0.00000E+00, 8.40000E+01, 0.00000E+00, 0.00000E+00,Cmd=21,HV=291,Cyk=2,MTime=0.8,Gain=20,Ch=7
 126,USER   ,20170714,10:07:50, 5.41091E-02,   2,400, 6.85394E+02,NWG-1    , 1.20000E+01, 0.00000E+00, 0.00000E+00, 0.00000E+00, 0.00000E+00, 0.00000E+00, 8.40000E+01, 0.00000E+00, 0.00000E+00, 9.60000E+01, 0.00000E+00, 0.00000E+00,Cmd=21,HV=291,Cyk=2,MTime=0.8,Gain=50,Ch=8
 127,USER   ,20170714,10:07:59, 2.33631E+00,   1,431, 8.80769E+01,NWG-1    , 1.40000E+01, 0.00000E+00, 0.00000E+00, 1.20000E+01, 0.00000E+00, 0.00000E+00, 1.60000E+01, 0.00000E+00, 0.00000E+00, 1.80000E+01, 0.00000E+00, 0.00000E+00,Cmd=22,HV=245,Cyk=2,MTime=0.8,Gain=1,Ch=3
 128,USER   ,20170714,10:07:59, 6.64249E-01,   0,431, 1.00166E+02,NWG-1    , 1.40000E+01, 0.00000E+00, 0.00000E+00, 1.20000E+01, 0.00000E+00, 0.00000E+00, 1.80000E+01, 0.00000E+00, 0.00000E+00, 2.00000E+01, 0.00000E+00, 0.00000E+00,Cmd=22,HV=245,Cyk=2,MTime=0.8,Gain=10,Ch=4
 129,USER   ,20170714,10:07:59, 3.42894E-01,   0,431, 1.29268E+02,NWG-1    , 1.40000E+01, 0.00000E+00, 0.00000E+00, 1.20000E+01, 0.00000E+00, 0.00000E+00, 2.00000E+01, 0.00000E+00, 0.00000E+00, 2.20000E+01, 0.00000E+00, 0.00000E+00,Cmd=22,HV=245,Cyk=2,MTime=0.8,Gain=10,Ch=5
 130,USER   ,20170714,10:07:59, 2.24096E-01,   0,431, 1.68964E+02,NWG-1    , 1.40000E+01, 0.00000E+00, 0.00000E+00, 1.20000E+01, 0.00000E+00, 0.00000E+00, 2.20000E+01, 0.00000E+00, 0.00000E+00, 2.40000E+01, 0.00000E+00, 0.00000E+00,Cmd=22,HV=245,Cyk=2,MTime=0.8,Gain=10,Ch=6
 131,USER   ,20170714,10:07:59, 1.44120E-01,   0,431, 1.90162E+02,NWG-1    , 1.40000E+01, 0.00000E+00, 0.00000E+00, 1.20000E+01, 0.00000E+00, 0.00000E+00, 2.40000E+01, 0.00000E+00, 0.00000E+00, 2.60000E+01, 0.00000E+00, 0.00000E+00,Cmd=22,HV=245,Cyk=2,MTime=0.8,Gain=10,Ch=7
 132,USER   ,20170714,10:07:59, 9.94449E-02,   1,431, 2.09943E+02,NWG-1    , 1.40000E+01, 0.00000E+00, 0.00000E+00, 1.20000E+01, 0.00000E+00, 0.00000E+00, 2.60000E+01, 0.00000E+00, 0.00000E+00, 2.80000E+01, 0.00000E+00, 0.00000E+00,Cmd=22,HV=245,Cyk=2,MTime=0.8,Gain=20,Ch=8
 133,USER   ,20170714,10:08:08, 1.76508E+00,   0,401, 1.33084E+02,NWG-1    , 1.40000E+01, 0.00000E+00, 0.00000E+00, 1.00000E+01, 0.00000E+00, 0.00000E+00, 1.80000E+01, 0.00000E+00, 0.00000E+00, 2.20000E+01, 0.00000E+00, 0.00000E+00,Cmd=23,HV=269,Cyk=2,MTime=0.8,Gain=1,Ch=3
 134,USER   ,20170714,10:08:08, 7.17449E-01,   1,401, 2.16378E+02,NWG-1    , 1.40000E+01, 0.00000E+00, 0.00000E+00, 1.00000E+01, 0.00000E+00, 0.00000E+00, 2.20000E+01, 0.00000E+00, 0.00000E+00, 2.60000E+01, 0.00000E+00, 0.00000E+00,Cmd=23,HV=269,Cyk=2,MTime=0.8,Gain=10,Ch=4
 135,USER   ,20170714,10:08:08, 4.38994E-01,   0,401, 3.30993E+02,NWG-1    , 1.40000E+01, 0.00000E+00, 0.00000E+00, 1.00000E+01, 0.00000E+00, 0.00000E+00, 2.60000E+01, 0.00000E+00, 0.00000E+00, 3.00000E+01, 0.00000E+00, 0.00000E+00,Cmd=23,HV=269,Cyk=2,MTime=0.8,Gain=10,Ch=5
 136,USER   ,20170714,10:08:08, 2.80167E-01,   2,401, 4.22482E+02,NWG-1    , 1.40000E+01, 0.00000E+00, 0.00000E+00, 1.00000E+01, 0.00000E+00, 0.00000E+00, 3.00000E+01, 0.00000E+00, 0.00000E+00, 3.40000E+01, 0.00000E+00, 0.00000E+00,Cmd=23,HV=269,Cyk=2,MTime=0.8,Gain=10,Ch=6
 137,USER   ,20170714,10:08:08, 1.34559E-01,   2,401, 3.55094E+02,NWG-1    , 1.40000E+01, 0.00000E+00, 0.00000E+00, 1.00000E+01, 0.00000E+00, 0.00000E+00, 3.40000E+01, 0.00000E+00, 0.00000E+00, 3.80000E+01, 0.00000E+00, 0.00000E+00,Cmd=23,HV=269,Cyk=2,MTime=0.8,Gain=20,Ch=7
 138,USER   ,20170714,10:08:08, 8.78300E-02,   0,401, 3.70845E+02,NWG-1    , 1.40000E+01, 0.00000E+00, 0.00000E+00, 1.00000E+01, 0.00000E+00, 0.00000E+00, 3.80000E+01, 0.00000E+00, 0.00000E+00, 4.20000E+01, 0.00000E+00, 0.00000E+00,Cmd=23,HV=269,Cyk=2,MTime=0.8,Gain=20,Ch=8
 139,USER   ,20170714,10:08:17, 1.75504E+00,   1,375, 1.98490E+02,NWG-1    , 1.40000E+01, 0.00000E+00, 0.00000E+00, 8.00000E+00, 0.00000E+00, 0.00000E+00, 2.00000E+01, 0.00000E+00, 0.00000E+00, 2.60000E+01, 0.00000E+00, 0.00000E+00,Cmd=24,HV=291,Cyk=2,MTime=0.8,Gain=1,Ch=3
 140,USER   ,20170714,10:08:17, 8.52074E-01,   2,375, 3.85469E+02,NWG-1    , 1.40000E+01, 0.00000E+00, 0.00000E+00, 8.00000E+00, 0.00000E+00, 0.00000E+00, 2.60000E+01, 0.00000E+00, 0.00000E+00, 3.20000E+01, 0.00000E+00, 0.00000E+00,Cmd=24,HV=291,Cyk=2,MTime=0.8,Gain=10,Ch=4
 141,USER   ,20170714,10:08:17, 3.40256E-01,   2,375, 3.84821E+02,NWG-1    , 1.40000E+01, 0.00000E+00, 0.00000E+00, 8.00000E+00, 0.00000E+00, 0.00000E+00, 3.20000E+01, 0.00000E+00, 0.00000E+00, 3.80000E+01, 0.00000E+00, 0.00000E+00,Cmd=24,HV=291,Cyk=2,MTime=0.8,Gain=10,Ch=5
 142,USER   ,20170714,10:08:17, 1.69152E-01,   2,375, 3.82613E+02,NWG-1    , 1.40000E+01, 0.00000E+00, 0.00000E+00, 8.00000E+00, 0.00000E+00, 0.00000E+00, 3.80000E+01, 0.00000E+00, 0.00000E+00, 4.40000E+01, 0.00000E+00, 0.00000E+00,Cmd=24,HV=291,Cyk=2,MTime=0.8,Gain=10,Ch=6
 143,USER   ,20170714,10:08:17, 1.16351E-01,   2,375, 4.60564E+02,NWG-1    , 1.40000E+01, 0.00000E+00, 0.00000E+00, 8.00000E+00, 0.00000E+00, 0.00000E+00, 4.40000E+01, 0.00000E+00, 0.00000E+00, 5.00000E+01, 0.00000E+00, 0.00000E+00,Cmd=24,HV=291,Cyk=2,MTime=0.8,Gain=20,Ch=7
 144,USER   ,20170714,10:08:17, 5.18725E-02,   2,375, 3.28532E+02,NWG-1    , 1.40000E+01, 0.00000E+00, 0.00000E+00, 8.00000E+00, 0.00000E+00, 0.00000E+00, 5.00000E+01, 0.00000E+00, 0.00000E+00, 5.60000E+01, 0.00000E+00, 0.00000E+00,Cmd=24,HV=291,Cyk=2,MTime=0.8,Gain=50,Ch=8
 145,USER   ,20170714,10:08:26, 1.80059E+00,   1,420, 2.71523E+02,NWG-1    , 1.40000E+01, 0.00000E+00, 0.00000E+00, 6.00000E+00, 0.00000E+00, 0.00000E+00, 2.20000E+01, 0.00000E+00, 0.00000E+00, 3.00000E+01, 0.00000E+00, 0.00000E+00,Cmd=25,HV=259,Cyk=2,MTime=0.8,Gain=1,Ch=3
 146,USER   ,20170714,10:08:26, 6.86225E-01,   2,420, 4.13921E+02,NWG-1    , 1.40000E+01, 0.00000E+00, 0.00000E+00, 6.00000E+00, 0.00000E+00, 0.00000E+00, 3.00000E+01, 0.00000E+00, 0.00000E+00, 3.80000E+01, 0.00000E+00, 0.00000E+00,Cmd=25,HV=259,Cyk=2,MTime=0.8,Gain=10,Ch=4
 147,USER   ,20170714,10:08:26, 2.57434E-01,   0,420, 3.88201E+02,NWG-1    , 1.40000E+01, 0.00000E+00, 0.00000E+00, 6.00000E+00, 0.00000E+00, 0.00000E+00, 3.80000E+01, 0.00000E+00, 0.00000E+00, 4.60000E+01, 0.00000E+00, 0.00000E+00,Cmd=25,HV=259,Cyk=2,MTime=0.8,Gain=10,Ch=5
 148,USER   ,20170714,10:08:26, 1.29298E-01,   3,420, 3.89954E+02,NWG-1    , 1.40000E+01, 0.00000E+00, 0.00000E+00, 6.00000E+00, 0.00000E+00, 0.00000E+00, 4.60000E+01, 0.00000E+00, 0.00000E+00, 5.40000E+01, 0.00000E+00, 0.00000E+00,Cmd=25,HV=259,Cyk=2,MTime=0.8,Gain=10,Ch=6
 149,USER   ,20170714,10:08:26, 5.36541E-02,   2,420, 2.83180E+02,NWG-1    , 1.40000E+01, 0.00000E+00, 0.00000E+00, 6.00000E+00, 0.00000E+00, 0.00000E+00, 5.40000E+01, 0.00000E+00, 0.00000E+00, 6.20000E+01, 0.00000E+00, 0.00000E+00,Cmd=25,HV=259,Cyk=2,MTime=0.8,Gain=20,Ch=7
 150,USER   ,20170714,10:08:26, 5.67785E-02,   3,420, 4.79472E+02,NWG-1    , 1.40000E+01, 0.00000E+00, 0.00000E+00, 6.00000E+00, 0.00000E+00, 0.00000E+00, 6.20000E+01, 0.00000E+00, 0.00000E+00, 7.00000E+01, 0.00000E+00, 0.00000E+00,Cmd=25,HV=259,Cyk=2,MTime=0.8,Gain=20,Ch=8
 151,USER   ,20170714,10:08:35, 1.75171E+00,   3,477, 3.30190E+02,NWG-1    , 1.40000E+01, 0.00000E+00, 0.00000E+00, 4.00000E+00, 0.00000E+00, 0.00000E+00, 2.40000E+01, 0.00000E+00, 0.00000E+00, 3.40000E+01, 0.00000E+00, 0.00000E+00,Cmd=26,HV=219,Cyk=2,MTime=0.8,Gain=1,Ch=3
 152,USER   ,20170714,10:08:35, 4.76753E-01,   3,477, 3.59463E+02,NWG-1    , 1.40000E+01, 0.00000E+00, 0.00000E+00, 4.00000E+00, 0.00000E+00, 0.00000E+00, 3.40000E+01, 0.00000E+00, 0.00000E+00, 4.40000E+01, 0.00000E+00, 0.00000E+00,Cmd=26,HV=219,Cyk=2,MTime=0.8,Gain=5,Ch=4
 153,USER   ,20170714,10:08:35, 2.03055E-01,   3,477, 3.82750E+02,NWG-1    , 1.40000E+01, 0.00000E+00, 0.00000E+00, 4.00000E+00, 0.00000E+00, 0.00000E+00, 4.40000E+01, 0.00000E+00, 0.00000E+00, 5.40000E+01, 0.00000E+00, 0.00000E+00,Cmd=26,HV=219,Cyk=2,MTime=0.8,Gain=10,Ch=5
 154,USER   ,20170714,10:08:35, 7.39292E-02,   2,477, 2.78706E+02,NWG-1    , 1.40000E+01, 0.00000E+00, 0.00000E+00, 4.00000E+00, 0.00000E+00, 0.00000E+00, 5.40000E+01, 0.00000E+00, 0.00000E+00, 6.40000E+01, 0.00000E+00, 0.00000E+00,Cmd=26,HV=219,Cyk=2,MTime=0.8,Gain=20,Ch=6
 155,USER   ,20170714,10:08:35, 8.24845E-02,   2,477, 5.44179E+02,NWG-1    , 1.40000E+01, 0.00000E+00, 0.00000E+00, 4.00000E+00, 0.00000E+00, 0.00000E+00, 6.40000E+01, 0.00000E+00, 0.00000E+00, 7.40000E+01, 0.00000E+00, 0.00000E+00,Cmd=26,HV=219,Cyk=2,MTime=0.8,Gain=20,Ch=7
 156,USER   ,20170714,10:08:35, 5.38996E-02,   2,477, 5.68951E+02,NWG-1    , 1.40000E+01, 0.00000E+00, 0.00000E+00, 4.00000E+00, 0.00000E+00, 0.00000E+00, 7.40000E+01, 0.00000E+00, 0.00000E+00, 8.40000E+01, 0.00000E+00, 0.00000E+00,Cmd=26,HV=219,Cyk=2,MTime=0.8,Gain=20,Ch=8
 157,USER   ,20170714,10:08:45, 1.61876E+00,   1,435, 3.66154E+02,NWG-1    , 1.40000E+01, 0.00000E+00, 0.00000E+00, 2.00000E+00, 0.00000E+00, 0.00000E+00, 2.60000E+01, 0.00000E+00, 0.00000E+00, 3.80000E+01, 0.00000E+00, 0.00000E+00,Cmd=27,HV=251,Cyk=2,MTime=0.8,Gain=1,Ch=3
 158,USER   ,20170714,10:08:45, 4.10404E-01,   2,435, 3.71325E+02,NWG-1    , 1.40000E+01, 0.00000E+00, 0.00000E+00, 2.00000E+00, 0.00000E+00, 0.00000E+00, 3.80000E+01, 0.00000E+00, 0.00000E+00, 5.00000E+01, 0.00000E+00, 0.00000E+00,Cmd=27,HV=251,Cyk=2,MTime=0.8,Gain=10,Ch=4
 159,USER   ,20170714,10:08:45, 1.19865E-01,   4,435, 2.71128E+02,NWG-1    , 1.40000E+01, 0.00000E+00, 0.00000E+00, 2.00000E+00, 0.00000E+00, 0.00000E+00, 5.00000E+01, 0.00000E+00, 0.00000E+00, 6.20000E+01, 0.00000E+00, 0.00000E+00,Cmd=27,HV=251,Cyk=2,MTime=0.8,Gain=20,Ch=5
 160,USER   ,20170714,10:08:45, 1.06587E-01,   3,435, 4.82190E+02,NWG-1    , 1.40000E+01, 0.00000E+00, 0.00000E+00, 2.00000E+00, 0.00000E+00, 0.00000E+00, 6.20000E+01, 0.00000E+00, 0.00000E+00, 7.40000E+01, 0.00000E+00, 0.00000E+00,Cmd=27,HV=251,Cyk=2,MTime=0.8,Gain=20,Ch=6
 161,USER   ,20170714,10:08:45, 7.12458E-02,   4,435, 5.64040E+02,NWG-1    , 1.40000E+01, 0.00000E+00, 0.00000E+00, 2.00000E+00, 0.00000E+00, 0.00000E+00, 7.40000E+01, 0.00000E+00, 0.00000E+00, 8.60000E+01, 0.00000E+00, 0.00000E+00,Cmd=27,HV=251,Cyk=2,MTime=0.8,Gain=20,Ch=7
 162,USER   ,20170714,10:08:45, 5.59729E-02,   5,435, 7.09004E+02,NWG-1    , 1.40000E+01, 0.00000E+00, 0.00000E+00, 2.00000E+00, 0.00000E+00, 0.00000E+00, 8.60000E+01, 0.00000E+00, 0.00000E+00, 9.80000E+01, 0.00000E+00, 0.00000E+00,Cmd=27,HV=251,Cyk=2,MTime=0.8,Gain=20,Ch=8
 163,USER   ,20170714,10:08:54, 1.85647E+00,   1,439, 6.99872E+01,NWG-1    , 1.60000E+01, 0.00000E+00, 0.00000E+00, 1.40000E+01, 0.00000E+00, 0.00000E+00, 1.80000E+01, 0.00000E+00, 0.00000E+00, 2.00000E+01, 0.00000E+00, 0.00000E+00,Cmd=28,HV=245,Cyk=2,MTime=0.8,Gain=1,Ch=3
 164,USER   ,20170714,10:08:54, 7.09953E-01,   1,439, 1.07058E+02,NWG-1    , 1.60000E+01, 0.00000E+00, 0.00000E+00, 1.40000E+01, 0.00000E+00, 0.00000E+00, 2.00000E+01, 0.00000E+00, 0.00000E+00, 2.20000E+01, 0.00000E+00, 0.00000E+00,Cmd=28,HV=245,Cyk=2,MTime=0.8,Gain=10,Ch=4
 165,USER   ,20170714,10:08:54, 3.84660E-01,   0,439, 1.45013E+02,NWG-1    , 1.60000E+01, 0.00000E+00, 0.00000E+00, 1.40000E+01, 0.00000E+00, 0.00000E+00, 2.20000E+01, 0.00000E+00, 0.00000E+00, 2.40000E+01, 0.00000E+00, 0.00000E+00,Cmd=28,HV=245,Cyk=2,MTime=0.8,Gain=10,Ch=5
 166,USER   ,20170714,10:08:54, 2.15695E-01,   0,439, 1.62630E+02,NWG-1    , 1.60000E+01, 0.00000E+00, 0.00000E+00, 1.40000E+01, 0.00000E+00, 0.00000E+00, 2.40000E+01, 0.00000E+00, 0.00000E+00, 2.60000E+01, 0.00000E+00, 0.00000E+00,Cmd=28,HV=245,Cyk=2,MTime=0.8,Gain=10,Ch=6
 167,USER   ,20170714,10:08:54, 1.36137E-01,   0,439, 1.79628E+02,NWG-1    , 1.60000E+01, 0.00000E+00, 0.00000E+00, 1.40000E+01, 0.00000E+00, 0.00000E+00, 2.60000E+01, 0.00000E+00, 0.00000E+00, 2.80000E+01, 0.00000E+00, 0.00000E+00,Cmd=28,HV=245,Cyk=2,MTime=0.8,Gain=10,Ch=7
 168,USER   ,20170714,10:08:54, 1.45263E-01,   1,439, 3.06673E+02,NWG-1    , 1.60000E+01, 0.00000E+00, 0.00000E+00, 1.40000E+01, 0.00000E+00, 0.00000E+00, 2.80000E+01, 0.00000E+00, 0.00000E+00, 3.00000E+01, 0.00000E+00, 0.00000E+00,Cmd=28,HV=245,Cyk=2,MTime=0.8,Gain=10,Ch=8
 169,USER   ,20170714,10:09:03, 1.66122E+00,   0,397, 1.25253E+02,NWG-1    , 1.60000E+01, 0.00000E+00, 0.00000E+00, 1.20000E+01, 0.00000E+00, 0.00000E+00, 2.00000E+01, 0.00000E+00, 0.00000E+00, 2.40000E+01, 0.00000E+00, 0.00000E+00,Cmd=29,HV=269,Cyk=2,MTime=0.8,Gain=1,Ch=3
 170,USER   ,20170714,10:09:03, 5.95113E-01,   1,397, 1.79482E+02,NWG-1    , 1.60000E+01, 0.00000E+00, 0.00000E+00, 1.20000E+01, 0.00000E+00, 0.00000E+00, 2.40000E+01, 0.00000E+00, 0.00000E+00, 2.80000E+01, 0.00000E+00, 0.00000E+00,Cmd=29,HV=269,Cyk=2,MTime=0.8,Gain=10,Ch=4
 171,USER   ,20170714,10:09:03, 4.42038E-01,   0,397, 3.33289E+02,NWG-1    , 1.60000E+01, 0.00000E+00, 0.00000E+00, 1.20000E+01, 0.00000E+00, 0.00000E+00, 2.80000E+01, 0.00000E+00, 0.00000E+00, 3.20000E+01, 0.00000E+00, 0.00000E+00,Cmd=29,HV=269,Cyk=2,MTime=0.8,Gain=10,Ch=5
 172,USER   ,20170714,10:09:03, 1.89725E-01,   1,397, 2.86099E+02,NWG-1    , 1.60000E+01, 0.00000E+00, 0.00000E+00, 1.20000E+01, 0.00000E+00, 0.00000E+00, 3.20000E+01, 0.00000E+00, 0.00000E+00, 3.60000E+01, 0.00000E+00, 0.00000E+00,Cmd=29,HV=269,Cyk=2,MTime=0.8,Gain=10,Ch=6
 173,USER   ,20170714,10:09:03, 1.19636E-01,   0,397, 3.15712E+02,NWG-1    , 1.60000E+01, 0.00000E+00, 0.00000E+00, 1.20000E+01, 0.00000E+00, 0.00000E+00, 3.60000E+01, 0.00000E+00, 0.00000E+00, 4.00000E+01, 0.00000E+00, 0.00000E+00,Cmd=29,HV=269,Cyk=2,MTime=0.8,Gain=20,Ch=7
 174,USER   ,20170714,10:09:03, 7.37134E-02,   2,397, 3.11240E+02,NWG-1    , 1.60000E+01, 0.00000E+00, 0.00000E+00, 1.20000E+01, 0.00000E+00, 0.00000E+00, 4.00000E+01, 0.00000E+00, 0.00000E+00, 4.40000E+01, 0.00000E+00, 0.00000E+00,Cmd=29,HV=269,Cyk=2,MTime=0.8,Gain=20,Ch=8
 175,USER   ,20170714,10:09:12, 1.65906E+00,   1,377, 1.87635E+02,NWG-1    , 1.60000E+01, 0.00000E+00, 0.00000E+00, 1.00000E+01, 0.00000E+00, 0.00000E+00, 2.20000E+01, 0.00000E+00, 0.00000E+00, 2.80000E+01, 0.00000E+00, 0.00000E+00,Cmd=30,HV=291,Cyk=2,MTime=0.8,Gain=1,Ch=3
 176,USER   ,20170714,10:09:12, 8.26568E-01,   2,377, 3.73931E+02,NWG-1    , 1.60000E+01, 0.00000E+00, 0.00000E+00, 1.00000E+01, 0.00000E+00, 0.00000E+00, 2.80000E+01, 0.00000E+00, 0.00000E+00, 3.40000E+01, 0.00000E+00, 0.00000E+00,Cmd=30,HV=291,Cyk=2,MTime=0.8,Gain=10,Ch=4
 177,USER   ,20170714,10:09:12, 2.95538E-01,   3,377, 3.34246E+02,NWG-1    , 1.60000E+01, 0.00000E+00, 0.00000E+00, 1.00000E+01, 0.00000E+00, 0.00000E+00, 3.40000E+01, 0.00000E+00, 0.00000E+00, 4.00000E+01, 0.00000E+00, 0.00000E+00,Cmd=30,HV=291,Cyk=2,MTime=0.8,Gain=10,Ch=5
 178,USER   ,20170714,10:09:12, 1.63434E-01,   4,377, 3.69678E+02,NWG-1    , 1.60000E+01, 0.00000E+00, 0.00000E+00, 1.00000E+01, 0.00000E+00, 0.00000E+00, 4.00000E+01, 0.00000E+00, 0.00000E+00, 4.60000E+01, 0.00000E+00, 0.00000E+00,Cmd=30,HV=291,Cyk=2,MTime=0.8,Gain=10,Ch=6
 179,USER   ,20170714,10:09:12, 9.63972E-02,   3,377, 3.81579E+02,NWG-1    , 1.60000E+01, 0.00000E+00, 0.00000E+00, 1.00000E+01, 0.00000E+00, 0.00000E+00, 4.60000E+01, 0.00000E+00, 0.00000E+00, 5.20000E+01, 0.00000E+00, 0.00000E+00,Cmd=30,HV=291,Cyk=2,MTime=0.8,Gain=20,Ch=7
 180,USER   ,20170714,10:09:12, 4.39289E-02,   3,377, 2.78222E+02,NWG-1    , 1.60000E+01, 0.00000E+00, 0.00000E+00, 1.00000E+01, 0.00000E+00, 0.00000E+00, 5.20000E+01, 0.00000E+00, 0.00000E+00, 5.80000E+01, 0.00000E+00, 0.00000E+00,Cmd=30,HV=291,Cyk=2,MTime=0.8,Gain=50,Ch=8
 181,USER   ,20170714,10:09:21, 1.84388E+00,   2,361, 2.78051E+02,NWG-1    , 1.60000E+01, 0.00000E+00, 0.00000E+00, 8.00000E+00, 0.00000E+00, 0.00000E+00, 2.40000E+01, 0.00000E+00, 0.00000E+00, 3.20000E+01, 0.00000E+00, 0.00000E+00,Cmd=31,HV=318,Cyk=2,MTime=0.8,Gain=1,Ch=3
 182,USER   ,20170714,10:09:21, 5.85803E-01,   4,361, 3.53348E+02,NWG-1    , 1.60000E+01, 0.00000E+00, 0.00000E+00, 8.00000E+00, 0.00000E+00, 0.00000E+00, 3.20000E+01, 0.00000E+00, 0.00000E+00, 4.00000E+01, 0.00000E+00, 0.00000E+00,Cmd=31,HV=318,Cyk=2,MTime=0.8,Gain=10,Ch=4
 183,USER   ,20170714,10:09:21, 2.62464E-01,   3,361, 3.95786E+02,NWG-1    , 1.60000E+01, 0.00000E+00, 0.00000E+00, 8.00000E+00, 0.00000E+00, 0.00000E+00, 4.00000E+01, 0.00000E+00, 0.00000E+00, 4.80000E+01, 0.00000E+00, 0.00000E+00,Cmd=31,HV=318,Cyk=2,MTime=0.8,Gain=10,Ch=5
 184,USER   ,20170714,10:09:21, 1.10723E-01,   4,361, 3.33934E+02,NWG-1    , 1.60000E+01, 0.00000E+00, 0.00000E+00, 8.00000E+00, 0.00000E+00, 0.00000E+00, 4.80000E+01, 0.00000E+00, 0.00000E+00, 5.60000E+01, 0.00000E+00, 0.00000E+00,Cmd=31,HV=318,Cyk=2,MTime=0.8,Gain=20,Ch=6
 185,USER   ,20170714,10:09:21, 5.61232E-02,   5,361, 2.96212E+02,NWG-1    , 1.60000E+01, 0.00000E+00, 0.00000E+00, 8.00000E+00, 0.00000E+00, 0.00000E+00, 5.60000E+01, 0.00000E+00, 0.00000E+00, 6.40000E+01, 0.00000E+00, 0.00000E+00,Cmd=31,HV=318,Cyk=2,MTime=0.8,Gain=20,Ch=7
 186,USER   ,20170714,10:09:21, 6.35095E-02,   6,361, 5.36313E+02,NWG-1    , 1.60000E+01, 0.00000E+00, 0.00000E+00, 8.00000E+00, 0.00000E+00, 0.00000E+00, 6.40000E+01, 0.00000E+00, 0.00000E+00, 7.20000E+01, 0.00000E+00, 0.00000E+00,Cmd=31,HV=318,Cyk=2,MTime=0.8,Gain=20,Ch=8
 187,USER   ,20170714,10:09:30, 1.77864E+00,   1,396, 3.35265E+02,NWG-1    , 1.60000E+01, 0.00000E+00, 0.00000E+00, 6.00000E+00, 0.00000E+00, 0.00000E+00, 2.60000E+01, 0.00000E+00, 0.00000E+00, 3.60000E+01, 0.00000E+00, 0.00000E+00,Cmd=32,HV=280,Cyk=2,MTime=0.8,Gain=1,Ch=3
 188,USER   ,20170714,10:09:30, 4.94121E-01,   0,396, 3.72558E+02,NWG-1    , 1.60000E+01, 0.00000E+00, 0.00000E+00, 6.00000E+00, 0.00000E+00, 0.00000E+00, 3.60000E+01, 0.00000E+00, 0.00000E+00, 4.60000E+01, 0.00000E+00, 0.00000E+00,Cmd=32,HV=280,Cyk=2,MTime=0.8,Gain=10,Ch=4
 189,USER   ,20170714,10:09:30, 1.89506E-01,   5,396, 3.57210E+02,NWG-1    , 1.60000E+01, 0.00000E+00, 0.00000E+00, 6.00000E+00, 0.00000E+00, 0.00000E+00, 4.60000E+01, 0.00000E+00, 0.00000E+00, 5.60000E+01, 0.00000E+00, 0.00000E+00,Cmd=32,HV=280,Cyk=2,MTime=0.8,Gain=10,Ch=5
 190,USER   ,20170714,10:09:30, 8.01064E-02,   2,396, 3.01994E+02,NWG-1    , 1.60000E+01, 0.00000E+00, 0.00000E+00, 6.00000E+00, 0.00000E+00, 0.00000E+00, 5.60000E+01, 0.00000E+00, 0.00000E+00, 6.60000E+01, 0.00000E+00, 0.00000E+00,Cmd=32,HV=280,Cyk=2,MTime=0.8,Gain=20,Ch=6
 191,USER   ,20170714,10:09:30, 9.48708E-02,   5,396, 6.25895E+02,NWG-1    , 1.60000E+01, 0.00000E+00, 0.00000E+00, 6.00000E+00, 0.00000E+00, 0.00000E+00, 6.60000E+01, 0.00000E+00, 0.00000E+00, 7.60000E+01, 0.00000E+00, 0.00000E+00,Cmd=32,HV=280,Cyk=2,MTime=0.8,Gain=20,Ch=7
 192,USER   ,20170714,10:09:30, 5.71191E-02,   3,396, 6.02935E+02,NWG-1    , 1.60000E+01, 0.00000E+00, 0.00000E+00, 6.00000E+00, 0.00000E+00, 0.00000E+00, 7.60000E+01, 0.00000E+00, 0.00000E+00, 8.60000E+01, 0.00000E+00, 0.00000E+00,Cmd=32,HV=280,Cyk=2,MTime=0.8,Gain=20,Ch=8
 193,USER   ,20170714,10:09:40, 1.68841E+00,   0,450, 3.81909E+02,NWG-1    , 1.60000E+01, 0.00000E+00, 0.00000E+00, 4.00000E+00, 0.00000E+00, 0.00000E+00, 2.80000E+01, 0.00000E+00, 0.00000E+00, 4.00000E+01, 0.00000E+00, 0.00000E+00,Cmd=33,HV=245,Cyk=2,MTime=0.8,Gain=1,Ch=3
 194,USER   ,20170714,10:09:40, 3.56968E-01,   8,450, 3.22977E+02,NWG-1    , 1.60000E+01, 0.00000E+00, 0.00000E+00, 4.00000E+00, 0.00000E+00, 0.00000E+00, 4.00000E+01, 0.00000E+00, 0.00000E+00, 5.20000E+01, 0.00000E+00, 0.00000E+00,Cmd=33,HV=245,Cyk=2,MTime=0.8,Gain=10,Ch=4
 195,USER   ,20170714,10:09:40, 1.20603E-01,   2,450, 2.72798E+02,NWG-1    , 1.60000E+01, 0.00000E+00, 0.00000E+00, 4.00000E+00, 0.00000E+00, 0.00000E+00, 5.20000E+01, 0.00000E+00, 0.00000E+00, 6.40000E+01, 0.00000E+00, 0.00000E+00,Cmd=33,HV=245,Cyk=2,MTime=0.8,Gain=10,Ch=5
 196,USER   ,20170714,10:09:40, 1.37109E-01,   7,450, 6.20268E+02,NWG-1    , 1.60000E+01, 0.00000E+00, 0.00000E+00, 4.00000E+00, 0.00000E+00, 0.00000E+00, 6.40000E+01, 0.00000E+00, 0.00000E+00, 7.60000E+01, 0.00000E+00, 0.00000E+00,Cmd=33,HV=245,Cyk=2,MTime=0.8,Gain=10,Ch=6
 197,USER   ,20170714,10:09:40, 7.95274E-02,   5,450, 6.29604E+02,NWG-1    , 1.60000E+01, 0.00000E+00, 0.00000E+00, 4.00000E+00, 0.00000E+00, 0.00000E+00, 7.60000E+01, 0.00000E+00, 0.00000E+00, 8.80000E+01, 0.00000E+00, 0.00000E+00,Cmd=33,HV=245,Cyk=2,MTime=0.8,Gain=20,Ch=7
 198,USER   ,20170714,10:09:40, 6.21333E-02,   5,450, 7.87037E+02,NWG-1    , 1.60000E+01, 0.00000E+00, 0.00000E+00, 4.00000E+00, 0.00000E+00, 0.00000E+00, 8.80000E+01, 0.00000E+00, 0.00000E+00, 1.00000E+02, 0.00000E+00, 0.00000E+00,Cmd=33,HV=245,Cyk=2,MTime=0.8,Gain=20,Ch=8
 199,USER   ,20170714,10:09:49, 3.04142E+00,   0,438, 1.14659E+02,NWG-1    , 1.80000E+01, 0.00000E+00, 0.00000E+00, 1.60000E+01, 0.00000E+00, 0.00000E+00, 2.00000E+01, 0.00000E+00, 0.00000E+00, 2.20000E+01, 0.00000E+00, 0.00000E+00,Cmd=34,HV=237,Cyk=2,MTime=0.8,Gain=1,Ch=3
 200,USER   ,20170714,10:09:49, 1.06910E+00,   0,438, 1.61217E+02,NWG-1    , 1.80000E+01, 0.00000E+00, 0.00000E+00, 1.60000E+01, 0.00000E+00, 0.00000E+00, 2.20000E+01, 0.00000E+00, 0.00000E+00, 2.40000E+01, 0.00000E+00, 0.00000E+00,Cmd=34,HV=237,Cyk=2,MTime=0.8,Gain=1,Ch=4
 201,USER   ,20170714,10:09:49, 4.72781E-01,   1,438, 1.78234E+02,NWG-1    , 1.80000E+01, 0.00000E+00, 0.00000E+00, 1.60000E+01, 0.00000E+00, 0.00000E+00, 2.40000E+01, 0.00000E+00, 0.00000E+00, 2.60000E+01, 0.00000E+00, 0.00000E+00,Cmd=34,HV=237,Cyk=2,MTime=0.8,Gain=10,Ch=5
 202,USER   ,20170714,10:09:49, 2.56652E-01,   0,438, 1.93511E+02,NWG-1    , 1.80000E+01, 0.00000E+00, 0.00000E+00, 1.60000E+01, 0.00000E+00, 0.00000E+00, 2.60000E+01, 0.00000E+00, 0.00000E+00, 2.80000E+01, 0.00000E+00, 0.00000E+00,Cmd=34,HV=237,Cyk=2,MTime=0.8,Gain=10,Ch=6
 203,USER   ,20170714,10:09:49, 2.56369E-01,   1,438, 3.38271E+02,NWG-1    , 1.80000E+01, 0.00000E+00, 0.00000E+00, 1.60000E+01, 0.00000E+00, 0.00000E+00, 2.80000E+01, 0.00000E+00, 0.00000E+00, 3.00000E+01, 0.00000E+00, 0.00000E+00,Cmd=34,HV=237,Cyk=2,MTime=0.8,Gain=10,Ch=7
 204,USER   ,20170714,10:09:49, 1.79339E-01,   0,438, 3.78612E+02,NWG-1    , 1.80000E+01, 0.00000E+00, 0.00000E+00, 1.60000E+01, 0.00000E+00, 0.00000E+00, 3.00000E+01, 0.00000E+00, 0.00000E+00, 3.20000E+01, 0.00000E+00, 0.00000E+00,Cmd=34,HV=237,Cyk=2,MTime=0.8,Gain=10,Ch=8
 205,USER   ,20170714,10:09:58, 2.14330E+00,   1,482, 1.61601E+02,NWG-1    , 1.80000E+01, 0.00000E+00, 0.00000E+00, 1.40000E+01, 0.00000E+00, 0.00000E+00, 2.20000E+01, 0.00000E+00, 0.00000E+00, 2.60000E+01, 0.00000E+00, 0.00000E+00,Cmd=35,HV=226,Cyk=2,MTime=0.8,Gain=1,Ch=3
 206,USER   ,20170714,10:09:58, 7.97279E-01,   1,482, 2.40454E+02,NWG-1    , 1.80000E+01, 0.00000E+00, 0.00000E+00, 1.40000E+01, 0.00000E+00, 0.00000E+00, 2.60000E+01, 0.00000E+00, 0.00000E+00, 3.00000E+01, 0.00000E+00, 0.00000E+00,Cmd=35,HV=226,Cyk=2,MTime=0.8,Gain=10,Ch=4
 207,USER   ,20170714,10:09:58, 4.55097E-01,   0,482, 3.43135E+02,NWG-1    , 1.80000E+01, 0.00000E+00, 0.00000E+00, 1.40000E+01, 0.00000E+00, 0.00000E+00, 3.00000E+01, 0.00000E+00, 0.00000E+00, 3.40000E+01, 0.00000E+00, 0.00000E+00,Cmd=35,HV=226,Cyk=2,MTime=0.8,Gain=10,Ch=5
 208,USER   ,20170714,10:09:58, 2.02704E-01,   0,482, 3.05671E+02,NWG-1    , 1.80000E+01, 0.00000E+00, 0.00000E+00, 1.40000E+01, 0.00000E+00, 0.00000E+00, 3.40000E+01, 0.00000E+00, 0.00000E+00, 3.80000E+01, 0.00000E+00, 0.00000E+00,Cmd=35,HV=226,Cyk=2,MTime=0.8,Gain=10,Ch=6
 209,USER   ,20170714,10:09:58, 1.22505E-01,   1,482, 3.23283E+02,NWG-1    , 1.80000E+01, 0.00000E+00, 0.00000E+00, 1.40000E+01, 0.00000E+00, 0.00000E+00, 3.80000E+01, 0.00000E+00, 0.00000E+00, 4.20000E+01, 0.00000E+00, 0.00000E+00,Cmd=35,HV=226,Cyk=2,MTime=0.8,Gain=10,Ch=7
 210,USER   ,20170714,10:09:58, 7.41764E-02,   2,482, 3.13195E+02,NWG-1    , 1.80000E+01, 0.00000E+00, 0.00000E+00, 1.40000E+01, 0.00000E+00, 0.00000E+00, 4.20000E+01, 0.00000E+00, 0.00000E+00, 4.60000E+01, 0.00000E+00, 0.00000E+00,Cmd=35,HV=226,Cyk=2,MTime=0.8,Gain=20,Ch=8
 211,USER   ,20170714,10:10:07, 1.84459E+00,   0,428, 2.08618E+02,NWG-1    , 1.80000E+01, 0.00000E+00, 0.00000E+00, 1.20000E+01, 0.00000E+00, 0.00000E+00, 2.40000E+01, 0.00000E+00, 0.00000E+00, 3.00000E+01, 0.00000E+00, 0.00000E+00,Cmd=36,HV=251,Cyk=2,MTime=0.8,Gain=1,Ch=3
 212,USER   ,20170714,10:10:07, 7.30966E-01,   3,428, 3.30681E+02,NWG-1    , 1.80000E+01, 0.00000E+00, 0.00000E+00, 1.20000E+01, 0.00000E+00, 0.00000E+00, 3.00000E+01, 0.00000E+00, 0.00000E+00, 3.60000E+01, 0.00000E+00, 0.00000E+00,Cmd=36,HV=251,Cyk=2,MTime=0.8,Gain=10,Ch=4
 213,USER   ,20170714,10:10:07, 2.85975E-01,   2,428, 3.23430E+02,NWG-1    , 1.80000E+01, 0.00000E+00, 0.00000E+00, 1.20000E+01, 0.00000E+00, 0.00000E+00, 3.60000E+01, 0.00000E+00, 0.00000E+00, 4.20000E+01, 0.00000E+00, 0.00000E+00,Cmd=36,HV=251,Cyk=2,MTime=0.8,Gain=10,Ch=5
 214,USER   ,20170714,10:10:07, 1.40227E-01,   3,428, 3.17186E+02,NWG-1    , 1.80000E+01, 0.00000E+00, 0.00000E+00, 1.20000E+01, 0.00000E+00, 0.00000E+00, 4.20000E+01, 0.00000E+00, 0.00000E+00, 4.80000E+01, 0.00000E+00, 0.00000E+00,Cmd=36,HV=251,Cyk=2,MTime=0.8,Gain=10,Ch=6
 215,USER   ,20170714,10:10:07, 7.13137E-02,   3,428, 2.82289E+02,NWG-1    , 1.80000E+01, 0.00000E+00, 0.00000E+00, 1.20000E+01, 0.00000E+00, 0.00000E+00, 4.80000E+01, 0.00000E+00, 0.00000E+00, 5.40000E+01, 0.00000E+00, 0.00000E+00,Cmd=36,HV=251,Cyk=2,MTime=0.8,Gain=20,Ch=7
 216,USER   ,20170714,10:10:07, 3.99503E-02,   2,428, 2.53023E+02,NWG-1    , 1.80000E+01, 0.00000E+00, 0.00000E+00, 1.20000E+01, 0.00000E+00, 0.00000E+00, 5.40000E+01, 0.00000E+00, 0.00000E+00, 6.00000E+01, 0.00000E+00, 0.00000E+00,Cmd=36,HV=251,Cyk=2,MTime=0.8,Gain=50,Ch=8
 217,USER   ,20170714,10:10:16, 1.98790E+00,   1,406, 2.99768E+02,NWG-1    , 1.80000E+01, 0.00000E+00, 0.00000E+00, 1.00000E+01, 0.00000E+00, 0.00000E+00, 2.60000E+01, 0.00000E+00, 0.00000E+00, 3.40000E+01, 0.00000E+00, 0.00000E+00,Cmd=37,HV=280,Cyk=2,MTime=0.8,Gain=1,Ch=3
 218,USER   ,20170714,10:10:16, 5.47035E-01,   1,406, 3.29964E+02,NWG-1    , 1.80000E+01, 0.00000E+00, 0.00000E+00, 1.00000E+01, 0.00000E+00, 0.00000E+00, 3.40000E+01, 0.00000E+00, 0.00000E+00, 4.20000E+01, 0.00000E+00, 0.00000E+00,Cmd=37,HV=280,Cyk=2,MTime=0.8,Gain=10,Ch=4
 219,USER   ,20170714,10:10:16, 2.20376E-01,   2,406, 3.32320E+02,NWG-1    , 1.80000E+01, 0.00000E+00, 0.00000E+00, 1.00000E+01, 0.00000E+00, 0.00000E+00, 4.20000E+01, 0.00000E+00, 0.00000E+00, 5.00000E+01, 0.00000E+00, 0.00000E+00,Cmd=37,HV=280,Cyk=2,MTime=0.8,Gain=10,Ch=5
 220,USER   ,20170714,10:10:16, 8.97933E-02,   0,406, 2.70810E+02,NWG-1    , 1.80000E+01, 0.00000E+00, 0.00000E+00, 1.00000E+01, 0.00000E+00, 0.00000E+00, 5.00000E+01, 0.00000E+00, 0.00000E+00, 5.80000E+01, 0.00000E+00, 0.00000E+00,Cmd=37,HV=280,Cyk=2,MTime=0.8,Gain=20,Ch=6
 221,USER   ,20170714,10:10:16, 6.83797E-02,   1,406, 3.60900E+02,NWG-1    , 1.80000E+01, 0.00000E+00, 0.00000E+00, 1.00000E+01, 0.00000E+00, 0.00000E+00, 5.80000E+01, 0.00000E+00, 0.00000E+00, 6.60000E+01, 0.00000E+00, 0.00000E+00,Cmd=37,HV=280,Cyk=2,MTime=0.8,Gain=20,Ch=7
 222,USER   ,20170714,10:10:16, 8.99762E-02,   2,406, 7.59813E+02,NWG-1    , 1.80000E+01, 0.00000E+00, 0.00000E+00, 1.00000E+01, 0.00000E+00, 0.00000E+00, 6.60000E+01, 0.00000E+00, 0.00000E+00, 7.40000E+01, 0.00000E+00, 0.00000E+00,Cmd=37,HV=280,Cyk=2,MTime=0.8,Gain=20,Ch=8
 223,USER   ,20170714,10:10:25, 1.98185E+00,   3,375, 3.73569E+02,NWG-1    , 1.80000E+01, 0.00000E+00, 0.00000E+00, 8.00000E+00, 0.00000E+00, 0.00000E+00, 2.80000E+01, 0.00000E+00, 0.00000E+00, 3.80000E+01, 0.00000E+00, 0.00000E+00,Cmd=38,HV=291,Cyk=2,MTime=0.8,Gain=1,Ch=3
 224,USER   ,20170714,10:10:25, 4.61006E-01,   2,375, 3.47590E+02,NWG-1    , 1.80000E+01, 0.00000E+00, 0.00000E+00, 8.00000E+00, 0.00000E+00, 0.00000E+00, 3.80000E+01, 0.00000E+00, 0.00000E+00, 4.80000E+01, 0.00000E+00, 0.00000E+00,Cmd=38,HV=291,Cyk=2,MTime=0.8,Gain=10,Ch=4
 225,USER   ,20170714,10:10:25, 1.54510E-01,   3,375, 2.91244E+02,NWG-1    , 1.80000E+01, 0.00000E+00, 0.00000E+00, 8.00000E+00, 0.00000E+00, 0.00000E+00, 4.80000E+01, 0.00000E+00, 0.00000E+00, 5.80000E+01, 0.00000E+00, 0.00000E+00,Cmd=38,HV=291,Cyk=2,MTime=0.8,Gain=10,Ch=5
 226,USER   ,20170714,10:10:25, 1.10212E-01,   5,375, 4.15488E+02,NWG-1    , 1.80000E+01, 0.00000E+00, 0.00000E+00, 8.00000E+00, 0.00000E+00, 0.00000E+00, 5.80000E+01, 0.00000E+00, 0.00000E+00, 6.80000E+01, 0.00000E+00, 0.00000E+00,Cmd=38,HV=291,Cyk=2,MTime=0.8,Gain=20,Ch=6
 227,USER   ,20170714,10:10:25, 1.16925E-01,   5,375, 7.71395E+02,NWG-1    , 1.80000E+01, 0.00000E+00, 0.00000E+00, 8.00000E+00, 0.00000E+00, 0.00000E+00, 6.80000E+01, 0.00000E+00, 0.00000E+00, 7.80000E+01, 0.00000E+00, 0.00000E+00,Cmd=38,HV=291,Cyk=2,MTime=0.8,Gain=20,Ch=7
 228,USER   ,20170714,10:10:25, 6.70403E-02,   5,375, 7.07661E+02,NWG-1    , 1.80000E+01, 0.00000E+00, 0.00000E+00, 8.00000E+00, 0.00000E+00, 0.00000E+00, 7.80000E+01, 0.00000E+00, 0.00000E+00, 8.80000E+01, 0.00000E+00, 0.00000E+00,Cmd=38,HV=291,Cyk=2,MTime=0.8,Gain=20,Ch=8
 229,USER   ,20170714,10:10:35, 1.61976E+00,   3,420, 3.66381E+02,NWG-1    , 1.80000E+01, 0.00000E+00, 0.00000E+00, 6.00000E+00, 0.00000E+00, 0.00000E+00, 3.00000E+01, 0.00000E+00, 0.00000E+00, 4.20000E+01, 0.00000E+00, 0.00000E+00,Cmd=39,HV=259,Cyk=2,MTime=0.8,Gain=1,Ch=3
 230,USER   ,20170714,10:10:35, 3.52630E-01,  10,420, 3.19052E+02,NWG-1    , 1.80000E+01, 0.00000E+00, 0.00000E+00, 6.00000E+00, 0.00000E+00, 0.00000E+00, 4.20000E+01, 0.00000E+00, 0.00000E+00, 5.40000E+01, 0.00000E+00, 0.00000E+00,Cmd=39,HV=259,Cyk=2,MTime=0.8,Gain=10,Ch=4
 231,USER   ,20170714,10:10:35, 1.39804E-01,   4,420, 3.16229E+02,NWG-1    , 1.80000E+01, 0.00000E+00, 0.00000E+00, 6.00000E+00, 0.00000E+00, 0.00000E+00, 5.40000E+01, 0.00000E+00, 0.00000E+00, 6.60000E+01, 0.00000E+00, 0.00000E+00,Cmd=39,HV=259,Cyk=2,MTime=0.8,Gain=10,Ch=5
 232,USER   ,20170714,10:10:35, 1.63702E-01,   7,420, 7.40570E+02,NWG-1    , 1.80000E+01, 0.00000E+00, 0.00000E+00, 6.00000E+00, 0.00000E+00, 0.00000E+00, 6.60000E+01, 0.00000E+00, 0.00000E+00, 7.80000E+01, 0.00000E+00, 0.00000E+00,Cmd=39,HV=259,Cyk=2,MTime=0.8,Gain=10,Ch=6
 233,USER   ,20170714,10:10:35, 9.38223E-02,   5,420, 7.42774E+02,NWG-1    , 1.80000E+01, 0.00000E+00, 0.00000E+00, 6.00000E+00, 0.00000E+00, 0.00000E+00, 7.80000E+01, 0.00000E+00, 0.00000E+00, 9.00000E+01, 0.00000E+00, 0.00000E+00,Cmd=39,HV=259,Cyk=2,MTime=0.8,Gain=20,Ch=7
 234,USER   ,20170714,10:10:35, 6.33623E-02,   4,420, 8.02604E+02,NWG-1    , 1.80000E+01, 0.00000E+00, 0.00000E+00, 6.00000E+00, 0.00000E+00, 0.00000E+00, 9.00000E+01, 0.00000E+00, 0.00000E+00, 1.02000E+02, 0.00000E+00, 0.00000E+00,Cmd=39,HV=259,Cyk=2,MTime=0.8,Gain=20,Ch=8
 235,USER   ,20170714,10:10:44, 2.99060E+00,   0,517, 1.12743E+02,NWG-1    , 2.00000E+01, 0.00000E+00, 0.00000E+00, 1.80000E+01, 0.00000E+00, 0.00000E+00, 2.20000E+01, 0.00000E+00, 0.00000E+00, 2.40000E+01, 0.00000E+00, 0.00000E+00,Cmd=40,HV=205,Cyk=2,MTime=0.8,Gain=1,Ch=3
 236,USER   ,20170714,10:10:44, 9.10517E-01,   0,517, 1.37303E+02,NWG-1    , 2.00000E+01, 0.00000E+00, 0.00000E+00, 1.80000E+01, 0.00000E+00, 0.00000E+00, 2.40000E+01, 0.00000E+00, 0.00000E+00, 2.60000E+01, 0.00000E+00, 0.00000E+00,Cmd=40,HV=205,Cyk=2,MTime=0.8,Gain=1,Ch=4
 237,USER   ,20170714,10:10:44, 3.89626E-01,   1,517, 1.46885E+02,NWG-1    , 2.00000E+01, 0.00000E+00, 0.00000E+00, 1.80000E+01, 0.00000E+00, 0.00000E+00, 2.60000E+01, 0.00000E+00, 0.00000E+00, 2.80000E+01, 0.00000E+00, 0.00000E+00,Cmd=40,HV=205,Cyk=2,MTime=0.8,Gain=10,Ch=5
 238,USER   ,20170714,10:10:44, 3.43948E-01,   2,517, 2.59331E+02,NWG-1    , 2.00000E+01, 0.00000E+00, 0.00000E+00, 1.80000E+01, 0.00000E+00, 0.00000E+00, 2.80000E+01, 0.00000E+00, 0.00000E+00, 3.00000E+01, 0.00000E+00, 0.00000E+00,Cmd=40,HV=205,Cyk=2,MTime=0.8,Gain=10,Ch=6
 239,USER   ,20170714,10:10:44, 2.26782E-01,   2,517, 2.99232E+02,NWG-1    , 2.00000E+01, 0.00000E+00, 0.00000E+00, 1.80000E+01, 0.00000E+00, 0.00000E+00, 3.00000E+01, 0.00000E+00, 0.00000E+00, 3.20000E+01, 0.00000E+00, 0.00000E+00,Cmd=40,HV=205,Cyk=2,MTime=0.8,Gain=10,Ch=7
 240,USER   ,20170714,10:10:44, 1.28219E-01,   2,517, 2.70690E+02,NWG-1    , 2.00000E+01, 0.00000E+00, 0.00000E+00, 1.80000E+01, 0.00000E+00, 0.00000E+00, 3.20000E+01, 0.00000E+00, 0.00000E+00, 3.40000E+01, 0.00000E+00, 0.00000E+00,Cmd=40,HV=205,Cyk=2,MTime=0.8,Gain=10,Ch=8
 241,USER   ,20170714,10:10:53, 1.98927E+00,   2,465, 1.49987E+02,NWG-1    , 2.00000E+01, 0.00000E+00, 0.00000E+00, 1.60000E+01, 0.00000E+00, 0.00000E+00, 2.40000E+01, 0.00000E+00, 0.00000E+00, 2.80000E+01, 0.00000E+00, 0.00000E+00,Cmd=41,HV=230,Cyk=2,MTime=0.8,Gain=1,Ch=3
 242,USER   ,20170714,10:10:53, 9.41000E-01,   3,465, 2.83799E+02,NWG-1    , 2.00000E+01, 0.00000E+00, 0.00000E+00, 1.60000E+01, 0.00000E+00, 0.00000E+00, 2.80000E+01, 0.00000E+00, 0.00000E+00, 3.20000E+01, 0.00000E+00, 0.00000E+00,Cmd=41,HV=230,Cyk=2,MTime=0.8,Gain=1,Ch=4
 243,USER   ,20170714,10:10:53, 3.55551E-01,   2,465, 2.68079E+02,NWG-1    , 2.00000E+01, 0.00000E+00, 0.00000E+00, 1.60000E+01, 0.00000E+00, 0.00000E+00, 3.20000E+01, 0.00000E+00, 0.00000E+00, 3.60000E+01, 0.00000E+00, 0.00000E+00,Cmd=41,HV=230,Cyk=2,MTime=0.8,Gain=10,Ch=5
 244,USER   ,20170714,10:10:53, 2.05459E-01,   2,465, 3.09825E+02,NWG-1    , 2.00000E+01, 0.00000E+00, 0.00000E+00, 1.60000E+01, 0.00000E+00, 0.00000E+00, 3.60000E+01, 0.00000E+00, 0.00000E+00, 4.00000E+01, 0.00000E+00, 0.00000E+00,Cmd=41,HV=230,Cyk=2,MTime=0.8,Gain=10,Ch=6
 245,USER   ,20170714,10:10:53, 1.10429E-01,   5,465, 2.91414E+02,NWG-1    , 2.00000E+01, 0.00000E+00, 0.00000E+00, 1.60000E+01, 0.00000E+00, 0.00000E+00, 4.00000E+01, 0.00000E+00, 0.00000E+00, 4.40000E+01, 0.00000E+00, 0.00000E+00,Cmd=41,HV=230,Cyk=2,MTime=0.8,Gain=10,Ch=7
 246,USER   ,20170714,10:10:53, 7.93941E-02,   4,465, 3.35226E+02,NWG-1    , 2.00000E+01, 0.00000E+00, 0.00000E+00, 1.60000E+01, 0.00000E+00, 0.00000E+00, 4.40000E+01, 0.00000E+00, 0.00000E+00, 4.80000E+01, 0.00000E+00, 0.00000E+00,Cmd=41,HV=230,Cyk=2,MTime=0.8,Gain=20,Ch=8
 247,USER   ,20170714,10:11:02, 1.92070E+00,   5,507, 2.17226E+02,NWG-1    , 2.00000E+01, 0.00000E+00, 0.00000E+00, 1.40000E+01, 0.00000E+00, 0.00000E+00, 2.60000E+01, 0.00000E+00, 0.00000E+00, 3.20000E+01, 0.00000E+00, 0.00000E+00,Cmd=42,HV=210,Cyk=2,MTime=0.8,Gain=1,Ch=3
 248,USER   ,20170714,10:11:02, 6.05349E-01,   4,507, 2.73854E+02,NWG-1    , 2.00000E+01, 0.00000E+00, 0.00000E+00, 1.40000E+01, 0.00000E+00, 0.00000E+00, 3.20000E+01, 0.00000E+00, 0.00000E+00, 3.80000E+01, 0.00000E+00, 0.00000E+00,Cmd=42,HV=210,Cyk=2,MTime=0.8,Gain=10,Ch=4
 249,USER   ,20170714,10:11:02, 2.55980E-01,  15,507, 2.89506E+02,NWG-1    , 2.00000E+01, 0.00000E+00, 0.00000E+00, 1.40000E+01, 0.00000E+00, 0.00000E+00, 3.80000E+01, 0.00000E+00, 0.00000E+00, 4.40000E+01, 0.00000E+00, 0.00000E+00,Cmd=42,HV=210,Cyk=2,MTime=0.8,Gain=10,Ch=5
 250,USER   ,20170714,10:11:02, 1.39253E-01,  14,507, 3.14983E+02,NWG-1    , 2.00000E+01, 0.00000E+00, 0.00000E+00, 1.40000E+01, 0.00000E+00, 0.00000E+00, 4.40000E+01, 0.00000E+00, 0.00000E+00, 5.00000E+01, 0.00000E+00, 0.00000E+00,Cmd=42,HV=210,Cyk=2,MTime=0.8,Gain=10,Ch=6
 251,USER   ,20170714,10:11:02, 6.51829E-02,   8,507, 2.58021E+02,NWG-1    , 2.00000E+01, 0.00000E+00, 0.00000E+00, 1.40000E+01, 0.00000E+00, 0.00000E+00, 5.00000E+01, 0.00000E+00, 0.00000E+00, 5.60000E+01, 0.00000E+00, 0.00000E+00,Cmd=42,HV=210,Cyk=2,MTime=0.8,Gain=20,Ch=7
 252,USER   ,20170714,10:11:02, 4.08277E-02,   4,507, 2.58580E+02,NWG-1    , 2.00000E+01, 0.00000E+00, 0.00000E+00, 1.40000E+01, 0.00000E+00, 0.00000E+00, 5.60000E+01, 0.00000E+00, 0.00000E+00, 6.20000E+01, 0.00000E+00, 0.00000E+00,Cmd=42,HV=210,Cyk=2,MTime=0.8,Gain=20,Ch=8
 253,USER   ,20170714,10:11:11, 1.89956E+00,   0,447, 2.86447E+02,NWG-1    , 2.00000E+01, 0.00000E+00, 0.00000E+00, 1.20000E+01, 0.00000E+00, 0.00000E+00, 2.80000E+01, 0.00000E+00, 0.00000E+00, 3.60000E+01, 0.00000E+00, 0.00000E+00,Cmd=43,HV=237,Cyk=2,MTime=0.8,Gain=1,Ch=3
 254,USER   ,20170714,10:11:11, 5.44644E-01,   4,447, 3.28522E+02,NWG-1    , 2.00000E+01, 0.00000E+00, 0.00000E+00, 1.20000E+01, 0.00000E+00, 0.00000E+00, 3.60000E+01, 0.00000E+00, 0.00000E+00, 4.40000E+01, 0.00000E+00, 0.00000E+00,Cmd=43,HV=237,Cyk=2,MTime=0.8,Gain=5,Ch=4
 255,USER   ,20170714,10:11:11, 2.25503E-01,   4,447, 3.40050E+02,NWG-1    , 2.00000E+01, 0.00000E+00, 0.00000E+00, 1.20000E+01, 0.00000E+00, 0.00000E+00, 4.40000E+01, 0.00000E+00, 0.00000E+00, 5.20000E+01, 0.00000E+00, 0.00000E+00,Cmd=43,HV=237,Cyk=2,MTime=0.8,Gain=10,Ch=5
 256,USER   ,20170714,10:11:11, 8.38730E-02,   1,447, 2.52955E+02,NWG-1    , 2.00000E+01, 0.00000E+00, 0.00000E+00, 1.20000E+01, 0.00000E+00, 0.00000E+00, 5.20000E+01, 0.00000E+00, 0.00000E+00, 6.00000E+01, 0.00000E+00, 0.00000E+00,Cmd=43,HV=237,Cyk=2,MTime=0.8,Gain=20,Ch=6
 257,USER   ,20170714,10:11:11, 7.25484E-02,   5,447, 3.82901E+02,NWG-1    , 2.00000E+01, 0.00000E+00, 0.00000E+00, 1.20000E+01, 0.00000E+00, 0.00000E+00, 6.00000E+01, 0.00000E+00, 0.00000E+00, 6.80000E+01, 0.00000E+00, 0.00000E+00,Cmd=43,HV=237,Cyk=2,MTime=0.8,Gain=20,Ch=7
 258,USER   ,20170714,10:11:11, 7.81692E-02,   4,447, 6.60108E+02,NWG-1    , 2.00000E+01, 0.00000E+00, 0.00000E+00, 1.20000E+01, 0.00000E+00, 0.00000E+00, 6.80000E+01, 0.00000E+00, 0.00000E+00, 7.60000E+01, 0.00000E+00, 0.00000E+00,Cmd=43,HV=237,Cyk=2,MTime=0.8,Gain=20,Ch=8
 259,USER   ,20170714,10:11:20, 1.70733E+00,   1,415, 3.21823E+02,NWG-1    , 2.00000E+01, 0.00000E+00, 0.00000E+00, 1.00000E+01, 0.00000E+00, 0.00000E+00, 3.00000E+01, 0.00000E+00, 0.00000E+00, 4.00000E+01, 0.00000E+00, 0.00000E+00,Cmd=44,HV=259,Cyk=2,MTime=0.8,Gain=1,Ch=3
 260,USER   ,20170714,10:11:20, 4.84907E-01,   3,415, 3.65611E+02,NWG-1    , 2.00000E+01, 0.00000E+00, 0.00000E+00, 1.00000E+01, 0.00000E+00, 0.00000E+00, 4.00000E+01, 0.00000E+00, 0.00000E+00, 5.00000E+01, 0.00000E+00, 0.00000E+00,Cmd=44,HV=259,Cyk=2,MTime=0.8,Gain=10,Ch=4
 261,USER   ,20170714,10:11:20, 1.43696E-01,   2,415, 2.70860E+02,NWG-1    , 2.00000E+01, 0.00000E+00, 0.00000E+00, 1.00000E+01, 0.00000E+00, 0.00000E+00, 5.00000E+01, 0.00000E+00, 0.00000E+00, 6.00000E+01, 0.00000E+00, 0.00000E+00,Cmd=44,HV=259,Cyk=2,MTime=0.8,Gain=10,Ch=5
 262,USER   ,20170714,10:11:20, 1.16453E-01,   6,415, 4.39018E+02,NWG-1    , 2.00000E+01, 0.00000E+00, 0.00000E+00, 1.00000E+01, 0.00000E+00, 0.00000E+00, 6.00000E+01, 0.00000E+00, 0.00000E+00, 7.00000E+01, 0.00000E+00, 0.00000E+00,Cmd=44,HV=259,Cyk=2,MTime=0.8,Gain=20,Ch=6
 263,USER   ,20170714,10:11:20, 1.01795E-01,   2,415, 6.71578E+02,NWG-1    , 2.00000E+01, 0.00000E+00, 0.00000E+00, 1.00000E+01, 0.00000E+00, 0.00000E+00, 7.00000E+01, 0.00000E+00, 0.00000E+00, 8.00000E+01, 0.00000E+00, 0.00000E+00,Cmd=44,HV=259,Cyk=2,MTime=0.8,Gain=20,Ch=7
 264,USER   ,20170714,10:11:20, 6.90634E-02,   0,415, 7.29016E+02,NWG-1    , 2.00000E+01, 0.00000E+00, 0.00000E+00, 1.00000E+01, 0.00000E+00, 0.00000E+00, 8.00000E+01, 0.00000E+00, 0.00000E+00, 9.00000E+01, 0.00000E+00, 0.00000E+00,Cmd=44,HV=259,Cyk=2,MTime=0.8,Gain=20,Ch=8
 265,USER   ,20170714,10:11:30, 1.47466E+00,   1,391, 3.33560E+02,NWG-1    , 2.00000E+01, 0.00000E+00, 0.00000E+00, 8.00000E+00, 0.00000E+00, 0.00000E+00, 3.20000E+01, 0.00000E+00, 0.00000E+00, 4.40000E+01, 0.00000E+00, 0.00000E+00,Cmd=45,HV=280,Cyk=2,MTime=0.8,Gain=1,Ch=3
 266,USER   ,20170714,10:11:30, 3.86929E-01,   2,391, 3.50085E+02,NWG-1    , 2.00000E+01, 0.00000E+00, 0.00000E+00, 8.00000E+00, 0.00000E+00, 0.00000E+00, 4.40000E+01, 0.00000E+00, 0.00000E+00, 5.60000E+01, 0.00000E+00, 0.00000E+00,Cmd=45,HV=280,Cyk=2,MTime=0.8,Gain=5,Ch=4
 267,USER   ,20170714,10:11:30, 1.51507E-01,   0,391, 3.42700E+02,NWG-1    , 2.00000E+01, 0.00000E+00, 0.00000E+00, 8.00000E+00, 0.00000E+00, 0.00000E+00, 5.60000E+01, 0.00000E+00, 0.00000E+00, 6.80000E+01, 0.00000E+00, 0.00000E+00,Cmd=45,HV=280,Cyk=2,MTime=0.8,Gain=10,Ch=5
 268,USER   ,20170714,10:11:30, 1.51555E-01,   2,391, 6.85618E+02,NWG-1    , 2.00000E+01, 0.00000E+00, 0.00000E+00, 8.00000E+00, 0.00000E+00, 0.00000E+00, 6.80000E+01, 0.00000E+00, 0.00000E+00, 8.00000E+01, 0.00000E+00, 0.00000E+00,Cmd=45,HV=280,Cyk=2,MTime=0.8,Gain=10,Ch=6
 269,USER   ,20170714,10:11:30, 9.76064E-02,   3,391, 7.72732E+02,NWG-1    , 2.00000E+01, 0.00000E+00, 0.00000E+00, 8.00000E+00, 0.00000E+00, 0.00000E+00, 8.00000E+01, 0.00000E+00, 0.00000E+00, 9.20000E+01, 0.00000E+00, 0.00000E+00,Cmd=45,HV=280,Cyk=2,MTime=0.8,Gain=20,Ch=7
 270,USER   ,20170714,10:11:30, 5.60060E-02,   4,391, 7.09422E+02,NWG-1    , 2.00000E+01, 0.00000E+00, 0.00000E+00, 8.00000E+00, 0.00000E+00, 0.00000E+00, 9.20000E+01, 0.00000E+00, 0.00000E+00, 1.04000E+02, 0.00000E+00, 0.00000E+00,Cmd=45,HV=280,Cyk=2,MTime=0.8,Gain=20,Ch=8
 271,USER   ,20170714,10:11:39, 2.00669E+00,   0,535, 7.56506E+01,NWG-1    , 2.20000E+01, 0.00000E+00, 0.00000E+00, 2.00000E+01, 0.00000E+00, 0.00000E+00, 2.40000E+01, 0.00000E+00, 0.00000E+00, 2.60000E+01, 0.00000E+00, 0.00000E+00,Cmd=46,HV=194,Cyk=2,MTime=0.8,Gain=1,Ch=3
 272,USER   ,20170714,10:11:39, 6.58712E-01,   0,535, 9.93315E+01,NWG-1    , 2.20000E+01, 0.00000E+00, 0.00000E+00, 2.00000E+01, 0.00000E+00, 0.00000E+00, 2.60000E+01, 0.00000E+00, 0.00000E+00, 2.80000E+01, 0.00000E+00, 0.00000E+00,Cmd=46,HV=194,Cyk=2,MTime=0.8,Gain=10,Ch=4
 273,USER   ,20170714,10:11:39, 4.97557E-01,   0,535, 1.87575E+02,NWG-1    , 2.20000E+01, 0.00000E+00, 0.00000E+00, 2.00000E+01, 0.00000E+00, 0.00000E+00, 2.80000E+01, 0.00000E+00, 0.00000E+00, 3.00000E+01, 0.00000E+00, 0.00000E+00,Cmd=46,HV=194,Cyk=2,MTime=0.8,Gain=10,Ch=5
 274,USER   ,20170714,10:11:39, 3.00735E-01,   1,535, 2.26749E+02,NWG-1    , 2.20000E+01, 0.00000E+00, 0.00000E+00, 2.00000E+01, 0.00000E+00, 0.00000E+00, 3.00000E+01, 0.00000E+00, 0.00000E+00, 3.20000E+01, 0.00000E+00, 0.00000E+00,Cmd=46,HV=194,Cyk=2,MTime=0.8,Gain=10,Ch=6
 275,USER   ,20170714,10:11:39, 1.65520E-01,   1,535, 2.18398E+02,NWG-1    , 2.20000E+01, 0.00000E+00, 0.00000E+00, 2.00000E+01, 0.00000E+00, 0.00000E+00, 3.20000E+01, 0.00000E+00, 0.00000E+00, 3.40000E+01, 0.00000E+00, 0.00000E+00,Cmd=46,HV=194,Cyk=2,MTime=0.8,Gain=10,Ch=7
 276,USER   ,20170714,10:11:39, 1.02458E-01,   1,535, 2.16305E+02,NWG-1    , 2.20000E+01, 0.00000E+00, 0.00000E+00, 2.00000E+01, 0.00000E+00, 0.00000E+00, 3.40000E+01, 0.00000E+00, 0.00000E+00, 3.60000E+01, 0.00000E+00, 0.00000E+00,Cmd=46,HV=194,Cyk=2,MTime=0.8,Gain=10,Ch=8
 277,USER   ,20170714,10:11:48, 1.84907E+00,   0,496, 1.39417E+02,NWG-1    , 2.20000E+01, 0.00000E+00, 0.00000E+00, 1.80000E+01, 0.00000E+00, 0.00000E+00, 2.60000E+01, 0.00000E+00, 0.00000E+00, 3.00000E+01, 0.00000E+00, 0.00000E+00,Cmd=47,HV=214,Cyk=2,MTime=0.8,Gain=1,Ch=3
 278,USER   ,20170714,10:11:48, 7.95921E-01,   2,496, 2.40044E+02,NWG-1    , 2.20000E+01, 0.00000E+00, 0.00000E+00, 1.80000E+01, 0.00000E+00, 0.00000E+00, 3.00000E+01, 0.00000E+00, 0.00000E+00, 3.40000E+01, 0.00000E+00, 0.00000E+00,Cmd=47,HV=214,Cyk=2,MTime=0.8,Gain=10,Ch=4
 279,USER   ,20170714,10:11:48, 3.30834E-01,   1,496, 2.49443E+02,NWG-1    , 2.20000E+01, 0.00000E+00, 0.00000E+00, 1.80000E+01, 0.00000E+00, 0.00000E+00, 3.40000E+01, 0.00000E+00, 0.00000E+00, 3.80000E+01, 0.00000E+00, 0.00000E+00,Cmd=47,HV=214,Cyk=2,MTime=0.8,Gain=10,Ch=5
 280,USER   ,20170714,10:11:48, 2.04713E-01,   0,496, 3.08700E+02,NWG-1    , 2.20000E+01, 0.00000E+00, 0.00000E+00, 1.80000E+01, 0.00000E+00, 0.00000E+00, 3.80000E+01, 0.00000E+00, 0.00000E+00, 4.20000E+01, 0.00000E+00, 0.00000E+00,Cmd=47,HV=214,Cyk=2,MTime=0.8,Gain=10,Ch=6
 281,USER   ,20170714,10:11:48, 1.26477E-01,   0,496, 3.33765E+02,NWG-1    , 2.20000E+01, 0.00000E+00, 0.00000E+00, 1.80000E+01, 0.00000E+00, 0.00000E+00, 4.20000E+01, 0.00000E+00, 0.00000E+00, 4.60000E+01, 0.00000E+00, 0.00000E+00,Cmd=47,HV=214,Cyk=2,MTime=0.8,Gain=10,Ch=7
 282,USER   ,20170714,10:11:48, 8.14995E-02,   0,496, 3.44115E+02,NWG-1    , 2.20000E+01, 0.00000E+00, 0.00000E+00, 1.80000E+01, 0.00000E+00, 0.00000E+00, 4.60000E+01, 0.00000E+00, 0.00000E+00, 5.00000E+01, 0.00000E+00, 0.00000E+00,Cmd=47,HV=214,Cyk=2,MTime=0.8,Gain=20,Ch=8
 283,USER   ,20170714,10:11:57, 2.07913E+00,   4,453, 2.35144E+02,NWG-1    , 2.20000E+01, 0.00000E+00, 0.00000E+00, 1.60000E+01, 0.00000E+00, 0.00000E+00, 2.80000E+01, 0.00000E+00, 0.00000E+00, 3.40000E+01, 0.00000E+00, 0.00000E+00,Cmd=48,HV=237,Cyk=2,MTime=0.8,Gain=1,Ch=3
 284,USER   ,20170714,10:11:57, 5.96956E-01,   8,453, 2.70057E+02,NWG-1    , 2.20000E+01, 0.00000E+00, 0.00000E+00, 1.60000E+01, 0.00000E+00, 0.00000E+00, 3.40000E+01, 0.00000E+00, 0.00000E+00, 4.00000E+01, 0.00000E+00, 0.00000E+00,Cmd=48,HV=237,Cyk=2,MTime=0.8,Gain=10,Ch=4
 285,USER   ,20170714,10:11:57, 2.89472E-01,  13,453, 3.27385E+02,NWG-1    , 2.20000E+01, 0.00000E+00, 0.00000E+00, 1.60000E+01, 0.00000E+00, 0.00000E+00, 4.00000E+01, 0.00000E+00, 0.00000E+00, 4.60000E+01, 0.00000E+00, 0.00000E+00,Cmd=48,HV=237,Cyk=2,MTime=0.8,Gain=10,Ch=5
 286,USER   ,20170714,10:11:57, 1.43834E-01,  10,453, 3.25346E+02,NWG-1    , 2.20000E+01, 0.00000E+00, 0.00000E+00, 1.60000E+01, 0.00000E+00, 0.00000E+00, 4.60000E+01, 0.00000E+00, 0.00000E+00, 5.20000E+01, 0.00000E+00, 0.00000E+00,Cmd=48,HV=237,Cyk=2,MTime=0.8,Gain=10,Ch=6
 287,USER   ,20170714,10:11:57, 6.52774E-02,   7,453, 2.58395E+02,NWG-1    , 2.20000E+01, 0.00000E+00, 0.00000E+00, 1.60000E+01, 0.00000E+00, 0.00000E+00, 5.20000E+01, 0.00000E+00, 0.00000E+00, 5.80000E+01, 0.00000E+00, 0.00000E+00,Cmd=48,HV=237,Cyk=2,MTime=0.8,Gain=20,Ch=7
 288,USER   ,20170714,10:11:57, 4.81076E-02,   3,453, 3.04687E+02,NWG-1    , 2.20000E+01, 0.00000E+00, 0.00000E+00, 1.60000E+01, 0.00000E+00, 0.00000E+00, 5.80000E+01, 0.00000E+00, 0.00000E+00, 6.40000E+01, 0.00000E+00, 0.00000E+00,Cmd=48,HV=237,Cyk=2,MTime=0.8,Gain=20,Ch=8
 289,USER   ,20170714,10:12:06, 1.70631E+00,   1,490, 2.57306E+02,NWG-1    , 2.20000E+01, 0.00000E+00, 0.00000E+00, 1.40000E+01, 0.00000E+00, 0.00000E+00, 3.00000E+01, 0.00000E+00, 0.00000E+00, 3.80000E+01, 0.00000E+00, 0.00000E+00,Cmd=49,HV=214,Cyk=2,MTime=0.8,Gain=1,Ch=3
 290,USER   ,20170714,10:12:06, 5.07434E-01,   7,490, 3.06077E+02,NWG-1    , 2.20000E+01, 0.00000E+00, 0.00000E+00, 1.40000E+01, 0.00000E+00, 0.00000E+00, 3.80000E+01, 0.00000E+00, 0.00000E+00, 4.60000E+01, 0.00000E+00, 0.00000E+00,Cmd=49,HV=214,Cyk=2,MTime=0.8,Gain=10,Ch=4
 291,USER   ,20170714,10:12:06, 2.00317E-01,   4,490, 3.02071E+02,NWG-1    , 2.20000E+01, 0.00000E+00, 0.00000E+00, 1.40000E+01, 0.00000E+00, 0.00000E+00, 4.60000E+01, 0.00000E+00, 0.00000E+00, 5.40000E+01, 0.00000E+00, 0.00000E+00,Cmd=49,HV=214,Cyk=2,MTime=0.8,Gain=10,Ch=5
 292,USER   ,20170714,10:12:06, 8.41562E-02,   2,490, 2.53809E+02,NWG-1    , 2.20000E+01, 0.00000E+00, 0.00000E+00, 1.40000E+01, 0.00000E+00, 0.00000E+00, 5.40000E+01, 0.00000E+00, 0.00000E+00, 6.20000E+01, 0.00000E+00, 0.00000E+00,Cmd=49,HV=214,Cyk=2,MTime=0.8,Gain=20,Ch=6
 293,USER   ,20170714,10:12:06, 9.50684E-02,   6,490, 5.01759E+02,NWG-1    , 2.20000E+01, 0.00000E+00, 0.00000E+00, 1.40000E+01, 0.00000E+00, 0.00000E+00, 6.20000E+01, 0.00000E+00, 0.00000E+00, 7.00000E+01, 0.00000E+00, 0.00000E+00,Cmd=49,HV=214,Cyk=2,MTime=0.8,Gain=20,Ch=7
 294,USER   ,20170714,10:12:06, 8.09942E-02,   4,490, 6.83964E+02,NWG-1    , 2.20000E+01, 0.00000E+00, 0.00000E+00, 1.40000E+01, 0.00000E+00, 0.00000E+00, 7.00000E+01, 0.00000E+00, 0.00000E+00, 7.80000E+01, 0.00000E+00, 0.00000E+00,Cmd=49,HV=214,Cyk=2,MTime=0.8,Gain=20,Ch=8
 295,USER   ,20170714,10:12:15, 1.38409E+00,   0,444, 2.60894E+02,NWG-1    , 2.20000E+01, 0.00000E+00, 0.00000E+00, 1.20000E+01, 0.00000E+00, 0.00000E+00, 3.20000E+01, 0.00000E+00, 0.00000E+00, 4.20000E+01, 0.00000E+00, 0.00000E+00,Cmd=50,HV=245,Cyk=2,MTime=0.8,Gain=1,Ch=3
 296,USER   ,20170714,10:12:15, 4.03087E-01,   3,444, 3.03920E+02,NWG-1    , 2.20000E+01, 0.00000E+00, 0.00000E+00, 1.20000E+01, 0.00000E+00, 0.00000E+00, 4.20000E+01, 0.00000E+00, 0.00000E+00, 5.20000E+01, 0.00000E+00, 0.00000E+00,Cmd=50,HV=245,Cyk=2,MTime=0.8,Gain=10,Ch=4
 297,USER   ,20170714,10:12:15, 1.37493E-01,   2,444, 2.59169E+02,NWG-1    , 2.20000E+01, 0.00000E+00, 0.00000E+00, 1.20000E+01, 0.00000E+00, 0.00000E+00, 5.20000E+01, 0.00000E+00, 0.00000E+00, 6.20000E+01, 0.00000E+00, 0.00000E+00,Cmd=50,HV=245,Cyk=2,MTime=0.8,Gain=10,Ch=5
 298,USER   ,20170714,10:12:15, 1.44211E-01,   3,444, 5.43663E+02,NWG-1    , 2.20000E+01, 0.00000E+00, 0.00000E+00, 1.20000E+01, 0.00000E+00, 0.00000E+00, 6.20000E+01, 0.00000E+00, 0.00000E+00, 7.20000E+01, 0.00000E+00, 0.00000E+00,Cmd=50,HV=245,Cyk=2,MTime=0.8,Gain=10,Ch=6
 299,USER   ,20170714,10:12:15, 1.01734E-01,   3,444, 6.71176E+02,NWG-1    , 2.20000E+01, 0.00000E+00, 0.00000E+00, 1.20000E+01, 0.00000E+00, 0.00000E+00, 7.20000E+01, 0.00000E+00, 0.00000E+00, 8.20000E+01, 0.00000E+00, 0.00000E+00,Cmd=50,HV=245,Cyk=2,MTime=0.8,Gain=20,Ch=7
 300,USER   ,20170714,10:12:15, 7.88138E-02,   3,444, 8.31939E+02,NWG-1    , 2.20000E+01, 0.00000E+00, 0.00000E+00, 1.20000E+01, 0.00000E+00, 0.00000E+00, 8.20000E+01, 0.00000E+00, 0.00000E+00, 9.20000E+01, 0.00000E+00, 0.00000E+00,Cmd=50,HV=245,Cyk=2,MTime=0.8,Gain=20,Ch=8
 301,USER   ,20170714,10:12:25, 1.31729E+00,   0,414, 2.97964E+02,NWG-1    , 2.20000E+01, 0.00000E+00, 0.00000E+00, 1.00000E+01, 0.00000E+00, 0.00000E+00, 3.40000E+01, 0.00000E+00, 0.00000E+00, 4.60000E+01, 0.00000E+00, 0.00000E+00,Cmd=51,HV=269,Cyk=2,MTime=0.8,Gain=1,Ch=3
 302,USER   ,20170714,10:12:25, 3.80490E-01,   1,414, 3.44259E+02,NWG-1    , 2.20000E+01, 0.00000E+00, 0.00000E+00, 1.00000E+01, 0.00000E+00, 0.00000E+00, 4.60000E+01, 0.00000E+00, 0.00000E+00, 5.80000E+01, 0.00000E+00, 0.00000E+00,Cmd=51,HV=269,Cyk=2,MTime=0.8,Gain=10,Ch=4
 303,USER   ,20170714,10:12:25, 1.75947E-01,   1,414, 3.97983E+02,NWG-1    , 2.20000E+01, 0.00000E+00, 0.00000E+00, 1.00000E+01, 0.00000E+00, 0.00000E+00, 5.80000E+01, 0.00000E+00, 0.00000E+00, 7.00000E+01, 0.00000E+00, 0.00000E+00,Cmd=51,HV=269,Cyk=2,MTime=0.8,Gain=10,Ch=5
 304,USER   ,20170714,10:12:25, 1.41298E-01,   2,414, 6.39219E+02,NWG-1    , 2.20000E+01, 0.00000E+00, 0.00000E+00, 1.00000E+01, 0.00000E+00, 0.00000E+00, 7.00000E+01, 0.00000E+00, 0.00000E+00, 8.20000E+01, 0.00000E+00, 0.00000E+00,Cmd=51,HV=269,Cyk=2,MTime=0.8,Gain=10,Ch=6
 305,USER   ,20170714,10:12:25, 1.04602E-01,   2,414, 8.28111E+02,NWG-1    , 2.20000E+01, 0.00000E+00, 0.00000E+00, 1.00000E+01, 0.00000E+00, 0.00000E+00, 8.20000E+01, 0.00000E+00, 0.00000E+00, 9.40000E+01, 0.00000E+00, 0.00000E+00,Cmd=51,HV=269,Cyk=2,MTime=0.8,Gain=20,Ch=7
 306,USER   ,20170714,10:12:25, 4.96626E-02,   2,414, 6.29071E+02,NWG-1    , 2.20000E+01, 0.00000E+00, 0.00000E+00, 1.00000E+01, 0.00000E+00, 0.00000E+00, 9.40000E+01, 0.00000E+00, 0.00000E+00, 1.06000E+02, 0.00000E+00, 0.00000E+00,Cmd=51,HV=269,Cyk=2,MTime=0.8,Gain=20,Ch=8
 307,USER   ,20170714,10:12:34, 1.93351E+00,   1,515, 7.28917E+01,NWG-1    , 2.40000E+01, 0.00000E+00, 0.00000E+00, 2.20000E+01, 0.00000E+00, 0.00000E+00, 2.60000E+01, 0.00000E+00, 0.00000E+00, 2.80000E+01, 0.00000E+00, 0.00000E+00,Cmd=52,HV=202,Cyk=2,MTime=0.8,Gain=1,Ch=3
 308,USER   ,20170714,10:12:34, 1.06465E+00,   1,515, 1.60546E+02,NWG-1    , 2.40000E+01, 0.00000E+00, 0.00000E+00, 2.20000E+01, 0.00000E+00, 0.00000E+00, 2.80000E+01, 0.00000E+00, 0.00000E+00, 3.00000E+01, 0.00000E+00, 0.00000E+00,Cmd=52,HV=202,Cyk=2,MTime=0.8,Gain=1,Ch=4
 309,USER   ,20170714,10:12:34, 5.44186E-01,   2,515, 2.05153E+02,NWG-1    , 2.40000E+01, 0.00000E+00, 0.00000E+00, 2.20000E+01, 0.00000E+00, 0.00000E+00, 3.00000E+01, 0.00000E+00, 0.00000E+00, 3.20000E+01, 0.00000E+00, 0.00000E+00,Cmd=52,HV=202,Cyk=2,MTime=0.8,Gain=10,Ch=5
 310,USER   ,20170714,10:12:34, 2.75985E-01,   2,515, 2.08087E+02,NWG-1    , 2.40000E+01, 0.00000E+00, 0.00000E+00, 2.20000E+01, 0.00000E+00, 0.00000E+00, 3.20000E+01, 0.00000E+00, 0.00000E+00, 3.40000E+01, 0.00000E+00, 0.00000E+00,Cmd=52,HV=202,Cyk=2,MTime=0.8,Gain=10,Ch=6
 311,USER   ,20170714,10:12:34, 1.62301E-01,   3,515, 2.14151E+02,NWG-1    , 2.40000E+01, 0.00000E+00, 0.00000E+00, 2.20000E+01, 0.00000E+00, 0.00000E+00, 3.40000E+01, 0.00000E+00, 0.00000E+00, 3.60000E+01, 0.00000E+00, 0.00000E+00,Cmd=52,HV=202,Cyk=2,MTime=0.8,Gain=10,Ch=7
 312,USER   ,20170714,10:12:34, 1.27888E-01,   3,515, 2.69991E+02,NWG-1    , 2.40000E+01, 0.00000E+00, 0.00000E+00, 2.20000E+01, 0.00000E+00, 0.00000E+00, 3.60000E+01, 0.00000E+00, 0.00000E+00, 3.80000E+01, 0.00000E+00, 0.00000E+00,Cmd=52,HV=202,Cyk=2,MTime=0.8,Gain=10,Ch=8
 313,USER   ,20170714,10:12:43, 2.38813E+00,   1,532, 1.80060E+02,NWG-1    , 2.40000E+01, 0.00000E+00, 0.00000E+00, 2.00000E+01, 0.00000E+00, 0.00000E+00, 2.80000E+01, 0.00000E+00, 0.00000E+00, 3.20000E+01, 0.00000E+00, 0.00000E+00,Cmd=53,HV=202,Cyk=2,MTime=0.8,Gain=1,Ch=3
 314,USER   ,20170714,10:12:43, 6.95101E-01,   1,532, 2.09637E+02,NWG-1    , 2.40000E+01, 0.00000E+00, 0.00000E+00, 2.00000E+01, 0.00000E+00, 0.00000E+00, 3.20000E+01, 0.00000E+00, 0.00000E+00, 3.60000E+01, 0.00000E+00, 0.00000E+00,Cmd=53,HV=202,Cyk=2,MTime=0.8,Gain=10,Ch=4
 315,USER   ,20170714,10:12:43, 3.60177E-01,   1,532, 2.71567E+02,NWG-1    , 2.40000E+01, 0.00000E+00, 0.00000E+00, 2.00000E+01, 0.00000E+00, 0.00000E+00, 3.60000E+01, 0.00000E+00, 0.00000E+00, 4.00000E+01, 0.00000E+00, 0.00000E+00,Cmd=53,HV=202,Cyk=2,MTime=0.8,Gain=10,Ch=5
 316,USER   ,20170714,10:12:43, 2.05964E-01,   0,532, 3.10587E+02,NWG-1    , 2.40000E+01, 0.00000E+00, 0.00000E+00, 2.00000E+01, 0.00000E+00, 0.00000E+00, 4.00000E+01, 0.00000E+00, 0.00000E+00, 4.40000E+01, 0.00000E+00, 0.00000E+00,Cmd=53,HV=202,Cyk=2,MTime=0.8,Gain=10,Ch=6
 317,USER   ,20170714,10:12:43, 1.64687E-01,   1,532, 4.34599E+02,NWG-1    , 2.40000E+01, 0.00000E+00, 0.00000E+00, 2.00000E+01, 0.00000E+00, 0.00000E+00, 4.40000E+01, 0.00000E+00, 0.00000E+00, 4.80000E+01, 0.00000E+00, 0.00000E+00,Cmd=53,HV=202,Cyk=2,MTime=0.8,Gain=10,Ch=7
 318,USER   ,20170714,10:12:43, 8.81070E-02,   1,532, 3.72014E+02,NWG-1    , 2.40000E+01, 0.00000E+00, 0.00000E+00, 2.00000E+01, 0.00000E+00, 0.00000E+00, 4.80000E+01, 0.00000E+00, 0.00000E+00, 5.20000E+01, 0.00000E+00, 0.00000E+00,Cmd=53,HV=202,Cyk=2,MTime=0.8,Gain=20,Ch=8
 319,USER   ,20170714,10:12:52, 1.91362E+00,   0,495, 2.16426E+02,NWG-1    , 2.40000E+01, 0.00000E+00, 0.00000E+00, 1.80000E+01, 0.00000E+00, 0.00000E+00, 3.00000E+01, 0.00000E+00, 0.00000E+00, 3.60000E+01, 0.00000E+00, 0.00000E+00,Cmd=54,HV=219,Cyk=2,MTime=0.8,Gain=1,Ch=3
 320,USER   ,20170714,10:12:52, 6.19497E-01,   1,495, 2.80254E+02,NWG-1    , 2.40000E+01, 0.00000E+00, 0.00000E+00, 1.80000E+01, 0.00000E+00, 0.00000E+00, 3.60000E+01, 0.00000E+00, 0.00000E+00, 4.20000E+01, 0.00000E+00, 0.00000E+00,Cmd=54,HV=219,Cyk=2,MTime=0.8,Gain=10,Ch=4
 321,USER   ,20170714,10:12:52, 3.35572E-01,   1,495, 3.79523E+02,NWG-1    , 2.40000E+01, 0.00000E+00, 0.00000E+00, 1.80000E+01, 0.00000E+00, 0.00000E+00, 4.20000E+01, 0.00000E+00, 0.00000E+00, 4.80000E+01, 0.00000E+00, 0.00000E+00,Cmd=54,HV=219,Cyk=2,MTime=0.8,Gain=10,Ch=5
 322,USER   ,20170714,10:12:52, 1.55518E-01,   1,495, 3.51773E+02,NWG-1    , 2.40000E+01, 0.00000E+00, 0.00000E+00, 1.80000E+01, 0.00000E+00, 0.00000E+00, 4.80000E+01, 0.00000E+00, 0.00000E+00, 5.40000E+01, 0.00000E+00, 0.00000E+00,Cmd=54,HV=219,Cyk=2,MTime=0.8,Gain=10,Ch=6
 323,USER   ,20170714,10:12:52, 7.31083E-02,   1,495, 2.89392E+02,NWG-1    , 2.40000E+01, 0.00000E+00, 0.00000E+00, 1.80000E+01, 0.00000E+00, 0.00000E+00, 5.40000E+01, 0.00000E+00, 0.00000E+00, 6.00000E+01, 0.00000E+00, 0.00000E+00,Cmd=54,HV=219,Cyk=2,MTime=0.8,Gain=20,Ch=7
 324,USER   ,20170714,10:12:52, 5.99936E-02,   1,495, 3.79966E+02,NWG-1    , 2.40000E+01, 0.00000E+00, 0.00000E+00, 1.80000E+01, 0.00000E+00, 0.00000E+00, 6.00000E+01, 0.00000E+00, 0.00000E+00, 6.60000E+01, 0.00000E+00, 0.00000E+00,Cmd=54,HV=219,Cyk=2,MTime=0.8,Gain=20,Ch=8
 325,USER   ,20170714,10:13:01, 1.56337E+00,   3,445, 2.35751E+02,NWG-1    , 2.40000E+01, 0.00000E+00, 0.00000E+00, 1.60000E+01, 0.00000E+00, 0.00000E+00, 3.20000E+01, 0.00000E+00, 0.00000E+00, 4.00000E+01, 0.00000E+00, 0.00000E+00,Cmd=55,HV=237,Cyk=2,MTime=0.8,Gain=1,Ch=3
 326,USER   ,20170714,10:13:01, 5.97362E-01,   2,445, 3.60320E+02,NWG-1    , 2.40000E+01, 0.00000E+00, 0.00000E+00, 1.60000E+01, 0.00000E+00, 0.00000E+00, 4.00000E+01, 0.00000E+00, 0.00000E+00, 4.80000E+01, 0.00000E+00, 0.00000E+00,Cmd=55,HV=237,Cyk=2,MTime=0.8,Gain=10,Ch=4
 327,USER   ,20170714,10:13:01, 2.30353E-01,   3,445, 3.47364E+02,NWG-1    , 2.40000E+01, 0.00000E+00, 0.00000E+00, 1.60000E+01, 0.00000E+00, 0.00000E+00, 4.80000E+01, 0.00000E+00, 0.00000E+00, 5.60000E+01, 0.00000E+00, 0.00000E+00,Cmd=55,HV=237,Cyk=2,MTime=0.8,Gain=10,Ch=5
 328,USER   ,20170714,10:13:01, 1.04596E-01,   3,445, 3.15455E+02,NWG-1    , 2.40000E+01, 0.00000E+00, 0.00000E+00, 1.60000E+01, 0.00000E+00, 0.00000E+00, 5.60000E+01, 0.00000E+00, 0.00000E+00, 6.40000E+01, 0.00000E+00, 0.00000E+00,Cmd=55,HV=237,Cyk=2,MTime=0.8,Gain=20,Ch=6
 329,USER   ,20170714,10:13:01, 1.12889E-01,   4,445, 5.95813E+02,NWG-1    , 2.40000E+01, 0.00000E+00, 0.00000E+00, 1.60000E+01, 0.00000E+00, 0.00000E+00, 6.40000E+01, 0.00000E+00, 0.00000E+00, 7.20000E+01, 0.00000E+00, 0.00000E+00,Cmd=55,HV=237,Cyk=2,MTime=0.8,Gain=20,Ch=7
 330,USER   ,20170714,10:13:01, 8.77958E-02,   4,445, 7.41400E+02,NWG-1    , 2.40000E+01, 0.00000E+00, 0.00000E+00, 1.60000E+01, 0.00000E+00, 0.00000E+00, 7.20000E+01, 0.00000E+00, 0.00000E+00, 8.00000E+01, 0.00000E+00, 0.00000E+00,Cmd=55,HV=237,Cyk=2,MTime=0.8,Gain=20,Ch=8
 331,USER   ,20170714,10:13:11, 1.39205E+00,   2,493, 2.62395E+02,NWG-1    , 2.40000E+01, 0.00000E+00, 0.00000E+00, 1.40000E+01, 0.00000E+00, 0.00000E+00, 3.40000E+01, 0.00000E+00, 0.00000E+00, 4.40000E+01, 0.00000E+00, 0.00000E+00,Cmd=56,HV=219,Cyk=2,MTime=0.8,Gain=1,Ch=3
 332,USER   ,20170714,10:13:11, 5.27536E-01,   1,493, 3.97753E+02,NWG-1    , 2.40000E+01, 0.00000E+00, 0.00000E+00, 1.40000E+01, 0.00000E+00, 0.00000E+00, 4.40000E+01, 0.00000E+00, 0.00000E+00, 5.40000E+01, 0.00000E+00, 0.00000E+00,Cmd=56,HV=219,Cyk=2,MTime=0.8,Gain=10,Ch=4
 333,USER   ,20170714,10:13:11, 1.64244E-01,   1,493, 3.09592E+02,NWG-1    , 2.40000E+01, 0.00000E+00, 0.00000E+00, 1.40000E+01, 0.00000E+00, 0.00000E+00, 5.40000E+01, 0.00000E+00, 0.00000E+00, 6.40000E+01, 0.00000E+00, 0.00000E+00,Cmd=56,HV=219,Cyk=2,MTime=0.8,Gain=10,Ch=5
 334,USER   ,20170714,10:13:11, 1.67101E-01,   1,493, 6.29954E+02,NWG-1    , 2.40000E+01, 0.00000E+00, 0.00000E+00, 1.40000E+01, 0.00000E+00, 0.00000E+00, 6.40000E+01, 0.00000E+00, 0.00000E+00, 7.40000E+01, 0.00000E+00, 0.00000E+00,Cmd=56,HV=219,Cyk=2,MTime=0.8,Gain=10,Ch=6
 335,USER   ,20170714,10:13:11, 9.75248E-02,   0,493, 6.43404E+02,NWG-1    , 2.40000E+01, 0.00000E+00, 0.00000E+00, 1.40000E+01, 0.00000E+00, 0.00000E+00, 7.40000E+01, 0.00000E+00, 0.00000E+00, 8.40000E+01, 0.00000E+00, 0.00000E+00,Cmd=56,HV=219,Cyk=2,MTime=0.8,Gain=20,Ch=7
 336,USER   ,20170714,10:13:11, 8.80517E-02,   2,493, 9.29452E+02,NWG-1    , 2.40000E+01, 0.00000E+00, 0.00000E+00, 1.40000E+01, 0.00000E+00, 0.00000E+00, 8.40000E+01, 0.00000E+00, 0.00000E+00, 9.40000E+01, 0.00000E+00, 0.00000E+00,Cmd=56,HV=219,Cyk=2,MTime=0.8,Gain=20,Ch=8
 337,USER   ,20170714,10:13:20, 1.40063E+00,   2,439, 3.16814E+02,NWG-1    , 2.40000E+01, 0.00000E+00, 0.00000E+00, 1.20000E+01, 0.00000E+00, 0.00000E+00, 3.60000E+01, 0.00000E+00, 0.00000E+00, 4.80000E+01, 0.00000E+00, 0.00000E+00,Cmd=57,HV=245,Cyk=2,MTime=0.8,Gain=1,Ch=3
 338,USER   ,20170714,10:13:20, 3.62194E-01,   3,439, 3.27706E+02,NWG-1    , 2.40000E+01, 0.00000E+00, 0.00000E+00, 1.20000E+01, 0.00000E+00, 0.00000E+00, 4.80000E+01, 0.00000E+00, 0.00000E+00, 6.00000E+01, 0.00000E+00, 0.00000E+00,Cmd=57,HV=245,Cyk=2,MTime=0.8,Gain=10,Ch=4
 339,USER   ,20170714,10:13:20, 2.12576E-01,   4,439, 4.80835E+02,NWG-1    , 2.40000E+01, 0.00000E+00, 0.00000E+00, 1.20000E+01, 0.00000E+00, 0.00000E+00, 6.00000E+01, 0.00000E+00, 0.00000E+00, 7.20000E+01, 0.00000E+00, 0.00000E+00,Cmd=57,HV=245,Cyk=2,MTime=0.8,Gain=10,Ch=5
 340,USER   ,20170714,10:13:20, 1.50530E-01,   6,439, 6.80979E+02,NWG-1    , 2.40000E+01, 0.00000E+00, 0.00000E+00, 1.20000E+01, 0.00000E+00, 0.00000E+00, 7.20000E+01, 0.00000E+00, 0.00000E+00, 8.40000E+01, 0.00000E+00, 0.00000E+00,Cmd=57,HV=245,Cyk=2,MTime=0.8,Gain=10,Ch=6
 341,USER   ,20170714,10:13:20, 1.07704E-01,   7,439, 8.52673E+02,NWG-1    , 2.40000E+01, 0.00000E+00, 0.00000E+00, 1.20000E+01, 0.00000E+00, 0.00000E+00, 8.40000E+01, 0.00000E+00, 0.00000E+00, 9.60000E+01, 0.00000E+00, 0.00000E+00,Cmd=57,HV=245,Cyk=2,MTime=0.8,Gain=20,Ch=7
 342,USER   ,20170714,10:13:20, 5.23525E-02,   8,439, 6.63144E+02,NWG-1    , 2.40000E+01, 0.00000E+00, 0.00000E+00, 1.20000E+01, 0.00000E+00, 0.00000E+00, 9.60000E+01, 0.00000E+00, 0.00000E+00, 1.08000E+02, 0.00000E+00, 0.00000E+00,Cmd=57,HV=245,Cyk=2,MTime=0.8,Gain=20,Ch=8
 343,USER   ,20170714,10:13:29, 3.14407E+00,   0,532, 1.18529E+02,NWG-1    , 2.60000E+01, 0.00000E+00, 0.00000E+00, 2.40000E+01, 0.00000E+00, 0.00000E+00, 2.80000E+01, 0.00000E+00, 0.00000E+00, 3.00000E+01, 0.00000E+00, 0.00000E+00,Cmd=58,HV=197,Cyk=2,MTime=0.8,Gain=1,Ch=3
 344,USER   ,20170714,10:13:29, 1.01966E+00,   1,532, 1.53761E+02,NWG-1    , 2.60000E+01, 0.00000E+00, 0.00000E+00, 2.40000E+01, 0.00000E+00, 0.00000E+00, 3.00000E+01, 0.00000E+00, 0.00000E+00, 3.20000E+01, 0.00000E+00, 0.00000E+00,Cmd=58,HV=197,Cyk=2,MTime=0.8,Gain=1,Ch=4
 345,USER   ,20170714,10:13:29, 4.37184E-01,   0,532, 1.64815E+02,NWG-1    , 2.60000E+01, 0.00000E+00, 0.00000E+00, 2.40000E+01, 0.00000E+00, 0.00000E+00, 3.20000E+01, 0.00000E+00, 0.00000E+00, 3.40000E+01, 0.00000E+00, 0.00000E+00,Cmd=58,HV=197,Cyk=2,MTime=0.8,Gain=10,Ch=5
 346,USER   ,20170714,10:13:29, 2.39407E-01,   0,532, 1.80509E+02,NWG-1    , 2.60000E+01, 0.00000E+00, 0.00000E+00, 2.40000E+01, 0.00000E+00, 0.00000E+00, 3.40000E+01, 0.00000E+00, 0.00000E+00, 3.60000E+01, 0.00000E+00, 0.00000E+00,Cmd=58,HV=197,Cyk=2,MTime=0.8,Gain=10,Ch=6
 347,USER   ,20170714,10:13:29, 1.74858E-01,   1,532, 2.30720E+02,NWG-1    , 2.60000E+01, 0.00000E+00, 0.00000E+00, 2.40000E+01, 0.00000E+00, 0.00000E+00, 3.60000E+01, 0.00000E+00, 0.00000E+00, 3.80000E+01, 0.00000E+00, 0.00000E+00,Cmd=58,HV=197,Cyk=2,MTime=0.8,Gain=10,Ch=7
 348,USER   ,20170714,10:13:29, 1.24862E-01,   0,532, 2.63603E+02,NWG-1    , 2.60000E+01, 0.00000E+00, 0.00000E+00, 2.40000E+01, 0.00000E+00, 0.00000E+00, 3.80000E+01, 0.00000E+00, 0.00000E+00, 4.00000E+01, 0.00000E+00, 0.00000E+00,Cmd=58,HV=197,Cyk=2,MTime=0.8,Gain=10,Ch=8
 349,USER   ,20170714,10:13:38, 2.24674E+00,   0,523, 1.69400E+02,NWG-1    , 2.60000E+01, 0.00000E+00, 0.00000E+00, 2.20000E+01, 0.00000E+00, 0.00000E+00, 3.00000E+01, 0.00000E+00, 0.00000E+00, 3.40000E+01, 0.00000E+00, 0.00000E+00,Cmd=59,HV=197,Cyk=2,MTime=0.8,Gain=1,Ch=3
 350,USER   ,20170714,10:13:38, 6.94999E-01,   0,523, 2.09607E+02,NWG-1    , 2.60000E+01, 0.00000E+00, 0.00000E+00, 2.20000E+01, 0.00000E+00, 0.00000E+00, 3.40000E+01, 0.00000E+00, 0.00000E+00, 3.80000E+01, 0.00000E+00, 0.00000E+00,Cmd=59,HV=197,Cyk=2,MTime=0.8,Gain=10,Ch=4
 351,USER   ,20170714,10:13:38, 3.83992E-01,   2,523, 2.89523E+02,NWG-1    , 2.60000E+01, 0.00000E+00, 0.00000E+00, 2.20000E+01, 0.00000E+00, 0.00000E+00, 3.80000E+01, 0.00000E+00, 0.00000E+00, 4.20000E+01, 0.00000E+00, 0.00000E+00,Cmd=59,HV=197,Cyk=2,MTime=0.8,Gain=10,Ch=5
 352,USER   ,20170714,10:13:38, 2.65510E-01,   3,523, 4.00380E+02,NWG-1    , 2.60000E+01, 0.00000E+00, 0.00000E+00, 2.20000E+01, 0.00000E+00, 0.00000E+00, 4.20000E+01, 0.00000E+00, 0.00000E+00, 4.60000E+01, 0.00000E+00, 0.00000E+00,Cmd=59,HV=197,Cyk=2,MTime=0.8,Gain=10,Ch=6
 353,USER   ,20170714,10:13:38, 1.89421E-01,   3,523, 4.99870E+02,NWG-1    , 2.60000E+01, 0.00000E+00, 0.00000E+00, 2.20000E+01, 0.00000E+00, 0.00000E+00, 4.60000E+01, 0.00000E+00, 0.00000E+00, 5.00000E+01, 0.00000E+00, 0.00000E+00,Cmd=59,HV=197,Cyk=2,MTime=0.8,Gain=10,Ch=7
 354,USER   ,20170714,10:13:38, 9.23482E-02,   3,523, 3.89922E+02,NWG-1    , 2.60000E+01, 0.00000E+00, 0.00000E+00, 2.20000E+01, 0.00000E+00, 0.00000E+00, 5.00000E+01, 0.00000E+00, 0.00000E+00, 5.40000E+01, 0.00000E+00, 0.00000E+00,Cmd=59,HV=197,Cyk=2,MTime=0.8,Gain=20,Ch=8
 355,USER   ,20170714,10:13:47, 1.72190E+00,   3,545, 1.94743E+02,NWG-1    , 2.60000E+01, 0.00000E+00, 0.00000E+00, 2.00000E+01, 0.00000E+00, 0.00000E+00, 3.20000E+01, 0.00000E+00, 0.00000E+00, 3.80000E+01, 0.00000E+00, 0.00000E+00,Cmd=60,HV=194,Cyk=2,MTime=0.8,Gain=1,Ch=3
 356,USER   ,20170714,10:13:47, 6.87768E-01,   9,545, 3.11139E+02,NWG-1    , 2.60000E+01, 0.00000E+00, 0.00000E+00, 2.00000E+01, 0.00000E+00, 0.00000E+00, 3.80000E+01, 0.00000E+00, 0.00000E+00, 4.40000E+01, 0.00000E+00, 0.00000E+00,Cmd=60,HV=194,Cyk=2,MTime=0.8,Gain=10,Ch=4
 357,USER   ,20170714,10:13:47, 4.08195E-01,   4,545, 4.61658E+02,NWG-1    , 2.60000E+01, 0.00000E+00, 0.00000E+00, 2.00000E+01, 0.00000E+00, 0.00000E+00, 4.40000E+01, 0.00000E+00, 0.00000E+00, 5.00000E+01, 0.00000E+00, 0.00000E+00,Cmd=60,HV=194,Cyk=2,MTime=0.8,Gain=5,Ch=5
 358,USER   ,20170714,10:13:47, 1.58588E-01,   6,545, 3.58719E+02,NWG-1    , 2.60000E+01, 0.00000E+00, 0.00000E+00, 2.00000E+01, 0.00000E+00, 0.00000E+00, 5.00000E+01, 0.00000E+00, 0.00000E+00, 5.60000E+01, 0.00000E+00, 0.00000E+00,Cmd=60,HV=194,Cyk=2,MTime=0.8,Gain=10,Ch=6
 359,USER   ,20170714,10:13:47, 8.34534E-02,   6,545, 3.30342E+02,NWG-1    , 2.60000E+01, 0.00000E+00, 0.00000E+00, 2.00000E+01, 0.00000E+00, 0.00000E+00, 5.60000E+01, 0.00000E+00, 0.00000E+00, 6.20000E+01, 0.00000E+00, 0.00000E+00,Cmd=60,HV=194,Cyk=2,MTime=0.8,Gain=20,Ch=7
 360,USER   ,20170714,10:13:47, 8.68078E-02,   6,545, 5.49793E+02,NWG-1    , 2.60000E+01, 0.00000E+00, 0.00000E+00, 2.00000E+01, 0.00000E+00, 0.00000E+00, 6.20000E+01, 0.00000E+00, 0.00000E+00, 6.80000E+01, 0.00000E+00, 0.00000E+00,Cmd=60,HV=194,Cyk=2,MTime=0.8,Gain=20,Ch=8
 361,USER   ,20170714,10:13:57, 1.60492E+00,   6,504, 2.42017E+02,NWG-1    , 2.60000E+01, 0.00000E+00, 0.00000E+00, 1.80000E+01, 0.00000E+00, 0.00000E+00, 3.40000E+01, 0.00000E+00, 0.00000E+00, 4.20000E+01, 0.00000E+00, 0.00000E+00,Cmd=61,HV=210,Cyk=2,MTime=0.8,Gain=1,Ch=3
 362,USER   ,20170714,10:13:57, 6.88270E-01,   3,504, 4.15155E+02,NWG-1    , 2.60000E+01, 0.00000E+00, 0.00000E+00, 1.80000E+01, 0.00000E+00, 0.00000E+00, 4.20000E+01, 0.00000E+00, 0.00000E+00, 5.00000E+01, 0.00000E+00, 0.00000E+00,Cmd=61,HV=210,Cyk=2,MTime=0.8,Gain=10,Ch=4
 363,USER   ,20170714,10:13:57, 2.20145E-01,   6,504, 3.31971E+02,NWG-1    , 2.60000E+01, 0.00000E+00, 0.00000E+00, 1.80000E+01, 0.00000E+00, 0.00000E+00, 5.00000E+01, 0.00000E+00, 0.00000E+00, 5.80000E+01, 0.00000E+00, 0.00000E+00,Cmd=61,HV=210,Cyk=2,MTime=0.8,Gain=10,Ch=5
 364,USER   ,20170714,10:13:57, 1.28511E-01,   6,504, 3.87580E+02,NWG-1    , 2.60000E+01, 0.00000E+00, 0.00000E+00, 1.80000E+01, 0.00000E+00, 0.00000E+00, 5.80000E+01, 0.00000E+00, 0.00000E+00, 6.60000E+01, 0.00000E+00, 0.00000E+00,Cmd=61,HV=210,Cyk=2,MTime=0.8,Gain=10,Ch=6
 365,USER   ,20170714,10:13:57, 1.45737E-01,   7,504, 7.69183E+02,NWG-1    , 2.60000E+01, 0.00000E+00, 0.00000E+00, 1.80000E+01, 0.00000E+00, 0.00000E+00, 6.60000E+01, 0.00000E+00, 0.00000E+00, 7.40000E+01, 0.00000E+00, 0.00000E+00,Cmd=61,HV=210,Cyk=2,MTime=0.8,Gain=10,Ch=7
 366,USER   ,20170714,10:13:57, 8.24530E-02,   6,504, 6.96283E+02,NWG-1    , 2.60000E+01, 0.00000E+00, 0.00000E+00, 1.80000E+01, 0.00000E+00, 0.00000E+00, 7.40000E+01, 0.00000E+00, 0.00000E+00, 8.20000E+01, 0.00000E+00, 0.00000E+00,Cmd=61,HV=210,Cyk=2,MTime=0.8,Gain=20,Ch=8
 367,USER   ,20170714,10:14:06, 1.64431E+00,   8,457, 3.09944E+02,NWG-1    , 2.60000E+01, 0.00000E+00, 0.00000E+00, 1.60000E+01, 0.00000E+00, 0.00000E+00, 3.60000E+01, 0.00000E+00, 0.00000E+00, 4.60000E+01, 0.00000E+00, 0.00000E+00,Cmd=62,HV=230,Cyk=2,MTime=0.8,Gain=1,Ch=3
 368,USER   ,20170714,10:14:06, 5.22985E-01,   7,457, 3.94321E+02,NWG-1    , 2.60000E+01, 0.00000E+00, 0.00000E+00, 1.60000E+01, 0.00000E+00, 0.00000E+00, 4.60000E+01, 0.00000E+00, 0.00000E+00, 5.60000E+01, 0.00000E+00, 0.00000E+00,Cmd=62,HV=230,Cyk=2,MTime=0.8,Gain=10,Ch=4
 369,USER   ,20170714,10:14:06, 1.87015E-01,   6,457, 3.52515E+02,NWG-1    , 2.60000E+01, 0.00000E+00, 0.00000E+00, 1.60000E+01, 0.00000E+00, 0.00000E+00, 5.60000E+01, 0.00000E+00, 0.00000E+00, 6.60000E+01, 0.00000E+00, 0.00000E+00,Cmd=62,HV=230,Cyk=2,MTime=0.8,Gain=10,Ch=5
 370,USER   ,20170714,10:14:06, 1.99250E-01,   6,457, 7.51156E+02,NWG-1    , 2.60000E+01, 0.00000E+00, 0.00000E+00, 1.60000E+01, 0.00000E+00, 0.00000E+00, 6.60000E+01, 0.00000E+00, 0.00000E+00, 7.60000E+01, 0.00000E+00, 0.00000E+00,Cmd=62,HV=230,Cyk=2,MTime=0.8,Gain=10,Ch=6
 371,USER   ,20170714,10:14:06, 1.07697E-01,   5,457, 7.10517E+02,NWG-1    , 2.60000E+01, 0.00000E+00, 0.00000E+00, 1.60000E+01, 0.00000E+00, 0.00000E+00, 7.60000E+01, 0.00000E+00, 0.00000E+00, 8.60000E+01, 0.00000E+00, 0.00000E+00,Cmd=62,HV=230,Cyk=2,MTime=0.8,Gain=20,Ch=7
 372,USER   ,20170714,10:14:06, 9.01942E-02,   4,457, 9.52068E+02,NWG-1    , 2.60000E+01, 0.00000E+00, 0.00000E+00, 1.60000E+01, 0.00000E+00, 0.00000E+00, 8.60000E+01, 0.00000E+00, 0.00000E+00, 9.60000E+01, 0.00000E+00, 0.00000E+00,Cmd=62,HV=230,Cyk=2,MTime=0.8,Gain=20,Ch=8
 373,USER   ,20170714,10:14:15, 1.55582E+00,   2,503, 3.51918E+02,NWG-1    , 2.60000E+01, 0.00000E+00, 0.00000E+00, 1.40000E+01, 0.00000E+00, 0.00000E+00, 3.80000E+01, 0.00000E+00, 0.00000E+00, 5.00000E+01, 0.00000E+00, 0.00000E+00,Cmd=63,HV=210,Cyk=2,MTime=0.8,Gain=1,Ch=3
 374,USER   ,20170714,10:14:15, 3.36202E-01,   2,503, 3.04189E+02,NWG-1    , 2.60000E+01, 0.00000E+00, 0.00000E+00, 1.40000E+01, 0.00000E+00, 0.00000E+00, 5.00000E+01, 0.00000E+00, 0.00000E+00, 6.20000E+01, 0.00000E+00, 0.00000E+00,Cmd=63,HV=210,Cyk=2,MTime=0.8,Gain=10,Ch=4
 375,USER   ,20170714,10:14:15, 2.75653E-01,   2,503, 6.23513E+02,NWG-1    , 2.60000E+01, 0.00000E+00, 0.00000E+00, 1.40000E+01, 0.00000E+00, 0.00000E+00, 6.20000E+01, 0.00000E+00, 0.00000E+00, 7.40000E+01, 0.00000E+00, 0.00000E+00,Cmd=63,HV=210,Cyk=2,MTime=0.8,Gain=10,Ch=5
 376,USER   ,20170714,10:14:15, 1.56016E-01,   2,503, 7.05800E+02,NWG-1    , 2.60000E+01, 0.00000E+00, 0.00000E+00, 1.40000E+01, 0.00000E+00, 0.00000E+00, 7.40000E+01, 0.00000E+00, 0.00000E+00, 8.60000E+01, 0.00000E+00, 0.00000E+00,Cmd=63,HV=210,Cyk=2,MTime=0.8,Gain=10,Ch=6
 377,USER   ,20170714,10:14:15, 1.15580E-01,   2,503, 9.15025E+02,NWG-1    , 2.60000E+01, 0.00000E+00, 0.00000E+00, 1.40000E+01, 0.00000E+00, 0.00000E+00, 8.60000E+01, 0.00000E+00, 0.00000E+00, 9.80000E+01, 0.00000E+00, 0.00000E+00,Cmd=63,HV=210,Cyk=2,MTime=0.8,Gain=10,Ch=7
 378,USER   ,20170714,10:14:15, 5.03613E-02,   2,503, 6.37921E+02,NWG-1    , 2.60000E+01, 0.00000E+00, 0.00000E+00, 1.40000E+01, 0.00000E+00, 0.00000E+00, 9.80000E+01, 0.00000E+00, 0.00000E+00, 1.10000E+02, 0.00000E+00, 0.00000E+00,Cmd=63,HV=210,Cyk=2,MTime=0.8,Gain=20,Ch=8
 379,USER   ,20170714,10:14:24, 2.17336E+00,   0,561, 8.19336E+01,NWG-1    , 2.80000E+01, 0.00000E+00, 0.00000E+00, 2.60000E+01, 0.00000E+00, 0.00000E+00, 3.00000E+01, 0.00000E+00, 0.00000E+00, 3.20000E+01, 0.00000E+00, 0.00000E+00,Cmd=64,HV=187,Cyk=2,MTime=0.8,Gain=1,Ch=3
 380,USER   ,20170714,10:14:24, 6.79299E-01,   1,561, 1.02436E+02,NWG-1    , 2.80000E+01, 0.00000E+00, 0.00000E+00, 2.60000E+01, 0.00000E+00, 0.00000E+00, 3.20000E+01, 0.00000E+00, 0.00000E+00, 3.40000E+01, 0.00000E+00, 0.00000E+00,Cmd=64,HV=187,Cyk=2,MTime=0.8,Gain=10,Ch=4
 381,USER   ,20170714,10:14:24, 3.29435E-01,   0,561, 1.24194E+02,NWG-1    , 2.80000E+01, 0.00000E+00, 0.00000E+00, 2.60000E+01, 0.00000E+00, 0.00000E+00, 3.40000E+01, 0.00000E+00, 0.00000E+00, 3.60000E+01, 0.00000E+00, 0.00000E+00,Cmd=64,HV=187,Cyk=2,MTime=0.8,Gain=10,Ch=5
 382,USER   ,20170714,10:14:24, 2.27380E-01,   1,561, 1.71440E+02,NWG-1    , 2.80000E+01, 0.00000E+00, 0.00000E+00, 2.60000E+01, 0.00000E+00, 0.00000E+00, 3.60000E+01, 0.00000E+00, 0.00000E+00, 3.80000E+01, 0.00000E+00, 0.00000E+00,Cmd=64,HV=187,Cyk=2,MTime=0.8,Gain=10,Ch=6
 383,USER   ,20170714,10:14:24, 1.54241E-01,   1,561, 2.03517E+02,NWG-1    , 2.80000E+01, 0.00000E+00, 0.00000E+00, 2.60000E+01, 0.00000E+00, 0.00000E+00, 3.80000E+01, 0.00000E+00, 0.00000E+00, 4.00000E+01, 0.00000E+00, 0.00000E+00,Cmd=64,HV=187,Cyk=2,MTime=0.8,Gain=10,Ch=7
 384,USER   ,20170714,10:14:24, 1.14329E-01,   1,561, 2.41365E+02,NWG-1    , 2.80000E+01, 0.00000E+00, 0.00000E+00, 2.60000E+01, 0.00000E+00, 0.00000E+00, 4.00000E+01, 0.00000E+00, 0.00000E+00, 4.20000E+01, 0.00000E+00, 0.00000E+00,Cmd=64,HV=187,Cyk=2,MTime=0.8,Gain=10,Ch=8
 385,USER   ,20170714,10:14:33, 1.68917E+00,   0,535, 1.27361E+02,NWG-1    , 2.80000E+01, 0.00000E+00, 0.00000E+00, 2.40000E+01, 0.00000E+00, 0.00000E+00, 3.20000E+01, 0.00000E+00, 0.00000E+00, 3.60000E+01, 0.00000E+00, 0.00000E+00,Cmd=65,HV=202,Cyk=2,MTime=0.8,Gain=1,Ch=3
 386,USER   ,20170714,10:14:33, 6.98304E-01,   1,535, 2.10604E+02,NWG-1    , 2.80000E+01, 0.00000E+00, 0.00000E+00, 2.40000E+01, 0.00000E+00, 0.00000E+00, 3.60000E+01, 0.00000E+00, 0.00000E+00, 4.00000E+01, 0.00000E+00, 0.00000E+00,Cmd=65,HV=202,Cyk=2,MTime=0.8,Gain=10,Ch=4
 387,USER   ,20170714,10:14:33, 3.92480E-01,   1,535, 2.95923E+02,NWG-1    , 2.80000E+01, 0.00000E+00, 0.00000E+00, 2.40000E+01, 0.00000E+00, 0.00000E+00, 4.00000E+01, 0.00000E+00, 0.00000E+00, 4.40000E+01, 0.00000E+00, 0.00000E+00,Cmd=65,HV=202,Cyk=2,MTime=0.8,Gain=10,Ch=5
 388,USER   ,20170714,10:14:33, 2.56465E-01,   0,535, 3.86740E+02,NWG-1    , 2.80000E+01, 0.00000E+00, 0.00000E+00, 2.40000E+01, 0.00000E+00, 0.00000E+00, 4.40000E+01, 0.00000E+00, 0.00000E+00, 4.80000E+01, 0.00000E+00, 0.00000E+00,Cmd=65,HV=202,Cyk=2,MTime=0.8,Gain=10,Ch=6
 389,USER   ,20170714,10:14:33, 1.27139E-01,   2,535, 3.35512E+02,NWG-1    , 2.80000E+01, 0.00000E+00, 0.00000E+00, 2.40000E+01, 0.00000E+00, 0.00000E+00, 4.80000E+01, 0.00000E+00, 0.00000E+00, 5.20000E+01, 0.00000E+00, 0.00000E+00,Cmd=65,HV=202,Cyk=2,MTime=0.8,Gain=10,Ch=7
 390,USER   ,20170714,10:14:33, 7.41467E-02,   0,535, 3.13069E+02,NWG-1    , 2.80000E+01, 0.00000E+00, 0.00000E+00, 2.40000E+01, 0.00000E+00, 0.00000E+00, 5.20000E+01, 0.00000E+00, 0.00000E+00, 5.60000E+01, 0.00000E+00, 0.00000E+00,Cmd=65,HV=202,Cyk=2,MTime=0.8,Gain=20,Ch=8
 391,USER   ,20170714,10:14:42, 1.65429E+00,   2,531, 1.87096E+02,NWG-1    , 2.80000E+01, 0.00000E+00, 0.00000E+00, 2.20000E+01, 0.00000E+00, 0.00000E+00, 3.40000E+01, 0.00000E+00, 0.00000E+00, 4.00000E+01, 0.00000E+00, 0.00000E+00,Cmd=66,HV=202,Cyk=2,MTime=0.8,Gain=1,Ch=3
 392,USER   ,20170714,10:14:42, 7.31010E-01,   3,531, 3.30701E+02,NWG-1    , 2.80000E+01, 0.00000E+00, 0.00000E+00, 2.20000E+01, 0.00000E+00, 0.00000E+00, 4.00000E+01, 0.00000E+00, 0.00000E+00, 4.60000E+01, 0.00000E+00, 0.00000E+00,Cmd=66,HV=202,Cyk=2,MTime=0.8,Gain=10,Ch=4
 393,USER   ,20170714,10:14:42, 3.30184E-01,   1,531, 3.73429E+02,NWG-1    , 2.80000E+01, 0.00000E+00, 0.00000E+00, 2.20000E+01, 0.00000E+00, 0.00000E+00, 4.60000E+01, 0.00000E+00, 0.00000E+00, 5.20000E+01, 0.00000E+00, 0.00000E+00,Cmd=66,HV=202,Cyk=2,MTime=0.8,Gain=10,Ch=5
 394,USER   ,20170714,10:14:42, 1.35888E-01,   0,531, 3.07370E+02,NWG-1    , 2.80000E+01, 0.00000E+00, 0.00000E+00, 2.20000E+01, 0.00000E+00, 0.00000E+00, 5.20000E+01, 0.00000E+00, 0.00000E+00, 5.80000E+01, 0.00000E+00, 0.00000E+00,Cmd=66,HV=202,Cyk=2,MTime=0.8,Gain=10,Ch=6
 395,USER   ,20170714,10:14:42, 9.34329E-02,   0,531, 3.69846E+02,NWG-1    , 2.80000E+01, 0.00000E+00, 0.00000E+00, 2.20000E+01, 0.00000E+00, 0.00000E+00, 5.80000E+01, 0.00000E+00, 0.00000E+00, 6.40000E+01, 0.00000E+00, 0.00000E+00,Cmd=66,HV=202,Cyk=2,MTime=0.8,Gain=20,Ch=7
 396,USER   ,20170714,10:14:42, 1.13454E-01,   0,531, 7.18554E+02,NWG-1    , 2.80000E+01, 0.00000E+00, 0.00000E+00, 2.20000E+01, 0.00000E+00, 0.00000E+00, 6.40000E+01, 0.00000E+00, 0.00000E+00, 7.00000E+01, 0.00000E+00, 0.00000E+00,Cmd=66,HV=202,Cyk=2,MTime=0.8,Gain=10,Ch=8
 397,USER   ,20170714,10:14:52, 1.42696E+00,   8,547, 2.15181E+02,NWG-1    , 2.80000E+01, 0.00000E+00, 0.00000E+00, 2.00000E+01, 0.00000E+00, 0.00000E+00, 3.60000E+01, 0.00000E+00, 0.00000E+00, 4.40000E+01, 0.00000E+00, 0.00000E+00,Cmd=67,HV=194,Cyk=2,MTime=0.8,Gain=5,Ch=3
 398,USER   ,20170714,10:14:52, 4.08520E-01,  19,547, 2.46413E+02,NWG-1    , 2.80000E+01, 0.00000E+00, 0.00000E+00, 2.00000E+01, 0.00000E+00, 0.00000E+00, 4.40000E+01, 0.00000E+00, 0.00000E+00, 5.20000E+01, 0.00000E+00, 0.00000E+00,Cmd=67,HV=194,Cyk=2,MTime=0.8,Gain=10,Ch=4
 399,USER   ,20170714,10:14:52, 1.36631E-01,  17,547, 2.06034E+02,NWG-1    , 2.80000E+01, 0.00000E+00, 0.00000E+00, 2.00000E+01, 0.00000E+00, 0.00000E+00, 5.20000E+01, 0.00000E+00, 0.00000E+00, 6.00000E+01, 0.00000E+00, 0.00000E+00,Cmd=67,HV=194,Cyk=2,MTime=0.8,Gain=10,Ch=5
 400,USER   ,20170714,10:14:52, 1.11594E-01,  17,547, 3.36559E+02,NWG-1    , 2.80000E+01, 0.00000E+00, 0.00000E+00, 2.00000E+01, 0.00000E+00, 0.00000E+00, 6.00000E+01, 0.00000E+00, 0.00000E+00, 6.80000E+01, 0.00000E+00, 0.00000E+00,Cmd=67,HV=194,Cyk=2,MTime=0.8,Gain=10,Ch=6
 401,USER   ,20170714,10:14:52, 1.12472E-01,  17,547, 5.93616E+02,NWG-1    , 2.80000E+01, 0.00000E+00, 0.00000E+00, 2.00000E+01, 0.00000E+00, 0.00000E+00, 6.80000E+01, 0.00000E+00, 0.00000E+00, 7.60000E+01, 0.00000E+00, 0.00000E+00,Cmd=67,HV=194,Cyk=2,MTime=0.8,Gain=10,Ch=7
 402,USER   ,20170714,10:14:52, 6.09222E-02,  16,547, 5.14464E+02,NWG-1    , 2.80000E+01, 0.00000E+00, 0.00000E+00, 2.00000E+01, 0.00000E+00, 0.00000E+00, 7.60000E+01, 0.00000E+00, 0.00000E+00, 8.40000E+01, 0.00000E+00, 0.00000E+00,Cmd=67,HV=194,Cyk=2,MTime=0.8,Gain=20,Ch=8
 403,USER   ,20170714,10:15:01, 1.28202E+00,   8,507, 2.41656E+02,NWG-1    , 2.80000E+01, 0.00000E+00, 0.00000E+00, 1.80000E+01, 0.00000E+00, 0.00000E+00, 3.80000E+01, 0.00000E+00, 0.00000E+00, 4.80000E+01, 0.00000E+00, 0.00000E+00,Cmd=68,HV=210,Cyk=2,MTime=0.8,Gain=1,Ch=3
 404,USER   ,20170714,10:15:01, 3.00646E-01,  10,507, 2.26682E+02,NWG-1    , 2.80000E+01, 0.00000E+00, 0.00000E+00, 1.80000E+01, 0.00000E+00, 0.00000E+00, 4.80000E+01, 0.00000E+00, 0.00000E+00, 5.80000E+01, 0.00000E+00, 0.00000E+00,Cmd=68,HV=210,Cyk=2,MTime=0.8,Gain=10,Ch=4
 405,USER   ,20170714,10:15:01, 1.68342E-01,   9,507, 3.17317E+02,NWG-1    , 2.80000E+01, 0.00000E+00, 0.00000E+00, 1.80000E+01, 0.00000E+00, 0.00000E+00, 5.80000E+01, 0.00000E+00, 0.00000E+00, 6.80000E+01, 0.00000E+00, 0.00000E+00,Cmd=68,HV=210,Cyk=2,MTime=0.8,Gain=10,Ch=5
 406,USER   ,20170714,10:15:01, 1.61996E-01,   9,507, 6.10710E+02,NWG-1    , 2.80000E+01, 0.00000E+00, 0.00000E+00, 1.80000E+01, 0.00000E+00, 0.00000E+00, 6.80000E+01, 0.00000E+00, 0.00000E+00, 7.80000E+01, 0.00000E+00, 0.00000E+00,Cmd=68,HV=210,Cyk=2,MTime=0.8,Gain=10,Ch=6
 407,USER   ,20170714,10:15:01, 8.88832E-02,   9,507, 5.86393E+02,NWG-1    , 2.80000E+01, 0.00000E+00, 0.00000E+00, 1.80000E+01, 0.00000E+00, 0.00000E+00, 7.80000E+01, 0.00000E+00, 0.00000E+00, 8.80000E+01, 0.00000E+00, 0.00000E+00,Cmd=68,HV=210,Cyk=2,MTime=0.8,Gain=20,Ch=7
 408,USER   ,20170714,10:15:01, 7.17854E-02,   9,507, 7.57749E+02,NWG-1    , 2.80000E+01, 0.00000E+00, 0.00000E+00, 1.80000E+01, 0.00000E+00, 0.00000E+00, 8.80000E+01, 0.00000E+00, 0.00000E+00, 9.80000E+01, 0.00000E+00, 0.00000E+00,Cmd=68,HV=210,Cyk=2,MTime=0.8,Gain=20,Ch=8
 409,USER   ,20170714,10:15:10, 1.21695E+00,   2,461, 2.75268E+02,NWG-1    , 2.80000E+01, 0.00000E+00, 0.00000E+00, 1.60000E+01, 0.00000E+00, 0.00000E+00, 4.00000E+01, 0.00000E+00, 0.00000E+00, 5.20000E+01, 0.00000E+00, 0.00000E+00,Cmd=69,HV=230,Cyk=2,MTime=0.8,Gain=1,Ch=3
 410,USER   ,20170714,10:15:10, 2.80563E-01,   2,461, 2.53847E+02,NWG-1    , 2.80000E+01, 0.00000E+00, 0.00000E+00, 1.60000E+01, 0.00000E+00, 0.00000E+00, 5.20000E+01, 0.00000E+00, 0.00000E+00, 6.40000E+01, 0.00000E+00, 0.00000E+00,Cmd=69,HV=230,Cyk=2,MTime=0.8,Gain=10,Ch=4
 411,USER   ,20170714,10:15:10, 2.61106E-01,   1,461, 5.90609E+02,NWG-1    , 2.80000E+01, 0.00000E+00, 0.00000E+00, 1.60000E+01, 0.00000E+00, 0.00000E+00, 6.40000E+01, 0.00000E+00, 0.00000E+00, 7.60000E+01, 0.00000E+00, 0.00000E+00,Cmd=69,HV=230,Cyk=2,MTime=0.8,Gain=10,Ch=5
 412,USER   ,20170714,10:15:10, 1.39455E-01,   6,461, 6.30880E+02,NWG-1    , 2.80000E+01, 0.00000E+00, 0.00000E+00, 1.60000E+01, 0.00000E+00, 0.00000E+00, 7.60000E+01, 0.00000E+00, 0.00000E+00, 8.80000E+01, 0.00000E+00, 0.00000E+00,Cmd=69,HV=230,Cyk=2,MTime=0.8,Gain=10,Ch=6
 413,USER   ,20170714,10:15:10, 1.03952E-01,   1,461, 8.22969E+02,NWG-1    , 2.80000E+01, 0.00000E+00, 0.00000E+00, 1.60000E+01, 0.00000E+00, 0.00000E+00, 8.80000E+01, 0.00000E+00, 0.00000E+00, 1.00000E+02, 0.00000E+00, 0.00000E+00,Cmd=69,HV=230,Cyk=2,MTime=0.8,Gain=10,Ch=7
 414,USER   ,20170714,10:15:19, 2.56140E+00,   1,523, 9.65627E+01,NWG-1    , 3.00000E+01, 0.00000E+00, 0.00000E+00, 2.80000E+01, 0.00000E+00, 0.00000E+00, 3.20000E+01, 0.00000E+00, 0.00000E+00, 3.40000E+01, 0.00000E+00, 0.00000E+00,Cmd=70,HV=202,Cyk=2,MTime=0.8,Gain=1,Ch=3
 415,USER   ,20170714,10:15:19, 9.06049E-01,   0,523, 1.36629E+02,NWG-1    , 3.00000E+01, 0.00000E+00, 0.00000E+00, 2.80000E+01, 0.00000E+00, 0.00000E+00, 3.40000E+01, 0.00000E+00, 0.00000E+00, 3.60000E+01, 0.00000E+00, 0.00000E+00,Cmd=70,HV=202,Cyk=2,MTime=0.8,Gain=1,Ch=4
 416,USER   ,20170714,10:15:19, 5.37187E-01,   1,523, 2.02515E+02,NWG-1    , 3.00000E+01, 0.00000E+00, 0.00000E+00, 2.80000E+01, 0.00000E+00, 0.00000E+00, 3.60000E+01, 0.00000E+00, 0.00000E+00, 3.80000E+01, 0.00000E+00, 0.00000E+00,Cmd=70,HV=202,Cyk=2,MTime=0.8,Gain=10,Ch=5
 417,USER   ,20170714,10:15:19, 3.08032E-01,   1,523, 2.32251E+02,NWG-1    , 3.00000E+01, 0.00000E+00, 0.00000E+00, 2.80000E+01, 0.00000E+00, 0.00000E+00, 3.80000E+01, 0.00000E+00, 0.00000E+00, 4.00000E+01, 0.00000E+00, 0.00000E+00,Cmd=70,HV=202,Cyk=2,MTime=0.8,Gain=10,Ch=6
 418,USER   ,20170714,10:15:19, 1.87933E-01,   1,523, 2.47972E+02,NWG-1    , 3.00000E+01, 0.00000E+00, 0.00000E+00, 2.80000E+01, 0.00000E+00, 0.00000E+00, 4.00000E+01, 0.00000E+00, 0.00000E+00, 4.20000E+01, 0.00000E+00, 0.00000E+00,Cmd=70,HV=202,Cyk=2,MTime=0.8,Gain=10,Ch=7
 419,USER   ,20170714,10:15:19, 1.21198E-01,   0,523, 2.55866E+02,NWG-1    , 3.00000E+01, 0.00000E+00, 0.00000E+00, 2.80000E+01, 0.00000E+00, 0.00000E+00, 4.20000E+01, 0.00000E+00, 0.00000E+00, 4.40000E+01, 0.00000E+00, 0.00000E+00,Cmd=70,HV=202,Cyk=2,MTime=0.8,Gain=10,Ch=8
 420,USER   ,20170714,10:15:28, 2.00213E+00,   4,517, 1.50957E+02,NWG-1    , 3.00000E+01, 0.00000E+00, 0.00000E+00, 2.60000E+01, 0.00000E+00, 0.00000E+00, 3.40000E+01, 0.00000E+00, 0.00000E+00, 3.80000E+01, 0.00000E+00, 0.00000E+00,Cmd=71,HV=205,Cyk=2,MTime=0.8,Gain=1,Ch=3
 421,USER   ,20170714,10:15:28, 6.98384E-01,   8,517, 2.10628E+02,NWG-1    , 3.00000E+01, 0.00000E+00, 0.00000E+00, 2.60000E+01, 0.00000E+00, 0.00000E+00, 3.80000E+01, 0.00000E+00, 0.00000E+00, 4.20000E+01, 0.00000E+00, 0.00000E+00,Cmd=71,HV=205,Cyk=2,MTime=0.8,Gain=10,Ch=4
 422,USER   ,20170714,10:15:28, 2.96505E-01,  16,517, 2.23560E+02,NWG-1    , 3.00000E+01, 0.00000E+00, 0.00000E+00, 2.60000E+01, 0.00000E+00, 0.00000E+00, 4.20000E+01, 0.00000E+00, 0.00000E+00, 4.60000E+01, 0.00000E+00, 0.00000E+00,Cmd=71,HV=205,Cyk=2,MTime=0.8,Gain=10,Ch=5
 423,USER   ,20170714,10:15:28, 1.73112E-01,  16,517, 2.61047E+02,NWG-1    , 3.00000E+01, 0.00000E+00, 0.00000E+00, 2.60000E+01, 0.00000E+00, 0.00000E+00, 4.60000E+01, 0.00000E+00, 0.00000E+00, 5.00000E+01, 0.00000E+00, 0.00000E+00,Cmd=71,HV=205,Cyk=2,MTime=0.8,Gain=10,Ch=6
 424,USER   ,20170714,10:15:28, 8.47165E-02,  16,517, 2.23562E+02,NWG-1    , 3.00000E+01, 0.00000E+00, 0.00000E+00, 2.60000E+01, 0.00000E+00, 0.00000E+00, 5.00000E+01, 0.00000E+00, 0.00000E+00, 5.40000E+01, 0.00000E+00, 0.00000E+00,Cmd=71,HV=205,Cyk=2,MTime=0.8,Gain=20,Ch=7
 425,USER   ,20170714,10:15:28, 5.12011E-02,  15,517, 2.16187E+02,NWG-1    , 3.00000E+01, 0.00000E+00, 0.00000E+00, 2.60000E+01, 0.00000E+00, 0.00000E+00, 5.40000E+01, 0.00000E+00, 0.00000E+00, 5.80000E+01, 0.00000E+00, 0.00000E+00,Cmd=71,HV=205,Cyk=2,MTime=0.8,Gain=20,Ch=8
 426,USER   ,20170714,10:15:38, 1.85099E+00,   5,496, 2.09342E+02,NWG-1    , 3.00000E+01, 0.00000E+00, 0.00000E+00, 2.40000E+01, 0.00000E+00, 0.00000E+00, 3.60000E+01, 0.00000E+00, 0.00000E+00, 4.20000E+01, 0.00000E+00, 0.00000E+00,Cmd=72,HV=214,Cyk=2,MTime=0.8,Gain=1,Ch=3
 427,USER   ,20170714,10:15:38, 5.78115E-01,  15,496, 2.61533E+02,NWG-1    , 3.00000E+01, 0.00000E+00, 0.00000E+00, 2.40000E+01, 0.00000E+00, 0.00000E+00, 4.20000E+01, 0.00000E+00, 0.00000E+00, 4.80000E+01, 0.00000E+00, 0.00000E+00,Cmd=72,HV=214,Cyk=2,MTime=0.8,Gain=10,Ch=4
 428,USER   ,20170714,10:15:38, 2.25467E-01,  15,496, 2.54998E+02,NWG-1    , 3.00000E+01, 0.00000E+00, 0.00000E+00, 2.40000E+01, 0.00000E+00, 0.00000E+00, 4.80000E+01, 0.00000E+00, 0.00000E+00, 5.40000E+01, 0.00000E+00, 0.00000E+00,Cmd=72,HV=214,Cyk=2,MTime=0.8,Gain=10,Ch=5
 429,USER   ,20170714,10:15:38, 1.05003E-01,  15,496, 2.37510E+02,NWG-1    , 3.00000E+01, 0.00000E+00, 0.00000E+00, 2.40000E+01, 0.00000E+00, 0.00000E+00, 5.40000E+01, 0.00000E+00, 0.00000E+00, 6.00000E+01, 0.00000E+00, 0.00000E+00,Cmd=72,HV=214,Cyk=2,MTime=0.8,Gain=20,Ch=6
 430,USER   ,20170714,10:15:38, 8.97353E-02,  15,496, 3.55209E+02,NWG-1    , 3.00000E+01, 0.00000E+00, 0.00000E+00, 2.40000E+01, 0.00000E+00, 0.00000E+00, 6.00000E+01, 0.00000E+00, 0.00000E+00, 6.60000E+01, 0.00000E+00, 0.00000E+00,Cmd=72,HV=214,Cyk=2,MTime=0.8,Gain=20,Ch=7
 431,USER   ,20170714,10:15:38, 1.05047E-01,  15,496, 6.65308E+02,NWG-1    , 3.00000E+01, 0.00000E+00, 0.00000E+00, 2.40000E+01, 0.00000E+00, 0.00000E+00, 6.60000E+01, 0.00000E+00, 0.00000E+00, 7.20000E+01, 0.00000E+00, 0.00000E+00,Cmd=72,HV=214,Cyk=2,MTime=0.8,Gain=20,Ch=8
 432,USER   ,20170714,10:15:47, 1.56477E+00,  12,499, 2.35961E+02,NWG-1    , 3.00000E+01, 0.00000E+00, 0.00000E+00, 2.20000E+01, 0.00000E+00, 0.00000E+00, 3.80000E+01, 0.00000E+00, 0.00000E+00, 4.60000E+01, 0.00000E+00, 0.00000E+00,Cmd=73,HV=214,Cyk=2,MTime=0.8,Gain=1,Ch=3
 433,USER   ,20170714,10:15:47, 4.49652E-01,  16,499, 2.71224E+02,NWG-1    , 3.00000E+01, 0.00000E+00, 0.00000E+00, 2.20000E+01, 0.00000E+00, 0.00000E+00, 4.60000E+01, 0.00000E+00, 0.00000E+00, 5.40000E+01, 0.00000E+00, 0.00000E+00,Cmd=73,HV=214,Cyk=2,MTime=0.8,Gain=10,Ch=4
 434,USER   ,20170714,10:15:47, 1.61566E-01,  15,499, 2.43636E+02,NWG-1    , 3.00000E+01, 0.00000E+00, 0.00000E+00, 2.20000E+01, 0.00000E+00, 0.00000E+00, 5.40000E+01, 0.00000E+00, 0.00000E+00, 6.20000E+01, 0.00000E+00, 0.00000E+00,Cmd=73,HV=214,Cyk=2,MTime=0.8,Gain=10,Ch=5
 435,USER   ,20170714,10:15:47, 1.68082E-01,  16,499, 5.06923E+02,NWG-1    , 3.00000E+01, 0.00000E+00, 0.00000E+00, 2.20000E+01, 0.00000E+00, 0.00000E+00, 6.20000E+01, 0.00000E+00, 0.00000E+00, 7.00000E+01, 0.00000E+00, 0.00000E+00,Cmd=73,HV=214,Cyk=2,MTime=0.8,Gain=10,Ch=6
 436,USER   ,20170714,10:15:47, 1.31664E-01,  15,499, 6.94906E+02,NWG-1    , 3.00000E+01, 0.00000E+00, 0.00000E+00, 2.20000E+01, 0.00000E+00, 0.00000E+00, 7.00000E+01, 0.00000E+00, 0.00000E+00, 7.80000E+01, 0.00000E+00, 0.00000E+00,Cmd=73,HV=214,Cyk=2,MTime=0.8,Gain=10,Ch=7
 437,USER   ,20170714,10:15:47, 7.54835E-02,  15,499, 6.37428E+02,NWG-1    , 3.00000E+01, 0.00000E+00, 0.00000E+00, 2.20000E+01, 0.00000E+00, 0.00000E+00, 7.80000E+01, 0.00000E+00, 0.00000E+00, 8.60000E+01, 0.00000E+00, 0.00000E+00,Cmd=73,HV=214,Cyk=2,MTime=0.8,Gain=20,Ch=8
 438,USER   ,20170714,10:15:56, 1.41041E+00,   5,507, 2.65856E+02,NWG-1    , 3.00000E+01, 0.00000E+00, 0.00000E+00, 2.00000E+01, 0.00000E+00, 0.00000E+00, 4.00000E+01, 0.00000E+00, 0.00000E+00, 5.00000E+01, 0.00000E+00, 0.00000E+00,Cmd=74,HV=205,Cyk=2,MTime=0.8,Gain=1,Ch=3
 439,USER   ,20170714,10:15:56, 3.24965E-01,   7,507, 2.45018E+02,NWG-1    , 3.00000E+01, 0.00000E+00, 0.00000E+00, 2.00000E+01, 0.00000E+00, 0.00000E+00, 5.00000E+01, 0.00000E+00, 0.00000E+00, 6.00000E+01, 0.00000E+00, 0.00000E+00,Cmd=74,HV=205,Cyk=2,MTime=0.8,Gain=10,Ch=4
 440,USER   ,20170714,10:15:56, 2.42026E-01,   5,507, 4.56208E+02,NWG-1    , 3.00000E+01, 0.00000E+00, 0.00000E+00, 2.00000E+01, 0.00000E+00, 0.00000E+00, 6.00000E+01, 0.00000E+00, 0.00000E+00, 7.00000E+01, 0.00000E+00, 0.00000E+00,Cmd=74,HV=205,Cyk=2,MTime=0.8,Gain=10,Ch=5
 441,USER   ,20170714,10:15:56, 1.83661E-01,   3,507, 6.92386E+02,NWG-1    , 3.00000E+01, 0.00000E+00, 0.00000E+00, 2.00000E+01, 0.00000E+00, 0.00000E+00, 7.00000E+01, 0.00000E+00, 0.00000E+00, 8.00000E+01, 0.00000E+00, 0.00000E+00,Cmd=74,HV=205,Cyk=2,MTime=0.8,Gain=10,Ch=6
 442,USER   ,20170714,10:15:56, 1.14717E-01,   6,507, 7.56829E+02,NWG-1    , 3.00000E+01, 0.00000E+00, 0.00000E+00, 2.00000E+01, 0.00000E+00, 0.00000E+00, 8.00000E+01, 0.00000E+00, 0.00000E+00, 9.00000E+01, 0.00000E+00, 0.00000E+00,Cmd=74,HV=205,Cyk=2,MTime=0.8,Gain=10,Ch=7
 443,USER   ,20170714,10:15:56, 7.95083E-02,   2,507, 8.39270E+02,NWG-1    , 3.00000E+01, 0.00000E+00, 0.00000E+00, 2.00000E+01, 0.00000E+00, 0.00000E+00, 9.00000E+01, 0.00000E+00, 0.00000E+00, 1.00000E+02, 0.00000E+00, 0.00000E+00,Cmd=74,HV=205,Cyk=2,MTime=0.8,Gain=20,Ch=8
 444,USER   ,20170714,10:16:05, 1.25767E+00,   5,474, 2.84479E+02,NWG-1    , 3.00000E+01, 0.00000E+00, 0.00000E+00, 1.80000E+01, 0.00000E+00, 0.00000E+00, 4.20000E+01, 0.00000E+00, 0.00000E+00, 5.40000E+01, 0.00000E+00, 0.00000E+00,Cmd=75,HV=219,Cyk=2,MTime=0.8,Gain=1,Ch=3
 445,USER   ,20170714,10:16:05, 3.20039E-01,   5,474, 2.89565E+02,NWG-1    , 3.00000E+01, 0.00000E+00, 0.00000E+00, 1.80000E+01, 0.00000E+00, 0.00000E+00, 5.40000E+01, 0.00000E+00, 0.00000E+00, 6.60000E+01, 0.00000E+00, 0.00000E+00,Cmd=75,HV=219,Cyk=2,MTime=0.8,Gain=10,Ch=4
 446,USER   ,20170714,10:16:05, 3.09839E-01,   5,474, 7.00839E+02,NWG-1    , 3.00000E+01, 0.00000E+00, 0.00000E+00, 1.80000E+01, 0.00000E+00, 0.00000E+00, 6.60000E+01, 0.00000E+00, 0.00000E+00, 7.80000E+01, 0.00000E+00, 0.00000E+00,Cmd=75,HV=219,Cyk=2,MTime=0.8,Gain=10,Ch=5
 447,USER   ,20170714,10:16:05, 1.62811E-01,   4,474, 7.36538E+02,NWG-1    , 3.00000E+01, 0.00000E+00, 0.00000E+00, 1.80000E+01, 0.00000E+00, 0.00000E+00, 7.80000E+01, 0.00000E+00, 0.00000E+00, 9.00000E+01, 0.00000E+00, 0.00000E+00,Cmd=75,HV=219,Cyk=2,MTime=0.8,Gain=10,Ch=6
 448,USER   ,20170714,10:16:05, 1.05103E-01,   4,474, 8.32083E+02,NWG-1    , 3.00000E+01, 0.00000E+00, 0.00000E+00, 1.80000E+01, 0.00000E+00, 0.00000E+00, 9.00000E+01, 0.00000E+00, 0.00000E+00, 1.02000E+02, 0.00000E+00, 0.00000E+00,Cmd=75,HV=219,Cyk=2,MTime=0.8,Gain=20,Ch=7
 449,USER   ,20170714,10:16:14, 2.34757E+00,   1,555, 8.85015E+01,NWG-1    , 3.20000E+01, 0.00000E+00, 0.00000E+00, 3.00000E+01, 0.00000E+00, 0.00000E+00, 3.40000E+01, 0.00000E+00, 0.00000E+00, 3.60000E+01, 0.00000E+00, 0.00000E+00,Cmd=76,HV=190,Cyk=2,MTime=0.8,Gain=1,Ch=3
 450,USER   ,20170714,10:16:14, 1.00862E+00,   0,555, 1.52097E+02,NWG-1    , 3.20000E+01, 0.00000E+00, 0.00000E+00, 3.00000E+01, 0.00000E+00, 0.00000E+00, 3.60000E+01, 0.00000E+00, 0.00000E+00, 3.80000E+01, 0.00000E+00, 0.00000E+00,Cmd=76,HV=190,Cyk=2,MTime=0.8,Gain=1,Ch=4
 451,USER   ,20170714,10:16:14, 4.91396E-01,   1,555, 1.85252E+02,NWG-1    , 3.20000E+01, 0.00000E+00, 0.00000E+00, 3.00000E+01, 0.00000E+00, 0.00000E+00, 3.80000E+01, 0.00000E+00, 0.00000E+00, 4.00000E+01, 0.00000E+00, 0.00000E+00,Cmd=76,HV=190,Cyk=2,MTime=0.8,Gain=10,Ch=5
 452,USER   ,20170714,10:16:14, 2.69846E-01,   2,555, 2.03459E+02,NWG-1    , 3.20000E+01, 0.00000E+00, 0.00000E+00, 3.00000E+01, 0.00000E+00, 0.00000E+00, 4.00000E+01, 0.00000E+00, 0.00000E+00, 4.20000E+01, 0.00000E+00, 0.00000E+00,Cmd=76,HV=190,Cyk=2,MTime=0.8,Gain=10,Ch=6
 453,USER   ,20170714,10:16:14, 1.62412E-01,   3,555, 2.14298E+02,NWG-1    , 3.20000E+01, 0.00000E+00, 0.00000E+00, 3.00000E+01, 0.00000E+00, 0.00000E+00, 4.20000E+01, 0.00000E+00, 0.00000E+00, 4.40000E+01, 0.00000E+00, 0.00000E+00,Cmd=76,HV=190,Cyk=2,MTime=0.8,Gain=10,Ch=7
 454,USER   ,20170714,10:16:14, 1.31392E-01,   3,555, 2.77389E+02,NWG-1    , 3.20000E+01, 0.00000E+00, 0.00000E+00, 3.00000E+01, 0.00000E+00, 0.00000E+00, 4.40000E+01, 0.00000E+00, 0.00000E+00, 4.60000E+01, 0.00000E+00, 0.00000E+00,Cmd=76,HV=190,Cyk=2,MTime=0.8,Gain=10,Ch=8
 455,USER   ,20170714,10:16:23, 2.34649E+00,   0,585, 1.76921E+02,NWG-1    , 3.20000E+01, 0.00000E+00, 0.00000E+00, 2.80000E+01, 0.00000E+00, 0.00000E+00, 3.60000E+01, 0.00000E+00, 0.00000E+00, 4.00000E+01, 0.00000E+00, 0.00000E+00,Cmd=77,HV=181,Cyk=2,MTime=0.8,Gain=1,Ch=3
 456,USER   ,20170714,10:16:23, 8.04555E-01,  12,585, 2.42648E+02,NWG-1    , 3.20000E+01, 0.00000E+00, 0.00000E+00, 2.80000E+01, 0.00000E+00, 0.00000E+00, 4.00000E+01, 0.00000E+00, 0.00000E+00, 4.40000E+01, 0.00000E+00, 0.00000E+00,Cmd=77,HV=181,Cyk=2,MTime=0.8,Gain=1,Ch=4
 457,USER   ,20170714,10:16:23, 4.56367E-01,  14,585, 3.44093E+02,NWG-1    , 3.20000E+01, 0.00000E+00, 0.00000E+00, 2.80000E+01, 0.00000E+00, 0.00000E+00, 4.40000E+01, 0.00000E+00, 0.00000E+00, 4.80000E+01, 0.00000E+00, 0.00000E+00,Cmd=77,HV=181,Cyk=2,MTime=0.8,Gain=10,Ch=5
 458,USER   ,20170714,10:16:23, 2.17746E-01,  14,585, 3.28354E+02,NWG-1    , 3.20000E+01, 0.00000E+00, 0.00000E+00, 2.80000E+01, 0.00000E+00, 0.00000E+00, 4.80000E+01, 0.00000E+00, 0.00000E+00, 5.20000E+01, 0.00000E+00, 0.00000E+00,Cmd=77,HV=181,Cyk=2,MTime=0.8,Gain=10,Ch=6
 459,USER   ,20170714,10:16:23, 1.23738E-01,  14,585, 3.26536E+02,NWG-1    , 3.20000E+01, 0.00000E+00, 0.00000E+00, 2.80000E+01, 0.00000E+00, 0.00000E+00, 5.20000E+01, 0.00000E+00, 0.00000E+00, 5.60000E+01, 0.00000E+00, 0.00000E+00,Cmd=77,HV=181,Cyk=2,MTime=0.8,Gain=10,Ch=7
 460,USER   ,20170714,10:16:23, 7.40225E-02,  14,585, 3.12545E+02,NWG-1    , 3.20000E+01, 0.00000E+00, 0.00000E+00, 2.80000E+01, 0.00000E+00, 0.00000E+00, 5.60000E+01, 0.00000E+00, 0.00000E+00, 6.00000E+01, 0.00000E+00, 0.00000E+00,Cmd=77,HV=181,Cyk=2,MTime=0.8,Gain=20,Ch=8
 461,USER   ,20170714,10:16:33, 1.95400E+00,   0,577, 2.20992E+02,NWG-1    , 3.20000E+01, 0.00000E+00, 0.00000E+00, 2.60000E+01, 0.00000E+00, 0.00000E+00, 3.80000E+01, 0.00000E+00, 0.00000E+00, 4.40000E+01, 0.00000E+00, 0.00000E+00,Cmd=78,HV=181,Cyk=2,MTime=0.8,Gain=1,Ch=3
 462,USER   ,20170714,10:16:33, 7.48129E-01,   2,577, 3.38445E+02,NWG-1    , 3.20000E+01, 0.00000E+00, 0.00000E+00, 2.60000E+01, 0.00000E+00, 0.00000E+00, 4.40000E+01, 0.00000E+00, 0.00000E+00, 5.00000E+01, 0.00000E+00, 0.00000E+00,Cmd=78,HV=181,Cyk=2,MTime=0.8,Gain=5,Ch=4
 463,USER   ,20170714,10:16:33, 2.69167E-01,   1,577, 3.04421E+02,NWG-1    , 3.20000E+01, 0.00000E+00, 0.00000E+00, 2.60000E+01, 0.00000E+00, 0.00000E+00, 5.00000E+01, 0.00000E+00, 0.00000E+00, 5.60000E+01, 0.00000E+00, 0.00000E+00,Cmd=78,HV=181,Cyk=2,MTime=0.8,Gain=10,Ch=5
 464,USER   ,20170714,10:16:33, 1.39858E-01,   1,577, 3.16350E+02,NWG-1    , 3.20000E+01, 0.00000E+00, 0.00000E+00, 2.60000E+01, 0.00000E+00, 0.00000E+00, 5.60000E+01, 0.00000E+00, 0.00000E+00, 6.20000E+01, 0.00000E+00, 0.00000E+00,Cmd=78,HV=181,Cyk=2,MTime=0.8,Gain=10,Ch=6
 465,USER   ,20170714,10:16:33, 1.57710E-01,   2,577, 6.24281E+02,NWG-1    , 3.20000E+01, 0.00000E+00, 0.00000E+00, 2.60000E+01, 0.00000E+00, 0.00000E+00, 6.20000E+01, 0.00000E+00, 0.00000E+00, 6.80000E+01, 0.00000E+00, 0.00000E+00,Cmd=78,HV=181,Cyk=2,MTime=0.8,Gain=10,Ch=7
 466,USER   ,20170714,10:16:33, 1.54433E-01,   2,577, 9.78092E+02,NWG-1    , 3.20000E+01, 0.00000E+00, 0.00000E+00, 2.60000E+01, 0.00000E+00, 0.00000E+00, 6.80000E+01, 0.00000E+00, 0.00000E+00, 7.40000E+01, 0.00000E+00, 0.00000E+00,Cmd=78,HV=181,Cyk=2,MTime=0.8,Gain=10,Ch=8
 467,USER   ,20170714,10:16:42, 1.30333E+00,   4,551, 1.96537E+02,NWG-1    , 3.20000E+01, 0.00000E+00, 0.00000E+00, 2.40000E+01, 0.00000E+00, 0.00000E+00, 4.00000E+01, 0.00000E+00, 0.00000E+00, 4.80000E+01, 0.00000E+00, 0.00000E+00,Cmd=79,HV=190,Cyk=2,MTime=0.8,Gain=1,Ch=3
 468,USER   ,20170714,10:16:42, 3.44489E-01,   5,551, 2.07791E+02,NWG-1    , 3.20000E+01, 0.00000E+00, 0.00000E+00, 2.40000E+01, 0.00000E+00, 0.00000E+00, 4.80000E+01, 0.00000E+00, 0.00000E+00, 5.60000E+01, 0.00000E+00, 0.00000E+00,Cmd=79,HV=190,Cyk=2,MTime=0.8,Gain=10,Ch=4
 469,USER   ,20170714,10:16:42, 1.51614E-01,   5,551, 2.28629E+02,NWG-1    , 3.20000E+01, 0.00000E+00, 0.00000E+00, 2.40000E+01, 0.00000E+00, 0.00000E+00, 5.60000E+01, 0.00000E+00, 0.00000E+00, 6.40000E+01, 0.00000E+00, 0.00000E+00,Cmd=79,HV=190,Cyk=2,MTime=0.8,Gain=10,Ch=5
 470,USER   ,20170714,10:16:42, 1.70369E-01,   6,551, 5.13821E+02,NWG-1    , 3.20000E+01, 0.00000E+00, 0.00000E+00, 2.40000E+01, 0.00000E+00, 0.00000E+00, 6.40000E+01, 0.00000E+00, 0.00000E+00, 7.20000E+01, 0.00000E+00, 0.00000E+00,Cmd=79,HV=190,Cyk=2,MTime=0.8,Gain=10,Ch=6
 471,USER   ,20170714,10:16:42, 1.17341E-01,   6,551, 6.19311E+02,NWG-1    , 3.20000E+01, 0.00000E+00, 0.00000E+00, 2.40000E+01, 0.00000E+00, 0.00000E+00, 7.20000E+01, 0.00000E+00, 0.00000E+00, 8.00000E+01, 0.00000E+00, 0.00000E+00,Cmd=79,HV=190,Cyk=2,MTime=0.8,Gain=10,Ch=7
 472,USER   ,20170714,10:16:42, 7.27741E-02,   7,551, 6.14548E+02,NWG-1    , 3.20000E+01, 0.00000E+00, 0.00000E+00, 2.40000E+01, 0.00000E+00, 0.00000E+00, 8.00000E+01, 0.00000E+00, 0.00000E+00, 8.80000E+01, 0.00000E+00, 0.00000E+00,Cmd=79,HV=190,Cyk=2,MTime=0.8,Gain=10,Ch=8
 473,USER   ,20170714,10:16:51, 1.11918E+00,   2,557, 2.10961E+02,NWG-1    , 3.20000E+01, 0.00000E+00, 0.00000E+00, 2.20000E+01, 0.00000E+00, 0.00000E+00, 4.20000E+01, 0.00000E+00, 0.00000E+00, 5.20000E+01, 0.00000E+00, 0.00000E+00,Cmd=80,HV=190,Cyk=2,MTime=0.8,Gain=1,Ch=3
 474,USER   ,20170714,10:16:51, 2.80614E-01,   1,557, 2.11578E+02,NWG-1    , 3.20000E+01, 0.00000E+00, 0.00000E+00, 2.20000E+01, 0.00000E+00, 0.00000E+00, 5.20000E+01, 0.00000E+00, 0.00000E+00, 6.20000E+01, 0.00000E+00, 0.00000E+00,Cmd=80,HV=190,Cyk=2,MTime=0.8,Gain=10,Ch=4
 475,USER   ,20170714,10:16:51, 2.46230E-01,   2,557, 4.64132E+02,NWG-1    , 3.20000E+01, 0.00000E+00, 0.00000E+00, 2.20000E+01, 0.00000E+00, 0.00000E+00, 6.20000E+01, 0.00000E+00, 0.00000E+00, 7.20000E+01, 0.00000E+00, 0.00000E+00,Cmd=80,HV=190,Cyk=2,MTime=0.8,Gain=10,Ch=5
 476,USER   ,20170714,10:16:51, 1.59109E-01,   2,557, 5.99827E+02,NWG-1    , 3.20000E+01, 0.00000E+00, 0.00000E+00, 2.20000E+01, 0.00000E+00, 0.00000E+00, 7.20000E+01, 0.00000E+00, 0.00000E+00, 8.20000E+01, 0.00000E+00, 0.00000E+00,Cmd=80,HV=190,Cyk=2,MTime=0.8,Gain=10,Ch=6
 477,USER   ,20170714,10:16:51, 1.18464E-01,   0,557, 7.81547E+02,NWG-1    , 3.20000E+01, 0.00000E+00, 0.00000E+00, 2.20000E+01, 0.00000E+00, 0.00000E+00, 8.20000E+01, 0.00000E+00, 0.00000E+00, 9.20000E+01, 0.00000E+00, 0.00000E+00,Cmd=80,HV=190,Cyk=2,MTime=0.8,Gain=10,Ch=7
 478,USER   ,20170714,10:16:51, 6.67300E-02,   0,557, 7.04386E+02,NWG-1    , 3.20000E+01, 0.00000E+00, 0.00000E+00, 2.20000E+01, 0.00000E+00, 0.00000E+00, 9.20000E+01, 0.00000E+00, 0.00000E+00, 1.02000E+02, 0.00000E+00, 0.00000E+00,Cmd=80,HV=190,Cyk=2,MTime=0.8,Gain=20,Ch=8
 479,USER   ,20170714,10:17:00, 9.85481E-01,   3,583, 2.22911E+02,NWG-1    , 3.20000E+01, 0.00000E+00, 0.00000E+00, 2.00000E+01, 0.00000E+00, 0.00000E+00, 4.40000E+01, 0.00000E+00, 0.00000E+00, 5.60000E+01, 0.00000E+00, 0.00000E+00,Cmd=81,HV=184,Cyk=2,MTime=0.8,Gain=5,Ch=3
 480,USER   ,20170714,10:17:00, 3.08661E-01,   3,583, 2.79270E+02,NWG-1    , 3.20000E+01, 0.00000E+00, 0.00000E+00, 2.00000E+01, 0.00000E+00, 0.00000E+00, 5.60000E+01, 0.00000E+00, 0.00000E+00, 6.80000E+01, 0.00000E+00, 0.00000E+00,Cmd=81,HV=184,Cyk=2,MTime=0.8,Gain=10,Ch=4
 481,USER   ,20170714,10:17:00, 2.65816E-01,   2,583, 6.01262E+02,NWG-1    , 3.20000E+01, 0.00000E+00, 0.00000E+00, 2.00000E+01, 0.00000E+00, 0.00000E+00, 6.80000E+01, 0.00000E+00, 0.00000E+00, 8.00000E+01, 0.00000E+00, 0.00000E+00,Cmd=81,HV=184,Cyk=2,MTime=0.8,Gain=10,Ch=5
 482,USER   ,20170714,10:17:00, 1.53598E-01,   2,583, 6.94860E+02,NWG-1    , 3.20000E+01, 0.00000E+00, 0.00000E+00, 2.00000E+01, 0.00000E+00, 0.00000E+00, 8.00000E+01, 0.00000E+00, 0.00000E+00, 9.20000E+01, 0.00000E+00, 0.00000E+00,Cmd=81,HV=184,Cyk=2,MTime=0.8,Gain=10,Ch=6
 483,USER   ,20170714,10:17:00, 8.35363E-02,   0,583, 6.61341E+02,NWG-1    , 3.20000E+01, 0.00000E+00, 0.00000E+00, 2.00000E+01, 0.00000E+00, 0.00000E+00, 9.20000E+01, 0.00000E+00, 0.00000E+00, 1.04000E+02, 0.00000E+00, 0.00000E+00,Cmd=81,HV=184,Cyk=2,MTime=0.8,Gain=10,Ch=7
 484,USER   ,20170714,10:17:09, 2.58522E+00,   1,612, 9.74606E+01,NWG-1    , 3.40000E+01, 0.00000E+00, 0.00000E+00, 3.20000E+01, 0.00000E+00, 0.00000E+00, 3.60000E+01, 0.00000E+00, 0.00000E+00, 3.80000E+01, 0.00000E+00, 0.00000E+00,Cmd=82,HV=168,Cyk=2,MTime=0.8,Gain=1,Ch=3
 485,USER   ,20170714,10:17:09, 7.67633E-01,   0,612, 1.15756E+02,NWG-1    , 3.40000E+01, 0.00000E+00, 0.00000E+00, 3.20000E+01, 0.00000E+00, 0.00000E+00, 3.80000E+01, 0.00000E+00, 0.00000E+00, 4.00000E+01, 0.00000E+00, 0.00000E+00,Cmd=82,HV=168,Cyk=2,MTime=0.8,Gain=1,Ch=4
 486,USER   ,20170714,10:17:09, 3.11520E-01,   1,612, 1.17440E+02,NWG-1    , 3.40000E+01, 0.00000E+00, 0.00000E+00, 3.20000E+01, 0.00000E+00, 0.00000E+00, 4.00000E+01, 0.00000E+00, 0.00000E+00, 4.20000E+01, 0.00000E+00, 0.00000E+00,Cmd=82,HV=168,Cyk=2,MTime=0.8,Gain=10,Ch=5
 487,USER   ,20170714,10:17:09, 1.44129E-01,   0,612, 1.08670E+02,NWG-1    , 3.40000E+01, 0.00000E+00, 0.00000E+00, 3.20000E+01, 0.00000E+00, 0.00000E+00, 4.20000E+01, 0.00000E+00, 0.00000E+00, 4.40000E+01, 0.00000E+00, 0.00000E+00,Cmd=82,HV=168,Cyk=2,MTime=0.8,Gain=10,Ch=6
 488,USER   ,20170714,10:17:09, 1.09835E-01,   6,612, 1.44924E+02,NWG-1    , 3.40000E+01, 0.00000E+00, 0.00000E+00, 3.20000E+01, 0.00000E+00, 0.00000E+00, 4.40000E+01, 0.00000E+00, 0.00000E+00, 4.60000E+01, 0.00000E+00, 0.00000E+00,Cmd=82,HV=168,Cyk=2,MTime=0.8,Gain=10,Ch=7
 489,USER   ,20170714,10:17:09, 7.79747E-02,   0,612, 1.64616E+02,NWG-1    , 3.40000E+01, 0.00000E+00, 0.00000E+00, 3.20000E+01, 0.00000E+00, 0.00000E+00, 4.60000E+01, 0.00000E+00, 0.00000E+00, 4.80000E+01, 0.00000E+00, 0.00000E+00,Cmd=82,HV=168,Cyk=2,MTime=0.8,Gain=20,Ch=8
 490,USER   ,20170714,10:17:18, 1.79703E+00,   0,523, 1.35493E+02,NWG-1    , 3.40000E+01, 0.00000E+00, 0.00000E+00, 3.00000E+01, 0.00000E+00, 0.00000E+00, 3.80000E+01, 0.00000E+00, 0.00000E+00, 4.20000E+01, 0.00000E+00, 0.00000E+00,Cmd=83,HV=197,Cyk=2,MTime=0.8,Gain=1,Ch=3
 491,USER   ,20170714,10:17:18, 4.88926E-01,   1,523, 1.47457E+02,NWG-1    , 3.40000E+01, 0.00000E+00, 0.00000E+00, 3.00000E+01, 0.00000E+00, 0.00000E+00, 4.20000E+01, 0.00000E+00, 0.00000E+00, 4.60000E+01, 0.00000E+00, 0.00000E+00,Cmd=83,HV=197,Cyk=2,MTime=0.8,Gain=10,Ch=4
 492,USER   ,20170714,10:17:18, 2.57888E-01,   0,523, 1.94443E+02,NWG-1    , 3.40000E+01, 0.00000E+00, 0.00000E+00, 3.00000E+01, 0.00000E+00, 0.00000E+00, 4.60000E+01, 0.00000E+00, 0.00000E+00, 5.00000E+01, 0.00000E+00, 0.00000E+00,Cmd=83,HV=197,Cyk=2,MTime=0.8,Gain=10,Ch=5
 493,USER   ,20170714,10:17:18, 1.20844E-01,   0,523, 1.82228E+02,NWG-1    , 3.40000E+01, 0.00000E+00, 0.00000E+00, 3.00000E+01, 0.00000E+00, 0.00000E+00, 5.00000E+01, 0.00000E+00, 0.00000E+00, 5.40000E+01, 0.00000E+00, 0.00000E+00,Cmd=83,HV=197,Cyk=2,MTime=0.8,Gain=10,Ch=6
 494,USER   ,20170714,10:17:18, 7.03763E-02,   2,523, 1.85719E+02,NWG-1    , 3.40000E+01, 0.00000E+00, 0.00000E+00, 3.00000E+01, 0.00000E+00, 0.00000E+00, 5.40000E+01, 0.00000E+00, 0.00000E+00, 5.80000E+01, 0.00000E+00, 0.00000E+00,Cmd=83,HV=197,Cyk=2,MTime=0.8,Gain=20,Ch=7
 495,USER   ,20170714,10:17:18, 5.33356E-02,   2,523, 2.25199E+02,NWG-1    , 3.40000E+01, 0.00000E+00, 0.00000E+00, 3.00000E+01, 0.00000E+00, 0.00000E+00, 5.80000E+01, 0.00000E+00, 0.00000E+00, 6.20000E+01, 0.00000E+00, 0.00000E+00,Cmd=83,HV=197,Cyk=2,MTime=0.8,Gain=20,Ch=8
 496,USER   ,20170714,10:17:27, 1.43667E+00,   6,563, 1.62484E+02,NWG-1    , 3.40000E+01, 0.00000E+00, 0.00000E+00, 2.80000E+01, 0.00000E+00, 0.00000E+00, 4.00000E+01, 0.00000E+00, 0.00000E+00, 4.60000E+01, 0.00000E+00, 0.00000E+00,Cmd=84,HV=187,Cyk=2,MTime=0.8,Gain=1,Ch=3
 497,USER   ,20170714,10:17:27, 4.82115E-01,   7,563, 2.18104E+02,NWG-1    , 3.40000E+01, 0.00000E+00, 0.00000E+00, 2.80000E+01, 0.00000E+00, 0.00000E+00, 4.60000E+01, 0.00000E+00, 0.00000E+00, 5.20000E+01, 0.00000E+00, 0.00000E+00,Cmd=84,HV=187,Cyk=2,MTime=0.8,Gain=10,Ch=4
 498,USER   ,20170714,10:17:27, 1.86282E-01,   7,563, 2.10680E+02,NWG-1    , 3.40000E+01, 0.00000E+00, 0.00000E+00, 2.80000E+01, 0.00000E+00, 0.00000E+00, 5.20000E+01, 0.00000E+00, 0.00000E+00, 5.80000E+01, 0.00000E+00, 0.00000E+00,Cmd=84,HV=187,Cyk=2,MTime=0.8,Gain=10,Ch=5
 499,USER   ,20170714,10:17:27, 1.22592E-01,   7,563, 2.77296E+02,NWG-1    , 3.40000E+01, 0.00000E+00, 0.00000E+00, 2.80000E+01, 0.00000E+00, 0.00000E+00, 5.80000E+01, 0.00000E+00, 0.00000E+00, 6.40000E+01, 0.00000E+00, 0.00000E+00,Cmd=84,HV=187,Cyk=2,MTime=0.8,Gain=10,Ch=6
 500,USER   ,20170714,10:17:27, 1.46109E-01,   8,563, 5.78358E+02,NWG-1    , 3.40000E+01, 0.00000E+00, 0.00000E+00, 2.80000E+01, 0.00000E+00, 0.00000E+00, 6.40000E+01, 0.00000E+00, 0.00000E+00, 7.00000E+01, 0.00000E+00, 0.00000E+00,Cmd=84,HV=187,Cyk=2,MTime=0.8,Gain=10,Ch=7
 501,USER   ,20170714,10:17:27, 1.12567E-01,   8,563, 7.12940E+02,NWG-1    , 3.40000E+01, 0.00000E+00, 0.00000E+00, 2.80000E+01, 0.00000E+00, 0.00000E+00, 7.00000E+01, 0.00000E+00, 0.00000E+00, 7.60000E+01, 0.00000E+00, 0.00000E+00,Cmd=84,HV=187,Cyk=2,MTime=0.8,Gain=10,Ch=8
 502,USER   ,20170714,10:17:37, 1.14223E+00,   3,560, 1.72245E+02,NWG-1    , 3.40000E+01, 0.00000E+00, 0.00000E+00, 2.60000E+01, 0.00000E+00, 0.00000E+00, 4.20000E+01, 0.00000E+00, 0.00000E+00, 5.00000E+01, 0.00000E+00, 0.00000E+00,Cmd=85,HV=187,Cyk=2,MTime=0.8,Gain=1,Ch=3
 503,USER   ,20170714,10:17:37, 3.06553E-01,   3,560, 1.84908E+02,NWG-1    , 3.40000E+01, 0.00000E+00, 0.00000E+00, 2.60000E+01, 0.00000E+00, 0.00000E+00, 5.00000E+01, 0.00000E+00, 0.00000E+00, 5.80000E+01, 0.00000E+00, 0.00000E+00,Cmd=85,HV=187,Cyk=2,MTime=0.8,Gain=10,Ch=4
 504,USER   ,20170714,10:17:37, 1.77677E-01,   3,560, 2.67930E+02,NWG-1    , 3.40000E+01, 0.00000E+00, 0.00000E+00, 2.60000E+01, 0.00000E+00, 0.00000E+00, 5.80000E+01, 0.00000E+00, 0.00000E+00, 6.60000E+01, 0.00000E+00, 0.00000E+00,Cmd=85,HV=187,Cyk=2,MTime=0.8,Gain=10,Ch=5
 505,USER   ,20170714,10:17:37, 1.99808E-01,   4,560, 6.02605E+02,NWG-1    , 3.40000E+01, 0.00000E+00, 0.00000E+00, 2.60000E+01, 0.00000E+00, 0.00000E+00, 6.60000E+01, 0.00000E+00, 0.00000E+00, 7.40000E+01, 0.00000E+00, 0.00000E+00,Cmd=85,HV=187,Cyk=2,MTime=0.8,Gain=10,Ch=6
 506,USER   ,20170714,10:17:37, 1.03349E-01,   4,560, 5.45461E+02,NWG-1    , 3.40000E+01, 0.00000E+00, 0.00000E+00, 2.60000E+01, 0.00000E+00, 0.00000E+00, 7.40000E+01, 0.00000E+00, 0.00000E+00, 8.20000E+01, 0.00000E+00, 0.00000E+00,Cmd=85,HV=187,Cyk=2,MTime=0.8,Gain=10,Ch=7
 507,USER   ,20170714,10:17:37, 8.95714E-02,   4,560, 7.56395E+02,NWG-1    , 3.40000E+01, 0.00000E+00, 0.00000E+00, 2.60000E+01, 0.00000E+00, 0.00000E+00, 8.20000E+01, 0.00000E+00, 0.00000E+00, 9.00000E+01, 0.00000E+00, 0.00000E+00,Cmd=85,HV=187,Cyk=2,MTime=0.8,Gain=10,Ch=8
 508,USER   ,20170714,10:17:46, 1.04953E+00,   3,536, 1.97831E+02,NWG-1    , 3.40000E+01, 0.00000E+00, 0.00000E+00, 2.40000E+01, 0.00000E+00, 0.00000E+00, 4.40000E+01, 0.00000E+00, 0.00000E+00, 5.40000E+01, 0.00000E+00, 0.00000E+00,Cmd=86,HV=197,Cyk=2,MTime=0.8,Gain=1,Ch=3
 509,USER   ,20170714,10:17:46, 2.84381E-01,   3,536, 2.14418E+02,NWG-1    , 3.40000E+01, 0.00000E+00, 0.00000E+00, 2.40000E+01, 0.00000E+00, 0.00000E+00, 5.40000E+01, 0.00000E+00, 0.00000E+00, 6.40000E+01, 0.00000E+00, 0.00000E+00,Cmd=86,HV=197,Cyk=2,MTime=0.8,Gain=10,Ch=4
 510,USER   ,20170714,10:17:46, 2.85783E-01,   4,536, 5.38689E+02,NWG-1    , 3.40000E+01, 0.00000E+00, 0.00000E+00, 2.40000E+01, 0.00000E+00, 0.00000E+00, 6.40000E+01, 0.00000E+00, 0.00000E+00, 7.40000E+01, 0.00000E+00, 0.00000E+00,Cmd=86,HV=197,Cyk=2,MTime=0.8,Gain=10,Ch=5
 511,USER   ,20170714,10:17:46, 1.45813E-01,   5,536, 5.49702E+02,NWG-1    , 3.40000E+01, 0.00000E+00, 0.00000E+00, 2.40000E+01, 0.00000E+00, 0.00000E+00, 7.40000E+01, 0.00000E+00, 0.00000E+00, 8.40000E+01, 0.00000E+00, 0.00000E+00,Cmd=86,HV=197,Cyk=2,MTime=0.8,Gain=10,Ch=6
 512,USER   ,20170714,10:17:46, 1.26103E-01,   5,536, 8.31942E+02,NWG-1    , 3.40000E+01, 0.00000E+00, 0.00000E+00, 2.40000E+01, 0.00000E+00, 0.00000E+00, 8.40000E+01, 0.00000E+00, 0.00000E+00, 9.40000E+01, 0.00000E+00, 0.00000E+00,Cmd=86,HV=197,Cyk=2,MTime=0.8,Gain=10,Ch=7
 513,USER   ,20170714,10:17:46, 6.03385E-02,   6,536, 6.36918E+02,NWG-1    , 3.40000E+01, 0.00000E+00, 0.00000E+00, 2.40000E+01, 0.00000E+00, 0.00000E+00, 9.40000E+01, 0.00000E+00, 0.00000E+00, 1.04000E+02, 0.00000E+00, 0.00000E+00,Cmd=86,HV=197,Cyk=2,MTime=0.8,Gain=20,Ch=8
 514,USER   ,20170714,10:17:55, 8.86340E-01,   5,544, 2.00485E+02,NWG-1    , 3.40000E+01, 0.00000E+00, 0.00000E+00, 2.20000E+01, 0.00000E+00, 0.00000E+00, 4.60000E+01, 0.00000E+00, 0.00000E+00, 5.80000E+01, 0.00000E+00, 0.00000E+00,Cmd=87,HV=197,Cyk=2,MTime=0.8,Gain=1,Ch=3
 515,USER   ,20170714,10:17:55, 3.72840E-01,   4,544, 3.37338E+02,NWG-1    , 3.40000E+01, 0.00000E+00, 0.00000E+00, 2.20000E+01, 0.00000E+00, 0.00000E+00, 5.80000E+01, 0.00000E+00, 0.00000E+00, 7.00000E+01, 0.00000E+00, 0.00000E+00,Cmd=87,HV=197,Cyk=2,MTime=0.8,Gain=10,Ch=4
 516,USER   ,20170714,10:17:55, 2.54009E-01,   4,544, 5.74554E+02,NWG-1    , 3.40000E+01, 0.00000E+00, 0.00000E+00, 2.20000E+01, 0.00000E+00, 0.00000E+00, 7.00000E+01, 0.00000E+00, 0.00000E+00, 8.20000E+01, 0.00000E+00, 0.00000E+00,Cmd=87,HV=197,Cyk=2,MTime=0.8,Gain=10,Ch=5
 517,USER   ,20170714,10:17:55, 1.70934E-01,   6,544, 7.73289E+02,NWG-1    , 3.40000E+01, 0.00000E+00, 0.00000E+00, 2.20000E+01, 0.00000E+00, 0.00000E+00, 8.20000E+01, 0.00000E+00, 0.00000E+00, 9.40000E+01, 0.00000E+00, 0.00000E+00,Cmd=87,HV=197,Cyk=2,MTime=0.8,Gain=10,Ch=6
 518,USER   ,20170714,10:17:55, 7.66261E-02,   3,544, 6.06635E+02,NWG-1    , 3.40000E+01, 0.00000E+00, 0.00000E+00, 2.20000E+01, 0.00000E+00, 0.00000E+00, 9.40000E+01, 0.00000E+00, 0.00000E+00, 1.06000E+02, 0.00000E+00, 0.00000E+00,Cmd=87,HV=197,Cyk=2,MTime=0.8,Gain=20,Ch=7
 519,USER   ,20170714,10:18:04, 1.91256E+00,   0,543, 7.21018E+01,NWG-1    , 3.60000E+01, 0.00000E+00, 0.00000E+00, 3.40000E+01, 0.00000E+00, 0.00000E+00, 3.80000E+01, 0.00000E+00, 0.00000E+00, 4.00000E+01, 0.00000E+00, 0.00000E+00,Cmd=88,HV=190,Cyk=2,MTime=0.8,Gain=1,Ch=3
 520,USER   ,20170714,10:18:04, 5.04028E-01,   0,543, 7.60056E+01,NWG-1    , 3.60000E+01, 0.00000E+00, 0.00000E+00, 3.40000E+01, 0.00000E+00, 0.00000E+00, 4.00000E+01, 0.00000E+00, 0.00000E+00, 4.20000E+01, 0.00000E+00, 0.00000E+00,Cmd=88,HV=190,Cyk=2,MTime=0.8,Gain=10,Ch=4
 521,USER   ,20170714,10:18:04, 1.88422E-01,   1,543, 7.10335E+01,NWG-1    , 3.60000E+01, 0.00000E+00, 0.00000E+00, 3.40000E+01, 0.00000E+00, 0.00000E+00, 4.20000E+01, 0.00000E+00, 0.00000E+00, 4.40000E+01, 0.00000E+00, 0.00000E+00,Cmd=88,HV=190,Cyk=2,MTime=0.8,Gain=5,Ch=5
 522,USER   ,20170714,10:18:04, 1.30178E-01,   0,543, 9.81518E+01,NWG-1    , 3.60000E+01, 0.00000E+00, 0.00000E+00, 3.40000E+01, 0.00000E+00, 0.00000E+00, 4.40000E+01, 0.00000E+00, 0.00000E+00, 4.60000E+01, 0.00000E+00, 0.00000E+00,Cmd=88,HV=190,Cyk=2,MTime=0.8,Gain=10,Ch=6
 523,USER   ,20170714,10:18:04, 8.79758E-02,   1,543, 1.16081E+02,NWG-1    , 3.60000E+01, 0.00000E+00, 0.00000E+00, 3.40000E+01, 0.00000E+00, 0.00000E+00, 4.60000E+01, 0.00000E+00, 0.00000E+00, 4.80000E+01, 0.00000E+00, 0.00000E+00,Cmd=88,HV=190,Cyk=2,MTime=0.8,Gain=20,Ch=7
 524,USER   ,20170714,10:18:04, 5.53220E-02,   1,543, 1.16793E+02,NWG-1    , 3.60000E+01, 0.00000E+00, 0.00000E+00, 3.40000E+01, 0.00000E+00, 0.00000E+00, 4.80000E+01, 0.00000E+00, 0.00000E+00, 5.00000E+01, 0.00000E+00, 0.00000E+00,Cmd=88,HV=190,Cyk=2,MTime=0.8,Gain=20,Ch=8
 525,USER   ,20170714,10:18:13, 1.15165E+00,   0,558, 8.68326E+01,NWG-1    , 3.60000E+01, 0.00000E+00, 0.00000E+00, 3.20000E+01, 0.00000E+00, 0.00000E+00, 4.00000E+01, 0.00000E+00, 0.00000E+00, 4.40000E+01, 0.00000E+00, 0.00000E+00,Cmd=89,HV=190,Cyk=2,MTime=0.8,Gain=1,Ch=3
 526,USER   ,20170714,10:18:13, 4.11180E-01,   2,558, 1.24009E+02,NWG-1    , 3.60000E+01, 0.00000E+00, 0.00000E+00, 3.20000E+01, 0.00000E+00, 0.00000E+00, 4.40000E+01, 0.00000E+00, 0.00000E+00, 4.80000E+01, 0.00000E+00, 0.00000E+00,Cmd=89,HV=190,Cyk=2,MTime=0.8,Gain=10,Ch=4
 527,USER   ,20170714,10:18:13, 1.77885E-01,   2,558, 1.34122E+02,NWG-1    , 3.60000E+01, 0.00000E+00, 0.00000E+00, 3.20000E+01, 0.00000E+00, 0.00000E+00, 4.80000E+01, 0.00000E+00, 0.00000E+00, 5.20000E+01, 0.00000E+00, 0.00000E+00,Cmd=89,HV=190,Cyk=2,MTime=0.8,Gain=10,Ch=5
 528,USER   ,20170714,10:18:13, 9.64380E-02,   2,558, 1.45425E+02,NWG-1    , 3.60000E+01, 0.00000E+00, 0.00000E+00, 3.20000E+01, 0.00000E+00, 0.00000E+00, 5.20000E+01, 0.00000E+00, 0.00000E+00, 5.60000E+01, 0.00000E+00, 0.00000E+00,Cmd=89,HV=190,Cyk=2,MTime=0.8,Gain=10,Ch=6
 529,USER   ,20170714,10:18:13, 5.61605E-02,   0,558, 1.48204E+02,NWG-1    , 3.60000E+01, 0.00000E+00, 0.00000E+00, 3.20000E+01, 0.00000E+00, 0.00000E+00, 5.60000E+01, 0.00000E+00, 0.00000E+00, 6.00000E+01, 0.00000E+00, 0.00000E+00,Cmd=89,HV=190,Cyk=2,MTime=0.8,Gain=20,Ch=7
 530,USER   ,20170714,10:18:13, 5.13202E-02,   1,558, 2.16689E+02,NWG-1    , 3.60000E+01, 0.00000E+00, 0.00000E+00, 3.20000E+01, 0.00000E+00, 0.00000E+00, 6.00000E+01, 0.00000E+00, 0.00000E+00, 6.40000E+01, 0.00000E+00, 0.00000E+00,Cmd=89,HV=190,Cyk=2,MTime=0.8,Gain=20,Ch=8
 531,USER   ,20170714,10:18:23, 1.06503E+00,   0,490, 1.20452E+02,NWG-1    , 3.60000E+01, 0.00000E+00, 0.00000E+00, 3.00000E+01, 0.00000E+00, 0.00000E+00, 4.20000E+01, 0.00000E+00, 0.00000E+00, 4.80000E+01, 0.00000E+00, 0.00000E+00,Cmd=90,HV=214,Cyk=2,MTime=0.8,Gain=1,Ch=3
 532,USER   ,20170714,10:18:23, 3.49582E-01,   2,490, 1.58147E+02,NWG-1    , 3.60000E+01, 0.00000E+00, 0.00000E+00, 3.00000E+01, 0.00000E+00, 0.00000E+00, 4.80000E+01, 0.00000E+00, 0.00000E+00, 5.40000E+01, 0.00000E+00, 0.00000E+00,Cmd=90,HV=214,Cyk=2,MTime=0.8,Gain=10,Ch=4
 533,USER   ,20170714,10:18:23, 1.48964E-01,   0,490, 1.68475E+02,NWG-1    , 3.60000E+01, 0.00000E+00, 0.00000E+00, 3.00000E+01, 0.00000E+00, 0.00000E+00, 5.40000E+01, 0.00000E+00, 0.00000E+00, 6.00000E+01, 0.00000E+00, 0.00000E+00,Cmd=90,HV=214,Cyk=2,MTime=0.8,Gain=10,Ch=5
 534,USER   ,20170714,10:18:23, 1.19308E-01,   3,490, 2.69869E+02,NWG-1    , 3.60000E+01, 0.00000E+00, 0.00000E+00, 3.00000E+01, 0.00000E+00, 0.00000E+00, 6.00000E+01, 0.00000E+00, 0.00000E+00, 6.60000E+01, 0.00000E+00, 0.00000E+00,Cmd=90,HV=214,Cyk=2,MTime=0.8,Gain=10,Ch=6
 535,USER   ,20170714,10:18:23, 1.33471E-01,   4,490, 5.28332E+02,NWG-1    , 3.60000E+01, 0.00000E+00, 0.00000E+00, 3.00000E+01, 0.00000E+00, 0.00000E+00, 6.60000E+01, 0.00000E+00, 0.00000E+00, 7.20000E+01, 0.00000E+00, 0.00000E+00,Cmd=90,HV=214,Cyk=2,MTime=0.8,Gain=10,Ch=7
 536,USER   ,20170714,10:18:23, 9.44275E-02,   7,490, 5.98052E+02,NWG-1    , 3.60000E+01, 0.00000E+00, 0.00000E+00, 3.00000E+01, 0.00000E+00, 0.00000E+00, 7.20000E+01, 0.00000E+00, 0.00000E+00, 7.80000E+01, 0.00000E+00, 0.00000E+00,Cmd=90,HV=214,Cyk=2,MTime=0.8,Gain=20,Ch=8
 537,USER   ,20170714,10:18:32, 1.09861E+00,   1,525, 1.65667E+02,NWG-1    , 3.60000E+01, 0.00000E+00, 0.00000E+00, 2.80000E+01, 0.00000E+00, 0.00000E+00, 4.40000E+01, 0.00000E+00, 0.00000E+00, 5.20000E+01, 0.00000E+00, 0.00000E+00,Cmd=91,HV=205,Cyk=2,MTime=0.8,Gain=1,Ch=3
 538,USER   ,20170714,10:18:32, 2.99249E-01,   1,525, 1.80503E+02,NWG-1    , 3.60000E+01, 0.00000E+00, 0.00000E+00, 2.80000E+01, 0.00000E+00, 0.00000E+00, 5.20000E+01, 0.00000E+00, 0.00000E+00, 6.00000E+01, 0.00000E+00, 0.00000E+00,Cmd=91,HV=205,Cyk=2,MTime=0.8,Gain=10,Ch=4
 539,USER   ,20170714,10:18:32, 2.10599E-01,   2,525, 3.17576E+02,NWG-1    , 3.60000E+01, 0.00000E+00, 0.00000E+00, 2.80000E+01, 0.00000E+00, 0.00000E+00, 6.00000E+01, 0.00000E+00, 0.00000E+00, 6.80000E+01, 0.00000E+00, 0.00000E+00,Cmd=91,HV=205,Cyk=2,MTime=0.8,Gain=10,Ch=5
 540,USER   ,20170714,10:18:32, 1.93511E-01,   2,525, 5.83615E+02,NWG-1    , 3.60000E+01, 0.00000E+00, 0.00000E+00, 2.80000E+01, 0.00000E+00, 0.00000E+00, 6.80000E+01, 0.00000E+00, 0.00000E+00, 7.60000E+01, 0.00000E+00, 0.00000E+00,Cmd=91,HV=205,Cyk=2,MTime=0.8,Gain=10,Ch=6
 541,USER   ,20170714,10:18:32, 9.92288E-02,   2,525, 5.23717E+02,NWG-1    , 3.60000E+01, 0.00000E+00, 0.00000E+00, 2.80000E+01, 0.00000E+00, 0.00000E+00, 7.60000E+01, 0.00000E+00, 0.00000E+00, 8.40000E+01, 0.00000E+00, 0.00000E+00,Cmd=91,HV=205,Cyk=2,MTime=0.8,Gain=10,Ch=7
 542,USER   ,20170714,10:18:32, 9.78830E-02,   1,525, 8.26583E+02,NWG-1    , 3.60000E+01, 0.00000E+00, 0.00000E+00, 2.80000E+01, 0.00000E+00, 0.00000E+00, 8.40000E+01, 0.00000E+00, 0.00000E+00, 9.20000E+01, 0.00000E+00, 0.00000E+00,Cmd=91,HV=205,Cyk=2,MTime=0.8,Gain=10,Ch=8
 543,USER   ,20170714,10:18:41, 9.31311E-01,   6,524, 1.75548E+02,NWG-1    , 3.60000E+01, 0.00000E+00, 0.00000E+00, 2.60000E+01, 0.00000E+00, 0.00000E+00, 4.60000E+01, 0.00000E+00, 0.00000E+00, 5.60000E+01, 0.00000E+00, 0.00000E+00,Cmd=92,HV=205,Cyk=2,MTime=0.8,Gain=1,Ch=3
 544,USER   ,20170714,10:18:41, 2.91312E-01,   3,524, 2.19644E+02,NWG-1    , 3.60000E+01, 0.00000E+00, 0.00000E+00, 2.60000E+01, 0.00000E+00, 0.00000E+00, 5.60000E+01, 0.00000E+00, 0.00000E+00, 6.60000E+01, 0.00000E+00, 0.00000E+00,Cmd=92,HV=205,Cyk=2,MTime=0.8,Gain=10,Ch=4
 545,USER   ,20170714,10:18:41, 2.86875E-01,   7,524, 5.40746E+02,NWG-1    , 3.60000E+01, 0.00000E+00, 0.00000E+00, 2.60000E+01, 0.00000E+00, 0.00000E+00, 6.60000E+01, 0.00000E+00, 0.00000E+00, 7.60000E+01, 0.00000E+00, 0.00000E+00,Cmd=92,HV=205,Cyk=2,MTime=0.8,Gain=10,Ch=5
 546,USER   ,20170714,10:18:41, 1.41239E-01,   6,524, 5.32459E+02,NWG-1    , 3.60000E+01, 0.00000E+00, 0.00000E+00, 2.60000E+01, 0.00000E+00, 0.00000E+00, 7.60000E+01, 0.00000E+00, 0.00000E+00, 8.60000E+01, 0.00000E+00, 0.00000E+00,Cmd=92,HV=205,Cyk=2,MTime=0.8,Gain=10,Ch=6
 547,USER   ,20170714,10:18:41, 1.14379E-01,   6,524, 7.54599E+02,NWG-1    , 3.60000E+01, 0.00000E+00, 0.00000E+00, 2.60000E+01, 0.00000E+00, 0.00000E+00, 8.60000E+01, 0.00000E+00, 0.00000E+00, 9.60000E+01, 0.00000E+00, 0.00000E+00,Cmd=92,HV=205,Cyk=2,MTime=0.8,Gain=10,Ch=7
 548,USER   ,20170714,10:18:41, 6.04389E-02,   6,524, 6.37978E+02,NWG-1    , 3.60000E+01, 0.00000E+00, 0.00000E+00, 2.60000E+01, 0.00000E+00, 0.00000E+00, 9.60000E+01, 0.00000E+00, 0.00000E+00, 1.06000E+02, 0.00000E+00, 0.00000E+00,Cmd=92,HV=205,Cyk=2,MTime=0.8,Gain=20,Ch=8
 549,USER   ,20170714,10:18:50, 7.92019E-01,   6,507, 1.79150E+02,NWG-1    , 3.60000E+01, 0.00000E+00, 0.00000E+00, 2.40000E+01, 0.00000E+00, 0.00000E+00, 4.80000E+01, 0.00000E+00, 0.00000E+00, 6.00000E+01, 0.00000E+00, 0.00000E+00,Cmd=93,HV=214,Cyk=2,MTime=0.8,Gain=10,Ch=3
 550,USER   ,20170714,10:18:50, 3.90423E-01,   7,507, 3.53246E+02,NWG-1    , 3.60000E+01, 0.00000E+00, 0.00000E+00, 2.40000E+01, 0.00000E+00, 0.00000E+00, 6.00000E+01, 0.00000E+00, 0.00000E+00, 7.20000E+01, 0.00000E+00, 0.00000E+00,Cmd=93,HV=214,Cyk=2,MTime=0.8,Gain=10,Ch=4
 551,USER   ,20170714,10:18:50, 2.39099E-01,   7,507, 5.40828E+02,NWG-1    , 3.60000E+01, 0.00000E+00, 0.00000E+00, 2.40000E+01, 0.00000E+00, 0.00000E+00, 7.20000E+01, 0.00000E+00, 0.00000E+00, 8.40000E+01, 0.00000E+00, 0.00000E+00,Cmd=93,HV=214,Cyk=2,MTime=0.8,Gain=5,Ch=5
 552,USER   ,20170714,10:18:50, 1.61277E-01,   8,507, 7.29601E+02,NWG-1    , 3.60000E+01, 0.00000E+00, 0.00000E+00, 2.40000E+01, 0.00000E+00, 0.00000E+00, 8.40000E+01, 0.00000E+00, 0.00000E+00, 9.60000E+01, 0.00000E+00, 0.00000E+00,Cmd=93,HV=214,Cyk=2,MTime=0.8,Gain=10,Ch=6
 553,USER   ,20170714,10:18:50, 7.46856E-02,   8,507, 5.91272E+02,NWG-1    , 3.60000E+01, 0.00000E+00, 0.00000E+00, 2.40000E+01, 0.00000E+00, 0.00000E+00, 9.60000E+01, 0.00000E+00, 0.00000E+00, 1.08000E+02, 0.00000E+00, 0.00000E+00,Cmd=93,HV=214,Cyk=2,MTime=0.8,Gain=20,Ch=7
 554,USER   ,20170714,10:18:59, 2.31738E+00,   0,555, 8.73631E+01,NWG-1    , 3.80000E+01, 0.00000E+00, 0.00000E+00, 3.60000E+01, 0.00000E+00, 0.00000E+00, 4.00000E+01, 0.00000E+00, 0.00000E+00, 4.20000E+01, 0.00000E+00, 0.00000E+00,Cmd=94,HV=190,Cyk=2,MTime=0.8,Gain=1,Ch=3
 555,USER   ,20170714,10:18:59, 4.92984E-01,   1,555, 7.43402E+01,NWG-1    , 3.80000E+01, 0.00000E+00, 0.00000E+00, 3.60000E+01, 0.00000E+00, 0.00000E+00, 4.20000E+01, 0.00000E+00, 0.00000E+00, 4.40000E+01, 0.00000E+00, 0.00000E+00,Cmd=94,HV=190,Cyk=2,MTime=0.8,Gain=5,Ch=4
 556,USER   ,20170714,10:18:59, 2.79842E-01,   0,555, 1.05498E+02,NWG-1    , 3.80000E+01, 0.00000E+00, 0.00000E+00, 3.60000E+01, 0.00000E+00, 0.00000E+00, 4.40000E+01, 0.00000E+00, 0.00000E+00, 4.60000E+01, 0.00000E+00, 0.00000E+00,Cmd=94,HV=190,Cyk=2,MTime=0.8,Gain=10,Ch=5
 557,USER   ,20170714,10:18:59, 1.76193E-01,   2,555, 1.32846E+02,NWG-1    , 3.80000E+01, 0.00000E+00, 0.00000E+00, 3.60000E+01, 0.00000E+00, 0.00000E+00, 4.60000E+01, 0.00000E+00, 0.00000E+00, 4.80000E+01, 0.00000E+00, 0.00000E+00,Cmd=94,HV=190,Cyk=2,MTime=0.8,Gain=10,Ch=6
 558,USER   ,20170714,10:18:59, 1.04448E-01,   1,555, 1.37816E+02,NWG-1    , 3.80000E+01, 0.00000E+00, 0.00000E+00, 3.60000E+01, 0.00000E+00, 0.00000E+00, 4.80000E+01, 0.00000E+00, 0.00000E+00, 5.00000E+01, 0.00000E+00, 0.00000E+00,Cmd=94,HV=190,Cyk=2,MTime=0.8,Gain=10,Ch=7
 559,USER   ,20170714,10:18:59, 6.29944E-02,   0,555, 1.32991E+02,NWG-1    , 3.80000E+01, 0.00000E+00, 0.00000E+00, 3.60000E+01, 0.00000E+00, 0.00000E+00, 5.00000E+01, 0.00000E+00, 0.00000E+00, 5.20000E+01, 0.00000E+00, 0.00000E+00,Cmd=94,HV=190,Cyk=2,MTime=0.8,Gain=20,Ch=8
 560,USER   ,20170714,10:19:08, 1.09647E+00,   0,589, 8.26716E+01,NWG-1    , 3.80000E+01, 0.00000E+00, 0.00000E+00, 3.40000E+01, 0.00000E+00, 0.00000E+00, 4.20000E+01, 0.00000E+00, 0.00000E+00, 4.60000E+01, 0.00000E+00, 0.00000E+00,Cmd=95,HV=174,Cyk=2,MTime=0.8,Gain=1,Ch=3
 561,USER   ,20170714,10:19:08, 4.35127E-01,   0,589, 1.31231E+02,NWG-1    , 3.80000E+01, 0.00000E+00, 0.00000E+00, 3.40000E+01, 0.00000E+00, 0.00000E+00, 4.60000E+01, 0.00000E+00, 0.00000E+00, 5.00000E+01, 0.00000E+00, 0.00000E+00,Cmd=95,HV=174,Cyk=2,MTime=0.8,Gain=10,Ch=4
 562,USER   ,20170714,10:19:08, 1.77488E-01,   0,589, 1.33823E+02,NWG-1    , 3.80000E+01, 0.00000E+00, 0.00000E+00, 3.40000E+01, 0.00000E+00, 0.00000E+00, 5.00000E+01, 0.00000E+00, 0.00000E+00, 5.40000E+01, 0.00000E+00, 0.00000E+00,Cmd=95,HV=174,Cyk=2,MTime=0.8,Gain=10,Ch=5
 563,USER   ,20170714,10:19:08, 9.43928E-02,   0,589, 1.42341E+02,NWG-1    , 3.80000E+01, 0.00000E+00, 0.00000E+00, 3.40000E+01, 0.00000E+00, 0.00000E+00, 5.40000E+01, 0.00000E+00, 0.00000E+00, 5.80000E+01, 0.00000E+00, 0.00000E+00,Cmd=95,HV=174,Cyk=2,MTime=0.8,Gain=10,Ch=6
 564,USER   ,20170714,10:19:08, 6.59929E-02,   0,589, 1.74151E+02,NWG-1    , 3.80000E+01, 0.00000E+00, 0.00000E+00, 3.40000E+01, 0.00000E+00, 0.00000E+00, 5.80000E+01, 0.00000E+00, 0.00000E+00, 6.20000E+01, 0.00000E+00, 0.00000E+00,Cmd=95,HV=174,Cyk=2,MTime=0.8,Gain=20,Ch=7
 565,USER   ,20170714,10:19:08, 6.32275E-02,   0,589, 2.66965E+02,NWG-1    , 3.80000E+01, 0.00000E+00, 0.00000E+00, 3.40000E+01, 0.00000E+00, 0.00000E+00, 6.20000E+01, 0.00000E+00, 0.00000E+00, 6.60000E+01, 0.00000E+00, 0.00000E+00,Cmd=95,HV=174,Cyk=2,MTime=0.8,Gain=20,Ch=8
 566,USER   ,20170714,10:19:18, 1.07959E+00,   0,607, 1.22098E+02,NWG-1    , 3.80000E+01, 0.00000E+00, 0.00000E+00, 3.20000E+01, 0.00000E+00, 0.00000E+00, 4.40000E+01, 0.00000E+00, 0.00000E+00, 5.00000E+01, 0.00000E+00, 0.00000E+00,Cmd=96,HV=170,Cyk=2,MTime=0.8,Gain=5,Ch=3
 567,USER   ,20170714,10:19:18, 3.11439E-01,   1,607, 1.40892E+02,NWG-1    , 3.80000E+01, 0.00000E+00, 0.00000E+00, 3.20000E+01, 0.00000E+00, 0.00000E+00, 5.00000E+01, 0.00000E+00, 0.00000E+00, 5.60000E+01, 0.00000E+00, 0.00000E+00,Cmd=96,HV=170,Cyk=2,MTime=0.8,Gain=10,Ch=4
 568,USER   ,20170714,10:19:18, 1.43347E-01,   0,607, 1.62122E+02,NWG-1    , 3.80000E+01, 0.00000E+00, 0.00000E+00, 3.20000E+01, 0.00000E+00, 0.00000E+00, 5.60000E+01, 0.00000E+00, 0.00000E+00, 6.20000E+01, 0.00000E+00, 0.00000E+00,Cmd=96,HV=170,Cyk=2,MTime=0.8,Gain=10,Ch=5
 569,USER   ,20170714,10:19:18, 1.43845E-01,   2,607, 3.25370E+02,NWG-1    , 3.80000E+01, 0.00000E+00, 0.00000E+00, 3.20000E+01, 0.00000E+00, 0.00000E+00, 6.20000E+01, 0.00000E+00, 0.00000E+00, 6.80000E+01, 0.00000E+00, 0.00000E+00,Cmd=96,HV=170,Cyk=2,MTime=0.8,Gain=10,Ch=6
 570,USER   ,20170714,10:19:18, 1.33448E-01,   2,607, 5.28241E+02,NWG-1    , 3.80000E+01, 0.00000E+00, 0.00000E+00, 3.20000E+01, 0.00000E+00, 0.00000E+00, 6.80000E+01, 0.00000E+00, 0.00000E+00, 7.40000E+01, 0.00000E+00, 0.00000E+00,Cmd=96,HV=170,Cyk=2,MTime=0.8,Gain=10,Ch=7
 571,USER   ,20170714,10:19:18, 7.61053E-02,   2,607, 4.82009E+02,NWG-1    , 3.80000E+01, 0.00000E+00, 0.00000E+00, 3.20000E+01, 0.00000E+00, 0.00000E+00, 7.40000E+01, 0.00000E+00, 0.00000E+00, 8.00000E+01, 0.00000E+00, 0.00000E+00,Cmd=96,HV=170,Cyk=2,MTime=0.8,Gain=20,Ch=8
 572,USER   ,20170714,10:19:27, 9.87569E-01,   0,526, 1.48922E+02,NWG-1    , 3.80000E+01, 0.00000E+00, 0.00000E+00, 3.00000E+01, 0.00000E+00, 0.00000E+00, 4.60000E+01, 0.00000E+00, 0.00000E+00, 5.40000E+01, 0.00000E+00, 0.00000E+00,Cmd=97,HV=197,Cyk=2,MTime=0.8,Gain=1,Ch=3
 573,USER   ,20170714,10:19:27, 2.84815E-01,   3,526, 1.71796E+02,NWG-1    , 3.80000E+01, 0.00000E+00, 0.00000E+00, 3.00000E+01, 0.00000E+00, 0.00000E+00, 5.40000E+01, 0.00000E+00, 0.00000E+00, 6.20000E+01, 0.00000E+00, 0.00000E+00,Cmd=97,HV=197,Cyk=2,MTime=0.8,Gain=10,Ch=4
 574,USER   ,20170714,10:19:27, 2.62970E-01,   5,526, 3.96549E+02,NWG-1    , 3.80000E+01, 0.00000E+00, 0.00000E+00, 3.00000E+01, 0.00000E+00, 0.00000E+00, 6.20000E+01, 0.00000E+00, 0.00000E+00, 7.00000E+01, 0.00000E+00, 0.00000E+00,Cmd=97,HV=197,Cyk=2,MTime=0.8,Gain=10,Ch=5
 575,USER   ,20170714,10:19:27, 1.85489E-01,   4,526, 5.59422E+02,NWG-1    , 3.80000E+01, 0.00000E+00, 0.00000E+00, 3.00000E+01, 0.00000E+00, 0.00000E+00, 7.00000E+01, 0.00000E+00, 0.00000E+00, 7.80000E+01, 0.00000E+00, 0.00000E+00,Cmd=97,HV=197,Cyk=2,MTime=0.8,Gain=10,Ch=6
 576,USER   ,20170714,10:19:27, 1.01561E-01,   4,526, 5.36024E+02,NWG-1    , 3.80000E+01, 0.00000E+00, 0.00000E+00, 3.00000E+01, 0.00000E+00, 0.00000E+00, 7.80000E+01, 0.00000E+00, 0.00000E+00, 8.60000E+01, 0.00000E+00, 0.00000E+00,Cmd=97,HV=197,Cyk=2,MTime=0.8,Gain=10,Ch=7
 577,USER   ,20170714,10:19:27, 9.94123E-02,   4,526, 8.39497E+02,NWG-1    , 3.80000E+01, 0.00000E+00, 0.00000E+00, 3.00000E+01, 0.00000E+00, 0.00000E+00, 8.60000E+01, 0.00000E+00, 0.00000E+00, 9.40000E+01, 0.00000E+00, 0.00000E+00,Cmd=97,HV=197,Cyk=2,MTime=0.8,Gain=10,Ch=8
 578,USER   ,20170714,10:19:36, 8.32411E-01,   2,574, 1.56906E+02,NWG-1    , 3.80000E+01, 0.00000E+00, 0.00000E+00, 2.80000E+01, 0.00000E+00, 0.00000E+00, 4.80000E+01, 0.00000E+00, 0.00000E+00, 5.80000E+01, 0.00000E+00, 0.00000E+00,Cmd=98,HV=187,Cyk=2,MTime=0.8,Gain=1,Ch=3
 579,USER   ,20170714,10:19:36, 3.65757E-01,   2,574, 2.75775E+02,NWG-1    , 3.80000E+01, 0.00000E+00, 0.00000E+00, 2.80000E+01, 0.00000E+00, 0.00000E+00, 5.80000E+01, 0.00000E+00, 0.00000E+00, 6.80000E+01, 0.00000E+00, 0.00000E+00,Cmd=98,HV=187,Cyk=2,MTime=0.8,Gain=10,Ch=4
 580,USER   ,20170714,10:19:36, 3.03765E-01,   2,574, 5.72584E+02,NWG-1    , 3.80000E+01, 0.00000E+00, 0.00000E+00, 2.80000E+01, 0.00000E+00, 0.00000E+00, 6.80000E+01, 0.00000E+00, 0.00000E+00, 7.80000E+01, 0.00000E+00, 0.00000E+00,Cmd=98,HV=187,Cyk=2,MTime=0.8,Gain=10,Ch=5
 581,USER   ,20170714,10:19:36, 1.51741E-01,   2,574, 5.72051E+02,NWG-1    , 3.80000E+01, 0.00000E+00, 0.00000E+00, 2.80000E+01, 0.00000E+00, 0.00000E+00, 7.80000E+01, 0.00000E+00, 0.00000E+00, 8.80000E+01, 0.00000E+00, 0.00000E+00,Cmd=98,HV=187,Cyk=2,MTime=0.8,Gain=10,Ch=6
 582,USER   ,20170714,10:19:36, 1.18281E-01,   2,574, 7.80337E+02,NWG-1    , 3.80000E+01, 0.00000E+00, 0.00000E+00, 2.80000E+01, 0.00000E+00, 0.00000E+00, 8.80000E+01, 0.00000E+00, 0.00000E+00, 9.80000E+01, 0.00000E+00, 0.00000E+00,Cmd=98,HV=187,Cyk=2,MTime=0.8,Gain=10,Ch=7
 583,USER   ,20170714,10:19:36, 5.64541E-02,   2,574, 5.95915E+02,NWG-1    , 3.80000E+01, 0.00000E+00, 0.00000E+00, 2.80000E+01, 0.00000E+00, 0.00000E+00, 9.80000E+01, 0.00000E+00, 0.00000E+00, 1.08000E+02, 0.00000E+00, 0.00000E+00,Cmd=98,HV=187,Cyk=2,MTime=0.8,Gain=20,Ch=8
 584,USER   ,20170714,10:19:45, 7.13251E-01,   2,572, 1.61334E+02,NWG-1    , 3.80000E+01, 0.00000E+00, 0.00000E+00, 2.60000E+01, 0.00000E+00, 0.00000E+00, 5.00000E+01, 0.00000E+00, 0.00000E+00, 6.20000E+01, 0.00000E+00, 0.00000E+00,Cmd=99,HV=187,Cyk=2,MTime=0.8,Gain=1,Ch=3
 585,USER   ,20170714,10:19:45, 4.84048E-01,   4,572, 4.37957E+02,NWG-1    , 3.80000E+01, 0.00000E+00, 0.00000E+00, 2.60000E+01, 0.00000E+00, 0.00000E+00, 6.20000E+01, 0.00000E+00, 0.00000E+00, 7.40000E+01, 0.00000E+00, 0.00000E+00,Cmd=99,HV=187,Cyk=2,MTime=0.8,Gain=10,Ch=4
 586,USER   ,20170714,10:19:45, 2.33964E-01,   4,572, 5.29214E+02,NWG-1    , 3.80000E+01, 0.00000E+00, 0.00000E+00, 2.60000E+01, 0.00000E+00, 0.00000E+00, 7.40000E+01, 0.00000E+00, 0.00000E+00, 8.60000E+01, 0.00000E+00, 0.00000E+00,Cmd=99,HV=187,Cyk=2,MTime=0.8,Gain=10,Ch=5
 587,USER   ,20170714,10:19:45, 1.64294E-01,   4,572, 7.43247E+02,NWG-1    , 3.80000E+01, 0.00000E+00, 0.00000E+00, 2.60000E+01, 0.00000E+00, 0.00000E+00, 8.60000E+01, 0.00000E+00, 0.00000E+00, 9.80000E+01, 0.00000E+00, 0.00000E+00,Cmd=99,HV=187,Cyk=2,MTime=0.8,Gain=10,Ch=6
 588,USER   ,20170714,10:19:45, 6.82025E-02,   4,572, 5.39947E+02,NWG-1    , 3.80000E+01, 0.00000E+00, 0.00000E+00, 2.60000E+01, 0.00000E+00, 0.00000E+00, 9.80000E+01, 0.00000E+00, 0.00000E+00, 1.10000E+02, 0.00000E+00, 0.00000E+00,Cmd=99,HV=187,Cyk=2,MTime=0.8,Gain=20,Ch=7
 589,USER   ,20170714,10:19:54, 1.52424E+00,   0,589, 5.74624E+01,NWG-1    , 4.00000E+01, 0.00000E+00, 0.00000E+00, 3.80000E+01, 0.00000E+00, 0.00000E+00, 4.20000E+01, 0.00000E+00, 0.00000E+00, 4.40000E+01, 0.00000E+00, 0.00000E+00,Cmd=100,HV=178,Cyk=2,MTime=0.8,Gain=1,Ch=3
 590,USER   ,20170714,10:19:54, 5.44038E-01,   0,589, 8.20390E+01,NWG-1    , 4.00000E+01, 0.00000E+00, 0.00000E+00, 3.80000E+01, 0.00000E+00, 0.00000E+00, 4.40000E+01, 0.00000E+00, 0.00000E+00, 4.60000E+01, 0.00000E+00, 0.00000E+00,Cmd=100,HV=178,Cyk=2,MTime=0.8,Gain=10,Ch=4
 591,USER   ,20170714,10:19:54, 2.74795E-01,   1,589, 1.03595E+02,NWG-1    , 4.00000E+01, 0.00000E+00, 0.00000E+00, 3.80000E+01, 0.00000E+00, 0.00000E+00, 4.60000E+01, 0.00000E+00, 0.00000E+00, 4.80000E+01, 0.00000E+00, 0.00000E+00,Cmd=100,HV=178,Cyk=2,MTime=0.8,Gain=10,Ch=5
 592,USER   ,20170714,10:19:54, 1.45900E-01,   1,589, 1.10006E+02,NWG-1    , 4.00000E+01, 0.00000E+00, 0.00000E+00, 3.80000E+01, 0.00000E+00, 0.00000E+00, 4.80000E+01, 0.00000E+00, 0.00000E+00, 5.00000E+01, 0.00000E+00, 0.00000E+00,Cmd=100,HV=178,Cyk=2,MTime=0.8,Gain=10,Ch=6
 593,USER   ,20170714,10:19:54, 8.28066E-02,   0,589, 1.09261E+02,NWG-1    , 4.00000E+01, 0.00000E+00, 0.00000E+00, 3.80000E+01, 0.00000E+00, 0.00000E+00, 5.00000E+01, 0.00000E+00, 0.00000E+00, 5.20000E+01, 0.00000E+00, 0.00000E+00,Cmd=100,HV=178,Cyk=2,MTime=0.8,Gain=10,Ch=7
 594,USER   ,20170714,10:19:54, 5.99889E-02,   1,589, 1.26646E+02,NWG-1    , 4.00000E+01, 0.00000E+00, 0.00000E+00, 3.80000E+01, 0.00000E+00, 0.00000E+00, 5.20000E+01, 0.00000E+00, 0.00000E+00, 5.40000E+01, 0.00000E+00, 0.00000E+00,Cmd=100,HV=178,Cyk=2,MTime=0.8,Gain=20,Ch=8
 595,USER   ,20170714,10:20:03, 1.26152E+00,   0,524, 9.51160E+01,NWG-1    , 4.00000E+01, 0.00000E+00, 0.00000E+00, 3.60000E+01, 0.00000E+00, 0.00000E+00, 4.40000E+01, 0.00000E+00, 0.00000E+00, 4.80000E+01, 0.00000E+00, 0.00000E+00,Cmd=101,HV=197,Cyk=2,MTime=0.8,Gain=1,Ch=3
 596,USER   ,20170714,10:20:03, 3.88587E-01,   1,524, 1.17195E+02,NWG-1    , 4.00000E+01, 0.00000E+00, 0.00000E+00, 3.60000E+01, 0.00000E+00, 0.00000E+00, 4.80000E+01, 0.00000E+00, 0.00000E+00, 5.20000E+01, 0.00000E+00, 0.00000E+00,Cmd=101,HV=197,Cyk=2,MTime=0.8,Gain=10,Ch=4
 597,USER   ,20170714,10:20:03, 1.82551E-01,   0,524, 1.37640E+02,NWG-1    , 4.00000E+01, 0.00000E+00, 0.00000E+00, 3.60000E+01, 0.00000E+00, 0.00000E+00, 5.20000E+01, 0.00000E+00, 0.00000E+00, 5.60000E+01, 0.00000E+00, 0.00000E+00,Cmd=101,HV=197,Cyk=2,MTime=0.8,Gain=10,Ch=5
 598,USER   ,20170714,10:20:03, 9.63448E-02,   0,524, 1.45284E+02,NWG-1    , 4.00000E+01, 0.00000E+00, 0.00000E+00, 3.60000E+01, 0.00000E+00, 0.00000E+00, 5.60000E+01, 0.00000E+00, 0.00000E+00, 6.00000E+01, 0.00000E+00, 0.00000E+00,Cmd=101,HV=197,Cyk=2,MTime=0.8,Gain=10,Ch=6
 599,USER   ,20170714,10:20:03, 8.53566E-02,   1,524, 2.25251E+02,NWG-1    , 4.00000E+01, 0.00000E+00, 0.00000E+00, 3.60000E+01, 0.00000E+00, 0.00000E+00, 6.00000E+01, 0.00000E+00, 0.00000E+00, 6.40000E+01, 0.00000E+00, 0.00000E+00,Cmd=101,HV=197,Cyk=2,MTime=0.8,Gain=20,Ch=7
 600,USER   ,20170714,10:20:03, 1.01392E-01,   1,524, 4.28109E+02,NWG-1    , 4.00000E+01, 0.00000E+00, 0.00000E+00, 3.60000E+01, 0.00000E+00, 0.00000E+00, 6.40000E+01, 0.00000E+00, 0.00000E+00, 6.80000E+01, 0.00000E+00, 0.00000E+00,Cmd=101,HV=197,Cyk=2,MTime=0.8,Gain=10,Ch=8
 601,USER   ,20170714,10:20:13, 1.00763E+00,   1,570, 1.13960E+02,NWG-1    , 4.00000E+01, 0.00000E+00, 0.00000E+00, 3.40000E+01, 0.00000E+00, 0.00000E+00, 4.60000E+01, 0.00000E+00, 0.00000E+00, 5.20000E+01, 0.00000E+00, 0.00000E+00,Cmd=102,HV=184,Cyk=2,MTime=0.8,Gain=1,Ch=3
 602,USER   ,20170714,10:20:13, 2.94462E-01,   0,570, 1.33212E+02,NWG-1    , 4.00000E+01, 0.00000E+00, 0.00000E+00, 3.40000E+01, 0.00000E+00, 0.00000E+00, 5.20000E+01, 0.00000E+00, 0.00000E+00, 5.80000E+01, 0.00000E+00, 0.00000E+00,Cmd=102,HV=184,Cyk=2,MTime=0.8,Gain=10,Ch=4
 603,USER   ,20170714,10:20:13, 1.69949E-01,   0,570, 1.92208E+02,NWG-1    , 4.00000E+01, 0.00000E+00, 0.00000E+00, 3.40000E+01, 0.00000E+00, 0.00000E+00, 5.80000E+01, 0.00000E+00, 0.00000E+00, 6.40000E+01, 0.00000E+00, 0.00000E+00,Cmd=102,HV=184,Cyk=2,MTime=0.8,Gain=10,Ch=5
 604,USER   ,20170714,10:20:13, 1.97658E-01,   0,570, 4.47091E+02,NWG-1    , 4.00000E+01, 0.00000E+00, 0.00000E+00, 3.40000E+01, 0.00000E+00, 0.00000E+00, 6.40000E+01, 0.00000E+00, 0.00000E+00, 7.00000E+01, 0.00000E+00, 0.00000E+00,Cmd=102,HV=184,Cyk=2,MTime=0.8,Gain=10,Ch=6
 605,USER   ,20170714,10:20:13, 1.34748E-01,   1,570, 5.33388E+02,NWG-1    , 4.00000E+01, 0.00000E+00, 0.00000E+00, 3.40000E+01, 0.00000E+00, 0.00000E+00, 7.00000E+01, 0.00000E+00, 0.00000E+00, 7.60000E+01, 0.00000E+00, 0.00000E+00,Cmd=102,HV=184,Cyk=2,MTime=0.8,Gain=10,Ch=7
 606,USER   ,20170714,10:20:13, 7.17329E-02,   1,570, 4.54317E+02,NWG-1    , 4.00000E+01, 0.00000E+00, 0.00000E+00, 3.40000E+01, 0.00000E+00, 0.00000E+00, 7.60000E+01, 0.00000E+00, 0.00000E+00, 8.20000E+01, 0.00000E+00, 0.00000E+00,Cmd=102,HV=184,Cyk=2,MTime=0.8,Gain=20,Ch=8
 607,USER   ,20170714,10:20:22, 8.36781E-01,   3,585, 1.26184E+02,NWG-1    , 4.00000E+01, 0.00000E+00, 0.00000E+00, 3.20000E+01, 0.00000E+00, 0.00000E+00, 4.80000E+01, 0.00000E+00, 0.00000E+00, 5.60000E+01, 0.00000E+00, 0.00000E+00,Cmd=103,HV=178,Cyk=2,MTime=0.8,Gain=1,Ch=3
 608,USER   ,20170714,10:20:22, 2.86981E-01,   3,585, 1.73103E+02,NWG-1    , 4.00000E+01, 0.00000E+00, 0.00000E+00, 3.20000E+01, 0.00000E+00, 0.00000E+00, 5.60000E+01, 0.00000E+00, 0.00000E+00, 6.40000E+01, 0.00000E+00, 0.00000E+00,Cmd=103,HV=178,Cyk=2,MTime=0.8,Gain=10,Ch=4
 609,USER   ,20170714,10:20:22, 3.02484E-01,   3,585, 4.56136E+02,NWG-1    , 4.00000E+01, 0.00000E+00, 0.00000E+00, 3.20000E+01, 0.00000E+00, 0.00000E+00, 6.40000E+01, 0.00000E+00, 0.00000E+00, 7.20000E+01, 0.00000E+00, 0.00000E+00,Cmd=103,HV=178,Cyk=2,MTime=0.8,Gain=10,Ch=5
 610,USER   ,20170714,10:20:22, 1.78537E-01,   5,585, 5.38455E+02,NWG-1    , 4.00000E+01, 0.00000E+00, 0.00000E+00, 3.20000E+01, 0.00000E+00, 0.00000E+00, 7.20000E+01, 0.00000E+00, 0.00000E+00, 8.00000E+01, 0.00000E+00, 0.00000E+00,Cmd=103,HV=178,Cyk=2,MTime=0.8,Gain=10,Ch=6
 611,USER   ,20170714,10:20:22, 1.05033E-01,   5,585, 5.54352E+02,NWG-1    , 4.00000E+01, 0.00000E+00, 0.00000E+00, 3.20000E+01, 0.00000E+00, 0.00000E+00, 8.00000E+01, 0.00000E+00, 0.00000E+00, 8.80000E+01, 0.00000E+00, 0.00000E+00,Cmd=103,HV=178,Cyk=2,MTime=0.8,Gain=10,Ch=7
 612,USER   ,20170714,10:20:22, 8.90964E-02,   5,585, 7.52383E+02,NWG-1    , 4.00000E+01, 0.00000E+00, 0.00000E+00, 3.20000E+01, 0.00000E+00, 0.00000E+00, 8.80000E+01, 0.00000E+00, 0.00000E+00, 9.60000E+01, 0.00000E+00, 0.00000E+00,Cmd=103,HV=178,Cyk=2,MTime=0.8,Gain=10,Ch=8
 613,USER   ,20170714,10:20:31, 7.56956E-01,   2,516, 1.42683E+02,NWG-1    , 4.00000E+01, 0.00000E+00, 0.00000E+00, 3.00000E+01, 0.00000E+00, 0.00000E+00, 5.00000E+01, 0.00000E+00, 0.00000E+00, 6.00000E+01, 0.00000E+00, 0.00000E+00,Cmd=104,HV=205,Cyk=2,MTime=0.8,Gain=10,Ch=3
 614,USER   ,20170714,10:20:31, 4.62762E-01,   1,516, 3.48914E+02,NWG-1    , 4.00000E+01, 0.00000E+00, 0.00000E+00, 3.00000E+01, 0.00000E+00, 0.00000E+00, 6.00000E+01, 0.00000E+00, 0.00000E+00, 7.00000E+01, 0.00000E+00, 0.00000E+00,Cmd=104,HV=205,Cyk=2,MTime=0.8,Gain=10,Ch=4
 615,USER   ,20170714,10:20:31, 2.96966E-01,   0,516, 5.59767E+02,NWG-1    , 4.00000E+01, 0.00000E+00, 0.00000E+00, 3.00000E+01, 0.00000E+00, 0.00000E+00, 7.00000E+01, 0.00000E+00, 0.00000E+00, 8.00000E+01, 0.00000E+00, 0.00000E+00,Cmd=104,HV=205,Cyk=2,MTime=0.8,Gain=10,Ch=5
 616,USER   ,20170714,10:20:31, 1.72013E-01,   0,516, 6.48472E+02,NWG-1    , 4.00000E+01, 0.00000E+00, 0.00000E+00, 3.00000E+01, 0.00000E+00, 0.00000E+00, 8.00000E+01, 0.00000E+00, 0.00000E+00, 9.00000E+01, 0.00000E+00, 0.00000E+00,Cmd=104,HV=205,Cyk=2,MTime=0.8,Gain=10,Ch=6
 617,USER   ,20170714,10:20:31, 1.13956E-01,   1,516, 7.51810E+02,NWG-1    , 4.00000E+01, 0.00000E+00, 0.00000E+00, 3.00000E+01, 0.00000E+00, 0.00000E+00, 9.00000E+01, 0.00000E+00, 0.00000E+00, 1.00000E+02, 0.00000E+00, 0.00000E+00,Cmd=104,HV=205,Cyk=2,MTime=0.8,Gain=10,Ch=7
 618,USER   ,20170714,10:20:31, 4.59067E-02,   1,516, 4.84580E+02,NWG-1    , 4.00000E+01, 0.00000E+00, 0.00000E+00, 3.00000E+01, 0.00000E+00, 0.00000E+00, 1.00000E+02, 0.00000E+00, 0.00000E+00, 1.10000E+02, 0.00000E+00, 0.00000E+00,Cmd=104,HV=205,Cyk=2,MTime=0.8,Gain=20,Ch=8
 619,USER   ,20170714,10:20:40, 7.49122E-01,   0,547, 1.69447E+02,NWG-1    , 4.00000E+01, 0.00000E+00, 0.00000E+00, 2.80000E+01, 0.00000E+00, 0.00000E+00, 5.20000E+01, 0.00000E+00, 0.00000E+00, 6.40000E+01, 0.00000E+00, 0.00000E+00,Cmd=105,HV=190,Cyk=2,MTime=0.8,Gain=1,Ch=3
 620,USER   ,20170714,10:20:40, 5.71631E-01,   1,547, 5.17200E+02,NWG-1    , 4.00000E+01, 0.00000E+00, 0.00000E+00, 2.80000E+01, 0.00000E+00, 0.00000E+00, 6.40000E+01, 0.00000E+00, 0.00000E+00, 7.60000E+01, 0.00000E+00, 0.00000E+00,Cmd=105,HV=190,Cyk=2,MTime=0.8,Gain=10,Ch=4
 621,USER   ,20170714,10:20:40, 2.50652E-01,   3,547, 5.66961E+02,NWG-1    , 4.00000E+01, 0.00000E+00, 0.00000E+00, 2.80000E+01, 0.00000E+00, 0.00000E+00, 7.60000E+01, 0.00000E+00, 0.00000E+00, 8.80000E+01, 0.00000E+00, 0.00000E+00,Cmd=105,HV=190,Cyk=2,MTime=0.8,Gain=10,Ch=5
 622,USER   ,20170714,10:20:40, 1.76746E-01,   4,547, 7.99581E+02,NWG-1    , 4.00000E+01, 0.00000E+00, 0.00000E+00, 2.80000E+01, 0.00000E+00, 0.00000E+00, 8.80000E+01, 0.00000E+00, 0.00000E+00, 1.00000E+02, 0.00000E+00, 0.00000E+00,Cmd=105,HV=190,Cyk=2,MTime=0.8,Gain=10,Ch=6
 623,USER   ,20170714,10:20:49, 1.47702E+00,   1,532, 5.56825E+01,NWG-1    , 4.20000E+01, 0.00000E+00, 0.00000E+00, 4.00000E+01, 0.00000E+00, 0.00000E+00, 4.40000E+01, 0.00000E+00, 0.00000E+00, 4.60000E+01, 0.00000E+00, 0.00000E+00,Cmd=106,HV=202,Cyk=2,MTime=0.8,Gain=1,Ch=3
 624,USER   ,20170714,10:20:49, 5.04756E-01,   0,532, 7.61154E+01,NWG-1    , 4.20000E+01, 0.00000E+00, 0.00000E+00, 4.00000E+01, 0.00000E+00, 0.00000E+00, 4.60000E+01, 0.00000E+00, 0.00000E+00, 4.80000E+01, 0.00000E+00, 0.00000E+00,Cmd=106,HV=202,Cyk=2,MTime=0.8,Gain=10,Ch=4
 625,USER   ,20170714,10:20:49, 2.19755E-01,   0,532, 8.28456E+01,NWG-1    , 4.20000E+01, 0.00000E+00, 0.00000E+00, 4.00000E+01, 0.00000E+00, 0.00000E+00, 4.80000E+01, 0.00000E+00, 0.00000E+00, 5.00000E+01, 0.00000E+00, 0.00000E+00,Cmd=106,HV=202,Cyk=2,MTime=0.8,Gain=10,Ch=5
 626,USER   ,20170714,10:20:49, 1.12574E-01,   1,532, 8.48786E+01,NWG-1    , 4.20000E+01, 0.00000E+00, 0.00000E+00, 4.00000E+01, 0.00000E+00, 0.00000E+00, 5.00000E+01, 0.00000E+00, 0.00000E+00, 5.20000E+01, 0.00000E+00, 0.00000E+00,Cmd=106,HV=202,Cyk=2,MTime=0.8,Gain=10,Ch=6
 627,USER   ,20170714,10:20:49, 7.64222E-02,   0,532, 1.00837E+02,NWG-1    , 4.20000E+01, 0.00000E+00, 0.00000E+00, 4.00000E+01, 0.00000E+00, 0.00000E+00, 5.20000E+01, 0.00000E+00, 0.00000E+00, 5.40000E+01, 0.00000E+00, 0.00000E+00,Cmd=106,HV=202,Cyk=2,MTime=0.8,Gain=20,Ch=7
 628,USER   ,20170714,10:20:49, 5.25399E-02,   1,532, 1.10920E+02,NWG-1    , 4.20000E+01, 0.00000E+00, 0.00000E+00, 4.00000E+01, 0.00000E+00, 0.00000E+00, 5.40000E+01, 0.00000E+00, 0.00000E+00, 5.60000E+01, 0.00000E+00, 0.00000E+00,Cmd=106,HV=202,Cyk=2,MTime=0.8,Gain=20,Ch=8
 629,USER   ,20170714,10:20:58, 1.13589E+00,   1,540, 8.56444E+01,NWG-1    , 4.20000E+01, 0.00000E+00, 0.00000E+00, 3.80000E+01, 0.00000E+00, 0.00000E+00, 4.60000E+01, 0.00000E+00, 0.00000E+00, 5.00000E+01, 0.00000E+00, 0.00000E+00,Cmd=107,HV=194,Cyk=2,MTime=0.8,Gain=1,Ch=3
 630,USER   ,20170714,10:20:58, 3.27719E-01,   0,540, 9.88378E+01,NWG-1    , 4.20000E+01, 0.00000E+00, 0.00000E+00, 3.80000E+01, 0.00000E+00, 0.00000E+00, 5.00000E+01, 0.00000E+00, 0.00000E+00, 5.40000E+01, 0.00000E+00, 0.00000E+00,Cmd=107,HV=194,Cyk=2,MTime=0.8,Gain=10,Ch=4
 631,USER   ,20170714,10:20:58, 1.54432E-01,   0,540, 1.16439E+02,NWG-1    , 4.20000E+01, 0.00000E+00, 0.00000E+00, 3.80000E+01, 0.00000E+00, 0.00000E+00, 5.40000E+01, 0.00000E+00, 0.00000E+00, 5.80000E+01, 0.00000E+00, 0.00000E+00,Cmd=107,HV=194,Cyk=2,MTime=0.8,Gain=10,Ch=5
 632,USER   ,20170714,10:20:58, 1.02779E-01,   2,540, 1.54988E+02,NWG-1    , 4.20000E+01, 0.00000E+00, 0.00000E+00, 3.80000E+01, 0.00000E+00, 0.00000E+00, 5.80000E+01, 0.00000E+00, 0.00000E+00, 6.20000E+01, 0.00000E+00, 0.00000E+00,Cmd=107,HV=194,Cyk=2,MTime=0.8,Gain=10,Ch=6
 633,USER   ,20170714,10:20:58, 1.01630E-01,   2,540, 2.68194E+02,NWG-1    , 4.20000E+01, 0.00000E+00, 0.00000E+00, 3.80000E+01, 0.00000E+00, 0.00000E+00, 6.20000E+01, 0.00000E+00, 0.00000E+00, 6.60000E+01, 0.00000E+00, 0.00000E+00,Cmd=107,HV=194,Cyk=2,MTime=0.8,Gain=10,Ch=7
 634,USER   ,20170714,10:20:58, 1.20662E-01,   2,540, 5.09473E+02,NWG-1    , 4.20000E+01, 0.00000E+00, 0.00000E+00, 3.80000E+01, 0.00000E+00, 0.00000E+00, 6.60000E+01, 0.00000E+00, 0.00000E+00, 7.00000E+01, 0.00000E+00, 0.00000E+00,Cmd=107,HV=194,Cyk=2,MTime=0.8,Gain=10,Ch=8
 635,USER   ,20170714,10:21:08, 8.94187E-01,   0,507, 1.01130E+02,NWG-1    , 4.20000E+01, 0.00000E+00, 0.00000E+00, 3.60000E+01, 0.00000E+00, 0.00000E+00, 4.80000E+01, 0.00000E+00, 0.00000E+00, 5.40000E+01, 0.00000E+00, 0.00000E+00,Cmd=108,HV=214,Cyk=2,MTime=0.8,Gain=1,Ch=3
 636,USER   ,20170714,10:21:08, 2.85343E-01,   2,507, 1.29086E+02,NWG-1    , 4.20000E+01, 0.00000E+00, 0.00000E+00, 3.60000E+01, 0.00000E+00, 0.00000E+00, 5.40000E+01, 0.00000E+00, 0.00000E+00, 6.00000E+01, 0.00000E+00, 0.00000E+00,Cmd=108,HV=214,Cyk=2,MTime=0.8,Gain=10,Ch=4
 637,USER   ,20170714,10:21:08, 2.09769E-01,   2,507, 2.37243E+02,NWG-1    , 4.20000E+01, 0.00000E+00, 0.00000E+00, 3.60000E+01, 0.00000E+00, 0.00000E+00, 6.00000E+01, 0.00000E+00, 0.00000E+00, 6.60000E+01, 0.00000E+00, 0.00000E+00,Cmd=108,HV=214,Cyk=2,MTime=0.8,Gain=10,Ch=5
 638,USER   ,20170714,10:21:08, 2.27175E-01,   3,507, 5.13857E+02,NWG-1    , 4.20000E+01, 0.00000E+00, 0.00000E+00, 3.60000E+01, 0.00000E+00, 0.00000E+00, 6.60000E+01, 0.00000E+00, 0.00000E+00, 7.20000E+01, 0.00000E+00, 0.00000E+00,Cmd=108,HV=214,Cyk=2,MTime=0.8,Gain=10,Ch=6
 639,USER   ,20170714,10:21:08, 1.34277E-01,   4,507, 5.31521E+02,NWG-1    , 4.20000E+01, 0.00000E+00, 0.00000E+00, 3.60000E+01, 0.00000E+00, 0.00000E+00, 7.20000E+01, 0.00000E+00, 0.00000E+00, 7.80000E+01, 0.00000E+00, 0.00000E+00,Cmd=108,HV=214,Cyk=2,MTime=0.8,Gain=10,Ch=7
 640,USER   ,20170714,10:21:08, 7.13152E-02,   5,507, 4.51671E+02,NWG-1    , 4.20000E+01, 0.00000E+00, 0.00000E+00, 3.60000E+01, 0.00000E+00, 0.00000E+00, 7.80000E+01, 0.00000E+00, 0.00000E+00, 8.40000E+01, 0.00000E+00, 0.00000E+00,Cmd=108,HV=214,Cyk=2,MTime=0.8,Gain=20,Ch=8
 641,USER   ,20170714,10:21:17, 7.35537E-01,   2,538, 1.10916E+02,NWG-1    , 4.20000E+01, 0.00000E+00, 0.00000E+00, 3.40000E+01, 0.00000E+00, 0.00000E+00, 5.00000E+01, 0.00000E+00, 0.00000E+00, 5.80000E+01, 0.00000E+00, 0.00000E+00,Cmd=109,HV=197,Cyk=2,MTime=0.8,Gain=10,Ch=3
 642,USER   ,20170714,10:21:17, 3.37025E-01,   0,538, 2.03289E+02,NWG-1    , 4.20000E+01, 0.00000E+00, 0.00000E+00, 3.40000E+01, 0.00000E+00, 0.00000E+00, 5.80000E+01, 0.00000E+00, 0.00000E+00, 6.60000E+01, 0.00000E+00, 0.00000E+00,Cmd=109,HV=197,Cyk=2,MTime=0.8,Gain=10,Ch=4
 643,USER   ,20170714,10:21:17, 3.42529E-01,   4,538, 5.16522E+02,NWG-1    , 4.20000E+01, 0.00000E+00, 0.00000E+00, 3.40000E+01, 0.00000E+00, 0.00000E+00, 6.60000E+01, 0.00000E+00, 0.00000E+00, 7.40000E+01, 0.00000E+00, 0.00000E+00,Cmd=109,HV=197,Cyk=2,MTime=0.8,Gain=10,Ch=5
 644,USER   ,20170714,10:21:17, 1.49896E-01,   0,538, 4.52074E+02,NWG-1    , 4.20000E+01, 0.00000E+00, 0.00000E+00, 3.40000E+01, 0.00000E+00, 0.00000E+00, 7.40000E+01, 0.00000E+00, 0.00000E+00, 8.20000E+01, 0.00000E+00, 0.00000E+00,Cmd=109,HV=197,Cyk=2,MTime=0.8,Gain=10,Ch=6
 645,USER   ,20170714,10:21:17, 1.23978E-01,   2,538, 6.54342E+02,NWG-1    , 4.20000E+01, 0.00000E+00, 0.00000E+00, 3.40000E+01, 0.00000E+00, 0.00000E+00, 8.20000E+01, 0.00000E+00, 0.00000E+00, 9.00000E+01, 0.00000E+00, 0.00000E+00,Cmd=109,HV=197,Cyk=2,MTime=0.8,Gain=10,Ch=7
 646,USER   ,20170714,10:21:17, 7.84858E-02,   2,538, 6.62781E+02,NWG-1    , 4.20000E+01, 0.00000E+00, 0.00000E+00, 3.40000E+01, 0.00000E+00, 0.00000E+00, 9.00000E+01, 0.00000E+00, 0.00000E+00, 9.80000E+01, 0.00000E+00, 0.00000E+00,Cmd=109,HV=197,Cyk=2,MTime=0.8,Gain=20,Ch=8
 647,USER   ,20170714,10:21:26, 7.08579E-01,   2,555, 1.33564E+02,NWG-1    , 4.20000E+01, 0.00000E+00, 0.00000E+00, 3.20000E+01, 0.00000E+00, 0.00000E+00, 5.20000E+01, 0.00000E+00, 0.00000E+00, 6.20000E+01, 0.00000E+00, 0.00000E+00,Cmd=110,HV=190,Cyk=2,MTime=0.8,Gain=10,Ch=3
 648,USER   ,20170714,10:21:26, 5.12809E-01,   0,555, 3.86649E+02,NWG-1    , 4.20000E+01, 0.00000E+00, 0.00000E+00, 3.20000E+01, 0.00000E+00, 0.00000E+00, 6.20000E+01, 0.00000E+00, 0.00000E+00, 7.20000E+01, 0.00000E+00, 0.00000E+00,Cmd=110,HV=190,Cyk=2,MTime=0.8,Gain=10,Ch=4
 649,USER   ,20170714,10:21:26, 2.67311E-01,   0,555, 5.03868E+02,NWG-1    , 4.20000E+01, 0.00000E+00, 0.00000E+00, 3.20000E+01, 0.00000E+00, 0.00000E+00, 7.20000E+01, 0.00000E+00, 0.00000E+00, 8.20000E+01, 0.00000E+00, 0.00000E+00,Cmd=110,HV=190,Cyk=2,MTime=0.8,Gain=10,Ch=5
 650,USER   ,20170714,10:21:26, 1.84959E-01,   1,555, 6.97277E+02,NWG-1    , 4.20000E+01, 0.00000E+00, 0.00000E+00, 3.20000E+01, 0.00000E+00, 0.00000E+00, 8.20000E+01, 0.00000E+00, 0.00000E+00, 9.20000E+01, 0.00000E+00, 0.00000E+00,Cmd=110,HV=190,Cyk=2,MTime=0.8,Gain=10,Ch=6
 651,USER   ,20170714,10:21:26, 9.86083E-02,   2,555, 6.50553E+02,NWG-1    , 4.20000E+01, 0.00000E+00, 0.00000E+00, 3.20000E+01, 0.00000E+00, 0.00000E+00, 9.20000E+01, 0.00000E+00, 0.00000E+00, 1.02000E+02, 0.00000E+00, 0.00000E+00,Cmd=110,HV=190,Cyk=2,MTime=0.8,Gain=10,Ch=7
 652,USER   ,20170714,10:21:35, 7.63638E-01,   8,494, 1.72731E+02,NWG-1    , 4.20000E+01, 0.00000E+00, 0.00000E+00, 3.00000E+01, 0.00000E+00, 0.00000E+00, 5.40000E+01, 0.00000E+00, 0.00000E+00, 6.60000E+01, 0.00000E+00, 0.00000E+00,Cmd=111,HV=214,Cyk=2,MTime=0.8,Gain=10,Ch=3
 653,USER   ,20170714,10:21:35, 5.94616E-01,   8,494, 5.37996E+02,NWG-1    , 4.20000E+01, 0.00000E+00, 0.00000E+00, 3.00000E+01, 0.00000E+00, 0.00000E+00, 6.60000E+01, 0.00000E+00, 0.00000E+00, 7.80000E+01, 0.00000E+00, 0.00000E+00,Cmd=111,HV=214,Cyk=2,MTime=0.8,Gain=10,Ch=4
 654,USER   ,20170714,10:21:35, 2.64385E-01,   5,494, 5.98024E+02,NWG-1    , 4.20000E+01, 0.00000E+00, 0.00000E+00, 3.00000E+01, 0.00000E+00, 0.00000E+00, 7.80000E+01, 0.00000E+00, 0.00000E+00, 9.00000E+01, 0.00000E+00, 0.00000E+00,Cmd=111,HV=214,Cyk=2,MTime=0.8,Gain=10,Ch=5
 655,USER   ,20170714,10:21:35, 1.60518E-01,   5,494, 7.26168E+02,NWG-1    , 4.20000E+01, 0.00000E+00, 0.00000E+00, 3.00000E+01, 0.00000E+00, 0.00000E+00, 9.00000E+01, 0.00000E+00, 0.00000E+00, 1.02000E+02, 0.00000E+00, 0.00000E+00,Cmd=111,HV=214,Cyk=2,MTime=0.8,Gain=10,Ch=6
 656,USER   ,20170714,10:21:44, 1.21669E+00,   0,600, 4.58682E+01,NWG-1    , 4.40000E+01, 0.00000E+00, 0.00000E+00, 4.20000E+01, 0.00000E+00, 0.00000E+00, 4.60000E+01, 0.00000E+00, 0.00000E+00, 4.80000E+01, 0.00000E+00, 0.00000E+00,Cmd=112,HV=174,Cyk=2,MTime=0.8,Gain=1,Ch=3
 657,USER   ,20170714,10:21:44, 3.88189E-01,   0,600, 5.85375E+01,NWG-1    , 4.40000E+01, 0.00000E+00, 0.00000E+00, 4.20000E+01, 0.00000E+00, 0.00000E+00, 4.80000E+01, 0.00000E+00, 0.00000E+00, 5.00000E+01, 0.00000E+00, 0.00000E+00,Cmd=112,HV=174,Cyk=2,MTime=0.8,Gain=10,Ch=4
 658,USER   ,20170714,10:21:44, 1.70585E-01,   5,600, 6.43089E+01,NWG-1    , 4.40000E+01, 0.00000E+00, 0.00000E+00, 4.20000E+01, 0.00000E+00, 0.00000E+00, 5.00000E+01, 0.00000E+00, 0.00000E+00, 5.20000E+01, 0.00000E+00, 0.00000E+00,Cmd=112,HV=174,Cyk=2,MTime=0.8,Gain=10,Ch=5
 659,USER   ,20170714,10:21:44, 1.05232E-01,   0,600, 7.93431E+01,NWG-1    , 4.40000E+01, 0.00000E+00, 0.00000E+00, 4.20000E+01, 0.00000E+00, 0.00000E+00, 5.20000E+01, 0.00000E+00, 0.00000E+00, 5.40000E+01, 0.00000E+00, 0.00000E+00,Cmd=112,HV=174,Cyk=2,MTime=0.8,Gain=10,Ch=6
 660,USER   ,20170714,10:21:44, 6.68710E-02,   1,600, 8.82342E+01,NWG-1    , 4.40000E+01, 0.00000E+00, 0.00000E+00, 4.20000E+01, 0.00000E+00, 0.00000E+00, 5.40000E+01, 0.00000E+00, 0.00000E+00, 5.60000E+01, 0.00000E+00, 0.00000E+00,Cmd=112,HV=174,Cyk=2,MTime=0.8,Gain=20,Ch=7
 661,USER   ,20170714,10:21:44, 4.08904E-02,   1,600, 8.63258E+01,NWG-1    , 4.40000E+01, 0.00000E+00, 0.00000E+00, 4.20000E+01, 0.00000E+00, 0.00000E+00, 5.60000E+01, 0.00000E+00, 0.00000E+00, 5.80000E+01, 0.00000E+00, 0.00000E+00,Cmd=112,HV=174,Cyk=2,MTime=0.8,Gain=20,Ch=8
 662,USER   ,20170714,10:21:53, 8.90002E-01,   0,627, 6.71046E+01,NWG-1    , 4.40000E+01, 0.00000E+00, 0.00000E+00, 4.00000E+01, 0.00000E+00, 0.00000E+00, 4.80000E+01, 0.00000E+00, 0.00000E+00, 5.20000E+01, 0.00000E+00, 0.00000E+00,Cmd=113,HV=165,Cyk=2,MTime=0.8,Gain=1,Ch=3
 663,USER   ,20170714,10:21:53, 3.00739E-01,   2,627, 9.07008E+01,NWG-1    , 4.40000E+01, 0.00000E+00, 0.00000E+00, 4.00000E+01, 0.00000E+00, 0.00000E+00, 5.20000E+01, 0.00000E+00, 0.00000E+00, 5.60000E+01, 0.00000E+00, 0.00000E+00,Cmd=113,HV=165,Cyk=2,MTime=0.8,Gain=10,Ch=4
 664,USER   ,20170714,10:21:53, 1.37501E-01,   0,627, 1.03673E+02,NWG-1    , 4.40000E+01, 0.00000E+00, 0.00000E+00, 4.00000E+01, 0.00000E+00, 0.00000E+00, 5.60000E+01, 0.00000E+00, 0.00000E+00, 6.00000E+01, 0.00000E+00, 0.00000E+00,Cmd=113,HV=165,Cyk=2,MTime=0.8,Gain=10,Ch=5
 665,USER   ,20170714,10:21:53, 1.07917E-01,   2,627, 1.62735E+02,NWG-1    , 4.40000E+01, 0.00000E+00, 0.00000E+00, 4.00000E+01, 0.00000E+00, 0.00000E+00, 6.00000E+01, 0.00000E+00, 0.00000E+00, 6.40000E+01, 0.00000E+00, 0.00000E+00,Cmd=113,HV=165,Cyk=2,MTime=0.8,Gain=10,Ch=6
 666,USER   ,20170714,10:21:53, 1.14923E-01,   2,627, 3.03274E+02,NWG-1    , 4.40000E+01, 0.00000E+00, 0.00000E+00, 4.00000E+01, 0.00000E+00, 0.00000E+00, 6.40000E+01, 0.00000E+00, 0.00000E+00, 6.80000E+01, 0.00000E+00, 0.00000E+00,Cmd=113,HV=165,Cyk=2,MTime=0.8,Gain=10,Ch=7
 667,USER   ,20170714,10:21:53, 9.87694E-02,   3,627, 4.17034E+02,NWG-1    , 4.40000E+01, 0.00000E+00, 0.00000E+00, 4.00000E+01, 0.00000E+00, 0.00000E+00, 6.80000E+01, 0.00000E+00, 0.00000E+00, 7.20000E+01, 0.00000E+00, 0.00000E+00,Cmd=113,HV=165,Cyk=2,MTime=0.8,Gain=10,Ch=8
 668,USER   ,20170714,10:22:03, 7.63963E-01,   3,648, 8.64022E+01,NWG-1    , 4.40000E+01, 0.00000E+00, 0.00000E+00, 3.80000E+01, 0.00000E+00, 0.00000E+00, 5.00000E+01, 0.00000E+00, 0.00000E+00, 5.60000E+01, 0.00000E+00, 0.00000E+00,Cmd=114,HV=158,Cyk=2,MTime=0.8,Gain=1,Ch=3
 669,USER   ,20170714,10:22:03, 2.66125E-01,   3,648, 1.20392E+02,NWG-1    , 4.40000E+01, 0.00000E+00, 0.00000E+00, 3.80000E+01, 0.00000E+00, 0.00000E+00, 5.60000E+01, 0.00000E+00, 0.00000E+00, 6.20000E+01, 0.00000E+00, 0.00000E+00,Cmd=114,HV=158,Cyk=2,MTime=0.8,Gain=10,Ch=4
 670,USER   ,20170714,10:22:03, 2.43193E-01,   4,648, 2.75045E+02,NWG-1    , 4.40000E+01, 0.00000E+00, 0.00000E+00, 3.80000E+01, 0.00000E+00, 0.00000E+00, 6.20000E+01, 0.00000E+00, 0.00000E+00, 6.80000E+01, 0.00000E+00, 0.00000E+00,Cmd=114,HV=158,Cyk=2,MTime=0.8,Gain=10,Ch=5
 671,USER   ,20170714,10:22:03, 2.08071E-01,   5,648, 4.70646E+02,NWG-1    , 4.40000E+01, 0.00000E+00, 0.00000E+00, 3.80000E+01, 0.00000E+00, 0.00000E+00, 6.80000E+01, 0.00000E+00, 0.00000E+00, 7.40000E+01, 0.00000E+00, 0.00000E+00,Cmd=114,HV=158,Cyk=2,MTime=0.8,Gain=10,Ch=6
 672,USER   ,20170714,10:22:03, 1.05470E-01,   5,648, 4.17493E+02,NWG-1    , 4.40000E+01, 0.00000E+00, 0.00000E+00, 3.80000E+01, 0.00000E+00, 0.00000E+00, 7.40000E+01, 0.00000E+00, 0.00000E+00, 8.00000E+01, 0.00000E+00, 0.00000E+00,Cmd=114,HV=158,Cyk=2,MTime=0.8,Gain=10,Ch=7
 673,USER   ,20170714,10:22:03, 7.09107E-02,   6,648, 4.49109E+02,NWG-1    , 4.40000E+01, 0.00000E+00, 0.00000E+00, 3.80000E+01, 0.00000E+00, 0.00000E+00, 8.00000E+01, 0.00000E+00, 0.00000E+00, 8.60000E+01, 0.00000E+00, 0.00000E+00,Cmd=114,HV=158,Cyk=2,MTime=0.8,Gain=20,Ch=8
 674,USER   ,20170714,10:22:12, 7.11726E-01,   1,580, 1.07326E+02,NWG-1    , 4.40000E+01, 0.00000E+00, 0.00000E+00, 3.60000E+01, 0.00000E+00, 0.00000E+00, 5.20000E+01, 0.00000E+00, 0.00000E+00, 6.00000E+01, 0.00000E+00, 0.00000E+00,Cmd=115,HV=181,Cyk=2,MTime=0.8,Gain=1,Ch=3
 675,USER   ,20170714,10:22:12, 4.02284E-01,   2,580, 2.42652E+02,NWG-1    , 4.40000E+01, 0.00000E+00, 0.00000E+00, 3.60000E+01, 0.00000E+00, 0.00000E+00, 6.00000E+01, 0.00000E+00, 0.00000E+00, 6.80000E+01, 0.00000E+00, 0.00000E+00,Cmd=115,HV=181,Cyk=2,MTime=0.8,Gain=10,Ch=4
 676,USER   ,20170714,10:22:12, 3.20235E-01,   3,580, 4.82904E+02,NWG-1    , 4.40000E+01, 0.00000E+00, 0.00000E+00, 3.60000E+01, 0.00000E+00, 0.00000E+00, 6.80000E+01, 0.00000E+00, 0.00000E+00, 7.60000E+01, 0.00000E+00, 0.00000E+00,Cmd=115,HV=181,Cyk=2,MTime=0.8,Gain=10,Ch=5
 677,USER   ,20170714,10:22:12, 1.40876E-01,   3,580, 4.24871E+02,NWG-1    , 4.40000E+01, 0.00000E+00, 0.00000E+00, 3.60000E+01, 0.00000E+00, 0.00000E+00, 7.60000E+01, 0.00000E+00, 0.00000E+00, 8.40000E+01, 0.00000E+00, 0.00000E+00,Cmd=115,HV=181,Cyk=2,MTime=0.8,Gain=10,Ch=6
 678,USER   ,20170714,10:22:12, 1.32743E-01,   4,580, 7.00601E+02,NWG-1    , 4.40000E+01, 0.00000E+00, 0.00000E+00, 3.60000E+01, 0.00000E+00, 0.00000E+00, 8.40000E+01, 0.00000E+00, 0.00000E+00, 9.20000E+01, 0.00000E+00, 0.00000E+00,Cmd=115,HV=181,Cyk=2,MTime=0.8,Gain=10,Ch=7
 679,USER   ,20170714,10:22:12, 7.19256E-02,   5,580, 6.07383E+02,NWG-1    , 4.40000E+01, 0.00000E+00, 0.00000E+00, 3.60000E+01, 0.00000E+00, 0.00000E+00, 9.20000E+01, 0.00000E+00, 0.00000E+00, 1.00000E+02, 0.00000E+00, 0.00000E+00,Cmd=115,HV=181,Cyk=2,MTime=0.8,Gain=20,Ch=8
 680,USER   ,20170714,10:22:21, 6.72156E-01,  16,636, 1.26698E+02,NWG-1    , 4.40000E+01, 0.00000E+00, 0.00000E+00, 3.40000E+01, 0.00000E+00, 0.00000E+00, 5.40000E+01, 0.00000E+00, 0.00000E+00, 6.40000E+01, 0.00000E+00, 0.00000E+00,Cmd=116,HV=163,Cyk=2,MTime=0.8,Gain=1,Ch=3
 681,USER   ,20170714,10:22:29, 3.89707E-01,  25,638, 2.93832E+02,NWG-1    , 4.40000E+01, 0.00000E+00, 0.00000E+00, 3.40000E+01, 0.00000E+00, 0.00000E+00, 6.40000E+01, 0.00000E+00, 0.00000E+00, 7.40000E+01, 0.00000E+00, 0.00000E+00,Cmd=116,HV=163,Cyk=2,MTime=0.8,Gain=10,Ch=4
 682,USER   ,20170714,10:22:29, 1.79226E-01,  20,638, 3.37834E+02,NWG-1    , 4.40000E+01, 0.00000E+00, 0.00000E+00, 3.40000E+01, 0.00000E+00, 0.00000E+00, 7.40000E+01, 0.00000E+00, 0.00000E+00, 8.40000E+01, 0.00000E+00, 0.00000E+00,Cmd=116,HV=163,Cyk=2,MTime=0.8,Gain=5,Ch=5
 683,USER   ,20170714,10:22:29, 1.47957E-01,  19,638, 5.57783E+02,NWG-1    , 4.40000E+01, 0.00000E+00, 0.00000E+00, 3.40000E+01, 0.00000E+00, 0.00000E+00, 8.40000E+01, 0.00000E+00, 0.00000E+00, 9.40000E+01, 0.00000E+00, 0.00000E+00,Cmd=116,HV=163,Cyk=2,MTime=0.8,Gain=10,Ch=6
 684,USER   ,20170714,10:22:29, 6.74004E-02,  18,638, 4.44663E+02,NWG-1    , 4.40000E+01, 0.00000E+00, 0.00000E+00, 3.40000E+01, 0.00000E+00, 0.00000E+00, 9.40000E+01, 0.00000E+00, 0.00000E+00, 1.04000E+02, 0.00000E+00, 0.00000E+00,Cmd=116,HV=163,Cyk=2,MTime=0.8,Gain=20,Ch=7
 685,USER   ,20170714,10:22:37, 7.38038E-01,   2,664, 1.66940E+02,NWG-1    , 4.40000E+01, 0.00000E+00, 0.00000E+00, 3.20000E+01, 0.00000E+00, 0.00000E+00, 5.60000E+01, 0.00000E+00, 0.00000E+00, 6.80000E+01, 0.00000E+00, 0.00000E+00,Cmd=117,HV=157,Cyk=2,MTime=0.8,Gain=1,Ch=3
 686,USER   ,20170714,10:22:37, 4.75353E-01,   1,664, 4.30090E+02,NWG-1    , 4.40000E+01, 0.00000E+00, 0.00000E+00, 3.20000E+01, 0.00000E+00, 0.00000E+00, 6.80000E+01, 0.00000E+00, 0.00000E+00, 8.00000E+01, 0.00000E+00, 0.00000E+00,Cmd=117,HV=157,Cyk=2,MTime=0.8,Gain=10,Ch=4
 687,USER   ,20170714,10:22:37, 2.37240E-01,   0,664, 5.36625E+02,NWG-1    , 4.40000E+01, 0.00000E+00, 0.00000E+00, 3.20000E+01, 0.00000E+00, 0.00000E+00, 8.00000E+01, 0.00000E+00, 0.00000E+00, 9.20000E+01, 0.00000E+00, 0.00000E+00,Cmd=117,HV=157,Cyk=2,MTime=0.8,Gain=10,Ch=5
 688,USER   ,20170714,10:22:37, 1.20181E-01,   1,664, 5.43684E+02,NWG-1    , 4.40000E+01, 0.00000E+00, 0.00000E+00, 3.20000E+01, 0.00000E+00, 0.00000E+00, 9.20000E+01, 0.00000E+00, 0.00000E+00, 1.04000E+02, 0.00000E+00, 0.00000E+00,Cmd=117,HV=157,Cyk=2,MTime=0.8,Gain=10,Ch=6
 689,USER   ,20170714,10:22:46, 1.21219E+00,   0,695, 4.56985E+01,NWG-1    , 4.60000E+01, 0.00000E+00, 0.00000E+00, 4.40000E+01, 0.00000E+00, 0.00000E+00, 4.80000E+01, 0.00000E+00, 0.00000E+00, 5.00000E+01, 0.00000E+00, 0.00000E+00,Cmd=118,HV=149,Cyk=2,MTime=0.8,Gain=1,Ch=3
 690,USER   ,20170714,10:22:46, 3.72539E-01,   0,695, 5.61776E+01,NWG-1    , 4.60000E+01, 0.00000E+00, 0.00000E+00, 4.40000E+01, 0.00000E+00, 0.00000E+00, 5.00000E+01, 0.00000E+00, 0.00000E+00, 5.20000E+01, 0.00000E+00, 0.00000E+00,Cmd=118,HV=149,Cyk=2,MTime=0.8,Gain=10,Ch=4
 691,USER   ,20170714,10:22:46, 1.96887E-01,   0,695, 7.42248E+01,NWG-1    , 4.60000E+01, 0.00000E+00, 0.00000E+00, 4.40000E+01, 0.00000E+00, 0.00000E+00, 5.20000E+01, 0.00000E+00, 0.00000E+00, 5.40000E+01, 0.00000E+00, 0.00000E+00,Cmd=118,HV=149,Cyk=2,MTime=0.8,Gain=10,Ch=5
 692,USER   ,20170714,10:22:46, 1.14017E-01,   0,695, 8.59666E+01,NWG-1    , 4.60000E+01, 0.00000E+00, 0.00000E+00, 4.40000E+01, 0.00000E+00, 0.00000E+00, 5.40000E+01, 0.00000E+00, 0.00000E+00, 5.60000E+01, 0.00000E+00, 0.00000E+00,Cmd=118,HV=149,Cyk=2,MTime=0.8,Gain=10,Ch=6
 693,USER   ,20170714,10:22:46, 6.57438E-02,   0,695, 8.67469E+01,NWG-1    , 4.60000E+01, 0.00000E+00, 0.00000E+00, 4.40000E+01, 0.00000E+00, 0.00000E+00, 5.60000E+01, 0.00000E+00, 0.00000E+00, 5.80000E+01, 0.00000E+00, 0.00000E+00,Cmd=118,HV=149,Cyk=2,MTime=0.8,Gain=20,Ch=7
 694,USER   ,20170714,10:22:46, 5.35063E-02,   0,695, 1.12960E+02,NWG-1    , 4.60000E+01, 0.00000E+00, 0.00000E+00, 4.40000E+01, 0.00000E+00, 0.00000E+00, 5.80000E+01, 0.00000E+00, 0.00000E+00, 6.00000E+01, 0.00000E+00, 0.00000E+00,Cmd=118,HV=149,Cyk=2,MTime=0.8,Gain=20,Ch=8
 695,USER   ,20170714,10:22:56, 8.31234E-01,   1,564, 6.26736E+01,NWG-1    , 4.60000E+01, 0.00000E+00, 0.00000E+00, 4.20000E+01, 0.00000E+00, 0.00000E+00, 5.00000E+01, 0.00000E+00, 0.00000E+00, 5.40000E+01, 0.00000E+00, 0.00000E+00,Cmd=119,HV=187,Cyk=2,MTime=0.8,Gain=1,Ch=3
 696,USER   ,20170714,10:22:56, 2.81219E-01,   0,564, 8.48136E+01,NWG-1    , 4.60000E+01, 0.00000E+00, 0.00000E+00, 4.20000E+01, 0.00000E+00, 0.00000E+00, 5.40000E+01, 0.00000E+00, 0.00000E+00, 5.80000E+01, 0.00000E+00, 0.00000E+00,Cmd=119,HV=187,Cyk=2,MTime=0.8,Gain=10,Ch=4
 697,USER   ,20170714,10:22:56, 1.56728E-01,   0,564, 1.18170E+02,NWG-1    , 4.60000E+01, 0.00000E+00, 0.00000E+00, 4.20000E+01, 0.00000E+00, 0.00000E+00, 5.80000E+01, 0.00000E+00, 0.00000E+00, 6.20000E+01, 0.00000E+00, 0.00000E+00,Cmd=119,HV=187,Cyk=2,MTime=0.8,Gain=10,Ch=5
 698,USER   ,20170714,10:22:56, 1.31305E-01,   0,564, 1.98003E+02,NWG-1    , 4.60000E+01, 0.00000E+00, 0.00000E+00, 4.20000E+01, 0.00000E+00, 0.00000E+00, 6.20000E+01, 0.00000E+00, 0.00000E+00, 6.60000E+01, 0.00000E+00, 0.00000E+00,Cmd=119,HV=187,Cyk=2,MTime=0.8,Gain=10,Ch=6
 699,USER   ,20170714,10:22:56, 1.41247E-01,   1,564, 3.72741E+02,NWG-1    , 4.60000E+01, 0.00000E+00, 0.00000E+00, 4.20000E+01, 0.00000E+00, 0.00000E+00, 6.60000E+01, 0.00000E+00, 0.00000E+00, 7.00000E+01, 0.00000E+00, 0.00000E+00,Cmd=119,HV=187,Cyk=2,MTime=0.8,Gain=10,Ch=7
 700,USER   ,20170714,10:22:56, 9.51685E-02,   0,564, 4.01830E+02,NWG-1    , 4.60000E+01, 0.00000E+00, 0.00000E+00, 4.20000E+01, 0.00000E+00, 0.00000E+00, 7.00000E+01, 0.00000E+00, 0.00000E+00, 7.40000E+01, 0.00000E+00, 0.00000E+00,Cmd=119,HV=187,Cyk=2,MTime=0.8,Gain=10,Ch=8
 701,USER   ,20170714,10:23:05, 7.30723E-01,   0,595, 8.26428E+01,NWG-1    , 4.60000E+01, 0.00000E+00, 0.00000E+00, 4.00000E+01, 0.00000E+00, 0.00000E+00, 5.20000E+01, 0.00000E+00, 0.00000E+00, 5.80000E+01, 0.00000E+00, 0.00000E+00,Cmd=120,HV=174,Cyk=2,MTime=0.8,Gain=1,Ch=3
 702,USER   ,20170714,10:23:05, 2.96312E-01,   4,595, 1.34048E+02,NWG-1    , 4.60000E+01, 0.00000E+00, 0.00000E+00, 4.00000E+01, 0.00000E+00, 0.00000E+00, 5.80000E+01, 0.00000E+00, 0.00000E+00, 6.40000E+01, 0.00000E+00, 0.00000E+00,Cmd=120,HV=174,Cyk=2,MTime=0.8,Gain=10,Ch=4
 703,USER   ,20170714,10:23:05, 2.77608E-01,   1,595, 3.13967E+02,NWG-1    , 4.60000E+01, 0.00000E+00, 0.00000E+00, 4.00000E+01, 0.00000E+00, 0.00000E+00, 6.40000E+01, 0.00000E+00, 0.00000E+00, 7.00000E+01, 0.00000E+00, 0.00000E+00,Cmd=120,HV=174,Cyk=2,MTime=0.8,Gain=10,Ch=5
 704,USER   ,20170714,10:23:05, 1.74270E-01,   1,595, 3.94189E+02,NWG-1    , 4.60000E+01, 0.00000E+00, 0.00000E+00, 4.00000E+01, 0.00000E+00, 0.00000E+00, 7.00000E+01, 0.00000E+00, 0.00000E+00, 7.60000E+01, 0.00000E+00, 0.00000E+00,Cmd=120,HV=174,Cyk=2,MTime=0.8,Gain=10,Ch=6
 705,USER   ,20170714,10:23:05, 8.64430E-02,   1,595, 3.42176E+02,NWG-1    , 4.60000E+01, 0.00000E+00, 0.00000E+00, 4.00000E+01, 0.00000E+00, 0.00000E+00, 7.60000E+01, 0.00000E+00, 0.00000E+00, 8.20000E+01, 0.00000E+00, 0.00000E+00,Cmd=120,HV=174,Cyk=2,MTime=0.8,Gain=10,Ch=7
 706,USER   ,20170714,10:23:05, 7.51037E-02,   0,595, 4.75665E+02,NWG-1    , 4.60000E+01, 0.00000E+00, 0.00000E+00, 4.00000E+01, 0.00000E+00, 0.00000E+00, 8.20000E+01, 0.00000E+00, 0.00000E+00, 8.80000E+01, 0.00000E+00, 0.00000E+00,Cmd=120,HV=174,Cyk=2,MTime=0.8,Gain=20,Ch=8
 707,USER   ,20170714,10:23:14, 6.79111E-01,   1,617, 1.02407E+02,NWG-1    , 4.60000E+01, 0.00000E+00, 0.00000E+00, 3.80000E+01, 0.00000E+00, 0.00000E+00, 5.40000E+01, 0.00000E+00, 0.00000E+00, 6.20000E+01, 0.00000E+00, 0.00000E+00,Cmd=121,HV=168,Cyk=2,MTime=0.8,Gain=1,Ch=3
 708,USER   ,20170714,10:23:14, 4.52652E-01,   1,617, 2.73033E+02,NWG-1    , 4.60000E+01, 0.00000E+00, 0.00000E+00, 3.80000E+01, 0.00000E+00, 0.00000E+00, 6.20000E+01, 0.00000E+00, 0.00000E+00, 7.00000E+01, 0.00000E+00, 0.00000E+00,Cmd=121,HV=168,Cyk=2,MTime=0.8,Gain=10,Ch=4
 709,USER   ,20170714,10:23:14, 2.65571E-01,   0,617, 4.00472E+02,NWG-1    , 4.60000E+01, 0.00000E+00, 0.00000E+00, 3.80000E+01, 0.00000E+00, 0.00000E+00, 7.00000E+01, 0.00000E+00, 0.00000E+00, 7.80000E+01, 0.00000E+00, 0.00000E+00,Cmd=121,HV=168,Cyk=2,MTime=0.8,Gain=10,Ch=5
 710,USER   ,20170714,10:23:14, 1.30110E-01,   1,617, 3.92403E+02,NWG-1    , 4.60000E+01, 0.00000E+00, 0.00000E+00, 3.80000E+01, 0.00000E+00, 0.00000E+00, 7.80000E+01, 0.00000E+00, 0.00000E+00, 8.60000E+01, 0.00000E+00, 0.00000E+00,Cmd=121,HV=168,Cyk=2,MTime=0.8,Gain=10,Ch=6
 711,USER   ,20170714,10:23:14, 1.21437E-01,   0,617, 6.40930E+02,NWG-1    , 4.60000E+01, 0.00000E+00, 0.00000E+00, 3.80000E+01, 0.00000E+00, 0.00000E+00, 8.60000E+01, 0.00000E+00, 0.00000E+00, 9.40000E+01, 0.00000E+00, 0.00000E+00,Cmd=121,HV=168,Cyk=2,MTime=0.8,Gain=10,Ch=7
 712,USER   ,20170714,10:23:14, 5.90943E-02,   1,617, 4.99028E+02,NWG-1    , 4.60000E+01, 0.00000E+00, 0.00000E+00, 3.80000E+01, 0.00000E+00, 0.00000E+00, 9.40000E+01, 0.00000E+00, 0.00000E+00, 1.02000E+02, 0.00000E+00, 0.00000E+00,Cmd=121,HV=168,Cyk=2,MTime=0.8,Gain=20,Ch=8
 713,USER   ,20170714,10:23:23, 7.22491E-01,   1,562, 1.36186E+02,NWG-1    , 4.60000E+01, 0.00000E+00, 0.00000E+00, 3.60000E+01, 0.00000E+00, 0.00000E+00, 5.60000E+01, 0.00000E+00, 0.00000E+00, 6.60000E+01, 0.00000E+00, 0.00000E+00,Cmd=122,HV=190,Cyk=2,MTime=0.8,Gain=10,Ch=3
 714,USER   ,20170714,10:23:23, 5.38071E-01,   0,562, 4.05696E+02,NWG-1    , 4.60000E+01, 0.00000E+00, 0.00000E+00, 3.60000E+01, 0.00000E+00, 0.00000E+00, 6.60000E+01, 0.00000E+00, 0.00000E+00, 7.60000E+01, 0.00000E+00, 0.00000E+00,Cmd=122,HV=190,Cyk=2,MTime=0.8,Gain=10,Ch=4
 715,USER   ,20170714,10:23:23, 2.12991E-01,   0,562, 4.01478E+02,NWG-1    , 4.60000E+01, 0.00000E+00, 0.00000E+00, 3.60000E+01, 0.00000E+00, 0.00000E+00, 7.60000E+01, 0.00000E+00, 0.00000E+00, 8.60000E+01, 0.00000E+00, 0.00000E+00,Cmd=122,HV=190,Cyk=2,MTime=0.8,Gain=10,Ch=5
 716,USER   ,20170714,10:23:23, 1.61287E-01,   0,562, 6.08037E+02,NWG-1    , 4.60000E+01, 0.00000E+00, 0.00000E+00, 3.60000E+01, 0.00000E+00, 0.00000E+00, 8.60000E+01, 0.00000E+00, 0.00000E+00, 9.60000E+01, 0.00000E+00, 0.00000E+00,Cmd=122,HV=190,Cyk=2,MTime=0.8,Gain=10,Ch=6
 717,USER   ,20170714,10:23:23, 7.87697E-02,   0,562, 5.19671E+02,NWG-1    , 4.60000E+01, 0.00000E+00, 0.00000E+00, 3.60000E+01, 0.00000E+00, 0.00000E+00, 9.60000E+01, 0.00000E+00, 0.00000E+00, 1.06000E+02, 0.00000E+00, 0.00000E+00,Cmd=122,HV=190,Cyk=2,MTime=0.8,Gain=20,Ch=7
 718,USER   ,20170714,10:23:32, 8.85810E-01,   1,611, 2.00365E+02,NWG-1    , 4.60000E+01, 0.00000E+00, 0.00000E+00, 3.40000E+01, 0.00000E+00, 0.00000E+00, 5.80000E+01, 0.00000E+00, 0.00000E+00, 7.00000E+01, 0.00000E+00, 0.00000E+00,Cmd=123,HV=173,Cyk=2,MTime=0.8,Gain=1,Ch=3
 719,USER   ,20170714,10:23:32, 4.42515E-01,   0,611, 4.00379E+02,NWG-1    , 4.60000E+01, 0.00000E+00, 0.00000E+00, 3.40000E+01, 0.00000E+00, 0.00000E+00, 7.00000E+01, 0.00000E+00, 0.00000E+00, 8.20000E+01, 0.00000E+00, 0.00000E+00,Cmd=123,HV=173,Cyk=2,MTime=0.8,Gain=10,Ch=4
 720,USER   ,20170714,10:23:32, 2.58746E-01,   0,611, 5.85269E+02,NWG-1    , 4.60000E+01, 0.00000E+00, 0.00000E+00, 3.40000E+01, 0.00000E+00, 0.00000E+00, 8.20000E+01, 0.00000E+00, 0.00000E+00, 9.40000E+01, 0.00000E+00, 0.00000E+00,Cmd=123,HV=173,Cyk=2,MTime=0.8,Gain=10,Ch=5
 721,USER   ,20170714,10:23:32, 1.05718E-01,   1,611, 4.78255E+02,NWG-1    , 4.60000E+01, 0.00000E+00, 0.00000E+00, 3.40000E+01, 0.00000E+00, 0.00000E+00, 9.40000E+01, 0.00000E+00, 0.00000E+00, 1.06000E+02, 0.00000E+00, 0.00000E+00,Cmd=123,HV=173,Cyk=2,MTime=0.8,Gain=10,Ch=6
 722,USER   ,20170714,10:23:41, 1.15636E+00,   0,612, 4.35936E+01,NWG-1    , 4.80000E+01, 0.00000E+00, 0.00000E+00, 4.60000E+01, 0.00000E+00, 0.00000E+00, 5.00000E+01, 0.00000E+00, 0.00000E+00, 5.20000E+01, 0.00000E+00, 0.00000E+00,Cmd=124,HV=168,Cyk=2,MTime=0.8,Gain=1,Ch=3
 723,USER   ,20170714,10:23:41, 4.20913E-01,   1,612, 6.34722E+01,NWG-1    , 4.80000E+01, 0.00000E+00, 0.00000E+00, 4.60000E+01, 0.00000E+00, 0.00000E+00, 5.20000E+01, 0.00000E+00, 0.00000E+00, 5.40000E+01, 0.00000E+00, 0.00000E+00,Cmd=124,HV=168,Cyk=2,MTime=0.8,Gain=10,Ch=4
 724,USER   ,20170714,10:23:41, 2.00358E-01,   1,612, 7.55333E+01,NWG-1    , 4.80000E+01, 0.00000E+00, 0.00000E+00, 4.60000E+01, 0.00000E+00, 0.00000E+00, 5.40000E+01, 0.00000E+00, 0.00000E+00, 5.60000E+01, 0.00000E+00, 0.00000E+00,Cmd=124,HV=168,Cyk=2,MTime=0.8,Gain=10,Ch=5
 725,USER   ,20170714,10:23:41, 1.07563E-01,   0,612, 8.11007E+01,NWG-1    , 4.80000E+01, 0.00000E+00, 0.00000E+00, 4.60000E+01, 0.00000E+00, 0.00000E+00, 5.60000E+01, 0.00000E+00, 0.00000E+00, 5.80000E+01, 0.00000E+00, 0.00000E+00,Cmd=124,HV=168,Cyk=2,MTime=0.8,Gain=10,Ch=6
 726,USER   ,20170714,10:23:41, 8.06823E-02,   1,612, 1.06458E+02,NWG-1    , 4.80000E+01, 0.00000E+00, 0.00000E+00, 4.60000E+01, 0.00000E+00, 0.00000E+00, 5.80000E+01, 0.00000E+00, 0.00000E+00, 6.00000E+01, 0.00000E+00, 0.00000E+00,Cmd=124,HV=168,Cyk=2,MTime=0.8,Gain=20,Ch=7
 727,USER   ,20170714,10:23:41, 6.03054E-02,   1,612, 1.27314E+02,NWG-1    , 4.80000E+01, 0.00000E+00, 0.00000E+00, 4.60000E+01, 0.00000E+00, 0.00000E+00, 6.00000E+01, 0.00000E+00, 0.00000E+00, 6.20000E+01, 0.00000E+00, 0.00000E+00,Cmd=124,HV=168,Cyk=2,MTime=0.8,Gain=20,Ch=8
 728,USER   ,20170714,10:23:50, 9.31658E-01,   0,640, 7.02454E+01,NWG-1    , 4.80000E+01, 0.00000E+00, 0.00000E+00, 4.40000E+01, 0.00000E+00, 0.00000E+00, 5.20000E+01, 0.00000E+00, 0.00000E+00, 5.60000E+01, 0.00000E+00, 0.00000E+00,Cmd=125,HV=162,Cyk=2,MTime=0.8,Gain=1,Ch=3
 729,USER   ,20170714,10:23:50, 3.07370E-01,   1,640, 9.27006E+01,NWG-1    , 4.80000E+01, 0.00000E+00, 0.00000E+00, 4.40000E+01, 0.00000E+00, 0.00000E+00, 5.60000E+01, 0.00000E+00, 0.00000E+00, 6.00000E+01, 0.00000E+00, 0.00000E+00,Cmd=125,HV=162,Cyk=2,MTime=0.8,Gain=10,Ch=4
 730,USER   ,20170714,10:23:50, 1.97197E-01,   0,640, 1.48683E+02,NWG-1    , 4.80000E+01, 0.00000E+00, 0.00000E+00, 4.40000E+01, 0.00000E+00, 0.00000E+00, 6.00000E+01, 0.00000E+00, 0.00000E+00, 6.40000E+01, 0.00000E+00, 0.00000E+00,Cmd=125,HV=162,Cyk=2,MTime=0.8,Gain=10,Ch=5
 731,USER   ,20170714,10:23:50, 1.70261E-01,   1,640, 2.56748E+02,NWG-1    , 4.80000E+01, 0.00000E+00, 0.00000E+00, 4.40000E+01, 0.00000E+00, 0.00000E+00, 6.40000E+01, 0.00000E+00, 0.00000E+00, 6.80000E+01, 0.00000E+00, 0.00000E+00,Cmd=125,HV=162,Cyk=2,MTime=0.8,Gain=10,Ch=6
 732,USER   ,20170714,10:23:50, 1.37951E-01,   1,640, 3.64044E+02,NWG-1    , 4.80000E+01, 0.00000E+00, 0.00000E+00, 4.40000E+01, 0.00000E+00, 0.00000E+00, 6.80000E+01, 0.00000E+00, 0.00000E+00, 7.20000E+01, 0.00000E+00, 0.00000E+00,Cmd=125,HV=162,Cyk=2,MTime=0.8,Gain=10,Ch=7
 733,USER   ,20170714,10:23:50, 9.43205E-02,   0,640, 3.98250E+02,NWG-1    , 4.80000E+01, 0.00000E+00, 0.00000E+00, 4.40000E+01, 0.00000E+00, 0.00000E+00, 7.20000E+01, 0.00000E+00, 0.00000E+00, 7.60000E+01, 0.00000E+00, 0.00000E+00,Cmd=125,HV=162,Cyk=2,MTime=0.8,Gain=10,Ch=8
 734,USER   ,20170714,10:24:00, 7.70087E-01,   2,532, 8.70948E+01,NWG-1    , 4.80000E+01, 0.00000E+00, 0.00000E+00, 4.20000E+01, 0.00000E+00, 0.00000E+00, 5.40000E+01, 0.00000E+00, 0.00000E+00, 6.00000E+01, 0.00000E+00, 0.00000E+00,Cmd=126,HV=197,Cyk=2,MTime=0.8,Gain=10,Ch=3
 735,USER   ,20170714,10:24:00, 3.13693E-01,   7,532, 1.41911E+02,NWG-1    , 4.80000E+01, 0.00000E+00, 0.00000E+00, 4.20000E+01, 0.00000E+00, 0.00000E+00, 6.00000E+01, 0.00000E+00, 0.00000E+00, 6.60000E+01, 0.00000E+00, 0.00000E+00,Cmd=126,HV=197,Cyk=2,MTime=0.8,Gain=10,Ch=4
 736,USER   ,20170714,10:24:00, 2.10916E-01,  13,532, 2.38541E+02,NWG-1    , 4.80000E+01, 0.00000E+00, 0.00000E+00, 4.20000E+01, 0.00000E+00, 0.00000E+00, 6.60000E+01, 0.00000E+00, 0.00000E+00, 7.20000E+01, 0.00000E+00, 0.00000E+00,Cmd=126,HV=197,Cyk=2,MTime=0.8,Gain=10,Ch=5
 737,USER   ,20170714,10:24:00, 1.28514E-01,  11,532, 2.90691E+02,NWG-1    , 4.80000E+01, 0.00000E+00, 0.00000E+00, 4.20000E+01, 0.00000E+00, 0.00000E+00, 7.20000E+01, 0.00000E+00, 0.00000E+00, 7.80000E+01, 0.00000E+00, 0.00000E+00,Cmd=126,HV=197,Cyk=2,MTime=0.8,Gain=10,Ch=6
 738,USER   ,20170714,10:24:00, 6.56662E-02,  10,532, 2.59934E+02,NWG-1    , 4.80000E+01, 0.00000E+00, 0.00000E+00, 4.20000E+01, 0.00000E+00, 0.00000E+00, 7.80000E+01, 0.00000E+00, 0.00000E+00, 8.40000E+01, 0.00000E+00, 0.00000E+00,Cmd=126,HV=197,Cyk=2,MTime=0.8,Gain=20,Ch=7
 739,USER   ,20170714,10:24:00, 6.88495E-02,  10,532, 4.36055E+02,NWG-1    , 4.80000E+01, 0.00000E+00, 0.00000E+00, 4.20000E+01, 0.00000E+00, 0.00000E+00, 8.40000E+01, 0.00000E+00, 0.00000E+00, 9.00000E+01, 0.00000E+00, 0.00000E+00,Cmd=126,HV=197,Cyk=2,MTime=0.8,Gain=20,Ch=8
 740,USER   ,20170714,10:24:09, 7.23904E-01,   1,566, 1.09162E+02,NWG-1    , 4.80000E+01, 0.00000E+00, 0.00000E+00, 4.00000E+01, 0.00000E+00, 0.00000E+00, 5.60000E+01, 0.00000E+00, 0.00000E+00, 6.40000E+01, 0.00000E+00, 0.00000E+00,Cmd=127,HV=184,Cyk=2,MTime=0.8,Gain=1,Ch=3
 741,USER   ,20170714,10:24:09, 3.42153E-01,   4,566, 2.06382E+02,NWG-1    , 4.80000E+01, 0.00000E+00, 0.00000E+00, 4.00000E+01, 0.00000E+00, 0.00000E+00, 6.40000E+01, 0.00000E+00, 0.00000E+00, 7.20000E+01, 0.00000E+00, 0.00000E+00,Cmd=127,HV=184,Cyk=2,MTime=0.8,Gain=10,Ch=4
 742,USER   ,20170714,10:24:09, 1.88628E-01,   3,566, 2.84444E+02,NWG-1    , 4.80000E+01, 0.00000E+00, 0.00000E+00, 4.00000E+01, 0.00000E+00, 0.00000E+00, 7.20000E+01, 0.00000E+00, 0.00000E+00, 8.00000E+01, 0.00000E+00, 0.00000E+00,Cmd=127,HV=184,Cyk=2,MTime=0.8,Gain=10,Ch=5
 743,USER   ,20170714,10:24:09, 1.04544E-01,   3,566, 3.15298E+02,NWG-1    , 4.80000E+01, 0.00000E+00, 0.00000E+00, 4.00000E+01, 0.00000E+00, 0.00000E+00, 8.00000E+01, 0.00000E+00, 0.00000E+00, 8.80000E+01, 0.00000E+00, 0.00000E+00,Cmd=127,HV=184,Cyk=2,MTime=0.8,Gain=10,Ch=6
 744,USER   ,20170714,10:24:09, 8.61529E-02,   3,566, 4.54704E+02,NWG-1    , 4.80000E+01, 0.00000E+00, 0.00000E+00, 4.00000E+01, 0.00000E+00, 0.00000E+00, 8.80000E+01, 0.00000E+00, 0.00000E+00, 9.60000E+01, 0.00000E+00, 0.00000E+00,Cmd=127,HV=184,Cyk=2,MTime=0.8,Gain=20,Ch=7
 745,USER   ,20170714,10:24:09, 4.83746E-02,   2,566, 4.08505E+02,NWG-1    , 4.80000E+01, 0.00000E+00, 0.00000E+00, 4.00000E+01, 0.00000E+00, 0.00000E+00, 9.60000E+01, 0.00000E+00, 0.00000E+00, 1.04000E+02, 0.00000E+00, 0.00000E+00,Cmd=127,HV=184,Cyk=2,MTime=0.8,Gain=20,Ch=8
 746,USER   ,20170714,10:24:18, 7.49138E-01,   4,586, 1.41209E+02,NWG-1    , 4.80000E+01, 0.00000E+00, 0.00000E+00, 3.80000E+01, 0.00000E+00, 0.00000E+00, 5.80000E+01, 0.00000E+00, 0.00000E+00, 6.80000E+01, 0.00000E+00, 0.00000E+00,Cmd=128,HV=178,Cyk=2,MTime=0.8,Gain=1,Ch=3
 747,USER   ,20170714,10:24:18, 3.67639E-01,   6,586, 2.77193E+02,NWG-1    , 4.80000E+01, 0.00000E+00, 0.00000E+00, 3.80000E+01, 0.00000E+00, 0.00000E+00, 6.80000E+01, 0.00000E+00, 0.00000E+00, 7.80000E+01, 0.00000E+00, 0.00000E+00,Cmd=128,HV=178,Cyk=2,MTime=0.8,Gain=10,Ch=4
 748,USER   ,20170714,10:24:18, 1.65205E-01,   6,586, 3.11405E+02,NWG-1    , 4.80000E+01, 0.00000E+00, 0.00000E+00, 3.80000E+01, 0.00000E+00, 0.00000E+00, 7.80000E+01, 0.00000E+00, 0.00000E+00, 8.80000E+01, 0.00000E+00, 0.00000E+00,Cmd=128,HV=178,Cyk=2,MTime=0.8,Gain=10,Ch=5
 749,USER   ,20170714,10:24:18, 1.22447E-01,   6,586, 4.61615E+02,NWG-1    , 4.80000E+01, 0.00000E+00, 0.00000E+00, 3.80000E+01, 0.00000E+00, 0.00000E+00, 8.80000E+01, 0.00000E+00, 0.00000E+00, 9.80000E+01, 0.00000E+00, 0.00000E+00,Cmd=128,HV=178,Cyk=2,MTime=0.8,Gain=10,Ch=6
 750,USER   ,20170714,10:24:18, 5.52052E-02,   6,586, 3.64208E+02,NWG-1    , 4.80000E+01, 0.00000E+00, 0.00000E+00, 3.80000E+01, 0.00000E+00, 0.00000E+00, 9.80000E+01, 0.00000E+00, 0.00000E+00, 1.08000E+02, 0.00000E+00, 0.00000E+00,Cmd=128,HV=178,Cyk=2,MTime=0.8,Gain=20,Ch=7
 751,USER   ,20170714,10:24:27, 8.20019E-01,   5,533, 1.85484E+02,NWG-1    , 4.80000E+01, 0.00000E+00, 0.00000E+00, 3.60000E+01, 0.00000E+00, 0.00000E+00, 6.00000E+01, 0.00000E+00, 0.00000E+00, 7.20000E+01, 0.00000E+00, 0.00000E+00,Cmd=129,HV=197,Cyk=2,MTime=0.8,Gain=1,Ch=3
 752,USER   ,20170714,10:24:27, 3.43953E-01,   5,533, 3.11201E+02,NWG-1    , 4.80000E+01, 0.00000E+00, 0.00000E+00, 3.60000E+01, 0.00000E+00, 0.00000E+00, 7.20000E+01, 0.00000E+00, 0.00000E+00, 8.40000E+01, 0.00000E+00, 0.00000E+00,Cmd=129,HV=197,Cyk=2,MTime=0.8,Gain=5,Ch=4
 753,USER   ,20170714,10:24:27, 2.09041E-01,   5,533, 4.72840E+02,NWG-1    , 4.80000E+01, 0.00000E+00, 0.00000E+00, 3.60000E+01, 0.00000E+00, 0.00000E+00, 8.40000E+01, 0.00000E+00, 0.00000E+00, 9.60000E+01, 0.00000E+00, 0.00000E+00,Cmd=129,HV=197,Cyk=2,MTime=0.8,Gain=5,Ch=5
 754,USER   ,20170714,10:24:27, 8.86794E-02,   4,533, 4.01176E+02,NWG-1    , 4.80000E+01, 0.00000E+00, 0.00000E+00, 3.60000E+01, 0.00000E+00, 0.00000E+00, 9.60000E+01, 0.00000E+00, 0.00000E+00, 1.08000E+02, 0.00000E+00, 0.00000E+00,Cmd=129,HV=197,Cyk=2,MTime=0.8,Gain=20,Ch=6
 755,USER   ,20170714,10:24:36, 1.18767E+00,   2,557, 4.47742E+01,NWG-1    , 5.00000E+01, 0.00000E+00, 0.00000E+00, 4.80000E+01, 0.00000E+00, 0.00000E+00, 5.20000E+01, 0.00000E+00, 0.00000E+00, 5.40000E+01, 0.00000E+00, 0.00000E+00,Cmd=130,HV=190,Cyk=2,MTime=0.8,Gain=1,Ch=3
 756,USER   ,20170714,10:24:36, 3.70065E-01,   0,557, 5.58045E+01,NWG-1    , 5.00000E+01, 0.00000E+00, 0.00000E+00, 4.80000E+01, 0.00000E+00, 0.00000E+00, 5.40000E+01, 0.00000E+00, 0.00000E+00, 5.60000E+01, 0.00000E+00, 0.00000E+00,Cmd=130,HV=190,Cyk=2,MTime=0.8,Gain=10,Ch=4
 757,USER   ,20170714,10:24:36, 1.69040E-01,   1,557, 6.37265E+01,NWG-1    , 5.00000E+01, 0.00000E+00, 0.00000E+00, 4.80000E+01, 0.00000E+00, 0.00000E+00, 5.60000E+01, 0.00000E+00, 0.00000E+00, 5.80000E+01, 0.00000E+00, 0.00000E+00,Cmd=130,HV=190,Cyk=2,MTime=0.8,Gain=10,Ch=5
 758,USER   ,20170714,10:24:36, 1.13640E-01,   1,557, 8.56823E+01,NWG-1    , 5.00000E+01, 0.00000E+00, 0.00000E+00, 4.80000E+01, 0.00000E+00, 0.00000E+00, 5.80000E+01, 0.00000E+00, 0.00000E+00, 6.00000E+01, 0.00000E+00, 0.00000E+00,Cmd=130,HV=190,Cyk=2,MTime=0.8,Gain=10,Ch=6
 759,USER   ,20170714,10:24:36, 7.65141E-02,   0,557, 1.00958E+02,NWG-1    , 5.00000E+01, 0.00000E+00, 0.00000E+00, 4.80000E+01, 0.00000E+00, 0.00000E+00, 6.00000E+01, 0.00000E+00, 0.00000E+00, 6.20000E+01, 0.00000E+00, 0.00000E+00,Cmd=130,HV=190,Cyk=2,MTime=0.8,Gain=20,Ch=7
 760,USER   ,20170714,10:24:36, 6.23593E-02,   0,557, 1.31650E+02,NWG-1    , 5.00000E+01, 0.00000E+00, 0.00000E+00, 4.80000E+01, 0.00000E+00, 0.00000E+00, 6.20000E+01, 0.00000E+00, 0.00000E+00, 6.40000E+01, 0.00000E+00, 0.00000E+00,Cmd=130,HV=190,Cyk=2,MTime=0.8,Gain=20,Ch=8
 761,USER   ,20170714,10:24:45, 8.53228E-01,   1,575, 6.43319E+01,NWG-1    , 5.00000E+01, 0.00000E+00, 0.00000E+00, 4.60000E+01, 0.00000E+00, 0.00000E+00, 5.40000E+01, 0.00000E+00, 0.00000E+00, 5.80000E+01, 0.00000E+00, 0.00000E+00,Cmd=131,HV=181,Cyk=2,MTime=0.8,Gain=1,Ch=3
 762,USER   ,20170714,10:24:45, 3.28984E-01,   0,575, 9.92191E+01,NWG-1    , 5.00000E+01, 0.00000E+00, 0.00000E+00, 4.60000E+01, 0.00000E+00, 0.00000E+00, 5.80000E+01, 0.00000E+00, 0.00000E+00, 6.20000E+01, 0.00000E+00, 0.00000E+00,Cmd=131,HV=181,Cyk=2,MTime=0.8,Gain=10,Ch=4
 763,USER   ,20170714,10:24:45, 1.79788E-01,   2,575, 1.35557E+02,NWG-1    , 5.00000E+01, 0.00000E+00, 0.00000E+00, 4.60000E+01, 0.00000E+00, 0.00000E+00, 6.20000E+01, 0.00000E+00, 0.00000E+00, 6.60000E+01, 0.00000E+00, 0.00000E+00,Cmd=131,HV=181,Cyk=2,MTime=0.8,Gain=10,Ch=5
 764,USER   ,20170714,10:24:45, 1.22571E-01,   4,575, 1.84832E+02,NWG-1    , 5.00000E+01, 0.00000E+00, 0.00000E+00, 4.60000E+01, 0.00000E+00, 0.00000E+00, 6.60000E+01, 0.00000E+00, 0.00000E+00, 7.00000E+01, 0.00000E+00, 0.00000E+00,Cmd=131,HV=181,Cyk=2,MTime=0.8,Gain=10,Ch=6
 765,USER   ,20170714,10:24:45, 8.37510E-02,   4,575, 2.21014E+02,NWG-1    , 5.00000E+01, 0.00000E+00, 0.00000E+00, 4.60000E+01, 0.00000E+00, 0.00000E+00, 7.00000E+01, 0.00000E+00, 0.00000E+00, 7.40000E+01, 0.00000E+00, 0.00000E+00,Cmd=131,HV=181,Cyk=2,MTime=0.8,Gain=10,Ch=7
 766,USER   ,20170714,10:24:45, 5.25830E-02,   3,575, 2.22021E+02,NWG-1    , 5.00000E+01, 0.00000E+00, 0.00000E+00, 4.60000E+01, 0.00000E+00, 0.00000E+00, 7.40000E+01, 0.00000E+00, 0.00000E+00, 7.80000E+01, 0.00000E+00, 0.00000E+00,Cmd=131,HV=181,Cyk=2,MTime=0.8,Gain=20,Ch=8
 767,USER   ,20170714,10:24:55, 7.71697E-01,   1,602, 8.72769E+01,NWG-1    , 5.00000E+01, 0.00000E+00, 0.00000E+00, 4.40000E+01, 0.00000E+00, 0.00000E+00, 5.60000E+01, 0.00000E+00, 0.00000E+00, 6.20000E+01, 0.00000E+00, 0.00000E+00,Cmd=132,HV=173,Cyk=2,MTime=0.8,Gain=1,Ch=3
 768,USER   ,20170714,10:24:55, 3.31353E-01,   2,602, 1.49901E+02,NWG-1    , 5.00000E+01, 0.00000E+00, 0.00000E+00, 4.40000E+01, 0.00000E+00, 0.00000E+00, 6.20000E+01, 0.00000E+00, 0.00000E+00, 6.80000E+01, 0.00000E+00, 0.00000E+00,Cmd=132,HV=173,Cyk=2,MTime=0.8,Gain=10,Ch=4
 769,USER   ,20170714,10:24:55, 2.00834E-01,   3,602, 2.27138E+02,NWG-1    , 5.00000E+01, 0.00000E+00, 0.00000E+00, 4.40000E+01, 0.00000E+00, 0.00000E+00, 6.80000E+01, 0.00000E+00, 0.00000E+00, 7.40000E+01, 0.00000E+00, 0.00000E+00,Cmd=132,HV=173,Cyk=2,MTime=0.8,Gain=10,Ch=5
 770,USER   ,20170714,10:24:55, 1.02841E-01,   2,602, 2.32622E+02,NWG-1    , 5.00000E+01, 0.00000E+00, 0.00000E+00, 4.40000E+01, 0.00000E+00, 0.00000E+00, 7.40000E+01, 0.00000E+00, 0.00000E+00, 8.00000E+01, 0.00000E+00, 0.00000E+00,Cmd=132,HV=173,Cyk=2,MTime=0.8,Gain=10,Ch=6
 771,USER   ,20170714,10:24:55, 6.59832E-02,   2,602, 2.61188E+02,NWG-1    , 5.00000E+01, 0.00000E+00, 0.00000E+00, 4.40000E+01, 0.00000E+00, 0.00000E+00, 8.00000E+01, 0.00000E+00, 0.00000E+00, 8.60000E+01, 0.00000E+00, 0.00000E+00,Cmd=132,HV=173,Cyk=2,MTime=0.8,Gain=20,Ch=7
 772,USER   ,20170714,10:24:55, 6.81474E-02,   2,602, 4.31608E+02,NWG-1    , 5.00000E+01, 0.00000E+00, 0.00000E+00, 4.40000E+01, 0.00000E+00, 0.00000E+00, 8.60000E+01, 0.00000E+00, 0.00000E+00, 9.20000E+01, 0.00000E+00, 0.00000E+00,Cmd=132,HV=173,Cyk=2,MTime=0.8,Gain=20,Ch=8
 773,USER   ,20170714,10:25:04, 7.60120E-01,   0,516, 1.14623E+02,NWG-1    , 5.00000E+01, 0.00000E+00, 0.00000E+00, 4.20000E+01, 0.00000E+00, 0.00000E+00, 5.80000E+01, 0.00000E+00, 0.00000E+00, 6.60000E+01, 0.00000E+00, 0.00000E+00,Cmd=133,HV=210,Cyk=2,MTime=0.8,Gain=10,Ch=3
 774,USER   ,20170714,10:25:04, 3.58062E-01,   4,516, 2.15978E+02,NWG-1    , 5.00000E+01, 0.00000E+00, 0.00000E+00, 4.20000E+01, 0.00000E+00, 0.00000E+00, 6.60000E+01, 0.00000E+00, 0.00000E+00, 7.40000E+01, 0.00000E+00, 0.00000E+00,Cmd=133,HV=210,Cyk=2,MTime=0.8,Gain=10,Ch=4
 775,USER   ,20170714,10:25:04, 1.51923E-01,   4,516, 2.29094E+02,NWG-1    , 5.00000E+01, 0.00000E+00, 0.00000E+00, 4.20000E+01, 0.00000E+00, 0.00000E+00, 7.40000E+01, 0.00000E+00, 0.00000E+00, 8.20000E+01, 0.00000E+00, 0.00000E+00,Cmd=133,HV=210,Cyk=2,MTime=0.8,Gain=10,Ch=5
 776,USER   ,20170714,10:25:04, 1.18063E-01,   4,516, 3.56071E+02,NWG-1    , 5.00000E+01, 0.00000E+00, 0.00000E+00, 4.20000E+01, 0.00000E+00, 0.00000E+00, 8.20000E+01, 0.00000E+00, 0.00000E+00, 9.00000E+01, 0.00000E+00, 0.00000E+00,Cmd=133,HV=210,Cyk=2,MTime=0.8,Gain=10,Ch=6
 777,USER   ,20170714,10:25:04, 7.25794E-02,   3,516, 3.83065E+02,NWG-1    , 5.00000E+01, 0.00000E+00, 0.00000E+00, 4.20000E+01, 0.00000E+00, 0.00000E+00, 9.00000E+01, 0.00000E+00, 0.00000E+00, 9.80000E+01, 0.00000E+00, 0.00000E+00,Cmd=133,HV=210,Cyk=2,MTime=0.8,Gain=20,Ch=7
 778,USER   ,20170714,10:25:04, 4.15081E-02,   4,516, 3.50519E+02,NWG-1    , 5.00000E+01, 0.00000E+00, 0.00000E+00, 4.20000E+01, 0.00000E+00, 0.00000E+00, 9.80000E+01, 0.00000E+00, 0.00000E+00, 1.06000E+02, 0.00000E+00, 0.00000E+00,Cmd=133,HV=210,Cyk=2,MTime=0.8,Gain=20,Ch=8
 779,USER   ,20170714,10:25:13, 7.70252E-01,   5,542, 1.45189E+02,NWG-1    , 5.00000E+01, 0.00000E+00, 0.00000E+00, 4.00000E+01, 0.00000E+00, 0.00000E+00, 6.00000E+01, 0.00000E+00, 0.00000E+00, 7.00000E+01, 0.00000E+00, 0.00000E+00,Cmd=134,HV=194,Cyk=2,MTime=0.8,Gain=1,Ch=3
 780,USER   ,20170714,10:25:13, 3.18694E-01,   7,542, 2.40289E+02,NWG-1    , 5.00000E+01, 0.00000E+00, 0.00000E+00, 4.00000E+01, 0.00000E+00, 0.00000E+00, 7.00000E+01, 0.00000E+00, 0.00000E+00, 8.00000E+01, 0.00000E+00, 0.00000E+00,Cmd=134,HV=194,Cyk=2,MTime=0.8,Gain=10,Ch=4
 781,USER   ,20170714,10:25:13, 1.67451E-01,   7,542, 3.15638E+02,NWG-1    , 5.00000E+01, 0.00000E+00, 0.00000E+00, 4.00000E+01, 0.00000E+00, 0.00000E+00, 8.00000E+01, 0.00000E+00, 0.00000E+00, 9.00000E+01, 0.00000E+00, 0.00000E+00,Cmd=134,HV=194,Cyk=2,MTime=0.8,Gain=10,Ch=5
 782,USER   ,20170714,10:25:13, 1.05573E-01,   7,542, 3.98000E+02,NWG-1    , 5.00000E+01, 0.00000E+00, 0.00000E+00, 4.00000E+01, 0.00000E+00, 0.00000E+00, 9.00000E+01, 0.00000E+00, 0.00000E+00, 1.00000E+02, 0.00000E+00, 0.00000E+00,Cmd=134,HV=194,Cyk=2,MTime=0.8,Gain=10,Ch=6
 783,USER   ,20170714,10:25:13, 4.06457E-02,   7,542, 2.68154E+02,NWG-1    , 5.00000E+01, 0.00000E+00, 0.00000E+00, 4.00000E+01, 0.00000E+00, 0.00000E+00, 1.00000E+02, 0.00000E+00, 0.00000E+00, 1.10000E+02, 0.00000E+00, 0.00000E+00,Cmd=134,HV=194,Cyk=2,MTime=0.8,Gain=20,Ch=7
 784,USER   ,20170714,10:25:22, 7.72982E-01,   7,559, 1.74844E+02,NWG-1    , 5.00000E+01, 0.00000E+00, 0.00000E+00, 3.80000E+01, 0.00000E+00, 0.00000E+00, 6.20000E+01, 0.00000E+00, 0.00000E+00, 7.40000E+01, 0.00000E+00, 0.00000E+00,Cmd=135,HV=187,Cyk=2,MTime=0.8,Gain=1,Ch=3
 785,USER   ,20170714,10:25:22, 2.76745E-01,   7,559, 2.50393E+02,NWG-1    , 5.00000E+01, 0.00000E+00, 0.00000E+00, 3.80000E+01, 0.00000E+00, 0.00000E+00, 7.40000E+01, 0.00000E+00, 0.00000E+00, 8.60000E+01, 0.00000E+00, 0.00000E+00,Cmd=135,HV=187,Cyk=2,MTime=0.8,Gain=10,Ch=4
 786,USER   ,20170714,10:25:22, 1.77691E-01,   8,559, 4.01927E+02,NWG-1    , 5.00000E+01, 0.00000E+00, 0.00000E+00, 3.80000E+01, 0.00000E+00, 0.00000E+00, 8.60000E+01, 0.00000E+00, 0.00000E+00, 9.80000E+01, 0.00000E+00, 0.00000E+00,Cmd=135,HV=187,Cyk=2,MTime=0.8,Gain=10,Ch=5
 787,USER   ,20170714,10:25:22, 6.88451E-02,   8,559, 3.11448E+02,NWG-1    , 5.00000E+01, 0.00000E+00, 0.00000E+00, 3.80000E+01, 0.00000E+00, 0.00000E+00, 9.80000E+01, 0.00000E+00, 0.00000E+00, 1.10000E+02, 0.00000E+00, 0.00000E+00,Cmd=135,HV=187,Cyk=2,MTime=0.8,Gain=20,Ch=6
 788,USER   ,20170714,10:25:31, 1.08532E+00,   1,584, 4.09155E+01,NWG-1    , 5.20000E+01, 0.00000E+00, 0.00000E+00, 5.00000E+01, 0.00000E+00, 0.00000E+00, 5.40000E+01, 0.00000E+00, 0.00000E+00, 5.60000E+01, 0.00000E+00, 0.00000E+00,Cmd=136,HV=174,Cyk=2,MTime=0.8,Gain=1,Ch=3
 789,USER   ,20170714,10:25:31, 3.16166E-01,   0,584, 4.76767E+01,NWG-1    , 5.20000E+01, 0.00000E+00, 0.00000E+00, 5.00000E+01, 0.00000E+00, 0.00000E+00, 5.60000E+01, 0.00000E+00, 0.00000E+00, 5.80000E+01, 0.00000E+00, 0.00000E+00,Cmd=136,HV=174,Cyk=2,MTime=0.8,Gain=10,Ch=4
 790,USER   ,20170714,10:25:31, 1.78046E-01,   1,584, 6.71217E+01,NWG-1    , 5.20000E+01, 0.00000E+00, 0.00000E+00, 5.00000E+01, 0.00000E+00, 0.00000E+00, 5.80000E+01, 0.00000E+00, 0.00000E+00, 6.00000E+01, 0.00000E+00, 0.00000E+00,Cmd=136,HV=174,Cyk=2,MTime=0.8,Gain=10,Ch=5
 791,USER   ,20170714,10:25:31, 1.09465E-01,   1,584, 8.25346E+01,NWG-1    , 5.20000E+01, 0.00000E+00, 0.00000E+00, 5.00000E+01, 0.00000E+00, 0.00000E+00, 6.00000E+01, 0.00000E+00, 0.00000E+00, 6.20000E+01, 0.00000E+00, 0.00000E+00,Cmd=136,HV=174,Cyk=2,MTime=0.8,Gain=10,Ch=6
 792,USER   ,20170714,10:25:31, 8.43514E-02,   0,584, 1.11299E+02,NWG-1    , 5.20000E+01, 0.00000E+00, 0.00000E+00, 5.00000E+01, 0.00000E+00, 0.00000E+00, 6.20000E+01, 0.00000E+00, 0.00000E+00, 6.40000E+01, 0.00000E+00, 0.00000E+00,Cmd=136,HV=174,Cyk=2,MTime=0.8,Gain=20,Ch=7
 793,USER   ,20170714,10:25:31, 4.68724E-02,   2,584, 9.89548E+01,NWG-1    , 5.20000E+01, 0.00000E+00, 0.00000E+00, 5.00000E+01, 0.00000E+00, 0.00000E+00, 6.40000E+01, 0.00000E+00, 0.00000E+00, 6.60000E+01, 0.00000E+00, 0.00000E+00,Cmd=136,HV=174,Cyk=2,MTime=0.8,Gain=20,Ch=8
 794,USER   ,20170714,10:25:40, 7.77386E-01,   0,620, 5.86135E+01,NWG-1    , 5.20000E+01, 0.00000E+00, 0.00000E+00, 4.80000E+01, 0.00000E+00, 0.00000E+00, 5.60000E+01, 0.00000E+00, 0.00000E+00, 6.00000E+01, 0.00000E+00, 0.00000E+00,Cmd=137,HV=170,Cyk=2,MTime=0.8,Gain=1,Ch=3
 795,USER   ,20170714,10:25:40, 3.34892E-01,   1,620, 1.01001E+02,NWG-1    , 5.20000E+01, 0.00000E+00, 0.00000E+00, 4.80000E+01, 0.00000E+00, 0.00000E+00, 6.00000E+01, 0.00000E+00, 0.00000E+00, 6.40000E+01, 0.00000E+00, 0.00000E+00,Cmd=137,HV=170,Cyk=2,MTime=0.8,Gain=10,Ch=4
 796,USER   ,20170714,10:25:40, 1.64766E-01,   2,620, 1.24231E+02,NWG-1    , 5.20000E+01, 0.00000E+00, 0.00000E+00, 4.80000E+01, 0.00000E+00, 0.00000E+00, 6.40000E+01, 0.00000E+00, 0.00000E+00, 6.80000E+01, 0.00000E+00, 0.00000E+00,Cmd=137,HV=170,Cyk=2,MTime=0.8,Gain=10,Ch=5
 797,USER   ,20170714,10:25:40, 1.12555E-01,   2,620, 1.69729E+02,NWG-1    , 5.20000E+01, 0.00000E+00, 0.00000E+00, 4.80000E+01, 0.00000E+00, 0.00000E+00, 6.80000E+01, 0.00000E+00, 0.00000E+00, 7.20000E+01, 0.00000E+00, 0.00000E+00,Cmd=137,HV=170,Cyk=2,MTime=0.8,Gain=10,Ch=6
 798,USER   ,20170714,10:25:40, 7.73570E-02,   3,620, 2.04140E+02,NWG-1    , 5.20000E+01, 0.00000E+00, 0.00000E+00, 4.80000E+01, 0.00000E+00, 0.00000E+00, 7.20000E+01, 0.00000E+00, 0.00000E+00, 7.60000E+01, 0.00000E+00, 0.00000E+00,Cmd=137,HV=170,Cyk=2,MTime=0.8,Gain=20,Ch=7
 799,USER   ,20170714,10:25:40, 4.44822E-02,   3,620, 1.87817E+02,NWG-1    , 5.20000E+01, 0.00000E+00, 0.00000E+00, 4.80000E+01, 0.00000E+00, 0.00000E+00, 7.60000E+01, 0.00000E+00, 0.00000E+00, 8.00000E+01, 0.00000E+00, 0.00000E+00,Cmd=137,HV=170,Cyk=2,MTime=0.8,Gain=20,Ch=8
 800,USER   ,20170714,10:25:50, 8.18046E-01,   0,646, 9.25188E+01,NWG-1    , 5.20000E+01, 0.00000E+00, 0.00000E+00, 4.60000E+01, 0.00000E+00, 0.00000E+00, 5.80000E+01, 0.00000E+00, 0.00000E+00, 6.40000E+01, 0.00000E+00, 0.00000E+00,Cmd=138,HV=158,Cyk=2,MTime=0.8,Gain=1,Ch=3
 801,USER   ,20170714,10:25:50, 3.32082E-01,   0,646, 1.50230E+02,NWG-1    , 5.20000E+01, 0.00000E+00, 0.00000E+00, 4.60000E+01, 0.00000E+00, 0.00000E+00, 6.40000E+01, 0.00000E+00, 0.00000E+00, 7.00000E+01, 0.00000E+00, 0.00000E+00,Cmd=138,HV=158,Cyk=2,MTime=0.8,Gain=10,Ch=4
 802,USER   ,20170714,10:25:50, 1.84292E-01,   0,646, 2.08430E+02,NWG-1    , 5.20000E+01, 0.00000E+00, 0.00000E+00, 4.60000E+01, 0.00000E+00, 0.00000E+00, 7.00000E+01, 0.00000E+00, 0.00000E+00, 7.60000E+01, 0.00000E+00, 0.00000E+00,Cmd=138,HV=158,Cyk=2,MTime=0.8,Gain=10,Ch=5
 803,USER   ,20170714,10:25:50, 8.89236E-02,   0,646, 2.01141E+02,NWG-1    , 5.20000E+01, 0.00000E+00, 0.00000E+00, 4.60000E+01, 0.00000E+00, 0.00000E+00, 7.60000E+01, 0.00000E+00, 0.00000E+00, 8.20000E+01, 0.00000E+00, 0.00000E+00,Cmd=138,HV=158,Cyk=2,MTime=0.8,Gain=10,Ch=6
 804,USER   ,20170714,10:25:50, 7.43179E-02,   2,646, 2.94181E+02,NWG-1    , 5.20000E+01, 0.00000E+00, 0.00000E+00, 4.60000E+01, 0.00000E+00, 0.00000E+00, 8.20000E+01, 0.00000E+00, 0.00000E+00, 8.80000E+01, 0.00000E+00, 0.00000E+00,Cmd=138,HV=158,Cyk=2,MTime=0.8,Gain=10,Ch=7
 805,USER   ,20170714,10:25:50, 6.81871E-02,   2,646, 4.31860E+02,NWG-1    , 5.20000E+01, 0.00000E+00, 0.00000E+00, 4.60000E+01, 0.00000E+00, 0.00000E+00, 8.80000E+01, 0.00000E+00, 0.00000E+00, 9.40000E+01, 0.00000E+00, 0.00000E+00,Cmd=138,HV=158,Cyk=2,MTime=0.8,Gain=20,Ch=8
 806,USER   ,20170714,10:25:59, 8.24510E-01,   1,693, 1.24333E+02,NWG-1    , 5.20000E+01, 0.00000E+00, 0.00000E+00, 4.40000E+01, 0.00000E+00, 0.00000E+00, 6.00000E+01, 0.00000E+00, 0.00000E+00, 6.80000E+01, 0.00000E+00, 0.00000E+00,Cmd=139,HV=152,Cyk=2,MTime=0.8,Gain=1,Ch=3
 807,USER   ,20170714,10:25:59, 3.75789E-01,   2,693, 2.26671E+02,NWG-1    , 5.20000E+01, 0.00000E+00, 0.00000E+00, 4.40000E+01, 0.00000E+00, 0.00000E+00, 6.80000E+01, 0.00000E+00, 0.00000E+00, 7.60000E+01, 0.00000E+00, 0.00000E+00,Cmd=139,HV=152,Cyk=2,MTime=0.8,Gain=10,Ch=4
 808,USER   ,20170714,10:25:59, 1.52556E-01,   3,693, 2.30049E+02,NWG-1    , 5.20000E+01, 0.00000E+00, 0.00000E+00, 4.40000E+01, 0.00000E+00, 0.00000E+00, 7.60000E+01, 0.00000E+00, 0.00000E+00, 8.40000E+01, 0.00000E+00, 0.00000E+00,Cmd=139,HV=152,Cyk=2,MTime=0.8,Gain=5,Ch=5
 809,USER   ,20170714,10:25:59, 1.35616E-01,   3,693, 4.09008E+02,NWG-1    , 5.20000E+01, 0.00000E+00, 0.00000E+00, 4.40000E+01, 0.00000E+00, 0.00000E+00, 8.40000E+01, 0.00000E+00, 0.00000E+00, 9.20000E+01, 0.00000E+00, 0.00000E+00,Cmd=139,HV=152,Cyk=2,MTime=0.8,Gain=10,Ch=6
 810,USER   ,20170714,10:25:59, 7.07727E-02,   3,693, 3.73530E+02,NWG-1    , 5.20000E+01, 0.00000E+00, 0.00000E+00, 4.40000E+01, 0.00000E+00, 0.00000E+00, 9.20000E+01, 0.00000E+00, 0.00000E+00, 1.00000E+02, 0.00000E+00, 0.00000E+00,Cmd=139,HV=152,Cyk=2,MTime=0.8,Gain=10,Ch=7
 811,USER   ,20170714,10:25:59, 3.38909E-02,   3,693, 2.86195E+02,NWG-1    , 5.20000E+01, 0.00000E+00, 0.00000E+00, 4.40000E+01, 0.00000E+00, 0.00000E+00, 1.00000E+02, 0.00000E+00, 0.00000E+00, 1.08000E+02, 0.00000E+00, 0.00000E+00,Cmd=139,HV=152,Cyk=2,MTime=0.8,Gain=20,Ch=8
 812,USER   ,20170714,10:26:08, 8.85258E-01,   1,558, 1.66867E+02,NWG-1    , 5.20000E+01, 0.00000E+00, 0.00000E+00, 4.20000E+01, 0.00000E+00, 0.00000E+00, 6.20000E+01, 0.00000E+00, 0.00000E+00, 7.20000E+01, 0.00000E+00, 0.00000E+00,Cmd=140,HV=190,Cyk=2,MTime=0.8,Gain=1,Ch=3
 813,USER   ,20170714,10:26:08, 3.36034E-01,   1,558, 2.53364E+02,NWG-1    , 5.20000E+01, 0.00000E+00, 0.00000E+00, 4.20000E+01, 0.00000E+00, 0.00000E+00, 7.20000E+01, 0.00000E+00, 0.00000E+00, 8.20000E+01, 0.00000E+00, 0.00000E+00,Cmd=140,HV=190,Cyk=2,MTime=0.8,Gain=10,Ch=4
 814,USER   ,20170714,10:26:08, 2.08438E-01,   2,558, 3.92896E+02,NWG-1    , 5.20000E+01, 0.00000E+00, 0.00000E+00, 4.20000E+01, 0.00000E+00, 0.00000E+00, 8.20000E+01, 0.00000E+00, 0.00000E+00, 9.20000E+01, 0.00000E+00, 0.00000E+00,Cmd=140,HV=190,Cyk=2,MTime=0.8,Gain=10,Ch=5
 815,USER   ,20170714,10:26:08, 1.04109E-01,  10,558, 3.92483E+02,NWG-1    , 5.20000E+01, 0.00000E+00, 0.00000E+00, 4.20000E+01, 0.00000E+00, 0.00000E+00, 9.20000E+01, 0.00000E+00, 0.00000E+00, 1.02000E+02, 0.00000E+00, 0.00000E+00,Cmd=140,HV=190,Cyk=2,MTime=0.8,Gain=10,Ch=6
 816,USER   ,20170714,10:26:16, 9.53889E-01,   1,597, 2.15765E+02,NWG-1    , 5.20000E+01, 0.00000E+00, 0.00000E+00, 4.00000E+01, 0.00000E+00, 0.00000E+00, 6.40000E+01, 0.00000E+00, 0.00000E+00, 7.60000E+01, 0.00000E+00, 0.00000E+00,Cmd=141,HV=174,Cyk=2,MTime=0.8,Gain=1,Ch=3
 817,USER   ,20170714,10:26:16, 3.25665E-01,   0,597, 2.94655E+02,NWG-1    , 5.20000E+01, 0.00000E+00, 0.00000E+00, 4.00000E+01, 0.00000E+00, 0.00000E+00, 7.60000E+01, 0.00000E+00, 0.00000E+00, 8.80000E+01, 0.00000E+00, 0.00000E+00,Cmd=141,HV=174,Cyk=2,MTime=0.8,Gain=10,Ch=4
 818,USER   ,20170714,10:26:16, 2.08691E-01,   0,597, 4.72048E+02,NWG-1    , 5.20000E+01, 0.00000E+00, 0.00000E+00, 4.00000E+01, 0.00000E+00, 0.00000E+00, 8.80000E+01, 0.00000E+00, 0.00000E+00, 1.00000E+02, 0.00000E+00, 0.00000E+00,Cmd=141,HV=174,Cyk=2,MTime=0.8,Gain=10,Ch=5
 819,USER   ,20170714,10:26:25, 1.03454E+00,   0,622, 3.90011E+01,NWG-1    , 5.40000E+01, 0.00000E+00, 0.00000E+00, 5.20000E+01, 0.00000E+00, 0.00000E+00, 5.60000E+01, 0.00000E+00, 0.00000E+00, 5.80000E+01, 0.00000E+00, 0.00000E+00,Cmd=142,HV=165,Cyk=2,MTime=0.8,Gain=1,Ch=3
 820,USER   ,20170714,10:26:25, 3.70879E-01,   0,622, 5.59272E+01,NWG-1    , 5.40000E+01, 0.00000E+00, 0.00000E+00, 5.20000E+01, 0.00000E+00, 0.00000E+00, 5.80000E+01, 0.00000E+00, 0.00000E+00, 6.00000E+01, 0.00000E+00, 0.00000E+00,Cmd=142,HV=165,Cyk=2,MTime=0.8,Gain=10,Ch=4
 821,USER   ,20170714,10:26:25, 1.90427E-01,   2,622, 7.17894E+01,NWG-1    , 5.40000E+01, 0.00000E+00, 0.00000E+00, 5.20000E+01, 0.00000E+00, 0.00000E+00, 6.00000E+01, 0.00000E+00, 0.00000E+00, 6.20000E+01, 0.00000E+00, 0.00000E+00,Cmd=142,HV=165,Cyk=2,MTime=0.8,Gain=10,Ch=5
 822,USER   ,20170714,10:26:25, 1.36011E-01,   0,622, 1.02550E+02,NWG-1    , 5.40000E+01, 0.00000E+00, 0.00000E+00, 5.20000E+01, 0.00000E+00, 0.00000E+00, 6.20000E+01, 0.00000E+00, 0.00000E+00, 6.40000E+01, 0.00000E+00, 0.00000E+00,Cmd=142,HV=165,Cyk=2,MTime=0.8,Gain=10,Ch=6
 823,USER   ,20170714,10:26:25, 7.14764E-02,   1,622, 9.43109E+01,NWG-1    , 5.40000E+01, 0.00000E+00, 0.00000E+00, 5.20000E+01, 0.00000E+00, 0.00000E+00, 6.40000E+01, 0.00000E+00, 0.00000E+00, 6.60000E+01, 0.00000E+00, 0.00000E+00,Cmd=142,HV=165,Cyk=2,MTime=0.8,Gain=20,Ch=7
 824,USER   ,20170714,10:26:25, 5.92112E-02,   1,622, 1.25004E+02,NWG-1    , 5.40000E+01, 0.00000E+00, 0.00000E+00, 5.20000E+01, 0.00000E+00, 0.00000E+00, 6.60000E+01, 0.00000E+00, 0.00000E+00, 6.80000E+01, 0.00000E+00, 0.00000E+00,Cmd=142,HV=165,Cyk=2,MTime=0.8,Gain=20,Ch=8
 825,USER   ,20170714,10:26:35, 8.49169E-01,   0,555, 6.40258E+01,NWG-1    , 5.40000E+01, 0.00000E+00, 0.00000E+00, 5.00000E+01, 0.00000E+00, 0.00000E+00, 5.80000E+01, 0.00000E+00, 0.00000E+00, 6.20000E+01, 0.00000E+00, 0.00000E+00,Cmd=143,HV=187,Cyk=2,MTime=0.8,Gain=1,Ch=3
 826,USER   ,20170714,10:26:35, 3.40569E-01,   0,555, 1.02713E+02,NWG-1    , 5.40000E+01, 0.00000E+00, 0.00000E+00, 5.00000E+01, 0.00000E+00, 0.00000E+00, 6.20000E+01, 0.00000E+00, 0.00000E+00, 6.60000E+01, 0.00000E+00, 0.00000E+00,Cmd=143,HV=187,Cyk=2,MTime=0.8,Gain=10,Ch=4
 827,USER   ,20170714,10:26:35, 1.84911E-01,   1,555, 1.39420E+02,NWG-1    , 5.40000E+01, 0.00000E+00, 0.00000E+00, 5.00000E+01, 0.00000E+00, 0.00000E+00, 6.60000E+01, 0.00000E+00, 0.00000E+00, 7.00000E+01, 0.00000E+00, 0.00000E+00,Cmd=143,HV=187,Cyk=2,MTime=0.8,Gain=10,Ch=5
 828,USER   ,20170714,10:26:35, 1.06990E-01,   2,555, 1.61337E+02,NWG-1    , 5.40000E+01, 0.00000E+00, 0.00000E+00, 5.00000E+01, 0.00000E+00, 0.00000E+00, 7.00000E+01, 0.00000E+00, 0.00000E+00, 7.40000E+01, 0.00000E+00, 0.00000E+00,Cmd=143,HV=187,Cyk=2,MTime=0.8,Gain=10,Ch=6
 829,USER   ,20170714,10:26:35, 6.14485E-02,   3,555, 1.62159E+02,NWG-1    , 5.40000E+01, 0.00000E+00, 0.00000E+00, 5.00000E+01, 0.00000E+00, 0.00000E+00, 7.40000E+01, 0.00000E+00, 0.00000E+00, 7.80000E+01, 0.00000E+00, 0.00000E+00,Cmd=143,HV=187,Cyk=2,MTime=0.8,Gain=20,Ch=7
 830,USER   ,20170714,10:26:35, 3.60588E-02,   3,555, 1.52251E+02,NWG-1    , 5.40000E+01, 0.00000E+00, 0.00000E+00, 5.00000E+01, 0.00000E+00, 0.00000E+00, 7.80000E+01, 0.00000E+00, 0.00000E+00, 8.20000E+01, 0.00000E+00, 0.00000E+00,Cmd=143,HV=187,Cyk=2,MTime=0.8,Gain=20,Ch=8
 831,USER   ,20170714,10:26:44, 8.15949E-01,   1,590, 9.22817E+01,NWG-1    , 5.40000E+01, 0.00000E+00, 0.00000E+00, 4.80000E+01, 0.00000E+00, 0.00000E+00, 6.00000E+01, 0.00000E+00, 0.00000E+00, 6.60000E+01, 0.00000E+00, 0.00000E+00,Cmd=144,HV=181,Cyk=2,MTime=0.8,Gain=1,Ch=3
 832,USER   ,20170714,10:26:44, 3.24295E-01,   1,590, 1.46708E+02,NWG-1    , 5.40000E+01, 0.00000E+00, 0.00000E+00, 4.80000E+01, 0.00000E+00, 0.00000E+00, 6.60000E+01, 0.00000E+00, 0.00000E+00, 7.20000E+01, 0.00000E+00, 0.00000E+00,Cmd=144,HV=181,Cyk=2,MTime=0.8,Gain=10,Ch=4
 833,USER   ,20170714,10:26:44, 1.62927E-01,   3,590, 1.84267E+02,NWG-1    , 5.40000E+01, 0.00000E+00, 0.00000E+00, 4.80000E+01, 0.00000E+00, 0.00000E+00, 7.20000E+01, 0.00000E+00, 0.00000E+00, 7.80000E+01, 0.00000E+00, 0.00000E+00,Cmd=144,HV=181,Cyk=2,MTime=0.8,Gain=10,Ch=5
 834,USER   ,20170714,10:26:44, 7.66923E-02,   4,590, 1.73474E+02,NWG-1    , 5.40000E+01, 0.00000E+00, 0.00000E+00, 4.80000E+01, 0.00000E+00, 0.00000E+00, 7.80000E+01, 0.00000E+00, 0.00000E+00, 8.40000E+01, 0.00000E+00, 0.00000E+00,Cmd=144,HV=181,Cyk=2,MTime=0.8,Gain=10,Ch=6
 835,USER   ,20170714,10:26:44, 7.67225E-02,   4,590, 3.03699E+02,NWG-1    , 5.40000E+01, 0.00000E+00, 0.00000E+00, 4.80000E+01, 0.00000E+00, 0.00000E+00, 8.40000E+01, 0.00000E+00, 0.00000E+00, 9.00000E+01, 0.00000E+00, 0.00000E+00,Cmd=144,HV=181,Cyk=2,MTime=0.8,Gain=20,Ch=7
 836,USER   ,20170714,10:26:44, 4.82418E-02,   5,590, 3.05537E+02,NWG-1    , 5.40000E+01, 0.00000E+00, 0.00000E+00, 4.80000E+01, 0.00000E+00, 0.00000E+00, 9.00000E+01, 0.00000E+00, 0.00000E+00, 9.60000E+01, 0.00000E+00, 0.00000E+00,Cmd=144,HV=181,Cyk=2,MTime=0.8,Gain=20,Ch=8
 837,USER   ,20170714,10:26:53, 8.35791E-01,   0,614, 1.26034E+02,NWG-1    , 5.40000E+01, 0.00000E+00, 0.00000E+00, 4.60000E+01, 0.00000E+00, 0.00000E+00, 6.20000E+01, 0.00000E+00, 0.00000E+00, 7.00000E+01, 0.00000E+00, 0.00000E+00,Cmd=145,HV=170,Cyk=2,MTime=0.8,Gain=1,Ch=3
 838,USER   ,20170714,10:26:53, 3.09880E-01,   0,614, 1.86915E+02,NWG-1    , 5.40000E+01, 0.00000E+00, 0.00000E+00, 4.60000E+01, 0.00000E+00, 0.00000E+00, 7.00000E+01, 0.00000E+00, 0.00000E+00, 7.80000E+01, 0.00000E+00, 0.00000E+00,Cmd=145,HV=170,Cyk=2,MTime=0.8,Gain=10,Ch=4
 839,USER   ,20170714,10:26:53, 1.37668E-01,   2,614, 2.07599E+02,NWG-1    , 5.40000E+01, 0.00000E+00, 0.00000E+00, 4.60000E+01, 0.00000E+00, 0.00000E+00, 7.80000E+01, 0.00000E+00, 0.00000E+00, 8.60000E+01, 0.00000E+00, 0.00000E+00,Cmd=145,HV=170,Cyk=2,MTime=0.8,Gain=10,Ch=5
 840,USER   ,20170714,10:26:53, 1.22107E-01,   3,614, 3.68266E+02,NWG-1    , 5.40000E+01, 0.00000E+00, 0.00000E+00, 4.60000E+01, 0.00000E+00, 0.00000E+00, 8.60000E+01, 0.00000E+00, 0.00000E+00, 9.40000E+01, 0.00000E+00, 0.00000E+00,Cmd=145,HV=170,Cyk=2,MTime=0.8,Gain=10,Ch=6
 841,USER   ,20170714,10:26:53, 5.66892E-02,   4,614, 2.99198E+02,NWG-1    , 5.40000E+01, 0.00000E+00, 0.00000E+00, 4.60000E+01, 0.00000E+00, 0.00000E+00, 9.40000E+01, 0.00000E+00, 0.00000E+00, 1.02000E+02, 0.00000E+00, 0.00000E+00,Cmd=145,HV=170,Cyk=2,MTime=0.8,Gain=20,Ch=7
 842,USER   ,20170714,10:26:53, 2.40149E-02,   5,614, 2.02796E+02,NWG-1    , 5.40000E+01, 0.00000E+00, 0.00000E+00, 4.60000E+01, 0.00000E+00, 0.00000E+00, 1.02000E+02, 0.00000E+00, 0.00000E+00, 1.10000E+02, 0.00000E+00, 0.00000E+00,Cmd=145,HV=170,Cyk=2,MTime=0.8,Gain=50,Ch=8
 843,USER   ,20170714,10:27:02, 8.35510E-01,   0,647, 1.57490E+02,NWG-1    , 5.40000E+01, 0.00000E+00, 0.00000E+00, 4.40000E+01, 0.00000E+00, 0.00000E+00, 6.40000E+01, 0.00000E+00, 0.00000E+00, 7.40000E+01, 0.00000E+00, 0.00000E+00,Cmd=146,HV=162,Cyk=2,MTime=0.8,Gain=1,Ch=3
 844,USER   ,20170714,10:27:02, 2.69802E-01,   0,647, 2.03426E+02,NWG-1    , 5.40000E+01, 0.00000E+00, 0.00000E+00, 4.40000E+01, 0.00000E+00, 0.00000E+00, 7.40000E+01, 0.00000E+00, 0.00000E+00, 8.40000E+01, 0.00000E+00, 0.00000E+00,Cmd=146,HV=162,Cyk=2,MTime=0.8,Gain=5,Ch=4
 845,USER   ,20170714,10:27:02, 1.97622E-01,   2,647, 3.72509E+02,NWG-1    , 5.40000E+01, 0.00000E+00, 0.00000E+00, 4.40000E+01, 0.00000E+00, 0.00000E+00, 8.40000E+01, 0.00000E+00, 0.00000E+00, 9.40000E+01, 0.00000E+00, 0.00000E+00,Cmd=146,HV=162,Cyk=2,MTime=0.8,Gain=5,Ch=5
 846,USER   ,20170714,10:27:02, 8.19384E-02,   1,647, 3.08900E+02,NWG-1    , 5.40000E+01, 0.00000E+00, 0.00000E+00, 4.40000E+01, 0.00000E+00, 0.00000E+00, 9.40000E+01, 0.00000E+00, 0.00000E+00, 1.04000E+02, 0.00000E+00, 0.00000E+00,Cmd=146,HV=162,Cyk=2,MTime=0.8,Gain=10,Ch=6
 847,USER   ,20170714,10:27:11, 8.72220E-01,   1,540, 1.97292E+02,NWG-1    , 5.40000E+01, 0.00000E+00, 0.00000E+00, 4.20000E+01, 0.00000E+00, 0.00000E+00, 6.60000E+01, 0.00000E+00, 0.00000E+00, 7.80000E+01, 0.00000E+00, 0.00000E+00,Cmd=147,HV=202,Cyk=2,MTime=0.8,Gain=1,Ch=3
 848,USER   ,20170714,10:27:11, 3.00871E-01,   3,540, 2.72222E+02,NWG-1    , 5.40000E+01, 0.00000E+00, 0.00000E+00, 4.20000E+01, 0.00000E+00, 0.00000E+00, 7.80000E+01, 0.00000E+00, 0.00000E+00, 9.00000E+01, 0.00000E+00, 0.00000E+00,Cmd=147,HV=202,Cyk=2,MTime=0.8,Gain=10,Ch=4
 849,USER   ,20170714,10:27:11, 1.65374E-01,   4,540, 3.74068E+02,NWG-1    , 5.40000E+01, 0.00000E+00, 0.00000E+00, 4.20000E+01, 0.00000E+00, 0.00000E+00, 9.00000E+01, 0.00000E+00, 0.00000E+00, 1.02000E+02, 0.00000E+00, 0.00000E+00,Cmd=147,HV=202,Cyk=2,MTime=0.8,Gain=10,Ch=5
 850,USER   ,20170714,10:27:20, 1.22098E+00,   1,593, 4.60299E+01,NWG-1    , 5.60000E+01, 0.00000E+00, 0.00000E+00, 5.40000E+01, 0.00000E+00, 0.00000E+00, 5.80000E+01, 0.00000E+00, 0.00000E+00, 6.00000E+01, 0.00000E+00, 0.00000E+00,Cmd=148,HV=174,Cyk=2,MTime=0.8,Gain=1,Ch=3
 851,USER   ,20170714,10:27:20, 3.70705E-01,   0,593, 5.59010E+01,NWG-1    , 5.60000E+01, 0.00000E+00, 0.00000E+00, 5.40000E+01, 0.00000E+00, 0.00000E+00, 6.00000E+01, 0.00000E+00, 0.00000E+00, 6.20000E+01, 0.00000E+00, 0.00000E+00,Cmd=148,HV=174,Cyk=2,MTime=0.8,Gain=10,Ch=4
 852,USER   ,20170714,10:27:20, 2.21971E-01,   1,593, 8.36813E+01,NWG-1    , 5.60000E+01, 0.00000E+00, 0.00000E+00, 5.40000E+01, 0.00000E+00, 0.00000E+00, 6.20000E+01, 0.00000E+00, 0.00000E+00, 6.40000E+01, 0.00000E+00, 0.00000E+00,Cmd=148,HV=174,Cyk=2,MTime=0.8,Gain=10,Ch=5
 853,USER   ,20170714,10:27:20, 1.03961E-01,   0,593, 7.83848E+01,NWG-1    , 5.60000E+01, 0.00000E+00, 0.00000E+00, 5.40000E+01, 0.00000E+00, 0.00000E+00, 6.40000E+01, 0.00000E+00, 0.00000E+00, 6.60000E+01, 0.00000E+00, 0.00000E+00,Cmd=148,HV=174,Cyk=2,MTime=0.8,Gain=10,Ch=6
 854,USER   ,20170714,10:27:20, 8.04857E-02,   1,593, 1.06198E+02,NWG-1    , 5.60000E+01, 0.00000E+00, 0.00000E+00, 5.40000E+01, 0.00000E+00, 0.00000E+00, 6.60000E+01, 0.00000E+00, 0.00000E+00, 6.80000E+01, 0.00000E+00, 0.00000E+00,Cmd=148,HV=174,Cyk=2,MTime=0.8,Gain=20,Ch=7
 855,USER   ,20170714,10:27:20, 6.29336E-02,   0,593, 1.32862E+02,NWG-1    , 5.60000E+01, 0.00000E+00, 0.00000E+00, 5.40000E+01, 0.00000E+00, 0.00000E+00, 6.80000E+01, 0.00000E+00, 0.00000E+00, 7.00000E+01, 0.00000E+00, 0.00000E+00,Cmd=148,HV=174,Cyk=2,MTime=0.8,Gain=20,Ch=8
 856,USER   ,20170714,10:27:29, 9.18066E-01,   0,628, 6.92206E+01,NWG-1    , 5.60000E+01, 0.00000E+00, 0.00000E+00, 5.20000E+01, 0.00000E+00, 0.00000E+00, 6.00000E+01, 0.00000E+00, 0.00000E+00, 6.40000E+01, 0.00000E+00, 0.00000E+00,Cmd=149,HV=168,Cyk=2,MTime=0.8,Gain=1,Ch=3
 857,USER   ,20170714,10:27:29, 3.14050E-01,   1,628, 9.47154E+01,NWG-1    , 5.60000E+01, 0.00000E+00, 0.00000E+00, 5.20000E+01, 0.00000E+00, 0.00000E+00, 6.40000E+01, 0.00000E+00, 0.00000E+00, 6.80000E+01, 0.00000E+00, 0.00000E+00,Cmd=149,HV=168,Cyk=2,MTime=0.8,Gain=10,Ch=4
 858,USER   ,20170714,10:27:29, 1.77920E-01,   0,628, 1.34148E+02,NWG-1    , 5.60000E+01, 0.00000E+00, 0.00000E+00, 5.20000E+01, 0.00000E+00, 0.00000E+00, 6.80000E+01, 0.00000E+00, 0.00000E+00, 7.20000E+01, 0.00000E+00, 0.00000E+00,Cmd=149,HV=168,Cyk=2,MTime=0.8,Gain=10,Ch=5
 859,USER   ,20170714,10:27:29, 1.03483E-01,   2,628, 1.56048E+02,NWG-1    , 5.60000E+01, 0.00000E+00, 0.00000E+00, 5.20000E+01, 0.00000E+00, 0.00000E+00, 7.20000E+01, 0.00000E+00, 0.00000E+00, 7.60000E+01, 0.00000E+00, 0.00000E+00,Cmd=149,HV=168,Cyk=2,MTime=0.8,Gain=10,Ch=6
 860,USER   ,20170714,10:27:29, 5.58123E-02,   0,628, 1.47285E+02,NWG-1    , 5.60000E+01, 0.00000E+00, 0.00000E+00, 5.20000E+01, 0.00000E+00, 0.00000E+00, 7.60000E+01, 0.00000E+00, 0.00000E+00, 8.00000E+01, 0.00000E+00, 0.00000E+00,Cmd=149,HV=168,Cyk=2,MTime=0.8,Gain=20,Ch=7
 861,USER   ,20170714,10:27:29, 3.51012E-02,   1,628, 1.48208E+02,NWG-1    , 5.60000E+01, 0.00000E+00, 0.00000E+00, 5.20000E+01, 0.00000E+00, 0.00000E+00, 8.00000E+01, 0.00000E+00, 0.00000E+00, 8.40000E+01, 0.00000E+00, 0.00000E+00,Cmd=149,HV=168,Cyk=2,MTime=0.8,Gain=20,Ch=8
 862,USER   ,20170714,10:27:39, 8.44758E-01,   1,562, 9.55399E+01,NWG-1    , 5.60000E+01, 0.00000E+00, 0.00000E+00, 5.00000E+01, 0.00000E+00, 0.00000E+00, 6.20000E+01, 0.00000E+00, 0.00000E+00, 6.80000E+01, 0.00000E+00, 0.00000E+00,Cmd=150,HV=190,Cyk=2,MTime=0.8,Gain=1,Ch=3
 863,USER   ,20170714,10:27:39, 3.22818E-01,   0,562, 1.46039E+02,NWG-1    , 5.60000E+01, 0.00000E+00, 0.00000E+00, 5.00000E+01, 0.00000E+00, 0.00000E+00, 6.80000E+01, 0.00000E+00, 0.00000E+00, 7.40000E+01, 0.00000E+00, 0.00000E+00,Cmd=150,HV=190,Cyk=2,MTime=0.8,Gain=10,Ch=4
 864,USER   ,20170714,10:27:39, 1.32781E-01,   1,562, 1.50172E+02,NWG-1    , 5.60000E+01, 0.00000E+00, 0.00000E+00, 5.00000E+01, 0.00000E+00, 0.00000E+00, 7.40000E+01, 0.00000E+00, 0.00000E+00, 8.00000E+01, 0.00000E+00, 0.00000E+00,Cmd=150,HV=190,Cyk=2,MTime=0.8,Gain=10,Ch=5
 865,USER   ,20170714,10:27:39, 7.77261E-02,   0,562, 1.75812E+02,NWG-1    , 5.60000E+01, 0.00000E+00, 0.00000E+00, 5.00000E+01, 0.00000E+00, 0.00000E+00, 8.00000E+01, 0.00000E+00, 0.00000E+00, 8.60000E+01, 0.00000E+00, 0.00000E+00,Cmd=150,HV=190,Cyk=2,MTime=0.8,Gain=20,Ch=6
 866,USER   ,20170714,10:27:39, 7.69115E-02,   1,562, 3.04447E+02,NWG-1    , 5.60000E+01, 0.00000E+00, 0.00000E+00, 5.00000E+01, 0.00000E+00, 0.00000E+00, 8.60000E+01, 0.00000E+00, 0.00000E+00, 9.20000E+01, 0.00000E+00, 0.00000E+00,Cmd=150,HV=190,Cyk=2,MTime=0.8,Gain=20,Ch=7
 867,USER   ,20170714,10:27:39, 3.87386E-02,   1,562, 2.45349E+02,NWG-1    , 5.60000E+01, 0.00000E+00, 0.00000E+00, 5.00000E+01, 0.00000E+00, 0.00000E+00, 9.20000E+01, 0.00000E+00, 0.00000E+00, 9.80000E+01, 0.00000E+00, 0.00000E+00,Cmd=150,HV=190,Cyk=2,MTime=0.8,Gain=20,Ch=8
 868,USER   ,20170714,10:27:48, 7.61314E-01,   0,593, 1.14803E+02,NWG-1    , 5.60000E+01, 0.00000E+00, 0.00000E+00, 4.80000E+01, 0.00000E+00, 0.00000E+00, 6.40000E+01, 0.00000E+00, 0.00000E+00, 7.20000E+01, 0.00000E+00, 0.00000E+00,Cmd=151,HV=181,Cyk=2,MTime=0.8,Gain=1,Ch=3
 869,USER   ,20170714,10:27:48, 2.77669E-01,   0,593, 1.67486E+02,NWG-1    , 5.60000E+01, 0.00000E+00, 0.00000E+00, 4.80000E+01, 0.00000E+00, 0.00000E+00, 7.20000E+01, 0.00000E+00, 0.00000E+00, 8.00000E+01, 0.00000E+00, 0.00000E+00,Cmd=151,HV=181,Cyk=2,MTime=0.8,Gain=10,Ch=4
 870,USER   ,20170714,10:27:48, 1.32357E-01,   0,593, 1.99590E+02,NWG-1    , 5.60000E+01, 0.00000E+00, 0.00000E+00, 4.80000E+01, 0.00000E+00, 0.00000E+00, 8.00000E+01, 0.00000E+00, 0.00000E+00, 8.80000E+01, 0.00000E+00, 0.00000E+00,Cmd=151,HV=181,Cyk=2,MTime=0.8,Gain=10,Ch=5
 871,USER   ,20170714,10:27:48, 1.03219E-01,   0,593, 3.11302E+02,NWG-1    , 5.60000E+01, 0.00000E+00, 0.00000E+00, 4.80000E+01, 0.00000E+00, 0.00000E+00, 8.80000E+01, 0.00000E+00, 0.00000E+00, 9.60000E+01, 0.00000E+00, 0.00000E+00,Cmd=151,HV=181,Cyk=2,MTime=0.8,Gain=10,Ch=6
 872,USER   ,20170714,10:27:48, 5.35566E-02,   2,593, 2.82665E+02,NWG-1    , 5.60000E+01, 0.00000E+00, 0.00000E+00, 4.80000E+01, 0.00000E+00, 0.00000E+00, 9.60000E+01, 0.00000E+00, 0.00000E+00, 1.04000E+02, 0.00000E+00, 0.00000E+00,Cmd=151,HV=181,Cyk=2,MTime=0.8,Gain=20,Ch=7
 873,USER   ,20170714,10:27:57, 8.02014E-01,   0,614, 1.51176E+02,NWG-1    , 5.60000E+01, 0.00000E+00, 0.00000E+00, 4.60000E+01, 0.00000E+00, 0.00000E+00, 6.60000E+01, 0.00000E+00, 0.00000E+00, 7.60000E+01, 0.00000E+00, 0.00000E+00,Cmd=152,HV=168,Cyk=2,MTime=0.8,Gain=1,Ch=3
 874,USER   ,20170714,10:27:57, 2.45747E-01,   2,614, 1.85289E+02,NWG-1    , 5.60000E+01, 0.00000E+00, 0.00000E+00, 4.60000E+01, 0.00000E+00, 0.00000E+00, 7.60000E+01, 0.00000E+00, 0.00000E+00, 8.60000E+01, 0.00000E+00, 0.00000E+00,Cmd=152,HV=168,Cyk=2,MTime=0.8,Gain=10,Ch=4
 875,USER   ,20170714,10:27:57, 1.68785E-01,   3,614, 3.18153E+02,NWG-1    , 5.60000E+01, 0.00000E+00, 0.00000E+00, 4.60000E+01, 0.00000E+00, 0.00000E+00, 8.60000E+01, 0.00000E+00, 0.00000E+00, 9.60000E+01, 0.00000E+00, 0.00000E+00,Cmd=152,HV=168,Cyk=2,MTime=0.8,Gain=10,Ch=5
 876,USER   ,20170714,10:27:57, 7.61219E-02,   4,614, 2.86973E+02,NWG-1    , 5.60000E+01, 0.00000E+00, 0.00000E+00, 4.60000E+01, 0.00000E+00, 0.00000E+00, 9.60000E+01, 0.00000E+00, 0.00000E+00, 1.06000E+02, 0.00000E+00, 0.00000E+00,Cmd=152,HV=168,Cyk=2,MTime=0.8,Gain=20,Ch=6
 877,USER   ,20170714,10:28:05, 7.88948E-01,   0,655, 1.78456E+02,NWG-1    , 5.60000E+01, 0.00000E+00, 0.00000E+00, 4.40000E+01, 0.00000E+00, 0.00000E+00, 6.80000E+01, 0.00000E+00, 0.00000E+00, 8.00000E+01, 0.00000E+00, 0.00000E+00,Cmd=153,HV=162,Cyk=2,MTime=0.8,Gain=1,Ch=3
 878,USER   ,20170714,10:28:05, 2.99644E-01,   0,655, 2.71111E+02,NWG-1    , 5.60000E+01, 0.00000E+00, 0.00000E+00, 4.40000E+01, 0.00000E+00, 0.00000E+00, 8.00000E+01, 0.00000E+00, 0.00000E+00, 9.20000E+01, 0.00000E+00, 0.00000E+00,Cmd=153,HV=162,Cyk=2,MTime=0.8,Gain=10,Ch=4
 879,USER   ,20170714,10:28:05, 1.35844E-01,   1,655, 3.07273E+02,NWG-1    , 5.60000E+01, 0.00000E+00, 0.00000E+00, 4.40000E+01, 0.00000E+00, 0.00000E+00, 9.20000E+01, 0.00000E+00, 0.00000E+00, 1.04000E+02, 0.00000E+00, 0.00000E+00,Cmd=153,HV=162,Cyk=2,MTime=0.8,Gain=10,Ch=5
 880,USER   ,20170714,10:28:14, 1.21616E+00,   0,549, 4.58483E+01,NWG-1    , 5.80000E+01, 0.00000E+00, 0.00000E+00, 5.60000E+01, 0.00000E+00, 0.00000E+00, 6.00000E+01, 0.00000E+00, 0.00000E+00, 6.20000E+01, 0.00000E+00, 0.00000E+00,Cmd=154,HV=190,Cyk=2,MTime=0.8,Gain=1,Ch=3
 881,USER   ,20170714,10:28:14, 4.55448E-01,   0,549, 6.86800E+01,NWG-1    , 5.80000E+01, 0.00000E+00, 0.00000E+00, 5.60000E+01, 0.00000E+00, 0.00000E+00, 6.20000E+01, 0.00000E+00, 0.00000E+00, 6.40000E+01, 0.00000E+00, 0.00000E+00,Cmd=154,HV=190,Cyk=2,MTime=0.8,Gain=10,Ch=4
 882,USER   ,20170714,10:28:14, 1.83144E-01,   0,549, 6.90435E+01,NWG-1    , 5.80000E+01, 0.00000E+00, 0.00000E+00, 5.60000E+01, 0.00000E+00, 0.00000E+00, 6.40000E+01, 0.00000E+00, 0.00000E+00, 6.60000E+01, 0.00000E+00, 0.00000E+00,Cmd=154,HV=190,Cyk=2,MTime=0.8,Gain=10,Ch=5
 883,USER   ,20170714,10:28:14, 1.33001E-01,   1,549, 1.00280E+02,NWG-1    , 5.80000E+01, 0.00000E+00, 0.00000E+00, 5.60000E+01, 0.00000E+00, 0.00000E+00, 6.60000E+01, 0.00000E+00, 0.00000E+00, 6.80000E+01, 0.00000E+00, 0.00000E+00,Cmd=154,HV=190,Cyk=2,MTime=0.8,Gain=10,Ch=6
 884,USER   ,20170714,10:28:14, 9.81280E-02,   0,549, 1.29477E+02,NWG-1    , 5.80000E+01, 0.00000E+00, 0.00000E+00, 5.60000E+01, 0.00000E+00, 0.00000E+00, 6.80000E+01, 0.00000E+00, 0.00000E+00, 7.00000E+01, 0.00000E+00, 0.00000E+00,Cmd=154,HV=190,Cyk=2,MTime=0.8,Gain=10,Ch=7
 885,USER   ,20170714,10:28:14, 5.48378E-02,   0,549, 1.15771E+02,NWG-1    , 5.80000E+01, 0.00000E+00, 0.00000E+00, 5.60000E+01, 0.00000E+00, 0.00000E+00, 7.00000E+01, 0.00000E+00, 0.00000E+00, 7.20000E+01, 0.00000E+00, 0.00000E+00,Cmd=154,HV=190,Cyk=2,MTime=0.8,Gain=20,Ch=8
 886,USER   ,20170714,10:28:24, 9.64039E-01,   0,547, 7.26868E+01,NWG-1    , 5.80000E+01, 0.00000E+00, 0.00000E+00, 5.40000E+01, 0.00000E+00, 0.00000E+00, 6.20000E+01, 0.00000E+00, 0.00000E+00, 6.60000E+01, 0.00000E+00, 0.00000E+00,Cmd=155,HV=194,Cyk=2,MTime=0.8,Gain=1,Ch=3
 887,USER   ,20170714,10:28:24, 3.73958E-01,   1,547, 1.12783E+02,NWG-1    , 5.80000E+01, 0.00000E+00, 0.00000E+00, 5.40000E+01, 0.00000E+00, 0.00000E+00, 6.60000E+01, 0.00000E+00, 0.00000E+00, 7.00000E+01, 0.00000E+00, 0.00000E+00,Cmd=155,HV=194,Cyk=2,MTime=0.8,Gain=10,Ch=4
 888,USER   ,20170714,10:28:24, 1.71239E-01,   0,547, 1.29111E+02,NWG-1    , 5.80000E+01, 0.00000E+00, 0.00000E+00, 5.40000E+01, 0.00000E+00, 0.00000E+00, 7.00000E+01, 0.00000E+00, 0.00000E+00, 7.40000E+01, 0.00000E+00, 0.00000E+00,Cmd=155,HV=194,Cyk=2,MTime=0.8,Gain=10,Ch=5
 889,USER   ,20170714,10:28:24, 8.41935E-02,   1,547, 1.26961E+02,NWG-1    , 5.80000E+01, 0.00000E+00, 0.00000E+00, 5.40000E+01, 0.00000E+00, 0.00000E+00, 7.40000E+01, 0.00000E+00, 0.00000E+00, 7.80000E+01, 0.00000E+00, 0.00000E+00,Cmd=155,HV=194,Cyk=2,MTime=0.8,Gain=20,Ch=6
 890,USER   ,20170714,10:28:24, 4.64162E-02,   0,547, 1.22489E+02,NWG-1    , 5.80000E+01, 0.00000E+00, 0.00000E+00, 5.40000E+01, 0.00000E+00, 0.00000E+00, 7.80000E+01, 0.00000E+00, 0.00000E+00, 8.20000E+01, 0.00000E+00, 0.00000E+00,Cmd=155,HV=194,Cyk=2,MTime=0.8,Gain=20,Ch=7
 891,USER   ,20170714,10:28:24, 4.38462E-02,   2,547, 1.85132E+02,NWG-1    , 5.80000E+01, 0.00000E+00, 0.00000E+00, 5.40000E+01, 0.00000E+00, 0.00000E+00, 8.20000E+01, 0.00000E+00, 0.00000E+00, 8.60000E+01, 0.00000E+00, 0.00000E+00,Cmd=155,HV=194,Cyk=2,MTime=0.8,Gain=20,Ch=8
 892,USER   ,20170714,10:28:33, 8.37002E-01,   1,568, 9.46626E+01,NWG-1    , 5.80000E+01, 0.00000E+00, 0.00000E+00, 5.20000E+01, 0.00000E+00, 0.00000E+00, 6.40000E+01, 0.00000E+00, 0.00000E+00, 7.00000E+01, 0.00000E+00, 0.00000E+00,Cmd=156,HV=184,Cyk=2,MTime=0.8,Gain=1,Ch=3
 893,USER   ,20170714,10:28:33, 2.95437E-01,   2,568, 1.33652E+02,NWG-1    , 5.80000E+01, 0.00000E+00, 0.00000E+00, 5.20000E+01, 0.00000E+00, 0.00000E+00, 7.00000E+01, 0.00000E+00, 0.00000E+00, 7.60000E+01, 0.00000E+00, 0.00000E+00,Cmd=156,HV=184,Cyk=2,MTime=0.8,Gain=10,Ch=4
 894,USER   ,20170714,10:28:33, 1.16649E-01,   1,568, 1.31927E+02,NWG-1    , 5.80000E+01, 0.00000E+00, 0.00000E+00, 5.20000E+01, 0.00000E+00, 0.00000E+00, 7.60000E+01, 0.00000E+00, 0.00000E+00, 8.20000E+01, 0.00000E+00, 0.00000E+00,Cmd=156,HV=184,Cyk=2,MTime=0.8,Gain=10,Ch=5
 895,USER   ,20170714,10:28:33, 8.98697E-02,   0,568, 2.03281E+02,NWG-1    , 5.80000E+01, 0.00000E+00, 0.00000E+00, 5.20000E+01, 0.00000E+00, 0.00000E+00, 8.20000E+01, 0.00000E+00, 0.00000E+00, 8.80000E+01, 0.00000E+00, 0.00000E+00,Cmd=156,HV=184,Cyk=2,MTime=0.8,Gain=10,Ch=6
 896,USER   ,20170714,10:28:33, 7.87918E-02,   1,568, 3.11890E+02,NWG-1    , 5.80000E+01, 0.00000E+00, 0.00000E+00, 5.20000E+01, 0.00000E+00, 0.00000E+00, 8.80000E+01, 0.00000E+00, 0.00000E+00, 9.40000E+01, 0.00000E+00, 0.00000E+00,Cmd=156,HV=184,Cyk=2,MTime=0.8,Gain=20,Ch=7
 897,USER   ,20170714,10:28:33, 3.60366E-02,   2,568, 2.28236E+02,NWG-1    , 5.80000E+01, 0.00000E+00, 0.00000E+00, 5.20000E+01, 0.00000E+00, 0.00000E+00, 9.40000E+01, 0.00000E+00, 0.00000E+00, 1.00000E+02, 0.00000E+00, 0.00000E+00,Cmd=156,HV=184,Cyk=2,MTime=0.8,Gain=20,Ch=8
 898,USER   ,20170714,10:28:42, 8.31448E-01,   0,517, 1.25379E+02,NWG-1    , 5.80000E+01, 0.00000E+00, 0.00000E+00, 5.00000E+01, 0.00000E+00, 0.00000E+00, 6.60000E+01, 0.00000E+00, 0.00000E+00, 7.40000E+01, 0.00000E+00, 0.00000E+00,Cmd=157,HV=205,Cyk=2,MTime=0.8,Gain=1,Ch=3
 899,USER   ,20170714,10:28:42, 2.26109E-01,   1,517, 1.36386E+02,NWG-1    , 5.80000E+01, 0.00000E+00, 0.00000E+00, 5.00000E+01, 0.00000E+00, 0.00000E+00, 7.40000E+01, 0.00000E+00, 0.00000E+00, 8.20000E+01, 0.00000E+00, 0.00000E+00,Cmd=157,HV=205,Cyk=2,MTime=0.8,Gain=10,Ch=4
 900,USER   ,20170714,10:28:42, 1.53212E-01,   1,517, 2.31038E+02,NWG-1    , 5.80000E+01, 0.00000E+00, 0.00000E+00, 5.00000E+01, 0.00000E+00, 0.00000E+00, 8.20000E+01, 0.00000E+00, 0.00000E+00, 9.00000E+01, 0.00000E+00, 0.00000E+00,Cmd=157,HV=205,Cyk=2,MTime=0.8,Gain=10,Ch=5
 901,USER   ,20170714,10:28:42, 8.74105E-02,   1,517, 2.63624E+02,NWG-1    , 5.80000E+01, 0.00000E+00, 0.00000E+00, 5.00000E+01, 0.00000E+00, 0.00000E+00, 9.00000E+01, 0.00000E+00, 0.00000E+00, 9.80000E+01, 0.00000E+00, 0.00000E+00,Cmd=157,HV=205,Cyk=2,MTime=0.8,Gain=20,Ch=6
 902,USER   ,20170714,10:28:42, 4.60978E-02,   0,517, 2.43299E+02,NWG-1    , 5.80000E+01, 0.00000E+00, 0.00000E+00, 5.00000E+01, 0.00000E+00, 0.00000E+00, 9.80000E+01, 0.00000E+00, 0.00000E+00, 1.06000E+02, 0.00000E+00, 0.00000E+00,Cmd=157,HV=205,Cyk=2,MTime=0.8,Gain=20,Ch=7
 903,USER   ,20170714,10:28:51, 7.61882E-01,   0,537, 1.43611E+02,NWG-1    , 5.80000E+01, 0.00000E+00, 0.00000E+00, 4.80000E+01, 0.00000E+00, 0.00000E+00, 6.80000E+01, 0.00000E+00, 0.00000E+00, 7.80000E+01, 0.00000E+00, 0.00000E+00,Cmd=158,HV=194,Cyk=2,MTime=0.8,Gain=1,Ch=3
 904,USER   ,20170714,10:28:51, 2.33987E-01,   0,537, 1.76422E+02,NWG-1    , 5.80000E+01, 0.00000E+00, 0.00000E+00, 4.80000E+01, 0.00000E+00, 0.00000E+00, 7.80000E+01, 0.00000E+00, 0.00000E+00, 8.80000E+01, 0.00000E+00, 0.00000E+00,Cmd=158,HV=194,Cyk=2,MTime=0.8,Gain=10,Ch=4
 905,USER   ,20170714,10:28:51, 1.55520E-01,   0,537, 2.93149E+02,NWG-1    , 5.80000E+01, 0.00000E+00, 0.00000E+00, 4.80000E+01, 0.00000E+00, 0.00000E+00, 8.80000E+01, 0.00000E+00, 0.00000E+00, 9.80000E+01, 0.00000E+00, 0.00000E+00,Cmd=158,HV=194,Cyk=2,MTime=0.8,Gain=10,Ch=5
 906,USER   ,20170714,10:28:51, 6.29690E-02,   2,537, 2.37387E+02,NWG-1    , 5.80000E+01, 0.00000E+00, 0.00000E+00, 4.80000E+01, 0.00000E+00, 0.00000E+00, 9.80000E+01, 0.00000E+00, 0.00000E+00, 1.08000E+02, 0.00000E+00, 0.00000E+00,Cmd=158,HV=194,Cyk=2,MTime=0.8,Gain=20,Ch=6
 907,USER   ,20170714,10:29:00, 6.74802E-01,   1,569, 1.52637E+02,NWG-1    , 5.80000E+01, 0.00000E+00, 0.00000E+00, 4.60000E+01, 0.00000E+00, 0.00000E+00, 7.00000E+01, 0.00000E+00, 0.00000E+00, 8.20000E+01, 0.00000E+00, 0.00000E+00,Cmd=159,HV=187,Cyk=2,MTime=0.8,Gain=10,Ch=3
 908,USER   ,20170714,10:29:00, 3.05781E-01,   0,569, 2.76664E+02,NWG-1    , 5.80000E+01, 0.00000E+00, 0.00000E+00, 4.60000E+01, 0.00000E+00, 0.00000E+00, 8.20000E+01, 0.00000E+00, 0.00000E+00, 9.40000E+01, 0.00000E+00, 0.00000E+00,Cmd=159,HV=187,Cyk=2,MTime=0.8,Gain=10,Ch=4
 909,USER   ,20170714,10:29:00, 1.09686E-01,   7,569, 2.48104E+02,NWG-1    , 5.80000E+01, 0.00000E+00, 0.00000E+00, 4.60000E+01, 0.00000E+00, 0.00000E+00, 9.40000E+01, 0.00000E+00, 0.00000E+00, 1.06000E+02, 0.00000E+00, 0.00000E+00,Cmd=159,HV=187,Cyk=2,MTime=0.8,Gain=10,Ch=5
 910,USER   ,20170714,10:29:09, 1.80854E+00,   0,533, 6.81804E+01,NWG-1    , 6.00000E+01, 0.00000E+00, 0.00000E+00, 5.80000E+01, 0.00000E+00, 0.00000E+00, 6.20000E+01, 0.00000E+00, 0.00000E+00, 6.40000E+01, 0.00000E+00, 0.00000E+00,Cmd=160,HV=202,Cyk=2,MTime=0.8,Gain=1,Ch=3
 911,USER   ,20170714,10:29:09, 4.66283E-01,   0,533, 7.03138E+01,NWG-1    , 6.00000E+01, 0.00000E+00, 0.00000E+00, 5.80000E+01, 0.00000E+00, 0.00000E+00, 6.40000E+01, 0.00000E+00, 0.00000E+00, 6.60000E+01, 0.00000E+00, 0.00000E+00,Cmd=160,HV=202,Cyk=2,MTime=0.8,Gain=10,Ch=4
 912,USER   ,20170714,10:29:09, 2.75604E-01,   1,533, 1.03900E+02,NWG-1    , 6.00000E+01, 0.00000E+00, 0.00000E+00, 5.80000E+01, 0.00000E+00, 0.00000E+00, 6.60000E+01, 0.00000E+00, 0.00000E+00, 6.80000E+01, 0.00000E+00, 0.00000E+00,Cmd=160,HV=202,Cyk=2,MTime=0.8,Gain=10,Ch=5
 913,USER   ,20170714,10:29:09, 1.88449E-01,   0,533, 1.42087E+02,NWG-1    , 6.00000E+01, 0.00000E+00, 0.00000E+00, 5.80000E+01, 0.00000E+00, 0.00000E+00, 6.80000E+01, 0.00000E+00, 0.00000E+00, 7.00000E+01, 0.00000E+00, 0.00000E+00,Cmd=160,HV=202,Cyk=2,MTime=0.8,Gain=10,Ch=6
 914,USER   ,20170714,10:29:09, 9.51649E-02,   0,533, 1.25567E+02,NWG-1    , 6.00000E+01, 0.00000E+00, 0.00000E+00, 5.80000E+01, 0.00000E+00, 0.00000E+00, 7.00000E+01, 0.00000E+00, 0.00000E+00, 7.20000E+01, 0.00000E+00, 0.00000E+00,Cmd=160,HV=202,Cyk=2,MTime=0.8,Gain=10,Ch=7
 915,USER   ,20170714,10:29:09, 6.83492E-02,   1,533, 1.44295E+02,NWG-1    , 6.00000E+01, 0.00000E+00, 0.00000E+00, 5.80000E+01, 0.00000E+00, 0.00000E+00, 7.20000E+01, 0.00000E+00, 0.00000E+00, 7.40000E+01, 0.00000E+00, 0.00000E+00,Cmd=160,HV=202,Cyk=2,MTime=0.8,Gain=20,Ch=8
 916,USER   ,20170714,10:29:18, 1.05686E+00,   0,569, 7.96852E+01,NWG-1    , 6.00000E+01, 0.00000E+00, 0.00000E+00, 5.60000E+01, 0.00000E+00, 0.00000E+00, 6.40000E+01, 0.00000E+00, 0.00000E+00, 6.80000E+01, 0.00000E+00, 0.00000E+00,Cmd=161,HV=187,Cyk=2,MTime=0.8,Gain=1,Ch=3
 917,USER   ,20170714,10:29:18, 4.35647E-01,   1,569, 1.31388E+02,NWG-1    , 6.00000E+01, 0.00000E+00, 0.00000E+00, 5.60000E+01, 0.00000E+00, 0.00000E+00, 6.80000E+01, 0.00000E+00, 0.00000E+00, 7.20000E+01, 0.00000E+00, 0.00000E+00,Cmd=161,HV=187,Cyk=2,MTime=0.8,Gain=10,Ch=4
 918,USER   ,20170714,10:29:18, 1.76079E-01,   0,569, 1.32761E+02,NWG-1    , 6.00000E+01, 0.00000E+00, 0.00000E+00, 5.60000E+01, 0.00000E+00, 0.00000E+00, 7.20000E+01, 0.00000E+00, 0.00000E+00, 7.60000E+01, 0.00000E+00, 0.00000E+00,Cmd=161,HV=187,Cyk=2,MTime=0.8,Gain=10,Ch=5
 919,USER   ,20170714,10:29:18, 8.18442E-02,   0,569, 1.23418E+02,NWG-1    , 6.00000E+01, 0.00000E+00, 0.00000E+00, 5.60000E+01, 0.00000E+00, 0.00000E+00, 7.60000E+01, 0.00000E+00, 0.00000E+00, 8.00000E+01, 0.00000E+00, 0.00000E+00,Cmd=161,HV=187,Cyk=2,MTime=0.8,Gain=20,Ch=6
 920,USER   ,20170714,10:29:18, 4.81888E-02,   1,569, 1.27167E+02,NWG-1    , 6.00000E+01, 0.00000E+00, 0.00000E+00, 5.60000E+01, 0.00000E+00, 0.00000E+00, 8.00000E+01, 0.00000E+00, 0.00000E+00, 8.40000E+01, 0.00000E+00, 0.00000E+00,Cmd=161,HV=187,Cyk=2,MTime=0.8,Gain=20,Ch=7
 921,USER   ,20170714,10:29:18, 5.07463E-02,   0,569, 2.14266E+02,NWG-1    , 6.00000E+01, 0.00000E+00, 0.00000E+00, 5.60000E+01, 0.00000E+00, 0.00000E+00, 8.40000E+01, 0.00000E+00, 0.00000E+00, 8.80000E+01, 0.00000E+00, 0.00000E+00,Cmd=161,HV=187,Cyk=2,MTime=0.8,Gain=20,Ch=8
 922,USER   ,20170714,10:29:28, 1.02214E+00,   0,563, 1.15601E+02,NWG-1    , 6.00000E+01, 0.00000E+00, 0.00000E+00, 5.40000E+01, 0.00000E+00, 0.00000E+00, 6.60000E+01, 0.00000E+00, 0.00000E+00, 7.20000E+01, 0.00000E+00, 0.00000E+00,Cmd=162,HV=187,Cyk=2,MTime=0.8,Gain=1,Ch=3
 923,USER   ,20170714,10:29:28, 2.95748E-01,   3,563, 1.33793E+02,NWG-1    , 6.00000E+01, 0.00000E+00, 0.00000E+00, 5.40000E+01, 0.00000E+00, 0.00000E+00, 7.20000E+01, 0.00000E+00, 0.00000E+00, 7.80000E+01, 0.00000E+00, 0.00000E+00,Cmd=162,HV=187,Cyk=2,MTime=0.8,Gain=10,Ch=4
 924,USER   ,20170714,10:29:28, 1.14229E-01,   4,563, 1.29190E+02,NWG-1    , 6.00000E+01, 0.00000E+00, 0.00000E+00, 5.40000E+01, 0.00000E+00, 0.00000E+00, 7.80000E+01, 0.00000E+00, 0.00000E+00, 8.40000E+01, 0.00000E+00, 0.00000E+00,Cmd=162,HV=187,Cyk=2,MTime=0.8,Gain=10,Ch=5
 925,USER   ,20170714,10:29:28, 1.07449E-01,   5,563, 2.43043E+02,NWG-1    , 6.00000E+01, 0.00000E+00, 0.00000E+00, 5.40000E+01, 0.00000E+00, 0.00000E+00, 8.40000E+01, 0.00000E+00, 0.00000E+00, 9.00000E+01, 0.00000E+00, 0.00000E+00,Cmd=162,HV=187,Cyk=2,MTime=0.8,Gain=10,Ch=6
 926,USER   ,20170714,10:29:28, 6.46330E-02,   6,563, 2.55844E+02,NWG-1    , 6.00000E+01, 0.00000E+00, 0.00000E+00, 5.40000E+01, 0.00000E+00, 0.00000E+00, 9.00000E+01, 0.00000E+00, 0.00000E+00, 9.60000E+01, 0.00000E+00, 0.00000E+00,Cmd=162,HV=187,Cyk=2,MTime=0.8,Gain=20,Ch=7
 927,USER   ,20170714,10:29:28, 4.20190E-02,  11,563, 2.66125E+02,NWG-1    , 6.00000E+01, 0.00000E+00, 0.00000E+00, 5.40000E+01, 0.00000E+00, 0.00000E+00, 9.60000E+01, 0.00000E+00, 0.00000E+00, 1.02000E+02, 0.00000E+00, 0.00000E+00,Cmd=162,HV=187,Cyk=2,MTime=0.8,Gain=20,Ch=8
 928,USER   ,20170714,10:29:37, 8.87763E-01,   0,588, 1.33871E+02,NWG-1    , 6.00000E+01, 0.00000E+00, 0.00000E+00, 5.20000E+01, 0.00000E+00, 0.00000E+00, 6.80000E+01, 0.00000E+00, 0.00000E+00, 7.60000E+01, 0.00000E+00, 0.00000E+00,Cmd=163,HV=178,Cyk=2,MTime=0.8,Gain=1,Ch=3
 929,USER   ,20170714,10:29:37, 2.19902E-01,   1,588, 1.32642E+02,NWG-1    , 6.00000E+01, 0.00000E+00, 0.00000E+00, 5.20000E+01, 0.00000E+00, 0.00000E+00, 7.60000E+01, 0.00000E+00, 0.00000E+00, 8.40000E+01, 0.00000E+00, 0.00000E+00,Cmd=163,HV=178,Cyk=2,MTime=0.8,Gain=5,Ch=4
 930,USER   ,20170714,10:29:37, 1.72867E-01,   0,588, 2.60677E+02,NWG-1    , 6.00000E+01, 0.00000E+00, 0.00000E+00, 5.20000E+01, 0.00000E+00, 0.00000E+00, 8.40000E+01, 0.00000E+00, 0.00000E+00, 9.20000E+01, 0.00000E+00, 0.00000E+00,Cmd=163,HV=178,Cyk=2,MTime=0.8,Gain=5,Ch=5
 931,USER   ,20170714,10:29:37, 8.14151E-02,   0,588, 2.45542E+02,NWG-1    , 6.00000E+01, 0.00000E+00, 0.00000E+00, 5.20000E+01, 0.00000E+00, 0.00000E+00, 9.20000E+01, 0.00000E+00, 0.00000E+00, 1.00000E+02, 0.00000E+00, 0.00000E+00,Cmd=163,HV=178,Cyk=2,MTime=0.8,Gain=20,Ch=6
 932,USER   ,20170714,10:29:37, 3.64247E-02,   0,588, 1.92245E+02,NWG-1    , 6.00000E+01, 0.00000E+00, 0.00000E+00, 5.20000E+01, 0.00000E+00, 0.00000E+00, 1.00000E+02, 0.00000E+00, 0.00000E+00, 1.08000E+02, 0.00000E+00, 0.00000E+00,Cmd=163,HV=178,Cyk=2,MTime=0.8,Gain=20,Ch=7
 933,USER   ,20170714,10:29:46, 7.13609E-01,   1,537, 1.34512E+02,NWG-1    , 6.00000E+01, 0.00000E+00, 0.00000E+00, 5.00000E+01, 0.00000E+00, 0.00000E+00, 7.00000E+01, 0.00000E+00, 0.00000E+00, 8.00000E+01, 0.00000E+00, 0.00000E+00,Cmd=164,HV=202,Cyk=2,MTime=0.8,Gain=10,Ch=3
 934,USER   ,20170714,10:29:46, 2.55412E-01,   0,537, 1.92576E+02,NWG-1    , 6.00000E+01, 0.00000E+00, 0.00000E+00, 5.00000E+01, 0.00000E+00, 0.00000E+00, 8.00000E+01, 0.00000E+00, 0.00000E+00, 9.00000E+01, 0.00000E+00, 0.00000E+00,Cmd=164,HV=202,Cyk=2,MTime=0.8,Gain=10,Ch=4
 935,USER   ,20170714,10:29:46, 1.42569E-01,   1,537, 2.68737E+02,NWG-1    , 6.00000E+01, 0.00000E+00, 0.00000E+00, 5.00000E+01, 0.00000E+00, 0.00000E+00, 9.00000E+01, 0.00000E+00, 0.00000E+00, 1.00000E+02, 0.00000E+00, 0.00000E+00,Cmd=164,HV=202,Cyk=2,MTime=0.8,Gain=10,Ch=5
 936,USER   ,20170714,10:29:46, 4.90380E-02,   2,537, 1.84869E+02,NWG-1    , 6.00000E+01, 0.00000E+00, 0.00000E+00, 5.00000E+01, 0.00000E+00, 0.00000E+00, 1.00000E+02, 0.00000E+00, 0.00000E+00, 1.10000E+02, 0.00000E+00, 0.00000E+00,Cmd=164,HV=202,Cyk=2,MTime=0.8,Gain=20,Ch=6
 937,USER   ,20170714,10:29:54, 6.43341E-01,   1,561, 1.45520E+02,NWG-1    , 6.00000E+01, 0.00000E+00, 0.00000E+00, 4.80000E+01, 0.00000E+00, 0.00000E+00, 7.20000E+01, 0.00000E+00, 0.00000E+00, 8.40000E+01, 0.00000E+00, 0.00000E+00,Cmd=165,HV=190,Cyk=2,MTime=0.8,Gain=5,Ch=3
 938,USER   ,20170714,10:29:54, 2.93966E-01,   1,561, 2.65974E+02,NWG-1    , 6.00000E+01, 0.00000E+00, 0.00000E+00, 4.80000E+01, 0.00000E+00, 0.00000E+00, 8.40000E+01, 0.00000E+00, 0.00000E+00, 9.60000E+01, 0.00000E+00, 0.00000E+00,Cmd=165,HV=190,Cyk=2,MTime=0.8,Gain=5,Ch=4
 939,USER   ,20170714,10:29:54, 1.05865E-01,   2,561, 2.39462E+02,NWG-1    , 6.00000E+01, 0.00000E+00, 0.00000E+00, 4.80000E+01, 0.00000E+00, 0.00000E+00, 9.60000E+01, 0.00000E+00, 0.00000E+00, 1.08000E+02, 0.00000E+00, 0.00000E+00,Cmd=165,HV=190,Cyk=2,MTime=0.8,Gain=10,Ch=5
 940,USER   ,20170714,10:30:04, 1.90206E+00,   0,485, 7.17061E+01,NWG-1    , 6.20000E+01, 0.00000E+00, 0.00000E+00, 6.00000E+01, 0.00000E+00, 0.00000E+00, 6.40000E+01, 0.00000E+00, 0.00000E+00, 6.60000E+01, 0.00000E+00, 0.00000E+00,Cmd=166,HV=226,Cyk=2,MTime=0.8,Gain=1,Ch=3
 941,USER   ,20170714,10:30:04, 7.71783E-01,   1,485, 1.16382E+02,NWG-1    , 6.20000E+01, 0.00000E+00, 0.00000E+00, 6.00000E+01, 0.00000E+00, 0.00000E+00, 6.60000E+01, 0.00000E+00, 0.00000E+00, 6.80000E+01, 0.00000E+00, 0.00000E+00,Cmd=166,HV=226,Cyk=2,MTime=0.8,Gain=10,Ch=4
 942,USER   ,20170714,10:30:04, 4.64439E-01,   1,485, 1.75089E+02,NWG-1    , 6.20000E+01, 0.00000E+00, 0.00000E+00, 6.00000E+01, 0.00000E+00, 0.00000E+00, 6.80000E+01, 0.00000E+00, 0.00000E+00, 7.00000E+01, 0.00000E+00, 0.00000E+00,Cmd=166,HV=226,Cyk=2,MTime=0.8,Gain=10,Ch=5
 943,USER   ,20170714,10:30:04, 2.05300E-01,   0,485, 1.54793E+02,NWG-1    , 6.20000E+01, 0.00000E+00, 0.00000E+00, 6.00000E+01, 0.00000E+00, 0.00000E+00, 7.00000E+01, 0.00000E+00, 0.00000E+00, 7.20000E+01, 0.00000E+00, 0.00000E+00,Cmd=166,HV=226,Cyk=2,MTime=0.8,Gain=10,Ch=6
 944,USER   ,20170714,10:30:04, 1.23053E-01,   0,485, 1.62364E+02,NWG-1    , 6.20000E+01, 0.00000E+00, 0.00000E+00, 6.00000E+01, 0.00000E+00, 0.00000E+00, 7.20000E+01, 0.00000E+00, 0.00000E+00, 7.40000E+01, 0.00000E+00, 0.00000E+00,Cmd=166,HV=226,Cyk=2,MTime=0.8,Gain=10,Ch=7
 945,USER   ,20170714,10:30:04, 6.08227E-02,   2,485, 1.28406E+02,NWG-1    , 6.20000E+01, 0.00000E+00, 0.00000E+00, 6.00000E+01, 0.00000E+00, 0.00000E+00, 7.40000E+01, 0.00000E+00, 0.00000E+00, 7.60000E+01, 0.00000E+00, 0.00000E+00,Cmd=166,HV=226,Cyk=2,MTime=0.8,Gain=20,Ch=8
 946,USER   ,20170714,10:30:13, 1.69918E+00,   0,468, 1.28115E+02,NWG-1    , 6.20000E+01, 0.00000E+00, 0.00000E+00, 5.80000E+01, 0.00000E+00, 0.00000E+00, 6.60000E+01, 0.00000E+00, 0.00000E+00, 7.00000E+01, 0.00000E+00, 0.00000E+00,Cmd=167,HV=230,Cyk=2,MTime=0.8,Gain=1,Ch=3
 947,USER   ,20170714,10:30:13, 4.91346E-01,   0,468, 1.48186E+02,NWG-1    , 6.20000E+01, 0.00000E+00, 0.00000E+00, 5.80000E+01, 0.00000E+00, 0.00000E+00, 7.00000E+01, 0.00000E+00, 0.00000E+00, 7.40000E+01, 0.00000E+00, 0.00000E+00,Cmd=167,HV=230,Cyk=2,MTime=0.8,Gain=10,Ch=4
 948,USER   ,20170714,10:30:13, 1.64373E-01,   3,468, 1.23934E+02,NWG-1    , 6.20000E+01, 0.00000E+00, 0.00000E+00, 5.80000E+01, 0.00000E+00, 0.00000E+00, 7.40000E+01, 0.00000E+00, 0.00000E+00, 7.80000E+01, 0.00000E+00, 0.00000E+00,Cmd=167,HV=230,Cyk=2,MTime=0.8,Gain=10,Ch=5
 949,USER   ,20170714,10:30:13, 7.40869E-02,   4,468, 1.11720E+02,NWG-1    , 6.20000E+01, 0.00000E+00, 0.00000E+00, 5.80000E+01, 0.00000E+00, 0.00000E+00, 7.80000E+01, 0.00000E+00, 0.00000E+00, 8.20000E+01, 0.00000E+00, 0.00000E+00,Cmd=167,HV=230,Cyk=2,MTime=0.8,Gain=20,Ch=6
 950,USER   ,20170714,10:30:13, 6.60451E-02,   5,468, 1.74289E+02,NWG-1    , 6.20000E+01, 0.00000E+00, 0.00000E+00, 5.80000E+01, 0.00000E+00, 0.00000E+00, 8.20000E+01, 0.00000E+00, 0.00000E+00, 8.60000E+01, 0.00000E+00, 0.00000E+00,Cmd=167,HV=230,Cyk=2,MTime=0.8,Gain=20,Ch=7
 951,USER   ,20170714,10:30:13, 6.11612E-02,   5,468, 2.58241E+02,NWG-1    , 6.20000E+01, 0.00000E+00, 0.00000E+00, 5.80000E+01, 0.00000E+00, 0.00000E+00, 8.60000E+01, 0.00000E+00, 0.00000E+00, 9.00000E+01, 0.00000E+00, 0.00000E+00,Cmd=167,HV=230,Cyk=2,MTime=0.8,Gain=20,Ch=8
 952,USER   ,20170714,10:30:22, 1.33936E+00,   0,489, 1.51479E+02,NWG-1    , 6.20000E+01, 0.00000E+00, 0.00000E+00, 5.60000E+01, 0.00000E+00, 0.00000E+00, 6.80000E+01, 0.00000E+00, 0.00000E+00, 7.40000E+01, 0.00000E+00, 0.00000E+00,Cmd=168,HV=214,Cyk=2,MTime=0.8,Gain=1,Ch=3
 953,USER   ,20170714,10:30:22, 2.70781E-01,   1,489, 1.22499E+02,NWG-1    , 6.20000E+01, 0.00000E+00, 0.00000E+00, 5.60000E+01, 0.00000E+00, 0.00000E+00, 7.40000E+01, 0.00000E+00, 0.00000E+00, 8.00000E+01, 0.00000E+00, 0.00000E+00,Cmd=168,HV=214,Cyk=2,MTime=0.8,Gain=10,Ch=4
 954,USER   ,20170714,10:30:22, 1.27973E-01,   0,489, 1.44734E+02,NWG-1    , 6.20000E+01, 0.00000E+00, 0.00000E+00, 5.60000E+01, 0.00000E+00, 0.00000E+00, 8.00000E+01, 0.00000E+00, 0.00000E+00, 8.60000E+01, 0.00000E+00, 0.00000E+00,Cmd=168,HV=214,Cyk=2,MTime=0.8,Gain=10,Ch=5
 955,USER   ,20170714,10:30:22, 1.20070E-01,   0,489, 2.71593E+02,NWG-1    , 6.20000E+01, 0.00000E+00, 0.00000E+00, 5.60000E+01, 0.00000E+00, 0.00000E+00, 8.60000E+01, 0.00000E+00, 0.00000E+00, 9.20000E+01, 0.00000E+00, 0.00000E+00,Cmd=168,HV=214,Cyk=2,MTime=0.8,Gain=10,Ch=6
 956,USER   ,20170714,10:30:22, 5.71021E-02,   1,489, 2.26033E+02,NWG-1    , 6.20000E+01, 0.00000E+00, 0.00000E+00, 5.60000E+01, 0.00000E+00, 0.00000E+00, 9.20000E+01, 0.00000E+00, 0.00000E+00, 9.80000E+01, 0.00000E+00, 0.00000E+00,Cmd=168,HV=214,Cyk=2,MTime=0.8,Gain=20,Ch=7
 957,USER   ,20170714,10:30:22, 3.97100E-02,   1,489, 2.51501E+02,NWG-1    , 6.20000E+01, 0.00000E+00, 0.00000E+00, 5.60000E+01, 0.00000E+00, 0.00000E+00, 9.80000E+01, 0.00000E+00, 0.00000E+00, 1.04000E+02, 0.00000E+00, 0.00000E+00,Cmd=168,HV=214,Cyk=2,MTime=0.8,Gain=50,Ch=8
 958,USER   ,20170714,10:30:31, 9.08280E-01,   0,489, 1.36965E+02,NWG-1    , 6.20000E+01, 0.00000E+00, 0.00000E+00, 5.40000E+01, 0.00000E+00, 0.00000E+00, 7.00000E+01, 0.00000E+00, 0.00000E+00, 7.80000E+01, 0.00000E+00, 0.00000E+00,Cmd=169,HV=214,Cyk=2,MTime=0.8,Gain=1,Ch=3
 959,USER   ,20170714,10:30:31, 2.29846E-01,   0,489, 1.38640E+02,NWG-1    , 6.20000E+01, 0.00000E+00, 0.00000E+00, 5.40000E+01, 0.00000E+00, 0.00000E+00, 7.80000E+01, 0.00000E+00, 0.00000E+00, 8.60000E+01, 0.00000E+00, 0.00000E+00,Cmd=169,HV=214,Cyk=2,MTime=0.8,Gain=10,Ch=4
 960,USER   ,20170714,10:30:31, 1.82514E-01,   1,489, 2.75224E+02,NWG-1    , 6.20000E+01, 0.00000E+00, 0.00000E+00, 5.40000E+01, 0.00000E+00, 0.00000E+00, 8.60000E+01, 0.00000E+00, 0.00000E+00, 9.40000E+01, 0.00000E+00, 0.00000E+00,Cmd=169,HV=214,Cyk=2,MTime=0.8,Gain=10,Ch=5
 961,USER   ,20170714,10:30:31, 7.55746E-02,   0,489, 2.27928E+02,NWG-1    , 6.20000E+01, 0.00000E+00, 0.00000E+00, 5.40000E+01, 0.00000E+00, 0.00000E+00, 9.40000E+01, 0.00000E+00, 0.00000E+00, 1.02000E+02, 0.00000E+00, 0.00000E+00,Cmd=169,HV=214,Cyk=2,MTime=0.8,Gain=20,Ch=6
 962,USER   ,20170714,10:30:31, 3.03121E-02,   1,489, 1.59984E+02,NWG-1    , 6.20000E+01, 0.00000E+00, 0.00000E+00, 5.40000E+01, 0.00000E+00, 0.00000E+00, 1.02000E+02, 0.00000E+00, 0.00000E+00, 1.10000E+02, 0.00000E+00, 0.00000E+00,Cmd=169,HV=214,Cyk=2,MTime=0.8,Gain=50,Ch=7
 963,USER   ,20170714,10:30:40, 7.16740E-01,   0,515, 1.35102E+02,NWG-1    , 6.20000E+01, 0.00000E+00, 0.00000E+00, 5.20000E+01, 0.00000E+00, 0.00000E+00, 7.20000E+01, 0.00000E+00, 0.00000E+00, 8.20000E+01, 0.00000E+00, 0.00000E+00,Cmd=170,HV=210,Cyk=2,MTime=0.8,Gain=10,Ch=3
 964,USER   ,20170714,10:30:40, 3.01459E-01,   0,515, 2.27295E+02,NWG-1    , 6.20000E+01, 0.00000E+00, 0.00000E+00, 5.20000E+01, 0.00000E+00, 0.00000E+00, 8.20000E+01, 0.00000E+00, 0.00000E+00, 9.20000E+01, 0.00000E+00, 0.00000E+00,Cmd=170,HV=210,Cyk=2,MTime=0.8,Gain=10,Ch=4
 965,USER   ,20170714,10:30:40, 1.30783E-01,   2,515, 2.46520E+02,NWG-1    , 6.20000E+01, 0.00000E+00, 0.00000E+00, 5.20000E+01, 0.00000E+00, 0.00000E+00, 9.20000E+01, 0.00000E+00, 0.00000E+00, 1.02000E+02, 0.00000E+00, 0.00000E+00,Cmd=170,HV=210,Cyk=2,MTime=0.8,Gain=10,Ch=5
 966,USER   ,20170714,10:30:49, 6.07324E-01,   2,470, 1.37373E+02,NWG-1    , 6.20000E+01, 0.00000E+00, 0.00000E+00, 5.00000E+01, 0.00000E+00, 0.00000E+00, 7.40000E+01, 0.00000E+00, 0.00000E+00, 8.60000E+01, 0.00000E+00, 0.00000E+00,Cmd=171,HV=226,Cyk=2,MTime=0.8,Gain=10,Ch=3
 967,USER   ,20170714,10:30:49, 2.92390E-01,   3,470, 2.64548E+02,NWG-1    , 6.20000E+01, 0.00000E+00, 0.00000E+00, 5.00000E+01, 0.00000E+00, 0.00000E+00, 8.60000E+01, 0.00000E+00, 0.00000E+00, 9.80000E+01, 0.00000E+00, 0.00000E+00,Cmd=171,HV=226,Cyk=2,MTime=0.8,Gain=10,Ch=4
 968,USER   ,20170714,10:30:49, 9.53990E-02,   5,470, 2.15787E+02,NWG-1    , 6.20000E+01, 0.00000E+00, 0.00000E+00, 5.00000E+01, 0.00000E+00, 0.00000E+00, 9.80000E+01, 0.00000E+00, 0.00000E+00, 1.10000E+02, 0.00000E+00, 0.00000E+00,Cmd=171,HV=226,Cyk=2,MTime=0.8,Gain=20,Ch=5
 969,USER   ,20170714,10:30:58, 2.87868E+00,   0,449, 1.08524E+02,NWG-1    , 6.40000E+01, 0.00000E+00, 0.00000E+00, 6.20000E+01, 0.00000E+00, 0.00000E+00, 6.60000E+01, 0.00000E+00, 0.00000E+00, 6.80000E+01, 0.00000E+00, 0.00000E+00,Cmd=172,HV=245,Cyk=2,MTime=0.8,Gain=1,Ch=3
 970,USER   ,20170714,10:30:58, 1.37098E+00,   1,449, 2.06739E+02,NWG-1    , 6.40000E+01, 0.00000E+00, 0.00000E+00, 6.20000E+01, 0.00000E+00, 0.00000E+00, 6.80000E+01, 0.00000E+00, 0.00000E+00, 7.00000E+01, 0.00000E+00, 0.00000E+00,Cmd=172,HV=245,Cyk=2,MTime=0.8,Gain=1,Ch=4
 971,USER   ,20170714,10:30:58, 5.36645E-01,   0,449, 2.02310E+02,NWG-1    , 6.40000E+01, 0.00000E+00, 0.00000E+00, 6.20000E+01, 0.00000E+00, 0.00000E+00, 7.00000E+01, 0.00000E+00, 0.00000E+00, 7.20000E+01, 0.00000E+00, 0.00000E+00,Cmd=172,HV=245,Cyk=2,MTime=0.8,Gain=10,Ch=5
 972,USER   ,20170714,10:30:58, 2.64176E-01,   0,449, 1.99184E+02,NWG-1    , 6.40000E+01, 0.00000E+00, 0.00000E+00, 6.20000E+01, 0.00000E+00, 0.00000E+00, 7.20000E+01, 0.00000E+00, 0.00000E+00, 7.40000E+01, 0.00000E+00, 0.00000E+00,Cmd=172,HV=245,Cyk=2,MTime=0.8,Gain=10,Ch=6
 973,USER   ,20170714,10:30:58, 1.15516E-01,   0,449, 1.52419E+02,NWG-1    , 6.40000E+01, 0.00000E+00, 0.00000E+00, 6.20000E+01, 0.00000E+00, 0.00000E+00, 7.40000E+01, 0.00000E+00, 0.00000E+00, 7.60000E+01, 0.00000E+00, 0.00000E+00,Cmd=172,HV=245,Cyk=2,MTime=0.8,Gain=20,Ch=7
 974,USER   ,20170714,10:30:58, 6.69126E-02,   2,449, 1.41263E+02,NWG-1    , 6.40000E+01, 0.00000E+00, 0.00000E+00, 6.20000E+01, 0.00000E+00, 0.00000E+00, 7.60000E+01, 0.00000E+00, 0.00000E+00, 7.80000E+01, 0.00000E+00, 0.00000E+00,Cmd=172,HV=245,Cyk=2,MTime=0.8,Gain=20,Ch=8
 975,USER   ,20170714,10:31:08, 2.57701E+00,   0,488, 1.94302E+02,NWG-1    , 6.40000E+01, 0.00000E+00, 0.00000E+00, 6.00000E+01, 0.00000E+00, 0.00000E+00, 6.80000E+01, 0.00000E+00, 0.00000E+00, 7.20000E+01, 0.00000E+00, 0.00000E+00,Cmd=173,HV=219,Cyk=2,MTime=0.8,Gain=1,Ch=3
 976,USER   ,20170714,10:31:08, 5.63869E-01,   0,488, 1.70059E+02,NWG-1    , 6.40000E+01, 0.00000E+00, 0.00000E+00, 6.00000E+01, 0.00000E+00, 0.00000E+00, 7.20000E+01, 0.00000E+00, 0.00000E+00, 7.60000E+01, 0.00000E+00, 0.00000E+00,Cmd=173,HV=219,Cyk=2,MTime=0.8,Gain=10,Ch=4
 977,USER   ,20170714,10:31:08, 1.73063E-01,   2,488, 1.30487E+02,NWG-1    , 6.40000E+01, 0.00000E+00, 0.00000E+00, 6.00000E+01, 0.00000E+00, 0.00000E+00, 7.60000E+01, 0.00000E+00, 0.00000E+00, 8.00000E+01, 0.00000E+00, 0.00000E+00,Cmd=173,HV=219,Cyk=2,MTime=0.8,Gain=10,Ch=5
 978,USER   ,20170714,10:31:08, 8.52678E-02,   2,488, 1.28581E+02,NWG-1    , 6.40000E+01, 0.00000E+00, 0.00000E+00, 6.00000E+01, 0.00000E+00, 0.00000E+00, 8.00000E+01, 0.00000E+00, 0.00000E+00, 8.40000E+01, 0.00000E+00, 0.00000E+00,Cmd=173,HV=219,Cyk=2,MTime=0.8,Gain=20,Ch=6
 979,USER   ,20170714,10:31:08, 8.64252E-02,   3,488, 2.28071E+02,NWG-1    , 6.40000E+01, 0.00000E+00, 0.00000E+00, 6.00000E+01, 0.00000E+00, 0.00000E+00, 8.40000E+01, 0.00000E+00, 0.00000E+00, 8.80000E+01, 0.00000E+00, 0.00000E+00,Cmd=173,HV=219,Cyk=2,MTime=0.8,Gain=20,Ch=7
 980,USER   ,20170714,10:31:08, 8.15731E-02,   3,488, 3.44426E+02,NWG-1    , 6.40000E+01, 0.00000E+00, 0.00000E+00, 6.00000E+01, 0.00000E+00, 0.00000E+00, 8.80000E+01, 0.00000E+00, 0.00000E+00, 9.20000E+01, 0.00000E+00, 0.00000E+00,Cmd=173,HV=219,Cyk=2,MTime=0.8,Gain=20,Ch=8
 981,USER   ,20170714,10:31:17, 1.50604E+00,   0,477, 1.70330E+02,NWG-1    , 6.40000E+01, 0.00000E+00, 0.00000E+00, 5.80000E+01, 0.00000E+00, 0.00000E+00, 7.00000E+01, 0.00000E+00, 0.00000E+00, 7.60000E+01, 0.00000E+00, 0.00000E+00,Cmd=174,HV=226,Cyk=2,MTime=0.8,Gain=1,Ch=3
 982,USER   ,20170714,10:31:17, 2.73550E-01,   0,477, 1.23751E+02,NWG-1    , 6.40000E+01, 0.00000E+00, 0.00000E+00, 5.80000E+01, 0.00000E+00, 0.00000E+00, 7.60000E+01, 0.00000E+00, 0.00000E+00, 8.20000E+01, 0.00000E+00, 0.00000E+00,Cmd=174,HV=226,Cyk=2,MTime=0.8,Gain=10,Ch=4
 983,USER   ,20170714,10:31:17, 1.74015E-01,   0,477, 1.96806E+02,NWG-1    , 6.40000E+01, 0.00000E+00, 0.00000E+00, 5.80000E+01, 0.00000E+00, 0.00000E+00, 8.20000E+01, 0.00000E+00, 0.00000E+00, 8.80000E+01, 0.00000E+00, 0.00000E+00,Cmd=174,HV=226,Cyk=2,MTime=0.8,Gain=10,Ch=5
 984,USER   ,20170714,10:31:17, 1.46050E-01,   0,477, 3.30357E+02,NWG-1    , 6.40000E+01, 0.00000E+00, 0.00000E+00, 5.80000E+01, 0.00000E+00, 0.00000E+00, 8.80000E+01, 0.00000E+00, 0.00000E+00, 9.40000E+01, 0.00000E+00, 0.00000E+00,Cmd=174,HV=226,Cyk=2,MTime=0.8,Gain=10,Ch=6
 985,USER   ,20170714,10:31:17, 6.23794E-02,   1,477, 2.46923E+02,NWG-1    , 6.40000E+01, 0.00000E+00, 0.00000E+00, 5.80000E+01, 0.00000E+00, 0.00000E+00, 9.40000E+01, 0.00000E+00, 0.00000E+00, 1.00000E+02, 0.00000E+00, 0.00000E+00,Cmd=174,HV=226,Cyk=2,MTime=0.8,Gain=20,Ch=7
 986,USER   ,20170714,10:31:17, 3.63046E-02,   0,477, 2.29933E+02,NWG-1    , 6.40000E+01, 0.00000E+00, 0.00000E+00, 5.80000E+01, 0.00000E+00, 0.00000E+00, 1.00000E+02, 0.00000E+00, 0.00000E+00, 1.06000E+02, 0.00000E+00, 0.00000E+00,Cmd=174,HV=226,Cyk=2,MTime=0.8,Gain=50,Ch=8
 987,USER   ,20170714,10:31:26, 9.92562E-01,   2,500, 1.49675E+02,NWG-1    , 6.40000E+01, 0.00000E+00, 0.00000E+00, 5.60000E+01, 0.00000E+00, 0.00000E+00, 7.20000E+01, 0.00000E+00, 0.00000E+00, 8.00000E+01, 0.00000E+00, 0.00000E+00,Cmd=175,HV=210,Cyk=2,MTime=0.8,Gain=1,Ch=3
 988,USER   ,20170714,10:31:26, 2.70125E-01,   3,500, 1.62936E+02,NWG-1    , 6.40000E+01, 0.00000E+00, 0.00000E+00, 5.60000E+01, 0.00000E+00, 0.00000E+00, 8.00000E+01, 0.00000E+00, 0.00000E+00, 8.80000E+01, 0.00000E+00, 0.00000E+00,Cmd=175,HV=210,Cyk=2,MTime=0.8,Gain=10,Ch=4
 989,USER   ,20170714,10:31:26, 1.93707E-01,   3,500, 2.92104E+02,NWG-1    , 6.40000E+01, 0.00000E+00, 0.00000E+00, 5.60000E+01, 0.00000E+00, 0.00000E+00, 8.80000E+01, 0.00000E+00, 0.00000E+00, 9.60000E+01, 0.00000E+00, 0.00000E+00,Cmd=175,HV=210,Cyk=2,MTime=0.8,Gain=10,Ch=5
 990,USER   ,20170714,10:31:26, 8.90250E-02,   2,500, 2.68493E+02,NWG-1    , 6.40000E+01, 0.00000E+00, 0.00000E+00, 5.60000E+01, 0.00000E+00, 0.00000E+00, 9.60000E+01, 0.00000E+00, 0.00000E+00, 1.04000E+02, 0.00000E+00, 0.00000E+00,Cmd=175,HV=210,Cyk=2,MTime=0.8,Gain=20,Ch=6
 991,USER   ,20170714,10:31:35, 6.96007E-01,   1,501, 1.31194E+02,NWG-1    , 6.40000E+01, 0.00000E+00, 0.00000E+00, 5.40000E+01, 0.00000E+00, 0.00000E+00, 7.40000E+01, 0.00000E+00, 0.00000E+00, 8.40000E+01, 0.00000E+00, 0.00000E+00,Cmd=176,HV=210,Cyk=2,MTime=0.8,Gain=5,Ch=3
 992,USER   ,20170714,10:31:35, 3.56892E-01,   2,501, 2.69090E+02,NWG-1    , 6.40000E+01, 0.00000E+00, 0.00000E+00, 5.40000E+01, 0.00000E+00, 0.00000E+00, 8.40000E+01, 0.00000E+00, 0.00000E+00, 9.40000E+01, 0.00000E+00, 0.00000E+00,Cmd=176,HV=210,Cyk=2,MTime=0.8,Gain=5,Ch=4
 993,USER   ,20170714,10:31:35, 1.25973E-01,   2,501, 2.37453E+02,NWG-1    , 6.40000E+01, 0.00000E+00, 0.00000E+00, 5.40000E+01, 0.00000E+00, 0.00000E+00, 9.40000E+01, 0.00000E+00, 0.00000E+00, 1.04000E+02, 0.00000E+00, 0.00000E+00,Cmd=176,HV=210,Cyk=2,MTime=0.8,Gain=10,Ch=5
 994,USER   ,20170714,10:31:43, 6.50015E-01,   2,521, 1.47030E+02,NWG-1    , 6.40000E+01, 0.00000E+00, 0.00000E+00, 5.20000E+01, 0.00000E+00, 0.00000E+00, 7.60000E+01, 0.00000E+00, 0.00000E+00, 8.80000E+01, 0.00000E+00, 0.00000E+00,Cmd=177,HV=202,Cyk=2,MTime=0.8,Gain=10,Ch=3
 995,USER   ,20170714,10:31:43, 3.22098E-01,   2,521, 2.91427E+02,NWG-1    , 6.40000E+01, 0.00000E+00, 0.00000E+00, 5.20000E+01, 0.00000E+00, 0.00000E+00, 8.80000E+01, 0.00000E+00, 0.00000E+00, 1.00000E+02, 0.00000E+00, 0.00000E+00,Cmd=177,HV=202,Cyk=2,MTime=0.8,Gain=10,Ch=4
 996,USER   ,20170714,10:31:52, 3.80720E+00,   1,336, 1.43528E+02,NWG-1    , 6.60000E+01, 0.00000E+00, 0.00000E+00, 6.40000E+01, 0.00000E+00, 0.00000E+00, 6.80000E+01, 0.00000E+00, 0.00000E+00, 7.00000E+01, 0.00000E+00, 0.00000E+00,Cmd=178,HV=336,Cyk=2,MTime=0.8,Gain=1,Ch=3
 997,USER   ,20170714,10:31:52, 1.22889E+00,   2,336, 1.85312E+02,NWG-1    , 6.60000E+01, 0.00000E+00, 0.00000E+00, 6.40000E+01, 0.00000E+00, 0.00000E+00, 7.00000E+01, 0.00000E+00, 0.00000E+00, 7.20000E+01, 0.00000E+00, 0.00000E+00,Cmd=178,HV=336,Cyk=2,MTime=0.8,Gain=10,Ch=4
 998,USER   ,20170714,10:31:52, 4.78571E-01,   2,336, 1.80417E+02,NWG-1    , 6.60000E+01, 0.00000E+00, 0.00000E+00, 6.40000E+01, 0.00000E+00, 0.00000E+00, 7.20000E+01, 0.00000E+00, 0.00000E+00, 7.40000E+01, 0.00000E+00, 0.00000E+00,Cmd=178,HV=336,Cyk=2,MTime=0.8,Gain=10,Ch=5
 999,USER   ,20170714,10:31:52, 1.81797E-01,   3,336, 1.37072E+02,NWG-1    , 6.60000E+01, 0.00000E+00, 0.00000E+00, 6.40000E+01, 0.00000E+00, 0.00000E+00, 7.40000E+01, 0.00000E+00, 0.00000E+00, 7.60000E+01, 0.00000E+00, 0.00000E+00,Cmd=178,HV=336,Cyk=2,MTime=0.8,Gain=20,Ch=6
1000,USER   ,20170714,10:31:52, 9.18153E-02,   3,336, 1.21147E+02,NWG-1    , 6.60000E+01, 0.00000E+00, 0.00000E+00, 6.40000E+01, 0.00000E+00, 0.00000E+00, 7.60000E+01, 0.00000E+00, 0.00000E+00, 7.80000E+01, 0.00000E+00, 0.00000E+00,Cmd=178,HV=336,Cyk=2,MTime=0.8,Gain=20,Ch=7
1001,USER   ,20170714,10:31:52, 4.97468E-02,   3,336, 1.05023E+02,NWG-1    , 6.60000E+01, 0.00000E+00, 0.00000E+00, 6.40000E+01, 0.00000E+00, 0.00000E+00, 7.80000E+01, 0.00000E+00, 0.00000E+00, 8.00000E+01, 0.00000E+00, 0.00000E+00,Cmd=178,HV=336,Cyk=2,MTime=0.8,Gain=50,Ch=8
1002,USER   ,20170714,10:32:02, 2.50769E+00,   2,337, 1.89076E+02,NWG-1    , 6.60000E+01, 0.00000E+00, 0.00000E+00, 6.20000E+01, 0.00000E+00, 0.00000E+00, 7.00000E+01, 0.00000E+00, 0.00000E+00, 7.40000E+01, 0.00000E+00, 0.00000E+00,Cmd=179,HV=336,Cyk=2,MTime=0.8,Gain=1,Ch=3
1003,USER   ,20170714,10:32:02, 4.55591E-01,   2,337, 1.37403E+02,NWG-1    , 6.60000E+01, 0.00000E+00, 0.00000E+00, 6.20000E+01, 0.00000E+00, 0.00000E+00, 7.40000E+01, 0.00000E+00, 0.00000E+00, 7.80000E+01, 0.00000E+00, 0.00000E+00,Cmd=179,HV=336,Cyk=2,MTime=0.8,Gain=10,Ch=4
1004,USER   ,20170714,10:32:02, 1.42115E-01,   2,337, 1.07153E+02,NWG-1    , 6.60000E+01, 0.00000E+00, 0.00000E+00, 6.20000E+01, 0.00000E+00, 0.00000E+00, 7.80000E+01, 0.00000E+00, 0.00000E+00, 8.20000E+01, 0.00000E+00, 0.00000E+00,Cmd=179,HV=336,Cyk=2,MTime=0.8,Gain=20,Ch=5
1005,USER   ,20170714,10:32:02, 1.13684E-01,   3,337, 1.71432E+02,NWG-1    , 6.60000E+01, 0.00000E+00, 0.00000E+00, 6.20000E+01, 0.00000E+00, 0.00000E+00, 8.20000E+01, 0.00000E+00, 0.00000E+00, 8.60000E+01, 0.00000E+00, 0.00000E+00,Cmd=179,HV=336,Cyk=2,MTime=0.8,Gain=20,Ch=6
1006,USER   ,20170714,10:32:02, 1.02723E-01,   3,337, 2.71080E+02,NWG-1    , 6.60000E+01, 0.00000E+00, 0.00000E+00, 6.20000E+01, 0.00000E+00, 0.00000E+00, 8.60000E+01, 0.00000E+00, 0.00000E+00, 9.00000E+01, 0.00000E+00, 0.00000E+00,Cmd=179,HV=336,Cyk=2,MTime=0.8,Gain=20,Ch=7
1007,USER   ,20170714,10:32:02, 7.84403E-02,   3,337, 3.31198E+02,NWG-1    , 6.60000E+01, 0.00000E+00, 0.00000E+00, 6.20000E+01, 0.00000E+00, 0.00000E+00, 9.00000E+01, 0.00000E+00, 0.00000E+00, 9.40000E+01, 0.00000E+00, 0.00000E+00,Cmd=179,HV=336,Cyk=2,MTime=0.8,Gain=20,Ch=8
1008,USER   ,20170714,10:32:11, 1.42683E+00,   3,354, 1.61371E+02,NWG-1    , 6.60000E+01, 0.00000E+00, 0.00000E+00, 6.00000E+01, 0.00000E+00, 0.00000E+00, 7.20000E+01, 0.00000E+00, 0.00000E+00, 7.80000E+01, 0.00000E+00, 0.00000E+00,Cmd=180,HV=304,Cyk=2,MTime=0.8,Gain=1,Ch=3
1009,USER   ,20170714,10:32:11, 2.60834E-01,   5,354, 1.17998E+02,NWG-1    , 6.60000E+01, 0.00000E+00, 0.00000E+00, 6.00000E+01, 0.00000E+00, 0.00000E+00, 7.80000E+01, 0.00000E+00, 0.00000E+00, 8.40000E+01, 0.00000E+00, 0.00000E+00,Cmd=180,HV=304,Cyk=2,MTime=0.8,Gain=10,Ch=4
1010,USER   ,20170714,10:32:11, 2.17127E-01,   5,354, 2.45565E+02,NWG-1    , 6.60000E+01, 0.00000E+00, 0.00000E+00, 6.00000E+01, 0.00000E+00, 0.00000E+00, 8.40000E+01, 0.00000E+00, 0.00000E+00, 9.00000E+01, 0.00000E+00, 0.00000E+00,Cmd=180,HV=304,Cyk=2,MTime=0.8,Gain=10,Ch=5
1011,USER   ,20170714,10:32:11, 1.25897E-01,   5,354, 2.84773E+02,NWG-1    , 6.60000E+01, 0.00000E+00, 0.00000E+00, 6.00000E+01, 0.00000E+00, 0.00000E+00, 9.00000E+01, 0.00000E+00, 0.00000E+00, 9.60000E+01, 0.00000E+00, 0.00000E+00,Cmd=180,HV=304,Cyk=2,MTime=0.8,Gain=20,Ch=6
1012,USER   ,20170714,10:32:11, 7.66046E-02,   4,354, 3.03232E+02,NWG-1    , 6.60000E+01, 0.00000E+00, 0.00000E+00, 6.00000E+01, 0.00000E+00, 0.00000E+00, 9.60000E+01, 0.00000E+00, 0.00000E+00, 1.02000E+02, 0.00000E+00, 0.00000E+00,Cmd=180,HV=304,Cyk=2,MTime=0.8,Gain=20,Ch=7
1013,USER   ,20170714,10:32:11, 3.12872E-02,   3,354, 1.98156E+02,NWG-1    , 6.60000E+01, 0.00000E+00, 0.00000E+00, 6.00000E+01, 0.00000E+00, 0.00000E+00, 1.02000E+02, 0.00000E+00, 0.00000E+00, 1.08000E+02, 0.00000E+00, 0.00000E+00,Cmd=180,HV=304,Cyk=2,MTime=0.8,Gain=50,Ch=8
1014,USER   ,20170714,10:32:20, 8.41437E-01,   2,358, 1.26886E+02,NWG-1    , 6.60000E+01, 0.00000E+00, 0.00000E+00, 5.80000E+01, 0.00000E+00, 0.00000E+00, 7.40000E+01, 0.00000E+00, 0.00000E+00, 8.20000E+01, 0.00000E+00, 0.00000E+00,Cmd=181,HV=318,Cyk=2,MTime=0.8,Gain=10,Ch=3
1015,USER   ,20170714,10:32:20, 3.49463E-01,   3,358, 2.10791E+02,NWG-1    , 6.60000E+01, 0.00000E+00, 0.00000E+00, 5.80000E+01, 0.00000E+00, 0.00000E+00, 8.20000E+01, 0.00000E+00, 0.00000E+00, 9.00000E+01, 0.00000E+00, 0.00000E+00,Cmd=181,HV=318,Cyk=2,MTime=0.8,Gain=10,Ch=4
1016,USER   ,20170714,10:32:20, 1.84337E-01,   3,358, 2.77973E+02,NWG-1    , 6.60000E+01, 0.00000E+00, 0.00000E+00, 5.80000E+01, 0.00000E+00, 0.00000E+00, 9.00000E+01, 0.00000E+00, 0.00000E+00, 9.80000E+01, 0.00000E+00, 0.00000E+00,Cmd=181,HV=318,Cyk=2,MTime=0.8,Gain=10,Ch=5
1017,USER   ,20170714,10:32:20, 8.86471E-02,   3,358, 2.67353E+02,NWG-1    , 6.60000E+01, 0.00000E+00, 0.00000E+00, 5.80000E+01, 0.00000E+00, 0.00000E+00, 9.80000E+01, 0.00000E+00, 0.00000E+00, 1.06000E+02, 0.00000E+00, 0.00000E+00,Cmd=181,HV=318,Cyk=2,MTime=0.8,Gain=20,Ch=6
1018,USER   ,20170714,10:32:29, 6.91262E-01,   1,371, 1.30300E+02,NWG-1    , 6.60000E+01, 0.00000E+00, 0.00000E+00, 5.60000E+01, 0.00000E+00, 0.00000E+00, 7.60000E+01, 0.00000E+00, 0.00000E+00, 8.60000E+01, 0.00000E+00, 0.00000E+00,Cmd=182,HV=304,Cyk=2,MTime=0.8,Gain=10,Ch=3
1019,USER   ,20170714,10:32:29, 3.58419E-01,   0,371, 2.70241E+02,NWG-1    , 6.60000E+01, 0.00000E+00, 0.00000E+00, 5.60000E+01, 0.00000E+00, 0.00000E+00, 8.60000E+01, 0.00000E+00, 0.00000E+00, 9.60000E+01, 0.00000E+00, 0.00000E+00,Cmd=182,HV=304,Cyk=2,MTime=0.8,Gain=10,Ch=4
1020,USER   ,20170714,10:32:29, 1.37602E-01,   2,371, 2.59373E+02,NWG-1    , 6.60000E+01, 0.00000E+00, 0.00000E+00, 5.60000E+01, 0.00000E+00, 0.00000E+00, 9.60000E+01, 0.00000E+00, 0.00000E+00, 1.06000E+02, 0.00000E+00, 0.00000E+00,Cmd=182,HV=304,Cyk=2,MTime=0.8,Gain=20,Ch=5
1021,USER   ,20170714,10:32:38, 6.99468E-01,   2,374, 1.58216E+02,NWG-1    , 6.60000E+01, 0.00000E+00, 0.00000E+00, 5.40000E+01, 0.00000E+00, 0.00000E+00, 7.80000E+01, 0.00000E+00, 0.00000E+00, 9.00000E+01, 0.00000E+00, 0.00000E+00,Cmd=183,HV=304,Cyk=2,MTime=0.8,Gain=10,Ch=3
1022,USER   ,20170714,10:32:38, 3.09076E-01,   2,374, 2.79645E+02,NWG-1    , 6.60000E+01, 0.00000E+00, 0.00000E+00, 5.40000E+01, 0.00000E+00, 0.00000E+00, 9.00000E+01, 0.00000E+00, 0.00000E+00, 1.02000E+02, 0.00000E+00, 0.00000E+00,Cmd=183,HV=304,Cyk=2,MTime=0.8,Gain=10,Ch=4
1023,USER   ,20170714,10:32:47, 4.73997E+00,   0,363, 1.78693E+02,NWG-1    , 6.80000E+01, 0.00000E+00, 0.00000E+00, 6.60000E+01, 0.00000E+00, 0.00000E+00, 7.00000E+01, 0.00000E+00, 0.00000E+00, 7.20000E+01, 0.00000E+00, 0.00000E+00,Cmd=184,HV=304,Cyk=2,MTime=0.8,Gain=1,Ch=3
1024,USER   ,20170714,10:32:47, 1.37286E+00,   0,363, 2.07022E+02,NWG-1    , 6.80000E+01, 0.00000E+00, 0.00000E+00, 6.60000E+01, 0.00000E+00, 0.00000E+00, 7.20000E+01, 0.00000E+00, 0.00000E+00, 7.40000E+01, 0.00000E+00, 0.00000E+00,Cmd=184,HV=304,Cyk=2,MTime=0.8,Gain=1,Ch=4
1025,USER   ,20170714,10:32:47, 4.38510E-01,   0,363, 1.65314E+02,NWG-1    , 6.80000E+01, 0.00000E+00, 0.00000E+00, 6.60000E+01, 0.00000E+00, 0.00000E+00, 7.40000E+01, 0.00000E+00, 0.00000E+00, 7.60000E+01, 0.00000E+00, 0.00000E+00,Cmd=184,HV=304,Cyk=2,MTime=0.8,Gain=10,Ch=5
1026,USER   ,20170714,10:32:47, 1.95890E-01,   0,363, 1.47698E+02,NWG-1    , 6.80000E+01, 0.00000E+00, 0.00000E+00, 6.60000E+01, 0.00000E+00, 0.00000E+00, 7.60000E+01, 0.00000E+00, 0.00000E+00, 7.80000E+01, 0.00000E+00, 0.00000E+00,Cmd=184,HV=304,Cyk=2,MTime=0.8,Gain=10,Ch=6
1027,USER   ,20170714,10:32:47, 9.17604E-02,   0,363, 1.21075E+02,NWG-1    , 6.80000E+01, 0.00000E+00, 0.00000E+00, 6.60000E+01, 0.00000E+00, 0.00000E+00, 7.80000E+01, 0.00000E+00, 0.00000E+00, 8.00000E+01, 0.00000E+00, 0.00000E+00,Cmd=184,HV=304,Cyk=2,MTime=0.8,Gain=20,Ch=7
1028,USER   ,20170714,10:32:47, 4.58218E-02,   1,363, 9.67367E+01,NWG-1    , 6.80000E+01, 0.00000E+00, 0.00000E+00, 6.60000E+01, 0.00000E+00, 0.00000E+00, 8.00000E+01, 0.00000E+00, 0.00000E+00, 8.20000E+01, 0.00000E+00, 0.00000E+00,Cmd=184,HV=304,Cyk=2,MTime=0.8,Gain=50,Ch=8
1029,USER   ,20170714,10:32:57, 2.41171E+00,   1,481, 1.81839E+02,NWG-1    , 6.80000E+01, 0.00000E+00, 0.00000E+00, 6.40000E+01, 0.00000E+00, 0.00000E+00, 7.20000E+01, 0.00000E+00, 0.00000E+00, 7.60000E+01, 0.00000E+00, 0.00000E+00,Cmd=185,HV=226,Cyk=2,MTime=0.8,Gain=1,Ch=3
1030,USER   ,20170714,10:32:57, 4.01656E-01,   2,481, 1.21137E+02,NWG-1    , 6.80000E+01, 0.00000E+00, 0.00000E+00, 6.40000E+01, 0.00000E+00, 0.00000E+00, 7.60000E+01, 0.00000E+00, 0.00000E+00, 8.00000E+01, 0.00000E+00, 0.00000E+00,Cmd=185,HV=226,Cyk=2,MTime=0.8,Gain=10,Ch=4
1031,USER   ,20170714,10:32:57, 1.30547E-01,   2,481, 9.84305E+01,NWG-1    , 6.80000E+01, 0.00000E+00, 0.00000E+00, 6.40000E+01, 0.00000E+00, 0.00000E+00, 8.00000E+01, 0.00000E+00, 0.00000E+00, 8.40000E+01, 0.00000E+00, 0.00000E+00,Cmd=185,HV=226,Cyk=2,MTime=0.8,Gain=10,Ch=5
1032,USER   ,20170714,10:32:57, 1.18789E-01,   3,481, 1.79129E+02,NWG-1    , 6.80000E+01, 0.00000E+00, 0.00000E+00, 6.40000E+01, 0.00000E+00, 0.00000E+00, 8.40000E+01, 0.00000E+00, 0.00000E+00, 8.80000E+01, 0.00000E+00, 0.00000E+00,Cmd=185,HV=226,Cyk=2,MTime=0.8,Gain=10,Ch=6
1033,USER   ,20170714,10:32:57, 1.11181E-01,   3,481, 2.93400E+02,NWG-1    , 6.80000E+01, 0.00000E+00, 0.00000E+00, 6.40000E+01, 0.00000E+00, 0.00000E+00, 8.80000E+01, 0.00000E+00, 0.00000E+00, 9.20000E+01, 0.00000E+00, 0.00000E+00,Cmd=185,HV=226,Cyk=2,MTime=0.8,Gain=10,Ch=7
1034,USER   ,20170714,10:32:57, 5.36491E-02,   3,481, 2.26522E+02,NWG-1    , 6.80000E+01, 0.00000E+00, 0.00000E+00, 6.40000E+01, 0.00000E+00, 0.00000E+00, 9.20000E+01, 0.00000E+00, 0.00000E+00, 9.60000E+01, 0.00000E+00, 0.00000E+00,Cmd=185,HV=226,Cyk=2,MTime=0.8,Gain=20,Ch=8
1035,USER   ,20170714,10:33:06, 1.20881E+00,   2,465, 1.36714E+02,NWG-1    , 6.80000E+01, 0.00000E+00, 0.00000E+00, 6.20000E+01, 0.00000E+00, 0.00000E+00, 7.40000E+01, 0.00000E+00, 0.00000E+00, 8.00000E+01, 0.00000E+00, 0.00000E+00,Cmd=186,HV=230,Cyk=2,MTime=0.8,Gain=1,Ch=3
1036,USER   ,20170714,10:33:06, 2.60492E-01,   2,465, 1.17844E+02,NWG-1    , 6.80000E+01, 0.00000E+00, 0.00000E+00, 6.20000E+01, 0.00000E+00, 0.00000E+00, 8.00000E+01, 0.00000E+00, 0.00000E+00, 8.60000E+01, 0.00000E+00, 0.00000E+00,Cmd=186,HV=230,Cyk=2,MTime=0.8,Gain=10,Ch=4
1037,USER   ,20170714,10:33:06, 2.22247E-01,   4,465, 2.51355E+02,NWG-1    , 6.80000E+01, 0.00000E+00, 0.00000E+00, 6.20000E+01, 0.00000E+00, 0.00000E+00, 8.60000E+01, 0.00000E+00, 0.00000E+00, 9.20000E+01, 0.00000E+00, 0.00000E+00,Cmd=186,HV=230,Cyk=2,MTime=0.8,Gain=10,Ch=5
1038,USER   ,20170714,10:33:06, 1.02623E-01,   4,465, 2.32127E+02,NWG-1    , 6.80000E+01, 0.00000E+00, 0.00000E+00, 6.20000E+01, 0.00000E+00, 0.00000E+00, 9.20000E+01, 0.00000E+00, 0.00000E+00, 9.80000E+01, 0.00000E+00, 0.00000E+00,Cmd=186,HV=230,Cyk=2,MTime=0.8,Gain=20,Ch=6
1039,USER   ,20170714,10:33:06, 6.94842E-02,   4,465, 2.75047E+02,NWG-1    , 6.80000E+01, 0.00000E+00, 0.00000E+00, 6.20000E+01, 0.00000E+00, 0.00000E+00, 9.80000E+01, 0.00000E+00, 0.00000E+00, 1.04000E+02, 0.00000E+00, 0.00000E+00,Cmd=186,HV=230,Cyk=2,MTime=0.8,Gain=20,Ch=7
1040,USER   ,20170714,10:33:06, 2.66430E-02,   4,465, 1.68742E+02,NWG-1    , 6.80000E+01, 0.00000E+00, 0.00000E+00, 6.20000E+01, 0.00000E+00, 0.00000E+00, 1.04000E+02, 0.00000E+00, 0.00000E+00, 1.10000E+02, 0.00000E+00, 0.00000E+00,Cmd=186,HV=230,Cyk=2,MTime=0.8,Gain=50,Ch=8
1041,USER   ,20170714,10:33:15, 7.52270E-01,   2,523, 1.13440E+02,NWG-1    , 6.80000E+01, 0.00000E+00, 0.00000E+00, 6.00000E+01, 0.00000E+00, 0.00000E+00, 7.60000E+01, 0.00000E+00, 0.00000E+00, 8.40000E+01, 0.00000E+00, 0.00000E+00,Cmd=187,HV=205,Cyk=2,MTime=0.8,Gain=5,Ch=3
1042,USER   ,20170714,10:33:15, 3.62625E-01,   3,523, 2.18730E+02,NWG-1    , 6.80000E+01, 0.00000E+00, 0.00000E+00, 6.00000E+01, 0.00000E+00, 0.00000E+00, 8.40000E+01, 0.00000E+00, 0.00000E+00, 9.20000E+01, 0.00000E+00, 0.00000E+00,Cmd=187,HV=205,Cyk=2,MTime=0.8,Gain=5,Ch=4
1043,USER   ,20170714,10:33:15, 1.60131E-01,   1,523, 2.41472E+02,NWG-1    , 6.80000E+01, 0.00000E+00, 0.00000E+00, 6.00000E+01, 0.00000E+00, 0.00000E+00, 9.20000E+01, 0.00000E+00, 0.00000E+00, 1.00000E+02, 0.00000E+00, 0.00000E+00,Cmd=187,HV=205,Cyk=2,MTime=0.8,Gain=10,Ch=5
1044,USER   ,20170714,10:33:15, 6.74474E-02,   0,523, 2.03417E+02,NWG-1    , 6.80000E+01, 0.00000E+00, 0.00000E+00, 6.00000E+01, 0.00000E+00, 0.00000E+00, 1.00000E+02, 0.00000E+00, 0.00000E+00, 1.08000E+02, 0.00000E+00, 0.00000E+00,Cmd=187,HV=205,Cyk=2,MTime=0.8,Gain=20,Ch=6
1045,USER   ,20170714,10:33:24, 6.40764E-01,   0,505, 1.20781E+02,NWG-1    , 6.80000E+01, 0.00000E+00, 0.00000E+00, 5.80000E+01, 0.00000E+00, 0.00000E+00, 7.80000E+01, 0.00000E+00, 0.00000E+00, 8.80000E+01, 0.00000E+00, 0.00000E+00,Cmd=188,HV=210,Cyk=2,MTime=0.8,Gain=10,Ch=3
1046,USER   ,20170714,10:33:24, 3.39841E-01,   2,505, 2.56234E+02,NWG-1    , 6.80000E+01, 0.00000E+00, 0.00000E+00, 5.80000E+01, 0.00000E+00, 0.00000E+00, 8.80000E+01, 0.00000E+00, 0.00000E+00, 9.80000E+01, 0.00000E+00, 0.00000E+00,Cmd=188,HV=210,Cyk=2,MTime=0.8,Gain=10,Ch=4
1047,USER   ,20170714,10:33:24, 1.22361E-01,   4,505, 2.30646E+02,NWG-1    , 6.80000E+01, 0.00000E+00, 0.00000E+00, 5.80000E+01, 0.00000E+00, 0.00000E+00, 9.80000E+01, 0.00000E+00, 0.00000E+00, 1.08000E+02, 0.00000E+00, 0.00000E+00,Cmd=188,HV=210,Cyk=2,MTime=0.8,Gain=10,Ch=5
1048,USER   ,20170714,10:33:32, 6.87528E-01,   2,545, 1.55515E+02,NWG-1    , 6.80000E+01, 0.00000E+00, 0.00000E+00, 5.60000E+01, 0.00000E+00, 0.00000E+00, 8.00000E+01, 0.00000E+00, 0.00000E+00, 9.20000E+01, 0.00000E+00, 0.00000E+00,Cmd=189,HV=197,Cyk=2,MTime=0.8,Gain=10,Ch=3
1049,USER   ,20170714,10:33:32, 2.54580E-01,   0,545, 2.30339E+02,NWG-1    , 6.80000E+01, 0.00000E+00, 0.00000E+00, 5.60000E+01, 0.00000E+00, 0.00000E+00, 9.20000E+01, 0.00000E+00, 0.00000E+00, 1.04000E+02, 0.00000E+00, 0.00000E+00,Cmd=189,HV=197,Cyk=2,MTime=0.8,Gain=10,Ch=4
1050,USER   ,20170714,10:33:42, 8.13330E+00,   2,319, 3.06618E+02,NWG-1    , 7.00000E+01, 0.00000E+00, 0.00000E+00, 6.80000E+01, 0.00000E+00, 0.00000E+00, 7.20000E+01, 0.00000E+00, 0.00000E+00, 7.40000E+01, 0.00000E+00, 0.00000E+00,Cmd=190,HV=357,Cyk=2,MTime=0.8,Gain=1,Ch=3
1051,USER   ,20170714,10:33:42, 1.61430E+00,   2,319, 2.43431E+02,NWG-1    , 7.00000E+01, 0.00000E+00, 0.00000E+00, 6.80000E+01, 0.00000E+00, 0.00000E+00, 7.40000E+01, 0.00000E+00, 0.00000E+00, 7.60000E+01, 0.00000E+00, 0.00000E+00,Cmd=190,HV=357,Cyk=2,MTime=0.8,Gain=1,Ch=4
1052,USER   ,20170714,10:33:42, 5.71270E-01,   2,319, 2.15364E+02,NWG-1    , 7.00000E+01, 0.00000E+00, 0.00000E+00, 6.80000E+01, 0.00000E+00, 0.00000E+00, 7.60000E+01, 0.00000E+00, 0.00000E+00, 7.80000E+01, 0.00000E+00, 0.00000E+00,Cmd=190,HV=357,Cyk=2,MTime=0.8,Gain=10,Ch=5
1053,USER   ,20170714,10:33:42, 2.00567E-01,   2,319, 1.51224E+02,NWG-1    , 7.00000E+01, 0.00000E+00, 0.00000E+00, 6.80000E+01, 0.00000E+00, 0.00000E+00, 7.80000E+01, 0.00000E+00, 0.00000E+00, 8.00000E+01, 0.00000E+00, 0.00000E+00,Cmd=190,HV=357,Cyk=2,MTime=0.8,Gain=20,Ch=6
1054,USER   ,20170714,10:33:42, 7.48089E-02,   2,319, 9.87080E+01,NWG-1    , 7.00000E+01, 0.00000E+00, 0.00000E+00, 6.80000E+01, 0.00000E+00, 0.00000E+00, 8.00000E+01, 0.00000E+00, 0.00000E+00, 8.20000E+01, 0.00000E+00, 0.00000E+00,Cmd=190,HV=357,Cyk=2,MTime=0.8,Gain=50,Ch=7
1055,USER   ,20170714,10:33:42, 6.93607E-02,   3,319, 1.46431E+02,NWG-1    , 7.00000E+01, 0.00000E+00, 0.00000E+00, 6.80000E+01, 0.00000E+00, 0.00000E+00, 8.20000E+01, 0.00000E+00, 0.00000E+00, 8.40000E+01, 0.00000E+00, 0.00000E+00,Cmd=190,HV=357,Cyk=2,MTime=0.8,Gain=50,Ch=8
1056,USER   ,20170714,10:33:51, 2.79855E+00,   2,260, 2.11005E+02,NWG-1    , 7.00000E+01, 0.00000E+00, 0.00000E+00, 6.60000E+01, 0.00000E+00, 0.00000E+00, 7.40000E+01, 0.00000E+00, 0.00000E+00, 7.80000E+01, 0.00000E+00, 0.00000E+00,Cmd=191,HV=400,Cyk=2,MTime=0.8,Gain=1,Ch=3
1057,USER   ,20170714,10:33:51, 3.99043E-01,   5,260, 1.20348E+02,NWG-1    , 7.00000E+01, 0.00000E+00, 0.00000E+00, 6.60000E+01, 0.00000E+00, 0.00000E+00, 7.80000E+01, 0.00000E+00, 0.00000E+00, 8.20000E+01, 0.00000E+00, 0.00000E+00,Cmd=191,HV=400,Cyk=2,MTime=0.8,Gain=10,Ch=4
1058,USER   ,20170714,10:33:51, 2.16951E-01,   7,260, 1.63577E+02,NWG-1    , 7.00000E+01, 0.00000E+00, 0.00000E+00, 6.60000E+01, 0.00000E+00, 0.00000E+00, 8.20000E+01, 0.00000E+00, 0.00000E+00, 8.60000E+01, 0.00000E+00, 0.00000E+00,Cmd=191,HV=400,Cyk=2,MTime=0.8,Gain=20,Ch=5
1059,USER   ,20170714,10:33:51, 1.83758E-01,   7,260, 2.77101E+02,NWG-1    , 7.00000E+01, 0.00000E+00, 0.00000E+00, 6.60000E+01, 0.00000E+00, 0.00000E+00, 8.60000E+01, 0.00000E+00, 0.00000E+00, 9.00000E+01, 0.00000E+00, 0.00000E+00,Cmd=191,HV=400,Cyk=2,MTime=0.8,Gain=20,Ch=6
1060,USER   ,20170714,10:33:51, 1.37153E-01,   7,260, 3.61939E+02,NWG-1    , 7.00000E+01, 0.00000E+00, 0.00000E+00, 6.60000E+01, 0.00000E+00, 0.00000E+00, 9.00000E+01, 0.00000E+00, 0.00000E+00, 9.40000E+01, 0.00000E+00, 0.00000E+00,Cmd=191,HV=400,Cyk=2,MTime=0.8,Gain=20,Ch=7
1061,USER   ,20170714,10:33:51, 5.79535E-02,   7,260, 2.44697E+02,NWG-1    , 7.00000E+01, 0.00000E+00, 0.00000E+00, 6.60000E+01, 0.00000E+00, 0.00000E+00, 9.40000E+01, 0.00000E+00, 0.00000E+00, 9.80000E+01, 0.00000E+00, 0.00000E+00,Cmd=191,HV=400,Cyk=2,MTime=0.8,Gain=50,Ch=8
1062,USER   ,20170714,10:34:00, 1.32182E+00,   3,315, 1.49495E+02,NWG-1    , 7.00000E+01, 0.00000E+00, 0.00000E+00, 6.40000E+01, 0.00000E+00, 0.00000E+00, 7.60000E+01, 0.00000E+00, 0.00000E+00, 8.20000E+01, 0.00000E+00, 0.00000E+00,Cmd=192,HV=357,Cyk=2,MTime=0.8,Gain=10,Ch=3
1063,USER   ,20170714,10:34:00, 3.86798E-01,   4,315, 1.74983E+02,NWG-1    , 7.00000E+01, 0.00000E+00, 0.00000E+00, 6.40000E+01, 0.00000E+00, 0.00000E+00, 8.20000E+01, 0.00000E+00, 0.00000E+00, 8.80000E+01, 0.00000E+00, 0.00000E+00,Cmd=192,HV=357,Cyk=2,MTime=0.8,Gain=10,Ch=4
1064,USER   ,20170714,10:34:00, 3.02467E-01,   4,315, 3.42082E+02,NWG-1    , 7.00000E+01, 0.00000E+00, 0.00000E+00, 6.40000E+01, 0.00000E+00, 0.00000E+00, 8.80000E+01, 0.00000E+00, 0.00000E+00, 9.40000E+01, 0.00000E+00, 0.00000E+00,Cmd=192,HV=357,Cyk=2,MTime=0.8,Gain=10,Ch=5
1065,USER   ,20170714,10:34:00, 1.21954E-01,   4,315, 2.75853E+02,NWG-1    , 7.00000E+01, 0.00000E+00, 0.00000E+00, 6.40000E+01, 0.00000E+00, 0.00000E+00, 9.40000E+01, 0.00000E+00, 0.00000E+00, 1.00000E+02, 0.00000E+00, 0.00000E+00,Cmd=192,HV=357,Cyk=2,MTime=0.8,Gain=20,Ch=6
1066,USER   ,20170714,10:34:00, 6.89055E-02,   4,315, 2.72756E+02,NWG-1    , 7.00000E+01, 0.00000E+00, 0.00000E+00, 6.40000E+01, 0.00000E+00, 0.00000E+00, 1.00000E+02, 0.00000E+00, 0.00000E+00, 1.06000E+02, 0.00000E+00, 0.00000E+00,Cmd=192,HV=357,Cyk=2,MTime=0.8,Gain=50,Ch=7
1067,USER   ,20170714,10:34:09, 8.41424E-01,   6,313, 1.26884E+02,NWG-1    , 7.00000E+01, 0.00000E+00, 0.00000E+00, 6.20000E+01, 0.00000E+00, 0.00000E+00, 7.80000E+01, 0.00000E+00, 0.00000E+00, 8.60000E+01, 0.00000E+00, 0.00000E+00,Cmd=193,HV=357,Cyk=2,MTime=0.8,Gain=10,Ch=3
1068,USER   ,20170714,10:34:09, 4.78252E-01,   6,313, 2.88475E+02,NWG-1    , 7.00000E+01, 0.00000E+00, 0.00000E+00, 6.20000E+01, 0.00000E+00, 0.00000E+00, 8.60000E+01, 0.00000E+00, 0.00000E+00, 9.40000E+01, 0.00000E+00, 0.00000E+00,Cmd=193,HV=357,Cyk=2,MTime=0.8,Gain=10,Ch=4
1069,USER   ,20170714,10:34:09, 1.80160E-01,   6,313, 2.71675E+02,NWG-1    , 7.00000E+01, 0.00000E+00, 0.00000E+00, 6.20000E+01, 0.00000E+00, 0.00000E+00, 9.40000E+01, 0.00000E+00, 0.00000E+00, 1.02000E+02, 0.00000E+00, 0.00000E+00,Cmd=193,HV=357,Cyk=2,MTime=0.8,Gain=20,Ch=5
1070,USER   ,20170714,10:34:09, 6.84974E-02,   6,313, 2.06583E+02,NWG-1    , 7.00000E+01, 0.00000E+00, 0.00000E+00, 6.20000E+01, 0.00000E+00, 0.00000E+00, 1.02000E+02, 0.00000E+00, 0.00000E+00, 1.10000E+02, 0.00000E+00, 0.00000E+00,Cmd=193,HV=357,Cyk=2,MTime=0.8,Gain=50,Ch=6
1071,USER   ,20170714,10:34:18, 8.17339E-01,   3,332, 1.54065E+02,NWG-1    , 7.00000E+01, 0.00000E+00, 0.00000E+00, 6.00000E+01, 0.00000E+00, 0.00000E+00, 8.00000E+01, 0.00000E+00, 0.00000E+00, 9.00000E+01, 0.00000E+00, 0.00000E+00,Cmd=194,HV=336,Cyk=2,MTime=0.8,Gain=10,Ch=3
1072,USER   ,20170714,10:34:18, 3.84454E-01,   2,332, 2.89871E+02,NWG-1    , 7.00000E+01, 0.00000E+00, 0.00000E+00, 6.00000E+01, 0.00000E+00, 0.00000E+00, 9.00000E+01, 0.00000E+00, 0.00000E+00, 1.00000E+02, 0.00000E+00, 0.00000E+00,Cmd=194,HV=336,Cyk=2,MTime=0.8,Gain=10,Ch=4
1073,USER   ,20170714,10:34:18, 1.18095E-01,   0,332, 2.22603E+02,NWG-1    , 7.00000E+01, 0.00000E+00, 0.00000E+00, 6.00000E+01, 0.00000E+00, 0.00000E+00, 1.00000E+02, 0.00000E+00, 0.00000E+00, 1.10000E+02, 0.00000E+00, 0.00000E+00,Cmd=194,HV=336,Cyk=2,MTime=0.8,Gain=20,Ch=5
1074,USER   ,20170714,10:34:27, 9.39812E-01,   2,328, 2.12581E+02,NWG-1    , 7.00000E+01, 0.00000E+00, 0.00000E+00, 5.80000E+01, 0.00000E+00, 0.00000E+00, 8.20000E+01, 0.00000E+00, 0.00000E+00, 9.40000E+01, 0.00000E+00, 0.00000E+00,Cmd=195,HV=336,Cyk=2,MTime=0.8,Gain=10,Ch=3
1075,USER   ,20170714,10:34:27, 2.71343E-01,   1,328, 2.45505E+02,NWG-1    , 7.00000E+01, 0.00000E+00, 0.00000E+00, 5.80000E+01, 0.00000E+00, 0.00000E+00, 9.40000E+01, 0.00000E+00, 0.00000E+00, 1.06000E+02, 0.00000E+00, 0.00000E+00,Cmd=195,HV=336,Cyk=2,MTime=0.8,Gain=10,Ch=4
1076,USER   ,20170714,10:34:36, 9.74036E+00,   2,295, 3.67203E+02,NWG-1    , 7.20000E+01, 0.00000E+00, 0.00000E+00, 7.00000E+01, 0.00000E+00, 0.00000E+00, 7.40000E+01, 0.00000E+00, 0.00000E+00, 7.60000E+01, 0.00000E+00, 0.00000E+00,Cmd=196,HV=381,Cyk=2,MTime=0.8,Gain=1,Ch=3
1077,USER   ,20170714,10:34:36, 2.74960E+00,   1,295, 4.14630E+02,NWG-1    , 7.20000E+01, 0.00000E+00, 0.00000E+00, 7.00000E+01, 0.00000E+00, 0.00000E+00, 7.60000E+01, 0.00000E+00, 0.00000E+00, 7.80000E+01, 0.00000E+00, 0.00000E+00,Cmd=196,HV=381,Cyk=2,MTime=0.8,Gain=1,Ch=4
1078,USER   ,20170714,10:34:36, 7.08606E-01,   1,295, 2.67138E+02,NWG-1    , 7.20000E+01, 0.00000E+00, 0.00000E+00, 7.00000E+01, 0.00000E+00, 0.00000E+00, 7.80000E+01, 0.00000E+00, 0.00000E+00, 8.00000E+01, 0.00000E+00, 0.00000E+00,Cmd=196,HV=381,Cyk=2,MTime=0.8,Gain=10,Ch=5
1079,USER   ,20170714,10:34:36, 1.54427E-01,   2,295, 1.16435E+02,NWG-1    , 7.20000E+01, 0.00000E+00, 0.00000E+00, 7.00000E+01, 0.00000E+00, 0.00000E+00, 8.00000E+01, 0.00000E+00, 0.00000E+00, 8.20000E+01, 0.00000E+00, 0.00000E+00,Cmd=196,HV=381,Cyk=2,MTime=0.8,Gain=20,Ch=6
1080,USER   ,20170714,10:34:36, 1.09960E-01,   1,295, 1.45089E+02,NWG-1    , 7.20000E+01, 0.00000E+00, 0.00000E+00, 7.00000E+01, 0.00000E+00, 0.00000E+00, 8.20000E+01, 0.00000E+00, 0.00000E+00, 8.40000E+01, 0.00000E+00, 0.00000E+00,Cmd=196,HV=381,Cyk=2,MTime=0.8,Gain=20,Ch=7
1081,USER   ,20170714,10:34:36, 9.07362E-02,   0,295, 1.91558E+02,NWG-1    , 7.20000E+01, 0.00000E+00, 0.00000E+00, 7.00000E+01, 0.00000E+00, 0.00000E+00, 8.40000E+01, 0.00000E+00, 0.00000E+00, 8.60000E+01, 0.00000E+00, 0.00000E+00,Cmd=196,HV=381,Cyk=2,MTime=0.8,Gain=20,Ch=8
1082,USER   ,20170714,10:34:46, 4.23228E+00,   0,410, 3.19106E+02,NWG-1    , 7.20000E+01, 0.00000E+00, 0.00000E+00, 6.80000E+01, 0.00000E+00, 0.00000E+00, 7.60000E+01, 0.00000E+00, 0.00000E+00, 8.00000E+01, 0.00000E+00, 0.00000E+00,Cmd=197,HV=269,Cyk=2,MTime=0.8,Gain=1,Ch=3
1083,USER   ,20170714,10:34:46, 4.11284E-01,   0,410, 1.24040E+02,NWG-1    , 7.20000E+01, 0.00000E+00, 0.00000E+00, 6.80000E+01, 0.00000E+00, 0.00000E+00, 8.00000E+01, 0.00000E+00, 0.00000E+00, 8.40000E+01, 0.00000E+00, 0.00000E+00,Cmd=197,HV=269,Cyk=2,MTime=0.8,Gain=5,Ch=4
1084,USER   ,20170714,10:34:46, 2.85965E-01,   2,410, 2.15613E+02,NWG-1    , 7.20000E+01, 0.00000E+00, 0.00000E+00, 6.80000E+01, 0.00000E+00, 0.00000E+00, 8.40000E+01, 0.00000E+00, 0.00000E+00, 8.80000E+01, 0.00000E+00, 0.00000E+00,Cmd=197,HV=269,Cyk=2,MTime=0.8,Gain=5,Ch=5
1085,USER   ,20170714,10:34:46, 2.53519E-01,   0,410, 3.82298E+02,NWG-1    , 7.20000E+01, 0.00000E+00, 0.00000E+00, 6.80000E+01, 0.00000E+00, 0.00000E+00, 8.80000E+01, 0.00000E+00, 0.00000E+00, 9.20000E+01, 0.00000E+00, 0.00000E+00,Cmd=197,HV=269,Cyk=2,MTime=0.8,Gain=10,Ch=6
1086,USER   ,20170714,10:34:46, 1.17627E-01,   0,410, 3.10410E+02,NWG-1    , 7.20000E+01, 0.00000E+00, 0.00000E+00, 6.80000E+01, 0.00000E+00, 0.00000E+00, 9.20000E+01, 0.00000E+00, 0.00000E+00, 9.60000E+01, 0.00000E+00, 0.00000E+00,Cmd=197,HV=269,Cyk=2,MTime=0.8,Gain=20,Ch=7
1087,USER   ,20170714,10:34:46, 9.51388E-02,   0,410, 4.01704E+02,NWG-1    , 7.20000E+01, 0.00000E+00, 0.00000E+00, 6.80000E+01, 0.00000E+00, 0.00000E+00, 9.60000E+01, 0.00000E+00, 0.00000E+00, 1.00000E+02, 0.00000E+00, 0.00000E+00,Cmd=197,HV=269,Cyk=2,MTime=0.8,Gain=20,Ch=8
1088,USER   ,20170714,10:34:55, 1.49283E+00,   0,313, 1.68835E+02,NWG-1    , 7.20000E+01, 0.00000E+00, 0.00000E+00, 6.60000E+01, 0.00000E+00, 0.00000E+00, 7.80000E+01, 0.00000E+00, 0.00000E+00, 8.40000E+01, 0.00000E+00, 0.00000E+00,Cmd=198,HV=357,Cyk=2,MTime=0.8,Gain=5,Ch=3
1089,USER   ,20170714,10:34:55, 5.45160E-01,   2,313, 2.46624E+02,NWG-1    , 7.20000E+01, 0.00000E+00, 0.00000E+00, 6.60000E+01, 0.00000E+00, 0.00000E+00, 8.40000E+01, 0.00000E+00, 0.00000E+00, 9.00000E+01, 0.00000E+00, 0.00000E+00,Cmd=198,HV=357,Cyk=2,MTime=0.8,Gain=5,Ch=4
1090,USER   ,20170714,10:34:55, 2.97084E-01,   2,313, 3.35995E+02,NWG-1    , 7.20000E+01, 0.00000E+00, 0.00000E+00, 6.60000E+01, 0.00000E+00, 0.00000E+00, 9.00000E+01, 0.00000E+00, 0.00000E+00, 9.60000E+01, 0.00000E+00, 0.00000E+00,Cmd=198,HV=357,Cyk=2,MTime=0.8,Gain=10,Ch=5
1091,USER   ,20170714,10:34:55, 1.68836E-01,   1,313, 3.81899E+02,NWG-1    , 7.20000E+01, 0.00000E+00, 0.00000E+00, 6.60000E+01, 0.00000E+00, 0.00000E+00, 9.60000E+01, 0.00000E+00, 0.00000E+00, 1.02000E+02, 0.00000E+00, 0.00000E+00,Cmd=198,HV=357,Cyk=2,MTime=0.8,Gain=20,Ch=6
1092,USER   ,20170714,10:34:55, 6.60687E-02,   0,313, 2.61527E+02,NWG-1    , 7.20000E+01, 0.00000E+00, 0.00000E+00, 6.60000E+01, 0.00000E+00, 0.00000E+00, 1.02000E+02, 0.00000E+00, 0.00000E+00, 1.08000E+02, 0.00000E+00, 0.00000E+00,Cmd=198,HV=357,Cyk=2,MTime=0.8,Gain=50,Ch=7
1093,USER   ,20170714,10:35:04, 9.45671E-01,   0,390, 1.42604E+02,NWG-1    , 7.20000E+01, 0.00000E+00, 0.00000E+00, 6.40000E+01, 0.00000E+00, 0.00000E+00, 8.00000E+01, 0.00000E+00, 0.00000E+00, 8.80000E+01, 0.00000E+00, 0.00000E+00,Cmd=199,HV=280,Cyk=2,MTime=0.8,Gain=10,Ch=3
1094,USER   ,20170714,10:35:04, 5.35932E-01,   0,390, 3.23267E+02,NWG-1    , 7.20000E+01, 0.00000E+00, 0.00000E+00, 6.40000E+01, 0.00000E+00, 0.00000E+00, 8.80000E+01, 0.00000E+00, 0.00000E+00, 9.60000E+01, 0.00000E+00, 0.00000E+00,Cmd=199,HV=280,Cyk=2,MTime=0.8,Gain=10,Ch=4
1095,USER   ,20170714,10:35:04, 2.23160E-01,   0,390, 3.36518E+02,NWG-1    , 7.20000E+01, 0.00000E+00, 0.00000E+00, 6.40000E+01, 0.00000E+00, 0.00000E+00, 9.60000E+01, 0.00000E+00, 0.00000E+00, 1.04000E+02, 0.00000E+00, 0.00000E+00,Cmd=199,HV=280,Cyk=2,MTime=0.8,Gain=10,Ch=5
1096,USER   ,20170714,10:35:12, 1.11237E+00,   2,387, 2.09676E+02,NWG-1    , 7.20000E+01, 0.00000E+00, 0.00000E+00, 6.20000E+01, 0.00000E+00, 0.00000E+00, 8.20000E+01, 0.00000E+00, 0.00000E+00, 9.20000E+01, 0.00000E+00, 0.00000E+00,Cmd=200,HV=291,Cyk=2,MTime=0.8,Gain=1,Ch=3
1097,USER   ,20170714,10:35:12, 4.02492E-01,   3,387, 3.03472E+02,NWG-1    , 7.20000E+01, 0.00000E+00, 0.00000E+00, 6.20000E+01, 0.00000E+00, 0.00000E+00, 9.20000E+01, 0.00000E+00, 0.00000E+00, 1.02000E+02, 0.00000E+00, 0.00000E+00,Cmd=200,HV=291,Cyk=2,MTime=0.8,Gain=10,Ch=4
1098,USER   ,20170714,10:35:21, 1.09937E+00,   2,409, 2.48673E+02,NWG-1    , 7.20000E+01, 0.00000E+00, 0.00000E+00, 6.00000E+01, 0.00000E+00, 0.00000E+00, 8.40000E+01, 0.00000E+00, 0.00000E+00, 9.60000E+01, 0.00000E+00, 0.00000E+00,Cmd=201,HV=259,Cyk=2,MTime=0.8,Gain=5,Ch=3
1099,USER   ,20170714,10:35:21, 3.20036E-01,   3,409, 2.89562E+02,NWG-1    , 7.20000E+01, 0.00000E+00, 0.00000E+00, 6.00000E+01, 0.00000E+00, 0.00000E+00, 9.60000E+01, 0.00000E+00, 0.00000E+00, 1.08000E+02, 0.00000E+00, 0.00000E+00,Cmd=201,HV=259,Cyk=2,MTime=0.8,Gain=10,Ch=4
1100,USER   ,20170714,10:35:34, 4.24310E+00,   1,207, 6.39845E+02,NWG-1    , 7.40000E+01, 0.00000E+00, 0.00000E+00, 7.20000E+01, 0.00000E+00, 0.00000E+00, 7.80000E+01, 0.00000E+00, 0.00000E+00, 8.00000E+01, 0.00000E+00, 0.00000E+00,Cmd=202,HV=253,Cyk=2,MTime=0.8,Gain=1,Ch=4
1101,USER   ,20170714,10:35:34, 5.77787E-01,   2,207, 2.17820E+02,NWG-1    , 7.40000E+01, 0.00000E+00, 0.00000E+00, 7.20000E+01, 0.00000E+00, 0.00000E+00, 8.00000E+01, 0.00000E+00, 0.00000E+00, 8.20000E+01, 0.00000E+00, 0.00000E+00,Cmd=202,HV=253,Cyk=2,MTime=0.8,Gain=10,Ch=5
1102,USER   ,20170714,10:35:34, 2.74948E-01,   3,207, 2.07306E+02,NWG-1    , 7.40000E+01, 0.00000E+00, 0.00000E+00, 7.20000E+01, 0.00000E+00, 0.00000E+00, 8.20000E+01, 0.00000E+00, 0.00000E+00, 8.40000E+01, 0.00000E+00, 0.00000E+00,Cmd=202,HV=253,Cyk=2,MTime=0.8,Gain=10,Ch=6
1103,USER   ,20170714,10:35:34, 2.01443E-01,   4,207, 2.65798E+02,NWG-1    , 7.40000E+01, 0.00000E+00, 0.00000E+00, 7.20000E+01, 0.00000E+00, 0.00000E+00, 8.40000E+01, 0.00000E+00, 0.00000E+00, 8.60000E+01, 0.00000E+00, 0.00000E+00,Cmd=202,HV=253,Cyk=2,MTime=0.8,Gain=20,Ch=7
1104,USER   ,20170714,10:35:34, 1.48650E-01,   4,207, 3.13822E+02,NWG-1    , 7.40000E+01, 0.00000E+00, 0.00000E+00, 7.20000E+01, 0.00000E+00, 0.00000E+00, 8.60000E+01, 0.00000E+00, 0.00000E+00, 8.80000E+01, 0.00000E+00, 0.00000E+00,Cmd=202,HV=253,Cyk=2,MTime=0.8,Gain=20,Ch=8
1105,USER   ,20170714,10:35:40, 2.07876E+01,   0, 21, 7.83675E+02,NWG-1    , 7.40000E+01, 0.00000E+00, 0.00000E+00, 7.20000E+01, 0.00000E+00, 0.00000E+00, 7.60000E+01, 0.00000E+00, 0.00000E+00, 7.80000E+01, 0.00000E+00, 0.00000E+00,Cmd=202,HV=26,Cyk=2,MTime=0.8,Gain=1,Ch=3
1106,USER   ,20170714,10:35:50, 5.67511E+00,   0,235, 4.27893E+02,NWG-1    , 7.40000E+01, 0.00000E+00, 0.00000E+00, 7.00000E+01, 0.00000E+00, 0.00000E+00, 7.80000E+01, 0.00000E+00, 0.00000E+00, 8.20000E+01, 0.00000E+00, 0.00000E+00,Cmd=203,HV=400,Cyk=2,MTime=0.8,Gain=1,Ch=3
1107,USER   ,20170714,10:35:50, 6.75174E-01,   3,235, 2.03628E+02,NWG-1    , 7.40000E+01, 0.00000E+00, 0.00000E+00, 7.00000E+01, 0.00000E+00, 0.00000E+00, 8.20000E+01, 0.00000E+00, 0.00000E+00, 8.60000E+01, 0.00000E+00, 0.00000E+00,Cmd=203,HV=400,Cyk=2,MTime=0.8,Gain=10,Ch=4
1108,USER   ,20170714,10:35:50, 4.59161E-01,   3,235, 3.46199E+02,NWG-1    , 7.40000E+01, 0.00000E+00, 0.00000E+00, 7.00000E+01, 0.00000E+00, 0.00000E+00, 8.60000E+01, 0.00000E+00, 0.00000E+00, 9.00000E+01, 0.00000E+00, 0.00000E+00,Cmd=203,HV=400,Cyk=2,MTime=0.8,Gain=10,Ch=5
1109,USER   ,20170714,10:35:50, 3.24545E-01,   4,235, 4.89402E+02,NWG-1    , 7.40000E+01, 0.00000E+00, 0.00000E+00, 7.00000E+01, 0.00000E+00, 0.00000E+00, 9.00000E+01, 0.00000E+00, 0.00000E+00, 9.40000E+01, 0.00000E+00, 0.00000E+00,Cmd=203,HV=400,Cyk=2,MTime=0.8,Gain=10,Ch=6
1110,USER   ,20170714,10:35:50, 1.28469E-01,   5,235, 3.39022E+02,NWG-1    , 7.40000E+01, 0.00000E+00, 0.00000E+00, 7.00000E+01, 0.00000E+00, 0.00000E+00, 9.40000E+01, 0.00000E+00, 0.00000E+00, 9.80000E+01, 0.00000E+00, 0.00000E+00,Cmd=203,HV=400,Cyk=2,MTime=0.8,Gain=20,Ch=7
1111,USER   ,20170714,10:35:50, 1.29652E-01,   6,235, 5.47428E+02,NWG-1    , 7.40000E+01, 0.00000E+00, 0.00000E+00, 7.00000E+01, 0.00000E+00, 0.00000E+00, 9.80000E+01, 0.00000E+00, 0.00000E+00, 1.02000E+02, 0.00000E+00, 0.00000E+00,Cmd=203,HV=400,Cyk=2,MTime=0.8,Gain=20,Ch=8
1112,USER   ,20170714,10:35:59, 1.62317E+00,   2,323, 1.83577E+02,NWG-1    , 7.40000E+01, 0.00000E+00, 0.00000E+00, 6.80000E+01, 0.00000E+00, 0.00000E+00, 8.00000E+01, 0.00000E+00, 0.00000E+00, 8.60000E+01, 0.00000E+00, 0.00000E+00,Cmd=204,HV=336,Cyk=2,MTime=0.8,Gain=1,Ch=3
1113,USER   ,20170714,10:35:59, 8.14632E-01,   3,323, 3.68531E+02,NWG-1    , 7.40000E+01, 0.00000E+00, 0.00000E+00, 6.80000E+01, 0.00000E+00, 0.00000E+00, 8.60000E+01, 0.00000E+00, 0.00000E+00, 9.20000E+01, 0.00000E+00, 0.00000E+00,Cmd=204,HV=336,Cyk=2,MTime=0.8,Gain=10,Ch=4
1114,USER   ,20170714,10:35:59, 3.37427E-01,   4,323, 3.81621E+02,NWG-1    , 7.40000E+01, 0.00000E+00, 0.00000E+00, 6.80000E+01, 0.00000E+00, 0.00000E+00, 9.20000E+01, 0.00000E+00, 0.00000E+00, 9.80000E+01, 0.00000E+00, 0.00000E+00,Cmd=204,HV=336,Cyk=2,MTime=0.8,Gain=10,Ch=5
1115,USER   ,20170714,10:35:59, 2.09361E-01,   5,323, 4.73563E+02,NWG-1    , 7.40000E+01, 0.00000E+00, 0.00000E+00, 6.80000E+01, 0.00000E+00, 0.00000E+00, 9.80000E+01, 0.00000E+00, 0.00000E+00, 1.04000E+02, 0.00000E+00, 0.00000E+00,Cmd=204,HV=336,Cyk=2,MTime=0.8,Gain=10,Ch=6
1116,USER   ,20170714,10:35:59, 7.72043E-02,   6,323, 3.05606E+02,NWG-1    , 7.40000E+01, 0.00000E+00, 0.00000E+00, 6.80000E+01, 0.00000E+00, 0.00000E+00, 1.04000E+02, 0.00000E+00, 0.00000E+00, 1.10000E+02, 0.00000E+00, 0.00000E+00,Cmd=204,HV=336,Cyk=2,MTime=0.8,Gain=20,Ch=7
1117,USER   ,20170714,10:36:08, 1.54097E+00,   2,262, 2.32373E+02,NWG-1    , 7.40000E+01, 0.00000E+00, 0.00000E+00, 6.60000E+01, 0.00000E+00, 0.00000E+00, 8.20000E+01, 0.00000E+00, 0.00000E+00, 9.00000E+01, 0.00000E+00, 0.00000E+00,Cmd=205,HV=400,Cyk=2,MTime=0.8,Gain=10,Ch=3
1118,USER   ,20170714,10:36:08, 6.52035E-01,   0,262, 3.93299E+02,NWG-1    , 7.40000E+01, 0.00000E+00, 0.00000E+00, 6.60000E+01, 0.00000E+00, 0.00000E+00, 9.00000E+01, 0.00000E+00, 0.00000E+00, 9.80000E+01, 0.00000E+00, 0.00000E+00,Cmd=205,HV=400,Cyk=2,MTime=0.8,Gain=10,Ch=4
1119,USER   ,20170714,10:36:08, 2.78724E-01,   2,262, 4.20307E+02,NWG-1    , 7.40000E+01, 0.00000E+00, 0.00000E+00, 6.60000E+01, 0.00000E+00, 0.00000E+00, 9.80000E+01, 0.00000E+00, 0.00000E+00, 1.06000E+02, 0.00000E+00, 0.00000E+00,Cmd=205,HV=400,Cyk=2,MTime=0.8,Gain=10,Ch=5
1120,USER   ,20170714,10:36:16, 1.61508E+00,   3,316, 3.04436E+02,NWG-1    , 7.40000E+01, 0.00000E+00, 0.00000E+00, 6.40000E+01, 0.00000E+00, 0.00000E+00, 8.40000E+01, 0.00000E+00, 0.00000E+00, 9.40000E+01, 0.00000E+00, 0.00000E+00,Cmd=206,HV=357,Cyk=2,MTime=0.8,Gain=5,Ch=3
1121,USER   ,20170714,10:36:16, 4.62122E-01,   1,316, 3.48431E+02,NWG-1    , 7.40000E+01, 0.00000E+00, 0.00000E+00, 6.40000E+01, 0.00000E+00, 0.00000E+00, 9.40000E+01, 0.00000E+00, 0.00000E+00, 1.04000E+02, 0.00000E+00, 0.00000E+00,Cmd=206,HV=357,Cyk=2,MTime=0.8,Gain=10,Ch=4
1122,USER   ,20170714,10:36:25, 1.48108E+00,   0,312, 3.35013E+02,NWG-1    , 7.40000E+01, 0.00000E+00, 0.00000E+00, 6.20000E+01, 0.00000E+00, 0.00000E+00, 8.60000E+01, 0.00000E+00, 0.00000E+00, 9.80000E+01, 0.00000E+00, 0.00000E+00,Cmd=207,HV=357,Cyk=2,MTime=0.8,Gain=5,Ch=3
1123,USER   ,20170714,10:36:25, 3.83208E-01,   0,312, 3.46718E+02,NWG-1    , 7.40000E+01, 0.00000E+00, 0.00000E+00, 6.20000E+01, 0.00000E+00, 0.00000E+00, 9.80000E+01, 0.00000E+00, 0.00000E+00, 1.10000E+02, 0.00000E+00, 0.00000E+00,Cmd=207,HV=357,Cyk=2,MTime=0.8,Gain=10,Ch=4
1124,USER   ,20170714,10:36:35, 1.59701E+01,   0,184, 6.02060E+02,NWG-1    , 7.60000E+01, 0.00000E+00, 0.00000E+00, 7.40000E+01, 0.00000E+00, 0.00000E+00, 7.80000E+01, 0.00000E+00, 0.00000E+00, 8.00000E+01, 0.00000E+00, 0.00000E+00,Cmd=208,HV=400,Cyk=2,MTime=0.8,Gain=1,Ch=3
1125,USER   ,20170714,10:36:35, 1.45039E+00,   0,184, 2.18714E+02,NWG-1    , 7.60000E+01, 0.00000E+00, 0.00000E+00, 7.40000E+01, 0.00000E+00, 0.00000E+00, 8.00000E+01, 0.00000E+00, 0.00000E+00, 8.20000E+01, 0.00000E+00, 0.00000E+00,Cmd=208,HV=400,Cyk=2,MTime=0.8,Gain=10,Ch=4
1126,USER   ,20170714,10:36:35, 4.01666E-01,   0,184, 1.51424E+02,NWG-1    , 7.60000E+01, 0.00000E+00, 0.00000E+00, 7.40000E+01, 0.00000E+00, 0.00000E+00, 8.20000E+01, 0.00000E+00, 0.00000E+00, 8.40000E+01, 0.00000E+00, 0.00000E+00,Cmd=208,HV=400,Cyk=2,MTime=0.8,Gain=10,Ch=5
1127,USER   ,20170714,10:36:35, 2.27843E-01,   0,184, 1.71790E+02,NWG-1    , 7.60000E+01, 0.00000E+00, 0.00000E+00, 7.40000E+01, 0.00000E+00, 0.00000E+00, 8.40000E+01, 0.00000E+00, 0.00000E+00, 8.60000E+01, 0.00000E+00, 0.00000E+00,Cmd=208,HV=400,Cyk=2,MTime=0.8,Gain=20,Ch=6
1128,USER   ,20170714,10:36:35, 1.56212E-01,   1,184, 2.06117E+02,NWG-1    , 7.60000E+01, 0.00000E+00, 0.00000E+00, 7.40000E+01, 0.00000E+00, 0.00000E+00, 8.60000E+01, 0.00000E+00, 0.00000E+00, 8.80000E+01, 0.00000E+00, 0.00000E+00,Cmd=208,HV=400,Cyk=2,MTime=0.8,Gain=20,Ch=7
1129,USER   ,20170714,10:36:35, 1.65590E-01,   1,184, 3.49586E+02,NWG-1    , 7.60000E+01, 0.00000E+00, 0.00000E+00, 7.40000E+01, 0.00000E+00, 0.00000E+00, 8.80000E+01, 0.00000E+00, 0.00000E+00, 9.00000E+01, 0.00000E+00, 0.00000E+00,Cmd=208,HV=400,Cyk=2,MTime=0.8,Gain=20,Ch=8
1130,USER   ,20170714,10:36:44, 2.70375E+00,   3,214, 2.03858E+02,NWG-1    , 7.60000E+01, 0.00000E+00, 0.00000E+00, 7.20000E+01, 0.00000E+00, 0.00000E+00, 8.00000E+01, 0.00000E+00, 0.00000E+00, 8.40000E+01, 0.00000E+00, 0.00000E+00,Cmd=209,HV=400,Cyk=2,MTime=0.8,Gain=5,Ch=3
1131,USER   ,20170714,10:36:44, 7.32784E-01,   0,214, 2.21003E+02,NWG-1    , 7.60000E+01, 0.00000E+00, 0.00000E+00, 7.20000E+01, 0.00000E+00, 0.00000E+00, 8.40000E+01, 0.00000E+00, 0.00000E+00, 8.80000E+01, 0.00000E+00, 0.00000E+00,Cmd=209,HV=400,Cyk=2,MTime=0.8,Gain=5,Ch=4
1132,USER   ,20170714,10:36:44, 5.79161E-01,   1,214, 4.36677E+02,NWG-1    , 7.60000E+01, 0.00000E+00, 0.00000E+00, 7.20000E+01, 0.00000E+00, 0.00000E+00, 8.80000E+01, 0.00000E+00, 0.00000E+00, 9.20000E+01, 0.00000E+00, 0.00000E+00,Cmd=209,HV=400,Cyk=2,MTime=0.8,Gain=10,Ch=5
1133,USER   ,20170714,10:36:44, 2.50613E-01,   0,214, 3.77916E+02,NWG-1    , 7.60000E+01, 0.00000E+00, 0.00000E+00, 7.20000E+01, 0.00000E+00, 0.00000E+00, 9.20000E+01, 0.00000E+00, 0.00000E+00, 9.60000E+01, 0.00000E+00, 0.00000E+00,Cmd=209,HV=400,Cyk=2,MTime=0.8,Gain=20,Ch=6
1134,USER   ,20170714,10:36:44, 1.85649E-01,   0,214, 4.89917E+02,NWG-1    , 7.60000E+01, 0.00000E+00, 0.00000E+00, 7.20000E+01, 0.00000E+00, 0.00000E+00, 9.60000E+01, 0.00000E+00, 0.00000E+00, 1.00000E+02, 0.00000E+00, 0.00000E+00,Cmd=209,HV=400,Cyk=2,MTime=0.8,Gain=20,Ch=7
1135,USER   ,20170714,10:36:44, 1.04395E-01,   0,214, 4.40788E+02,NWG-1    , 7.60000E+01, 0.00000E+00, 0.00000E+00, 7.20000E+01, 0.00000E+00, 0.00000E+00, 1.00000E+02, 0.00000E+00, 0.00000E+00, 1.04000E+02, 0.00000E+00, 0.00000E+00,Cmd=209,HV=400,Cyk=2,MTime=0.8,Gain=50,Ch=8
1136,USER   ,20170714,10:36:53, 1.67517E+00,   1,171, 1.89458E+02,NWG-1    , 7.60000E+01, 0.00000E+00, 0.00000E+00, 7.00000E+01, 0.00000E+00, 0.00000E+00, 8.20000E+01, 0.00000E+00, 0.00000E+00, 8.80000E+01, 0.00000E+00, 0.00000E+00,Cmd=210,HV=400,Cyk=2,MTime=0.8,Gain=10,Ch=3
1137,USER   ,20170714,10:36:53, 9.43404E-01,   1,171, 4.26786E+02,NWG-1    , 7.60000E+01, 0.00000E+00, 0.00000E+00, 7.00000E+01, 0.00000E+00, 0.00000E+00, 8.80000E+01, 0.00000E+00, 0.00000E+00, 9.40000E+01, 0.00000E+00, 0.00000E+00,Cmd=210,HV=400,Cyk=2,MTime=0.8,Gain=10,Ch=4
1138,USER   ,20170714,10:36:53, 3.29149E-01,   1,171, 3.72259E+02,NWG-1    , 7.60000E+01, 0.00000E+00, 0.00000E+00, 7.00000E+01, 0.00000E+00, 0.00000E+00, 9.40000E+01, 0.00000E+00, 0.00000E+00, 1.00000E+02, 0.00000E+00, 0.00000E+00,Cmd=210,HV=400,Cyk=2,MTime=0.8,Gain=20,Ch=5
1139,USER   ,20170714,10:36:53, 1.75565E-01,   2,171, 3.97118E+02,NWG-1    , 7.60000E+01, 0.00000E+00, 0.00000E+00, 7.00000E+01, 0.00000E+00, 0.00000E+00, 1.00000E+02, 0.00000E+00, 0.00000E+00, 1.06000E+02, 0.00000E+00, 0.00000E+00,Cmd=210,HV=400,Cyk=2,MTime=0.8,Gain=20,Ch=6
1140,USER   ,20170714,10:37:02, 1.84364E+00,   1,244, 2.78015E+02,NWG-1    , 7.60000E+01, 0.00000E+00, 0.00000E+00, 6.80000E+01, 0.00000E+00, 0.00000E+00, 8.40000E+01, 0.00000E+00, 0.00000E+00, 9.20000E+01, 0.00000E+00, 0.00000E+00,Cmd=211,HV=400,Cyk=2,MTime=0.8,Gain=5,Ch=3
1141,USER   ,20170714,10:37:02, 6.47744E-01,   0,244, 3.90710E+02,NWG-1    , 7.60000E+01, 0.00000E+00, 0.00000E+00, 6.80000E+01, 0.00000E+00, 0.00000E+00, 9.20000E+01, 0.00000E+00, 0.00000E+00, 1.00000E+02, 0.00000E+00, 0.00000E+00,Cmd=211,HV=400,Cyk=2,MTime=0.8,Gain=10,Ch=4
1142,USER   ,20170714,10:37:02, 2.41624E-01,   2,244, 3.64361E+02,NWG-1    , 7.60000E+01, 0.00000E+00, 0.00000E+00, 6.80000E+01, 0.00000E+00, 0.00000E+00, 1.00000E+02, 0.00000E+00, 0.00000E+00, 1.08000E+02, 0.00000E+00, 0.00000E+00,Cmd=211,HV=400,Cyk=2,MTime=0.8,Gain=20,Ch=5
1143,USER   ,20170714,10:37:11, 1.76431E+00,   1,193, 3.32564E+02,NWG-1    , 7.60000E+01, 0.00000E+00, 0.00000E+00, 6.60000E+01, 0.00000E+00, 0.00000E+00, 8.60000E+01, 0.00000E+00, 0.00000E+00, 9.60000E+01, 0.00000E+00, 0.00000E+00,Cmd=212,HV=400,Cyk=2,MTime=0.8,Gain=10,Ch=3
1144,USER   ,20170714,10:37:11, 5.39227E-01,   1,193, 4.06568E+02,NWG-1    , 7.60000E+01, 0.00000E+00, 0.00000E+00, 6.60000E+01, 0.00000E+00, 0.00000E+00, 9.60000E+01, 0.00000E+00, 0.00000E+00, 1.06000E+02, 0.00000E+00, 0.00000E+00,Cmd=212,HV=400,Cyk=2,MTime=0.8,Gain=10,Ch=4
1145,USER   ,20170714,10:37:19, 1.69435E+00,   2,237, 3.83253E+02,NWG-1    , 7.60000E+01, 0.00000E+00, 0.00000E+00, 6.40000E+01, 0.00000E+00, 0.00000E+00, 8.80000E+01, 0.00000E+00, 0.00000E+00, 1.00000E+02, 0.00000E+00, 0.00000E+00,Cmd=213,HV=400,Cyk=2,MTime=0.8,Gain=10,Ch=3
1146,USER   ,20170714,10:37:29, 7.60995E+00,   1,192, 2.86888E+02,NWG-1    , 7.80000E+01, 0.00000E+00, 0.00000E+00, 7.60000E+01, 0.00000E+00, 0.00000E+00, 8.00000E+01, 0.00000E+00, 0.00000E+00, 8.20000E+01, 0.00000E+00, 0.00000E+00,Cmd=214,HV=400,Cyk=2,MTime=0.8,Gain=1,Ch=3
1147,USER   ,20170714,10:37:29, 1.11237E+00,   1,192, 1.67741E+02,NWG-1    , 7.80000E+01, 0.00000E+00, 0.00000E+00, 7.60000E+01, 0.00000E+00, 0.00000E+00, 8.20000E+01, 0.00000E+00, 0.00000E+00, 8.40000E+01, 0.00000E+00, 0.00000E+00,Cmd=214,HV=400,Cyk=2,MTime=0.8,Gain=5,Ch=4
1148,USER   ,20170714,10:37:29, 3.42255E-01,   1,192, 1.29027E+02,NWG-1    , 7.80000E+01, 0.00000E+00, 0.00000E+00, 7.60000E+01, 0.00000E+00, 0.00000E+00, 8.40000E+01, 0.00000E+00, 0.00000E+00, 8.60000E+01, 0.00000E+00, 0.00000E+00,Cmd=214,HV=400,Cyk=2,MTime=0.8,Gain=10,Ch=5
1149,USER   ,20170714,10:37:29, 2.09022E-01,   2,192, 1.57599E+02,NWG-1    , 7.80000E+01, 0.00000E+00, 0.00000E+00, 7.60000E+01, 0.00000E+00, 0.00000E+00, 8.60000E+01, 0.00000E+00, 0.00000E+00, 8.80000E+01, 0.00000E+00, 0.00000E+00,Cmd=214,HV=400,Cyk=2,MTime=0.8,Gain=20,Ch=6
1150,USER   ,20170714,10:37:29, 2.13145E-01,   2,192, 2.81239E+02,NWG-1    , 7.80000E+01, 0.00000E+00, 0.00000E+00, 7.60000E+01, 0.00000E+00, 0.00000E+00, 8.80000E+01, 0.00000E+00, 0.00000E+00, 9.00000E+01, 0.00000E+00, 0.00000E+00,Cmd=214,HV=400,Cyk=2,MTime=0.8,Gain=20,Ch=7
1151,USER   ,20170714,10:37:29, 1.58488E-01,   3,192, 3.34591E+02,NWG-1    , 7.80000E+01, 0.00000E+00, 0.00000E+00, 7.60000E+01, 0.00000E+00, 0.00000E+00, 9.00000E+01, 0.00000E+00, 0.00000E+00, 9.20000E+01, 0.00000E+00, 0.00000E+00,Cmd=214,HV=400,Cyk=2,MTime=0.8,Gain=20,Ch=8
1152,USER   ,20170714,10:37:38, 2.08405E+00,   0,253, 1.57133E+02,NWG-1    , 7.80000E+01, 0.00000E+00, 0.00000E+00, 7.40000E+01, 0.00000E+00, 0.00000E+00, 8.20000E+01, 0.00000E+00, 0.00000E+00, 8.60000E+01, 0.00000E+00, 0.00000E+00,Cmd=215,HV=400,Cyk=2,MTime=0.8,Gain=1,Ch=3
1153,USER   ,20170714,10:37:38, 7.44462E-01,   0,253, 2.24524E+02,NWG-1    , 7.80000E+01, 0.00000E+00, 0.00000E+00, 7.40000E+01, 0.00000E+00, 0.00000E+00, 8.60000E+01, 0.00000E+00, 0.00000E+00, 9.00000E+01, 0.00000E+00, 0.00000E+00,Cmd=215,HV=400,Cyk=2,MTime=0.8,Gain=10,Ch=4
1154,USER   ,20170714,10:37:38, 4.81554E-01,   0,253, 3.63083E+02,NWG-1    , 7.80000E+01, 0.00000E+00, 0.00000E+00, 7.40000E+01, 0.00000E+00, 0.00000E+00, 9.00000E+01, 0.00000E+00, 0.00000E+00, 9.40000E+01, 0.00000E+00, 0.00000E+00,Cmd=215,HV=400,Cyk=2,MTime=0.8,Gain=10,Ch=5
1155,USER   ,20170714,10:37:38, 1.71018E-01,   0,253, 2.57889E+02,NWG-1    , 7.80000E+01, 0.00000E+00, 0.00000E+00, 7.40000E+01, 0.00000E+00, 0.00000E+00, 9.40000E+01, 0.00000E+00, 0.00000E+00, 9.80000E+01, 0.00000E+00, 0.00000E+00,Cmd=215,HV=400,Cyk=2,MTime=0.8,Gain=20,Ch=6
1156,USER   ,20170714,10:37:38, 1.65269E-01,   0,253, 4.36135E+02,NWG-1    , 7.80000E+01, 0.00000E+00, 0.00000E+00, 7.40000E+01, 0.00000E+00, 0.00000E+00, 9.80000E+01, 0.00000E+00, 0.00000E+00, 1.02000E+02, 0.00000E+00, 0.00000E+00,Cmd=215,HV=400,Cyk=2,MTime=0.8,Gain=20,Ch=7
1157,USER   ,20170714,10:37:38, 7.24200E-02,   0,253, 3.05779E+02,NWG-1    , 7.80000E+01, 0.00000E+00, 0.00000E+00, 7.40000E+01, 0.00000E+00, 0.00000E+00, 1.02000E+02, 0.00000E+00, 0.00000E+00, 1.06000E+02, 0.00000E+00, 0.00000E+00,Cmd=215,HV=400,Cyk=2,MTime=0.8,Gain=50,Ch=8
1158,USER   ,20170714,10:37:47, 1.82134E+00,   1,297, 2.05989E+02,NWG-1    , 7.80000E+01, 0.00000E+00, 0.00000E+00, 7.20000E+01, 0.00000E+00, 0.00000E+00, 8.40000E+01, 0.00000E+00, 0.00000E+00, 9.00000E+01, 0.00000E+00, 0.00000E+00,Cmd=216,HV=381,Cyk=2,MTime=0.8,Gain=5,Ch=3
1159,USER   ,20170714,10:37:47, 8.12258E-01,   2,297, 3.67457E+02,NWG-1    , 7.80000E+01, 0.00000E+00, 0.00000E+00, 7.20000E+01, 0.00000E+00, 0.00000E+00, 9.00000E+01, 0.00000E+00, 0.00000E+00, 9.60000E+01, 0.00000E+00, 0.00000E+00,Cmd=216,HV=381,Cyk=2,MTime=0.8,Gain=10,Ch=4
1160,USER   ,20170714,10:37:47, 3.87266E-01,   5,297, 4.37987E+02,NWG-1    , 7.80000E+01, 0.00000E+00, 0.00000E+00, 7.20000E+01, 0.00000E+00, 0.00000E+00, 9.60000E+01, 0.00000E+00, 0.00000E+00, 1.02000E+02, 0.00000E+00, 0.00000E+00,Cmd=216,HV=381,Cyk=2,MTime=0.8,Gain=10,Ch=5
1161,USER   ,20170714,10:37:47, 1.43798E-01,   2,297, 3.25263E+02,NWG-1    , 7.80000E+01, 0.00000E+00, 0.00000E+00, 7.20000E+01, 0.00000E+00, 0.00000E+00, 1.02000E+02, 0.00000E+00, 0.00000E+00, 1.08000E+02, 0.00000E+00, 0.00000E+00,Cmd=216,HV=381,Cyk=2,MTime=0.8,Gain=20,Ch=6
1162,USER   ,20170714,10:37:56, 2.00355E+00,   2,235, 3.02128E+02,NWG-1    , 7.80000E+01, 0.00000E+00, 0.00000E+00, 7.00000E+01, 0.00000E+00, 0.00000E+00, 8.60000E+01, 0.00000E+00, 0.00000E+00, 9.40000E+01, 0.00000E+00, 0.00000E+00,Cmd=217,HV=400,Cyk=2,MTime=0.8,Gain=5,Ch=3
1163,USER   ,20170714,10:37:56, 5.93448E-01,   2,235, 3.57960E+02,NWG-1    , 7.80000E+01, 0.00000E+00, 0.00000E+00, 7.00000E+01, 0.00000E+00, 0.00000E+00, 9.40000E+01, 0.00000E+00, 0.00000E+00, 1.02000E+02, 0.00000E+00, 0.00000E+00,Cmd=217,HV=400,Cyk=2,MTime=0.8,Gain=10,Ch=4
1164,USER   ,20170714,10:37:56, 2.03061E-01,   2,235, 3.06208E+02,NWG-1    , 7.80000E+01, 0.00000E+00, 0.00000E+00, 7.00000E+01, 0.00000E+00, 0.00000E+00, 1.02000E+02, 0.00000E+00, 0.00000E+00, 1.10000E+02, 0.00000E+00, 0.00000E+00,Cmd=217,HV=400,Cyk=2,MTime=0.8,Gain=20,Ch=5
1165,USER   ,20170714,10:38:04, 1.90702E+00,   0,335, 3.59465E+02,NWG-1    , 7.80000E+01, 0.00000E+00, 0.00000E+00, 6.80000E+01, 0.00000E+00, 0.00000E+00, 8.80000E+01, 0.00000E+00, 0.00000E+00, 9.80000E+01, 0.00000E+00, 0.00000E+00,Cmd=218,HV=336,Cyk=2,MTime=0.8,Gain=1,Ch=3
1166,USER   ,20170714,10:38:04, 5.25716E-01,   0,335, 3.96381E+02,NWG-1    , 7.80000E+01, 0.00000E+00, 0.00000E+00, 6.80000E+01, 0.00000E+00, 0.00000E+00, 9.80000E+01, 0.00000E+00, 0.00000E+00, 1.08000E+02, 0.00000E+00, 0.00000E+00,Cmd=218,HV=336,Cyk=2,MTime=0.8,Gain=10,Ch=4
1167,USER   ,20170714,10:38:20, 1.65685E+00,   9, 27, 3.74772E+02,NWG-1    , 7.80000E+01, 0.00000E+00, 0.00000E+00, 6.60000E+01, 0.00000E+00, 0.00000E+00, 9.00000E+01, 0.00000E+00, 0.00000E+00, 1.02000E+02, 0.00000E+00, 0.00000E+00,Cmd=219,HV=38,Cyk=2,MTime=0.8,Gain=10,Ch=3
1168,USER   ,20170714,10:38:29, 6.82425E+00,   2,208, 2.57268E+02,NWG-1    , 8.00000E+01, 0.00000E+00, 0.00000E+00, 7.80000E+01, 0.00000E+00, 0.00000E+00, 8.20000E+01, 0.00000E+00, 0.00000E+00, 8.40000E+01, 0.00000E+00, 0.00000E+00,Cmd=220,HV=400,Cyk=2,MTime=0.8,Gain=1,Ch=3
1169,USER   ,20170714,10:38:29, 6.27492E-01,   2,208, 9.46235E+01,NWG-1    , 8.00000E+01, 0.00000E+00, 0.00000E+00, 7.80000E+01, 0.00000E+00, 0.00000E+00, 8.40000E+01, 0.00000E+00, 0.00000E+00, 8.60000E+01, 0.00000E+00, 0.00000E+00,Cmd=220,HV=400,Cyk=2,MTime=0.8,Gain=5,Ch=4
1170,USER   ,20170714,10:38:29, 2.76853E-01,   3,208, 1.04371E+02,NWG-1    , 8.00000E+01, 0.00000E+00, 0.00000E+00, 7.80000E+01, 0.00000E+00, 0.00000E+00, 8.60000E+01, 0.00000E+00, 0.00000E+00, 8.80000E+01, 0.00000E+00, 0.00000E+00,Cmd=220,HV=400,Cyk=2,MTime=0.8,Gain=20,Ch=5
1171,USER   ,20170714,10:38:29, 2.66070E-01,   4,208, 2.00612E+02,NWG-1    , 8.00000E+01, 0.00000E+00, 0.00000E+00, 7.80000E+01, 0.00000E+00, 0.00000E+00, 8.80000E+01, 0.00000E+00, 0.00000E+00, 9.00000E+01, 0.00000E+00, 0.00000E+00,Cmd=220,HV=400,Cyk=2,MTime=0.8,Gain=20,Ch=6
1172,USER   ,20170714,10:38:29, 1.89544E-01,   4,208, 2.50098E+02,NWG-1    , 8.00000E+01, 0.00000E+00, 0.00000E+00, 7.80000E+01, 0.00000E+00, 0.00000E+00, 9.00000E+01, 0.00000E+00, 0.00000E+00, 9.20000E+01, 0.00000E+00, 0.00000E+00,Cmd=220,HV=400,Cyk=2,MTime=0.8,Gain=20,Ch=7
1173,USER   ,20170714,10:38:29, 1.28431E-01,   5,208, 2.71137E+02,NWG-1    , 8.00000E+01, 0.00000E+00, 0.00000E+00, 7.80000E+01, 0.00000E+00, 0.00000E+00, 9.20000E+01, 0.00000E+00, 0.00000E+00, 9.40000E+01, 0.00000E+00, 0.00000E+00,Cmd=220,HV=400,Cyk=2,MTime=0.8,Gain=20,Ch=8
1174,USER   ,20170714,10:38:39, 1.45443E+00,   2,158, 1.09661E+02,NWG-1    , 8.00000E+01, 0.00000E+00, 0.00000E+00, 7.60000E+01, 0.00000E+00, 0.00000E+00, 8.40000E+01, 0.00000E+00, 0.00000E+00, 8.80000E+01, 0.00000E+00, 0.00000E+00,Cmd=221,HV=400,Cyk=2,MTime=0.8,Gain=5,Ch=3
1175,USER   ,20170714,10:38:39, 8.28618E-01,   2,158, 2.49905E+02,NWG-1    , 8.00000E+01, 0.00000E+00, 0.00000E+00, 7.60000E+01, 0.00000E+00, 0.00000E+00, 8.80000E+01, 0.00000E+00, 0.00000E+00, 9.20000E+01, 0.00000E+00, 0.00000E+00,Cmd=221,HV=400,Cyk=2,MTime=0.8,Gain=10,Ch=4
1176,USER   ,20170714,10:38:39, 3.27149E-01,   3,158, 2.46664E+02,NWG-1    , 8.00000E+01, 0.00000E+00, 0.00000E+00, 7.60000E+01, 0.00000E+00, 0.00000E+00, 9.20000E+01, 0.00000E+00, 0.00000E+00, 9.60000E+01, 0.00000E+00, 0.00000E+00,Cmd=221,HV=400,Cyk=2,MTime=0.8,Gain=20,Ch=5
1177,USER   ,20170714,10:38:39, 2.17788E-01,   4,158, 3.28417E+02,NWG-1    , 8.00000E+01, 0.00000E+00, 0.00000E+00, 7.60000E+01, 0.00000E+00, 0.00000E+00, 9.60000E+01, 0.00000E+00, 0.00000E+00, 1.00000E+02, 0.00000E+00, 0.00000E+00,Cmd=221,HV=400,Cyk=2,MTime=0.8,Gain=20,Ch=6
1178,USER   ,20170714,10:38:39, 1.19362E-01,   5,158, 3.14988E+02,NWG-1    , 8.00000E+01, 0.00000E+00, 0.00000E+00, 7.60000E+01, 0.00000E+00, 0.00000E+00, 1.00000E+02, 0.00000E+00, 0.00000E+00, 1.04000E+02, 0.00000E+00, 0.00000E+00,Cmd=221,HV=400,Cyk=2,MTime=0.8,Gain=50,Ch=7
1179,USER   ,20170714,10:38:39, 5.76307E-02,   5,158, 2.43334E+02,NWG-1    , 8.00000E+01, 0.00000E+00, 0.00000E+00, 7.60000E+01, 0.00000E+00, 0.00000E+00, 1.04000E+02, 0.00000E+00, 0.00000E+00, 1.08000E+02, 0.00000E+00, 0.00000E+00,Cmd=221,HV=400,Cyk=2,MTime=0.8,Gain=100,Ch=8
1180,USER   ,20170714,10:38:48, 1.76121E+00,   0,200, 1.99188E+02,NWG-1    , 8.00000E+01, 0.00000E+00, 0.00000E+00, 7.40000E+01, 0.00000E+00, 0.00000E+00, 8.60000E+01, 0.00000E+00, 0.00000E+00, 9.20000E+01, 0.00000E+00, 0.00000E+00,Cmd=222,HV=400,Cyk=2,MTime=0.8,Gain=10,Ch=3
1181,USER   ,20170714,10:38:48, 6.00219E-01,   1,200, 2.71533E+02,NWG-1    , 8.00000E+01, 0.00000E+00, 0.00000E+00, 7.40000E+01, 0.00000E+00, 0.00000E+00, 9.20000E+01, 0.00000E+00, 0.00000E+00, 9.80000E+01, 0.00000E+00, 0.00000E+00,Cmd=222,HV=400,Cyk=2,MTime=0.8,Gain=10,Ch=4
1182,USER   ,20170714,10:38:48, 3.26826E-01,   1,200, 3.69631E+02,NWG-1    , 8.00000E+01, 0.00000E+00, 0.00000E+00, 7.40000E+01, 0.00000E+00, 0.00000E+00, 9.80000E+01, 0.00000E+00, 0.00000E+00, 1.04000E+02, 0.00000E+00, 0.00000E+00,Cmd=222,HV=400,Cyk=2,MTime=0.8,Gain=10,Ch=5
1183,USER   ,20170714,10:38:48, 1.11031E-01,   1,200, 2.51146E+02,NWG-1    , 8.00000E+01, 0.00000E+00, 0.00000E+00, 7.40000E+01, 0.00000E+00, 0.00000E+00, 1.04000E+02, 0.00000E+00, 0.00000E+00, 1.10000E+02, 0.00000E+00, 0.00000E+00,Cmd=222,HV=400,Cyk=2,MTime=0.8,Gain=50,Ch=6
1184,USER   ,20170714,10:38:56, 1.97930E+00,   1,242, 2.98471E+02,NWG-1    , 8.00000E+01, 0.00000E+00, 0.00000E+00, 7.20000E+01, 0.00000E+00, 0.00000E+00, 8.80000E+01, 0.00000E+00, 0.00000E+00, 9.60000E+01, 0.00000E+00, 0.00000E+00,Cmd=223,HV=400,Cyk=2,MTime=0.8,Gain=5,Ch=3
1185,USER   ,20170714,10:38:56, 6.25906E-01,   1,242, 3.77538E+02,NWG-1    , 8.00000E+01, 0.00000E+00, 0.00000E+00, 7.20000E+01, 0.00000E+00, 0.00000E+00, 9.60000E+01, 0.00000E+00, 0.00000E+00, 1.04000E+02, 0.00000E+00, 0.00000E+00,Cmd=223,HV=400,Cyk=2,MTime=0.8,Gain=10,Ch=4
1186,USER   ,20170714,10:39:05, 1.75820E+00,   0,187, 3.31413E+02,NWG-1    , 8.00000E+01, 0.00000E+00, 0.00000E+00, 7.00000E+01, 0.00000E+00, 0.00000E+00, 9.00000E+01, 0.00000E+00, 0.00000E+00, 1.00000E+02, 0.00000E+00, 0.00000E+00,Cmd=224,HV=400,Cyk=2,MTime=0.8,Gain=10,Ch=3
1187,USER   ,20170714,10:39:05, 4.23188E-01,   0,187, 3.19076E+02,NWG-1    , 8.00000E+01, 0.00000E+00, 0.00000E+00, 7.00000E+01, 0.00000E+00, 0.00000E+00, 1.00000E+02, 0.00000E+00, 0.00000E+00, 1.10000E+02, 0.00000E+00, 0.00000E+00,Cmd=224,HV=400,Cyk=2,MTime=0.8,Gain=10,Ch=4
1188,USER   ,20170714,10:39:13, 1.46830E+00,   3,272, 3.32122E+02,NWG-1    , 8.00000E+01, 0.00000E+00, 0.00000E+00, 6.80000E+01, 0.00000E+00, 0.00000E+00, 9.20000E+01, 0.00000E+00, 0.00000E+00, 1.04000E+02, 0.00000E+00, 0.00000E+00,Cmd=225,HV=400,Cyk=2,MTime=0.8,Gain=10,Ch=3
1189,USER   ,20170714,10:39:23, 1.87822E+00,   1,235, 7.08072E+01,NWG-1    , 8.20000E+01, 0.00000E+00, 0.00000E+00, 8.00000E+01, 0.00000E+00, 0.00000E+00, 8.40000E+01, 0.00000E+00, 0.00000E+00, 8.60000E+01, 0.00000E+00, 0.00000E+00,Cmd=226,HV=400,Cyk=2,MTime=0.8,Gain=5,Ch=3
1190,USER   ,20170714,10:39:23, 3.58248E-01,   0,235, 5.40225E+01,NWG-1    , 8.20000E+01, 0.00000E+00, 0.00000E+00, 8.00000E+01, 0.00000E+00, 0.00000E+00, 8.60000E+01, 0.00000E+00, 0.00000E+00, 8.80000E+01, 0.00000E+00, 0.00000E+00,Cmd=226,HV=400,Cyk=2,MTime=0.8,Gain=10,Ch=4
1191,USER   ,20170714,10:39:23, 3.01479E-01,   1,235, 1.13655E+02,NWG-1    , 8.20000E+01, 0.00000E+00, 0.00000E+00, 8.00000E+01, 0.00000E+00, 0.00000E+00, 8.80000E+01, 0.00000E+00, 0.00000E+00, 9.00000E+01, 0.00000E+00, 0.00000E+00,Cmd=226,HV=400,Cyk=2,MTime=0.8,Gain=10,Ch=5
1192,USER   ,20170714,10:39:23, 2.15260E-01,   0,235, 1.62302E+02,NWG-1    , 8.20000E+01, 0.00000E+00, 0.00000E+00, 8.00000E+01, 0.00000E+00, 0.00000E+00, 9.00000E+01, 0.00000E+00, 0.00000E+00, 9.20000E+01, 0.00000E+00, 0.00000E+00,Cmd=226,HV=400,Cyk=2,MTime=0.8,Gain=20,Ch=6
1193,USER   ,20170714,10:39:23, 1.28796E-01,   1,235, 1.69942E+02,NWG-1    , 8.20000E+01, 0.00000E+00, 0.00000E+00, 8.00000E+01, 0.00000E+00, 0.00000E+00, 9.20000E+01, 0.00000E+00, 0.00000E+00, 9.40000E+01, 0.00000E+00, 0.00000E+00,Cmd=226,HV=400,Cyk=2,MTime=0.8,Gain=20,Ch=7
1194,USER   ,20170714,10:39:23, 4.95990E-02,   1,235, 1.04711E+02,NWG-1    , 8.20000E+01, 0.00000E+00, 0.00000E+00, 8.00000E+01, 0.00000E+00, 0.00000E+00, 9.40000E+01, 0.00000E+00, 0.00000E+00, 9.60000E+01, 0.00000E+00, 0.00000E+00,Cmd=226,HV=400,Cyk=2,MTime=0.8,Gain=50,Ch=8
1195,USER   ,20170714,10:39:32, 1.20404E+00,   2,285, 9.07828E+01,NWG-1    , 8.20000E+01, 0.00000E+00, 0.00000E+00, 7.80000E+01, 0.00000E+00, 0.00000E+00, 8.60000E+01, 0.00000E+00, 0.00000E+00, 9.00000E+01, 0.00000E+00, 0.00000E+00,Cmd=227,HV=381,Cyk=2,MTime=0.8,Gain=10,Ch=3
1196,USER   ,20170714,10:39:32, 6.63345E-01,   0,285, 2.00060E+02,NWG-1    , 8.20000E+01, 0.00000E+00, 0.00000E+00, 7.80000E+01, 0.00000E+00, 0.00000E+00, 9.00000E+01, 0.00000E+00, 0.00000E+00, 9.40000E+01, 0.00000E+00, 0.00000E+00,Cmd=227,HV=381,Cyk=2,MTime=0.8,Gain=10,Ch=4
1197,USER   ,20170714,10:39:32, 2.07108E-01,   1,285, 1.56156E+02,NWG-1    , 8.20000E+01, 0.00000E+00, 0.00000E+00, 7.80000E+01, 0.00000E+00, 0.00000E+00, 9.40000E+01, 0.00000E+00, 0.00000E+00, 9.80000E+01, 0.00000E+00, 0.00000E+00,Cmd=227,HV=381,Cyk=2,MTime=0.8,Gain=20,Ch=5
1198,USER   ,20170714,10:39:32, 1.90663E-01,   0,285, 2.87514E+02,NWG-1    , 8.20000E+01, 0.00000E+00, 0.00000E+00, 7.80000E+01, 0.00000E+00, 0.00000E+00, 9.80000E+01, 0.00000E+00, 0.00000E+00, 1.02000E+02, 0.00000E+00, 0.00000E+00,Cmd=227,HV=381,Cyk=2,MTime=0.8,Gain=20,Ch=6
1199,USER   ,20170714,10:39:32, 8.03719E-02,   1,285, 2.12096E+02,NWG-1    , 8.20000E+01, 0.00000E+00, 0.00000E+00, 7.80000E+01, 0.00000E+00, 0.00000E+00, 1.02000E+02, 0.00000E+00, 0.00000E+00, 1.06000E+02, 0.00000E+00, 0.00000E+00,Cmd=227,HV=381,Cyk=2,MTime=0.8,Gain=50,Ch=7
1200,USER   ,20170714,10:39:32, 4.26452E-02,   0,285, 1.80061E+02,NWG-1    , 8.20000E+01, 0.00000E+00, 0.00000E+00, 7.80000E+01, 0.00000E+00, 0.00000E+00, 1.06000E+02, 0.00000E+00, 0.00000E+00, 1.10000E+02, 0.00000E+00, 0.00000E+00,Cmd=227,HV=381,Cyk=2,MTime=0.8,Gain=50,Ch=8
1201,USER   ,20170714,10:39:41, 1.70812E+00,   1,209, 1.93184E+02,NWG-1    , 8.20000E+01, 0.00000E+00, 0.00000E+00, 7.60000E+01, 0.00000E+00, 0.00000E+00, 8.80000E+01, 0.00000E+00, 0.00000E+00, 9.40000E+01, 0.00000E+00, 0.00000E+00,Cmd=228,HV=400,Cyk=2,MTime=0.8,Gain=10,Ch=3
1202,USER   ,20170714,10:39:41, 4.67475E-01,   2,209, 2.11481E+02,NWG-1    , 8.20000E+01, 0.00000E+00, 0.00000E+00, 7.60000E+01, 0.00000E+00, 0.00000E+00, 9.40000E+01, 0.00000E+00, 0.00000E+00, 1.00000E+02, 0.00000E+00, 0.00000E+00,Cmd=228,HV=400,Cyk=2,MTime=0.8,Gain=10,Ch=4
1203,USER   ,20170714,10:39:41, 2.29246E-01,   2,209, 2.59271E+02,NWG-1    , 8.20000E+01, 0.00000E+00, 0.00000E+00, 7.60000E+01, 0.00000E+00, 0.00000E+00, 1.00000E+02, 0.00000E+00, 0.00000E+00, 1.06000E+02, 0.00000E+00, 0.00000E+00,Cmd=228,HV=400,Cyk=2,MTime=0.8,Gain=20,Ch=5
1204,USER   ,20170714,10:39:50, 1.51799E+00,   2,277, 2.28908E+02,NWG-1    , 8.20000E+01, 0.00000E+00, 0.00000E+00, 7.40000E+01, 0.00000E+00, 0.00000E+00, 9.00000E+01, 0.00000E+00, 0.00000E+00, 9.80000E+01, 0.00000E+00, 0.00000E+00,Cmd=229,HV=400,Cyk=2,MTime=0.8,Gain=10,Ch=3
1205,USER   ,20170714,10:39:50, 5.08734E-01,   1,277, 3.06861E+02,NWG-1    , 8.20000E+01, 0.00000E+00, 0.00000E+00, 7.40000E+01, 0.00000E+00, 0.00000E+00, 9.80000E+01, 0.00000E+00, 0.00000E+00, 1.06000E+02, 0.00000E+00, 0.00000E+00,Cmd=229,HV=400,Cyk=2,MTime=0.8,Gain=10,Ch=4
1206,USER   ,20170714,10:39:58, 1.44304E+00,   0,331, 2.72006E+02,NWG-1    , 8.20000E+01, 0.00000E+00, 0.00000E+00, 7.20000E+01, 0.00000E+00, 0.00000E+00, 9.20000E+01, 0.00000E+00, 0.00000E+00, 1.02000E+02, 0.00000E+00, 0.00000E+00,Cmd=230,HV=336,Cyk=2,MTime=0.8,Gain=1,Ch=3
1207,USER   ,20170714,10:40:07, 1.20056E+00,   2,263, 2.71560E+02,NWG-1    , 8.20000E+01, 0.00000E+00, 0.00000E+00, 7.00000E+01, 0.00000E+00, 0.00000E+00, 9.40000E+01, 0.00000E+00, 0.00000E+00, 1.06000E+02, 0.00000E+00, 0.00000E+00,Cmd=231,HV=400,Cyk=2,MTime=0.8,Gain=10,Ch=3
1208,USER   ,20170714,10:40:16, 2.21736E+00,   1,238, 8.35925E+01,NWG-1    , 8.40000E+01, 0.00000E+00, 0.00000E+00, 8.20000E+01, 0.00000E+00, 0.00000E+00, 8.60000E+01, 0.00000E+00, 0.00000E+00, 8.80000E+01, 0.00000E+00, 0.00000E+00,Cmd=232,HV=400,Cyk=2,MTime=0.8,Gain=1,Ch=3
1209,USER   ,20170714,10:40:16, 7.39484E-01,   0,238, 1.11512E+02,NWG-1    , 8.40000E+01, 0.00000E+00, 0.00000E+00, 8.20000E+01, 0.00000E+00, 0.00000E+00, 8.80000E+01, 0.00000E+00, 0.00000E+00, 9.00000E+01, 0.00000E+00, 0.00000E+00,Cmd=232,HV=400,Cyk=2,MTime=0.8,Gain=10,Ch=4
1210,USER   ,20170714,10:40:16, 4.51633E-01,   1,238, 1.70262E+02,NWG-1    , 8.40000E+01, 0.00000E+00, 0.00000E+00, 8.20000E+01, 0.00000E+00, 0.00000E+00, 9.00000E+01, 0.00000E+00, 0.00000E+00, 9.20000E+01, 0.00000E+00, 0.00000E+00,Cmd=232,HV=400,Cyk=2,MTime=0.8,Gain=10,Ch=5
1211,USER   ,20170714,10:40:16, 2.41382E-01,   2,238, 1.81998E+02,NWG-1    , 8.40000E+01, 0.00000E+00, 0.00000E+00, 8.20000E+01, 0.00000E+00, 0.00000E+00, 9.20000E+01, 0.00000E+00, 0.00000E+00, 9.40000E+01, 0.00000E+00, 0.00000E+00,Cmd=232,HV=400,Cyk=2,MTime=0.8,Gain=20,Ch=6
1212,USER   ,20170714,10:40:16, 8.62671E-02,   1,238, 1.13827E+02,NWG-1    , 8.40000E+01, 0.00000E+00, 0.00000E+00, 8.20000E+01, 0.00000E+00, 0.00000E+00, 9.40000E+01, 0.00000E+00, 0.00000E+00, 9.60000E+01, 0.00000E+00, 0.00000E+00,Cmd=232,HV=400,Cyk=2,MTime=0.8,Gain=50,Ch=7
1213,USER   ,20170714,10:40:16, 8.49096E-02,   1,238, 1.79257E+02,NWG-1    , 8.40000E+01, 0.00000E+00, 0.00000E+00, 8.20000E+01, 0.00000E+00, 0.00000E+00, 9.60000E+01, 0.00000E+00, 0.00000E+00, 9.80000E+01, 0.00000E+00, 0.00000E+00,Cmd=232,HV=400,Cyk=2,MTime=0.8,Gain=50,Ch=8
1214,USER   ,20170714,10:40:25, 1.70681E+00,   0,177, 1.28691E+02,NWG-1    , 8.40000E+01, 0.00000E+00, 0.00000E+00, 8.00000E+01, 0.00000E+00, 0.00000E+00, 8.80000E+01, 0.00000E+00, 0.00000E+00, 9.20000E+01, 0.00000E+00, 0.00000E+00,Cmd=233,HV=400,Cyk=2,MTime=0.8,Gain=10,Ch=3
1215,USER   ,20170714,10:40:25, 5.06460E-01,   0,177, 1.52745E+02,NWG-1    , 8.40000E+01, 0.00000E+00, 0.00000E+00, 8.00000E+01, 0.00000E+00, 0.00000E+00, 9.20000E+01, 0.00000E+00, 0.00000E+00, 9.60000E+01, 0.00000E+00, 0.00000E+00,Cmd=233,HV=400,Cyk=2,MTime=0.8,Gain=10,Ch=4
1216,USER   ,20170714,10:40:25, 2.82918E-01,   1,177, 2.13315E+02,NWG-1    , 8.40000E+01, 0.00000E+00, 0.00000E+00, 8.00000E+01, 0.00000E+00, 0.00000E+00, 9.60000E+01, 0.00000E+00, 0.00000E+00, 1.00000E+02, 0.00000E+00, 0.00000E+00,Cmd=233,HV=400,Cyk=2,MTime=0.8,Gain=20,Ch=5
1217,USER   ,20170714,10:40:25, 1.52485E-01,   2,177, 2.29942E+02,NWG-1    , 8.40000E+01, 0.00000E+00, 0.00000E+00, 8.00000E+01, 0.00000E+00, 0.00000E+00, 1.00000E+02, 0.00000E+00, 0.00000E+00, 1.04000E+02, 0.00000E+00, 0.00000E+00,Cmd=233,HV=400,Cyk=2,MTime=0.8,Gain=20,Ch=6
1218,USER   ,20170714,10:40:25, 7.25639E-02,   0,177, 1.91492E+02,NWG-1    , 8.40000E+01, 0.00000E+00, 0.00000E+00, 8.00000E+01, 0.00000E+00, 0.00000E+00, 1.04000E+02, 0.00000E+00, 0.00000E+00, 1.08000E+02, 0.00000E+00, 0.00000E+00,Cmd=233,HV=400,Cyk=2,MTime=0.8,Gain=50,Ch=7
1219,USER   ,20170714,10:40:34, 1.53831E+00,   1,217, 1.73979E+02,NWG-1    , 8.40000E+01, 0.00000E+00, 0.00000E+00, 7.80000E+01, 0.00000E+00, 0.00000E+00, 9.00000E+01, 0.00000E+00, 0.00000E+00, 9.60000E+01, 0.00000E+00, 0.00000E+00,Cmd=234,HV=400,Cyk=2,MTime=0.8,Gain=10,Ch=3
1220,USER   ,20170714,10:40:34, 5.32524E-01,   0,217, 2.40908E+02,NWG-1    , 8.40000E+01, 0.00000E+00, 0.00000E+00, 7.80000E+01, 0.00000E+00, 0.00000E+00, 9.60000E+01, 0.00000E+00, 0.00000E+00, 1.02000E+02, 0.00000E+00, 0.00000E+00,Cmd=234,HV=400,Cyk=2,MTime=0.8,Gain=10,Ch=4
1221,USER   ,20170714,10:40:34, 1.81905E-01,   2,217, 2.05730E+02,NWG-1    , 8.40000E+01, 0.00000E+00, 0.00000E+00, 7.80000E+01, 0.00000E+00, 0.00000E+00, 1.02000E+02, 0.00000E+00, 0.00000E+00, 1.08000E+02, 0.00000E+00, 0.00000E+00,Cmd=234,HV=400,Cyk=2,MTime=0.8,Gain=20,Ch=5
1222,USER   ,20170714,10:40:43, 1.33168E+00,   1,166, 2.00812E+02,NWG-1    , 8.40000E+01, 0.00000E+00, 0.00000E+00, 7.60000E+01, 0.00000E+00, 0.00000E+00, 9.20000E+01, 0.00000E+00, 0.00000E+00, 1.00000E+02, 0.00000E+00, 0.00000E+00,Cmd=235,HV=400,Cyk=2,MTime=0.8,Gain=10,Ch=3
1223,USER   ,20170714,10:40:43, 4.01644E-01,   1,166, 2.42266E+02,NWG-1    , 8.40000E+01, 0.00000E+00, 0.00000E+00, 7.60000E+01, 0.00000E+00, 0.00000E+00, 1.00000E+02, 0.00000E+00, 0.00000E+00, 1.08000E+02, 0.00000E+00, 0.00000E+00,Cmd=235,HV=400,Cyk=2,MTime=0.8,Gain=10,Ch=4
1224,USER   ,20170714,10:40:51, 1.17150E+00,   0,213, 2.20823E+02,NWG-1    , 8.40000E+01, 0.00000E+00, 0.00000E+00, 7.40000E+01, 0.00000E+00, 0.00000E+00, 9.40000E+01, 0.00000E+00, 0.00000E+00, 1.04000E+02, 0.00000E+00, 0.00000E+00,Cmd=236,HV=400,Cyk=2,MTime=0.8,Gain=10,Ch=3
1225,USER   ,20170714,10:41:00, 1.24347E+00,   2,261, 2.81266E+02,NWG-1    , 8.40000E+01, 0.00000E+00, 0.00000E+00, 7.20000E+01, 0.00000E+00, 0.00000E+00, 9.60000E+01, 0.00000E+00, 0.00000E+00, 1.08000E+02, 0.00000E+00, 0.00000E+00,Cmd=237,HV=400,Cyk=2,MTime=0.8,Gain=10,Ch=3
1226,USER   ,20170714,10:41:09, 2.42065E+00,   2,253, 9.12564E+01,NWG-1    , 8.60000E+01, 0.00000E+00, 0.00000E+00, 8.40000E+01, 0.00000E+00, 0.00000E+00, 8.80000E+01, 0.00000E+00, 0.00000E+00, 9.00000E+01, 0.00000E+00, 0.00000E+00,Cmd=238,HV=400,Cyk=2,MTime=0.8,Gain=1,Ch=3
1227,USER   ,20170714,10:41:09, 9.12716E-01,   1,253, 1.37634E+02,NWG-1    , 8.60000E+01, 0.00000E+00, 0.00000E+00, 8.40000E+01, 0.00000E+00, 0.00000E+00, 9.00000E+01, 0.00000E+00, 0.00000E+00, 9.20000E+01, 0.00000E+00, 0.00000E+00,Cmd=238,HV=400,Cyk=2,MTime=0.8,Gain=10,Ch=4
1228,USER   ,20170714,10:41:09, 4.03773E-01,   1,253, 1.52219E+02,NWG-1    , 8.60000E+01, 0.00000E+00, 0.00000E+00, 8.40000E+01, 0.00000E+00, 0.00000E+00, 9.20000E+01, 0.00000E+00, 0.00000E+00, 9.40000E+01, 0.00000E+00, 0.00000E+00,Cmd=238,HV=400,Cyk=2,MTime=0.8,Gain=10,Ch=5
1229,USER   ,20170714,10:41:09, 1.32801E-01,   0,253, 1.00130E+02,NWG-1    , 8.60000E+01, 0.00000E+00, 0.00000E+00, 8.40000E+01, 0.00000E+00, 0.00000E+00, 9.40000E+01, 0.00000E+00, 0.00000E+00, 9.60000E+01, 0.00000E+00, 0.00000E+00,Cmd=238,HV=400,Cyk=2,MTime=0.8,Gain=20,Ch=6
1230,USER   ,20170714,10:41:09, 1.18720E-01,   1,253, 1.56647E+02,NWG-1    , 8.60000E+01, 0.00000E+00, 0.00000E+00, 8.40000E+01, 0.00000E+00, 0.00000E+00, 9.60000E+01, 0.00000E+00, 0.00000E+00, 9.80000E+01, 0.00000E+00, 0.00000E+00,Cmd=238,HV=400,Cyk=2,MTime=0.8,Gain=20,Ch=7
1231,USER   ,20170714,10:41:09, 1.25100E-01,   3,253, 2.64105E+02,NWG-1    , 8.60000E+01, 0.00000E+00, 0.00000E+00, 8.40000E+01, 0.00000E+00, 0.00000E+00, 9.80000E+01, 0.00000E+00, 0.00000E+00, 1.00000E+02, 0.00000E+00, 0.00000E+00,Cmd=238,HV=400,Cyk=2,MTime=0.8,Gain=20,Ch=8
1232,USER   ,20170714,10:41:19, 2.01222E+00,   1,319, 1.51718E+02,NWG-1    , 8.60000E+01, 0.00000E+00, 0.00000E+00, 8.20000E+01, 0.00000E+00, 0.00000E+00, 9.00000E+01, 0.00000E+00, 0.00000E+00, 9.40000E+01, 0.00000E+00, 0.00000E+00,Cmd=239,HV=357,Cyk=2,MTime=0.8,Gain=1,Ch=3
1233,USER   ,20170714,10:41:19, 4.23390E-01,   1,319, 1.27691E+02,NWG-1    , 8.60000E+01, 0.00000E+00, 0.00000E+00, 8.20000E+01, 0.00000E+00, 0.00000E+00, 9.40000E+01, 0.00000E+00, 0.00000E+00, 9.80000E+01, 0.00000E+00, 0.00000E+00,Cmd=239,HV=357,Cyk=2,MTime=0.8,Gain=10,Ch=4
1234,USER   ,20170714,10:41:19, 3.56619E-01,   1,319, 2.68884E+02,NWG-1    , 8.60000E+01, 0.00000E+00, 0.00000E+00, 8.20000E+01, 0.00000E+00, 0.00000E+00, 9.80000E+01, 0.00000E+00, 0.00000E+00, 1.02000E+02, 0.00000E+00, 0.00000E+00,Cmd=239,HV=357,Cyk=2,MTime=0.8,Gain=10,Ch=5
1235,USER   ,20170714,10:41:19, 1.44491E-01,   1,319, 2.17888E+02,NWG-1    , 8.60000E+01, 0.00000E+00, 0.00000E+00, 8.20000E+01, 0.00000E+00, 0.00000E+00, 1.02000E+02, 0.00000E+00, 0.00000E+00, 1.06000E+02, 0.00000E+00, 0.00000E+00,Cmd=239,HV=357,Cyk=2,MTime=0.8,Gain=20,Ch=6
1236,USER   ,20170714,10:41:19, 7.43917E-02,   0,319, 1.96315E+02,NWG-1    , 8.60000E+01, 0.00000E+00, 0.00000E+00, 8.20000E+01, 0.00000E+00, 0.00000E+00, 1.06000E+02, 0.00000E+00, 0.00000E+00, 1.10000E+02, 0.00000E+00, 0.00000E+00,Cmd=239,HV=357,Cyk=2,MTime=0.8,Gain=50,Ch=7
1237,USER   ,20170714,10:41:28, 1.29819E+00,   0,232, 1.46821E+02,NWG-1    , 8.60000E+01, 0.00000E+00, 0.00000E+00, 8.00000E+01, 0.00000E+00, 0.00000E+00, 9.20000E+01, 0.00000E+00, 0.00000E+00, 9.80000E+01, 0.00000E+00, 0.00000E+00,Cmd=240,HV=400,Cyk=2,MTime=0.8,Gain=10,Ch=3
1238,USER   ,20170714,10:41:28, 5.53409E-01,   0,232, 2.50356E+02,NWG-1    , 8.60000E+01, 0.00000E+00, 0.00000E+00, 8.00000E+01, 0.00000E+00, 0.00000E+00, 9.80000E+01, 0.00000E+00, 0.00000E+00, 1.04000E+02, 0.00000E+00, 0.00000E+00,Cmd=240,HV=400,Cyk=2,MTime=0.8,Gain=10,Ch=4
1239,USER   ,20170714,10:41:28, 1.73899E-01,   0,232, 1.96675E+02,NWG-1    , 8.60000E+01, 0.00000E+00, 0.00000E+00, 8.00000E+01, 0.00000E+00, 0.00000E+00, 1.04000E+02, 0.00000E+00, 0.00000E+00, 1.10000E+02, 0.00000E+00, 0.00000E+00,Cmd=240,HV=400,Cyk=2,MTime=0.8,Gain=20,Ch=5
1240,USER   ,20170714,10:41:36, 1.17463E+00,   3,286, 1.77129E+02,NWG-1    , 8.60000E+01, 0.00000E+00, 0.00000E+00, 7.80000E+01, 0.00000E+00, 0.00000E+00, 9.40000E+01, 0.00000E+00, 0.00000E+00, 1.02000E+02, 0.00000E+00, 0.00000E+00,Cmd=241,HV=381,Cyk=2,MTime=0.8,Gain=10,Ch=3
1241,USER   ,20170714,10:41:36, 3.41729E-01,   2,286, 2.06126E+02,NWG-1    , 8.60000E+01, 0.00000E+00, 0.00000E+00, 7.80000E+01, 0.00000E+00, 0.00000E+00, 1.02000E+02, 0.00000E+00, 0.00000E+00, 1.10000E+02, 0.00000E+00, 0.00000E+00,Cmd=241,HV=381,Cyk=2,MTime=0.8,Gain=10,Ch=4
1242,USER   ,20170714,10:41:45, 1.25838E+00,   2,212, 2.37198E+02,NWG-1    , 8.60000E+01, 0.00000E+00, 0.00000E+00, 7.60000E+01, 0.00000E+00, 0.00000E+00, 9.60000E+01, 0.00000E+00, 0.00000E+00, 1.06000E+02, 0.00000E+00, 0.00000E+00,Cmd=242,HV=400,Cyk=2,MTime=0.8,Gain=10,Ch=3
1243,USER   ,20170714,10:41:53, 1.16462E+00,   2,279, 2.63432E+02,NWG-1    , 8.60000E+01, 0.00000E+00, 0.00000E+00, 7.40000E+01, 0.00000E+00, 0.00000E+00, 9.80000E+01, 0.00000E+00, 0.00000E+00, 1.10000E+02, 0.00000E+00, 0.00000E+00,Cmd=243,HV=400,Cyk=2,MTime=0.8,Gain=10,Ch=3
1244,USER   ,20170714,10:42:03, 2.69562E+00,   1,319, 1.01623E+02,NWG-1    , 8.80000E+01, 0.00000E+00, 0.00000E+00, 8.60000E+01, 0.00000E+00, 0.00000E+00, 9.00000E+01, 0.00000E+00, 0.00000E+00, 9.20000E+01, 0.00000E+00, 0.00000E+00,Cmd=244,HV=357,Cyk=2,MTime=0.8,Gain=1,Ch=3
1245,USER   ,20170714,10:42:03, 7.21996E-01,   0,319, 1.08874E+02,NWG-1    , 8.80000E+01, 0.00000E+00, 0.00000E+00, 8.60000E+01, 0.00000E+00, 0.00000E+00, 9.20000E+01, 0.00000E+00, 0.00000E+00, 9.40000E+01, 0.00000E+00, 0.00000E+00,Cmd=244,HV=357,Cyk=2,MTime=0.8,Gain=10,Ch=4
1246,USER   ,20170714,10:42:03, 2.00537E-01,   0,319, 7.56008E+01,NWG-1    , 8.80000E+01, 0.00000E+00, 0.00000E+00, 8.60000E+01, 0.00000E+00, 0.00000E+00, 9.40000E+01, 0.00000E+00, 0.00000E+00, 9.60000E+01, 0.00000E+00, 0.00000E+00,Cmd=244,HV=357,Cyk=2,MTime=0.8,Gain=10,Ch=5
1247,USER   ,20170714,10:42:03, 1.48261E-01,   1,319, 1.11786E+02,NWG-1    , 8.80000E+01, 0.00000E+00, 0.00000E+00, 8.60000E+01, 0.00000E+00, 0.00000E+00, 9.60000E+01, 0.00000E+00, 0.00000E+00, 9.80000E+01, 0.00000E+00, 0.00000E+00,Cmd=244,HV=357,Cyk=2,MTime=0.8,Gain=20,Ch=6
1248,USER   ,20170714,10:42:03, 1.60008E-01,   0,319, 2.11126E+02,NWG-1    , 8.80000E+01, 0.00000E+00, 0.00000E+00, 8.60000E+01, 0.00000E+00, 0.00000E+00, 9.80000E+01, 0.00000E+00, 0.00000E+00, 1.00000E+02, 0.00000E+00, 0.00000E+00,Cmd=244,HV=357,Cyk=2,MTime=0.8,Gain=20,Ch=7
1249,USER   ,20170714,10:42:03, 1.03957E-01,   0,319, 2.19468E+02,NWG-1    , 8.80000E+01, 0.00000E+00, 0.00000E+00, 8.60000E+01, 0.00000E+00, 0.00000E+00, 1.00000E+02, 0.00000E+00, 0.00000E+00, 1.02000E+02, 0.00000E+00, 0.00000E+00,Cmd=244,HV=357,Cyk=2,MTime=0.8,Gain=20,Ch=8
1250,USER   ,20170714,10:42:12, 1.45629E+00,   0,241, 1.09802E+02,NWG-1    , 8.80000E+01, 0.00000E+00, 0.00000E+00, 8.40000E+01, 0.00000E+00, 0.00000E+00, 9.20000E+01, 0.00000E+00, 0.00000E+00, 9.60000E+01, 0.00000E+00, 0.00000E+00,Cmd=245,HV=400,Cyk=2,MTime=0.8,Gain=10,Ch=3
1251,USER   ,20170714,10:42:12, 5.51941E-01,   1,241, 1.66462E+02,NWG-1    , 8.80000E+01, 0.00000E+00, 0.00000E+00, 8.40000E+01, 0.00000E+00, 0.00000E+00, 9.60000E+01, 0.00000E+00, 0.00000E+00, 1.00000E+02, 0.00000E+00, 0.00000E+00,Cmd=245,HV=400,Cyk=2,MTime=0.8,Gain=10,Ch=4
1252,USER   ,20170714,10:42:12, 2.92389E-01,   1,241, 2.20456E+02,NWG-1    , 8.80000E+01, 0.00000E+00, 0.00000E+00, 8.40000E+01, 0.00000E+00, 0.00000E+00, 1.00000E+02, 0.00000E+00, 0.00000E+00, 1.04000E+02, 0.00000E+00, 0.00000E+00,Cmd=245,HV=400,Cyk=2,MTime=0.8,Gain=10,Ch=5
1253,USER   ,20170714,10:42:12, 1.34150E-01,   0,241, 2.02294E+02,NWG-1    , 8.80000E+01, 0.00000E+00, 0.00000E+00, 8.40000E+01, 0.00000E+00, 0.00000E+00, 1.04000E+02, 0.00000E+00, 0.00000E+00, 1.08000E+02, 0.00000E+00, 0.00000E+00,Cmd=245,HV=400,Cyk=2,MTime=0.8,Gain=20,Ch=6
1254,USER   ,20170714,10:42:20, 1.14529E+00,   2,313, 1.29530E+02,NWG-1    , 8.80000E+01, 0.00000E+00, 0.00000E+00, 8.20000E+01, 0.00000E+00, 0.00000E+00, 9.40000E+01, 0.00000E+00, 0.00000E+00, 1.00000E+02, 0.00000E+00, 0.00000E+00,Cmd=246,HV=357,Cyk=2,MTime=0.8,Gain=10,Ch=3
1255,USER   ,20170714,10:42:20, 4.92475E-01,   2,313, 2.22791E+02,NWG-1    , 8.80000E+01, 0.00000E+00, 0.00000E+00, 8.20000E+01, 0.00000E+00, 0.00000E+00, 1.00000E+02, 0.00000E+00, 0.00000E+00, 1.06000E+02, 0.00000E+00, 0.00000E+00,Cmd=246,HV=357,Cyk=2,MTime=0.8,Gain=10,Ch=4
1256,USER   ,20170714,10:42:29, 1.27868E+00,   1,229, 1.92820E+02,NWG-1    , 8.80000E+01, 0.00000E+00, 0.00000E+00, 8.00000E+01, 0.00000E+00, 0.00000E+00, 9.60000E+01, 0.00000E+00, 0.00000E+00, 1.04000E+02, 0.00000E+00, 0.00000E+00,Cmd=247,HV=400,Cyk=2,MTime=0.8,Gain=10,Ch=3
1257,USER   ,20170714,10:42:37, 1.23127E+00,   2,282, 2.32089E+02,NWG-1    , 8.80000E+01, 0.00000E+00, 0.00000E+00, 7.80000E+01, 0.00000E+00, 0.00000E+00, 9.80000E+01, 0.00000E+00, 0.00000E+00, 1.08000E+02, 0.00000E+00, 0.00000E+00,Cmd=248,HV=400,Cyk=2,MTime=0.8,Gain=10,Ch=3
1258,USER   ,20170714,10:42:47, 3.19265E+00,   0,308, 1.20360E+02,NWG-1    , 9.00000E+01, 0.00000E+00, 0.00000E+00, 8.80000E+01, 0.00000E+00, 0.00000E+00, 9.20000E+01, 0.00000E+00, 0.00000E+00, 9.40000E+01, 0.00000E+00, 0.00000E+00,Cmd=250,HV=357,Cyk=2,MTime=0.8,Gain=1,Ch=3
1259,USER   ,20170714,10:42:47, 4.16065E-01,   0,308, 6.27412E+01,NWG-1    , 9.00000E+01, 0.00000E+00, 0.00000E+00, 8.80000E+01, 0.00000E+00, 0.00000E+00, 9.40000E+01, 0.00000E+00, 0.00000E+00, 9.60000E+01, 0.00000E+00, 0.00000E+00,Cmd=250,HV=357,Cyk=2,MTime=0.8,Gain=10,Ch=4
1260,USER   ,20170714,10:42:47, 2.54885E-01,   0,308, 9.60893E+01,NWG-1    , 9.00000E+01, 0.00000E+00, 0.00000E+00, 8.80000E+01, 0.00000E+00, 0.00000E+00, 9.60000E+01, 0.00000E+00, 0.00000E+00, 9.80000E+01, 0.00000E+00, 0.00000E+00,Cmd=250,HV=357,Cyk=2,MTime=0.8,Gain=10,Ch=5
1261,USER   ,20170714,10:42:47, 2.34295E-01,   1,308, 1.76654E+02,NWG-1    , 9.00000E+01, 0.00000E+00, 0.00000E+00, 8.80000E+01, 0.00000E+00, 0.00000E+00, 9.80000E+01, 0.00000E+00, 0.00000E+00, 1.00000E+02, 0.00000E+00, 0.00000E+00,Cmd=250,HV=357,Cyk=2,MTime=0.8,Gain=10,Ch=6
1262,USER   ,20170714,10:42:47, 1.37238E-01,   0,308, 1.81081E+02,NWG-1    , 9.00000E+01, 0.00000E+00, 0.00000E+00, 8.80000E+01, 0.00000E+00, 0.00000E+00, 1.00000E+02, 0.00000E+00, 0.00000E+00, 1.02000E+02, 0.00000E+00, 0.00000E+00,Cmd=250,HV=357,Cyk=2,MTime=0.8,Gain=20,Ch=7
1263,USER   ,20170714,10:42:47, 7.74224E-02,   2,308, 1.63450E+02,NWG-1    , 9.00000E+01, 0.00000E+00, 0.00000E+00, 8.80000E+01, 0.00000E+00, 0.00000E+00, 1.02000E+02, 0.00000E+00, 0.00000E+00, 1.04000E+02, 0.00000E+00, 0.00000E+00,Cmd=250,HV=357,Cyk=2,MTime=0.8,Gain=50,Ch=8
1264,USER   ,20170714,10:42:56, 1.01977E+00,   3,311, 7.68885E+01,NWG-1    , 9.00000E+01, 0.00000E+00, 0.00000E+00, 8.60000E+01, 0.00000E+00, 0.00000E+00, 9.40000E+01, 0.00000E+00, 0.00000E+00, 9.80000E+01, 0.00000E+00, 0.00000E+00,Cmd=251,HV=357,Cyk=2,MTime=0.8,Gain=10,Ch=3
1265,USER   ,20170714,10:42:56, 6.35512E-01,   1,311, 1.91666E+02,NWG-1    , 9.00000E+01, 0.00000E+00, 0.00000E+00, 8.60000E+01, 0.00000E+00, 0.00000E+00, 9.80000E+01, 0.00000E+00, 0.00000E+00, 1.02000E+02, 0.00000E+00, 0.00000E+00,Cmd=251,HV=357,Cyk=2,MTime=0.8,Gain=10,Ch=4
1266,USER   ,20170714,10:42:56, 2.36444E-01,   1,311, 1.78274E+02,NWG-1    , 9.00000E+01, 0.00000E+00, 0.00000E+00, 8.60000E+01, 0.00000E+00, 0.00000E+00, 1.02000E+02, 0.00000E+00, 0.00000E+00, 1.06000E+02, 0.00000E+00, 0.00000E+00,Cmd=251,HV=357,Cyk=2,MTime=0.8,Gain=10,Ch=5
1267,USER   ,20170714,10:42:56, 1.17515E-01,   1,311, 1.77208E+02,NWG-1    , 9.00000E+01, 0.00000E+00, 0.00000E+00, 8.60000E+01, 0.00000E+00, 0.00000E+00, 1.06000E+02, 0.00000E+00, 0.00000E+00, 1.10000E+02, 0.00000E+00, 0.00000E+00,Cmd=251,HV=357,Cyk=2,MTime=0.8,Gain=20,Ch=6
1268,USER   ,20170714,10:43:04, 1.36116E+00,   2,235, 1.53943E+02,NWG-1    , 9.00000E+01, 0.00000E+00, 0.00000E+00, 8.40000E+01, 0.00000E+00, 0.00000E+00, 9.60000E+01, 0.00000E+00, 0.00000E+00, 1.02000E+02, 0.00000E+00, 0.00000E+00,Cmd=252,HV=400,Cyk=2,MTime=0.8,Gain=10,Ch=3
1269,USER   ,20170714,10:43:04, 4.11183E-01,   2,235, 1.86015E+02,NWG-1    , 9.00000E+01, 0.00000E+00, 0.00000E+00, 8.40000E+01, 0.00000E+00, 0.00000E+00, 1.02000E+02, 0.00000E+00, 0.00000E+00, 1.08000E+02, 0.00000E+00, 0.00000E+00,Cmd=252,HV=400,Cyk=2,MTime=0.8,Gain=10,Ch=4
1270,USER   ,20170714,10:43:13, 1.36720E+00,   2,308, 2.06169E+02,NWG-1    , 9.00000E+01, 0.00000E+00, 0.00000E+00, 8.20000E+01, 0.00000E+00, 0.00000E+00, 9.80000E+01, 0.00000E+00, 0.00000E+00, 1.06000E+02, 0.00000E+00, 0.00000E+00,Cmd=253,HV=357,Cyk=2,MTime=0.8,Gain=10,Ch=3
1271,USER   ,20170714,10:43:21, 1.05008E+00,   2,226, 1.97935E+02,NWG-1    , 9.00000E+01, 0.00000E+00, 0.00000E+00, 8.00000E+01, 0.00000E+00, 0.00000E+00, 1.00000E+02, 0.00000E+00, 0.00000E+00, 1.10000E+02, 0.00000E+00, 0.00000E+00,Cmd=254,HV=400,Cyk=2,MTime=0.8,Gain=10,Ch=3
1272,USER   ,20170714,10:43:31, 3.67820E+00,   0,255, 1.38665E+02,NWG-1    , 9.20000E+01, 0.00000E+00, 0.00000E+00, 9.00000E+01, 0.00000E+00, 0.00000E+00, 9.40000E+01, 0.00000E+00, 0.00000E+00, 9.60000E+01, 0.00000E+00, 0.00000E+00,Cmd=256,HV=400,Cyk=2,MTime=0.8,Gain=1,Ch=3
1273,USER   ,20170714,10:43:31, 1.03310E+00,   0,255, 1.55788E+02,NWG-1    , 9.20000E+01, 0.00000E+00, 0.00000E+00, 9.00000E+01, 0.00000E+00, 0.00000E+00, 9.60000E+01, 0.00000E+00, 0.00000E+00, 9.80000E+01, 0.00000E+00, 0.00000E+00,Cmd=256,HV=400,Cyk=2,MTime=0.8,Gain=10,Ch=4
1274,USER   ,20170714,10:43:31, 5.88553E-01,   1,255, 2.21879E+02,NWG-1    , 9.20000E+01, 0.00000E+00, 0.00000E+00, 9.00000E+01, 0.00000E+00, 0.00000E+00, 9.80000E+01, 0.00000E+00, 0.00000E+00, 1.00000E+02, 0.00000E+00, 0.00000E+00,Cmd=256,HV=400,Cyk=2,MTime=0.8,Gain=10,Ch=5
1275,USER   ,20170714,10:43:31, 1.99127E-01,   1,255, 1.50138E+02,NWG-1    , 9.20000E+01, 0.00000E+00, 0.00000E+00, 9.00000E+01, 0.00000E+00, 0.00000E+00, 1.00000E+02, 0.00000E+00, 0.00000E+00, 1.02000E+02, 0.00000E+00, 0.00000E+00,Cmd=256,HV=400,Cyk=2,MTime=0.8,Gain=20,Ch=6
1276,USER   ,20170714,10:43:31, 9.57833E-02,   1,255, 1.26383E+02,NWG-1    , 9.20000E+01, 0.00000E+00, 0.00000E+00, 9.00000E+01, 0.00000E+00, 0.00000E+00, 1.02000E+02, 0.00000E+00, 0.00000E+00, 1.04000E+02, 0.00000E+00, 0.00000E+00,Cmd=256,HV=400,Cyk=2,MTime=0.8,Gain=20,Ch=7
1277,USER   ,20170714,10:43:31, 6.56066E-02,   1,255, 1.38505E+02,NWG-1    , 9.20000E+01, 0.00000E+00, 0.00000E+00, 9.00000E+01, 0.00000E+00, 0.00000E+00, 1.04000E+02, 0.00000E+00, 0.00000E+00, 1.06000E+02, 0.00000E+00, 0.00000E+00,Cmd=256,HV=400,Cyk=2,MTime=0.8,Gain=50,Ch=8
1278,USER   ,20170714,10:43:40, 2.10947E+00,   0,256, 1.59050E+02,NWG-1    , 9.20000E+01, 0.00000E+00, 0.00000E+00, 8.80000E+01, 0.00000E+00, 0.00000E+00, 9.60000E+01, 0.00000E+00, 0.00000E+00, 1.00000E+02, 0.00000E+00, 0.00000E+00,Cmd=257,HV=400,Cyk=2,MTime=0.8,Gain=1,Ch=3
1279,USER   ,20170714,10:43:40, 5.09486E-01,   2,256, 1.53657E+02,NWG-1    , 9.20000E+01, 0.00000E+00, 0.00000E+00, 8.80000E+01, 0.00000E+00, 0.00000E+00, 1.00000E+02, 0.00000E+00, 0.00000E+00, 1.04000E+02, 0.00000E+00, 0.00000E+00,Cmd=257,HV=400,Cyk=2,MTime=0.8,Gain=10,Ch=4
1280,USER   ,20170714,10:43:40, 1.99788E-01,   2,256, 1.50637E+02,NWG-1    , 9.20000E+01, 0.00000E+00, 0.00000E+00, 8.80000E+01, 0.00000E+00, 0.00000E+00, 1.04000E+02, 0.00000E+00, 0.00000E+00, 1.08000E+02, 0.00000E+00, 0.00000E+00,Cmd=257,HV=400,Cyk=2,MTime=0.8,Gain=20,Ch=5
1281,USER   ,20170714,10:43:48, 3.54120E-01,   1,259, 1.60200E+02,NWG-1    , 9.20000E+01, 0.00000E+00, 0.00000E+00, 8.60000E+01, 0.00000E+00, 0.00000E+00, 1.04000E+02, 0.00000E+00, 0.00000E+00, 1.10000E+02, 0.00000E+00, 0.00000E+00,Cmd=258,HV=400,Cyk=2,MTime=0.8,Gain=10,Ch=4
1282,USER   ,20170714,10:43:56, 1.65318E+00,   0,209, 1.86970E+02,NWG-1    , 9.20000E+01, 0.00000E+00, 0.00000E+00, 8.60000E+01, 0.00000E+00, 0.00000E+00, 9.80000E+01, 0.00000E+00, 0.00000E+00, 1.04000E+02, 0.00000E+00, 0.00000E+00,Cmd=258,HV=317,Cyk=2,MTime=0.8,Gain=10,Ch=3
1283,USER   ,20170714,10:44:05, 1.13328E+00,   1,190, 1.70895E+02,NWG-1    , 9.20000E+01, 0.00000E+00, 0.00000E+00, 8.40000E+01, 0.00000E+00, 0.00000E+00, 1.00000E+02, 0.00000E+00, 0.00000E+00, 1.08000E+02, 0.00000E+00, 0.00000E+00,Cmd=259,HV=400,Cyk=2,MTime=0.8,Gain=10,Ch=3
1284,USER   ,20170714,10:44:14, 3.60988E+00,   1,159, 1.36089E+02,NWG-1    , 9.40000E+01, 0.00000E+00, 0.00000E+00, 9.20000E+01, 0.00000E+00, 0.00000E+00, 9.60000E+01, 0.00000E+00, 0.00000E+00, 9.80000E+01, 0.00000E+00, 0.00000E+00,Cmd=262,HV=400,Cyk=2,MTime=0.8,Gain=1,Ch=3
1285,USER   ,20170714,10:44:14, 1.38103E+00,   0,159, 2.08255E+02,NWG-1    , 9.40000E+01, 0.00000E+00, 0.00000E+00, 9.20000E+01, 0.00000E+00, 0.00000E+00, 9.80000E+01, 0.00000E+00, 0.00000E+00, 1.00000E+02, 0.00000E+00, 0.00000E+00,Cmd=262,HV=400,Cyk=2,MTime=0.8,Gain=10,Ch=4
1286,USER   ,20170714,10:44:14, 3.51287E-01,   2,159, 1.32432E+02,NWG-1    , 9.40000E+01, 0.00000E+00, 0.00000E+00, 9.20000E+01, 0.00000E+00, 0.00000E+00, 1.00000E+02, 0.00000E+00, 0.00000E+00, 1.02000E+02, 0.00000E+00, 0.00000E+00,Cmd=262,HV=400,Cyk=2,MTime=0.8,Gain=20,Ch=5
1287,USER   ,20170714,10:44:14, 1.44460E-01,   2,159, 1.08920E+02,NWG-1    , 9.40000E+01, 0.00000E+00, 0.00000E+00, 9.20000E+01, 0.00000E+00, 0.00000E+00, 1.02000E+02, 0.00000E+00, 0.00000E+00, 1.04000E+02, 0.00000E+00, 0.00000E+00,Cmd=262,HV=400,Cyk=2,MTime=0.8,Gain=50,Ch=6
1288,USER   ,20170714,10:44:14, 9.08844E-02,   3,159, 1.19919E+02,NWG-1    , 9.40000E+01, 0.00000E+00, 0.00000E+00, 9.20000E+01, 0.00000E+00, 0.00000E+00, 1.04000E+02, 0.00000E+00, 0.00000E+00, 1.06000E+02, 0.00000E+00, 0.00000E+00,Cmd=262,HV=400,Cyk=2,MTime=0.8,Gain=50,Ch=7
1289,USER   ,20170714,10:44:14, 4.89698E-02,   0,159, 1.03383E+02,NWG-1    , 9.40000E+01, 0.00000E+00, 0.00000E+00, 9.20000E+01, 0.00000E+00, 0.00000E+00, 1.06000E+02, 0.00000E+00, 0.00000E+00, 1.08000E+02, 0.00000E+00, 0.00000E+00,Cmd=262,HV=400,Cyk=2,MTime=0.8,Gain=100,Ch=8
1290,USER   ,20170714,10:44:23, 2.51537E+00,   0,189, 1.89655E+02,NWG-1    , 9.40000E+01, 0.00000E+00, 0.00000E+00, 9.00000E+01, 0.00000E+00, 0.00000E+00, 9.80000E+01, 0.00000E+00, 0.00000E+00, 1.02000E+02, 0.00000E+00, 0.00000E+00,Cmd=263,HV=400,Cyk=2,MTime=0.8,Gain=5,Ch=3
1291,USER   ,20170714,10:44:23, 3.96905E-01,   0,189, 1.19704E+02,NWG-1    , 9.40000E+01, 0.00000E+00, 0.00000E+00, 9.00000E+01, 0.00000E+00, 0.00000E+00, 1.02000E+02, 0.00000E+00, 0.00000E+00, 1.06000E+02, 0.00000E+00, 0.00000E+00,Cmd=263,HV=400,Cyk=2,MTime=0.8,Gain=10,Ch=4
1292,USER   ,20170714,10:44:23, 1.61384E-01,   0,189, 1.21681E+02,NWG-1    , 9.40000E+01, 0.00000E+00, 0.00000E+00, 9.00000E+01, 0.00000E+00, 0.00000E+00, 1.06000E+02, 0.00000E+00, 0.00000E+00, 1.10000E+02, 0.00000E+00, 0.00000E+00,Cmd=263,HV=400,Cyk=2,MTime=0.8,Gain=20,Ch=5
1293,USER   ,20170714,10:44:31, 1.21744E+00,   0,193, 1.37689E+02,NWG-1    , 9.40000E+01, 0.00000E+00, 0.00000E+00, 8.80000E+01, 0.00000E+00, 0.00000E+00, 1.00000E+02, 0.00000E+00, 0.00000E+00, 1.06000E+02, 0.00000E+00, 0.00000E+00,Cmd=264,HV=400,Cyk=2,MTime=0.8,Gain=10,Ch=3
1294,USER   ,20170714,10:44:40, 9.09561E-01,   1,196, 1.37159E+02,NWG-1    , 9.40000E+01, 0.00000E+00, 0.00000E+00, 8.60000E+01, 0.00000E+00, 0.00000E+00, 1.02000E+02, 0.00000E+00, 0.00000E+00, 1.10000E+02, 0.00000E+00, 0.00000E+00,Cmd=265,HV=400,Cyk=2,MTime=0.8,Gain=10,Ch=3
1295,USER   ,20170714,10:44:49, 3.17486E+00,   0,164, 1.19689E+02,NWG-1    , 9.60000E+01, 0.00000E+00, 0.00000E+00, 9.40000E+01, 0.00000E+00, 0.00000E+00, 9.80000E+01, 0.00000E+00, 0.00000E+00, 1.00000E+02, 0.00000E+00, 0.00000E+00,Cmd=268,HV=400,Cyk=2,MTime=0.8,Gain=1,Ch=3
1296,USER   ,20170714,10:44:49, 4.44795E-01,   0,164, 6.70736E+01,NWG-1    , 9.60000E+01, 0.00000E+00, 0.00000E+00, 9.40000E+01, 0.00000E+00, 0.00000E+00, 1.00000E+02, 0.00000E+00, 0.00000E+00, 1.02000E+02, 0.00000E+00, 0.00000E+00,Cmd=268,HV=400,Cyk=2,MTime=0.8,Gain=10,Ch=4
1297,USER   ,20170714,10:44:49, 1.44025E-01,   0,164, 5.42961E+01,NWG-1    , 9.60000E+01, 0.00000E+00, 0.00000E+00, 9.40000E+01, 0.00000E+00, 0.00000E+00, 1.02000E+02, 0.00000E+00, 0.00000E+00, 1.04000E+02, 0.00000E+00, 0.00000E+00,Cmd=268,HV=400,Cyk=2,MTime=0.8,Gain=50,Ch=5
1298,USER   ,20170714,10:44:49, 7.84289E-02,   0,164, 5.91340E+01,NWG-1    , 9.60000E+01, 0.00000E+00, 0.00000E+00, 9.40000E+01, 0.00000E+00, 0.00000E+00, 1.04000E+02, 0.00000E+00, 0.00000E+00, 1.06000E+02, 0.00000E+00, 0.00000E+00,Cmd=268,HV=400,Cyk=2,MTime=0.8,Gain=50,Ch=6
1299,USER   ,20170714,10:44:49, 4.62576E-02,   3,164, 6.10354E+01,NWG-1    , 9.60000E+01, 0.00000E+00, 0.00000E+00, 9.40000E+01, 0.00000E+00, 0.00000E+00, 1.06000E+02, 0.00000E+00, 0.00000E+00, 1.08000E+02, 0.00000E+00, 0.00000E+00,Cmd=268,HV=400,Cyk=2,MTime=0.8,Gain=100,Ch=7
1300,USER   ,20170714,10:44:49, 2.28482E-02,   4,164, 4.82360E+01,NWG-1    , 9.60000E+01, 0.00000E+00, 0.00000E+00, 9.40000E+01, 0.00000E+00, 0.00000E+00, 1.08000E+02, 0.00000E+00, 0.00000E+00, 1.10000E+02, 0.00000E+00, 0.00000E+00,Cmd=268,HV=400,Cyk=2,MTime=0.8,Gain=500,Ch=8
1301,USER   ,20170714,10:44:58, 1.08462E+00,   0,206, 8.17787E+01,NWG-1    , 9.60000E+01, 0.00000E+00, 0.00000E+00, 9.20000E+01, 0.00000E+00, 0.00000E+00, 1.00000E+02, 0.00000E+00, 0.00000E+00, 1.04000E+02, 0.00000E+00, 0.00000E+00,Cmd=269,HV=400,Cyk=2,MTime=0.8,Gain=10,Ch=3
1302,USER   ,20170714,10:44:58, 2.64261E-01,   5,206, 7.96992E+01,NWG-1    , 9.60000E+01, 0.00000E+00, 0.00000E+00, 9.20000E+01, 0.00000E+00, 0.00000E+00, 1.04000E+02, 0.00000E+00, 0.00000E+00, 1.08000E+02, 0.00000E+00, 0.00000E+00,Cmd=269,HV=400,Cyk=2,MTime=0.8,Gain=20,Ch=4
1303,USER   ,20170714,10:45:06, 7.55045E-01,   0,252, 8.53935E+01,NWG-1    , 9.60000E+01, 0.00000E+00, 0.00000E+00, 9.00000E+01, 0.00000E+00, 0.00000E+00, 1.02000E+02, 0.00000E+00, 0.00000E+00, 1.08000E+02, 0.00000E+00, 0.00000E+00,Cmd=270,HV=400,Cyk=2,MTime=0.8,Gain=10,Ch=3
1304,USER   ,20170714,10:45:16, 4.31921E+00,   5,232, 1.62830E+02,NWG-1    , 9.80000E+01, 0.00000E+00, 0.00000E+00, 9.60000E+01, 0.00000E+00, 0.00000E+00, 1.00000E+02, 0.00000E+00, 0.00000E+00, 1.02000E+02, 0.00000E+00, 0.00000E+00,Cmd=274,HV=400,Cyk=2,MTime=0.8,Gain=1,Ch=3
1305,USER   ,20170714,10:45:16, 8.62513E-01,   2,232, 1.30064E+02,NWG-1    , 9.80000E+01, 0.00000E+00, 0.00000E+00, 9.60000E+01, 0.00000E+00, 0.00000E+00, 1.02000E+02, 0.00000E+00, 0.00000E+00, 1.04000E+02, 0.00000E+00, 0.00000E+00,Cmd=274,HV=400,Cyk=2,MTime=0.8,Gain=10,Ch=4
1306,USER   ,20170714,10:45:16, 3.82353E-01,   0,232, 1.44144E+02,NWG-1    , 9.80000E+01, 0.00000E+00, 0.00000E+00, 9.60000E+01, 0.00000E+00, 0.00000E+00, 1.04000E+02, 0.00000E+00, 0.00000E+00, 1.06000E+02, 0.00000E+00, 0.00000E+00,Cmd=274,HV=400,Cyk=2,MTime=0.8,Gain=10,Ch=5
1307,USER   ,20170714,10:45:16, 1.81013E-01,   1,232, 1.36481E+02,NWG-1    , 9.80000E+01, 0.00000E+00, 0.00000E+00, 9.60000E+01, 0.00000E+00, 0.00000E+00, 1.06000E+02, 0.00000E+00, 0.00000E+00, 1.08000E+02, 0.00000E+00, 0.00000E+00,Cmd=274,HV=400,Cyk=2,MTime=0.8,Gain=20,Ch=6
1308,USER   ,20170714,10:45:16, 9.80121E-02,   2,232, 1.29324E+02,NWG-1    , 9.80000E+01, 0.00000E+00, 0.00000E+00, 9.60000E+01, 0.00000E+00, 0.00000E+00, 1.08000E+02, 0.00000E+00, 0.00000E+00, 1.10000E+02, 0.00000E+00, 0.00000E+00,Cmd=274,HV=400,Cyk=2,MTime=0.8,Gain=50,Ch=7
1309,USER   ,20170714,10:45:24, 1.46587E+00,   0,178, 1.10524E+02,NWG-1    , 9.80000E+01, 0.00000E+00, 0.00000E+00, 9.40000E+01, 0.00000E+00, 0.00000E+00, 1.02000E+02, 0.00000E+00, 0.00000E+00, 1.06000E+02, 0.00000E+00, 0.00000E+00,Cmd=275,HV=400,Cyk=2,MTime=0.8,Gain=10,Ch=3
1310,USER   ,20170714,10:45:24, 3.48483E-01,   1,178, 1.05100E+02,NWG-1    , 9.80000E+01, 0.00000E+00, 0.00000E+00, 9.40000E+01, 0.00000E+00, 0.00000E+00, 1.06000E+02, 0.00000E+00, 0.00000E+00, 1.10000E+02, 0.00000E+00, 0.00000E+00,Cmd=275,HV=400,Cyk=2,MTime=0.8,Gain=20,Ch=4
1311,USER   ,20170714,10:45:33, 9.90451E-01,   2,230, 1.12017E+02,NWG-1    , 9.80000E+01, 0.00000E+00, 0.00000E+00, 9.20000E+01, 0.00000E+00, 0.00000E+00, 1.04000E+02, 0.00000E+00, 0.00000E+00, 1.10000E+02, 0.00000E+00, 0.00000E+00,Cmd=276,HV=400,Cyk=2,MTime=0.8,Gain=10,Ch=3
1312,USER   ,20170714,10:45:42, 2.49325E+00,   2,265, 9.39932E+01,NWG-1    , 1.00000E+02, 0.00000E+00, 0.00000E+00, 9.80000E+01, 0.00000E+00, 0.00000E+00, 1.02000E+02, 0.00000E+00, 0.00000E+00, 1.04000E+02, 0.00000E+00, 0.00000E+00,Cmd=280,HV=400,Cyk=2,MTime=0.8,Gain=1,Ch=3
1313,USER   ,20170714,10:45:42, 8.60341E-01,   2,265, 1.29736E+02,NWG-1    , 1.00000E+02, 0.00000E+00, 0.00000E+00, 9.80000E+01, 0.00000E+00, 0.00000E+00, 1.04000E+02, 0.00000E+00, 0.00000E+00, 1.06000E+02, 0.00000E+00, 0.00000E+00,Cmd=280,HV=400,Cyk=2,MTime=0.8,Gain=10,Ch=4
1314,USER   ,20170714,10:45:42, 3.47961E-01,   2,265, 1.31178E+02,NWG-1    , 1.00000E+02, 0.00000E+00, 0.00000E+00, 9.80000E+01, 0.00000E+00, 0.00000E+00, 1.06000E+02, 0.00000E+00, 0.00000E+00, 1.08000E+02, 0.00000E+00, 0.00000E+00,Cmd=280,HV=400,Cyk=2,MTime=0.8,Gain=10,Ch=5
1315,USER   ,20170714,10:45:42, 1.76986E-01,   1,265, 1.33445E+02,NWG-1    , 1.00000E+02, 0.00000E+00, 0.00000E+00, 9.80000E+01, 0.00000E+00, 0.00000E+00, 1.08000E+02, 0.00000E+00, 0.00000E+00, 1.10000E+02, 0.00000E+00, 0.00000E+00,Cmd=280,HV=400,Cyk=2,MTime=0.8,Gain=20,Ch=6
1316,USER   ,20170714,10:45:50, 1.76627E+00,   3,238, 1.33174E+02,NWG-1    , 1.00000E+02, 0.00000E+00, 0.00000E+00, 9.60000E+01, 0.00000E+00, 0.00000E+00, 1.04000E+02, 0.00000E+00, 0.00000E+00, 1.08000E+02, 0.00000E+00, 0.00000E+00,Cmd=281,HV=400,Cyk=2,MTime=0.8,Gain=10,Ch=3
1317,USER   ,20170714,10:45:59, 2.26311E+00,   0,340, 8.53172E+01,NWG-1    , 1.02000E+02, 0.00000E+00, 0.00000E+00, 1.00000E+02, 0.00000E+00, 0.00000E+00, 1.04000E+02, 0.00000E+00, 0.00000E+00, 1.06000E+02, 0.00000E+00, 0.00000E+00,Cmd=286,HV=318,Cyk=2,MTime=0.8,Gain=1,Ch=3
1318,USER   ,20170714,10:45:59, 6.78233E-01,   0,340, 1.02275E+02,NWG-1    , 1.02000E+02, 0.00000E+00, 0.00000E+00, 1.00000E+02, 0.00000E+00, 0.00000E+00, 1.06000E+02, 0.00000E+00, 0.00000E+00, 1.08000E+02, 0.00000E+00, 0.00000E+00,Cmd=286,HV=318,Cyk=2,MTime=0.8,Gain=10,Ch=4
1319,USER   ,20170714,10:45:59, 2.85847E-01,   2,340, 1.07762E+02,NWG-1    , 1.02000E+02, 0.00000E+00, 0.00000E+00, 1.00000E+02, 0.00000E+00, 0.00000E+00, 1.08000E+02, 0.00000E+00, 0.00000E+00, 1.10000E+02, 0.00000E+00, 0.00000E+00,Cmd=286,HV=318,Cyk=2,MTime=0.8,Gain=10,Ch=5
1320,USER   ,20170714,10:46:07, 1.49000E+00,   0,333, 1.12343E+02,NWG-1    , 1.02000E+02, 0.00000E+00, 0.00000E+00, 9.80000E+01, 0.00000E+00, 0.00000E+00, 1.06000E+02, 0.00000E+00, 0.00000E+00, 1.10000E+02, 0.00000E+00, 0.00000E+00,Cmd=287,HV=336,Cyk=2,MTime=0.8,Gain=1,Ch=3
1321,USER   ,20170714,10:46:16, 1.06285E+00,   0,286, 4.00683E+01,NWG-1    , 1.04000E+02, 0.00000E+00, 0.00000E+00, 1.02000E+02, 0.00000E+00, 0.00000E+00, 1.06000E+02, 0.00000E+00, 0.00000E+00, 1.08000E+02, 0.00000E+00, 0.00000E+00,Cmd=292,HV=381,Cyk=2,MTime=0.8,Gain=10,Ch=3
1322,USER   ,20170714,10:46:16, 3.31495E-01,   2,286, 4.99883E+01,NWG-1    , 1.04000E+02, 0.00000E+00, 0.00000E+00, 1.02000E+02, 0.00000E+00, 0.00000E+00, 1.08000E+02, 0.00000E+00, 0.00000E+00, 1.10000E+02, 0.00000E+00, 0.00000E+00,Cmd=292,HV=381,Cyk=2,MTime=0.8,Gain=10,Ch=4
1323,USER   ,20170714,10:46:25, 7.95167E-01,   2,243, 2.99771E+01,NWG-1    , 1.06000E+02, 0.00000E+00, 0.00000E+00, 1.04000E+02, 0.00000E+00, 0.00000E+00, 1.08000E+02, 0.00000E+00, 0.00000E+00, 1.10000E+02, 0.00000E+00, 0.00000E+00,Cmd=298,HV=400,Cyk=2,MTime=0.8,Gain=10,Ch=3
