# Supplementary material for: Integrated geoelectrical and geological data sets for shallow structure characterization of the southern margin of the Krzeszowice Graben (Southern Poland)
Source: Data Brief. 2019 Jun 20;25:104157. doi: 10.1016/j.dib.2019.104157 (PMC6624450; doi:10.1016/j.dib.2019.104157)
Supplement: Supplementary file 1 [file mmc1.zip › Appendix A/Field data/STG/NWG-1-WS.stg]

Advanced Geosciences, Inc. SuperSting R8-IP Resistivity meter. S/N: SS1401234 Type: 3D
Firmware version: 01.23.60E Survey period: 20170714 Records: 620
Unit: meter
   1,USER   ,20170714,10:48:35, 1.36212E+00,   2,262, 2.88848E+02,NWG-1-WS , 0.00000E+00, 0.00000E+00, 0.00000E+00, 8.40000E+01, 0.00000E+00, 0.00000E+00, 3.00000E+01, 0.00000E+00, 0.00000E+00, 5.40000E+01, 0.00000E+00, 0.00000E+00,Cmd=1,HV=400,Cyk=2,MTime=0.8,Gain=10,Ch=3
   2,USER   ,20170714,10:48:35, 1.09916E+00,   2,262, 2.87300E+02,NWG-1-WS , 0.00000E+00, 0.00000E+00, 0.00000E+00, 8.40000E+01, 0.00000E+00, 0.00000E+00, 3.20000E+01, 0.00000E+00, 0.00000E+00, 5.20000E+01, 0.00000E+00, 0.00000E+00,Cmd=1,HV=400,Cyk=2,MTime=0.8,Gain=10,Ch=5
   3,USER   ,20170714,10:48:35, 8.86613E-01,   2,262, 2.95946E+02,NWG-1-WS , 0.00000E+00, 0.00000E+00, 0.00000E+00, 8.40000E+01, 0.00000E+00, 0.00000E+00, 3.40000E+01, 0.00000E+00, 0.00000E+00, 5.00000E+01, 0.00000E+00, 0.00000E+00,Cmd=1,HV=400,Cyk=2,MTime=0.8,Gain=10,Ch=7
   4,USER   ,20170714,10:48:43, 1.64511E+00,   1,212, 2.89423E+02,NWG-1-WS , 0.00000E+00, 0.00000E+00, 0.00000E+00, 8.40000E+01, 0.00000E+00, 0.00000E+00, 2.80000E+01, 0.00000E+00, 0.00000E+00, 5.60000E+01, 0.00000E+00, 0.00000E+00,Cmd=1,HV=314,Cyk=2,MTime=0.8,Gain=10,Ch=1
   5,USER   ,20170714,10:48:51, 2.73694E+00,   0,448, 3.43934E+02,NWG-1-WS , 0.00000E+00, 0.00000E+00, 0.00000E+00, 6.00000E+01, 0.00000E+00, 0.00000E+00, 2.00000E+01, 0.00000E+00, 0.00000E+00, 4.00000E+01, 0.00000E+00, 0.00000E+00,Cmd=2,HV=237,Cyk=2,MTime=0.8,Gain=1,Ch=1
   6,USER   ,20170714,10:48:51, 2.23230E+00,   0,448, 3.66429E+02,NWG-1-WS , 0.00000E+00, 0.00000E+00, 0.00000E+00, 6.00000E+01, 0.00000E+00, 0.00000E+00, 2.20000E+01, 0.00000E+00, 0.00000E+00, 3.80000E+01, 0.00000E+00, 0.00000E+00,Cmd=2,HV=237,Cyk=2,MTime=0.8,Gain=1,Ch=3
   7,USER   ,20170714,10:48:51, 1.70116E+00,   0,448, 3.84793E+02,NWG-1-WS , 0.00000E+00, 0.00000E+00, 0.00000E+00, 6.00000E+01, 0.00000E+00, 0.00000E+00, 2.40000E+01, 0.00000E+00, 0.00000E+00, 3.60000E+01, 0.00000E+00, 0.00000E+00,Cmd=2,HV=237,Cyk=2,MTime=0.8,Gain=1,Ch=5
   8,USER   ,20170714,10:48:51, 1.22394E+00,   1,448, 4.24884E+02,NWG-1-WS , 0.00000E+00, 0.00000E+00, 0.00000E+00, 6.00000E+01, 0.00000E+00, 0.00000E+00, 2.60000E+01, 0.00000E+00, 0.00000E+00, 3.40000E+01, 0.00000E+00, 0.00000E+00,Cmd=2,HV=237,Cyk=2,MTime=0.8,Gain=1,Ch=7
   9,USER   ,20170714,10:49:00, 2.96325E+00,   4,435, 2.60661E+02,NWG-1-WS , 0.00000E+00, 0.00000E+00, 0.00000E+00, 4.20000E+01, 0.00000E+00, 0.00000E+00, 1.40000E+01, 0.00000E+00, 0.00000E+00, 2.80000E+01, 0.00000E+00, 0.00000E+00,Cmd=3,HV=245,Cyk=2,MTime=0.8,Gain=1,Ch=1
  10,USER   ,20170714,10:49:00, 2.07841E+00,   3,435, 2.71627E+02,NWG-1-WS , 0.00000E+00, 0.00000E+00, 0.00000E+00, 4.20000E+01, 0.00000E+00, 0.00000E+00, 1.60000E+01, 0.00000E+00, 0.00000E+00, 2.60000E+01, 0.00000E+00, 0.00000E+00,Cmd=3,HV=245,Cyk=2,MTime=0.8,Gain=1,Ch=3
  11,USER   ,20170714,10:49:00, 1.15804E+00,   3,435, 2.61942E+02,NWG-1-WS , 0.00000E+00, 0.00000E+00, 0.00000E+00, 4.20000E+01, 0.00000E+00, 0.00000E+00, 1.80000E+01, 0.00000E+00, 0.00000E+00, 2.40000E+01, 0.00000E+00, 0.00000E+00,Cmd=3,HV=245,Cyk=2,MTime=0.8,Gain=1,Ch=5
  12,USER   ,20170714,10:49:00, 3.55151E-01,   3,435, 2.45463E+02,NWG-1-WS , 0.00000E+00, 0.00000E+00, 0.00000E+00, 4.20000E+01, 0.00000E+00, 0.00000E+00, 2.00000E+01, 0.00000E+00, 0.00000E+00, 2.20000E+01, 0.00000E+00, 0.00000E+00,Cmd=3,HV=245,Cyk=2,MTime=0.8,Gain=10,Ch=7
  13,USER   ,20170714,10:49:08, 3.67129E+00,   0,437, 2.30674E+02,NWG-1-WS , 0.00000E+00, 0.00000E+00, 0.00000E+00, 3.00000E+01, 0.00000E+00, 0.00000E+00, 1.00000E+01, 0.00000E+00, 0.00000E+00, 2.00000E+01, 0.00000E+00, 0.00000E+00,Cmd=4,HV=245,Cyk=2,MTime=0.8,Gain=1,Ch=1
  14,USER   ,20170714,10:49:08, 1.98664E+00,   0,437, 2.24684E+02,NWG-1-WS , 0.00000E+00, 0.00000E+00, 0.00000E+00, 3.00000E+01, 0.00000E+00, 0.00000E+00, 1.20000E+01, 0.00000E+00, 0.00000E+00, 1.80000E+01, 0.00000E+00, 0.00000E+00,Cmd=4,HV=245,Cyk=2,MTime=0.8,Gain=1,Ch=3
  15,USER   ,20170714,10:49:08, 6.00984E-01,   0,437, 2.11461E+02,NWG-1-WS , 0.00000E+00, 0.00000E+00, 0.00000E+00, 3.00000E+01, 0.00000E+00, 0.00000E+00, 1.40000E+01, 0.00000E+00, 0.00000E+00, 1.60000E+01, 0.00000E+00, 0.00000E+00,Cmd=4,HV=245,Cyk=2,MTime=0.8,Gain=10,Ch=5
  16,USER   ,20170714,10:49:15, 4.92395E+00,   0,439, 1.85628E+02,NWG-1-WS , 0.00000E+00, 0.00000E+00, 0.00000E+00, 1.80000E+01, 0.00000E+00, 0.00000E+00, 6.00000E+00, 0.00000E+00, 0.00000E+00, 1.20000E+01, 0.00000E+00, 0.00000E+00,Cmd=5,HV=251,Cyk=2,MTime=0.8,Gain=1,Ch=1
  17,USER   ,20170714,10:49:15, 1.60746E+00,   0,439, 2.02000E+02,NWG-1-WS , 0.00000E+00, 0.00000E+00, 0.00000E+00, 1.80000E+01, 0.00000E+00, 0.00000E+00, 8.00000E+00, 0.00000E+00, 0.00000E+00, 1.00000E+01, 0.00000E+00, 0.00000E+00,Cmd=5,HV=251,Cyk=2,MTime=0.8,Gain=1,Ch=3
  18,USER   ,20170714,10:49:23, 4.17293E+00,   0,395, 1.04877E+02,NWG-1-WS , 0.00000E+00, 0.00000E+00, 0.00000E+00, 1.20000E+01, 0.00000E+00, 0.00000E+00, 4.00000E+00, 0.00000E+00, 0.00000E+00, 8.00000E+00, 0.00000E+00, 0.00000E+00,Cmd=6,HV=269,Cyk=2,MTime=0.8,Gain=1,Ch=1
  19,USER   ,20170714,10:49:30, 5.74468E+00,   1,393, 7.21898E+01,NWG-1-WS , 0.00000E+00, 0.00000E+00, 0.00000E+00, 6.00000E+00, 0.00000E+00, 0.00000E+00, 2.00000E+00, 0.00000E+00, 0.00000E+00, 4.00000E+00, 0.00000E+00, 0.00000E+00,Cmd=7,HV=280,Cyk=2,MTime=0.8,Gain=1,Ch=1
  20,USER   ,20170714,10:49:39, 1.46654E+00,   0,354, 2.58007E+02,NWG-1-WS , 2.00000E+00, 0.00000E+00, 0.00000E+00, 8.60000E+01, 0.00000E+00, 0.00000E+00, 3.00000E+01, 0.00000E+00, 0.00000E+00, 5.80000E+01, 0.00000E+00, 0.00000E+00,Cmd=8,HV=318,Cyk=2,MTime=0.8,Gain=2,Ch=1
  21,USER   ,20170714,10:49:39, 1.19314E+00,   0,354, 2.53015E+02,NWG-1-WS , 2.00000E+00, 0.00000E+00, 0.00000E+00, 8.60000E+01, 0.00000E+00, 0.00000E+00, 3.20000E+01, 0.00000E+00, 0.00000E+00, 5.60000E+01, 0.00000E+00, 0.00000E+00,Cmd=8,HV=318,Cyk=2,MTime=0.8,Gain=5,Ch=3
  22,USER   ,20170714,10:49:39, 9.82600E-01,   0,354, 2.56832E+02,NWG-1-WS , 2.00000E+00, 0.00000E+00, 0.00000E+00, 8.60000E+01, 0.00000E+00, 0.00000E+00, 3.40000E+01, 0.00000E+00, 0.00000E+00, 5.40000E+01, 0.00000E+00, 0.00000E+00,Cmd=8,HV=318,Cyk=2,MTime=0.8,Gain=10,Ch=5
  23,USER   ,20170714,10:49:39, 8.01923E-01,   0,354, 2.67677E+02,NWG-1-WS , 2.00000E+00, 0.00000E+00, 0.00000E+00, 8.60000E+01, 0.00000E+00, 0.00000E+00, 3.60000E+01, 0.00000E+00, 0.00000E+00, 5.20000E+01, 0.00000E+00, 0.00000E+00,Cmd=8,HV=318,Cyk=2,MTime=0.8,Gain=10,Ch=7
  24,USER   ,20170714,10:49:47, 3.01582E+00,   1,412, 3.78979E+02,NWG-1-WS , 2.00000E+00, 0.00000E+00, 0.00000E+00, 6.20000E+01, 0.00000E+00, 0.00000E+00, 2.20000E+01, 0.00000E+00, 0.00000E+00, 4.20000E+01, 0.00000E+00, 0.00000E+00,Cmd=9,HV=259,Cyk=2,MTime=0.8,Gain=2,Ch=1
  25,USER   ,20170714,10:49:47, 2.44027E+00,   2,412, 4.00566E+02,NWG-1-WS , 2.00000E+00, 0.00000E+00, 0.00000E+00, 6.20000E+01, 0.00000E+00, 0.00000E+00, 2.40000E+01, 0.00000E+00, 0.00000E+00, 4.00000E+01, 0.00000E+00, 0.00000E+00,Cmd=9,HV=259,Cyk=2,MTime=0.8,Gain=1,Ch=3
  26,USER   ,20170714,10:49:47, 1.84009E+00,   0,412, 4.16219E+02,NWG-1-WS , 2.00000E+00, 0.00000E+00, 0.00000E+00, 6.20000E+01, 0.00000E+00, 0.00000E+00, 2.60000E+01, 0.00000E+00, 0.00000E+00, 3.80000E+01, 0.00000E+00, 0.00000E+00,Cmd=9,HV=259,Cyk=2,MTime=0.8,Gain=1,Ch=5
  27,USER   ,20170714,10:49:47, 1.27500E+00,   1,412, 4.42610E+02,NWG-1-WS , 2.00000E+00, 0.00000E+00, 0.00000E+00, 6.20000E+01, 0.00000E+00, 0.00000E+00, 2.80000E+01, 0.00000E+00, 0.00000E+00, 3.60000E+01, 0.00000E+00, 0.00000E+00,Cmd=9,HV=259,Cyk=2,MTime=0.8,Gain=1,Ch=7
  28,USER   ,20170714,10:49:56, 3.35704E+00,   0,507, 2.95301E+02,NWG-1-WS , 2.00000E+00, 0.00000E+00, 0.00000E+00, 4.40000E+01, 0.00000E+00, 0.00000E+00, 1.60000E+01, 0.00000E+00, 0.00000E+00, 3.00000E+01, 0.00000E+00, 0.00000E+00,Cmd=10,HV=214,Cyk=2,MTime=0.8,Gain=2,Ch=1
  29,USER   ,20170714,10:49:56, 2.15273E+00,   0,507, 2.81341E+02,NWG-1-WS , 2.00000E+00, 0.00000E+00, 0.00000E+00, 4.40000E+01, 0.00000E+00, 0.00000E+00, 1.80000E+01, 0.00000E+00, 0.00000E+00, 2.80000E+01, 0.00000E+00, 0.00000E+00,Cmd=10,HV=214,Cyk=2,MTime=0.8,Gain=2,Ch=3
  30,USER   ,20170714,10:49:56, 1.30401E+00,   0,507, 2.94959E+02,NWG-1-WS , 2.00000E+00, 0.00000E+00, 0.00000E+00, 4.40000E+01, 0.00000E+00, 0.00000E+00, 2.00000E+01, 0.00000E+00, 0.00000E+00, 2.60000E+01, 0.00000E+00, 0.00000E+00,Cmd=10,HV=214,Cyk=2,MTime=0.8,Gain=1,Ch=5
  31,USER   ,20170714,10:49:56, 4.44843E-01,   1,507, 3.07454E+02,NWG-1-WS , 2.00000E+00, 0.00000E+00, 0.00000E+00, 4.40000E+01, 0.00000E+00, 0.00000E+00, 2.20000E+01, 0.00000E+00, 0.00000E+00, 2.40000E+01, 0.00000E+00, 0.00000E+00,Cmd=10,HV=214,Cyk=2,MTime=0.8,Gain=10,Ch=7
  32,USER   ,20170714,10:50:04, 3.42564E+00,   1,482, 2.15239E+02,NWG-1-WS , 2.00000E+00, 0.00000E+00, 0.00000E+00, 3.20000E+01, 0.00000E+00, 0.00000E+00, 1.20000E+01, 0.00000E+00, 0.00000E+00, 2.20000E+01, 0.00000E+00, 0.00000E+00,Cmd=11,HV=219,Cyk=2,MTime=0.8,Gain=2,Ch=1
  33,USER   ,20170714,10:50:04, 1.97689E+00,   0,482, 2.23581E+02,NWG-1-WS , 2.00000E+00, 0.00000E+00, 0.00000E+00, 3.20000E+01, 0.00000E+00, 0.00000E+00, 1.40000E+01, 0.00000E+00, 0.00000E+00, 2.00000E+01, 0.00000E+00, 0.00000E+00,Cmd=11,HV=219,Cyk=2,MTime=0.8,Gain=1,Ch=3
  34,USER   ,20170714,10:50:04, 6.95152E-01,   0,482, 2.44595E+02,NWG-1-WS , 2.00000E+00, 0.00000E+00, 0.00000E+00, 3.20000E+01, 0.00000E+00, 0.00000E+00, 1.60000E+01, 0.00000E+00, 0.00000E+00, 1.80000E+01, 0.00000E+00, 0.00000E+00,Cmd=11,HV=219,Cyk=2,MTime=0.8,Gain=2,Ch=5
  35,USER   ,20170714,10:50:11, 5.15917E+00,   1,470, 1.94496E+02,NWG-1-WS , 2.00000E+00, 0.00000E+00, 0.00000E+00, 2.00000E+01, 0.00000E+00, 0.00000E+00, 8.00000E+00, 0.00000E+00, 0.00000E+00, 1.40000E+01, 0.00000E+00, 0.00000E+00,Cmd=12,HV=230,Cyk=2,MTime=0.8,Gain=1,Ch=1
  36,USER   ,20170714,10:50:11, 1.84743E+00,   0,470, 2.32155E+02,NWG-1-WS , 2.00000E+00, 0.00000E+00, 0.00000E+00, 2.00000E+01, 0.00000E+00, 0.00000E+00, 1.00000E+01, 0.00000E+00, 0.00000E+00, 1.20000E+01, 0.00000E+00, 0.00000E+00,Cmd=12,HV=230,Cyk=2,MTime=0.8,Gain=2,Ch=3
  37,USER   ,20170714,10:50:18, 5.67579E+00,   1,448, 1.42648E+02,NWG-1-WS , 2.00000E+00, 0.00000E+00, 0.00000E+00, 1.40000E+01, 0.00000E+00, 0.00000E+00, 6.00000E+00, 0.00000E+00, 0.00000E+00, 1.00000E+01, 0.00000E+00, 0.00000E+00,Cmd=13,HV=245,Cyk=2,MTime=0.8,Gain=1,Ch=1
  38,USER   ,20170714,10:50:26, 5.83130E+00,   0,353, 7.32783E+01,NWG-1-WS , 2.00000E+00, 0.00000E+00, 0.00000E+00, 8.00000E+00, 0.00000E+00, 0.00000E+00, 4.00000E+00, 0.00000E+00, 0.00000E+00, 6.00000E+00, 0.00000E+00, 0.00000E+00,Cmd=14,HV=318,Cyk=2,MTime=0.8,Gain=1,Ch=1
  39,USER   ,20170714,10:50:34, 1.31062E+00,   1,373, 2.30577E+02,NWG-1-WS , 4.00000E+00, 0.00000E+00, 0.00000E+00, 8.80000E+01, 0.00000E+00, 0.00000E+00, 3.20000E+01, 0.00000E+00, 0.00000E+00, 6.00000E+01, 0.00000E+00, 0.00000E+00,Cmd=15,HV=304,Cyk=2,MTime=0.8,Gain=1,Ch=1
  40,USER   ,20170714,10:50:34, 1.08147E+00,   1,373, 2.29333E+02,NWG-1-WS , 4.00000E+00, 0.00000E+00, 0.00000E+00, 8.80000E+01, 0.00000E+00, 0.00000E+00, 3.40000E+01, 0.00000E+00, 0.00000E+00, 5.80000E+01, 0.00000E+00, 0.00000E+00,Cmd=15,HV=304,Cyk=2,MTime=0.8,Gain=5,Ch=3
  41,USER   ,20170714,10:50:34, 9.01833E-01,   2,373, 2.35721E+02,NWG-1-WS , 4.00000E+00, 0.00000E+00, 0.00000E+00, 8.80000E+01, 0.00000E+00, 0.00000E+00, 3.60000E+01, 0.00000E+00, 0.00000E+00, 5.60000E+01, 0.00000E+00, 0.00000E+00,Cmd=15,HV=304,Cyk=2,MTime=0.8,Gain=10,Ch=5
  42,USER   ,20170714,10:50:34, 7.08127E-01,   2,373, 2.36369E+02,NWG-1-WS , 4.00000E+00, 0.00000E+00, 0.00000E+00, 8.80000E+01, 0.00000E+00, 0.00000E+00, 3.80000E+01, 0.00000E+00, 0.00000E+00, 5.40000E+01, 0.00000E+00, 0.00000E+00,Cmd=15,HV=304,Cyk=2,MTime=0.8,Gain=10,Ch=7
  43,USER   ,20170714,10:50:43, 3.00892E+00,   2,461, 3.78112E+02,NWG-1-WS , 4.00000E+00, 0.00000E+00, 0.00000E+00, 6.40000E+01, 0.00000E+00, 0.00000E+00, 2.40000E+01, 0.00000E+00, 0.00000E+00, 4.40000E+01, 0.00000E+00, 0.00000E+00,Cmd=16,HV=230,Cyk=2,MTime=0.8,Gain=2,Ch=1
  44,USER   ,20170714,10:50:43, 2.44746E+00,   2,461, 4.01747E+02,NWG-1-WS , 4.00000E+00, 0.00000E+00, 0.00000E+00, 6.40000E+01, 0.00000E+00, 0.00000E+00, 2.60000E+01, 0.00000E+00, 0.00000E+00, 4.20000E+01, 0.00000E+00, 0.00000E+00,Cmd=16,HV=230,Cyk=2,MTime=0.8,Gain=1,Ch=3
  45,USER   ,20170714,10:50:43, 1.88074E+00,   2,461, 4.25413E+02,NWG-1-WS , 4.00000E+00, 0.00000E+00, 0.00000E+00, 6.40000E+01, 0.00000E+00, 0.00000E+00, 2.80000E+01, 0.00000E+00, 0.00000E+00, 4.00000E+01, 0.00000E+00, 0.00000E+00,Cmd=16,HV=230,Cyk=2,MTime=0.8,Gain=1,Ch=5
  46,USER   ,20170714,10:50:43, 1.17575E+00,   2,461, 4.08157E+02,NWG-1-WS , 4.00000E+00, 0.00000E+00, 0.00000E+00, 6.40000E+01, 0.00000E+00, 0.00000E+00, 3.00000E+01, 0.00000E+00, 0.00000E+00, 3.80000E+01, 0.00000E+00, 0.00000E+00,Cmd=16,HV=230,Cyk=2,MTime=0.8,Gain=5,Ch=7
  47,USER   ,20170714,10:50:52, 3.49007E+00,   2,548, 3.07003E+02,NWG-1-WS , 4.00000E+00, 0.00000E+00, 0.00000E+00, 4.60000E+01, 0.00000E+00, 0.00000E+00, 1.80000E+01, 0.00000E+00, 0.00000E+00, 3.20000E+01, 0.00000E+00, 0.00000E+00,Cmd=17,HV=194,Cyk=2,MTime=0.8,Gain=1,Ch=1
  48,USER   ,20170714,10:50:52, 2.42226E+00,   2,548, 3.16566E+02,NWG-1-WS , 4.00000E+00, 0.00000E+00, 0.00000E+00, 4.60000E+01, 0.00000E+00, 0.00000E+00, 2.00000E+01, 0.00000E+00, 0.00000E+00, 3.00000E+01, 0.00000E+00, 0.00000E+00,Cmd=17,HV=194,Cyk=2,MTime=0.8,Gain=1,Ch=3
  49,USER   ,20170714,10:50:52, 1.35676E+00,   2,548, 3.06892E+02,NWG-1-WS , 4.00000E+00, 0.00000E+00, 0.00000E+00, 4.60000E+01, 0.00000E+00, 0.00000E+00, 2.20000E+01, 0.00000E+00, 0.00000E+00, 2.80000E+01, 0.00000E+00, 0.00000E+00,Cmd=17,HV=194,Cyk=2,MTime=0.8,Gain=1,Ch=5
  50,USER   ,20170714,10:50:52, 4.73334E-01,   2,548, 3.27145E+02,NWG-1-WS , 4.00000E+00, 0.00000E+00, 0.00000E+00, 4.60000E+01, 0.00000E+00, 0.00000E+00, 2.40000E+01, 0.00000E+00, 0.00000E+00, 2.60000E+01, 0.00000E+00, 0.00000E+00,Cmd=17,HV=194,Cyk=2,MTime=0.8,Gain=10,Ch=7
  51,USER   ,20170714,10:51:00, 3.59356E+00,   1,526, 2.25790E+02,NWG-1-WS , 4.00000E+00, 0.00000E+00, 0.00000E+00, 3.40000E+01, 0.00000E+00, 0.00000E+00, 1.40000E+01, 0.00000E+00, 0.00000E+00, 2.40000E+01, 0.00000E+00, 0.00000E+00,Cmd=18,HV=202,Cyk=2,MTime=0.8,Gain=2,Ch=1
  52,USER   ,20170714,10:51:00, 2.00209E+00,   1,526, 2.26431E+02,NWG-1-WS , 4.00000E+00, 0.00000E+00, 0.00000E+00, 3.40000E+01, 0.00000E+00, 0.00000E+00, 1.60000E+01, 0.00000E+00, 0.00000E+00, 2.20000E+01, 0.00000E+00, 0.00000E+00,Cmd=18,HV=202,Cyk=2,MTime=0.8,Gain=1,Ch=3
  53,USER   ,20170714,10:51:00, 6.30522E-01,   0,526, 2.21855E+02,NWG-1-WS , 4.00000E+00, 0.00000E+00, 0.00000E+00, 3.40000E+01, 0.00000E+00, 0.00000E+00, 1.80000E+01, 0.00000E+00, 0.00000E+00, 2.00000E+01, 0.00000E+00, 0.00000E+00,Cmd=18,HV=202,Cyk=2,MTime=0.8,Gain=10,Ch=5
  54,USER   ,20170714,10:51:07, 4.88504E+00,   1,497, 1.84162E+02,NWG-1-WS , 4.00000E+00, 0.00000E+00, 0.00000E+00, 2.20000E+01, 0.00000E+00, 0.00000E+00, 1.00000E+01, 0.00000E+00, 0.00000E+00, 1.60000E+01, 0.00000E+00, 0.00000E+00,Cmd=19,HV=214,Cyk=2,MTime=0.8,Gain=1,Ch=1
  55,USER   ,20170714,10:51:07, 1.39634E+00,   0,497, 1.75470E+02,NWG-1-WS , 4.00000E+00, 0.00000E+00, 0.00000E+00, 2.20000E+01, 0.00000E+00, 0.00000E+00, 1.20000E+01, 0.00000E+00, 0.00000E+00, 1.40000E+01, 0.00000E+00, 0.00000E+00,Cmd=19,HV=214,Cyk=2,MTime=0.8,Gain=1,Ch=3
  56,USER   ,20170714,10:51:15, 6.70131E+00,   1,445, 1.68422E+02,NWG-1-WS , 4.00000E+00, 0.00000E+00, 0.00000E+00, 1.60000E+01, 0.00000E+00, 0.00000E+00, 8.00000E+00, 0.00000E+00, 0.00000E+00, 1.20000E+01, 0.00000E+00, 0.00000E+00,Cmd=20,HV=245,Cyk=2,MTime=0.8,Gain=1,Ch=1
  57,USER   ,20170714,10:51:22, 7.14936E+00,   0,389, 8.98415E+01,NWG-1-WS , 4.00000E+00, 0.00000E+00, 0.00000E+00, 1.00000E+01, 0.00000E+00, 0.00000E+00, 6.00000E+00, 0.00000E+00, 0.00000E+00, 8.00000E+00, 0.00000E+00, 0.00000E+00,Cmd=21,HV=280,Cyk=2,MTime=0.8,Gain=1,Ch=1
  58,USER   ,20170714,10:51:30, 1.18722E+00,   0,331, 2.08866E+02,NWG-1-WS , 6.00000E+00, 0.00000E+00, 0.00000E+00, 9.00000E+01, 0.00000E+00, 0.00000E+00, 3.40000E+01, 0.00000E+00, 0.00000E+00, 6.20000E+01, 0.00000E+00, 0.00000E+00,Cmd=22,HV=336,Cyk=2,MTime=0.8,Gain=10,Ch=1
  59,USER   ,20170714,10:51:30, 9.90148E-01,   0,331, 2.09968E+02,NWG-1-WS , 6.00000E+00, 0.00000E+00, 0.00000E+00, 9.00000E+01, 0.00000E+00, 0.00000E+00, 3.60000E+01, 0.00000E+00, 0.00000E+00, 6.00000E+01, 0.00000E+00, 0.00000E+00,Cmd=22,HV=336,Cyk=2,MTime=0.8,Gain=5,Ch=3
  60,USER   ,20170714,10:51:30, 7.91602E-01,   0,331, 2.06909E+02,NWG-1-WS , 6.00000E+00, 0.00000E+00, 0.00000E+00, 9.00000E+01, 0.00000E+00, 0.00000E+00, 3.80000E+01, 0.00000E+00, 0.00000E+00, 5.80000E+01, 0.00000E+00, 0.00000E+00,Cmd=22,HV=336,Cyk=2,MTime=0.8,Gain=10,Ch=5
  61,USER   ,20170714,10:51:30, 6.13186E-01,   0,331, 2.04678E+02,NWG-1-WS , 6.00000E+00, 0.00000E+00, 0.00000E+00, 9.00000E+01, 0.00000E+00, 0.00000E+00, 4.00000E+01, 0.00000E+00, 0.00000E+00, 5.60000E+01, 0.00000E+00, 0.00000E+00,Cmd=22,HV=336,Cyk=2,MTime=0.8,Gain=10,Ch=7
  62,USER   ,20170714,10:51:39, 2.98677E+00,   1,315, 3.75328E+02,NWG-1-WS , 6.00000E+00, 0.00000E+00, 0.00000E+00, 6.60000E+01, 0.00000E+00, 0.00000E+00, 2.60000E+01, 0.00000E+00, 0.00000E+00, 4.60000E+01, 0.00000E+00, 0.00000E+00,Cmd=23,HV=357,Cyk=2,MTime=0.8,Gain=2,Ch=1
  63,USER   ,20170714,10:51:39, 2.41505E+00,   1,315, 3.96426E+02,NWG-1-WS , 6.00000E+00, 0.00000E+00, 0.00000E+00, 6.60000E+01, 0.00000E+00, 0.00000E+00, 2.80000E+01, 0.00000E+00, 0.00000E+00, 4.40000E+01, 0.00000E+00, 0.00000E+00,Cmd=23,HV=357,Cyk=2,MTime=0.8,Gain=2,Ch=3
  64,USER   ,20170714,10:51:39, 1.74587E+00,   1,315, 3.94907E+02,NWG-1-WS , 6.00000E+00, 0.00000E+00, 0.00000E+00, 6.60000E+01, 0.00000E+00, 0.00000E+00, 3.00000E+01, 0.00000E+00, 0.00000E+00, 4.20000E+01, 0.00000E+00, 0.00000E+00,Cmd=23,HV=357,Cyk=2,MTime=0.8,Gain=1,Ch=5
  65,USER   ,20170714,10:51:39, 1.09049E+00,   6,315, 3.78559E+02,NWG-1-WS , 6.00000E+00, 0.00000E+00, 0.00000E+00, 6.60000E+01, 0.00000E+00, 0.00000E+00, 3.20000E+01, 0.00000E+00, 0.00000E+00, 4.00000E+01, 0.00000E+00, 0.00000E+00,Cmd=23,HV=357,Cyk=2,MTime=0.8,Gain=2,Ch=7
  66,USER   ,20170714,10:51:48, 3.49671E+00,   1,447, 3.07587E+02,NWG-1-WS , 6.00000E+00, 0.00000E+00, 0.00000E+00, 4.80000E+01, 0.00000E+00, 0.00000E+00, 2.00000E+01, 0.00000E+00, 0.00000E+00, 3.40000E+01, 0.00000E+00, 0.00000E+00,Cmd=24,HV=245,Cyk=2,MTime=0.8,Gain=1,Ch=1
  67,USER   ,20170714,10:51:48, 2.63896E+00,   1,447, 3.44887E+02,NWG-1-WS , 6.00000E+00, 0.00000E+00, 0.00000E+00, 4.80000E+01, 0.00000E+00, 0.00000E+00, 2.20000E+01, 0.00000E+00, 0.00000E+00, 3.20000E+01, 0.00000E+00, 0.00000E+00,Cmd=24,HV=245,Cyk=2,MTime=0.8,Gain=1,Ch=3
  68,USER   ,20170714,10:51:48, 1.56395E+00,   0,447, 3.53756E+02,NWG-1-WS , 6.00000E+00, 0.00000E+00, 0.00000E+00, 4.80000E+01, 0.00000E+00, 0.00000E+00, 2.40000E+01, 0.00000E+00, 0.00000E+00, 3.00000E+01, 0.00000E+00, 0.00000E+00,Cmd=24,HV=245,Cyk=2,MTime=0.8,Gain=5,Ch=5
  69,USER   ,20170714,10:51:48, 4.38047E-01,   0,447, 3.02757E+02,NWG-1-WS , 6.00000E+00, 0.00000E+00, 0.00000E+00, 4.80000E+01, 0.00000E+00, 0.00000E+00, 2.60000E+01, 0.00000E+00, 0.00000E+00, 2.80000E+01, 0.00000E+00, 0.00000E+00,Cmd=24,HV=245,Cyk=2,MTime=0.8,Gain=10,Ch=7
  70,USER   ,20170714,10:51:56, 3.92067E+00,   0,423, 2.46343E+02,NWG-1-WS , 6.00000E+00, 0.00000E+00, 0.00000E+00, 3.60000E+01, 0.00000E+00, 0.00000E+00, 1.60000E+01, 0.00000E+00, 0.00000E+00, 2.60000E+01, 0.00000E+00, 0.00000E+00,Cmd=25,HV=251,Cyk=2,MTime=0.8,Gain=2,Ch=1
  71,USER   ,20170714,10:51:56, 2.13912E+00,   1,423, 2.41928E+02,NWG-1-WS , 6.00000E+00, 0.00000E+00, 0.00000E+00, 3.60000E+01, 0.00000E+00, 0.00000E+00, 1.80000E+01, 0.00000E+00, 0.00000E+00, 2.40000E+01, 0.00000E+00, 0.00000E+00,Cmd=25,HV=251,Cyk=2,MTime=0.8,Gain=1,Ch=3
  72,USER   ,20170714,10:51:56, 6.49664E-01,   0,423, 2.28590E+02,NWG-1-WS , 6.00000E+00, 0.00000E+00, 0.00000E+00, 3.60000E+01, 0.00000E+00, 0.00000E+00, 2.00000E+01, 0.00000E+00, 0.00000E+00, 2.20000E+01, 0.00000E+00, 0.00000E+00,Cmd=25,HV=251,Cyk=2,MTime=0.8,Gain=10,Ch=5
  73,USER   ,20170714,10:52:03, 4.73104E+00,   0,427, 1.78356E+02,NWG-1-WS , 6.00000E+00, 0.00000E+00, 0.00000E+00, 2.40000E+01, 0.00000E+00, 0.00000E+00, 1.20000E+01, 0.00000E+00, 0.00000E+00, 1.80000E+01, 0.00000E+00, 0.00000E+00,Cmd=26,HV=251,Cyk=2,MTime=0.8,Gain=1,Ch=1
  74,USER   ,20170714,10:52:03, 1.37709E+00,   0,427, 1.73050E+02,NWG-1-WS , 6.00000E+00, 0.00000E+00, 0.00000E+00, 2.40000E+01, 0.00000E+00, 0.00000E+00, 1.40000E+01, 0.00000E+00, 0.00000E+00, 1.60000E+01, 0.00000E+00, 0.00000E+00,Cmd=26,HV=251,Cyk=2,MTime=0.8,Gain=1,Ch=3
  75,USER   ,20170714,10:52:11, 5.81727E+00,   0,420, 1.46204E+02,NWG-1-WS , 6.00000E+00, 0.00000E+00, 0.00000E+00, 1.80000E+01, 0.00000E+00, 0.00000E+00, 1.00000E+01, 0.00000E+00, 0.00000E+00, 1.40000E+01, 0.00000E+00, 0.00000E+00,Cmd=27,HV=259,Cyk=2,MTime=0.8,Gain=1,Ch=1
  76,USER   ,20170714,10:52:18, 7.95283E+00,   1,387, 9.99382E+01,NWG-1-WS , 6.00000E+00, 0.00000E+00, 0.00000E+00, 1.20000E+01, 0.00000E+00, 0.00000E+00, 8.00000E+00, 0.00000E+00, 0.00000E+00, 1.00000E+01, 0.00000E+00, 0.00000E+00,Cmd=28,HV=280,Cyk=2,MTime=0.8,Gain=1,Ch=1
  77,USER   ,20170714,10:52:27, 1.13976E+00,   2,253, 2.00517E+02,NWG-1-WS , 8.00000E+00, 0.00000E+00, 0.00000E+00, 9.20000E+01, 0.00000E+00, 0.00000E+00, 3.60000E+01, 0.00000E+00, 0.00000E+00, 6.40000E+01, 0.00000E+00, 0.00000E+00,Cmd=29,HV=400,Cyk=2,MTime=0.8,Gain=5,Ch=1
  78,USER   ,20170714,10:52:27, 9.09701E-01,   1,253, 1.92909E+02,NWG-1-WS , 8.00000E+00, 0.00000E+00, 0.00000E+00, 9.20000E+01, 0.00000E+00, 0.00000E+00, 3.80000E+01, 0.00000E+00, 0.00000E+00, 6.20000E+01, 0.00000E+00, 0.00000E+00,Cmd=29,HV=400,Cyk=2,MTime=0.8,Gain=5,Ch=3
  79,USER   ,20170714,10:52:27, 7.17516E-01,   1,253, 1.87545E+02,NWG-1-WS , 8.00000E+00, 0.00000E+00, 0.00000E+00, 9.20000E+01, 0.00000E+00, 0.00000E+00, 4.00000E+01, 0.00000E+00, 0.00000E+00, 6.00000E+01, 0.00000E+00, 0.00000E+00,Cmd=29,HV=400,Cyk=2,MTime=0.8,Gain=5,Ch=5
  80,USER   ,20170714,10:52:27, 5.48368E-01,   1,253, 1.83042E+02,NWG-1-WS , 8.00000E+00, 0.00000E+00, 0.00000E+00, 9.20000E+01, 0.00000E+00, 0.00000E+00, 4.20000E+01, 0.00000E+00, 0.00000E+00, 5.80000E+01, 0.00000E+00, 0.00000E+00,Cmd=29,HV=400,Cyk=2,MTime=0.8,Gain=10,Ch=7
  81,USER   ,20170714,10:52:35, 2.97501E+00,   0,368, 3.73851E+02,NWG-1-WS , 8.00000E+00, 0.00000E+00, 0.00000E+00, 6.80000E+01, 0.00000E+00, 0.00000E+00, 2.80000E+01, 0.00000E+00, 0.00000E+00, 4.80000E+01, 0.00000E+00, 0.00000E+00,Cmd=30,HV=291,Cyk=2,MTime=0.8,Gain=2,Ch=1
  82,USER   ,20170714,10:52:35, 2.26750E+00,   0,368, 3.72206E+02,NWG-1-WS , 8.00000E+00, 0.00000E+00, 0.00000E+00, 6.80000E+01, 0.00000E+00, 0.00000E+00, 3.00000E+01, 0.00000E+00, 0.00000E+00, 4.60000E+01, 0.00000E+00, 0.00000E+00,Cmd=30,HV=291,Cyk=2,MTime=0.8,Gain=1,Ch=3
  83,USER   ,20170714,10:52:35, 1.59283E+00,   0,368, 3.60290E+02,NWG-1-WS , 8.00000E+00, 0.00000E+00, 0.00000E+00, 6.80000E+01, 0.00000E+00, 0.00000E+00, 3.20000E+01, 0.00000E+00, 0.00000E+00, 4.40000E+01, 0.00000E+00, 0.00000E+00,Cmd=30,HV=291,Cyk=2,MTime=0.8,Gain=1,Ch=5
  84,USER   ,20170714,10:52:35, 1.06212E+00,   4,368, 3.68709E+02,NWG-1-WS , 8.00000E+00, 0.00000E+00, 0.00000E+00, 6.80000E+01, 0.00000E+00, 0.00000E+00, 3.40000E+01, 0.00000E+00, 0.00000E+00, 4.20000E+01, 0.00000E+00, 0.00000E+00,Cmd=30,HV=291,Cyk=2,MTime=0.8,Gain=10,Ch=7
  85,USER   ,20170714,10:52:44, 3.56786E+00,   0,377, 3.13845E+02,NWG-1-WS , 8.00000E+00, 0.00000E+00, 0.00000E+00, 5.00000E+01, 0.00000E+00, 0.00000E+00, 2.20000E+01, 0.00000E+00, 0.00000E+00, 3.60000E+01, 0.00000E+00, 0.00000E+00,Cmd=31,HV=291,Cyk=2,MTime=0.8,Gain=1,Ch=1
  86,USER   ,20170714,10:52:44, 2.70117E+00,   0,377, 3.53017E+02,NWG-1-WS , 8.00000E+00, 0.00000E+00, 0.00000E+00, 5.00000E+01, 0.00000E+00, 0.00000E+00, 2.40000E+01, 0.00000E+00, 0.00000E+00, 3.40000E+01, 0.00000E+00, 0.00000E+00,Cmd=31,HV=291,Cyk=2,MTime=0.8,Gain=1,Ch=3
  87,USER   ,20170714,10:52:44, 1.74662E+00,   0,377, 3.95075E+02,NWG-1-WS , 8.00000E+00, 0.00000E+00, 0.00000E+00, 5.00000E+01, 0.00000E+00, 0.00000E+00, 2.60000E+01, 0.00000E+00, 0.00000E+00, 3.20000E+01, 0.00000E+00, 0.00000E+00,Cmd=31,HV=291,Cyk=2,MTime=0.8,Gain=5,Ch=5
  88,USER   ,20170714,10:52:44, 6.66961E-01,   0,377, 4.60970E+02,NWG-1-WS , 8.00000E+00, 0.00000E+00, 0.00000E+00, 5.00000E+01, 0.00000E+00, 0.00000E+00, 2.80000E+01, 0.00000E+00, 0.00000E+00, 3.00000E+01, 0.00000E+00, 0.00000E+00,Cmd=31,HV=291,Cyk=2,MTime=0.8,Gain=5,Ch=7
  89,USER   ,20170714,10:52:52, 4.03894E+00,   1,392, 2.53774E+02,NWG-1-WS , 8.00000E+00, 0.00000E+00, 0.00000E+00, 3.80000E+01, 0.00000E+00, 0.00000E+00, 1.80000E+01, 0.00000E+00, 0.00000E+00, 2.80000E+01, 0.00000E+00, 0.00000E+00,Cmd=32,HV=280,Cyk=2,MTime=0.8,Gain=2,Ch=1
  90,USER   ,20170714,10:52:52, 2.40880E+00,   1,392, 2.72429E+02,NWG-1-WS , 8.00000E+00, 0.00000E+00, 0.00000E+00, 3.80000E+01, 0.00000E+00, 0.00000E+00, 2.00000E+01, 0.00000E+00, 0.00000E+00, 2.60000E+01, 0.00000E+00, 0.00000E+00,Cmd=32,HV=280,Cyk=2,MTime=0.8,Gain=2,Ch=3
  91,USER   ,20170714,10:52:52, 8.13088E-01,   1,392, 2.86092E+02,NWG-1-WS , 8.00000E+00, 0.00000E+00, 0.00000E+00, 3.80000E+01, 0.00000E+00, 0.00000E+00, 2.20000E+01, 0.00000E+00, 0.00000E+00, 2.40000E+01, 0.00000E+00, 0.00000E+00,Cmd=32,HV=280,Cyk=2,MTime=0.8,Gain=10,Ch=5
  92,USER   ,20170714,10:53:00, 5.00060E+00,   0,383, 1.88518E+02,NWG-1-WS , 8.00000E+00, 0.00000E+00, 0.00000E+00, 2.60000E+01, 0.00000E+00, 0.00000E+00, 1.40000E+01, 0.00000E+00, 0.00000E+00, 2.00000E+01, 0.00000E+00, 0.00000E+00,Cmd=33,HV=280,Cyk=2,MTime=0.8,Gain=1,Ch=1
  93,USER   ,20170714,10:53:00, 1.70028E+00,   1,383, 2.13663E+02,NWG-1-WS , 8.00000E+00, 0.00000E+00, 0.00000E+00, 2.60000E+01, 0.00000E+00, 0.00000E+00, 1.60000E+01, 0.00000E+00, 0.00000E+00, 1.80000E+01, 0.00000E+00, 0.00000E+00,Cmd=33,HV=280,Cyk=2,MTime=0.8,Gain=1,Ch=3
  94,USER   ,20170714,10:53:07, 5.41037E+00,   0,386, 1.35977E+02,NWG-1-WS , 8.00000E+00, 0.00000E+00, 0.00000E+00, 2.00000E+01, 0.00000E+00, 0.00000E+00, 1.20000E+01, 0.00000E+00, 0.00000E+00, 1.60000E+01, 0.00000E+00, 0.00000E+00,Cmd=34,HV=280,Cyk=2,MTime=0.8,Gain=1,Ch=1
  95,USER   ,20170714,10:53:14, 8.86172E+00,   0,374, 1.11360E+02,NWG-1-WS , 8.00000E+00, 0.00000E+00, 0.00000E+00, 1.40000E+01, 0.00000E+00, 0.00000E+00, 1.00000E+01, 0.00000E+00, 0.00000E+00, 1.20000E+01, 0.00000E+00, 0.00000E+00,Cmd=35,HV=291,Cyk=2,MTime=0.8,Gain=1,Ch=1
  96,USER   ,20170714,10:53:23, 1.10334E+00,   1,196, 1.94110E+02,NWG-1-WS , 1.00000E+01, 0.00000E+00, 0.00000E+00, 9.40000E+01, 0.00000E+00, 0.00000E+00, 3.80000E+01, 0.00000E+00, 0.00000E+00, 6.60000E+01, 0.00000E+00, 0.00000E+00,Cmd=36,HV=400,Cyk=2,MTime=0.8,Gain=5,Ch=1
  97,USER   ,20170714,10:53:23, 8.79398E-01,   0,196, 1.86483E+02,NWG-1-WS , 1.00000E+01, 0.00000E+00, 0.00000E+00, 9.40000E+01, 0.00000E+00, 0.00000E+00, 4.00000E+01, 0.00000E+00, 0.00000E+00, 6.40000E+01, 0.00000E+00, 0.00000E+00,Cmd=36,HV=400,Cyk=2,MTime=0.8,Gain=5,Ch=3
  98,USER   ,20170714,10:53:23, 6.81783E-01,   1,196, 1.78205E+02,NWG-1-WS , 1.00000E+01, 0.00000E+00, 0.00000E+00, 9.40000E+01, 0.00000E+00, 0.00000E+00, 4.20000E+01, 0.00000E+00, 0.00000E+00, 6.20000E+01, 0.00000E+00, 0.00000E+00,Cmd=36,HV=400,Cyk=2,MTime=0.8,Gain=10,Ch=5
  99,USER   ,20170714,10:53:23, 5.23866E-01,   0,196, 1.74863E+02,NWG-1-WS , 1.00000E+01, 0.00000E+00, 0.00000E+00, 9.40000E+01, 0.00000E+00, 0.00000E+00, 4.40000E+01, 0.00000E+00, 0.00000E+00, 6.00000E+01, 0.00000E+00, 0.00000E+00,Cmd=36,HV=400,Cyk=2,MTime=0.8,Gain=10,Ch=7
 100,USER   ,20170714,10:53:31, 2.78438E+00,   2,265, 3.49896E+02,NWG-1-WS , 1.00000E+01, 0.00000E+00, 0.00000E+00, 7.00000E+01, 0.00000E+00, 0.00000E+00, 3.00000E+01, 0.00000E+00, 0.00000E+00, 5.00000E+01, 0.00000E+00, 0.00000E+00,Cmd=37,HV=400,Cyk=2,MTime=0.8,Gain=1,Ch=1
 101,USER   ,20170714,10:53:31, 2.09893E+00,   8,265, 3.44535E+02,NWG-1-WS , 1.00000E+01, 0.00000E+00, 0.00000E+00, 7.00000E+01, 0.00000E+00, 0.00000E+00, 3.20000E+01, 0.00000E+00, 0.00000E+00, 4.80000E+01, 0.00000E+00, 0.00000E+00,Cmd=37,HV=400,Cyk=2,MTime=0.8,Gain=1,Ch=3
 102,USER   ,20170714,10:53:31, 1.05653E+00,   0,265, 3.66771E+02,NWG-1-WS , 1.00000E+01, 0.00000E+00, 0.00000E+00, 7.00000E+01, 0.00000E+00, 0.00000E+00, 3.60000E+01, 0.00000E+00, 0.00000E+00, 4.40000E+01, 0.00000E+00, 0.00000E+00,Cmd=37,HV=400,Cyk=2,MTime=0.8,Gain=10,Ch=7
 103,USER   ,20170714,10:53:39, 1.55050E+00,   0,215, 3.50715E+02,NWG-1-WS , 1.00000E+01, 0.00000E+00, 0.00000E+00, 7.00000E+01, 0.00000E+00, 0.00000E+00, 3.40000E+01, 0.00000E+00, 0.00000E+00, 4.60000E+01, 0.00000E+00, 0.00000E+00,Cmd=37,HV=314,Cyk=2,MTime=0.8,Gain=10,Ch=5
 104,USER   ,20170714,10:53:47, 3.85299E+00,   2,423, 3.38927E+02,NWG-1-WS , 1.00000E+01, 0.00000E+00, 0.00000E+00, 5.20000E+01, 0.00000E+00, 0.00000E+00, 2.40000E+01, 0.00000E+00, 0.00000E+00, 3.80000E+01, 0.00000E+00, 0.00000E+00,Cmd=38,HV=259,Cyk=2,MTime=0.8,Gain=1,Ch=1
 105,USER   ,20170714,10:53:47, 2.78006E+00,   1,423, 3.63327E+02,NWG-1-WS , 1.00000E+01, 0.00000E+00, 0.00000E+00, 5.20000E+01, 0.00000E+00, 0.00000E+00, 2.60000E+01, 0.00000E+00, 0.00000E+00, 3.60000E+01, 0.00000E+00, 0.00000E+00,Cmd=38,HV=259,Cyk=2,MTime=0.8,Gain=1,Ch=3
 106,USER   ,20170714,10:53:47, 1.87368E+00,   1,423, 4.23816E+02,NWG-1-WS , 1.00000E+01, 0.00000E+00, 0.00000E+00, 5.20000E+01, 0.00000E+00, 0.00000E+00, 2.80000E+01, 0.00000E+00, 0.00000E+00, 3.40000E+01, 0.00000E+00, 0.00000E+00,Cmd=38,HV=259,Cyk=2,MTime=0.8,Gain=2,Ch=5
 107,USER   ,20170714,10:53:47, 6.63069E-01,   1,423, 4.58281E+02,NWG-1-WS , 1.00000E+01, 0.00000E+00, 0.00000E+00, 5.20000E+01, 0.00000E+00, 0.00000E+00, 3.00000E+01, 0.00000E+00, 0.00000E+00, 3.20000E+01, 0.00000E+00, 0.00000E+00,Cmd=38,HV=259,Cyk=2,MTime=0.8,Gain=10,Ch=7
 108,USER   ,20170714,10:53:56, 4.79746E+00,   0,402, 3.01433E+02,NWG-1-WS , 1.00000E+01, 0.00000E+00, 0.00000E+00, 4.00000E+01, 0.00000E+00, 0.00000E+00, 2.00000E+01, 0.00000E+00, 0.00000E+00, 3.00000E+01, 0.00000E+00, 0.00000E+00,Cmd=39,HV=259,Cyk=2,MTime=0.8,Gain=1,Ch=1
 109,USER   ,20170714,10:53:56, 2.65182E+00,   1,402, 2.99914E+02,NWG-1-WS , 1.00000E+01, 0.00000E+00, 0.00000E+00, 4.00000E+01, 0.00000E+00, 0.00000E+00, 2.20000E+01, 0.00000E+00, 0.00000E+00, 2.80000E+01, 0.00000E+00, 0.00000E+00,Cmd=39,HV=259,Cyk=2,MTime=0.8,Gain=2,Ch=3
 110,USER   ,20170714,10:53:56, 9.14235E-01,   0,402, 3.21681E+02,NWG-1-WS , 1.00000E+01, 0.00000E+00, 0.00000E+00, 4.00000E+01, 0.00000E+00, 0.00000E+00, 2.40000E+01, 0.00000E+00, 0.00000E+00, 2.60000E+01, 0.00000E+00, 0.00000E+00,Cmd=39,HV=259,Cyk=2,MTime=0.8,Gain=10,Ch=5
 111,USER   ,20170714,10:54:03, 5.58008E+00,   3,409, 2.10364E+02,NWG-1-WS , 1.00000E+01, 0.00000E+00, 0.00000E+00, 2.80000E+01, 0.00000E+00, 0.00000E+00, 1.60000E+01, 0.00000E+00, 0.00000E+00, 2.20000E+01, 0.00000E+00, 0.00000E+00,Cmd=40,HV=269,Cyk=2,MTime=0.8,Gain=1,Ch=1
 112,USER   ,20170714,10:54:03, 1.67808E+00,   4,409, 2.10874E+02,NWG-1-WS , 1.00000E+01, 0.00000E+00, 0.00000E+00, 2.80000E+01, 0.00000E+00, 0.00000E+00, 1.80000E+01, 0.00000E+00, 0.00000E+00, 2.00000E+01, 0.00000E+00, 0.00000E+00,Cmd=40,HV=269,Cyk=2,MTime=0.8,Gain=1,Ch=3
 113,USER   ,20170714,10:54:10, 6.67616E+00,   0,399, 1.67790E+02,NWG-1-WS , 1.00000E+01, 0.00000E+00, 0.00000E+00, 2.20000E+01, 0.00000E+00, 0.00000E+00, 1.40000E+01, 0.00000E+00, 0.00000E+00, 1.80000E+01, 0.00000E+00, 0.00000E+00,Cmd=41,HV=269,Cyk=2,MTime=0.8,Gain=1,Ch=1
 114,USER   ,20170714,10:54:18, 7.71705E+00,   0,370, 9.69753E+01,NWG-1-WS , 1.00000E+01, 0.00000E+00, 0.00000E+00, 1.60000E+01, 0.00000E+00, 0.00000E+00, 1.20000E+01, 0.00000E+00, 0.00000E+00, 1.40000E+01, 0.00000E+00, 0.00000E+00,Cmd=42,HV=291,Cyk=2,MTime=0.8,Gain=1,Ch=1
 115,USER   ,20170714,10:54:27, 1.14279E+00,   2,281, 2.01049E+02,NWG-1-WS , 1.20000E+01, 0.00000E+00, 0.00000E+00, 9.60000E+01, 0.00000E+00, 0.00000E+00, 4.00000E+01, 0.00000E+00, 0.00000E+00, 6.80000E+01, 0.00000E+00, 0.00000E+00,Cmd=43,HV=381,Cyk=2,MTime=0.8,Gain=10,Ch=1
 116,USER   ,20170714,10:54:27, 8.90517E-01,   2,281, 1.88841E+02,NWG-1-WS , 1.20000E+01, 0.00000E+00, 0.00000E+00, 9.60000E+01, 0.00000E+00, 0.00000E+00, 4.20000E+01, 0.00000E+00, 0.00000E+00, 6.60000E+01, 0.00000E+00, 0.00000E+00,Cmd=43,HV=381,Cyk=2,MTime=0.8,Gain=10,Ch=3
 117,USER   ,20170714,10:54:27, 7.01064E-01,   2,281, 1.83245E+02,NWG-1-WS , 1.20000E+01, 0.00000E+00, 0.00000E+00, 9.60000E+01, 0.00000E+00, 0.00000E+00, 4.40000E+01, 0.00000E+00, 0.00000E+00, 6.40000E+01, 0.00000E+00, 0.00000E+00,Cmd=43,HV=381,Cyk=2,MTime=0.8,Gain=10,Ch=5
 118,USER   ,20170714,10:54:27, 5.13051E-01,   2,281, 1.71253E+02,NWG-1-WS , 1.20000E+01, 0.00000E+00, 0.00000E+00, 9.60000E+01, 0.00000E+00, 0.00000E+00, 4.60000E+01, 0.00000E+00, 0.00000E+00, 6.20000E+01, 0.00000E+00, 0.00000E+00,Cmd=43,HV=381,Cyk=2,MTime=0.8,Gain=10,Ch=7
 119,USER   ,20170714,10:54:35, 2.58542E+00,   1,367, 3.24893E+02,NWG-1-WS , 1.20000E+01, 0.00000E+00, 0.00000E+00, 7.20000E+01, 0.00000E+00, 0.00000E+00, 3.20000E+01, 0.00000E+00, 0.00000E+00, 5.20000E+01, 0.00000E+00, 0.00000E+00,Cmd=44,HV=304,Cyk=2,MTime=0.8,Gain=1,Ch=1
 120,USER   ,20170714,10:54:35, 2.03054E+00,   0,367, 3.33310E+02,NWG-1-WS , 1.20000E+01, 0.00000E+00, 0.00000E+00, 7.20000E+01, 0.00000E+00, 0.00000E+00, 3.40000E+01, 0.00000E+00, 0.00000E+00, 5.00000E+01, 0.00000E+00, 0.00000E+00,Cmd=44,HV=304,Cyk=2,MTime=0.8,Gain=1,Ch=3
 121,USER   ,20170714,10:54:35, 1.55721E+00,   0,367, 3.52232E+02,NWG-1-WS , 1.20000E+01, 0.00000E+00, 0.00000E+00, 7.20000E+01, 0.00000E+00, 0.00000E+00, 3.60000E+01, 0.00000E+00, 0.00000E+00, 4.80000E+01, 0.00000E+00, 0.00000E+00,Cmd=44,HV=304,Cyk=2,MTime=0.8,Gain=1,Ch=5
 122,USER   ,20170714,10:54:35, 1.02429E+00,   0,367, 3.55577E+02,NWG-1-WS , 1.20000E+01, 0.00000E+00, 0.00000E+00, 7.20000E+01, 0.00000E+00, 0.00000E+00, 3.80000E+01, 0.00000E+00, 0.00000E+00, 4.60000E+01, 0.00000E+00, 0.00000E+00,Cmd=44,HV=304,Cyk=2,MTime=0.8,Gain=10,Ch=7
 123,USER   ,20170714,10:54:44, 4.11898E+00,   2,459, 3.62325E+02,NWG-1-WS , 1.20000E+01, 0.00000E+00, 0.00000E+00, 5.40000E+01, 0.00000E+00, 0.00000E+00, 2.60000E+01, 0.00000E+00, 0.00000E+00, 4.00000E+01, 0.00000E+00, 0.00000E+00,Cmd=45,HV=237,Cyk=2,MTime=0.8,Gain=1,Ch=1
 124,USER   ,20170714,10:54:44, 2.99151E+00,   0,459, 3.90962E+02,NWG-1-WS , 1.20000E+01, 0.00000E+00, 0.00000E+00, 5.40000E+01, 0.00000E+00, 0.00000E+00, 2.80000E+01, 0.00000E+00, 0.00000E+00, 3.80000E+01, 0.00000E+00, 0.00000E+00,Cmd=45,HV=237,Cyk=2,MTime=0.8,Gain=1,Ch=3
 125,USER   ,20170714,10:54:44, 1.65436E+00,   0,459, 3.74207E+02,NWG-1-WS , 1.20000E+01, 0.00000E+00, 0.00000E+00, 5.40000E+01, 0.00000E+00, 0.00000E+00, 3.00000E+01, 0.00000E+00, 0.00000E+00, 3.60000E+01, 0.00000E+00, 0.00000E+00,Cmd=45,HV=237,Cyk=2,MTime=0.8,Gain=1,Ch=5
 126,USER   ,20170714,10:54:44, 5.17250E-01,   0,459, 3.57497E+02,NWG-1-WS , 1.20000E+01, 0.00000E+00, 0.00000E+00, 5.40000E+01, 0.00000E+00, 0.00000E+00, 3.20000E+01, 0.00000E+00, 0.00000E+00, 3.40000E+01, 0.00000E+00, 0.00000E+00,Cmd=45,HV=237,Cyk=2,MTime=0.8,Gain=10,Ch=7
 127,USER   ,20170714,10:54:52, 5.43265E+00,   1,429, 3.41343E+02,NWG-1-WS , 1.20000E+01, 0.00000E+00, 0.00000E+00, 4.20000E+01, 0.00000E+00, 0.00000E+00, 2.20000E+01, 0.00000E+00, 0.00000E+00, 3.20000E+01, 0.00000E+00, 0.00000E+00,Cmd=46,HV=251,Cyk=2,MTime=0.8,Gain=1,Ch=1
 128,USER   ,20170714,10:54:52, 3.19057E+00,   1,429, 3.60845E+02,NWG-1-WS , 1.20000E+01, 0.00000E+00, 0.00000E+00, 4.20000E+01, 0.00000E+00, 0.00000E+00, 2.40000E+01, 0.00000E+00, 0.00000E+00, 3.00000E+01, 0.00000E+00, 0.00000E+00,Cmd=46,HV=251,Cyk=2,MTime=0.8,Gain=1,Ch=3
 129,USER   ,20170714,10:54:52, 8.96599E-01,   2,429, 3.15476E+02,NWG-1-WS , 1.20000E+01, 0.00000E+00, 0.00000E+00, 4.20000E+01, 0.00000E+00, 0.00000E+00, 2.60000E+01, 0.00000E+00, 0.00000E+00, 2.80000E+01, 0.00000E+00, 0.00000E+00,Cmd=46,HV=251,Cyk=2,MTime=0.8,Gain=10,Ch=5
 130,USER   ,20170714,10:55:00, 5.74448E+00,   5,430, 2.16562E+02,NWG-1-WS , 1.20000E+01, 0.00000E+00, 0.00000E+00, 3.00000E+01, 0.00000E+00, 0.00000E+00, 1.80000E+01, 0.00000E+00, 0.00000E+00, 2.40000E+01, 0.00000E+00, 0.00000E+00,Cmd=47,HV=251,Cyk=2,MTime=0.8,Gain=1,Ch=1
 131,USER   ,20170714,10:55:00, 1.68917E+00,   4,430, 2.12268E+02,NWG-1-WS , 1.20000E+01, 0.00000E+00, 0.00000E+00, 3.00000E+01, 0.00000E+00, 0.00000E+00, 2.00000E+01, 0.00000E+00, 0.00000E+00, 2.20000E+01, 0.00000E+00, 0.00000E+00,Cmd=47,HV=251,Cyk=2,MTime=0.8,Gain=1,Ch=3
 132,USER   ,20170714,10:55:07, 7.10783E+00,   1,435, 1.78639E+02,NWG-1-WS , 1.20000E+01, 0.00000E+00, 0.00000E+00, 2.40000E+01, 0.00000E+00, 0.00000E+00, 1.60000E+01, 0.00000E+00, 0.00000E+00, 2.00000E+01, 0.00000E+00, 0.00000E+00,Cmd=48,HV=245,Cyk=2,MTime=0.8,Gain=1,Ch=1
 133,USER   ,20170714,10:55:14, 7.75954E+00,   0,428, 9.75093E+01,NWG-1-WS , 1.20000E+01, 0.00000E+00, 0.00000E+00, 1.80000E+01, 0.00000E+00, 0.00000E+00, 1.40000E+01, 0.00000E+00, 0.00000E+00, 1.60000E+01, 0.00000E+00, 0.00000E+00,Cmd=49,HV=251,Cyk=2,MTime=0.8,Gain=1,Ch=1
 134,USER   ,20170714,10:55:23, 1.15058E+00,   3,327, 2.02421E+02,NWG-1-WS , 1.40000E+01, 0.00000E+00, 0.00000E+00, 9.80000E+01, 0.00000E+00, 0.00000E+00, 4.20000E+01, 0.00000E+00, 0.00000E+00, 7.00000E+01, 0.00000E+00, 0.00000E+00,Cmd=50,HV=336,Cyk=2,MTime=0.8,Gain=10,Ch=1
 135,USER   ,20170714,10:55:23, 8.88829E-01,   2,327, 1.88483E+02,NWG-1-WS , 1.40000E+01, 0.00000E+00, 0.00000E+00, 9.80000E+01, 0.00000E+00, 0.00000E+00, 4.40000E+01, 0.00000E+00, 0.00000E+00, 6.80000E+01, 0.00000E+00, 0.00000E+00,Cmd=50,HV=336,Cyk=2,MTime=0.8,Gain=10,Ch=3
 136,USER   ,20170714,10:55:23, 6.65460E-01,   2,327, 1.73938E+02,NWG-1-WS , 1.40000E+01, 0.00000E+00, 0.00000E+00, 9.80000E+01, 0.00000E+00, 0.00000E+00, 4.60000E+01, 0.00000E+00, 0.00000E+00, 6.60000E+01, 0.00000E+00, 0.00000E+00,Cmd=50,HV=336,Cyk=2,MTime=0.8,Gain=10,Ch=5
 137,USER   ,20170714,10:55:23, 4.89080E-01,   2,327, 1.63252E+02,NWG-1-WS , 1.40000E+01, 0.00000E+00, 0.00000E+00, 9.80000E+01, 0.00000E+00, 0.00000E+00, 4.80000E+01, 0.00000E+00, 0.00000E+00, 6.40000E+01, 0.00000E+00, 0.00000E+00,Cmd=50,HV=336,Cyk=2,MTime=0.8,Gain=10,Ch=7
 138,USER   ,20170714,10:55:31, 2.31726E+00,   3,318, 2.91196E+02,NWG-1-WS , 1.40000E+01, 0.00000E+00, 0.00000E+00, 7.40000E+01, 0.00000E+00, 0.00000E+00, 3.40000E+01, 0.00000E+00, 0.00000E+00, 5.40000E+01, 0.00000E+00, 0.00000E+00,Cmd=51,HV=357,Cyk=2,MTime=0.8,Gain=1,Ch=1
 139,USER   ,20170714,10:55:31, 1.84535E+00,   3,318, 3.02911E+02,NWG-1-WS , 1.40000E+01, 0.00000E+00, 0.00000E+00, 7.40000E+01, 0.00000E+00, 0.00000E+00, 3.60000E+01, 0.00000E+00, 0.00000E+00, 5.20000E+01, 0.00000E+00, 0.00000E+00,Cmd=51,HV=357,Cyk=2,MTime=0.8,Gain=1,Ch=3
 140,USER   ,20170714,10:55:31, 1.36607E+00,   3,318, 3.08997E+02,NWG-1-WS , 1.40000E+01, 0.00000E+00, 0.00000E+00, 7.40000E+01, 0.00000E+00, 0.00000E+00, 3.80000E+01, 0.00000E+00, 0.00000E+00, 5.00000E+01, 0.00000E+00, 0.00000E+00,Cmd=51,HV=357,Cyk=2,MTime=0.8,Gain=5,Ch=5
 141,USER   ,20170714,10:55:31, 9.00095E-01,   3,318, 3.12464E+02,NWG-1-WS , 1.40000E+01, 0.00000E+00, 0.00000E+00, 7.40000E+01, 0.00000E+00, 0.00000E+00, 4.00000E+01, 0.00000E+00, 0.00000E+00, 4.80000E+01, 0.00000E+00, 0.00000E+00,Cmd=51,HV=357,Cyk=2,MTime=0.8,Gain=10,Ch=7
 142,USER   ,20170714,10:55:40, 4.18570E+00,   0,515, 3.68194E+02,NWG-1-WS , 1.40000E+01, 0.00000E+00, 0.00000E+00, 5.60000E+01, 0.00000E+00, 0.00000E+00, 2.80000E+01, 0.00000E+00, 0.00000E+00, 4.20000E+01, 0.00000E+00, 0.00000E+00,Cmd=52,HV=205,Cyk=2,MTime=0.8,Gain=1,Ch=1
 143,USER   ,20170714,10:55:40, 2.77864E+00,   0,515, 3.63141E+02,NWG-1-WS , 1.40000E+01, 0.00000E+00, 0.00000E+00, 5.60000E+01, 0.00000E+00, 0.00000E+00, 3.00000E+01, 0.00000E+00, 0.00000E+00, 4.00000E+01, 0.00000E+00, 0.00000E+00,Cmd=52,HV=205,Cyk=2,MTime=0.8,Gain=1,Ch=3
 144,USER   ,20170714,10:55:40, 1.48021E+00,   0,515, 3.34816E+02,NWG-1-WS , 1.40000E+01, 0.00000E+00, 0.00000E+00, 5.60000E+01, 0.00000E+00, 0.00000E+00, 3.20000E+01, 0.00000E+00, 0.00000E+00, 3.80000E+01, 0.00000E+00, 0.00000E+00,Cmd=52,HV=205,Cyk=2,MTime=0.8,Gain=1,Ch=5
 145,USER   ,20170714,10:55:40, 4.24602E-01,   1,515, 2.93464E+02,NWG-1-WS , 1.40000E+01, 0.00000E+00, 0.00000E+00, 5.60000E+01, 0.00000E+00, 0.00000E+00, 3.40000E+01, 0.00000E+00, 0.00000E+00, 3.60000E+01, 0.00000E+00, 0.00000E+00,Cmd=52,HV=205,Cyk=2,MTime=0.8,Gain=10,Ch=7
 146,USER   ,20170714,10:55:48, 5.35089E+00,   1,557, 3.36206E+02,NWG-1-WS , 1.40000E+01, 0.00000E+00, 0.00000E+00, 4.40000E+01, 0.00000E+00, 0.00000E+00, 2.40000E+01, 0.00000E+00, 0.00000E+00, 3.40000E+01, 0.00000E+00, 0.00000E+00,Cmd=53,HV=190,Cyk=2,MTime=0.8,Gain=1,Ch=1
 147,USER   ,20170714,10:55:48, 3.42816E+00,   0,557, 3.87716E+02,NWG-1-WS , 1.40000E+01, 0.00000E+00, 0.00000E+00, 4.40000E+01, 0.00000E+00, 0.00000E+00, 2.60000E+01, 0.00000E+00, 0.00000E+00, 3.20000E+01, 0.00000E+00, 0.00000E+00,Cmd=53,HV=190,Cyk=2,MTime=0.8,Gain=1,Ch=3
 148,USER   ,20170714,10:55:48, 1.30468E+00,   0,557, 4.59063E+02,NWG-1-WS , 1.40000E+01, 0.00000E+00, 0.00000E+00, 4.40000E+01, 0.00000E+00, 0.00000E+00, 2.80000E+01, 0.00000E+00, 0.00000E+00, 3.00000E+01, 0.00000E+00, 0.00000E+00,Cmd=53,HV=190,Cyk=2,MTime=0.8,Gain=1,Ch=5
 149,USER   ,20170714,10:55:56, 5.89219E+00,   0,534, 2.22130E+02,NWG-1-WS , 1.40000E+01, 0.00000E+00, 0.00000E+00, 3.20000E+01, 0.00000E+00, 0.00000E+00, 2.00000E+01, 0.00000E+00, 0.00000E+00, 2.60000E+01, 0.00000E+00, 0.00000E+00,Cmd=54,HV=202,Cyk=2,MTime=0.8,Gain=1,Ch=1
 150,USER   ,20170714,10:55:56, 1.92871E+00,   0,534, 2.42369E+02,NWG-1-WS , 1.40000E+01, 0.00000E+00, 0.00000E+00, 3.20000E+01, 0.00000E+00, 0.00000E+00, 2.20000E+01, 0.00000E+00, 0.00000E+00, 2.40000E+01, 0.00000E+00, 0.00000E+00,Cmd=54,HV=202,Cyk=2,MTime=0.8,Gain=1,Ch=3
 151,USER   ,20170714,10:56:03, 6.27169E+00,   0,505, 1.57625E+02,NWG-1-WS , 1.40000E+01, 0.00000E+00, 0.00000E+00, 2.60000E+01, 0.00000E+00, 0.00000E+00, 1.80000E+01, 0.00000E+00, 0.00000E+00, 2.20000E+01, 0.00000E+00, 0.00000E+00,Cmd=55,HV=210,Cyk=2,MTime=0.8,Gain=1,Ch=1
 152,USER   ,20170714,10:56:13, 1.02568E+01,   1, 63, 1.28891E+02,NWG-1-WS , 1.40000E+01, 0.00000E+00, 0.00000E+00, 2.00000E+01, 0.00000E+00, 0.00000E+00, 1.60000E+01, 0.00000E+00, 0.00000E+00, 1.80000E+01, 0.00000E+00, 0.00000E+00,Cmd=56,HV=26,Cyk=2,MTime=0.8,Gain=1,Ch=1
 153,USER   ,20170714,10:56:21, 1.11952E+00,   3,321, 1.96957E+02,NWG-1-WS , 1.60000E+01, 0.00000E+00, 0.00000E+00, 1.00000E+02, 0.00000E+00, 0.00000E+00, 4.40000E+01, 0.00000E+00, 0.00000E+00, 7.20000E+01, 0.00000E+00, 0.00000E+00,Cmd=57,HV=357,Cyk=2,MTime=0.8,Gain=10,Ch=1
 154,USER   ,20170714,10:56:21, 8.65242E-01,   3,321, 1.83481E+02,NWG-1-WS , 1.60000E+01, 0.00000E+00, 0.00000E+00, 1.00000E+02, 0.00000E+00, 0.00000E+00, 4.60000E+01, 0.00000E+00, 0.00000E+00, 7.00000E+01, 0.00000E+00, 0.00000E+00,Cmd=57,HV=357,Cyk=2,MTime=0.8,Gain=10,Ch=3
 155,USER   ,20170714,10:56:21, 6.39126E-01,   3,321, 1.67055E+02,NWG-1-WS , 1.60000E+01, 0.00000E+00, 0.00000E+00, 1.00000E+02, 0.00000E+00, 0.00000E+00, 4.80000E+01, 0.00000E+00, 0.00000E+00, 6.80000E+01, 0.00000E+00, 0.00000E+00,Cmd=57,HV=357,Cyk=2,MTime=0.8,Gain=10,Ch=5
 156,USER   ,20170714,10:56:21, 4.63936E-01,   3,321, 1.54859E+02,NWG-1-WS , 1.60000E+01, 0.00000E+00, 0.00000E+00, 1.00000E+02, 0.00000E+00, 0.00000E+00, 5.00000E+01, 0.00000E+00, 0.00000E+00, 6.60000E+01, 0.00000E+00, 0.00000E+00,Cmd=57,HV=357,Cyk=2,MTime=0.8,Gain=10,Ch=7
 157,USER   ,20170714,10:56:30, 2.20214E+00,   3,231, 2.76729E+02,NWG-1-WS , 1.60000E+01, 0.00000E+00, 0.00000E+00, 7.60000E+01, 0.00000E+00, 0.00000E+00, 3.60000E+01, 0.00000E+00, 0.00000E+00, 5.60000E+01, 0.00000E+00, 0.00000E+00,Cmd=58,HV=400,Cyk=2,MTime=0.8,Gain=1,Ch=1
 158,USER   ,20170714,10:56:30, 1.69274E+00,   4,231, 2.77860E+02,NWG-1-WS , 1.60000E+01, 0.00000E+00, 0.00000E+00, 7.60000E+01, 0.00000E+00, 0.00000E+00, 3.80000E+01, 0.00000E+00, 0.00000E+00, 5.40000E+01, 0.00000E+00, 0.00000E+00,Cmd=58,HV=400,Cyk=2,MTime=0.8,Gain=10,Ch=3
 159,USER   ,20170714,10:56:30, 1.23028E+00,   3,231, 2.78284E+02,NWG-1-WS , 1.60000E+01, 0.00000E+00, 0.00000E+00, 7.60000E+01, 0.00000E+00, 0.00000E+00, 4.00000E+01, 0.00000E+00, 0.00000E+00, 5.20000E+01, 0.00000E+00, 0.00000E+00,Cmd=58,HV=400,Cyk=2,MTime=0.8,Gain=10,Ch=5
 160,USER   ,20170714,10:56:30, 8.17142E-01,   3,231, 2.83668E+02,NWG-1-WS , 1.60000E+01, 0.00000E+00, 0.00000E+00, 7.60000E+01, 0.00000E+00, 0.00000E+00, 4.20000E+01, 0.00000E+00, 0.00000E+00, 5.00000E+01, 0.00000E+00, 0.00000E+00,Cmd=58,HV=400,Cyk=2,MTime=0.8,Gain=10,Ch=7
 161,USER   ,20170714,10:56:39, 3.84585E+00,   0,448, 3.38299E+02,NWG-1-WS , 1.60000E+01, 0.00000E+00, 0.00000E+00, 5.80000E+01, 0.00000E+00, 0.00000E+00, 3.00000E+01, 0.00000E+00, 0.00000E+00, 4.40000E+01, 0.00000E+00, 0.00000E+00,Cmd=59,HV=245,Cyk=2,MTime=0.8,Gain=1,Ch=1
 162,USER   ,20170714,10:56:39, 2.54179E+00,   1,448, 3.32188E+02,NWG-1-WS , 1.60000E+01, 0.00000E+00, 0.00000E+00, 5.80000E+01, 0.00000E+00, 0.00000E+00, 3.20000E+01, 0.00000E+00, 0.00000E+00, 4.20000E+01, 0.00000E+00, 0.00000E+00,Cmd=59,HV=245,Cyk=2,MTime=0.8,Gain=1,Ch=3
 163,USER   ,20170714,10:56:39, 1.47390E+00,   0,448, 3.33389E+02,NWG-1-WS , 1.60000E+01, 0.00000E+00, 0.00000E+00, 5.80000E+01, 0.00000E+00, 0.00000E+00, 3.40000E+01, 0.00000E+00, 0.00000E+00, 4.00000E+01, 0.00000E+00, 0.00000E+00,Cmd=59,HV=245,Cyk=2,MTime=0.8,Gain=1,Ch=5
 164,USER   ,20170714,10:56:39, 5.19410E-01,   0,448, 3.58991E+02,NWG-1-WS , 1.60000E+01, 0.00000E+00, 0.00000E+00, 5.80000E+01, 0.00000E+00, 0.00000E+00, 3.60000E+01, 0.00000E+00, 0.00000E+00, 3.80000E+01, 0.00000E+00, 0.00000E+00,Cmd=59,HV=245,Cyk=2,MTime=0.8,Gain=10,Ch=7
 165,USER   ,20170714,10:56:47, 5.00652E+00,   0,481, 3.14569E+02,NWG-1-WS , 1.60000E+01, 0.00000E+00, 0.00000E+00, 4.60000E+01, 0.00000E+00, 0.00000E+00, 2.60000E+01, 0.00000E+00, 0.00000E+00, 3.60000E+01, 0.00000E+00, 0.00000E+00,Cmd=60,HV=219,Cyk=2,MTime=0.8,Gain=1,Ch=1
 166,USER   ,20170714,10:56:47, 3.33638E+00,   0,481, 3.77335E+02,NWG-1-WS , 1.60000E+01, 0.00000E+00, 0.00000E+00, 4.60000E+01, 0.00000E+00, 0.00000E+00, 2.80000E+01, 0.00000E+00, 0.00000E+00, 3.40000E+01, 0.00000E+00, 0.00000E+00,Cmd=60,HV=219,Cyk=2,MTime=0.8,Gain=1,Ch=3
 167,USER   ,20170714,10:56:47, 1.17102E+00,   1,481, 4.12033E+02,NWG-1-WS , 1.60000E+01, 0.00000E+00, 0.00000E+00, 4.60000E+01, 0.00000E+00, 0.00000E+00, 3.00000E+01, 0.00000E+00, 0.00000E+00, 3.20000E+01, 0.00000E+00, 0.00000E+00,Cmd=60,HV=219,Cyk=2,MTime=0.8,Gain=1,Ch=5
 168,USER   ,20170714,10:56:55, 5.97849E+00,   0,467, 2.25384E+02,NWG-1-WS , 1.60000E+01, 0.00000E+00, 0.00000E+00, 3.40000E+01, 0.00000E+00, 0.00000E+00, 2.20000E+01, 0.00000E+00, 0.00000E+00, 2.80000E+01, 0.00000E+00, 0.00000E+00,Cmd=61,HV=226,Cyk=2,MTime=0.8,Gain=1,Ch=1
 169,USER   ,20170714,10:56:55, 1.98958E+00,   0,467, 2.50018E+02,NWG-1-WS , 1.60000E+01, 0.00000E+00, 0.00000E+00, 3.40000E+01, 0.00000E+00, 0.00000E+00, 2.40000E+01, 0.00000E+00, 0.00000E+00, 2.60000E+01, 0.00000E+00, 0.00000E+00,Cmd=61,HV=226,Cyk=2,MTime=0.8,Gain=1,Ch=3
 170,USER   ,20170714,10:57:02, 7.16384E+00,   0,460, 1.80047E+02,NWG-1-WS , 1.60000E+01, 0.00000E+00, 0.00000E+00, 2.80000E+01, 0.00000E+00, 0.00000E+00, 2.00000E+01, 0.00000E+00, 0.00000E+00, 2.40000E+01, 0.00000E+00, 0.00000E+00,Cmd=62,HV=230,Cyk=2,MTime=0.8,Gain=1,Ch=1
 171,USER   ,20170714,10:57:09, 8.83420E+00,   3,453, 1.11014E+02,NWG-1-WS , 1.60000E+01, 0.00000E+00, 0.00000E+00, 2.20000E+01, 0.00000E+00, 0.00000E+00, 1.80000E+01, 0.00000E+00, 0.00000E+00, 2.00000E+01, 0.00000E+00, 0.00000E+00,Cmd=63,HV=237,Cyk=2,MTime=0.8,Gain=1,Ch=1
 172,USER   ,20170714,10:57:18, 1.15043E+00,   1,473, 2.02394E+02,NWG-1-WS , 1.80000E+01, 0.00000E+00, 0.00000E+00, 1.02000E+02, 0.00000E+00, 0.00000E+00, 4.60000E+01, 0.00000E+00, 0.00000E+00, 7.40000E+01, 0.00000E+00, 0.00000E+00,Cmd=64,HV=230,Cyk=2,MTime=0.8,Gain=1,Ch=1
 173,USER   ,20170714,10:57:18, 8.58268E-01,   1,473, 1.82002E+02,NWG-1-WS , 1.80000E+01, 0.00000E+00, 0.00000E+00, 1.02000E+02, 0.00000E+00, 0.00000E+00, 4.80000E+01, 0.00000E+00, 0.00000E+00, 7.20000E+01, 0.00000E+00, 0.00000E+00,Cmd=64,HV=230,Cyk=2,MTime=0.8,Gain=1,Ch=3
 174,USER   ,20170714,10:57:18, 6.56654E-01,   0,473, 1.71637E+02,NWG-1-WS , 1.80000E+01, 0.00000E+00, 0.00000E+00, 1.02000E+02, 0.00000E+00, 0.00000E+00, 5.00000E+01, 0.00000E+00, 0.00000E+00, 7.00000E+01, 0.00000E+00, 0.00000E+00,Cmd=64,HV=230,Cyk=2,MTime=0.8,Gain=10,Ch=5
 175,USER   ,20170714,10:57:18, 4.82250E-01,   0,473, 1.60972E+02,NWG-1-WS , 1.80000E+01, 0.00000E+00, 0.00000E+00, 1.02000E+02, 0.00000E+00, 0.00000E+00, 5.20000E+01, 0.00000E+00, 0.00000E+00, 6.80000E+01, 0.00000E+00, 0.00000E+00,Cmd=64,HV=230,Cyk=2,MTime=0.8,Gain=10,Ch=7
 176,USER   ,20170714,10:57:27, 2.08218E+00,   2,324, 2.61654E+02,NWG-1-WS , 1.80000E+01, 0.00000E+00, 0.00000E+00, 7.80000E+01, 0.00000E+00, 0.00000E+00, 3.80000E+01, 0.00000E+00, 0.00000E+00, 5.80000E+01, 0.00000E+00, 0.00000E+00,Cmd=65,HV=336,Cyk=2,MTime=0.8,Gain=1,Ch=1
 177,USER   ,20170714,10:57:27, 1.58711E+00,   2,324, 2.60521E+02,NWG-1-WS , 1.80000E+01, 0.00000E+00, 0.00000E+00, 7.80000E+01, 0.00000E+00, 0.00000E+00, 4.00000E+01, 0.00000E+00, 0.00000E+00, 5.60000E+01, 0.00000E+00, 0.00000E+00,Cmd=65,HV=336,Cyk=2,MTime=0.8,Gain=1,Ch=3
 178,USER   ,20170714,10:57:27, 1.14943E+00,   2,324, 2.59994E+02,NWG-1-WS , 1.80000E+01, 0.00000E+00, 0.00000E+00, 7.80000E+01, 0.00000E+00, 0.00000E+00, 4.20000E+01, 0.00000E+00, 0.00000E+00, 5.40000E+01, 0.00000E+00, 0.00000E+00,Cmd=65,HV=336,Cyk=2,MTime=0.8,Gain=10,Ch=5
 179,USER   ,20170714,10:57:27, 7.64859E-01,   2,324, 2.65518E+02,NWG-1-WS , 1.80000E+01, 0.00000E+00, 0.00000E+00, 7.80000E+01, 0.00000E+00, 0.00000E+00, 4.40000E+01, 0.00000E+00, 0.00000E+00, 5.20000E+01, 0.00000E+00, 0.00000E+00,Cmd=65,HV=336,Cyk=2,MTime=0.8,Gain=10,Ch=7
 180,USER   ,20170714,10:57:35, 3.61506E+00,   1,494, 3.17997E+02,NWG-1-WS , 1.80000E+01, 0.00000E+00, 0.00000E+00, 6.00000E+01, 0.00000E+00, 0.00000E+00, 3.20000E+01, 0.00000E+00, 0.00000E+00, 4.60000E+01, 0.00000E+00, 0.00000E+00,Cmd=66,HV=214,Cyk=2,MTime=0.8,Gain=1,Ch=1
 181,USER   ,20170714,10:57:35, 2.46432E+00,   0,494, 3.22062E+02,NWG-1-WS , 1.80000E+01, 0.00000E+00, 0.00000E+00, 6.00000E+01, 0.00000E+00, 0.00000E+00, 3.40000E+01, 0.00000E+00, 0.00000E+00, 4.40000E+01, 0.00000E+00, 0.00000E+00,Cmd=66,HV=214,Cyk=2,MTime=0.8,Gain=1,Ch=3
 182,USER   ,20170714,10:57:35, 1.54693E+00,   0,494, 3.49908E+02,NWG-1-WS , 1.80000E+01, 0.00000E+00, 0.00000E+00, 6.00000E+01, 0.00000E+00, 0.00000E+00, 3.60000E+01, 0.00000E+00, 0.00000E+00, 4.20000E+01, 0.00000E+00, 0.00000E+00,Cmd=66,HV=214,Cyk=2,MTime=0.8,Gain=1,Ch=5
 183,USER   ,20170714,10:57:35, 5.21750E-01,   0,494, 3.60608E+02,NWG-1-WS , 1.80000E+01, 0.00000E+00, 0.00000E+00, 6.00000E+01, 0.00000E+00, 0.00000E+00, 3.80000E+01, 0.00000E+00, 0.00000E+00, 4.00000E+01, 0.00000E+00, 0.00000E+00,Cmd=66,HV=214,Cyk=2,MTime=0.8,Gain=10,Ch=7
 184,USER   ,20170714,10:57:43, 5.02755E+00,   1,517, 3.15890E+02,NWG-1-WS , 1.80000E+01, 0.00000E+00, 0.00000E+00, 4.80000E+01, 0.00000E+00, 0.00000E+00, 2.80000E+01, 0.00000E+00, 0.00000E+00, 3.80000E+01, 0.00000E+00, 0.00000E+00,Cmd=67,HV=210,Cyk=2,MTime=0.8,Gain=1,Ch=1
 185,USER   ,20170714,10:57:43, 2.74292E+00,   0,517, 3.10217E+02,NWG-1-WS , 1.80000E+01, 0.00000E+00, 0.00000E+00, 4.80000E+01, 0.00000E+00, 0.00000E+00, 3.00000E+01, 0.00000E+00, 0.00000E+00, 3.60000E+01, 0.00000E+00, 0.00000E+00,Cmd=67,HV=210,Cyk=2,MTime=0.8,Gain=1,Ch=3
 186,USER   ,20170714,10:57:43, 8.50123E-01,   0,517, 2.99123E+02,NWG-1-WS , 1.80000E+01, 0.00000E+00, 0.00000E+00, 4.80000E+01, 0.00000E+00, 0.00000E+00, 3.20000E+01, 0.00000E+00, 0.00000E+00, 3.40000E+01, 0.00000E+00, 0.00000E+00,Cmd=67,HV=210,Cyk=2,MTime=0.8,Gain=1,Ch=5
 187,USER   ,20170714,10:57:51, 6.93051E+00,   0,480, 2.61274E+02,NWG-1-WS , 1.80000E+01, 0.00000E+00, 0.00000E+00, 3.60000E+01, 0.00000E+00, 0.00000E+00, 2.40000E+01, 0.00000E+00, 0.00000E+00, 3.00000E+01, 0.00000E+00, 0.00000E+00,Cmd=68,HV=219,Cyk=2,MTime=0.8,Gain=1,Ch=1
 188,USER   ,20170714,10:57:51, 1.85739E+00,   1,480, 2.33406E+02,NWG-1-WS , 1.80000E+01, 0.00000E+00, 0.00000E+00, 3.60000E+01, 0.00000E+00, 0.00000E+00, 2.60000E+01, 0.00000E+00, 0.00000E+00, 2.80000E+01, 0.00000E+00, 0.00000E+00,Cmd=68,HV=219,Cyk=2,MTime=0.8,Gain=1,Ch=3
 189,USER   ,20170714,10:57:58, 7.92379E+00,   2,481, 1.99147E+02,NWG-1-WS , 1.80000E+01, 0.00000E+00, 0.00000E+00, 3.00000E+01, 0.00000E+00, 0.00000E+00, 2.20000E+01, 0.00000E+00, 0.00000E+00, 2.60000E+01, 0.00000E+00, 0.00000E+00,Cmd=69,HV=226,Cyk=2,MTime=0.8,Gain=1,Ch=1
 190,USER   ,20170714,10:58:08, 8.97552E+00,   1, 42, 1.12790E+02,NWG-1-WS , 1.80000E+01, 0.00000E+00, 0.00000E+00, 2.40000E+01, 0.00000E+00, 0.00000E+00, 2.00000E+01, 0.00000E+00, 0.00000E+00, 2.20000E+01, 0.00000E+00, 0.00000E+00,Cmd=70,HV=19,Cyk=2,MTime=0.8,Gain=1,Ch=1
 191,USER   ,20170714,10:58:17, 1.16046E+00,   2,290, 2.04159E+02,NWG-1-WS , 2.00000E+01, 0.00000E+00, 0.00000E+00, 1.04000E+02, 0.00000E+00, 0.00000E+00, 4.80000E+01, 0.00000E+00, 0.00000E+00, 7.60000E+01, 0.00000E+00, 0.00000E+00,Cmd=71,HV=381,Cyk=2,MTime=0.8,Gain=10,Ch=1
 192,USER   ,20170714,10:58:17, 9.27144E-01,   0,290, 1.96608E+02,NWG-1-WS , 2.00000E+01, 0.00000E+00, 0.00000E+00, 1.04000E+02, 0.00000E+00, 0.00000E+00, 5.00000E+01, 0.00000E+00, 0.00000E+00, 7.40000E+01, 0.00000E+00, 0.00000E+00,Cmd=71,HV=381,Cyk=2,MTime=0.8,Gain=10,Ch=3
 193,USER   ,20170714,10:58:17, 6.95005E-01,   1,290, 1.81661E+02,NWG-1-WS , 2.00000E+01, 0.00000E+00, 0.00000E+00, 1.04000E+02, 0.00000E+00, 0.00000E+00, 5.20000E+01, 0.00000E+00, 0.00000E+00, 7.20000E+01, 0.00000E+00, 0.00000E+00,Cmd=71,HV=381,Cyk=2,MTime=0.8,Gain=10,Ch=5
 194,USER   ,20170714,10:58:17, 5.23432E-01,   0,290, 1.74719E+02,NWG-1-WS , 2.00000E+01, 0.00000E+00, 0.00000E+00, 1.04000E+02, 0.00000E+00, 0.00000E+00, 5.40000E+01, 0.00000E+00, 0.00000E+00, 7.00000E+01, 0.00000E+00, 0.00000E+00,Cmd=71,HV=381,Cyk=2,MTime=0.8,Gain=10,Ch=7
 195,USER   ,20170714,10:58:25, 1.95737E+00,   2,271, 2.45970E+02,NWG-1-WS , 2.00000E+01, 0.00000E+00, 0.00000E+00, 8.00000E+01, 0.00000E+00, 0.00000E+00, 4.00000E+01, 0.00000E+00, 0.00000E+00, 6.00000E+01, 0.00000E+00, 0.00000E+00,Cmd=72,HV=400,Cyk=2,MTime=0.8,Gain=1,Ch=1
 196,USER   ,20170714,10:58:25, 1.47170E+00,   3,271, 2.41577E+02,NWG-1-WS , 2.00000E+01, 0.00000E+00, 0.00000E+00, 8.00000E+01, 0.00000E+00, 0.00000E+00, 4.20000E+01, 0.00000E+00, 0.00000E+00, 5.80000E+01, 0.00000E+00, 0.00000E+00,Cmd=72,HV=400,Cyk=2,MTime=0.8,Gain=10,Ch=3
 197,USER   ,20170714,10:58:25, 1.07864E+00,   2,271, 2.43983E+02,NWG-1-WS , 2.00000E+01, 0.00000E+00, 0.00000E+00, 8.00000E+01, 0.00000E+00, 0.00000E+00, 4.40000E+01, 0.00000E+00, 0.00000E+00, 5.60000E+01, 0.00000E+00, 0.00000E+00,Cmd=72,HV=400,Cyk=2,MTime=0.8,Gain=10,Ch=5
 198,USER   ,20170714,10:58:25, 6.85514E-01,   2,271, 2.37973E+02,NWG-1-WS , 2.00000E+01, 0.00000E+00, 0.00000E+00, 8.00000E+01, 0.00000E+00, 0.00000E+00, 4.60000E+01, 0.00000E+00, 0.00000E+00, 5.40000E+01, 0.00000E+00, 0.00000E+00,Cmd=72,HV=400,Cyk=2,MTime=0.8,Gain=10,Ch=7
 199,USER   ,20170714,10:58:34, 3.51620E+00,   0,475, 3.09301E+02,NWG-1-WS , 2.00000E+01, 0.00000E+00, 0.00000E+00, 6.20000E+01, 0.00000E+00, 0.00000E+00, 3.40000E+01, 0.00000E+00, 0.00000E+00, 4.80000E+01, 0.00000E+00, 0.00000E+00,Cmd=73,HV=230,Cyk=2,MTime=0.8,Gain=1,Ch=1
 200,USER   ,20170714,10:58:34, 2.52271E+00,   5,475, 3.29694E+02,NWG-1-WS , 2.00000E+01, 0.00000E+00, 0.00000E+00, 6.20000E+01, 0.00000E+00, 0.00000E+00, 3.60000E+01, 0.00000E+00, 0.00000E+00, 4.60000E+01, 0.00000E+00, 0.00000E+00,Cmd=73,HV=230,Cyk=2,MTime=0.8,Gain=1,Ch=3
 201,USER   ,20170714,10:58:34, 1.45815E+00,   0,475, 3.29825E+02,NWG-1-WS , 2.00000E+01, 0.00000E+00, 0.00000E+00, 6.20000E+01, 0.00000E+00, 0.00000E+00, 3.80000E+01, 0.00000E+00, 0.00000E+00, 4.40000E+01, 0.00000E+00, 0.00000E+00,Cmd=73,HV=230,Cyk=2,MTime=0.8,Gain=1,Ch=5
 202,USER   ,20170714,10:58:34, 4.89067E-01,   1,475, 3.38019E+02,NWG-1-WS , 2.00000E+01, 0.00000E+00, 0.00000E+00, 6.20000E+01, 0.00000E+00, 0.00000E+00, 4.00000E+01, 0.00000E+00, 0.00000E+00, 4.20000E+01, 0.00000E+00, 0.00000E+00,Cmd=73,HV=230,Cyk=2,MTime=0.8,Gain=10,Ch=7
 203,USER   ,20170714,10:58:42, 4.54847E+00,   0,528, 2.85789E+02,NWG-1-WS , 2.00000E+01, 0.00000E+00, 0.00000E+00, 5.00000E+01, 0.00000E+00, 0.00000E+00, 3.00000E+01, 0.00000E+00, 0.00000E+00, 4.00000E+01, 0.00000E+00, 0.00000E+00,Cmd=74,HV=202,Cyk=2,MTime=0.8,Gain=1,Ch=1
 204,USER   ,20170714,10:58:42, 2.38838E+00,   0,528, 2.70119E+02,NWG-1-WS , 2.00000E+01, 0.00000E+00, 0.00000E+00, 5.00000E+01, 0.00000E+00, 0.00000E+00, 3.20000E+01, 0.00000E+00, 0.00000E+00, 3.80000E+01, 0.00000E+00, 0.00000E+00,Cmd=74,HV=202,Cyk=2,MTime=0.8,Gain=1,Ch=3
 205,USER   ,20170714,10:58:42, 6.82771E-01,   0,528, 2.40239E+02,NWG-1-WS , 2.00000E+01, 0.00000E+00, 0.00000E+00, 5.00000E+01, 0.00000E+00, 0.00000E+00, 3.40000E+01, 0.00000E+00, 0.00000E+00, 3.60000E+01, 0.00000E+00, 0.00000E+00,Cmd=74,HV=202,Cyk=2,MTime=0.8,Gain=10,Ch=5
 206,USER   ,20170714,10:58:50, 7.25066E+00,   1,567, 2.73343E+02,NWG-1-WS , 2.00000E+01, 0.00000E+00, 0.00000E+00, 3.80000E+01, 0.00000E+00, 0.00000E+00, 2.60000E+01, 0.00000E+00, 0.00000E+00, 3.20000E+01, 0.00000E+00, 0.00000E+00,Cmd=75,HV=187,Cyk=2,MTime=0.8,Gain=1,Ch=1
 207,USER   ,20170714,10:58:50, 2.66008E+00,   1,567, 3.34275E+02,NWG-1-WS , 2.00000E+01, 0.00000E+00, 0.00000E+00, 3.80000E+01, 0.00000E+00, 0.00000E+00, 2.80000E+01, 0.00000E+00, 0.00000E+00, 3.00000E+01, 0.00000E+00, 0.00000E+00,Cmd=75,HV=187,Cyk=2,MTime=0.8,Gain=1,Ch=3
 208,USER   ,20170714,10:58:57, 7.03324E+00,   0,582, 1.76765E+02,NWG-1-WS , 2.00000E+01, 0.00000E+00, 0.00000E+00, 3.20000E+01, 0.00000E+00, 0.00000E+00, 2.40000E+01, 0.00000E+00, 0.00000E+00, 2.80000E+01, 0.00000E+00, 0.00000E+00,Cmd=76,HV=184,Cyk=2,MTime=0.8,Gain=1,Ch=1
 209,USER   ,20170714,10:59:07, 9.99168E+00,   2, 64, 1.25559E+02,NWG-1-WS , 2.00000E+01, 0.00000E+00, 0.00000E+00, 2.60000E+01, 0.00000E+00, 0.00000E+00, 2.20000E+01, 0.00000E+00, 0.00000E+00, 2.40000E+01, 0.00000E+00, 0.00000E+00,Cmd=77,HV=22,Cyk=2,MTime=0.8,Gain=1,Ch=1
 210,USER   ,20170714,10:59:16, 1.18479E+00,   3,364, 2.08440E+02,NWG-1-WS , 2.20000E+01, 0.00000E+00, 0.00000E+00, 1.06000E+02, 0.00000E+00, 0.00000E+00, 5.00000E+01, 0.00000E+00, 0.00000E+00, 7.80000E+01, 0.00000E+00, 0.00000E+00,Cmd=78,HV=304,Cyk=2,MTime=0.8,Gain=5,Ch=1
 211,USER   ,20170714,10:59:16, 9.81717E-01,   3,364, 2.08180E+02,NWG-1-WS , 2.20000E+01, 0.00000E+00, 0.00000E+00, 1.06000E+02, 0.00000E+00, 0.00000E+00, 5.20000E+01, 0.00000E+00, 0.00000E+00, 7.60000E+01, 0.00000E+00, 0.00000E+00,Cmd=78,HV=304,Cyk=2,MTime=0.8,Gain=10,Ch=3
 212,USER   ,20170714,10:59:16, 7.88155E-01,   4,364, 2.06008E+02,NWG-1-WS , 2.20000E+01, 0.00000E+00, 0.00000E+00, 1.06000E+02, 0.00000E+00, 0.00000E+00, 5.40000E+01, 0.00000E+00, 0.00000E+00, 7.40000E+01, 0.00000E+00, 0.00000E+00,Cmd=78,HV=304,Cyk=2,MTime=0.8,Gain=10,Ch=5
 213,USER   ,20170714,10:59:16, 5.76951E-01,   5,364, 1.92583E+02,NWG-1-WS , 2.20000E+01, 0.00000E+00, 0.00000E+00, 1.06000E+02, 0.00000E+00, 0.00000E+00, 5.60000E+01, 0.00000E+00, 0.00000E+00, 7.20000E+01, 0.00000E+00, 0.00000E+00,Cmd=78,HV=304,Cyk=2,MTime=0.8,Gain=10,Ch=7
 214,USER   ,20170714,10:59:25, 1.89503E+00,   1,375, 2.38137E+02,NWG-1-WS , 2.20000E+01, 0.00000E+00, 0.00000E+00, 8.20000E+01, 0.00000E+00, 0.00000E+00, 4.20000E+01, 0.00000E+00, 0.00000E+00, 6.20000E+01, 0.00000E+00, 0.00000E+00,Cmd=79,HV=291,Cyk=2,MTime=0.8,Gain=1,Ch=1
 215,USER   ,20170714,10:59:25, 1.43699E+00,   2,375, 2.35879E+02,NWG-1-WS , 2.20000E+01, 0.00000E+00, 0.00000E+00, 8.20000E+01, 0.00000E+00, 0.00000E+00, 4.40000E+01, 0.00000E+00, 0.00000E+00, 6.00000E+01, 0.00000E+00, 0.00000E+00,Cmd=79,HV=291,Cyk=2,MTime=0.8,Gain=1,Ch=3
 216,USER   ,20170714,10:59:25, 1.00053E+00,   1,375, 2.26314E+02,NWG-1-WS , 2.20000E+01, 0.00000E+00, 0.00000E+00, 8.20000E+01, 0.00000E+00, 0.00000E+00, 4.60000E+01, 0.00000E+00, 0.00000E+00, 5.80000E+01, 0.00000E+00, 0.00000E+00,Cmd=79,HV=291,Cyk=2,MTime=0.8,Gain=10,Ch=5
 217,USER   ,20170714,10:59:25, 6.25679E-01,   0,375, 2.17202E+02,NWG-1-WS , 2.20000E+01, 0.00000E+00, 0.00000E+00, 8.20000E+01, 0.00000E+00, 0.00000E+00, 4.80000E+01, 0.00000E+00, 0.00000E+00, 5.60000E+01, 0.00000E+00, 0.00000E+00,Cmd=79,HV=291,Cyk=2,MTime=0.8,Gain=10,Ch=7
 218,USER   ,20170714,10:59:33, 3.44982E+00,   0,473, 3.03462E+02,NWG-1-WS , 2.20000E+01, 0.00000E+00, 0.00000E+00, 6.40000E+01, 0.00000E+00, 0.00000E+00, 3.60000E+01, 0.00000E+00, 0.00000E+00, 5.00000E+01, 0.00000E+00, 0.00000E+00,Cmd=80,HV=230,Cyk=2,MTime=0.8,Gain=1,Ch=1
 219,USER   ,20170714,10:59:33, 2.41726E+00,   1,473, 3.15913E+02,NWG-1-WS , 2.20000E+01, 0.00000E+00, 0.00000E+00, 6.40000E+01, 0.00000E+00, 0.00000E+00, 3.80000E+01, 0.00000E+00, 0.00000E+00, 4.80000E+01, 0.00000E+00, 0.00000E+00,Cmd=80,HV=230,Cyk=2,MTime=0.8,Gain=1,Ch=3
 220,USER   ,20170714,10:59:33, 1.40634E+00,   0,473, 3.18106E+02,NWG-1-WS , 2.20000E+01, 0.00000E+00, 0.00000E+00, 6.40000E+01, 0.00000E+00, 0.00000E+00, 4.00000E+01, 0.00000E+00, 0.00000E+00, 4.60000E+01, 0.00000E+00, 0.00000E+00,Cmd=80,HV=230,Cyk=2,MTime=0.8,Gain=1,Ch=5
 221,USER   ,20170714,10:59:33, 4.34266E-01,   1,473, 3.00143E+02,NWG-1-WS , 2.20000E+01, 0.00000E+00, 0.00000E+00, 6.40000E+01, 0.00000E+00, 0.00000E+00, 4.20000E+01, 0.00000E+00, 0.00000E+00, 4.40000E+01, 0.00000E+00, 0.00000E+00,Cmd=80,HV=230,Cyk=2,MTime=0.8,Gain=10,Ch=7
 222,USER   ,20170714,10:59:41, 4.14513E+00,   0,558, 2.60446E+02,NWG-1-WS , 2.20000E+01, 0.00000E+00, 0.00000E+00, 5.20000E+01, 0.00000E+00, 0.00000E+00, 3.20000E+01, 0.00000E+00, 0.00000E+00, 4.20000E+01, 0.00000E+00, 0.00000E+00,Cmd=81,HV=187,Cyk=2,MTime=0.8,Gain=1,Ch=1
 223,USER   ,20170714,10:59:41, 2.36167E+00,   0,558, 2.67098E+02,NWG-1-WS , 2.20000E+01, 0.00000E+00, 0.00000E+00, 5.20000E+01, 0.00000E+00, 0.00000E+00, 3.40000E+01, 0.00000E+00, 0.00000E+00, 4.00000E+01, 0.00000E+00, 0.00000E+00,Cmd=81,HV=187,Cyk=2,MTime=0.8,Gain=1,Ch=3
 224,USER   ,20170714,10:59:41, 8.24021E-01,   0,558, 2.89939E+02,NWG-1-WS , 2.20000E+01, 0.00000E+00, 0.00000E+00, 5.20000E+01, 0.00000E+00, 0.00000E+00, 3.60000E+01, 0.00000E+00, 0.00000E+00, 3.80000E+01, 0.00000E+00, 0.00000E+00,Cmd=81,HV=187,Cyk=2,MTime=0.8,Gain=1,Ch=5
 225,USER   ,20170714,10:59:49, 7.06931E+00,   0,531, 2.66507E+02,NWG-1-WS , 2.20000E+01, 0.00000E+00, 0.00000E+00, 4.00000E+01, 0.00000E+00, 0.00000E+00, 2.80000E+01, 0.00000E+00, 0.00000E+00, 3.40000E+01, 0.00000E+00, 0.00000E+00,Cmd=82,HV=202,Cyk=2,MTime=0.8,Gain=1,Ch=1
 226,USER   ,20170714,10:59:49, 2.41376E+00,   0,531, 3.03322E+02,NWG-1-WS , 2.20000E+01, 0.00000E+00, 0.00000E+00, 4.00000E+01, 0.00000E+00, 0.00000E+00, 3.00000E+01, 0.00000E+00, 0.00000E+00, 3.20000E+01, 0.00000E+00, 0.00000E+00,Cmd=82,HV=202,Cyk=2,MTime=0.8,Gain=1,Ch=3
 227,USER   ,20170714,10:59:59, 7.79998E+00,   1, 61, 1.96035E+02,NWG-1-WS , 2.20000E+01, 0.00000E+00, 0.00000E+00, 3.40000E+01, 0.00000E+00, 0.00000E+00, 2.60000E+01, 0.00000E+00, 0.00000E+00, 3.00000E+01, 0.00000E+00, 0.00000E+00,Cmd=83,HV=22,Cyk=2,MTime=0.8,Gain=1,Ch=1
 228,USER   ,20170714,11:00:08, 1.00866E+01,   1, 59, 1.26753E+02,NWG-1-WS , 2.20000E+01, 0.00000E+00, 0.00000E+00, 2.80000E+01, 0.00000E+00, 0.00000E+00, 2.40000E+01, 0.00000E+00, 0.00000E+00, 2.60000E+01, 0.00000E+00, 0.00000E+00,Cmd=84,HV=22,Cyk=2,MTime=0.8,Gain=5,Ch=1
 229,USER   ,20170714,11:00:17, 1.27227E+00,   1,335, 2.23829E+02,NWG-1-WS , 2.40000E+01, 0.00000E+00, 0.00000E+00, 1.08000E+02, 0.00000E+00, 0.00000E+00, 5.20000E+01, 0.00000E+00, 0.00000E+00, 8.00000E+01, 0.00000E+00, 0.00000E+00,Cmd=85,HV=336,Cyk=2,MTime=0.8,Gain=5,Ch=1
 230,USER   ,20170714,11:00:17, 1.07765E+00,   0,335, 2.28524E+02,NWG-1-WS , 2.40000E+01, 0.00000E+00, 0.00000E+00, 1.08000E+02, 0.00000E+00, 0.00000E+00, 5.40000E+01, 0.00000E+00, 0.00000E+00, 7.80000E+01, 0.00000E+00, 0.00000E+00,Cmd=85,HV=336,Cyk=2,MTime=0.8,Gain=10,Ch=3
 231,USER   ,20170714,11:00:17, 8.93338E-01,   1,335, 2.33501E+02,NWG-1-WS , 2.40000E+01, 0.00000E+00, 0.00000E+00, 1.08000E+02, 0.00000E+00, 0.00000E+00, 5.60000E+01, 0.00000E+00, 0.00000E+00, 7.60000E+01, 0.00000E+00, 0.00000E+00,Cmd=85,HV=336,Cyk=2,MTime=0.8,Gain=10,Ch=5
 232,USER   ,20170714,11:00:17, 7.21805E-01,   1,335, 2.40934E+02,NWG-1-WS , 2.40000E+01, 0.00000E+00, 0.00000E+00, 1.08000E+02, 0.00000E+00, 0.00000E+00, 5.80000E+01, 0.00000E+00, 0.00000E+00, 7.40000E+01, 0.00000E+00, 0.00000E+00,Cmd=85,HV=336,Cyk=2,MTime=0.8,Gain=10,Ch=7
 233,USER   ,20170714,11:00:26, 1.93952E+00,   2,274, 2.43727E+02,NWG-1-WS , 2.40000E+01, 0.00000E+00, 0.00000E+00, 8.40000E+01, 0.00000E+00, 0.00000E+00, 4.40000E+01, 0.00000E+00, 0.00000E+00, 6.40000E+01, 0.00000E+00, 0.00000E+00,Cmd=86,HV=400,Cyk=2,MTime=0.8,Gain=1,Ch=1
 234,USER   ,20170714,11:00:26, 1.38882E+00,   2,274, 2.27973E+02,NWG-1-WS , 2.40000E+01, 0.00000E+00, 0.00000E+00, 8.40000E+01, 0.00000E+00, 0.00000E+00, 4.60000E+01, 0.00000E+00, 0.00000E+00, 6.20000E+01, 0.00000E+00, 0.00000E+00,Cmd=86,HV=400,Cyk=2,MTime=0.8,Gain=10,Ch=3
 235,USER   ,20170714,11:00:26, 9.51580E-01,   2,274, 2.15242E+02,NWG-1-WS , 2.40000E+01, 0.00000E+00, 0.00000E+00, 8.40000E+01, 0.00000E+00, 0.00000E+00, 4.80000E+01, 0.00000E+00, 0.00000E+00, 6.00000E+01, 0.00000E+00, 0.00000E+00,Cmd=86,HV=400,Cyk=2,MTime=0.8,Gain=10,Ch=5
 236,USER   ,20170714,11:00:26, 5.94281E-01,   2,274, 2.06302E+02,NWG-1-WS , 2.40000E+01, 0.00000E+00, 0.00000E+00, 8.40000E+01, 0.00000E+00, 0.00000E+00, 5.00000E+01, 0.00000E+00, 0.00000E+00, 5.80000E+01, 0.00000E+00, 0.00000E+00,Cmd=86,HV=400,Cyk=2,MTime=0.8,Gain=10,Ch=7
 237,USER   ,20170714,11:00:35, 3.29362E+00,   0,340, 2.89722E+02,NWG-1-WS , 2.40000E+01, 0.00000E+00, 0.00000E+00, 6.60000E+01, 0.00000E+00, 0.00000E+00, 3.80000E+01, 0.00000E+00, 0.00000E+00, 5.20000E+01, 0.00000E+00, 0.00000E+00,Cmd=87,HV=318,Cyk=2,MTime=0.8,Gain=1,Ch=1
 238,USER   ,20170714,11:00:35, 2.29151E+00,   0,340, 2.99478E+02,NWG-1-WS , 2.40000E+01, 0.00000E+00, 0.00000E+00, 6.60000E+01, 0.00000E+00, 0.00000E+00, 4.00000E+01, 0.00000E+00, 0.00000E+00, 5.00000E+01, 0.00000E+00, 0.00000E+00,Cmd=87,HV=318,Cyk=2,MTime=0.8,Gain=1,Ch=3
 239,USER   ,20170714,11:00:35, 1.36455E+00,   0,340, 3.08653E+02,NWG-1-WS , 2.40000E+01, 0.00000E+00, 0.00000E+00, 6.60000E+01, 0.00000E+00, 0.00000E+00, 4.20000E+01, 0.00000E+00, 0.00000E+00, 4.80000E+01, 0.00000E+00, 0.00000E+00,Cmd=87,HV=318,Cyk=2,MTime=0.8,Gain=1,Ch=5
 240,USER   ,20170714,11:00:35, 4.75533E-01,   0,340, 3.28665E+02,NWG-1-WS , 2.40000E+01, 0.00000E+00, 0.00000E+00, 6.60000E+01, 0.00000E+00, 0.00000E+00, 4.40000E+01, 0.00000E+00, 0.00000E+00, 4.60000E+01, 0.00000E+00, 0.00000E+00,Cmd=87,HV=318,Cyk=2,MTime=0.8,Gain=10,Ch=7
 241,USER   ,20170714,11:00:43, 4.05445E+00,   1,530, 2.54749E+02,NWG-1-WS , 2.40000E+01, 0.00000E+00, 0.00000E+00, 5.40000E+01, 0.00000E+00, 0.00000E+00, 3.40000E+01, 0.00000E+00, 0.00000E+00, 4.40000E+01, 0.00000E+00, 0.00000E+00,Cmd=88,HV=197,Cyk=2,MTime=0.8,Gain=1,Ch=1
 242,USER   ,20170714,11:00:43, 2.48756E+00,   0,530, 2.81336E+02,NWG-1-WS , 2.40000E+01, 0.00000E+00, 0.00000E+00, 5.40000E+01, 0.00000E+00, 0.00000E+00, 3.60000E+01, 0.00000E+00, 0.00000E+00, 4.20000E+01, 0.00000E+00, 0.00000E+00,Cmd=88,HV=197,Cyk=2,MTime=0.8,Gain=1,Ch=3
 243,USER   ,20170714,11:00:43, 8.27931E-01,   0,530, 2.91314E+02,NWG-1-WS , 2.40000E+01, 0.00000E+00, 0.00000E+00, 5.40000E+01, 0.00000E+00, 0.00000E+00, 3.80000E+01, 0.00000E+00, 0.00000E+00, 4.00000E+01, 0.00000E+00, 0.00000E+00,Cmd=88,HV=197,Cyk=2,MTime=0.8,Gain=1,Ch=5
 244,USER   ,20170714,11:00:51, 5.89175E+00,   0,495, 2.22114E+02,NWG-1-WS , 2.40000E+01, 0.00000E+00, 0.00000E+00, 4.20000E+01, 0.00000E+00, 0.00000E+00, 3.00000E+01, 0.00000E+00, 0.00000E+00, 3.60000E+01, 0.00000E+00, 0.00000E+00,Cmd=89,HV=219,Cyk=2,MTime=0.8,Gain=1,Ch=1
 245,USER   ,20170714,11:00:51, 1.77998E+00,   0,495, 2.23679E+02,NWG-1-WS , 2.40000E+01, 0.00000E+00, 0.00000E+00, 4.20000E+01, 0.00000E+00, 0.00000E+00, 3.20000E+01, 0.00000E+00, 0.00000E+00, 3.40000E+01, 0.00000E+00, 0.00000E+00,Cmd=89,HV=219,Cyk=2,MTime=0.8,Gain=1,Ch=3
 246,USER   ,20170714,11:01:00, 9.24334E+00,   2, 60, 2.32311E+02,NWG-1-WS , 2.40000E+01, 0.00000E+00, 0.00000E+00, 3.60000E+01, 0.00000E+00, 0.00000E+00, 2.80000E+01, 0.00000E+00, 0.00000E+00, 3.20000E+01, 0.00000E+00, 0.00000E+00,Cmd=90,HV=26,Cyk=2,MTime=0.8,Gain=1,Ch=1
 247,USER   ,20170714,11:01:08, 7.95736E+00,   2,494, 9.99951E+01,NWG-1-WS , 2.40000E+01, 0.00000E+00, 0.00000E+00, 3.00000E+01, 0.00000E+00, 0.00000E+00, 2.60000E+01, 0.00000E+00, 0.00000E+00, 2.80000E+01, 0.00000E+00, 0.00000E+00,Cmd=91,HV=214,Cyk=2,MTime=0.8,Gain=1,Ch=1
 248,USER   ,20170714,11:01:16, 1.33262E+00,   0,362, 2.34447E+02,NWG-1-WS , 2.60000E+01, 0.00000E+00, 0.00000E+00, 1.10000E+02, 0.00000E+00, 0.00000E+00, 5.40000E+01, 0.00000E+00, 0.00000E+00, 8.20000E+01, 0.00000E+00, 0.00000E+00,Cmd=92,HV=304,Cyk=2,MTime=0.8,Gain=1,Ch=1
 249,USER   ,20170714,11:01:16, 1.16030E+00,   0,362, 2.46050E+02,NWG-1-WS , 2.60000E+01, 0.00000E+00, 0.00000E+00, 1.10000E+02, 0.00000E+00, 0.00000E+00, 5.60000E+01, 0.00000E+00, 0.00000E+00, 8.00000E+01, 0.00000E+00, 0.00000E+00,Cmd=92,HV=304,Cyk=2,MTime=0.8,Gain=10,Ch=3
 250,USER   ,20170714,11:01:16, 9.93336E-01,   0,362, 2.59639E+02,NWG-1-WS , 2.60000E+01, 0.00000E+00, 0.00000E+00, 1.10000E+02, 0.00000E+00, 0.00000E+00, 5.80000E+01, 0.00000E+00, 0.00000E+00, 7.80000E+01, 0.00000E+00, 0.00000E+00,Cmd=92,HV=304,Cyk=2,MTime=0.8,Gain=10,Ch=5
 251,USER   ,20170714,11:01:16, 8.16780E-01,   0,362, 2.72636E+02,NWG-1-WS , 2.60000E+01, 0.00000E+00, 0.00000E+00, 1.10000E+02, 0.00000E+00, 0.00000E+00, 6.00000E+01, 0.00000E+00, 0.00000E+00, 7.60000E+01, 0.00000E+00, 0.00000E+00,Cmd=92,HV=304,Cyk=2,MTime=0.8,Gain=10,Ch=7
 252,USER   ,20170714,11:01:25, 1.91871E+00,   1,383, 2.41112E+02,NWG-1-WS , 2.60000E+01, 0.00000E+00, 0.00000E+00, 8.60000E+01, 0.00000E+00, 0.00000E+00, 4.60000E+01, 0.00000E+00, 0.00000E+00, 6.60000E+01, 0.00000E+00, 0.00000E+00,Cmd=93,HV=280,Cyk=2,MTime=0.8,Gain=1,Ch=1
 253,USER   ,20170714,11:01:25, 1.38233E+00,   1,383, 2.26907E+02,NWG-1-WS , 2.60000E+01, 0.00000E+00, 0.00000E+00, 8.60000E+01, 0.00000E+00, 0.00000E+00, 4.80000E+01, 0.00000E+00, 0.00000E+00, 6.40000E+01, 0.00000E+00, 0.00000E+00,Cmd=93,HV=280,Cyk=2,MTime=0.8,Gain=1,Ch=3
 254,USER   ,20170714,11:01:25, 9.35313E-01,   0,383, 2.11563E+02,NWG-1-WS , 2.60000E+01, 0.00000E+00, 0.00000E+00, 8.60000E+01, 0.00000E+00, 0.00000E+00, 5.00000E+01, 0.00000E+00, 0.00000E+00, 6.20000E+01, 0.00000E+00, 0.00000E+00,Cmd=93,HV=280,Cyk=2,MTime=0.8,Gain=10,Ch=5
 255,USER   ,20170714,11:01:25, 5.96071E-01,   0,383, 2.06924E+02,NWG-1-WS , 2.60000E+01, 0.00000E+00, 0.00000E+00, 8.60000E+01, 0.00000E+00, 0.00000E+00, 5.20000E+01, 0.00000E+00, 0.00000E+00, 6.00000E+01, 0.00000E+00, 0.00000E+00,Cmd=93,HV=280,Cyk=2,MTime=0.8,Gain=10,Ch=7
 256,USER   ,20170714,11:01:34, 3.15811E+00,   1,518, 2.77802E+02,NWG-1-WS , 2.60000E+01, 0.00000E+00, 0.00000E+00, 6.80000E+01, 0.00000E+00, 0.00000E+00, 4.00000E+01, 0.00000E+00, 0.00000E+00, 5.40000E+01, 0.00000E+00, 0.00000E+00,Cmd=94,HV=205,Cyk=2,MTime=0.8,Gain=1,Ch=1
 257,USER   ,20170714,11:01:34, 2.16930E+00,   0,518, 2.83506E+02,NWG-1-WS , 2.60000E+01, 0.00000E+00, 0.00000E+00, 6.80000E+01, 0.00000E+00, 0.00000E+00, 4.20000E+01, 0.00000E+00, 0.00000E+00, 5.20000E+01, 0.00000E+00, 0.00000E+00,Cmd=94,HV=205,Cyk=2,MTime=0.8,Gain=1,Ch=3
 258,USER   ,20170714,11:01:34, 1.32716E+00,   1,518, 3.00197E+02,NWG-1-WS , 2.60000E+01, 0.00000E+00, 0.00000E+00, 6.80000E+01, 0.00000E+00, 0.00000E+00, 4.40000E+01, 0.00000E+00, 0.00000E+00, 5.00000E+01, 0.00000E+00, 0.00000E+00,Cmd=94,HV=205,Cyk=2,MTime=0.8,Gain=1,Ch=5
 259,USER   ,20170714,11:01:34, 4.47555E-01,   0,518, 3.09328E+02,NWG-1-WS , 2.60000E+01, 0.00000E+00, 0.00000E+00, 6.80000E+01, 0.00000E+00, 0.00000E+00, 4.60000E+01, 0.00000E+00, 0.00000E+00, 4.80000E+01, 0.00000E+00, 0.00000E+00,Cmd=94,HV=205,Cyk=2,MTime=0.8,Gain=10,Ch=7
 260,USER   ,20170714,11:01:42, 4.20786E+00,   2,564, 2.64388E+02,NWG-1-WS , 2.60000E+01, 0.00000E+00, 0.00000E+00, 5.60000E+01, 0.00000E+00, 0.00000E+00, 3.60000E+01, 0.00000E+00, 0.00000E+00, 4.60000E+01, 0.00000E+00, 0.00000E+00,Cmd=95,HV=190,Cyk=2,MTime=0.8,Gain=1,Ch=1
 261,USER   ,20170714,11:01:42, 2.38488E+00,   0,564, 2.69724E+02,NWG-1-WS , 2.60000E+01, 0.00000E+00, 0.00000E+00, 5.60000E+01, 0.00000E+00, 0.00000E+00, 3.80000E+01, 0.00000E+00, 0.00000E+00, 4.40000E+01, 0.00000E+00, 0.00000E+00,Cmd=95,HV=190,Cyk=2,MTime=0.8,Gain=1,Ch=3
 262,USER   ,20170714,11:01:42, 7.90461E-01,   0,564, 2.78130E+02,NWG-1-WS , 2.60000E+01, 0.00000E+00, 0.00000E+00, 5.60000E+01, 0.00000E+00, 0.00000E+00, 4.00000E+01, 0.00000E+00, 0.00000E+00, 4.20000E+01, 0.00000E+00, 0.00000E+00,Cmd=95,HV=190,Cyk=2,MTime=0.8,Gain=1,Ch=5
 263,USER   ,20170714,11:01:49, 5.31271E+00,   1,604, 2.00284E+02,NWG-1-WS , 2.60000E+01, 0.00000E+00, 0.00000E+00, 4.40000E+01, 0.00000E+00, 0.00000E+00, 3.20000E+01, 0.00000E+00, 0.00000E+00, 3.80000E+01, 0.00000E+00, 0.00000E+00,Cmd=96,HV=170,Cyk=2,MTime=0.8,Gain=1,Ch=1
 264,USER   ,20170714,11:01:49, 1.48197E+00,   0,604, 1.86230E+02,NWG-1-WS , 2.60000E+01, 0.00000E+00, 0.00000E+00, 4.40000E+01, 0.00000E+00, 0.00000E+00, 3.40000E+01, 0.00000E+00, 0.00000E+00, 3.60000E+01, 0.00000E+00, 0.00000E+00,Cmd=96,HV=170,Cyk=2,MTime=0.8,Gain=1,Ch=3
 265,USER   ,20170714,11:01:59, 7.90220E+00,   2, 58, 1.98604E+02,NWG-1-WS , 2.60000E+01, 0.00000E+00, 0.00000E+00, 3.80000E+01, 0.00000E+00, 0.00000E+00, 3.00000E+01, 0.00000E+00, 0.00000E+00, 3.40000E+01, 0.00000E+00, 0.00000E+00,Cmd=97,HV=19,Cyk=2,MTime=0.8,Gain=1,Ch=1
 266,USER   ,20170714,11:02:09, 1.13648E+01,   1, 62, 1.42814E+02,NWG-1-WS , 2.60000E+01, 0.00000E+00, 0.00000E+00, 3.20000E+01, 0.00000E+00, 0.00000E+00, 2.80000E+01, 0.00000E+00, 0.00000E+00, 3.00000E+01, 0.00000E+00, 0.00000E+00,Cmd=98,HV=19,Cyk=2,MTime=0.8,Gain=1,Ch=1
 267,USER   ,20170714,11:02:18, 1.96748E+00,   0,381, 2.47241E+02,NWG-1-WS , 2.80000E+01, 0.00000E+00, 0.00000E+00, 8.80000E+01, 0.00000E+00, 0.00000E+00, 4.80000E+01, 0.00000E+00, 0.00000E+00, 6.80000E+01, 0.00000E+00, 0.00000E+00,Cmd=100,HV=291,Cyk=2,MTime=0.8,Gain=1,Ch=1
 268,USER   ,20170714,11:02:18, 1.39691E+00,   0,381, 2.29300E+02,NWG-1-WS , 2.80000E+01, 0.00000E+00, 0.00000E+00, 8.80000E+01, 0.00000E+00, 0.00000E+00, 5.00000E+01, 0.00000E+00, 0.00000E+00, 6.60000E+01, 0.00000E+00, 0.00000E+00,Cmd=100,HV=291,Cyk=2,MTime=0.8,Gain=1,Ch=3
 269,USER   ,20170714,11:02:18, 9.83044E-01,   0,381, 2.22359E+02,NWG-1-WS , 2.80000E+01, 0.00000E+00, 0.00000E+00, 8.80000E+01, 0.00000E+00, 0.00000E+00, 5.20000E+01, 0.00000E+00, 0.00000E+00, 6.40000E+01, 0.00000E+00, 0.00000E+00,Cmd=100,HV=291,Cyk=2,MTime=0.8,Gain=10,Ch=5
 270,USER   ,20170714,11:02:18, 5.99684E-01,   1,381, 2.08178E+02,NWG-1-WS , 2.80000E+01, 0.00000E+00, 0.00000E+00, 8.80000E+01, 0.00000E+00, 0.00000E+00, 5.40000E+01, 0.00000E+00, 0.00000E+00, 6.20000E+01, 0.00000E+00, 0.00000E+00,Cmd=100,HV=291,Cyk=2,MTime=0.8,Gain=10,Ch=7
 271,USER   ,20170714,11:02:27, 2.88775E+00,   3,303, 2.54020E+02,NWG-1-WS , 2.80000E+01, 0.00000E+00, 0.00000E+00, 7.00000E+01, 0.00000E+00, 0.00000E+00, 4.20000E+01, 0.00000E+00, 0.00000E+00, 5.60000E+01, 0.00000E+00, 0.00000E+00,Cmd=101,HV=400,Cyk=2,MTime=0.8,Gain=1,Ch=1
 272,USER   ,20170714,11:02:27, 1.99962E+00,   3,303, 2.61331E+02,NWG-1-WS , 2.80000E+01, 0.00000E+00, 0.00000E+00, 7.00000E+01, 0.00000E+00, 0.00000E+00, 4.40000E+01, 0.00000E+00, 0.00000E+00, 5.40000E+01, 0.00000E+00, 0.00000E+00,Cmd=101,HV=400,Cyk=2,MTime=0.8,Gain=1,Ch=3
 273,USER   ,20170714,11:02:27, 1.13912E+00,   3,303, 2.57664E+02,NWG-1-WS , 2.80000E+01, 0.00000E+00, 0.00000E+00, 7.00000E+01, 0.00000E+00, 0.00000E+00, 4.60000E+01, 0.00000E+00, 0.00000E+00, 5.20000E+01, 0.00000E+00, 0.00000E+00,Cmd=101,HV=400,Cyk=2,MTime=0.8,Gain=10,Ch=5
 274,USER   ,20170714,11:02:27, 3.67177E-01,   3,303, 2.53774E+02,NWG-1-WS , 2.80000E+01, 0.00000E+00, 0.00000E+00, 7.00000E+01, 0.00000E+00, 0.00000E+00, 4.80000E+01, 0.00000E+00, 0.00000E+00, 5.00000E+01, 0.00000E+00, 0.00000E+00,Cmd=101,HV=400,Cyk=2,MTime=0.8,Gain=10,Ch=7
 275,USER   ,20170714,11:02:35, 4.17506E+00,   0,518, 2.62327E+02,NWG-1-WS , 2.80000E+01, 0.00000E+00, 0.00000E+00, 5.80000E+01, 0.00000E+00, 0.00000E+00, 3.80000E+01, 0.00000E+00, 0.00000E+00, 4.80000E+01, 0.00000E+00, 0.00000E+00,Cmd=102,HV=205,Cyk=2,MTime=0.8,Gain=1,Ch=1
 276,USER   ,20170714,11:02:35, 2.38232E+00,   0,518, 2.69434E+02,NWG-1-WS , 2.80000E+01, 0.00000E+00, 0.00000E+00, 5.80000E+01, 0.00000E+00, 0.00000E+00, 4.00000E+01, 0.00000E+00, 0.00000E+00, 4.60000E+01, 0.00000E+00, 0.00000E+00,Cmd=102,HV=205,Cyk=2,MTime=0.8,Gain=1,Ch=3
 277,USER   ,20170714,11:02:35, 7.31639E-01,   1,518, 2.57433E+02,NWG-1-WS , 2.80000E+01, 0.00000E+00, 0.00000E+00, 5.80000E+01, 0.00000E+00, 0.00000E+00, 4.20000E+01, 0.00000E+00, 0.00000E+00, 4.40000E+01, 0.00000E+00, 0.00000E+00,Cmd=102,HV=205,Cyk=2,MTime=0.8,Gain=10,Ch=5
 278,USER   ,20170714,11:02:42, 5.03313E+00,   1,582, 1.89745E+02,NWG-1-WS , 2.80000E+01, 0.00000E+00, 0.00000E+00, 4.60000E+01, 0.00000E+00, 0.00000E+00, 3.40000E+01, 0.00000E+00, 0.00000E+00, 4.00000E+01, 0.00000E+00, 0.00000E+00,Cmd=103,HV=181,Cyk=2,MTime=0.8,Gain=1,Ch=1
 279,USER   ,20170714,11:02:42, 1.69799E+00,   1,582, 2.13376E+02,NWG-1-WS , 2.80000E+01, 0.00000E+00, 0.00000E+00, 4.60000E+01, 0.00000E+00, 0.00000E+00, 3.60000E+01, 0.00000E+00, 0.00000E+00, 3.80000E+01, 0.00000E+00, 0.00000E+00,Cmd=103,HV=181,Cyk=2,MTime=0.8,Gain=1,Ch=3
 280,USER   ,20170714,11:02:50, 5.74764E+00,   0,552, 1.44454E+02,NWG-1-WS , 2.80000E+01, 0.00000E+00, 0.00000E+00, 4.00000E+01, 0.00000E+00, 0.00000E+00, 3.20000E+01, 0.00000E+00, 0.00000E+00, 3.60000E+01, 0.00000E+00, 0.00000E+00,Cmd=104,HV=194,Cyk=2,MTime=0.8,Gain=1,Ch=1
 281,USER   ,20170714,11:02:59, 1.00669E+01,   1, 67, 1.26505E+02,NWG-1-WS , 2.80000E+01, 0.00000E+00, 0.00000E+00, 3.40000E+01, 0.00000E+00, 0.00000E+00, 3.00000E+01, 0.00000E+00, 0.00000E+00, 3.20000E+01, 0.00000E+00, 0.00000E+00,Cmd=105,HV=22,Cyk=2,MTime=0.8,Gain=1,Ch=1
 282,USER   ,20170714,11:03:08, 2.01697E+00,   1,359, 2.53460E+02,NWG-1-WS , 3.00000E+01, 0.00000E+00, 0.00000E+00, 9.00000E+01, 0.00000E+00, 0.00000E+00, 5.00000E+01, 0.00000E+00, 0.00000E+00, 7.00000E+01, 0.00000E+00, 0.00000E+00,Cmd=107,HV=304,Cyk=2,MTime=0.8,Gain=1,Ch=1
 283,USER   ,20170714,11:03:08, 1.45409E+00,   0,359, 2.38687E+02,NWG-1-WS , 3.00000E+01, 0.00000E+00, 0.00000E+00, 9.00000E+01, 0.00000E+00, 0.00000E+00, 5.20000E+01, 0.00000E+00, 0.00000E+00, 6.80000E+01, 0.00000E+00, 0.00000E+00,Cmd=107,HV=304,Cyk=2,MTime=0.8,Gain=1,Ch=3
 284,USER   ,20170714,11:03:08, 9.92757E-01,   1,359, 2.24556E+02,NWG-1-WS , 3.00000E+01, 0.00000E+00, 0.00000E+00, 9.00000E+01, 0.00000E+00, 0.00000E+00, 5.40000E+01, 0.00000E+00, 0.00000E+00, 6.60000E+01, 0.00000E+00, 0.00000E+00,Cmd=107,HV=304,Cyk=2,MTime=0.8,Gain=10,Ch=5
 285,USER   ,20170714,11:03:08, 6.32350E-01,   1,359, 2.19518E+02,NWG-1-WS , 3.00000E+01, 0.00000E+00, 0.00000E+00, 9.00000E+01, 0.00000E+00, 0.00000E+00, 5.60000E+01, 0.00000E+00, 0.00000E+00, 6.40000E+01, 0.00000E+00, 0.00000E+00,Cmd=107,HV=304,Cyk=2,MTime=0.8,Gain=10,Ch=7
 286,USER   ,20170714,11:03:17, 2.84000E+00,   1,391, 2.49819E+02,NWG-1-WS , 3.00000E+01, 0.00000E+00, 0.00000E+00, 7.20000E+01, 0.00000E+00, 0.00000E+00, 4.40000E+01, 0.00000E+00, 0.00000E+00, 5.80000E+01, 0.00000E+00, 0.00000E+00,Cmd=108,HV=269,Cyk=2,MTime=0.8,Gain=1,Ch=1
 287,USER   ,20170714,11:03:17, 1.88775E+00,   1,391, 2.46711E+02,NWG-1-WS , 3.00000E+01, 0.00000E+00, 0.00000E+00, 7.20000E+01, 0.00000E+00, 0.00000E+00, 4.60000E+01, 0.00000E+00, 0.00000E+00, 5.60000E+01, 0.00000E+00, 0.00000E+00,Cmd=108,HV=269,Cyk=2,MTime=0.8,Gain=1,Ch=3
 288,USER   ,20170714,11:03:17, 1.04483E+00,   0,391, 2.36335E+02,NWG-1-WS , 3.00000E+01, 0.00000E+00, 0.00000E+00, 7.20000E+01, 0.00000E+00, 0.00000E+00, 4.80000E+01, 0.00000E+00, 0.00000E+00, 5.40000E+01, 0.00000E+00, 0.00000E+00,Cmd=108,HV=269,Cyk=2,MTime=0.8,Gain=10,Ch=5
 289,USER   ,20170714,11:03:17, 3.23463E-01,   1,391, 2.23561E+02,NWG-1-WS , 3.00000E+01, 0.00000E+00, 0.00000E+00, 7.20000E+01, 0.00000E+00, 0.00000E+00, 5.00000E+01, 0.00000E+00, 0.00000E+00, 5.20000E+01, 0.00000E+00, 0.00000E+00,Cmd=108,HV=269,Cyk=2,MTime=0.8,Gain=10,Ch=7
 290,USER   ,20170714,11:03:25, 4.17457E+00,   0,501, 2.62296E+02,NWG-1-WS , 3.00000E+01, 0.00000E+00, 0.00000E+00, 6.00000E+01, 0.00000E+00, 0.00000E+00, 4.00000E+01, 0.00000E+00, 0.00000E+00, 5.00000E+01, 0.00000E+00, 0.00000E+00,Cmd=109,HV=210,Cyk=2,MTime=0.8,Gain=1,Ch=1
 291,USER   ,20170714,11:03:25, 2.44573E+00,   1,501, 2.76605E+02,NWG-1-WS , 3.00000E+01, 0.00000E+00, 0.00000E+00, 6.00000E+01, 0.00000E+00, 0.00000E+00, 4.20000E+01, 0.00000E+00, 0.00000E+00, 4.80000E+01, 0.00000E+00, 0.00000E+00,Cmd=109,HV=210,Cyk=2,MTime=0.8,Gain=1,Ch=3
 292,USER   ,20170714,11:03:25, 8.39500E-01,   0,501, 2.95385E+02,NWG-1-WS , 3.00000E+01, 0.00000E+00, 0.00000E+00, 6.00000E+01, 0.00000E+00, 0.00000E+00, 4.40000E+01, 0.00000E+00, 0.00000E+00, 4.60000E+01, 0.00000E+00, 0.00000E+00,Cmd=109,HV=210,Cyk=2,MTime=0.8,Gain=1,Ch=5
 293,USER   ,20170714,11:03:33, 5.32136E+00,   0,526, 2.00610E+02,NWG-1-WS , 3.00000E+01, 0.00000E+00, 0.00000E+00, 4.80000E+01, 0.00000E+00, 0.00000E+00, 3.60000E+01, 0.00000E+00, 0.00000E+00, 4.20000E+01, 0.00000E+00, 0.00000E+00,Cmd=110,HV=205,Cyk=2,MTime=0.8,Gain=1,Ch=1
 294,USER   ,20170714,11:03:33, 1.70570E+00,   0,526, 2.14345E+02,NWG-1-WS , 3.00000E+01, 0.00000E+00, 0.00000E+00, 4.80000E+01, 0.00000E+00, 0.00000E+00, 3.80000E+01, 0.00000E+00, 0.00000E+00, 4.00000E+01, 0.00000E+00, 0.00000E+00,Cmd=110,HV=205,Cyk=2,MTime=0.8,Gain=1,Ch=3
 295,USER   ,20170714,11:03:40, 5.87123E+00,   0,482, 1.47560E+02,NWG-1-WS , 3.00000E+01, 0.00000E+00, 0.00000E+00, 4.20000E+01, 0.00000E+00, 0.00000E+00, 3.40000E+01, 0.00000E+00, 0.00000E+00, 3.80000E+01, 0.00000E+00, 0.00000E+00,Cmd=111,HV=219,Cyk=2,MTime=0.8,Gain=1,Ch=1
 296,USER   ,20170714,11:03:50, 9.13445E+00,   2, 43, 1.14787E+02,NWG-1-WS , 3.00000E+01, 0.00000E+00, 0.00000E+00, 3.60000E+01, 0.00000E+00, 0.00000E+00, 3.20000E+01, 0.00000E+00, 0.00000E+00, 3.40000E+01, 0.00000E+00, 0.00000E+00,Cmd=112,HV=19,Cyk=2,MTime=0.8,Gain=1,Ch=1
 297,USER   ,20170714,11:03:59, 2.09993E+00,   1,308, 2.63886E+02,NWG-1-WS , 3.20000E+01, 0.00000E+00, 0.00000E+00, 9.20000E+01, 0.00000E+00, 0.00000E+00, 5.20000E+01, 0.00000E+00, 0.00000E+00, 7.20000E+01, 0.00000E+00, 0.00000E+00,Cmd=114,HV=357,Cyk=2,MTime=0.8,Gain=1,Ch=1
 298,USER   ,20170714,11:03:59, 1.54799E+00,   2,308, 2.54099E+02,NWG-1-WS , 3.20000E+01, 0.00000E+00, 0.00000E+00, 9.20000E+01, 0.00000E+00, 0.00000E+00, 5.40000E+01, 0.00000E+00, 0.00000E+00, 7.00000E+01, 0.00000E+00, 0.00000E+00,Cmd=114,HV=357,Cyk=2,MTime=0.8,Gain=5,Ch=3
 299,USER   ,20170714,11:03:59, 1.05966E+00,   2,308, 2.39689E+02,NWG-1-WS , 3.20000E+01, 0.00000E+00, 0.00000E+00, 9.20000E+01, 0.00000E+00, 0.00000E+00, 5.60000E+01, 0.00000E+00, 0.00000E+00, 6.80000E+01, 0.00000E+00, 0.00000E+00,Cmd=114,HV=357,Cyk=2,MTime=0.8,Gain=10,Ch=5
 300,USER   ,20170714,11:03:59, 6.69204E-01,   2,308, 2.32311E+02,NWG-1-WS , 3.20000E+01, 0.00000E+00, 0.00000E+00, 9.20000E+01, 0.00000E+00, 0.00000E+00, 5.80000E+01, 0.00000E+00, 0.00000E+00, 6.60000E+01, 0.00000E+00, 0.00000E+00,Cmd=114,HV=357,Cyk=2,MTime=0.8,Gain=10,Ch=7
 301,USER   ,20170714,11:04:07, 2.63031E+00,   2,335, 2.31374E+02,NWG-1-WS , 3.20000E+01, 0.00000E+00, 0.00000E+00, 7.40000E+01, 0.00000E+00, 0.00000E+00, 4.60000E+01, 0.00000E+00, 0.00000E+00, 6.00000E+01, 0.00000E+00, 0.00000E+00,Cmd=115,HV=336,Cyk=2,MTime=0.8,Gain=1,Ch=1
 302,USER   ,20170714,11:04:07, 1.68925E+00,   2,335, 2.20769E+02,NWG-1-WS , 3.20000E+01, 0.00000E+00, 0.00000E+00, 7.40000E+01, 0.00000E+00, 0.00000E+00, 4.80000E+01, 0.00000E+00, 0.00000E+00, 5.80000E+01, 0.00000E+00, 0.00000E+00,Cmd=115,HV=336,Cyk=2,MTime=0.8,Gain=1,Ch=3
 303,USER   ,20170714,11:04:07, 9.59983E-01,   2,335, 2.17143E+02,NWG-1-WS , 3.20000E+01, 0.00000E+00, 0.00000E+00, 7.40000E+01, 0.00000E+00, 0.00000E+00, 5.00000E+01, 0.00000E+00, 0.00000E+00, 5.60000E+01, 0.00000E+00, 0.00000E+00,Cmd=115,HV=336,Cyk=2,MTime=0.8,Gain=10,Ch=5
 304,USER   ,20170714,11:04:07, 3.21085E-01,   2,335, 2.21918E+02,NWG-1-WS , 3.20000E+01, 0.00000E+00, 0.00000E+00, 7.40000E+01, 0.00000E+00, 0.00000E+00, 5.20000E+01, 0.00000E+00, 0.00000E+00, 5.40000E+01, 0.00000E+00, 0.00000E+00,Cmd=115,HV=336,Cyk=2,MTime=0.8,Gain=10,Ch=7
 305,USER   ,20170714,11:04:16, 3.95611E+00,   0,495, 2.48570E+02,NWG-1-WS , 3.20000E+01, 0.00000E+00, 0.00000E+00, 6.20000E+01, 0.00000E+00, 0.00000E+00, 4.20000E+01, 0.00000E+00, 0.00000E+00, 5.20000E+01, 0.00000E+00, 0.00000E+00,Cmd=116,HV=219,Cyk=2,MTime=0.8,Gain=1,Ch=1
 306,USER   ,20170714,11:04:16, 2.37916E+00,   0,495, 2.69076E+02,NWG-1-WS , 3.20000E+01, 0.00000E+00, 0.00000E+00, 6.20000E+01, 0.00000E+00, 0.00000E+00, 4.40000E+01, 0.00000E+00, 0.00000E+00, 5.00000E+01, 0.00000E+00, 0.00000E+00,Cmd=116,HV=219,Cyk=2,MTime=0.8,Gain=1,Ch=3
 307,USER   ,20170714,11:04:16, 7.97442E-01,   1,495, 2.80587E+02,NWG-1-WS , 3.20000E+01, 0.00000E+00, 0.00000E+00, 6.20000E+01, 0.00000E+00, 0.00000E+00, 4.60000E+01, 0.00000E+00, 0.00000E+00, 4.80000E+01, 0.00000E+00, 0.00000E+00,Cmd=116,HV=219,Cyk=2,MTime=0.8,Gain=10,Ch=5
 308,USER   ,20170714,11:04:23, 5.06783E+00,   4,563, 1.91053E+02,NWG-1-WS , 3.20000E+01, 0.00000E+00, 0.00000E+00, 5.00000E+01, 0.00000E+00, 0.00000E+00, 3.80000E+01, 0.00000E+00, 0.00000E+00, 4.40000E+01, 0.00000E+00, 0.00000E+00,Cmd=117,HV=190,Cyk=2,MTime=0.8,Gain=1,Ch=1
 309,USER   ,20170714,11:04:23, 1.61560E+00,   4,563, 2.03022E+02,NWG-1-WS , 3.20000E+01, 0.00000E+00, 0.00000E+00, 5.00000E+01, 0.00000E+00, 0.00000E+00, 4.00000E+01, 0.00000E+00, 0.00000E+00, 4.20000E+01, 0.00000E+00, 0.00000E+00,Cmd=117,HV=190,Cyk=2,MTime=0.8,Gain=1,Ch=3
 310,USER   ,20170714,11:04:33, 6.52430E+00,   1, 67, 1.63974E+02,NWG-1-WS , 3.20000E+01, 0.00000E+00, 0.00000E+00, 4.40000E+01, 0.00000E+00, 0.00000E+00, 3.60000E+01, 0.00000E+00, 0.00000E+00, 4.00000E+01, 0.00000E+00, 0.00000E+00,Cmd=118,HV=16,Cyk=2,MTime=0.8,Gain=1,Ch=1
 311,USER   ,20170714,11:04:43, 7.65991E+00,   1, 68, 9.62573E+01,NWG-1-WS , 3.20000E+01, 0.00000E+00, 0.00000E+00, 3.80000E+01, 0.00000E+00, 0.00000E+00, 3.40000E+01, 0.00000E+00, 0.00000E+00, 3.60000E+01, 0.00000E+00, 0.00000E+00,Cmd=119,HV=19,Cyk=2,MTime=0.8,Gain=1,Ch=1
 312,USER   ,20170714,11:04:52, 2.28499E+00,   2,231, 2.87140E+02,NWG-1-WS , 3.40000E+01, 0.00000E+00, 0.00000E+00, 9.40000E+01, 0.00000E+00, 0.00000E+00, 5.40000E+01, 0.00000E+00, 0.00000E+00, 7.40000E+01, 0.00000E+00, 0.00000E+00,Cmd=121,HV=400,Cyk=2,MTime=0.8,Gain=1,Ch=1
 313,USER   ,20170714,11:04:52, 1.63395E+00,   0,231, 2.68210E+02,NWG-1-WS , 3.40000E+01, 0.00000E+00, 0.00000E+00, 9.40000E+01, 0.00000E+00, 0.00000E+00, 5.60000E+01, 0.00000E+00, 0.00000E+00, 7.20000E+01, 0.00000E+00, 0.00000E+00,Cmd=121,HV=400,Cyk=2,MTime=0.8,Gain=10,Ch=3
 314,USER   ,20170714,11:04:52, 1.18508E+00,   0,231, 2.68059E+02,NWG-1-WS , 3.40000E+01, 0.00000E+00, 0.00000E+00, 9.40000E+01, 0.00000E+00, 0.00000E+00, 5.80000E+01, 0.00000E+00, 0.00000E+00, 7.00000E+01, 0.00000E+00, 0.00000E+00,Cmd=121,HV=400,Cyk=2,MTime=0.8,Gain=10,Ch=5
 315,USER   ,20170714,11:04:52, 7.45733E-01,   0,231, 2.58878E+02,NWG-1-WS , 3.40000E+01, 0.00000E+00, 0.00000E+00, 9.40000E+01, 0.00000E+00, 0.00000E+00, 6.00000E+01, 0.00000E+00, 0.00000E+00, 6.80000E+01, 0.00000E+00, 0.00000E+00,Cmd=121,HV=400,Cyk=2,MTime=0.8,Gain=10,Ch=7
 316,USER   ,20170714,11:05:00, 2.36500E+00,   1,252, 2.08036E+02,NWG-1-WS , 3.40000E+01, 0.00000E+00, 0.00000E+00, 7.60000E+01, 0.00000E+00, 0.00000E+00, 4.80000E+01, 0.00000E+00, 0.00000E+00, 6.20000E+01, 0.00000E+00, 0.00000E+00,Cmd=122,HV=400,Cyk=2,MTime=0.8,Gain=1,Ch=1
 317,USER   ,20170714,11:05:00, 1.54439E+00,   2,252, 2.01837E+02,NWG-1-WS , 3.40000E+01, 0.00000E+00, 0.00000E+00, 7.60000E+01, 0.00000E+00, 0.00000E+00, 5.00000E+01, 0.00000E+00, 0.00000E+00, 6.00000E+01, 0.00000E+00, 0.00000E+00,Cmd=122,HV=400,Cyk=2,MTime=0.8,Gain=10,Ch=3
 318,USER   ,20170714,11:05:00, 8.87357E-01,   1,252, 2.00715E+02,NWG-1-WS , 3.40000E+01, 0.00000E+00, 0.00000E+00, 7.60000E+01, 0.00000E+00, 0.00000E+00, 5.20000E+01, 0.00000E+00, 0.00000E+00, 5.80000E+01, 0.00000E+00, 0.00000E+00,Cmd=122,HV=400,Cyk=2,MTime=0.8,Gain=10,Ch=5
 319,USER   ,20170714,11:05:00, 2.94944E-01,   1,252, 2.03851E+02,NWG-1-WS , 3.40000E+01, 0.00000E+00, 0.00000E+00, 7.60000E+01, 0.00000E+00, 0.00000E+00, 5.40000E+01, 0.00000E+00, 0.00000E+00, 5.60000E+01, 0.00000E+00, 0.00000E+00,Cmd=122,HV=400,Cyk=2,MTime=0.8,Gain=10,Ch=7
 320,USER   ,20170714,11:05:09, 3.61680E+00,   4,495, 2.27250E+02,NWG-1-WS , 3.40000E+01, 0.00000E+00, 0.00000E+00, 6.40000E+01, 0.00000E+00, 0.00000E+00, 4.40000E+01, 0.00000E+00, 0.00000E+00, 5.40000E+01, 0.00000E+00, 0.00000E+00,Cmd=123,HV=214,Cyk=2,MTime=0.8,Gain=1,Ch=1
 321,USER   ,20170714,11:05:09, 2.01963E+00,   0,495, 2.28415E+02,NWG-1-WS , 3.40000E+01, 0.00000E+00, 0.00000E+00, 6.40000E+01, 0.00000E+00, 0.00000E+00, 4.60000E+01, 0.00000E+00, 0.00000E+00, 5.20000E+01, 0.00000E+00, 0.00000E+00,Cmd=123,HV=214,Cyk=2,MTime=0.8,Gain=1,Ch=3
 322,USER   ,20170714,11:05:09, 6.43676E-01,   1,495, 2.26483E+02,NWG-1-WS , 3.40000E+01, 0.00000E+00, 0.00000E+00, 6.40000E+01, 0.00000E+00, 0.00000E+00, 4.80000E+01, 0.00000E+00, 0.00000E+00, 5.00000E+01, 0.00000E+00, 0.00000E+00,Cmd=123,HV=214,Cyk=2,MTime=0.8,Gain=10,Ch=5
 323,USER   ,20170714,11:05:16, 4.76805E+00,   2,612, 1.79751E+02,NWG-1-WS , 3.40000E+01, 0.00000E+00, 0.00000E+00, 5.20000E+01, 0.00000E+00, 0.00000E+00, 4.00000E+01, 0.00000E+00, 0.00000E+00, 4.60000E+01, 0.00000E+00, 0.00000E+00,Cmd=124,HV=173,Cyk=2,MTime=0.8,Gain=1,Ch=1
 324,USER   ,20170714,11:05:16, 1.40347E+00,   2,612, 1.76366E+02,NWG-1-WS , 3.40000E+01, 0.00000E+00, 0.00000E+00, 5.20000E+01, 0.00000E+00, 0.00000E+00, 4.20000E+01, 0.00000E+00, 0.00000E+00, 4.40000E+01, 0.00000E+00, 0.00000E+00,Cmd=124,HV=173,Cyk=2,MTime=0.8,Gain=1,Ch=3
 325,USER   ,20170714,11:05:24, 5.88072E+00,   0,609, 1.47799E+02,NWG-1-WS , 3.40000E+01, 0.00000E+00, 0.00000E+00, 4.60000E+01, 0.00000E+00, 0.00000E+00, 3.80000E+01, 0.00000E+00, 0.00000E+00, 4.20000E+01, 0.00000E+00, 0.00000E+00,Cmd=125,HV=173,Cyk=2,MTime=0.8,Gain=1,Ch=1
 326,USER   ,20170714,11:05:33, 8.91973E+00,   2, 59, 1.12089E+02,NWG-1-WS , 3.40000E+01, 0.00000E+00, 0.00000E+00, 4.00000E+01, 0.00000E+00, 0.00000E+00, 3.60000E+01, 0.00000E+00, 0.00000E+00, 3.80000E+01, 0.00000E+00, 0.00000E+00,Cmd=126,HV=19,Cyk=2,MTime=0.8,Gain=1,Ch=1
 327,USER   ,20170714,11:05:42, 2.43567E+00,   2,300, 3.06076E+02,NWG-1-WS , 3.60000E+01, 0.00000E+00, 0.00000E+00, 9.60000E+01, 0.00000E+00, 0.00000E+00, 5.60000E+01, 0.00000E+00, 0.00000E+00, 7.60000E+01, 0.00000E+00, 0.00000E+00,Cmd=128,HV=381,Cyk=2,MTime=0.8,Gain=1,Ch=1
 328,USER   ,20170714,11:05:42, 1.92391E+00,   0,300, 3.15807E+02,NWG-1-WS , 3.60000E+01, 0.00000E+00, 0.00000E+00, 9.60000E+01, 0.00000E+00, 0.00000E+00, 5.80000E+01, 0.00000E+00, 0.00000E+00, 7.40000E+01, 0.00000E+00, 0.00000E+00,Cmd=128,HV=381,Cyk=2,MTime=0.8,Gain=1,Ch=3
 329,USER   ,20170714,11:05:42, 1.33168E+00,   1,300, 3.01218E+02,NWG-1-WS , 3.60000E+01, 0.00000E+00, 0.00000E+00, 9.60000E+01, 0.00000E+00, 0.00000E+00, 6.00000E+01, 0.00000E+00, 0.00000E+00, 7.20000E+01, 0.00000E+00, 0.00000E+00,Cmd=128,HV=381,Cyk=2,MTime=0.8,Gain=10,Ch=5
 330,USER   ,20170714,11:05:42, 8.82451E-01,   1,300, 3.06339E+02,NWG-1-WS , 3.60000E+01, 0.00000E+00, 0.00000E+00, 9.60000E+01, 0.00000E+00, 0.00000E+00, 6.20000E+01, 0.00000E+00, 0.00000E+00, 7.00000E+01, 0.00000E+00, 0.00000E+00,Cmd=128,HV=381,Cyk=2,MTime=0.8,Gain=10,Ch=7
 331,USER   ,20170714,11:05:51, 2.23908E+00,   0,331, 1.96960E+02,NWG-1-WS , 3.60000E+01, 0.00000E+00, 0.00000E+00, 7.80000E+01, 0.00000E+00, 0.00000E+00, 5.00000E+01, 0.00000E+00, 0.00000E+00, 6.40000E+01, 0.00000E+00, 0.00000E+00,Cmd=129,HV=336,Cyk=2,MTime=0.8,Gain=1,Ch=1
 332,USER   ,20170714,11:05:51, 1.47031E+00,   1,331, 1.92156E+02,NWG-1-WS , 3.60000E+01, 0.00000E+00, 0.00000E+00, 7.80000E+01, 0.00000E+00, 0.00000E+00, 5.20000E+01, 0.00000E+00, 0.00000E+00, 6.20000E+01, 0.00000E+00, 0.00000E+00,Cmd=129,HV=336,Cyk=2,MTime=0.8,Gain=1,Ch=3
 333,USER   ,20170714,11:05:51, 8.31999E-01,   0,331, 1.88194E+02,NWG-1-WS , 3.60000E+01, 0.00000E+00, 0.00000E+00, 7.80000E+01, 0.00000E+00, 0.00000E+00, 5.40000E+01, 0.00000E+00, 0.00000E+00, 6.00000E+01, 0.00000E+00, 0.00000E+00,Cmd=129,HV=336,Cyk=2,MTime=0.8,Gain=10,Ch=5
 334,USER   ,20170714,11:05:51, 2.55463E-01,   0,331, 1.76563E+02,NWG-1-WS , 3.60000E+01, 0.00000E+00, 0.00000E+00, 7.80000E+01, 0.00000E+00, 0.00000E+00, 5.60000E+01, 0.00000E+00, 0.00000E+00, 5.80000E+01, 0.00000E+00, 0.00000E+00,Cmd=129,HV=336,Cyk=2,MTime=0.8,Gain=10,Ch=7
 335,USER   ,20170714,11:05:59, 3.17057E+00,   1,339, 1.99213E+02,NWG-1-WS , 3.60000E+01, 0.00000E+00, 0.00000E+00, 6.60000E+01, 0.00000E+00, 0.00000E+00, 4.60000E+01, 0.00000E+00, 0.00000E+00, 5.60000E+01, 0.00000E+00, 0.00000E+00,Cmd=130,HV=318,Cyk=2,MTime=0.8,Gain=1,Ch=1
 336,USER   ,20170714,11:05:59, 1.73135E+00,   0,339, 1.95811E+02,NWG-1-WS , 3.60000E+01, 0.00000E+00, 0.00000E+00, 6.60000E+01, 0.00000E+00, 0.00000E+00, 4.80000E+01, 0.00000E+00, 0.00000E+00, 5.40000E+01, 0.00000E+00, 0.00000E+00,Cmd=130,HV=318,Cyk=2,MTime=0.8,Gain=1,Ch=3
 337,USER   ,20170714,11:05:59, 5.31876E-01,   1,339, 1.87145E+02,NWG-1-WS , 3.60000E+01, 0.00000E+00, 0.00000E+00, 6.60000E+01, 0.00000E+00, 0.00000E+00, 5.00000E+01, 0.00000E+00, 0.00000E+00, 5.20000E+01, 0.00000E+00, 0.00000E+00,Cmd=130,HV=318,Cyk=2,MTime=0.8,Gain=10,Ch=5
 338,USER   ,20170714,11:06:07, 4.38711E+00,   0,533, 1.65390E+02,NWG-1-WS , 3.60000E+01, 0.00000E+00, 0.00000E+00, 5.40000E+01, 0.00000E+00, 0.00000E+00, 4.20000E+01, 0.00000E+00, 0.00000E+00, 4.80000E+01, 0.00000E+00, 0.00000E+00,Cmd=131,HV=197,Cyk=2,MTime=0.8,Gain=1,Ch=1
 339,USER   ,20170714,11:06:07, 1.46304E+00,   1,533, 1.83851E+02,NWG-1-WS , 3.60000E+01, 0.00000E+00, 0.00000E+00, 5.40000E+01, 0.00000E+00, 0.00000E+00, 4.40000E+01, 0.00000E+00, 0.00000E+00, 4.60000E+01, 0.00000E+00, 0.00000E+00,Cmd=131,HV=197,Cyk=2,MTime=0.8,Gain=1,Ch=3
 340,USER   ,20170714,11:06:14, 4.81385E+00,   0,529, 1.20985E+02,NWG-1-WS , 3.60000E+01, 0.00000E+00, 0.00000E+00, 4.80000E+01, 0.00000E+00, 0.00000E+00, 4.00000E+01, 0.00000E+00, 0.00000E+00, 4.40000E+01, 0.00000E+00, 0.00000E+00,Cmd=132,HV=197,Cyk=2,MTime=0.8,Gain=1,Ch=1
 341,USER   ,20170714,11:06:21, 7.19375E+00,   0,492, 9.03993E+01,NWG-1-WS , 3.60000E+01, 0.00000E+00, 0.00000E+00, 4.20000E+01, 0.00000E+00, 0.00000E+00, 3.80000E+01, 0.00000E+00, 0.00000E+00, 4.00000E+01, 0.00000E+00, 0.00000E+00,Cmd=133,HV=214,Cyk=2,MTime=0.8,Gain=1,Ch=1
 342,USER   ,20170714,11:06:30, 2.57362E+00,   1,341, 3.23411E+02,NWG-1-WS , 3.80000E+01, 0.00000E+00, 0.00000E+00, 9.80000E+01, 0.00000E+00, 0.00000E+00, 5.80000E+01, 0.00000E+00, 0.00000E+00, 7.80000E+01, 0.00000E+00, 0.00000E+00,Cmd=135,HV=318,Cyk=2,MTime=0.8,Gain=2,Ch=1
 343,USER   ,20170714,11:06:30, 2.07556E+00,   0,341, 3.40700E+02,NWG-1-WS , 3.80000E+01, 0.00000E+00, 0.00000E+00, 9.80000E+01, 0.00000E+00, 0.00000E+00, 6.00000E+01, 0.00000E+00, 0.00000E+00, 7.60000E+01, 0.00000E+00, 0.00000E+00,Cmd=135,HV=318,Cyk=2,MTime=0.8,Gain=1,Ch=3
 344,USER   ,20170714,11:06:30, 1.58618E+00,   1,341, 3.58785E+02,NWG-1-WS , 3.80000E+01, 0.00000E+00, 0.00000E+00, 9.80000E+01, 0.00000E+00, 0.00000E+00, 6.20000E+01, 0.00000E+00, 0.00000E+00, 7.40000E+01, 0.00000E+00, 0.00000E+00,Cmd=135,HV=318,Cyk=2,MTime=0.8,Gain=1,Ch=5
 345,USER   ,20170714,11:06:30, 9.98468E-01,   0,341, 3.46614E+02,NWG-1-WS , 3.80000E+01, 0.00000E+00, 0.00000E+00, 9.80000E+01, 0.00000E+00, 0.00000E+00, 6.40000E+01, 0.00000E+00, 0.00000E+00, 7.20000E+01, 0.00000E+00, 0.00000E+00,Cmd=135,HV=318,Cyk=2,MTime=0.8,Gain=10,Ch=7
 346,USER   ,20170714,11:06:39, 2.25759E+00,   2,273, 1.98588E+02,NWG-1-WS , 3.80000E+01, 0.00000E+00, 0.00000E+00, 8.00000E+01, 0.00000E+00, 0.00000E+00, 5.20000E+01, 0.00000E+00, 0.00000E+00, 6.60000E+01, 0.00000E+00, 0.00000E+00,Cmd=136,HV=400,Cyk=2,MTime=0.8,Gain=1,Ch=1
 347,USER   ,20170714,11:06:39, 1.50525E+00,   4,273, 1.96722E+02,NWG-1-WS , 3.80000E+01, 0.00000E+00, 0.00000E+00, 8.00000E+01, 0.00000E+00, 0.00000E+00, 5.40000E+01, 0.00000E+00, 0.00000E+00, 6.40000E+01, 0.00000E+00, 0.00000E+00,Cmd=136,HV=400,Cyk=2,MTime=0.8,Gain=10,Ch=3
 348,USER   ,20170714,11:06:39, 8.30466E-01,   2,273, 1.87847E+02,NWG-1-WS , 3.80000E+01, 0.00000E+00, 0.00000E+00, 8.00000E+01, 0.00000E+00, 0.00000E+00, 5.60000E+01, 0.00000E+00, 0.00000E+00, 6.20000E+01, 0.00000E+00, 0.00000E+00,Cmd=136,HV=400,Cyk=2,MTime=0.8,Gain=10,Ch=5
 349,USER   ,20170714,11:06:39, 2.78137E-01,   5,273, 1.92234E+02,NWG-1-WS , 3.80000E+01, 0.00000E+00, 0.00000E+00, 8.00000E+01, 0.00000E+00, 0.00000E+00, 5.80000E+01, 0.00000E+00, 0.00000E+00, 6.00000E+01, 0.00000E+00, 0.00000E+00,Cmd=136,HV=400,Cyk=2,MTime=0.8,Gain=10,Ch=7
 350,USER   ,20170714,11:06:47, 2.79600E+00,   1,543, 1.75678E+02,NWG-1-WS , 3.80000E+01, 0.00000E+00, 0.00000E+00, 6.80000E+01, 0.00000E+00, 0.00000E+00, 4.80000E+01, 0.00000E+00, 0.00000E+00, 5.80000E+01, 0.00000E+00, 0.00000E+00,Cmd=137,HV=197,Cyk=2,MTime=0.8,Gain=1,Ch=1
 351,USER   ,20170714,11:06:47, 1.55822E+00,   0,543, 1.76230E+02,NWG-1-WS , 3.80000E+01, 0.00000E+00, 0.00000E+00, 6.80000E+01, 0.00000E+00, 0.00000E+00, 5.00000E+01, 0.00000E+00, 0.00000E+00, 5.60000E+01, 0.00000E+00, 0.00000E+00,Cmd=137,HV=197,Cyk=2,MTime=0.8,Gain=1,Ch=3
 352,USER   ,20170714,11:06:47, 5.16976E-01,   0,543, 1.81902E+02,NWG-1-WS , 3.80000E+01, 0.00000E+00, 0.00000E+00, 6.80000E+01, 0.00000E+00, 0.00000E+00, 5.20000E+01, 0.00000E+00, 0.00000E+00, 5.40000E+01, 0.00000E+00, 0.00000E+00,Cmd=137,HV=197,Cyk=2,MTime=0.8,Gain=10,Ch=5
 353,USER   ,20170714,11:06:55, 4.23141E+00,   0,584, 1.59520E+02,NWG-1-WS , 3.80000E+01, 0.00000E+00, 0.00000E+00, 5.60000E+01, 0.00000E+00, 0.00000E+00, 4.40000E+01, 0.00000E+00, 0.00000E+00, 5.00000E+01, 0.00000E+00, 0.00000E+00,Cmd=138,HV=178,Cyk=2,MTime=0.8,Gain=1,Ch=1
 354,USER   ,20170714,11:06:55, 1.39061E+00,   1,584, 1.74750E+02,NWG-1-WS , 3.80000E+01, 0.00000E+00, 0.00000E+00, 5.60000E+01, 0.00000E+00, 0.00000E+00, 4.60000E+01, 0.00000E+00, 0.00000E+00, 4.80000E+01, 0.00000E+00, 0.00000E+00,Cmd=138,HV=178,Cyk=2,MTime=0.8,Gain=1,Ch=3
 355,USER   ,20170714,11:07:02, 4.58681E+00,   2,550, 1.15279E+02,NWG-1-WS , 3.80000E+01, 0.00000E+00, 0.00000E+00, 5.00000E+01, 0.00000E+00, 0.00000E+00, 4.20000E+01, 0.00000E+00, 0.00000E+00, 4.60000E+01, 0.00000E+00, 0.00000E+00,Cmd=139,HV=190,Cyk=2,MTime=0.8,Gain=1,Ch=1
 356,USER   ,20170714,11:07:12, 6.98518E+00,   1, 66, 8.77784E+01,NWG-1-WS , 3.80000E+01, 0.00000E+00, 0.00000E+00, 4.40000E+01, 0.00000E+00, 0.00000E+00, 4.00000E+01, 0.00000E+00, 0.00000E+00, 4.20000E+01, 0.00000E+00, 0.00000E+00,Cmd=140,HV=16,Cyk=2,MTime=0.8,Gain=1,Ch=1
 357,USER   ,20170714,11:07:21, 2.63367E+00,   2,349, 3.30957E+02,NWG-1-WS , 4.00000E+01, 0.00000E+00, 0.00000E+00, 1.00000E+02, 0.00000E+00, 0.00000E+00, 6.00000E+01, 0.00000E+00, 0.00000E+00, 8.00000E+01, 0.00000E+00, 0.00000E+00,Cmd=142,HV=318,Cyk=2,MTime=0.8,Gain=1,Ch=1
 358,USER   ,20170714,11:07:21, 2.18241E+00,   1,349, 3.58239E+02,NWG-1-WS , 4.00000E+01, 0.00000E+00, 0.00000E+00, 1.00000E+02, 0.00000E+00, 0.00000E+00, 6.20000E+01, 0.00000E+00, 0.00000E+00, 7.80000E+01, 0.00000E+00, 0.00000E+00,Cmd=142,HV=318,Cyk=2,MTime=0.8,Gain=1,Ch=3
 359,USER   ,20170714,11:07:21, 1.70148E+00,   0,349, 3.84865E+02,NWG-1-WS , 4.00000E+01, 0.00000E+00, 0.00000E+00, 1.00000E+02, 0.00000E+00, 0.00000E+00, 6.40000E+01, 0.00000E+00, 0.00000E+00, 7.60000E+01, 0.00000E+00, 0.00000E+00,Cmd=142,HV=318,Cyk=2,MTime=0.8,Gain=1,Ch=5
 360,USER   ,20170714,11:07:21, 1.20577E+00,   1,349, 4.18577E+02,NWG-1-WS , 4.00000E+01, 0.00000E+00, 0.00000E+00, 1.00000E+02, 0.00000E+00, 0.00000E+00, 6.60000E+01, 0.00000E+00, 0.00000E+00, 7.40000E+01, 0.00000E+00, 0.00000E+00,Cmd=142,HV=318,Cyk=2,MTime=0.8,Gain=10,Ch=7
 361,USER   ,20170714,11:07:29, 2.51075E+00,   1,384, 2.20857E+02,NWG-1-WS , 4.00000E+01, 0.00000E+00, 0.00000E+00, 8.20000E+01, 0.00000E+00, 0.00000E+00, 5.40000E+01, 0.00000E+00, 0.00000E+00, 6.80000E+01, 0.00000E+00, 0.00000E+00,Cmd=143,HV=280,Cyk=2,MTime=0.8,Gain=1,Ch=1
 362,USER   ,20170714,11:07:29, 1.61994E+00,   0,384, 2.11711E+02,NWG-1-WS , 4.00000E+01, 0.00000E+00, 0.00000E+00, 8.20000E+01, 0.00000E+00, 0.00000E+00, 5.60000E+01, 0.00000E+00, 0.00000E+00, 6.60000E+01, 0.00000E+00, 0.00000E+00,Cmd=143,HV=280,Cyk=2,MTime=0.8,Gain=1,Ch=3
 363,USER   ,20170714,11:07:29, 9.56934E-01,   0,384, 2.16453E+02,NWG-1-WS , 4.00000E+01, 0.00000E+00, 0.00000E+00, 8.20000E+01, 0.00000E+00, 0.00000E+00, 5.80000E+01, 0.00000E+00, 0.00000E+00, 6.40000E+01, 0.00000E+00, 0.00000E+00,Cmd=143,HV=280,Cyk=2,MTime=0.8,Gain=10,Ch=5
 364,USER   ,20170714,11:07:29, 2.99267E-01,   1,384, 2.06839E+02,NWG-1-WS , 4.00000E+01, 0.00000E+00, 0.00000E+00, 8.20000E+01, 0.00000E+00, 0.00000E+00, 6.00000E+01, 0.00000E+00, 0.00000E+00, 6.20000E+01, 0.00000E+00, 0.00000E+00,Cmd=143,HV=280,Cyk=2,MTime=0.8,Gain=10,Ch=7
 365,USER   ,20170714,11:07:38, 2.56526E+00,   3,302, 1.61180E+02,NWG-1-WS , 4.00000E+01, 0.00000E+00, 0.00000E+00, 7.00000E+01, 0.00000E+00, 0.00000E+00, 5.00000E+01, 0.00000E+00, 0.00000E+00, 6.00000E+01, 0.00000E+00, 0.00000E+00,Cmd=144,HV=400,Cyk=2,MTime=0.8,Gain=1,Ch=1
 366,USER   ,20170714,11:07:38, 4.70140E-01,   4,302, 1.65423E+02,NWG-1-WS , 4.00000E+01, 0.00000E+00, 0.00000E+00, 7.00000E+01, 0.00000E+00, 0.00000E+00, 5.40000E+01, 0.00000E+00, 0.00000E+00, 5.60000E+01, 0.00000E+00, 0.00000E+00,Cmd=144,HV=400,Cyk=2,MTime=0.8,Gain=10,Ch=5
 367,USER   ,20170714,11:07:45, 1.42653E+00,   3,273, 1.61337E+02,NWG-1-WS , 4.00000E+01, 0.00000E+00, 0.00000E+00, 7.00000E+01, 0.00000E+00, 0.00000E+00, 5.20000E+01, 0.00000E+00, 0.00000E+00, 5.80000E+01, 0.00000E+00, 0.00000E+00,Cmd=144,HV=317,Cyk=2,MTime=0.8,Gain=10,Ch=3
 368,USER   ,20170714,11:07:53, 3.82251E+00,   1,532, 1.44105E+02,NWG-1-WS , 4.00000E+01, 0.00000E+00, 0.00000E+00, 5.80000E+01, 0.00000E+00, 0.00000E+00, 4.60000E+01, 0.00000E+00, 0.00000E+00, 5.20000E+01, 0.00000E+00, 0.00000E+00,Cmd=145,HV=202,Cyk=2,MTime=0.8,Gain=1,Ch=1
 369,USER   ,20170714,11:07:53, 1.18987E+00,   0,532, 1.49524E+02,NWG-1-WS , 4.00000E+01, 0.00000E+00, 0.00000E+00, 5.80000E+01, 0.00000E+00, 0.00000E+00, 4.80000E+01, 0.00000E+00, 0.00000E+00, 5.00000E+01, 0.00000E+00, 0.00000E+00,Cmd=145,HV=202,Cyk=2,MTime=0.8,Gain=1,Ch=3
 370,USER   ,20170714,11:08:00, 4.76593E+00,   3,600, 1.19781E+02,NWG-1-WS , 4.00000E+01, 0.00000E+00, 0.00000E+00, 5.20000E+01, 0.00000E+00, 0.00000E+00, 4.40000E+01, 0.00000E+00, 0.00000E+00, 4.80000E+01, 0.00000E+00, 0.00000E+00,Cmd=146,HV=174,Cyk=2,MTime=0.8,Gain=1,Ch=1
 371,USER   ,20170714,11:08:07, 5.36701E+00,   1,601, 6.74438E+01,NWG-1-WS , 4.00000E+01, 0.00000E+00, 0.00000E+00, 4.60000E+01, 0.00000E+00, 0.00000E+00, 4.20000E+01, 0.00000E+00, 0.00000E+00, 4.40000E+01, 0.00000E+00, 0.00000E+00,Cmd=147,HV=174,Cyk=2,MTime=0.8,Gain=1,Ch=1
 372,USER   ,20170714,11:08:16, 2.53384E+00,   1,483, 3.18412E+02,NWG-1-WS , 4.20000E+01, 0.00000E+00, 0.00000E+00, 1.02000E+02, 0.00000E+00, 0.00000E+00, 6.20000E+01, 0.00000E+00, 0.00000E+00, 8.20000E+01, 0.00000E+00, 0.00000E+00,Cmd=149,HV=226,Cyk=2,MTime=0.8,Gain=1,Ch=1
 373,USER   ,20170714,11:08:16, 2.14016E+00,   0,483, 3.51304E+02,NWG-1-WS , 4.20000E+01, 0.00000E+00, 0.00000E+00, 1.02000E+02, 0.00000E+00, 0.00000E+00, 6.40000E+01, 0.00000E+00, 0.00000E+00, 8.00000E+01, 0.00000E+00, 0.00000E+00,Cmd=149,HV=226,Cyk=2,MTime=0.8,Gain=1,Ch=3
 374,USER   ,20170714,11:08:16, 1.70534E+00,   2,483, 3.85739E+02,NWG-1-WS , 4.20000E+01, 0.00000E+00, 0.00000E+00, 1.02000E+02, 0.00000E+00, 0.00000E+00, 6.60000E+01, 0.00000E+00, 0.00000E+00, 7.80000E+01, 0.00000E+00, 0.00000E+00,Cmd=149,HV=226,Cyk=2,MTime=0.8,Gain=1,Ch=5
 375,USER   ,20170714,11:08:16, 1.20754E+00,   1,483, 4.19193E+02,NWG-1-WS , 4.20000E+01, 0.00000E+00, 0.00000E+00, 1.02000E+02, 0.00000E+00, 0.00000E+00, 6.80000E+01, 0.00000E+00, 0.00000E+00, 7.60000E+01, 0.00000E+00, 0.00000E+00,Cmd=149,HV=226,Cyk=2,MTime=0.8,Gain=1,Ch=7
 376,USER   ,20170714,11:08:25, 2.72130E+00,   7,272, 2.39378E+02,NWG-1-WS , 4.20000E+01, 0.00000E+00, 0.00000E+00, 8.40000E+01, 0.00000E+00, 0.00000E+00, 5.60000E+01, 0.00000E+00, 0.00000E+00, 7.00000E+01, 0.00000E+00, 0.00000E+00,Cmd=150,HV=400,Cyk=2,MTime=0.8,Gain=1,Ch=1
 377,USER   ,20170714,11:08:25, 1.78767E+00,   8,272, 2.33631E+02,NWG-1-WS , 4.20000E+01, 0.00000E+00, 0.00000E+00, 8.40000E+01, 0.00000E+00, 0.00000E+00, 5.80000E+01, 0.00000E+00, 0.00000E+00, 6.80000E+01, 0.00000E+00, 0.00000E+00,Cmd=150,HV=400,Cyk=2,MTime=0.8,Gain=5,Ch=3
 378,USER   ,20170714,11:08:25, 1.00205E+00,   8,272, 2.26659E+02,NWG-1-WS , 4.20000E+01, 0.00000E+00, 0.00000E+00, 8.40000E+01, 0.00000E+00, 0.00000E+00, 6.00000E+01, 0.00000E+00, 0.00000E+00, 6.60000E+01, 0.00000E+00, 0.00000E+00,Cmd=150,HV=400,Cyk=2,MTime=0.8,Gain=10,Ch=5
 379,USER   ,20170714,11:08:25, 3.48992E-01,   8,272, 2.41206E+02,NWG-1-WS , 4.20000E+01, 0.00000E+00, 0.00000E+00, 8.40000E+01, 0.00000E+00, 0.00000E+00, 6.20000E+01, 0.00000E+00, 0.00000E+00, 6.40000E+01, 0.00000E+00, 0.00000E+00,Cmd=150,HV=400,Cyk=2,MTime=0.8,Gain=10,Ch=7
 380,USER   ,20170714,11:08:33, 2.48531E+00,   1,400, 1.56157E+02,NWG-1-WS , 4.20000E+01, 0.00000E+00, 0.00000E+00, 7.20000E+01, 0.00000E+00, 0.00000E+00, 5.20000E+01, 0.00000E+00, 0.00000E+00, 6.20000E+01, 0.00000E+00, 0.00000E+00,Cmd=151,HV=269,Cyk=2,MTime=0.8,Gain=1,Ch=1
 381,USER   ,20170714,11:08:33, 1.36096E+00,   1,400, 1.53921E+02,NWG-1-WS , 4.20000E+01, 0.00000E+00, 0.00000E+00, 7.20000E+01, 0.00000E+00, 0.00000E+00, 5.40000E+01, 0.00000E+00, 0.00000E+00, 6.00000E+01, 0.00000E+00, 0.00000E+00,Cmd=151,HV=269,Cyk=2,MTime=0.8,Gain=1,Ch=3
 382,USER   ,20170714,11:08:33, 4.13609E-01,   0,400, 1.45532E+02,NWG-1-WS , 4.20000E+01, 0.00000E+00, 0.00000E+00, 7.20000E+01, 0.00000E+00, 0.00000E+00, 5.60000E+01, 0.00000E+00, 0.00000E+00, 5.80000E+01, 0.00000E+00, 0.00000E+00,Cmd=151,HV=269,Cyk=2,MTime=0.8,Gain=10,Ch=5
 383,USER   ,20170714,11:08:41, 3.40110E+00,   0,513, 1.28218E+02,NWG-1-WS , 4.20000E+01, 0.00000E+00, 0.00000E+00, 6.00000E+01, 0.00000E+00, 0.00000E+00, 4.80000E+01, 0.00000E+00, 0.00000E+00, 5.40000E+01, 0.00000E+00, 0.00000E+00,Cmd=152,HV=205,Cyk=2,MTime=0.8,Gain=1,Ch=1
 384,USER   ,20170714,11:08:41, 1.01465E+00,   0,513, 1.27505E+02,NWG-1-WS , 4.20000E+01, 0.00000E+00, 0.00000E+00, 6.00000E+01, 0.00000E+00, 0.00000E+00, 5.00000E+01, 0.00000E+00, 0.00000E+00, 5.20000E+01, 0.00000E+00, 0.00000E+00,Cmd=152,HV=205,Cyk=2,MTime=0.8,Gain=1,Ch=3
 385,USER   ,20170714,11:08:48, 4.29875E+00,   2,542, 1.08039E+02,NWG-1-WS , 4.20000E+01, 0.00000E+00, 0.00000E+00, 5.40000E+01, 0.00000E+00, 0.00000E+00, 4.60000E+01, 0.00000E+00, 0.00000E+00, 5.00000E+01, 0.00000E+00, 0.00000E+00,Cmd=153,HV=197,Cyk=2,MTime=0.8,Gain=1,Ch=1
 386,USER   ,20170714,11:08:55, 5.55682E+00,   1,542, 6.98291E+01,NWG-1-WS , 4.20000E+01, 0.00000E+00, 0.00000E+00, 4.80000E+01, 0.00000E+00, 0.00000E+00, 4.40000E+01, 0.00000E+00, 0.00000E+00, 4.60000E+01, 0.00000E+00, 0.00000E+00,Cmd=154,HV=197,Cyk=2,MTime=0.8,Gain=1,Ch=1
 387,USER   ,20170714,11:09:04, 2.58066E+00,   2,298, 3.24295E+02,NWG-1-WS , 4.40000E+01, 0.00000E+00, 0.00000E+00, 1.04000E+02, 0.00000E+00, 0.00000E+00, 6.40000E+01, 0.00000E+00, 0.00000E+00, 8.40000E+01, 0.00000E+00, 0.00000E+00,Cmd=156,HV=381,Cyk=2,MTime=0.8,Gain=5,Ch=1
 388,USER   ,20170714,11:09:04, 2.13310E+00,   2,298, 3.50145E+02,NWG-1-WS , 4.40000E+01, 0.00000E+00, 0.00000E+00, 1.04000E+02, 0.00000E+00, 0.00000E+00, 6.60000E+01, 0.00000E+00, 0.00000E+00, 8.20000E+01, 0.00000E+00, 0.00000E+00,Cmd=156,HV=381,Cyk=2,MTime=0.8,Gain=1,Ch=3
 389,USER   ,20170714,11:09:04, 1.69570E+00,   2,298, 3.83558E+02,NWG-1-WS , 4.40000E+01, 0.00000E+00, 0.00000E+00, 1.04000E+02, 0.00000E+00, 0.00000E+00, 6.80000E+01, 0.00000E+00, 0.00000E+00, 8.00000E+01, 0.00000E+00, 0.00000E+00,Cmd=156,HV=381,Cyk=2,MTime=0.8,Gain=1,Ch=5
 390,USER   ,20170714,11:09:04, 1.18686E+00,   0,298, 4.12012E+02,NWG-1-WS , 4.40000E+01, 0.00000E+00, 0.00000E+00, 1.04000E+02, 0.00000E+00, 0.00000E+00, 7.00000E+01, 0.00000E+00, 0.00000E+00, 7.80000E+01, 0.00000E+00, 0.00000E+00,Cmd=156,HV=381,Cyk=2,MTime=0.8,Gain=10,Ch=7
 391,USER   ,20170714,11:09:13, 2.94544E+00,   1,409, 2.59094E+02,NWG-1-WS , 4.40000E+01, 0.00000E+00, 0.00000E+00, 8.60000E+01, 0.00000E+00, 0.00000E+00, 5.80000E+01, 0.00000E+00, 0.00000E+00, 7.20000E+01, 0.00000E+00, 0.00000E+00,Cmd=157,HV=269,Cyk=2,MTime=0.8,Gain=1,Ch=1
 392,USER   ,20170714,11:09:13, 1.96958E+00,   2,409, 2.57405E+02,NWG-1-WS , 4.40000E+01, 0.00000E+00, 0.00000E+00, 8.60000E+01, 0.00000E+00, 0.00000E+00, 6.00000E+01, 0.00000E+00, 0.00000E+00, 7.00000E+01, 0.00000E+00, 0.00000E+00,Cmd=157,HV=269,Cyk=2,MTime=0.8,Gain=1,Ch=3
 393,USER   ,20170714,11:09:13, 1.09338E+00,   8,409, 2.47318E+02,NWG-1-WS , 4.40000E+01, 0.00000E+00, 0.00000E+00, 8.60000E+01, 0.00000E+00, 0.00000E+00, 6.20000E+01, 0.00000E+00, 0.00000E+00, 6.80000E+01, 0.00000E+00, 0.00000E+00,Cmd=157,HV=269,Cyk=2,MTime=0.8,Gain=1,Ch=5
 394,USER   ,20170714,11:09:13, 3.28571E-01,   2,409, 2.27092E+02,NWG-1-WS , 4.40000E+01, 0.00000E+00, 0.00000E+00, 8.60000E+01, 0.00000E+00, 0.00000E+00, 6.40000E+01, 0.00000E+00, 0.00000E+00, 6.60000E+01, 0.00000E+00, 0.00000E+00,Cmd=157,HV=269,Cyk=2,MTime=0.8,Gain=10,Ch=7
 395,USER   ,20170714,11:09:21, 2.44455E+00,   4,340, 1.53596E+02,NWG-1-WS , 4.40000E+01, 0.00000E+00, 0.00000E+00, 7.40000E+01, 0.00000E+00, 0.00000E+00, 5.40000E+01, 0.00000E+00, 0.00000E+00, 6.40000E+01, 0.00000E+00, 0.00000E+00,Cmd=158,HV=318,Cyk=2,MTime=0.8,Gain=5,Ch=1
 396,USER   ,20170714,11:09:21, 1.31226E+00,   3,340, 1.48413E+02,NWG-1-WS , 4.40000E+01, 0.00000E+00, 0.00000E+00, 7.40000E+01, 0.00000E+00, 0.00000E+00, 5.60000E+01, 0.00000E+00, 0.00000E+00, 6.20000E+01, 0.00000E+00, 0.00000E+00,Cmd=158,HV=318,Cyk=2,MTime=0.8,Gain=5,Ch=3
 397,USER   ,20170714,11:09:21, 4.34982E-01,   3,340, 1.53052E+02,NWG-1-WS , 4.40000E+01, 0.00000E+00, 0.00000E+00, 7.40000E+01, 0.00000E+00, 0.00000E+00, 5.80000E+01, 0.00000E+00, 0.00000E+00, 6.00000E+01, 0.00000E+00, 0.00000E+00,Cmd=158,HV=318,Cyk=2,MTime=0.8,Gain=10,Ch=5
 398,USER   ,20170714,11:09:29, 3.13132E+00,   1,512, 1.18048E+02,NWG-1-WS , 4.40000E+01, 0.00000E+00, 0.00000E+00, 6.20000E+01, 0.00000E+00, 0.00000E+00, 5.00000E+01, 0.00000E+00, 0.00000E+00, 5.60000E+01, 0.00000E+00, 0.00000E+00,Cmd=159,HV=205,Cyk=2,MTime=0.8,Gain=1,Ch=1
 399,USER   ,20170714,11:09:29, 1.01030E+00,   0,512, 1.26959E+02,NWG-1-WS , 4.40000E+01, 0.00000E+00, 0.00000E+00, 6.20000E+01, 0.00000E+00, 0.00000E+00, 5.20000E+01, 0.00000E+00, 0.00000E+00, 5.40000E+01, 0.00000E+00, 0.00000E+00,Cmd=159,HV=205,Cyk=2,MTime=0.8,Gain=1,Ch=3
 400,USER   ,20170714,11:09:36, 3.62865E+00,   0,647, 9.11979E+01,NWG-1-WS , 4.40000E+01, 0.00000E+00, 0.00000E+00, 5.60000E+01, 0.00000E+00, 0.00000E+00, 4.80000E+01, 0.00000E+00, 0.00000E+00, 5.20000E+01, 0.00000E+00, 0.00000E+00,Cmd=160,HV=163,Cyk=2,MTime=0.8,Gain=1,Ch=1
 401,USER   ,20170714,11:09:43, 5.16355E+00,   0,594, 6.48871E+01,NWG-1-WS , 4.40000E+01, 0.00000E+00, 0.00000E+00, 5.00000E+01, 0.00000E+00, 0.00000E+00, 4.60000E+01, 0.00000E+00, 0.00000E+00, 4.80000E+01, 0.00000E+00, 0.00000E+00,Cmd=161,HV=174,Cyk=2,MTime=0.8,Gain=1,Ch=1
 402,USER   ,20170714,11:09:52, 2.66783E+00,   0,382, 3.35250E+02,NWG-1-WS , 4.60000E+01, 0.00000E+00, 0.00000E+00, 1.06000E+02, 0.00000E+00, 0.00000E+00, 6.60000E+01, 0.00000E+00, 0.00000E+00, 8.60000E+01, 0.00000E+00, 0.00000E+00,Cmd=163,HV=280,Cyk=2,MTime=0.8,Gain=1,Ch=1
 403,USER   ,20170714,11:09:52, 2.09917E+00,   3,382, 3.44575E+02,NWG-1-WS , 4.60000E+01, 0.00000E+00, 0.00000E+00, 1.06000E+02, 0.00000E+00, 0.00000E+00, 6.80000E+01, 0.00000E+00, 0.00000E+00, 8.40000E+01, 0.00000E+00, 0.00000E+00,Cmd=163,HV=280,Cyk=2,MTime=0.8,Gain=5,Ch=3
 404,USER   ,20170714,11:09:52, 1.56422E+00,   0,382, 3.53819E+02,NWG-1-WS , 4.60000E+01, 0.00000E+00, 0.00000E+00, 1.06000E+02, 0.00000E+00, 0.00000E+00, 7.00000E+01, 0.00000E+00, 0.00000E+00, 8.20000E+01, 0.00000E+00, 0.00000E+00,Cmd=163,HV=280,Cyk=2,MTime=0.8,Gain=1,Ch=5
 405,USER   ,20170714,11:09:52, 1.09218E+00,   2,382, 3.79146E+02,NWG-1-WS , 4.60000E+01, 0.00000E+00, 0.00000E+00, 1.06000E+02, 0.00000E+00, 0.00000E+00, 7.20000E+01, 0.00000E+00, 0.00000E+00, 8.00000E+01, 0.00000E+00, 0.00000E+00,Cmd=163,HV=280,Cyk=2,MTime=0.8,Gain=5,Ch=7
 406,USER   ,20170714,11:10:01, 3.65024E+00,   3,395, 3.21092E+02,NWG-1-WS , 4.60000E+01, 0.00000E+00, 0.00000E+00, 8.80000E+01, 0.00000E+00, 0.00000E+00, 6.00000E+01, 0.00000E+00, 0.00000E+00, 7.40000E+01, 0.00000E+00, 0.00000E+00,Cmd=164,HV=280,Cyk=2,MTime=0.8,Gain=1,Ch=1
 407,USER   ,20170714,11:10:01, 2.36649E+00,   4,395, 3.09277E+02,NWG-1-WS , 4.60000E+01, 0.00000E+00, 0.00000E+00, 8.80000E+01, 0.00000E+00, 0.00000E+00, 6.20000E+01, 0.00000E+00, 0.00000E+00, 7.20000E+01, 0.00000E+00, 0.00000E+00,Cmd=164,HV=280,Cyk=2,MTime=0.8,Gain=1,Ch=3
 408,USER   ,20170714,11:10:01, 1.39893E+00,   5,395, 3.16430E+02,NWG-1-WS , 4.60000E+01, 0.00000E+00, 0.00000E+00, 8.80000E+01, 0.00000E+00, 0.00000E+00, 6.40000E+01, 0.00000E+00, 0.00000E+00, 7.00000E+01, 0.00000E+00, 0.00000E+00,Cmd=164,HV=280,Cyk=2,MTime=0.8,Gain=1,Ch=5
 409,USER   ,20170714,11:10:01, 4.71311E-01,   5,395, 3.25747E+02,NWG-1-WS , 4.60000E+01, 0.00000E+00, 0.00000E+00, 8.80000E+01, 0.00000E+00, 0.00000E+00, 6.60000E+01, 0.00000E+00, 0.00000E+00, 6.80000E+01, 0.00000E+00, 0.00000E+00,Cmd=164,HV=280,Cyk=2,MTime=0.8,Gain=10,Ch=7
 410,USER   ,20170714,11:10:09, 2.52337E+00,   2,256, 1.58548E+02,NWG-1-WS , 4.60000E+01, 0.00000E+00, 0.00000E+00, 7.60000E+01, 0.00000E+00, 0.00000E+00, 5.60000E+01, 0.00000E+00, 0.00000E+00, 6.60000E+01, 0.00000E+00, 0.00000E+00,Cmd=165,HV=400,Cyk=2,MTime=0.8,Gain=5,Ch=1
 411,USER   ,20170714,11:10:09, 1.46979E+00,   2,256, 1.66230E+02,NWG-1-WS , 4.60000E+01, 0.00000E+00, 0.00000E+00, 7.60000E+01, 0.00000E+00, 0.00000E+00, 5.80000E+01, 0.00000E+00, 0.00000E+00, 6.40000E+01, 0.00000E+00, 0.00000E+00,Cmd=165,HV=400,Cyk=2,MTime=0.8,Gain=10,Ch=3
 412,USER   ,20170714,11:10:09, 4.56969E-01,   2,256, 1.60789E+02,NWG-1-WS , 4.60000E+01, 0.00000E+00, 0.00000E+00, 7.60000E+01, 0.00000E+00, 0.00000E+00, 6.00000E+01, 0.00000E+00, 0.00000E+00, 6.20000E+01, 0.00000E+00, 0.00000E+00,Cmd=165,HV=400,Cyk=2,MTime=0.8,Gain=10,Ch=5
 413,USER   ,20170714,11:10:17, 2.99361E+00,   2,517, 1.12856E+02,NWG-1-WS , 4.60000E+01, 0.00000E+00, 0.00000E+00, 6.40000E+01, 0.00000E+00, 0.00000E+00, 5.20000E+01, 0.00000E+00, 0.00000E+00, 5.80000E+01, 0.00000E+00, 0.00000E+00,Cmd=166,HV=205,Cyk=2,MTime=0.8,Gain=1,Ch=1
 414,USER   ,20170714,11:10:17, 9.41565E-01,   2,517, 1.18321E+02,NWG-1-WS , 4.60000E+01, 0.00000E+00, 0.00000E+00, 6.40000E+01, 0.00000E+00, 0.00000E+00, 5.40000E+01, 0.00000E+00, 0.00000E+00, 5.60000E+01, 0.00000E+00, 0.00000E+00,Cmd=166,HV=205,Cyk=2,MTime=0.8,Gain=1,Ch=3
 415,USER   ,20170714,11:10:24, 3.52018E+00,   0,563, 8.84718E+01,NWG-1-WS , 4.60000E+01, 0.00000E+00, 0.00000E+00, 5.80000E+01, 0.00000E+00, 0.00000E+00, 5.00000E+01, 0.00000E+00, 0.00000E+00, 5.40000E+01, 0.00000E+00, 0.00000E+00,Cmd=167,HV=187,Cyk=2,MTime=0.8,Gain=1,Ch=1
 416,USER   ,20170714,11:10:32, 4.74836E+00,   0,652, 5.96697E+01,NWG-1-WS , 4.60000E+01, 0.00000E+00, 0.00000E+00, 5.20000E+01, 0.00000E+00, 0.00000E+00, 4.80000E+01, 0.00000E+00, 0.00000E+00, 5.00000E+01, 0.00000E+00, 0.00000E+00,Cmd=168,HV=158,Cyk=2,MTime=0.8,Gain=1,Ch=1
 417,USER   ,20170714,11:10:41, 2.62842E+00,   0,343, 3.30296E+02,NWG-1-WS , 4.80000E+01, 0.00000E+00, 0.00000E+00, 1.08000E+02, 0.00000E+00, 0.00000E+00, 6.80000E+01, 0.00000E+00, 0.00000E+00, 8.80000E+01, 0.00000E+00, 0.00000E+00,Cmd=170,HV=318,Cyk=2,MTime=0.8,Gain=1,Ch=1
 418,USER   ,20170714,11:10:41, 2.04078E+00,   0,343, 3.34991E+02,NWG-1-WS , 4.80000E+01, 0.00000E+00, 0.00000E+00, 1.08000E+02, 0.00000E+00, 0.00000E+00, 7.00000E+01, 0.00000E+00, 0.00000E+00, 8.60000E+01, 0.00000E+00, 0.00000E+00,Cmd=170,HV=318,Cyk=2,MTime=0.8,Gain=1,Ch=3
 419,USER   ,20170714,11:10:41, 1.47497E+00,   0,343, 3.33631E+02,NWG-1-WS , 4.80000E+01, 0.00000E+00, 0.00000E+00, 1.08000E+02, 0.00000E+00, 0.00000E+00, 7.20000E+01, 0.00000E+00, 0.00000E+00, 8.40000E+01, 0.00000E+00, 0.00000E+00,Cmd=170,HV=318,Cyk=2,MTime=0.8,Gain=1,Ch=5
 420,USER   ,20170714,11:10:41, 8.83544E-01,   0,343, 3.06719E+02,NWG-1-WS , 4.80000E+01, 0.00000E+00, 0.00000E+00, 1.08000E+02, 0.00000E+00, 0.00000E+00, 7.40000E+01, 0.00000E+00, 0.00000E+00, 8.20000E+01, 0.00000E+00, 0.00000E+00,Cmd=170,HV=318,Cyk=2,MTime=0.8,Gain=10,Ch=7
 421,USER   ,20170714,11:10:49, 3.79065E+00,   0,376, 3.33443E+02,NWG-1-WS , 4.80000E+01, 0.00000E+00, 0.00000E+00, 9.00000E+01, 0.00000E+00, 0.00000E+00, 6.20000E+01, 0.00000E+00, 0.00000E+00, 7.60000E+01, 0.00000E+00, 0.00000E+00,Cmd=171,HV=291,Cyk=2,MTime=0.8,Gain=1,Ch=1
 422,USER   ,20170714,11:10:49, 2.72054E+00,   1,376, 3.55549E+02,NWG-1-WS , 4.80000E+01, 0.00000E+00, 0.00000E+00, 9.00000E+01, 0.00000E+00, 0.00000E+00, 6.40000E+01, 0.00000E+00, 0.00000E+00, 7.40000E+01, 0.00000E+00, 0.00000E+00,Cmd=171,HV=291,Cyk=2,MTime=0.8,Gain=1,Ch=3
 423,USER   ,20170714,11:10:49, 1.54018E+00,   1,376, 3.48381E+02,NWG-1-WS , 4.80000E+01, 0.00000E+00, 0.00000E+00, 9.00000E+01, 0.00000E+00, 0.00000E+00, 6.60000E+01, 0.00000E+00, 0.00000E+00, 7.20000E+01, 0.00000E+00, 0.00000E+00,Cmd=171,HV=291,Cyk=2,MTime=0.8,Gain=1,Ch=5
 424,USER   ,20170714,11:10:49, 5.32454E-01,   3,376, 3.68006E+02,NWG-1-WS , 4.80000E+01, 0.00000E+00, 0.00000E+00, 9.00000E+01, 0.00000E+00, 0.00000E+00, 6.80000E+01, 0.00000E+00, 0.00000E+00, 7.00000E+01, 0.00000E+00, 0.00000E+00,Cmd=171,HV=291,Cyk=2,MTime=0.8,Gain=10,Ch=7
 425,USER   ,20170714,11:10:58, 2.80619E+00,   7,338, 1.76318E+02,NWG-1-WS , 4.80000E+01, 0.00000E+00, 0.00000E+00, 7.80000E+01, 0.00000E+00, 0.00000E+00, 5.80000E+01, 0.00000E+00, 0.00000E+00, 6.80000E+01, 0.00000E+00, 0.00000E+00,Cmd=172,HV=318,Cyk=2,MTime=0.8,Gain=1,Ch=1
 426,USER   ,20170714,11:10:58, 1.55311E+00,   7,338, 1.75652E+02,NWG-1-WS , 4.80000E+01, 0.00000E+00, 0.00000E+00, 7.80000E+01, 0.00000E+00, 0.00000E+00, 6.00000E+01, 0.00000E+00, 0.00000E+00, 6.60000E+01, 0.00000E+00, 0.00000E+00,Cmd=172,HV=318,Cyk=2,MTime=0.8,Gain=1,Ch=3
 427,USER   ,20170714,11:10:58, 5.41376E-01,   7,338, 1.90488E+02,NWG-1-WS , 4.80000E+01, 0.00000E+00, 0.00000E+00, 7.80000E+01, 0.00000E+00, 0.00000E+00, 6.20000E+01, 0.00000E+00, 0.00000E+00, 6.40000E+01, 0.00000E+00, 0.00000E+00,Cmd=172,HV=318,Cyk=2,MTime=0.8,Gain=10,Ch=5
 428,USER   ,20170714,11:11:06, 3.14949E+00,   0,354, 1.18733E+02,NWG-1-WS , 4.80000E+01, 0.00000E+00, 0.00000E+00, 6.60000E+01, 0.00000E+00, 0.00000E+00, 5.40000E+01, 0.00000E+00, 0.00000E+00, 6.00000E+01, 0.00000E+00, 0.00000E+00,Cmd=173,HV=318,Cyk=2,MTime=0.8,Gain=1,Ch=1
 429,USER   ,20170714,11:11:06, 9.10447E-01,   1,354, 1.14410E+02,NWG-1-WS , 4.80000E+01, 0.00000E+00, 0.00000E+00, 6.60000E+01, 0.00000E+00, 0.00000E+00, 5.60000E+01, 0.00000E+00, 0.00000E+00, 5.80000E+01, 0.00000E+00, 0.00000E+00,Cmd=173,HV=318,Cyk=2,MTime=0.8,Gain=10,Ch=3
 430,USER   ,20170714,11:11:13, 3.58181E+00,   0,559, 9.00206E+01,NWG-1-WS , 4.80000E+01, 0.00000E+00, 0.00000E+00, 6.00000E+01, 0.00000E+00, 0.00000E+00, 5.20000E+01, 0.00000E+00, 0.00000E+00, 5.60000E+01, 0.00000E+00, 0.00000E+00,Cmd=174,HV=190,Cyk=2,MTime=0.8,Gain=1,Ch=1
 431,USER   ,20170714,11:11:20, 4.31586E+00,   0,583, 5.42348E+01,NWG-1-WS , 4.80000E+01, 0.00000E+00, 0.00000E+00, 5.40000E+01, 0.00000E+00, 0.00000E+00, 5.00000E+01, 0.00000E+00, 0.00000E+00, 5.20000E+01, 0.00000E+00, 0.00000E+00,Cmd=175,HV=178,Cyk=2,MTime=0.8,Gain=1,Ch=1
 432,USER   ,20170714,11:11:29, 2.54258E+00,   0,357, 3.19510E+02,NWG-1-WS , 5.00000E+01, 0.00000E+00, 0.00000E+00, 1.10000E+02, 0.00000E+00, 0.00000E+00, 7.00000E+01, 0.00000E+00, 0.00000E+00, 9.00000E+01, 0.00000E+00, 0.00000E+00,Cmd=177,HV=304,Cyk=2,MTime=0.8,Gain=1,Ch=1
 433,USER   ,20170714,11:11:29, 1.93490E+00,   1,357, 3.17611E+02,NWG-1-WS , 5.00000E+01, 0.00000E+00, 0.00000E+00, 1.10000E+02, 0.00000E+00, 0.00000E+00, 7.20000E+01, 0.00000E+00, 0.00000E+00, 8.80000E+01, 0.00000E+00, 0.00000E+00,Cmd=177,HV=304,Cyk=2,MTime=0.8,Gain=1,Ch=3
 434,USER   ,20170714,11:11:29, 1.31542E+00,   1,357, 2.97540E+02,NWG-1-WS , 5.00000E+01, 0.00000E+00, 0.00000E+00, 1.10000E+02, 0.00000E+00, 0.00000E+00, 7.40000E+01, 0.00000E+00, 0.00000E+00, 8.60000E+01, 0.00000E+00, 0.00000E+00,Cmd=177,HV=304,Cyk=2,MTime=0.8,Gain=1,Ch=5
 435,USER   ,20170714,11:11:29, 8.11484E-01,   4,357, 2.81703E+02,NWG-1-WS , 5.00000E+01, 0.00000E+00, 0.00000E+00, 1.10000E+02, 0.00000E+00, 0.00000E+00, 7.60000E+01, 0.00000E+00, 0.00000E+00, 8.40000E+01, 0.00000E+00, 0.00000E+00,Cmd=177,HV=304,Cyk=2,MTime=0.8,Gain=10,Ch=7
 436,USER   ,20170714,11:11:38, 3.72839E+00,   1,298, 3.27966E+02,NWG-1-WS , 5.00000E+01, 0.00000E+00, 0.00000E+00, 9.20000E+01, 0.00000E+00, 0.00000E+00, 6.40000E+01, 0.00000E+00, 0.00000E+00, 7.80000E+01, 0.00000E+00, 0.00000E+00,Cmd=178,HV=381,Cyk=2,MTime=0.8,Gain=1,Ch=1
 437,USER   ,20170714,11:11:38, 2.75633E+00,   1,298, 3.60225E+02,NWG-1-WS , 5.00000E+01, 0.00000E+00, 0.00000E+00, 9.20000E+01, 0.00000E+00, 0.00000E+00, 6.60000E+01, 0.00000E+00, 0.00000E+00, 7.60000E+01, 0.00000E+00, 0.00000E+00,Cmd=178,HV=381,Cyk=2,MTime=0.8,Gain=1,Ch=3
 438,USER   ,20170714,11:11:38, 1.72271E+00,   2,298, 3.89668E+02,NWG-1-WS , 5.00000E+01, 0.00000E+00, 0.00000E+00, 9.20000E+01, 0.00000E+00, 0.00000E+00, 6.80000E+01, 0.00000E+00, 0.00000E+00, 7.40000E+01, 0.00000E+00, 0.00000E+00,Cmd=178,HV=381,Cyk=2,MTime=0.8,Gain=1,Ch=5
 439,USER   ,20170714,11:11:38, 5.02120E-01,   1,298, 3.47041E+02,NWG-1-WS , 5.00000E+01, 0.00000E+00, 0.00000E+00, 9.20000E+01, 0.00000E+00, 0.00000E+00, 7.00000E+01, 0.00000E+00, 0.00000E+00, 7.20000E+01, 0.00000E+00, 0.00000E+00,Cmd=178,HV=381,Cyk=2,MTime=0.8,Gain=10,Ch=7
 440,USER   ,20170714,11:11:46, 3.24017E+00,   0,268, 2.03586E+02,NWG-1-WS , 5.00000E+01, 0.00000E+00, 0.00000E+00, 8.00000E+01, 0.00000E+00, 0.00000E+00, 6.00000E+01, 0.00000E+00, 0.00000E+00, 7.00000E+01, 0.00000E+00, 0.00000E+00,Cmd=179,HV=400,Cyk=2,MTime=0.8,Gain=1,Ch=1
 441,USER   ,20170714,11:11:46, 1.80087E+00,   1,268, 2.03674E+02,NWG-1-WS , 5.00000E+01, 0.00000E+00, 0.00000E+00, 8.00000E+01, 0.00000E+00, 0.00000E+00, 6.20000E+01, 0.00000E+00, 0.00000E+00, 6.80000E+01, 0.00000E+00, 0.00000E+00,Cmd=179,HV=400,Cyk=2,MTime=0.8,Gain=5,Ch=3
 442,USER   ,20170714,11:11:46, 5.31690E-01,   0,268, 1.87079E+02,NWG-1-WS , 5.00000E+01, 0.00000E+00, 0.00000E+00, 8.00000E+01, 0.00000E+00, 0.00000E+00, 6.40000E+01, 0.00000E+00, 0.00000E+00, 6.60000E+01, 0.00000E+00, 0.00000E+00,Cmd=179,HV=400,Cyk=2,MTime=0.8,Gain=10,Ch=5
 443,USER   ,20170714,11:11:54, 3.39033E+00,   0,510, 1.27813E+02,NWG-1-WS , 5.00000E+01, 0.00000E+00, 0.00000E+00, 6.80000E+01, 0.00000E+00, 0.00000E+00, 5.60000E+01, 0.00000E+00, 0.00000E+00, 6.20000E+01, 0.00000E+00, 0.00000E+00,Cmd=180,HV=205,Cyk=2,MTime=0.8,Gain=1,Ch=1
 444,USER   ,20170714,11:11:54, 1.02265E+00,   1,510, 1.28510E+02,NWG-1-WS , 5.00000E+01, 0.00000E+00, 0.00000E+00, 6.80000E+01, 0.00000E+00, 0.00000E+00, 5.80000E+01, 0.00000E+00, 0.00000E+00, 6.00000E+01, 0.00000E+00, 0.00000E+00,Cmd=180,HV=205,Cyk=2,MTime=0.8,Gain=1,Ch=3
 445,USER   ,20170714,11:12:01, 3.46351E+00,   0,470, 8.70476E+01,NWG-1-WS , 5.00000E+01, 0.00000E+00, 0.00000E+00, 6.20000E+01, 0.00000E+00, 0.00000E+00, 5.40000E+01, 0.00000E+00, 0.00000E+00, 5.80000E+01, 0.00000E+00, 0.00000E+00,Cmd=181,HV=230,Cyk=2,MTime=0.8,Gain=1,Ch=1
 446,USER   ,20170714,11:12:08, 4.43514E+00,   2,563, 5.57336E+01,NWG-1-WS , 5.00000E+01, 0.00000E+00, 0.00000E+00, 5.60000E+01, 0.00000E+00, 0.00000E+00, 5.20000E+01, 0.00000E+00, 0.00000E+00, 5.40000E+01, 0.00000E+00, 0.00000E+00,Cmd=182,HV=190,Cyk=2,MTime=0.8,Gain=1,Ch=1
 447,USER   ,20170714,11:12:17, 3.56476E+00,   1,235, 3.13572E+02,NWG-1-WS , 5.20000E+01, 0.00000E+00, 0.00000E+00, 9.40000E+01, 0.00000E+00, 0.00000E+00, 6.60000E+01, 0.00000E+00, 0.00000E+00, 8.00000E+01, 0.00000E+00, 0.00000E+00,Cmd=185,HV=400,Cyk=2,MTime=0.8,Gain=1,Ch=1
 448,USER   ,20170714,11:12:17, 2.62342E+00,   1,235, 3.42855E+02,NWG-1-WS , 5.20000E+01, 0.00000E+00, 0.00000E+00, 9.40000E+01, 0.00000E+00, 0.00000E+00, 6.80000E+01, 0.00000E+00, 0.00000E+00, 7.80000E+01, 0.00000E+00, 0.00000E+00,Cmd=185,HV=400,Cyk=2,MTime=0.8,Gain=1,Ch=3
 449,USER   ,20170714,11:12:17, 1.63953E+00,   1,235, 3.70853E+02,NWG-1-WS , 5.20000E+01, 0.00000E+00, 0.00000E+00, 9.40000E+01, 0.00000E+00, 0.00000E+00, 7.00000E+01, 0.00000E+00, 0.00000E+00, 7.60000E+01, 0.00000E+00, 0.00000E+00,Cmd=185,HV=400,Cyk=2,MTime=0.8,Gain=10,Ch=5
 450,USER   ,20170714,11:12:17, 6.53092E-01,   1,235, 4.51385E+02,NWG-1-WS , 5.20000E+01, 0.00000E+00, 0.00000E+00, 9.40000E+01, 0.00000E+00, 0.00000E+00, 7.20000E+01, 0.00000E+00, 0.00000E+00, 7.40000E+01, 0.00000E+00, 0.00000E+00,Cmd=185,HV=400,Cyk=2,MTime=0.8,Gain=10,Ch=7
 451,USER   ,20170714,11:12:26, 3.58661E+00,   5,396, 2.25354E+02,NWG-1-WS , 5.20000E+01, 0.00000E+00, 0.00000E+00, 8.20000E+01, 0.00000E+00, 0.00000E+00, 6.20000E+01, 0.00000E+00, 0.00000E+00, 7.20000E+01, 0.00000E+00, 0.00000E+00,Cmd=186,HV=269,Cyk=2,MTime=0.8,Gain=1,Ch=1
 452,USER   ,20170714,11:12:26, 2.02318E+00,   7,396, 2.28816E+02,NWG-1-WS , 5.20000E+01, 0.00000E+00, 0.00000E+00, 8.20000E+01, 0.00000E+00, 0.00000E+00, 6.40000E+01, 0.00000E+00, 0.00000E+00, 7.00000E+01, 0.00000E+00, 0.00000E+00,Cmd=186,HV=269,Cyk=2,MTime=0.8,Gain=1,Ch=3
 453,USER   ,20170714,11:12:26, 6.64507E-01,   8,396, 2.33812E+02,NWG-1-WS , 5.20000E+01, 0.00000E+00, 0.00000E+00, 8.20000E+01, 0.00000E+00, 0.00000E+00, 6.60000E+01, 0.00000E+00, 0.00000E+00, 6.80000E+01, 0.00000E+00, 0.00000E+00,Cmd=186,HV=269,Cyk=2,MTime=0.8,Gain=10,Ch=5
 454,USER   ,20170714,11:12:33, 3.70252E+00,   2,304, 1.39582E+02,NWG-1-WS , 5.20000E+01, 0.00000E+00, 0.00000E+00, 7.00000E+01, 0.00000E+00, 0.00000E+00, 5.80000E+01, 0.00000E+00, 0.00000E+00, 6.40000E+01, 0.00000E+00, 0.00000E+00,Cmd=187,HV=400,Cyk=2,MTime=0.8,Gain=1,Ch=1
 455,USER   ,20170714,11:12:33, 1.06441E+00,   2,304, 1.33758E+02,NWG-1-WS , 5.20000E+01, 0.00000E+00, 0.00000E+00, 7.00000E+01, 0.00000E+00, 0.00000E+00, 6.00000E+01, 0.00000E+00, 0.00000E+00, 6.20000E+01, 0.00000E+00, 0.00000E+00,Cmd=187,HV=400,Cyk=2,MTime=0.8,Gain=10,Ch=3
 456,USER   ,20170714,11:12:41, 3.52983E+00,   1,524, 8.87143E+01,NWG-1-WS , 5.20000E+01, 0.00000E+00, 0.00000E+00, 6.40000E+01, 0.00000E+00, 0.00000E+00, 5.60000E+01, 0.00000E+00, 0.00000E+00, 6.00000E+01, 0.00000E+00, 0.00000E+00,Cmd=188,HV=205,Cyk=2,MTime=0.8,Gain=1,Ch=1
 457,USER   ,20170714,11:12:48, 4.42734E+00,   0,574, 5.56356E+01,NWG-1-WS , 5.20000E+01, 0.00000E+00, 0.00000E+00, 5.80000E+01, 0.00000E+00, 0.00000E+00, 5.40000E+01, 0.00000E+00, 0.00000E+00, 5.60000E+01, 0.00000E+00, 0.00000E+00,Cmd=189,HV=187,Cyk=2,MTime=0.8,Gain=1,Ch=1
 458,USER   ,20170714,11:12:57, 3.40460E+00,   2,309, 2.99484E+02,NWG-1-WS , 5.40000E+01, 0.00000E+00, 0.00000E+00, 9.60000E+01, 0.00000E+00, 0.00000E+00, 6.80000E+01, 0.00000E+00, 0.00000E+00, 8.20000E+01, 0.00000E+00, 0.00000E+00,Cmd=192,HV=357,Cyk=2,MTime=0.8,Gain=1,Ch=1
 459,USER   ,20170714,11:12:57, 2.45260E+00,   1,309, 3.20531E+02,NWG-1-WS , 5.40000E+01, 0.00000E+00, 0.00000E+00, 9.60000E+01, 0.00000E+00, 0.00000E+00, 7.00000E+01, 0.00000E+00, 0.00000E+00, 8.00000E+01, 0.00000E+00, 0.00000E+00,Cmd=192,HV=357,Cyk=2,MTime=0.8,Gain=1,Ch=3
 460,USER   ,20170714,11:12:57, 1.53933E+00,   0,309, 3.48188E+02,NWG-1-WS , 5.40000E+01, 0.00000E+00, 0.00000E+00, 9.60000E+01, 0.00000E+00, 0.00000E+00, 7.20000E+01, 0.00000E+00, 0.00000E+00, 7.80000E+01, 0.00000E+00, 0.00000E+00,Cmd=192,HV=357,Cyk=2,MTime=0.8,Gain=5,Ch=5
 461,USER   ,20170714,11:12:57, 4.70960E-01,   1,309, 3.25504E+02,NWG-1-WS , 5.40000E+01, 0.00000E+00, 0.00000E+00, 9.60000E+01, 0.00000E+00, 0.00000E+00, 7.40000E+01, 0.00000E+00, 0.00000E+00, 7.60000E+01, 0.00000E+00, 0.00000E+00,Cmd=192,HV=357,Cyk=2,MTime=0.8,Gain=10,Ch=7
 462,USER   ,20170714,11:13:05, 4.50590E+00,   1,279, 2.83114E+02,NWG-1-WS , 5.40000E+01, 0.00000E+00, 0.00000E+00, 8.40000E+01, 0.00000E+00, 0.00000E+00, 6.40000E+01, 0.00000E+00, 0.00000E+00, 7.40000E+01, 0.00000E+00, 0.00000E+00,Cmd=193,HV=400,Cyk=2,MTime=0.8,Gain=1,Ch=1
 463,USER   ,20170714,11:13:05, 2.49589E+00,   0,279, 2.82279E+02,NWG-1-WS , 5.40000E+01, 0.00000E+00, 0.00000E+00, 8.40000E+01, 0.00000E+00, 0.00000E+00, 6.60000E+01, 0.00000E+00, 0.00000E+00, 7.20000E+01, 0.00000E+00, 0.00000E+00,Cmd=193,HV=400,Cyk=2,MTime=0.8,Gain=1,Ch=3
 464,USER   ,20170714,11:13:05, 8.78873E-01,   3,279, 3.09239E+02,NWG-1-WS , 5.40000E+01, 0.00000E+00, 0.00000E+00, 8.40000E+01, 0.00000E+00, 0.00000E+00, 6.80000E+01, 0.00000E+00, 0.00000E+00, 7.00000E+01, 0.00000E+00, 0.00000E+00,Cmd=193,HV=400,Cyk=2,MTime=0.8,Gain=10,Ch=5
 465,USER   ,20170714,11:13:13, 3.67201E+00,   3,423, 1.38431E+02,NWG-1-WS , 5.40000E+01, 0.00000E+00, 0.00000E+00, 7.20000E+01, 0.00000E+00, 0.00000E+00, 6.00000E+01, 0.00000E+00, 0.00000E+00, 6.60000E+01, 0.00000E+00, 0.00000E+00,Cmd=194,HV=259,Cyk=2,MTime=0.8,Gain=1,Ch=1
 466,USER   ,20170714,11:13:13, 1.23199E+00,   2,423, 1.54816E+02,NWG-1-WS , 5.40000E+01, 0.00000E+00, 0.00000E+00, 7.20000E+01, 0.00000E+00, 0.00000E+00, 6.20000E+01, 0.00000E+00, 0.00000E+00, 6.40000E+01, 0.00000E+00, 0.00000E+00,Cmd=194,HV=259,Cyk=2,MTime=0.8,Gain=1,Ch=3
 467,USER   ,20170714,11:13:20, 4.39615E+00,   1,355, 1.10487E+02,NWG-1-WS , 5.40000E+01, 0.00000E+00, 0.00000E+00, 6.60000E+01, 0.00000E+00, 0.00000E+00, 5.80000E+01, 0.00000E+00, 0.00000E+00, 6.20000E+01, 0.00000E+00, 0.00000E+00,Cmd=195,HV=318,Cyk=2,MTime=0.8,Gain=1,Ch=1
 468,USER   ,20170714,11:13:28, 4.28905E+00,   0,563, 5.38977E+01,NWG-1-WS , 5.40000E+01, 0.00000E+00, 0.00000E+00, 6.00000E+01, 0.00000E+00, 0.00000E+00, 5.60000E+01, 0.00000E+00, 0.00000E+00, 5.80000E+01, 0.00000E+00, 0.00000E+00,Cmd=196,HV=187,Cyk=2,MTime=0.8,Gain=1,Ch=1
 469,USER   ,20170714,11:13:36, 3.17031E+00,   2,339, 2.78875E+02,NWG-1-WS , 5.60000E+01, 0.00000E+00, 0.00000E+00, 9.80000E+01, 0.00000E+00, 0.00000E+00, 7.00000E+01, 0.00000E+00, 0.00000E+00, 8.40000E+01, 0.00000E+00, 0.00000E+00,Cmd=199,HV=318,Cyk=2,MTime=0.8,Gain=1,Ch=1
 470,USER   ,20170714,11:13:36, 2.21583E+00,   2,339, 2.89587E+02,NWG-1-WS , 5.60000E+01, 0.00000E+00, 0.00000E+00, 9.80000E+01, 0.00000E+00, 0.00000E+00, 7.20000E+01, 0.00000E+00, 0.00000E+00, 8.20000E+01, 0.00000E+00, 0.00000E+00,Cmd=199,HV=318,Cyk=2,MTime=0.8,Gain=1,Ch=3
 471,USER   ,20170714,11:13:36, 1.27876E+00,   2,339, 2.89249E+02,NWG-1-WS , 5.60000E+01, 0.00000E+00, 0.00000E+00, 9.80000E+01, 0.00000E+00, 0.00000E+00, 7.40000E+01, 0.00000E+00, 0.00000E+00, 8.00000E+01, 0.00000E+00, 0.00000E+00,Cmd=199,HV=318,Cyk=2,MTime=0.8,Gain=5,Ch=5
 472,USER   ,20170714,11:13:36, 4.27258E-01,   2,339, 2.95299E+02,NWG-1-WS , 5.60000E+01, 0.00000E+00, 0.00000E+00, 9.80000E+01, 0.00000E+00, 0.00000E+00, 7.60000E+01, 0.00000E+00, 0.00000E+00, 7.80000E+01, 0.00000E+00, 0.00000E+00,Cmd=199,HV=318,Cyk=2,MTime=0.8,Gain=10,Ch=7
 473,USER   ,20170714,11:13:45, 4.69954E+00,   0,394, 2.95281E+02,NWG-1-WS , 5.60000E+01, 0.00000E+00, 0.00000E+00, 8.60000E+01, 0.00000E+00, 0.00000E+00, 6.60000E+01, 0.00000E+00, 0.00000E+00, 7.60000E+01, 0.00000E+00, 0.00000E+00,Cmd=200,HV=280,Cyk=2,MTime=0.8,Gain=1,Ch=1
 474,USER   ,20170714,11:13:45, 2.85223E+00,   0,394, 3.22580E+02,NWG-1-WS , 5.60000E+01, 0.00000E+00, 0.00000E+00, 8.60000E+01, 0.00000E+00, 0.00000E+00, 6.80000E+01, 0.00000E+00, 0.00000E+00, 7.40000E+01, 0.00000E+00, 0.00000E+00,Cmd=200,HV=280,Cyk=2,MTime=0.8,Gain=1,Ch=3
 475,USER   ,20170714,11:13:45, 7.93037E-01,   1,394, 2.79037E+02,NWG-1-WS , 5.60000E+01, 0.00000E+00, 0.00000E+00, 8.60000E+01, 0.00000E+00, 0.00000E+00, 7.00000E+01, 0.00000E+00, 0.00000E+00, 7.20000E+01, 0.00000E+00, 0.00000E+00,Cmd=200,HV=280,Cyk=2,MTime=0.8,Gain=10,Ch=5
 476,USER   ,20170714,11:13:53, 3.91279E+00,   5,332, 1.47509E+02,NWG-1-WS , 5.60000E+01, 0.00000E+00, 0.00000E+00, 7.40000E+01, 0.00000E+00, 0.00000E+00, 6.20000E+01, 0.00000E+00, 0.00000E+00, 6.80000E+01, 0.00000E+00, 0.00000E+00,Cmd=201,HV=336,Cyk=2,MTime=0.8,Gain=1,Ch=1
 477,USER   ,20170714,11:13:53, 1.07500E+00,   6,332, 1.35088E+02,NWG-1-WS , 5.60000E+01, 0.00000E+00, 0.00000E+00, 7.40000E+01, 0.00000E+00, 0.00000E+00, 6.40000E+01, 0.00000E+00, 0.00000E+00, 6.60000E+01, 0.00000E+00, 0.00000E+00,Cmd=201,HV=336,Cyk=2,MTime=0.8,Gain=10,Ch=3
 478,USER   ,20170714,11:14:00, 5.46463E+00,   3,541, 1.37341E+02,NWG-1-WS , 5.60000E+01, 0.00000E+00, 0.00000E+00, 6.80000E+01, 0.00000E+00, 0.00000E+00, 6.00000E+01, 0.00000E+00, 0.00000E+00, 6.40000E+01, 0.00000E+00, 0.00000E+00,Cmd=202,HV=194,Cyk=2,MTime=0.8,Gain=1,Ch=1
 479,USER   ,20170714,11:14:07, 5.35254E+00,   3,492, 6.72620E+01,NWG-1-WS , 5.60000E+01, 0.00000E+00, 0.00000E+00, 6.20000E+01, 0.00000E+00, 0.00000E+00, 5.80000E+01, 0.00000E+00, 0.00000E+00, 6.00000E+01, 0.00000E+00, 0.00000E+00,Cmd=203,HV=219,Cyk=2,MTime=0.8,Gain=1,Ch=1
 480,USER   ,20170714,11:14:16, 3.01936E+00,   0,338, 2.65597E+02,NWG-1-WS , 5.80000E+01, 0.00000E+00, 0.00000E+00, 1.00000E+02, 0.00000E+00, 0.00000E+00, 7.20000E+01, 0.00000E+00, 0.00000E+00, 8.60000E+01, 0.00000E+00, 0.00000E+00,Cmd=206,HV=318,Cyk=2,MTime=0.8,Gain=1,Ch=1
 481,USER   ,20170714,11:14:16, 1.89958E+00,   0,338, 2.48257E+02,NWG-1-WS , 5.80000E+01, 0.00000E+00, 0.00000E+00, 1.00000E+02, 0.00000E+00, 0.00000E+00, 7.40000E+01, 0.00000E+00, 0.00000E+00, 8.40000E+01, 0.00000E+00, 0.00000E+00,Cmd=206,HV=318,Cyk=2,MTime=0.8,Gain=1,Ch=3
 482,USER   ,20170714,11:14:16, 1.06244E+00,   0,338, 2.40317E+02,NWG-1-WS , 5.80000E+01, 0.00000E+00, 0.00000E+00, 1.00000E+02, 0.00000E+00, 0.00000E+00, 7.60000E+01, 0.00000E+00, 0.00000E+00, 8.20000E+01, 0.00000E+00, 0.00000E+00,Cmd=206,HV=318,Cyk=2,MTime=0.8,Gain=10,Ch=5
 483,USER   ,20170714,11:14:16, 3.66761E-01,   1,338, 2.53487E+02,NWG-1-WS , 5.80000E+01, 0.00000E+00, 0.00000E+00, 1.00000E+02, 0.00000E+00, 0.00000E+00, 7.80000E+01, 0.00000E+00, 0.00000E+00, 8.00000E+01, 0.00000E+00, 0.00000E+00,Cmd=206,HV=318,Cyk=2,MTime=0.8,Gain=10,Ch=7
 484,USER   ,20170714,11:14:24, 4.74755E+00,   1,372, 2.98298E+02,NWG-1-WS , 5.80000E+01, 0.00000E+00, 0.00000E+00, 8.80000E+01, 0.00000E+00, 0.00000E+00, 6.80000E+01, 0.00000E+00, 0.00000E+00, 7.80000E+01, 0.00000E+00, 0.00000E+00,Cmd=207,HV=291,Cyk=2,MTime=0.8,Gain=1,Ch=1
 485,USER   ,20170714,11:14:24, 2.89991E+00,   0,372, 3.27972E+02,NWG-1-WS , 5.80000E+01, 0.00000E+00, 0.00000E+00, 8.80000E+01, 0.00000E+00, 0.00000E+00, 7.00000E+01, 0.00000E+00, 0.00000E+00, 7.60000E+01, 0.00000E+00, 0.00000E+00,Cmd=207,HV=291,Cyk=2,MTime=0.8,Gain=1,Ch=3
 486,USER   ,20170714,11:14:24, 1.14642E+00,   2,372, 4.03376E+02,NWG-1-WS , 5.80000E+01, 0.00000E+00, 0.00000E+00, 8.80000E+01, 0.00000E+00, 0.00000E+00, 7.20000E+01, 0.00000E+00, 0.00000E+00, 7.40000E+01, 0.00000E+00, 0.00000E+00,Cmd=207,HV=291,Cyk=2,MTime=0.8,Gain=5,Ch=5
 487,USER   ,20170714,11:14:32, 4.06245E+00,   1,246, 1.53151E+02,NWG-1-WS , 5.80000E+01, 0.00000E+00, 0.00000E+00, 7.60000E+01, 0.00000E+00, 0.00000E+00, 6.40000E+01, 0.00000E+00, 0.00000E+00, 7.00000E+01, 0.00000E+00, 0.00000E+00,Cmd=208,HV=400,Cyk=2,MTime=0.8,Gain=1,Ch=1
 488,USER   ,20170714,11:14:32, 1.19923E+00,   0,246, 1.50699E+02,NWG-1-WS , 5.80000E+01, 0.00000E+00, 0.00000E+00, 7.60000E+01, 0.00000E+00, 0.00000E+00, 6.60000E+01, 0.00000E+00, 0.00000E+00, 6.80000E+01, 0.00000E+00, 0.00000E+00,Cmd=208,HV=400,Cyk=2,MTime=0.8,Gain=10,Ch=3
 489,USER   ,20170714,11:14:40, 5.27661E+00,   3,289, 1.32616E+02,NWG-1-WS , 5.80000E+01, 0.00000E+00, 0.00000E+00, 7.00000E+01, 0.00000E+00, 0.00000E+00, 6.20000E+01, 0.00000E+00, 0.00000E+00, 6.60000E+01, 0.00000E+00, 0.00000E+00,Cmd=209,HV=400,Cyk=2,MTime=0.8,Gain=1,Ch=1
 490,USER   ,20170714,11:14:47, 6.01207E+00,   0,479, 7.55500E+01,NWG-1-WS , 5.80000E+01, 0.00000E+00, 0.00000E+00, 6.40000E+01, 0.00000E+00, 0.00000E+00, 6.00000E+01, 0.00000E+00, 0.00000E+00, 6.20000E+01, 0.00000E+00, 0.00000E+00,Cmd=210,HV=226,Cyk=2,MTime=0.8,Gain=1,Ch=1
 491,USER   ,20170714,11:14:56, 2.61687E+00,   1,501, 2.30192E+02,NWG-1-WS , 6.00000E+01, 0.00000E+00, 0.00000E+00, 1.02000E+02, 0.00000E+00, 0.00000E+00, 7.40000E+01, 0.00000E+00, 0.00000E+00, 8.80000E+01, 0.00000E+00, 0.00000E+00,Cmd=213,HV=214,Cyk=2,MTime=0.8,Gain=1,Ch=1
 492,USER   ,20170714,11:14:56, 1.75006E+00,   0,501, 2.28716E+02,NWG-1-WS , 6.00000E+01, 0.00000E+00, 0.00000E+00, 1.02000E+02, 0.00000E+00, 0.00000E+00, 7.60000E+01, 0.00000E+00, 0.00000E+00, 8.60000E+01, 0.00000E+00, 0.00000E+00,Cmd=213,HV=214,Cyk=2,MTime=0.8,Gain=1,Ch=3
 493,USER   ,20170714,11:14:56, 9.47621E-01,   1,501, 2.14347E+02,NWG-1-WS , 6.00000E+01, 0.00000E+00, 0.00000E+00, 1.02000E+02, 0.00000E+00, 0.00000E+00, 7.80000E+01, 0.00000E+00, 0.00000E+00, 8.40000E+01, 0.00000E+00, 0.00000E+00,Cmd=213,HV=214,Cyk=2,MTime=0.8,Gain=1,Ch=5
 494,USER   ,20170714,11:14:56, 2.63063E-01,   0,501, 1.81816E+02,NWG-1-WS , 6.00000E+01, 0.00000E+00, 0.00000E+00, 1.02000E+02, 0.00000E+00, 0.00000E+00, 8.00000E+01, 0.00000E+00, 0.00000E+00, 8.20000E+01, 0.00000E+00, 0.00000E+00,Cmd=213,HV=214,Cyk=2,MTime=0.8,Gain=10,Ch=7
 495,USER   ,20170714,11:15:04, 4.39185E+00,   0,368, 2.75948E+02,NWG-1-WS , 6.00000E+01, 0.00000E+00, 0.00000E+00, 9.00000E+01, 0.00000E+00, 0.00000E+00, 7.00000E+01, 0.00000E+00, 0.00000E+00, 8.00000E+01, 0.00000E+00, 0.00000E+00,Cmd=214,HV=291,Cyk=2,MTime=0.8,Gain=1,Ch=1
 496,USER   ,20170714,11:15:04, 2.70934E+00,   0,368, 3.06419E+02,NWG-1-WS , 6.00000E+01, 0.00000E+00, 0.00000E+00, 9.00000E+01, 0.00000E+00, 0.00000E+00, 7.20000E+01, 0.00000E+00, 0.00000E+00, 7.80000E+01, 0.00000E+00, 0.00000E+00,Cmd=214,HV=291,Cyk=2,MTime=0.8,Gain=1,Ch=3
 497,USER   ,20170714,11:15:04, 8.20735E-01,   0,368, 2.88783E+02,NWG-1-WS , 6.00000E+01, 0.00000E+00, 0.00000E+00, 9.00000E+01, 0.00000E+00, 0.00000E+00, 7.40000E+01, 0.00000E+00, 0.00000E+00, 7.60000E+01, 0.00000E+00, 0.00000E+00,Cmd=214,HV=291,Cyk=2,MTime=0.8,Gain=10,Ch=5
 498,USER   ,20170714,11:15:12, 4.84120E+00,   0,335, 1.82509E+02,NWG-1-WS , 6.00000E+01, 0.00000E+00, 0.00000E+00, 7.80000E+01, 0.00000E+00, 0.00000E+00, 6.60000E+01, 0.00000E+00, 0.00000E+00, 7.20000E+01, 0.00000E+00, 0.00000E+00,Cmd=215,HV=336,Cyk=2,MTime=0.8,Gain=1,Ch=1
 499,USER   ,20170714,11:15:12, 1.49089E+00,   1,335, 1.87351E+02,NWG-1-WS , 6.00000E+01, 0.00000E+00, 0.00000E+00, 7.80000E+01, 0.00000E+00, 0.00000E+00, 6.80000E+01, 0.00000E+00, 0.00000E+00, 7.00000E+01, 0.00000E+00, 0.00000E+00,Cmd=215,HV=336,Cyk=2,MTime=0.8,Gain=1,Ch=3
 500,USER   ,20170714,11:15:19, 5.35998E+00,   5,410, 1.34711E+02,NWG-1-WS , 6.00000E+01, 0.00000E+00, 0.00000E+00, 7.20000E+01, 0.00000E+00, 0.00000E+00, 6.40000E+01, 0.00000E+00, 0.00000E+00, 6.80000E+01, 0.00000E+00, 0.00000E+00,Cmd=216,HV=259,Cyk=2,MTime=0.8,Gain=1,Ch=1
 501,USER   ,20170714,11:15:27, 8.53813E+00,   0,349, 1.07293E+02,NWG-1-WS , 6.00000E+01, 0.00000E+00, 0.00000E+00, 6.60000E+01, 0.00000E+00, 0.00000E+00, 6.20000E+01, 0.00000E+00, 0.00000E+00, 6.40000E+01, 0.00000E+00, 0.00000E+00,Cmd=217,HV=318,Cyk=2,MTime=0.8,Gain=1,Ch=1
 502,USER   ,20170714,11:15:36, 2.59112E+00,   2,271, 2.27927E+02,NWG-1-WS , 6.20000E+01, 0.00000E+00, 0.00000E+00, 1.04000E+02, 0.00000E+00, 0.00000E+00, 7.60000E+01, 0.00000E+00, 0.00000E+00, 9.00000E+01, 0.00000E+00, 0.00000E+00,Cmd=220,HV=400,Cyk=2,MTime=0.8,Gain=1,Ch=1
 503,USER   ,20170714,11:15:36, 1.70730E+00,   2,271, 2.23127E+02,NWG-1-WS , 6.20000E+01, 0.00000E+00, 0.00000E+00, 1.04000E+02, 0.00000E+00, 0.00000E+00, 7.80000E+01, 0.00000E+00, 0.00000E+00, 8.80000E+01, 0.00000E+00, 0.00000E+00,Cmd=220,HV=400,Cyk=2,MTime=0.8,Gain=5,Ch=3
 504,USER   ,20170714,11:15:36, 9.76221E-01,   2,271, 2.20816E+02,NWG-1-WS , 6.20000E+01, 0.00000E+00, 0.00000E+00, 1.04000E+02, 0.00000E+00, 0.00000E+00, 8.00000E+01, 0.00000E+00, 0.00000E+00, 8.60000E+01, 0.00000E+00, 0.00000E+00,Cmd=220,HV=400,Cyk=2,MTime=0.8,Gain=10,Ch=5
 505,USER   ,20170714,11:15:36, 3.29715E-01,   2,271, 2.27882E+02,NWG-1-WS , 6.20000E+01, 0.00000E+00, 0.00000E+00, 1.04000E+02, 0.00000E+00, 0.00000E+00, 8.20000E+01, 0.00000E+00, 0.00000E+00, 8.40000E+01, 0.00000E+00, 0.00000E+00,Cmd=220,HV=400,Cyk=2,MTime=0.8,Gain=10,Ch=7
 506,USER   ,20170714,11:15:44, 3.81136E+00,   2,284, 2.39475E+02,NWG-1-WS , 6.20000E+01, 0.00000E+00, 0.00000E+00, 9.20000E+01, 0.00000E+00, 0.00000E+00, 7.20000E+01, 0.00000E+00, 0.00000E+00, 8.20000E+01, 0.00000E+00, 0.00000E+00,Cmd=221,HV=381,Cyk=2,MTime=0.8,Gain=1,Ch=1
 507,USER   ,20170714,11:15:44, 2.16894E+00,   1,284, 2.45301E+02,NWG-1-WS , 6.20000E+01, 0.00000E+00, 0.00000E+00, 9.20000E+01, 0.00000E+00, 0.00000E+00, 7.40000E+01, 0.00000E+00, 0.00000E+00, 8.00000E+01, 0.00000E+00, 0.00000E+00,Cmd=221,HV=381,Cyk=2,MTime=0.8,Gain=1,Ch=3
 508,USER   ,20170714,11:15:44, 7.19236E-01,   1,284, 2.53069E+02,NWG-1-WS , 6.20000E+01, 0.00000E+00, 0.00000E+00, 9.20000E+01, 0.00000E+00, 0.00000E+00, 7.60000E+01, 0.00000E+00, 0.00000E+00, 7.80000E+01, 0.00000E+00, 0.00000E+00,Cmd=221,HV=381,Cyk=2,MTime=0.8,Gain=10,Ch=5
 509,USER   ,20170714,11:15:52, 5.81765E+00,   2,256, 2.19320E+02,NWG-1-WS , 6.20000E+01, 0.00000E+00, 0.00000E+00, 8.00000E+01, 0.00000E+00, 0.00000E+00, 6.80000E+01, 0.00000E+00, 0.00000E+00, 7.40000E+01, 0.00000E+00, 0.00000E+00,Cmd=222,HV=400,Cyk=2,MTime=0.8,Gain=1,Ch=1
 510,USER   ,20170714,11:15:52, 1.51705E+00,   3,256, 1.90639E+02,NWG-1-WS , 6.20000E+01, 0.00000E+00, 0.00000E+00, 8.00000E+01, 0.00000E+00, 0.00000E+00, 7.00000E+01, 0.00000E+00, 0.00000E+00, 7.20000E+01, 0.00000E+00, 0.00000E+00,Cmd=222,HV=400,Cyk=2,MTime=0.8,Gain=10,Ch=3
 511,USER   ,20170714,11:15:59, 6.89373E+00,   2,308, 1.73258E+02,NWG-1-WS , 6.20000E+01, 0.00000E+00, 0.00000E+00, 7.40000E+01, 0.00000E+00, 0.00000E+00, 6.60000E+01, 0.00000E+00, 0.00000E+00, 7.00000E+01, 0.00000E+00, 0.00000E+00,Cmd=223,HV=357,Cyk=2,MTime=0.8,Gain=1,Ch=1
 512,USER   ,20170714,11:16:09, 9.13656E+00,   0, 38, 1.14813E+02,NWG-1-WS , 6.20000E+01, 0.00000E+00, 0.00000E+00, 6.80000E+01, 0.00000E+00, 0.00000E+00, 6.40000E+01, 0.00000E+00, 0.00000E+00, 6.60000E+01, 0.00000E+00, 0.00000E+00,Cmd=224,HV=19,Cyk=2,MTime=0.8,Gain=10,Ch=1
 513,USER   ,20170714,11:16:18, 2.52780E+00,   0,350, 2.22357E+02,NWG-1-WS , 6.40000E+01, 0.00000E+00, 0.00000E+00, 1.06000E+02, 0.00000E+00, 0.00000E+00, 7.80000E+01, 0.00000E+00, 0.00000E+00, 9.20000E+01, 0.00000E+00, 0.00000E+00,Cmd=227,HV=304,Cyk=2,MTime=0.8,Gain=1,Ch=1
 514,USER   ,20170714,11:16:18, 1.76269E+00,   0,350, 2.30366E+02,NWG-1-WS , 6.40000E+01, 0.00000E+00, 0.00000E+00, 1.06000E+02, 0.00000E+00, 0.00000E+00, 8.00000E+01, 0.00000E+00, 0.00000E+00, 9.00000E+01, 0.00000E+00, 0.00000E+00,Cmd=227,HV=304,Cyk=2,MTime=0.8,Gain=1,Ch=3
 515,USER   ,20170714,11:16:18, 1.06340E+00,   1,350, 2.40536E+02,NWG-1-WS , 6.40000E+01, 0.00000E+00, 0.00000E+00, 1.06000E+02, 0.00000E+00, 0.00000E+00, 8.20000E+01, 0.00000E+00, 0.00000E+00, 8.80000E+01, 0.00000E+00, 0.00000E+00,Cmd=227,HV=304,Cyk=2,MTime=0.8,Gain=10,Ch=5
 516,USER   ,20170714,11:16:18, 3.75304E-01,   0,350, 2.59391E+02,NWG-1-WS , 6.40000E+01, 0.00000E+00, 0.00000E+00, 1.06000E+02, 0.00000E+00, 0.00000E+00, 8.40000E+01, 0.00000E+00, 0.00000E+00, 8.60000E+01, 0.00000E+00, 0.00000E+00,Cmd=227,HV=304,Cyk=2,MTime=0.8,Gain=5,Ch=7
 517,USER   ,20170714,11:16:27, 3.25833E+00,   2,217, 2.04727E+02,NWG-1-WS , 6.40000E+01, 0.00000E+00, 0.00000E+00, 9.40000E+01, 0.00000E+00, 0.00000E+00, 7.40000E+01, 0.00000E+00, 0.00000E+00, 8.40000E+01, 0.00000E+00, 0.00000E+00,Cmd=228,HV=400,Cyk=2,MTime=0.8,Gain=1,Ch=1
 518,USER   ,20170714,11:16:27, 1.77518E+00,   2,217, 2.00768E+02,NWG-1-WS , 6.40000E+01, 0.00000E+00, 0.00000E+00, 9.40000E+01, 0.00000E+00, 0.00000E+00, 7.60000E+01, 0.00000E+00, 0.00000E+00, 8.20000E+01, 0.00000E+00, 0.00000E+00,Cmd=228,HV=400,Cyk=2,MTime=0.8,Gain=10,Ch=3
 519,USER   ,20170714,11:16:27, 6.07192E-01,   2,217, 2.13646E+02,NWG-1-WS , 6.40000E+01, 0.00000E+00, 0.00000E+00, 9.40000E+01, 0.00000E+00, 0.00000E+00, 7.80000E+01, 0.00000E+00, 0.00000E+00, 8.00000E+01, 0.00000E+00, 0.00000E+00,Cmd=228,HV=400,Cyk=2,MTime=0.8,Gain=10,Ch=5
 520,USER   ,20170714,11:16:34, 6.01932E+00,   0,364, 2.26923E+02,NWG-1-WS , 6.40000E+01, 0.00000E+00, 0.00000E+00, 8.20000E+01, 0.00000E+00, 0.00000E+00, 7.00000E+01, 0.00000E+00, 0.00000E+00, 7.60000E+01, 0.00000E+00, 0.00000E+00,Cmd=229,HV=304,Cyk=2,MTime=0.8,Gain=1,Ch=1
 521,USER   ,20170714,11:16:34, 2.19315E+00,   1,364, 2.75599E+02,NWG-1-WS , 6.40000E+01, 0.00000E+00, 0.00000E+00, 8.20000E+01, 0.00000E+00, 0.00000E+00, 7.20000E+01, 0.00000E+00, 0.00000E+00, 7.40000E+01, 0.00000E+00, 0.00000E+00,Cmd=229,HV=304,Cyk=2,MTime=0.8,Gain=1,Ch=3
 522,USER   ,20170714,11:16:42, 9.42874E+00,   2,239, 2.36970E+02,NWG-1-WS , 6.40000E+01, 0.00000E+00, 0.00000E+00, 7.60000E+01, 0.00000E+00, 0.00000E+00, 6.80000E+01, 0.00000E+00, 0.00000E+00, 7.20000E+01, 0.00000E+00, 0.00000E+00,Cmd=230,HV=400,Cyk=2,MTime=0.8,Gain=1,Ch=1
 523,USER   ,20170714,11:16:49, 1.17059E+01,   0,278, 1.47101E+02,NWG-1-WS , 6.40000E+01, 0.00000E+00, 0.00000E+00, 7.00000E+01, 0.00000E+00, 0.00000E+00, 6.60000E+01, 0.00000E+00, 0.00000E+00, 6.80000E+01, 0.00000E+00, 0.00000E+00,Cmd=231,HV=400,Cyk=2,MTime=0.8,Gain=1,Ch=1
 524,USER   ,20170714,11:16:58, 2.48958E+00,   1,264, 2.18995E+02,NWG-1-WS , 6.60000E+01, 0.00000E+00, 0.00000E+00, 1.08000E+02, 0.00000E+00, 0.00000E+00, 8.00000E+01, 0.00000E+00, 0.00000E+00, 9.40000E+01, 0.00000E+00, 0.00000E+00,Cmd=234,HV=400,Cyk=2,MTime=0.8,Gain=1,Ch=1
 525,USER   ,20170714,11:16:58, 1.86732E+00,   1,264, 2.44040E+02,NWG-1-WS , 6.60000E+01, 0.00000E+00, 0.00000E+00, 1.08000E+02, 0.00000E+00, 0.00000E+00, 8.20000E+01, 0.00000E+00, 0.00000E+00, 9.20000E+01, 0.00000E+00, 0.00000E+00,Cmd=234,HV=400,Cyk=2,MTime=0.8,Gain=5,Ch=3
 526,USER   ,20170714,11:16:58, 1.15510E+00,   1,264, 2.61278E+02,NWG-1-WS , 6.60000E+01, 0.00000E+00, 0.00000E+00, 1.08000E+02, 0.00000E+00, 0.00000E+00, 8.40000E+01, 0.00000E+00, 0.00000E+00, 9.00000E+01, 0.00000E+00, 0.00000E+00,Cmd=234,HV=400,Cyk=2,MTime=0.8,Gain=10,Ch=5
 527,USER   ,20170714,11:16:58, 3.54434E-01,   1,264, 2.44967E+02,NWG-1-WS , 6.60000E+01, 0.00000E+00, 0.00000E+00, 1.08000E+02, 0.00000E+00, 0.00000E+00, 8.60000E+01, 0.00000E+00, 0.00000E+00, 8.80000E+01, 0.00000E+00, 0.00000E+00,Cmd=234,HV=400,Cyk=2,MTime=0.8,Gain=10,Ch=7
 528,USER   ,20170714,11:17:07, 3.24710E+00,   0,243, 2.04021E+02,NWG-1-WS , 6.60000E+01, 0.00000E+00, 0.00000E+00, 9.60000E+01, 0.00000E+00, 0.00000E+00, 7.60000E+01, 0.00000E+00, 0.00000E+00, 8.60000E+01, 0.00000E+00, 0.00000E+00,Cmd=235,HV=400,Cyk=2,MTime=0.8,Gain=5,Ch=1
 529,USER   ,20170714,11:17:07, 4.72745E-01,   1,243, 1.66339E+02,NWG-1-WS , 6.60000E+01, 0.00000E+00, 0.00000E+00, 9.60000E+01, 0.00000E+00, 0.00000E+00, 8.00000E+01, 0.00000E+00, 0.00000E+00, 8.20000E+01, 0.00000E+00, 0.00000E+00,Cmd=235,HV=400,Cyk=2,MTime=0.8,Gain=10,Ch=5
 530,USER   ,20170714,11:17:14, 1.72265E+00,   1,211, 1.94828E+02,NWG-1-WS , 6.60000E+01, 0.00000E+00, 0.00000E+00, 9.60000E+01, 0.00000E+00, 0.00000E+00, 7.80000E+01, 0.00000E+00, 0.00000E+00, 8.40000E+01, 0.00000E+00, 0.00000E+00,Cmd=235,HV=339,Cyk=2,MTime=0.8,Gain=10,Ch=3
 531,USER   ,20170714,11:17:22, 5.85456E+00,   2,215, 2.20712E+02,NWG-1-WS , 6.60000E+01, 0.00000E+00, 0.00000E+00, 8.40000E+01, 0.00000E+00, 0.00000E+00, 7.20000E+01, 0.00000E+00, 0.00000E+00, 7.80000E+01, 0.00000E+00, 0.00000E+00,Cmd=236,HV=400,Cyk=2,MTime=0.8,Gain=1,Ch=1
 532,USER   ,20170714,11:17:22, 1.70341E+00,   2,215, 2.14057E+02,NWG-1-WS , 6.60000E+01, 0.00000E+00, 0.00000E+00, 8.40000E+01, 0.00000E+00, 0.00000E+00, 7.40000E+01, 0.00000E+00, 0.00000E+00, 7.60000E+01, 0.00000E+00, 0.00000E+00,Cmd=236,HV=400,Cyk=2,MTime=0.8,Gain=10,Ch=3
 533,USER   ,20170714,11:17:30, 1.14241E+01,   2,266, 2.87119E+02,NWG-1-WS , 6.60000E+01, 0.00000E+00, 0.00000E+00, 7.80000E+01, 0.00000E+00, 0.00000E+00, 7.00000E+01, 0.00000E+00, 0.00000E+00, 7.40000E+01, 0.00000E+00, 0.00000E+00,Cmd=237,HV=400,Cyk=2,MTime=0.8,Gain=1,Ch=1
 534,USER   ,20170714,11:17:39, 1.75102E+01,   0, 26, 2.20040E+02,NWG-1-WS , 6.60000E+01, 0.00000E+00, 0.00000E+00, 7.20000E+01, 0.00000E+00, 0.00000E+00, 6.80000E+01, 0.00000E+00, 0.00000E+00, 7.00000E+01, 0.00000E+00, 0.00000E+00,Cmd=238,HV=29,Cyk=2,MTime=0.8,Gain=1,Ch=1
 535,USER   ,20170714,11:17:48, 2.42528E+00,   1,354, 2.13339E+02,NWG-1-WS , 6.80000E+01, 0.00000E+00, 0.00000E+00, 1.10000E+02, 0.00000E+00, 0.00000E+00, 8.20000E+01, 0.00000E+00, 0.00000E+00, 9.60000E+01, 0.00000E+00, 0.00000E+00,Cmd=241,HV=304,Cyk=2,MTime=0.8,Gain=1,Ch=1
 536,USER   ,20170714,11:17:48, 1.89618E+00,   1,354, 2.47812E+02,NWG-1-WS , 6.80000E+01, 0.00000E+00, 0.00000E+00, 1.10000E+02, 0.00000E+00, 0.00000E+00, 8.40000E+01, 0.00000E+00, 0.00000E+00, 9.40000E+01, 0.00000E+00, 0.00000E+00,Cmd=241,HV=304,Cyk=2,MTime=0.8,Gain=5,Ch=3
 537,USER   ,20170714,11:17:48, 1.17430E+00,   0,354, 2.65621E+02,NWG-1-WS , 6.80000E+01, 0.00000E+00, 0.00000E+00, 1.10000E+02, 0.00000E+00, 0.00000E+00, 8.60000E+01, 0.00000E+00, 0.00000E+00, 9.20000E+01, 0.00000E+00, 0.00000E+00,Cmd=241,HV=304,Cyk=2,MTime=0.8,Gain=5,Ch=5
 538,USER   ,20170714,11:17:48, 4.32523E-01,   0,354, 2.98938E+02,NWG-1-WS , 6.80000E+01, 0.00000E+00, 0.00000E+00, 1.10000E+02, 0.00000E+00, 0.00000E+00, 8.80000E+01, 0.00000E+00, 0.00000E+00, 9.00000E+01, 0.00000E+00, 0.00000E+00,Cmd=241,HV=304,Cyk=2,MTime=0.8,Gain=10,Ch=7
 539,USER   ,20170714,11:17:57, 3.20695E+00,   0,331, 2.01498E+02,NWG-1-WS , 6.80000E+01, 0.00000E+00, 0.00000E+00, 9.80000E+01, 0.00000E+00, 0.00000E+00, 7.80000E+01, 0.00000E+00, 0.00000E+00, 8.80000E+01, 0.00000E+00, 0.00000E+00,Cmd=242,HV=336,Cyk=2,MTime=0.8,Gain=1,Ch=1
 540,USER   ,20170714,11:17:57, 1.79286E+00,   0,331, 2.02767E+02,NWG-1-WS , 6.80000E+01, 0.00000E+00, 0.00000E+00, 9.80000E+01, 0.00000E+00, 0.00000E+00, 8.00000E+01, 0.00000E+00, 0.00000E+00, 8.60000E+01, 0.00000E+00, 0.00000E+00,Cmd=242,HV=336,Cyk=2,MTime=0.8,Gain=1,Ch=3
 541,USER   ,20170714,11:17:57, 6.01290E-01,   0,331, 2.11569E+02,NWG-1-WS , 6.80000E+01, 0.00000E+00, 0.00000E+00, 9.80000E+01, 0.00000E+00, 0.00000E+00, 8.20000E+01, 0.00000E+00, 0.00000E+00, 8.40000E+01, 0.00000E+00, 0.00000E+00,Cmd=242,HV=336,Cyk=2,MTime=0.8,Gain=10,Ch=5
 542,USER   ,20170714,11:18:05, 5.14157E+00,   1,378, 1.93832E+02,NWG-1-WS , 6.80000E+01, 0.00000E+00, 0.00000E+00, 8.60000E+01, 0.00000E+00, 0.00000E+00, 7.40000E+01, 0.00000E+00, 0.00000E+00, 8.00000E+01, 0.00000E+00, 0.00000E+00,Cmd=243,HV=291,Cyk=2,MTime=0.8,Gain=1,Ch=1
 543,USER   ,20170714,11:18:05, 1.63327E+00,   1,378, 2.05243E+02,NWG-1-WS , 6.80000E+01, 0.00000E+00, 0.00000E+00, 8.60000E+01, 0.00000E+00, 0.00000E+00, 7.60000E+01, 0.00000E+00, 0.00000E+00, 7.80000E+01, 0.00000E+00, 0.00000E+00,Cmd=243,HV=291,Cyk=2,MTime=0.8,Gain=1,Ch=3
 544,USER   ,20170714,11:18:12, 8.57500E+00,   2,265, 2.15513E+02,NWG-1-WS , 6.80000E+01, 0.00000E+00, 0.00000E+00, 8.00000E+01, 0.00000E+00, 0.00000E+00, 7.20000E+01, 0.00000E+00, 0.00000E+00, 7.60000E+01, 0.00000E+00, 0.00000E+00,Cmd=244,HV=400,Cyk=2,MTime=0.8,Gain=1,Ch=1
 545,USER   ,20170714,11:18:22, 2.11648E+01,   0, 28, 2.65965E+02,NWG-1-WS , 6.80000E+01, 0.00000E+00, 0.00000E+00, 7.40000E+01, 0.00000E+00, 0.00000E+00, 7.00000E+01, 0.00000E+00, 0.00000E+00, 7.20000E+01, 0.00000E+00, 0.00000E+00,Cmd=245,HV=29,Cyk=2,MTime=0.8,Gain=1,Ch=1
 546,USER   ,20170714,11:18:31, 3.24171E+00,   2,220, 2.03682E+02,NWG-1-WS , 7.00000E+01, 0.00000E+00, 0.00000E+00, 1.00000E+02, 0.00000E+00, 0.00000E+00, 8.00000E+01, 0.00000E+00, 0.00000E+00, 9.00000E+01, 0.00000E+00, 0.00000E+00,Cmd=249,HV=400,Cyk=2,MTime=0.8,Gain=5,Ch=1
 547,USER   ,20170714,11:18:31, 1.93247E+00,   2,220, 2.18557E+02,NWG-1-WS , 7.00000E+01, 0.00000E+00, 0.00000E+00, 1.00000E+02, 0.00000E+00, 0.00000E+00, 8.20000E+01, 0.00000E+00, 0.00000E+00, 8.80000E+01, 0.00000E+00, 0.00000E+00,Cmd=249,HV=400,Cyk=2,MTime=0.8,Gain=10,Ch=3
 548,USER   ,20170714,11:18:31, 6.75381E-01,   2,220, 2.37639E+02,NWG-1-WS , 7.00000E+01, 0.00000E+00, 0.00000E+00, 1.00000E+02, 0.00000E+00, 0.00000E+00, 8.40000E+01, 0.00000E+00, 0.00000E+00, 8.60000E+01, 0.00000E+00, 0.00000E+00,Cmd=249,HV=400,Cyk=2,MTime=0.8,Gain=10,Ch=5
 549,USER   ,20170714,11:18:38, 4.80260E+00,   2,250, 1.81054E+02,NWG-1-WS , 7.00000E+01, 0.00000E+00, 0.00000E+00, 8.80000E+01, 0.00000E+00, 0.00000E+00, 7.60000E+01, 0.00000E+00, 0.00000E+00, 8.20000E+01, 0.00000E+00, 0.00000E+00,Cmd=250,HV=400,Cyk=2,MTime=0.8,Gain=1,Ch=1
 550,USER   ,20170714,11:18:38, 1.52249E+00,   0,250, 1.91322E+02,NWG-1-WS , 7.00000E+01, 0.00000E+00, 0.00000E+00, 8.80000E+01, 0.00000E+00, 0.00000E+00, 7.80000E+01, 0.00000E+00, 0.00000E+00, 8.00000E+01, 0.00000E+00, 0.00000E+00,Cmd=250,HV=400,Cyk=2,MTime=0.8,Gain=10,Ch=3
 551,USER   ,20170714,11:18:46, 7.81315E+00,   3,256, 1.96366E+02,NWG-1-WS , 7.00000E+01, 0.00000E+00, 0.00000E+00, 8.20000E+01, 0.00000E+00, 0.00000E+00, 7.40000E+01, 0.00000E+00, 0.00000E+00, 7.80000E+01, 0.00000E+00, 0.00000E+00,Cmd=251,HV=400,Cyk=2,MTime=0.8,Gain=1,Ch=1
 552,USER   ,20170714,11:18:56, 3.77990E+01,   0, 16, 4.74996E+02,NWG-1-WS , 7.00000E+01, 0.00000E+00, 0.00000E+00, 7.60000E+01, 0.00000E+00, 0.00000E+00, 7.20000E+01, 0.00000E+00, 0.00000E+00, 7.40000E+01, 0.00000E+00, 0.00000E+00,Cmd=252,HV=38,Cyk=2,MTime=0.8,Gain=1,Ch=1
 553,USER   ,20170714,11:19:04, 3.46280E+00,   1,396, 2.17574E+02,NWG-1-WS , 7.20000E+01, 0.00000E+00, 0.00000E+00, 1.02000E+02, 0.00000E+00, 0.00000E+00, 8.20000E+01, 0.00000E+00, 0.00000E+00, 9.20000E+01, 0.00000E+00, 0.00000E+00,Cmd=256,HV=280,Cyk=2,MTime=0.8,Gain=1,Ch=1
 554,USER   ,20170714,11:19:04, 2.10535E+00,   0,396, 2.38110E+02,NWG-1-WS , 7.20000E+01, 0.00000E+00, 0.00000E+00, 1.02000E+02, 0.00000E+00, 0.00000E+00, 8.40000E+01, 0.00000E+00, 0.00000E+00, 9.00000E+01, 0.00000E+00, 0.00000E+00,Cmd=256,HV=280,Cyk=2,MTime=0.8,Gain=2,Ch=3
 555,USER   ,20170714,11:19:04, 6.45572E-01,   0,396, 2.27150E+02,NWG-1-WS , 7.20000E+01, 0.00000E+00, 0.00000E+00, 1.02000E+02, 0.00000E+00, 0.00000E+00, 8.60000E+01, 0.00000E+00, 0.00000E+00, 8.80000E+01, 0.00000E+00, 0.00000E+00,Cmd=256,HV=280,Cyk=2,MTime=0.8,Gain=10,Ch=5
 556,USER   ,20170714,11:19:12, 4.75087E+00,   1,317, 1.79104E+02,NWG-1-WS , 7.20000E+01, 0.00000E+00, 0.00000E+00, 9.00000E+01, 0.00000E+00, 0.00000E+00, 7.80000E+01, 0.00000E+00, 0.00000E+00, 8.40000E+01, 0.00000E+00, 0.00000E+00,Cmd=257,HV=336,Cyk=2,MTime=0.8,Gain=1,Ch=1
 557,USER   ,20170714,11:19:12, 1.13740E+00,   0,317, 1.42930E+02,NWG-1-WS , 7.20000E+01, 0.00000E+00, 0.00000E+00, 9.00000E+01, 0.00000E+00, 0.00000E+00, 8.00000E+01, 0.00000E+00, 0.00000E+00, 8.20000E+01, 0.00000E+00, 0.00000E+00,Cmd=257,HV=336,Cyk=2,MTime=0.8,Gain=10,Ch=3
 558,USER   ,20170714,11:19:20, 8.41323E+00,   2,242, 2.11448E+02,NWG-1-WS , 7.20000E+01, 0.00000E+00, 0.00000E+00, 8.40000E+01, 0.00000E+00, 0.00000E+00, 7.60000E+01, 0.00000E+00, 0.00000E+00, 8.00000E+01, 0.00000E+00, 0.00000E+00,Cmd=258,HV=400,Cyk=2,MTime=0.8,Gain=1,Ch=1
 559,USER   ,20170714,11:19:29, 3.13385E+01,   1, 27, 3.93811E+02,NWG-1-WS , 7.20000E+01, 0.00000E+00, 0.00000E+00, 7.80000E+01, 0.00000E+00, 0.00000E+00, 7.40000E+01, 0.00000E+00, 0.00000E+00, 7.60000E+01, 0.00000E+00, 0.00000E+00,Cmd=259,HV=32,Cyk=2,MTime=0.8,Gain=1,Ch=1
 560,USER   ,20170714,11:19:38, 3.85537E+00,   4,209, 2.42240E+02,NWG-1-WS , 7.40000E+01, 0.00000E+00, 0.00000E+00, 1.04000E+02, 0.00000E+00, 0.00000E+00, 8.40000E+01, 0.00000E+00, 0.00000E+00, 9.40000E+01, 0.00000E+00, 0.00000E+00,Cmd=263,HV=400,Cyk=2,MTime=0.8,Gain=5,Ch=1
 561,USER   ,20170714,11:19:38, 2.34447E+00,   2,209, 2.65153E+02,NWG-1-WS , 7.40000E+01, 0.00000E+00, 0.00000E+00, 1.04000E+02, 0.00000E+00, 0.00000E+00, 8.60000E+01, 0.00000E+00, 0.00000E+00, 9.20000E+01, 0.00000E+00, 0.00000E+00,Cmd=263,HV=400,Cyk=2,MTime=0.8,Gain=5,Ch=3
 562,USER   ,20170714,11:19:38, 8.58133E-01,   2,209, 3.01941E+02,NWG-1-WS , 7.40000E+01, 0.00000E+00, 0.00000E+00, 1.04000E+02, 0.00000E+00, 0.00000E+00, 8.80000E+01, 0.00000E+00, 0.00000E+00, 9.00000E+01, 0.00000E+00, 0.00000E+00,Cmd=263,HV=400,Cyk=2,MTime=0.8,Gain=10,Ch=5
 563,USER   ,20170714,11:19:46, 4.71691E+00,   1,223, 1.77823E+02,NWG-1-WS , 7.40000E+01, 0.00000E+00, 0.00000E+00, 9.20000E+01, 0.00000E+00, 0.00000E+00, 8.00000E+01, 0.00000E+00, 0.00000E+00, 8.60000E+01, 0.00000E+00, 0.00000E+00,Cmd=264,HV=400,Cyk=2,MTime=0.8,Gain=1,Ch=1
 564,USER   ,20170714,11:19:46, 1.46751E+00,   0,223, 1.84412E+02,NWG-1-WS , 7.40000E+01, 0.00000E+00, 0.00000E+00, 9.20000E+01, 0.00000E+00, 0.00000E+00, 8.20000E+01, 0.00000E+00, 0.00000E+00, 8.40000E+01, 0.00000E+00, 0.00000E+00,Cmd=264,HV=400,Cyk=2,MTime=0.8,Gain=10,Ch=3
 565,USER   ,20170714,11:19:53, 9.13131E+00,   2,274, 2.29495E+02,NWG-1-WS , 7.40000E+01, 0.00000E+00, 0.00000E+00, 8.60000E+01, 0.00000E+00, 0.00000E+00, 7.80000E+01, 0.00000E+00, 0.00000E+00, 8.20000E+01, 0.00000E+00, 0.00000E+00,Cmd=265,HV=400,Cyk=2,MTime=0.8,Gain=1,Ch=1
 566,USER   ,20170714,11:20:03, 3.47815E+01,   1, 16, 4.37077E+02,NWG-1-WS , 7.40000E+01, 0.00000E+00, 0.00000E+00, 8.00000E+01, 0.00000E+00, 0.00000E+00, 7.60000E+01, 0.00000E+00, 0.00000E+00, 7.80000E+01, 0.00000E+00, 0.00000E+00,Cmd=266,HV=32,Cyk=2,MTime=0.8,Gain=5,Ch=1
 567,USER   ,20170714,11:20:12, 3.65365E+00,   3,203, 2.29565E+02,NWG-1-WS , 7.60000E+01, 0.00000E+00, 0.00000E+00, 1.06000E+02, 0.00000E+00, 0.00000E+00, 8.60000E+01, 0.00000E+00, 0.00000E+00, 9.60000E+01, 0.00000E+00, 0.00000E+00,Cmd=270,HV=400,Cyk=2,MTime=0.8,Gain=5,Ch=1
 568,USER   ,20170714,11:20:12, 2.46072E+00,   0,203, 2.78301E+02,NWG-1-WS , 7.60000E+01, 0.00000E+00, 0.00000E+00, 1.06000E+02, 0.00000E+00, 0.00000E+00, 8.80000E+01, 0.00000E+00, 0.00000E+00, 9.40000E+01, 0.00000E+00, 0.00000E+00,Cmd=270,HV=400,Cyk=2,MTime=0.8,Gain=5,Ch=3
 569,USER   ,20170714,11:20:12, 8.17934E-01,   3,203, 2.87797E+02,NWG-1-WS , 7.60000E+01, 0.00000E+00, 0.00000E+00, 1.06000E+02, 0.00000E+00, 0.00000E+00, 9.00000E+01, 0.00000E+00, 0.00000E+00, 9.20000E+01, 0.00000E+00, 0.00000E+00,Cmd=270,HV=400,Cyk=2,MTime=0.8,Gain=10,Ch=5
 570,USER   ,20170714,11:20:20, 4.75787E+00,   0,136, 1.79367E+02,NWG-1-WS , 7.60000E+01, 0.00000E+00, 0.00000E+00, 9.40000E+01, 0.00000E+00, 0.00000E+00, 8.20000E+01, 0.00000E+00, 0.00000E+00, 8.80000E+01, 0.00000E+00, 0.00000E+00,Cmd=271,HV=400,Cyk=2,MTime=0.8,Gain=1,Ch=1
 571,USER   ,20170714,11:20:20, 1.57028E+00,   2,136, 1.97327E+02,NWG-1-WS , 7.60000E+01, 0.00000E+00, 0.00000E+00, 9.40000E+01, 0.00000E+00, 0.00000E+00, 8.40000E+01, 0.00000E+00, 0.00000E+00, 8.60000E+01, 0.00000E+00, 0.00000E+00,Cmd=271,HV=400,Cyk=2,MTime=0.8,Gain=10,Ch=3
 572,USER   ,20170714,11:20:27, 6.52012E+00,   2,206, 1.63869E+02,NWG-1-WS , 7.60000E+01, 0.00000E+00, 0.00000E+00, 8.80000E+01, 0.00000E+00, 0.00000E+00, 8.00000E+01, 0.00000E+00, 0.00000E+00, 8.40000E+01, 0.00000E+00, 0.00000E+00,Cmd=272,HV=400,Cyk=2,MTime=0.8,Gain=1,Ch=1
 573,USER   ,20170714,11:20:37, 3.01765E+01,   0, 17, 3.79209E+02,NWG-1-WS , 7.60000E+01, 0.00000E+00, 0.00000E+00, 8.20000E+01, 0.00000E+00, 0.00000E+00, 7.80000E+01, 0.00000E+00, 0.00000E+00, 8.00000E+01, 0.00000E+00, 0.00000E+00,Cmd=273,HV=32,Cyk=2,MTime=0.8,Gain=1,Ch=1
 574,USER   ,20170714,11:20:46, 3.78553E+00,   2,257, 2.37852E+02,NWG-1-WS , 7.80000E+01, 0.00000E+00, 0.00000E+00, 1.08000E+02, 0.00000E+00, 0.00000E+00, 8.80000E+01, 0.00000E+00, 0.00000E+00, 9.80000E+01, 0.00000E+00, 0.00000E+00,Cmd=277,HV=400,Cyk=2,MTime=0.8,Gain=1,Ch=1
 575,USER   ,20170714,11:20:46, 2.01077E+00,   2,257, 2.27413E+02,NWG-1-WS , 7.80000E+01, 0.00000E+00, 0.00000E+00, 1.08000E+02, 0.00000E+00, 0.00000E+00, 9.00000E+01, 0.00000E+00, 0.00000E+00, 9.60000E+01, 0.00000E+00, 0.00000E+00,Cmd=277,HV=400,Cyk=2,MTime=0.8,Gain=5,Ch=3
 576,USER   ,20170714,11:20:46, 7.32874E-01,   3,257, 2.57868E+02,NWG-1-WS , 7.80000E+01, 0.00000E+00, 0.00000E+00, 1.08000E+02, 0.00000E+00, 0.00000E+00, 9.20000E+01, 0.00000E+00, 0.00000E+00, 9.40000E+01, 0.00000E+00, 0.00000E+00,Cmd=277,HV=400,Cyk=2,MTime=0.8,Gain=10,Ch=5
 577,USER   ,20170714,11:20:54, 5.28594E+00,   2,233, 1.99275E+02,NWG-1-WS , 7.80000E+01, 0.00000E+00, 0.00000E+00, 9.60000E+01, 0.00000E+00, 0.00000E+00, 8.40000E+01, 0.00000E+00, 0.00000E+00, 9.00000E+01, 0.00000E+00, 0.00000E+00,Cmd=278,HV=400,Cyk=2,MTime=0.8,Gain=1,Ch=1
 578,USER   ,20170714,11:20:54, 1.56613E+00,   0,233, 1.96805E+02,NWG-1-WS , 7.80000E+01, 0.00000E+00, 0.00000E+00, 9.60000E+01, 0.00000E+00, 0.00000E+00, 8.60000E+01, 0.00000E+00, 0.00000E+00, 8.80000E+01, 0.00000E+00, 0.00000E+00,Cmd=278,HV=400,Cyk=2,MTime=0.8,Gain=10,Ch=3
 579,USER   ,20170714,11:21:01, 6.66569E+00,   2,273, 1.67527E+02,NWG-1-WS , 7.80000E+01, 0.00000E+00, 0.00000E+00, 9.00000E+01, 0.00000E+00, 0.00000E+00, 8.20000E+01, 0.00000E+00, 0.00000E+00, 8.60000E+01, 0.00000E+00, 0.00000E+00,Cmd=279,HV=400,Cyk=2,MTime=0.8,Gain=1,Ch=1
 580,USER   ,20170714,11:21:08, 1.33112E+01,   2,203, 1.67274E+02,NWG-1-WS , 7.80000E+01, 0.00000E+00, 0.00000E+00, 8.40000E+01, 0.00000E+00, 0.00000E+00, 8.00000E+01, 0.00000E+00, 0.00000E+00, 8.20000E+01, 0.00000E+00, 0.00000E+00,Cmd=280,HV=400,Cyk=2,MTime=0.8,Gain=1,Ch=1
 581,USER   ,20170714,11:21:17, 3.58902E+00,   1,215, 2.25505E+02,NWG-1-WS , 8.00000E+01, 0.00000E+00, 0.00000E+00, 1.10000E+02, 0.00000E+00, 0.00000E+00, 9.00000E+01, 0.00000E+00, 0.00000E+00, 1.00000E+02, 0.00000E+00, 0.00000E+00,Cmd=284,HV=400,Cyk=2,MTime=0.8,Gain=1,Ch=1
 582,USER   ,20170714,11:21:17, 1.77458E+00,   1,215, 2.00700E+02,NWG-1-WS , 8.00000E+01, 0.00000E+00, 0.00000E+00, 1.10000E+02, 0.00000E+00, 0.00000E+00, 9.20000E+01, 0.00000E+00, 0.00000E+00, 9.80000E+01, 0.00000E+00, 0.00000E+00,Cmd=284,HV=400,Cyk=2,MTime=0.8,Gain=10,Ch=3
 583,USER   ,20170714,11:21:17, 3.67158E-01,   2,215, 1.29187E+02,NWG-1-WS , 8.00000E+01, 0.00000E+00, 0.00000E+00, 1.10000E+02, 0.00000E+00, 0.00000E+00, 9.40000E+01, 0.00000E+00, 0.00000E+00, 9.60000E+01, 0.00000E+00, 0.00000E+00,Cmd=284,HV=400,Cyk=2,MTime=0.8,Gain=10,Ch=5
 584,USER   ,20170714,11:21:25, 5.75803E+00,   2,203, 2.17073E+02,NWG-1-WS , 8.00000E+01, 0.00000E+00, 0.00000E+00, 9.80000E+01, 0.00000E+00, 0.00000E+00, 8.60000E+01, 0.00000E+00, 0.00000E+00, 9.20000E+01, 0.00000E+00, 0.00000E+00,Cmd=285,HV=400,Cyk=2,MTime=0.8,Gain=1,Ch=1
 585,USER   ,20170714,11:21:25, 1.94722E+00,   2,203, 2.44695E+02,NWG-1-WS , 8.00000E+01, 0.00000E+00, 0.00000E+00, 9.80000E+01, 0.00000E+00, 0.00000E+00, 8.80000E+01, 0.00000E+00, 0.00000E+00, 9.00000E+01, 0.00000E+00, 0.00000E+00,Cmd=285,HV=400,Cyk=2,MTime=0.8,Gain=10,Ch=3
 586,USER   ,20170714,11:21:32, 5.70726E+00,   0,184, 1.43439E+02,NWG-1-WS , 8.00000E+01, 0.00000E+00, 0.00000E+00, 9.20000E+01, 0.00000E+00, 0.00000E+00, 8.40000E+01, 0.00000E+00, 0.00000E+00, 8.80000E+01, 0.00000E+00, 0.00000E+00,Cmd=286,HV=400,Cyk=2,MTime=0.8,Gain=1,Ch=1
 587,USER   ,20170714,11:21:40, 1.31885E+01,   0,227, 1.65732E+02,NWG-1-WS , 8.00000E+01, 0.00000E+00, 0.00000E+00, 8.60000E+01, 0.00000E+00, 0.00000E+00, 8.20000E+01, 0.00000E+00, 0.00000E+00, 8.40000E+01, 0.00000E+00, 0.00000E+00,Cmd=287,HV=400,Cyk=2,MTime=0.8,Gain=1,Ch=1
 588,USER   ,20170714,11:21:48, 5.38748E+00,   1,284, 2.03103E+02,NWG-1-WS , 8.20000E+01, 0.00000E+00, 0.00000E+00, 1.00000E+02, 0.00000E+00, 0.00000E+00, 8.80000E+01, 0.00000E+00, 0.00000E+00, 9.40000E+01, 0.00000E+00, 0.00000E+00,Cmd=292,HV=381,Cyk=2,MTime=0.8,Gain=1,Ch=1
 589,USER   ,20170714,11:21:48, 1.74271E+00,   2,284, 2.18996E+02,NWG-1-WS , 8.20000E+01, 0.00000E+00, 0.00000E+00, 1.00000E+02, 0.00000E+00, 0.00000E+00, 9.00000E+01, 0.00000E+00, 0.00000E+00, 9.20000E+01, 0.00000E+00, 0.00000E+00,Cmd=292,HV=381,Cyk=2,MTime=0.8,Gain=1,Ch=3
 590,USER   ,20170714,11:21:55, 5.32081E+00,   2,188, 1.33727E+02,NWG-1-WS , 8.20000E+01, 0.00000E+00, 0.00000E+00, 9.40000E+01, 0.00000E+00, 0.00000E+00, 8.60000E+01, 0.00000E+00, 0.00000E+00, 9.00000E+01, 0.00000E+00, 0.00000E+00,Cmd=293,HV=400,Cyk=2,MTime=0.8,Gain=1,Ch=1
 591,USER   ,20170714,11:22:02, 8.17453E+00,   1,308, 1.02724E+02,NWG-1-WS , 8.20000E+01, 0.00000E+00, 0.00000E+00, 8.80000E+01, 0.00000E+00, 0.00000E+00, 8.40000E+01, 0.00000E+00, 0.00000E+00, 8.60000E+01, 0.00000E+00, 0.00000E+00,Cmd=294,HV=357,Cyk=2,MTime=0.8,Gain=1,Ch=1
 592,USER   ,20170714,11:22:10, 4.30344E+00,   2,269, 1.62236E+02,NWG-1-WS , 8.40000E+01, 0.00000E+00, 0.00000E+00, 1.02000E+02, 0.00000E+00, 0.00000E+00, 9.00000E+01, 0.00000E+00, 0.00000E+00, 9.60000E+01, 0.00000E+00, 0.00000E+00,Cmd=299,HV=400,Cyk=2,MTime=0.8,Gain=1,Ch=1
 593,USER   ,20170714,11:22:10, 1.51485E+00,   3,269, 1.90361E+02,NWG-1-WS , 8.40000E+01, 0.00000E+00, 0.00000E+00, 1.02000E+02, 0.00000E+00, 0.00000E+00, 9.20000E+01, 0.00000E+00, 0.00000E+00, 9.40000E+01, 0.00000E+00, 0.00000E+00,Cmd=299,HV=400,Cyk=2,MTime=0.8,Gain=5,Ch=3
 594,USER   ,20170714,11:22:18, 7.05560E+00,   2,196, 1.77327E+02,NWG-1-WS , 8.40000E+01, 0.00000E+00, 0.00000E+00, 9.60000E+01, 0.00000E+00, 0.00000E+00, 8.80000E+01, 0.00000E+00, 0.00000E+00, 9.20000E+01, 0.00000E+00, 0.00000E+00,Cmd=300,HV=400,Cyk=2,MTime=0.8,Gain=1,Ch=1
 595,USER   ,20170714,11:22:25, 8.02279E+00,   2,237, 1.00817E+02,NWG-1-WS , 8.40000E+01, 0.00000E+00, 0.00000E+00, 9.00000E+01, 0.00000E+00, 0.00000E+00, 8.60000E+01, 0.00000E+00, 0.00000E+00, 8.80000E+01, 0.00000E+00, 0.00000E+00,Cmd=301,HV=400,Cyk=2,MTime=0.8,Gain=1,Ch=1
 596,USER   ,20170714,11:22:33, 4.06318E+00,   2,240, 1.53178E+02,NWG-1-WS , 8.60000E+01, 0.00000E+00, 0.00000E+00, 1.04000E+02, 0.00000E+00, 0.00000E+00, 9.20000E+01, 0.00000E+00, 0.00000E+00, 9.80000E+01, 0.00000E+00, 0.00000E+00,Cmd=306,HV=400,Cyk=2,MTime=0.8,Gain=1,Ch=1
 597,USER   ,20170714,11:22:33, 7.83546E-01,   2,240, 9.84633E+01,NWG-1-WS , 8.60000E+01, 0.00000E+00, 0.00000E+00, 1.04000E+02, 0.00000E+00, 0.00000E+00, 9.40000E+01, 0.00000E+00, 0.00000E+00, 9.60000E+01, 0.00000E+00, 0.00000E+00,Cmd=306,HV=400,Cyk=2,MTime=0.8,Gain=10,Ch=3
 598,USER   ,20170714,11:22:40, 7.34613E+00,   2,280, 1.84628E+02,NWG-1-WS , 8.60000E+01, 0.00000E+00, 0.00000E+00, 9.80000E+01, 0.00000E+00, 0.00000E+00, 9.00000E+01, 0.00000E+00, 0.00000E+00, 9.40000E+01, 0.00000E+00, 0.00000E+00,Cmd=307,HV=381,Cyk=2,MTime=0.8,Gain=1,Ch=1
 599,USER   ,20170714,11:22:48, 9.25559E+00,   2,257, 1.16309E+02,NWG-1-WS , 8.60000E+01, 0.00000E+00, 0.00000E+00, 9.20000E+01, 0.00000E+00, 0.00000E+00, 8.80000E+01, 0.00000E+00, 0.00000E+00, 9.00000E+01, 0.00000E+00, 0.00000E+00,Cmd=308,HV=400,Cyk=2,MTime=0.8,Gain=1,Ch=1
 600,USER   ,20170714,11:22:56, 3.84114E+00,   4,301, 1.44808E+02,NWG-1-WS , 8.80000E+01, 0.00000E+00, 0.00000E+00, 1.06000E+02, 0.00000E+00, 0.00000E+00, 9.40000E+01, 0.00000E+00, 0.00000E+00, 1.00000E+02, 0.00000E+00, 0.00000E+00,Cmd=313,HV=357,Cyk=2,MTime=0.8,Gain=1,Ch=1
 601,USER   ,20170714,11:22:56, 1.27078E+00,   1,301, 1.59691E+02,NWG-1-WS , 8.80000E+01, 0.00000E+00, 0.00000E+00, 1.06000E+02, 0.00000E+00, 0.00000E+00, 9.60000E+01, 0.00000E+00, 0.00000E+00, 9.80000E+01, 0.00000E+00, 0.00000E+00,Cmd=313,HV=357,Cyk=2,MTime=0.8,Gain=10,Ch=3
 602,USER   ,20170714,11:23:03, 4.56560E+00,   2,283, 1.14746E+02,NWG-1-WS , 8.80000E+01, 0.00000E+00, 0.00000E+00, 1.00000E+02, 0.00000E+00, 0.00000E+00, 9.20000E+01, 0.00000E+00, 0.00000E+00, 9.60000E+01, 0.00000E+00, 0.00000E+00,Cmd=314,HV=381,Cyk=2,MTime=0.8,Gain=1,Ch=1
 603,USER   ,20170714,11:23:11, 1.10935E+01,   2,188, 1.39405E+02,NWG-1-WS , 8.80000E+01, 0.00000E+00, 0.00000E+00, 9.40000E+01, 0.00000E+00, 0.00000E+00, 9.00000E+01, 0.00000E+00, 0.00000E+00, 9.20000E+01, 0.00000E+00, 0.00000E+00,Cmd=315,HV=400,Cyk=2,MTime=0.8,Gain=1,Ch=1
 604,USER   ,20170714,11:23:19, 4.27032E+00,   2,277, 1.60987E+02,NWG-1-WS , 9.00000E+01, 0.00000E+00, 0.00000E+00, 1.08000E+02, 0.00000E+00, 0.00000E+00, 9.60000E+01, 0.00000E+00, 0.00000E+00, 1.02000E+02, 0.00000E+00, 0.00000E+00,Cmd=320,HV=381,Cyk=2,MTime=0.8,Gain=1,Ch=1
 605,USER   ,20170714,11:23:26, 1.56000E+00,   0,210, 1.96036E+02,NWG-1-WS , 9.00000E+01, 0.00000E+00, 0.00000E+00, 1.08000E+02, 0.00000E+00, 0.00000E+00, 9.80000E+01, 0.00000E+00, 0.00000E+00, 1.00000E+02, 0.00000E+00, 0.00000E+00,Cmd=320,HV=275,Cyk=2,MTime=0.8,Gain=10,Ch=3
 606,USER   ,20170714,11:23:33, 4.30363E+00,   1,359, 1.08162E+02,NWG-1-WS , 9.00000E+01, 0.00000E+00, 0.00000E+00, 1.02000E+02, 0.00000E+00, 0.00000E+00, 9.40000E+01, 0.00000E+00, 0.00000E+00, 9.80000E+01, 0.00000E+00, 0.00000E+00,Cmd=321,HV=304,Cyk=2,MTime=0.8,Gain=1,Ch=1
 607,USER   ,20170714,11:23:41, 1.11226E+01,   2,256, 1.39770E+02,NWG-1-WS , 9.00000E+01, 0.00000E+00, 0.00000E+00, 9.60000E+01, 0.00000E+00, 0.00000E+00, 9.20000E+01, 0.00000E+00, 0.00000E+00, 9.40000E+01, 0.00000E+00, 0.00000E+00,Cmd=322,HV=400,Cyk=2,MTime=0.8,Gain=1,Ch=1
 608,USER   ,20170714,11:23:49, 4.11736E+00,   1,244, 1.55221E+02,NWG-1-WS , 9.20000E+01, 0.00000E+00, 0.00000E+00, 1.10000E+02, 0.00000E+00, 0.00000E+00, 9.80000E+01, 0.00000E+00, 0.00000E+00, 1.04000E+02, 0.00000E+00, 0.00000E+00,Cmd=327,HV=400,Cyk=2,MTime=0.8,Gain=1,Ch=1
 609,USER   ,20170714,11:23:49, 1.27835E+00,   1,244, 1.60642E+02,NWG-1-WS , 9.20000E+01, 0.00000E+00, 0.00000E+00, 1.10000E+02, 0.00000E+00, 0.00000E+00, 1.00000E+02, 0.00000E+00, 0.00000E+00, 1.02000E+02, 0.00000E+00, 0.00000E+00,Cmd=327,HV=400,Cyk=2,MTime=0.8,Gain=10,Ch=3
 610,USER   ,20170714,11:23:56, 6.29003E+00,   2,192, 1.58086E+02,NWG-1-WS , 9.20000E+01, 0.00000E+00, 0.00000E+00, 1.04000E+02, 0.00000E+00, 0.00000E+00, 9.60000E+01, 0.00000E+00, 0.00000E+00, 1.00000E+02, 0.00000E+00, 0.00000E+00,Cmd=328,HV=400,Cyk=2,MTime=0.8,Gain=1,Ch=1
 611,USER   ,20170714,11:24:04, 8.85789E+00,   2,229, 1.11311E+02,NWG-1-WS , 9.20000E+01, 0.00000E+00, 0.00000E+00, 9.80000E+01, 0.00000E+00, 0.00000E+00, 9.40000E+01, 0.00000E+00, 0.00000E+00, 9.60000E+01, 0.00000E+00, 0.00000E+00,Cmd=329,HV=400,Cyk=2,MTime=0.8,Gain=1,Ch=1
 612,USER   ,20170714,11:24:11, 6.45157E+00,   2,186, 1.62146E+02,NWG-1-WS , 9.40000E+01, 0.00000E+00, 0.00000E+00, 1.06000E+02, 0.00000E+00, 0.00000E+00, 9.80000E+01, 0.00000E+00, 0.00000E+00, 1.02000E+02, 0.00000E+00, 0.00000E+00,Cmd=335,HV=400,Cyk=2,MTime=0.8,Gain=2,Ch=1
 613,USER   ,20170714,11:24:18, 1.16654E+01,   1,177, 1.46592E+02,NWG-1-WS , 9.40000E+01, 0.00000E+00, 0.00000E+00, 1.00000E+02, 0.00000E+00, 0.00000E+00, 9.60000E+01, 0.00000E+00, 0.00000E+00, 9.80000E+01, 0.00000E+00, 0.00000E+00,Cmd=336,HV=400,Cyk=2,MTime=0.8,Gain=1,Ch=1
 614,USER   ,20170714,11:24:26, 3.84380E+00,   2,238, 9.66053E+01,NWG-1-WS , 9.60000E+01, 0.00000E+00, 0.00000E+00, 1.08000E+02, 0.00000E+00, 0.00000E+00, 1.00000E+02, 0.00000E+00, 0.00000E+00, 1.04000E+02, 0.00000E+00, 0.00000E+00,Cmd=342,HV=400,Cyk=2,MTime=0.8,Gain=2,Ch=1
 615,USER   ,20170714,11:24:33, 1.03863E+01,   1,296, 1.30518E+02,NWG-1-WS , 9.60000E+01, 0.00000E+00, 0.00000E+00, 1.02000E+02, 0.00000E+00, 0.00000E+00, 9.80000E+01, 0.00000E+00, 0.00000E+00, 1.00000E+02, 0.00000E+00, 0.00000E+00,Cmd=343,HV=381,Cyk=2,MTime=0.8,Gain=1,Ch=1
 616,USER   ,20170714,11:24:41, 3.42497E+00,   2,268, 8.60788E+01,NWG-1-WS , 9.80000E+01, 0.00000E+00, 0.00000E+00, 1.10000E+02, 0.00000E+00, 0.00000E+00, 1.02000E+02, 0.00000E+00, 0.00000E+00, 1.06000E+02, 0.00000E+00, 0.00000E+00,Cmd=349,HV=400,Cyk=2,MTime=0.8,Gain=1,Ch=1
 617,USER   ,20170714,11:24:48, 9.58077E+00,   2,213, 1.20396E+02,NWG-1-WS , 9.80000E+01, 0.00000E+00, 0.00000E+00, 1.04000E+02, 0.00000E+00, 0.00000E+00, 1.00000E+02, 0.00000E+00, 0.00000E+00, 1.02000E+02, 0.00000E+00, 0.00000E+00,Cmd=350,HV=400,Cyk=2,MTime=0.8,Gain=1,Ch=1
 618,USER   ,20170714,11:24:56, 5.88300E+00,   2,281, 7.39280E+01,NWG-1-WS , 1.00000E+02, 0.00000E+00, 0.00000E+00, 1.06000E+02, 0.00000E+00, 0.00000E+00, 1.02000E+02, 0.00000E+00, 0.00000E+00, 1.04000E+02, 0.00000E+00, 0.00000E+00,Cmd=357,HV=381,Cyk=2,MTime=0.8,Gain=1,Ch=1
 619,USER   ,20170714,11:25:03, 5.34052E+00,   0,331, 6.71109E+01,NWG-1-WS , 1.02000E+02, 0.00000E+00, 0.00000E+00, 1.08000E+02, 0.00000E+00, 0.00000E+00, 1.04000E+02, 0.00000E+00, 0.00000E+00, 1.06000E+02, 0.00000E+00, 0.00000E+00,Cmd=364,HV=336,Cyk=2,MTime=0.8,Gain=1,Ch=1
 620,USER   ,20170714,11:25:10, 4.56881E+00,   2,232, 5.74134E+01,NWG-1-WS , 1.04000E+02, 0.00000E+00, 0.00000E+00, 1.10000E+02, 0.00000E+00, 0.00000E+00, 1.06000E+02, 0.00000E+00, 0.00000E+00, 1.08000E+02, 0.00000E+00, 0.00000E+00,Cmd=371,HV=400,Cyk=2,MTime=0.8,Gain=1,Ch=1
