# Supplementary material for: Integrated geoelectrical and geological data sets for shallow structure characterization of the southern margin of the Krzeszowice Graben (Southern Poland)
Source: Data Brief. 2019 Jun 20;25:104157. doi: 10.1016/j.dib.2019.104157 (PMC6624450; doi:10.1016/j.dib.2019.104157)
Supplement: Supplementary file 1 [file mmc1.zip › Appendix A/Field data/STG/NWG-2-DD.stg]

Advanced Geosciences, Inc. SuperSting R8-IP Resistivity meter. S/N: SS1401234 Type: 3D
Firmware version: 01.23.60E Survey period: 20170714 Records: 1323
Unit: meter
   1,USER   ,20170714,11:39:47, 2.69540E+00,   0,197, 1.01614E+02,NWG-2-DD , 2.00000E+00, 0.00000E+00, 0.00000E+00, 0.00000E+00, 0.00000E+00, 0.00000E+00, 4.00000E+00, 0.00000E+00, 0.00000E+00, 6.00000E+00, 0.00000E+00, 0.00000E+00,Cmd=1,HV=400,Cyk=2,MTime=0.8,Gain=1,Ch=3
   2,USER   ,20170714,11:39:47, 5.70580E-01,   0,197, 8.60415E+01,NWG-2-DD , 2.00000E+00, 0.00000E+00, 0.00000E+00, 0.00000E+00, 0.00000E+00, 0.00000E+00, 6.00000E+00, 0.00000E+00, 0.00000E+00, 8.00000E+00, 0.00000E+00, 0.00000E+00,Cmd=1,HV=400,Cyk=2,MTime=0.8,Gain=10,Ch=4
   3,USER   ,20170714,11:39:47, 2.21317E-01,   1,197, 8.34346E+01,NWG-2-DD , 2.00000E+00, 0.00000E+00, 0.00000E+00, 0.00000E+00, 0.00000E+00, 0.00000E+00, 8.00000E+00, 0.00000E+00, 0.00000E+00, 1.00000E+01, 0.00000E+00, 0.00000E+00,Cmd=1,HV=400,Cyk=2,MTime=0.8,Gain=20,Ch=5
   4,USER   ,20170714,11:39:47, 1.34306E-01,   1,197, 1.01264E+02,NWG-2-DD , 2.00000E+00, 0.00000E+00, 0.00000E+00, 0.00000E+00, 0.00000E+00, 0.00000E+00, 1.00000E+01, 0.00000E+00, 0.00000E+00, 1.20000E+01, 0.00000E+00, 0.00000E+00,Cmd=1,HV=400,Cyk=2,MTime=0.8,Gain=50,Ch=6
   5,USER   ,20170714,11:39:47, 1.04907E-01,   1,197, 1.38422E+02,NWG-2-DD , 2.00000E+00, 0.00000E+00, 0.00000E+00, 0.00000E+00, 0.00000E+00, 0.00000E+00, 1.20000E+01, 0.00000E+00, 0.00000E+00, 1.40000E+01, 0.00000E+00, 0.00000E+00,Cmd=1,HV=400,Cyk=2,MTime=0.8,Gain=50,Ch=7
   6,USER   ,20170714,11:39:47, 6.93463E-02,   6,197, 1.46400E+02,NWG-2-DD , 2.00000E+00, 0.00000E+00, 0.00000E+00, 0.00000E+00, 0.00000E+00, 0.00000E+00, 1.40000E+01, 0.00000E+00, 0.00000E+00, 1.60000E+01, 0.00000E+00, 0.00000E+00,Cmd=1,HV=400,Cyk=2,MTime=0.8,Gain=50,Ch=8
   7,USER   ,20170714,11:39:56, 3.41328E+00,   0,214, 1.28678E+02,NWG-2-DD , 4.00000E+00, 0.00000E+00, 0.00000E+00, 2.00000E+00, 0.00000E+00, 0.00000E+00, 6.00000E+00, 0.00000E+00, 0.00000E+00, 8.00000E+00, 0.00000E+00, 0.00000E+00,Cmd=2,HV=400,Cyk=2,MTime=0.8,Gain=1,Ch=3
   8,USER   ,20170714,11:39:56, 6.45122E-01,   1,214, 9.72821E+01,NWG-2-DD , 4.00000E+00, 0.00000E+00, 0.00000E+00, 2.00000E+00, 0.00000E+00, 0.00000E+00, 8.00000E+00, 0.00000E+00, 0.00000E+00, 1.00000E+01, 0.00000E+00, 0.00000E+00,Cmd=2,HV=400,Cyk=2,MTime=0.8,Gain=10,Ch=4
   9,USER   ,20170714,11:39:56, 3.02810E-01,   0,214, 1.14157E+02,NWG-2-DD , 4.00000E+00, 0.00000E+00, 0.00000E+00, 2.00000E+00, 0.00000E+00, 0.00000E+00, 1.00000E+01, 0.00000E+00, 0.00000E+00, 1.20000E+01, 0.00000E+00, 0.00000E+00,Cmd=2,HV=400,Cyk=2,MTime=0.8,Gain=20,Ch=5
  10,USER   ,20170714,11:39:56, 2.17378E-01,   0,214, 1.63899E+02,NWG-2-DD , 4.00000E+00, 0.00000E+00, 0.00000E+00, 2.00000E+00, 0.00000E+00, 0.00000E+00, 1.20000E+01, 0.00000E+00, 0.00000E+00, 1.40000E+01, 0.00000E+00, 0.00000E+00,Cmd=2,HV=400,Cyk=2,MTime=0.8,Gain=20,Ch=6
  11,USER   ,20170714,11:39:56, 1.35807E-01,   1,214, 1.79193E+02,NWG-2-DD , 4.00000E+00, 0.00000E+00, 0.00000E+00, 2.00000E+00, 0.00000E+00, 0.00000E+00, 1.40000E+01, 0.00000E+00, 0.00000E+00, 1.60000E+01, 0.00000E+00, 0.00000E+00,Cmd=2,HV=400,Cyk=2,MTime=0.8,Gain=20,Ch=7
  12,USER   ,20170714,11:39:56, 8.72383E-02,   0,214, 1.84173E+02,NWG-2-DD , 4.00000E+00, 0.00000E+00, 0.00000E+00, 2.00000E+00, 0.00000E+00, 0.00000E+00, 1.60000E+01, 0.00000E+00, 0.00000E+00, 1.80000E+01, 0.00000E+00, 0.00000E+00,Cmd=2,HV=400,Cyk=2,MTime=0.8,Gain=50,Ch=8
  13,USER   ,20170714,11:40:05, 1.30177E+00,   1,194, 9.81509E+01,NWG-2-DD , 4.00000E+00, 0.00000E+00, 0.00000E+00, 0.00000E+00, 0.00000E+00, 0.00000E+00, 8.00000E+00, 0.00000E+00, 0.00000E+00, 1.20000E+01, 0.00000E+00, 0.00000E+00,Cmd=3,HV=400,Cyk=2,MTime=0.8,Gain=10,Ch=3
  14,USER   ,20170714,11:40:05, 5.27711E-01,   0,194, 1.59154E+02,NWG-2-DD , 4.00000E+00, 0.00000E+00, 0.00000E+00, 0.00000E+00, 0.00000E+00, 0.00000E+00, 1.20000E+01, 0.00000E+00, 0.00000E+00, 1.60000E+01, 0.00000E+00, 0.00000E+00,Cmd=3,HV=400,Cyk=2,MTime=0.8,Gain=10,Ch=4
  15,USER   ,20170714,11:40:05, 2.10441E-01,   2,194, 1.58669E+02,NWG-2-DD , 4.00000E+00, 0.00000E+00, 0.00000E+00, 0.00000E+00, 0.00000E+00, 0.00000E+00, 1.60000E+01, 0.00000E+00, 0.00000E+00, 2.00000E+01, 0.00000E+00, 0.00000E+00,Cmd=3,HV=400,Cyk=2,MTime=0.8,Gain=20,Ch=5
  16,USER   ,20170714,11:40:05, 7.59053E-02,   2,194, 1.14463E+02,NWG-2-DD , 4.00000E+00, 0.00000E+00, 0.00000E+00, 0.00000E+00, 0.00000E+00, 0.00000E+00, 2.00000E+01, 0.00000E+00, 0.00000E+00, 2.40000E+01, 0.00000E+00, 0.00000E+00,Cmd=3,HV=400,Cyk=2,MTime=0.8,Gain=50,Ch=6
  17,USER   ,20170714,11:40:05, 4.72562E-02,   3,194, 1.24706E+02,NWG-2-DD , 4.00000E+00, 0.00000E+00, 0.00000E+00, 0.00000E+00, 0.00000E+00, 0.00000E+00, 2.40000E+01, 0.00000E+00, 0.00000E+00, 2.80000E+01, 0.00000E+00, 0.00000E+00,Cmd=3,HV=400,Cyk=2,MTime=0.8,Gain=100,Ch=7
  18,USER   ,20170714,11:40:05, 3.87182E-02,   3,194, 1.63480E+02,NWG-2-DD , 4.00000E+00, 0.00000E+00, 0.00000E+00, 0.00000E+00, 0.00000E+00, 0.00000E+00, 2.80000E+01, 0.00000E+00, 0.00000E+00, 3.20000E+01, 0.00000E+00, 0.00000E+00,Cmd=3,HV=400,Cyk=2,MTime=0.8,Gain=100,Ch=8
  19,USER   ,20170714,11:40:14, 2.98575E+00,   0,178, 1.12560E+02,NWG-2-DD , 6.00000E+00, 0.00000E+00, 0.00000E+00, 4.00000E+00, 0.00000E+00, 0.00000E+00, 8.00000E+00, 0.00000E+00, 0.00000E+00, 1.00000E+01, 0.00000E+00, 0.00000E+00,Cmd=4,HV=400,Cyk=2,MTime=0.8,Gain=1,Ch=3
  20,USER   ,20170714,11:40:14, 6.84408E-01,   0,178, 1.03206E+02,NWG-2-DD , 6.00000E+00, 0.00000E+00, 0.00000E+00, 4.00000E+00, 0.00000E+00, 0.00000E+00, 1.00000E+01, 0.00000E+00, 0.00000E+00, 1.20000E+01, 0.00000E+00, 0.00000E+00,Cmd=4,HV=400,Cyk=2,MTime=0.8,Gain=10,Ch=4
  21,USER   ,20170714,11:40:14, 4.23090E-01,   0,178, 1.59501E+02,NWG-2-DD , 6.00000E+00, 0.00000E+00, 0.00000E+00, 4.00000E+00, 0.00000E+00, 0.00000E+00, 1.20000E+01, 0.00000E+00, 0.00000E+00, 1.40000E+01, 0.00000E+00, 0.00000E+00,Cmd=4,HV=400,Cyk=2,MTime=0.8,Gain=10,Ch=5
  22,USER   ,20170714,11:40:14, 2.49522E-01,   0,178, 1.88135E+02,NWG-2-DD , 6.00000E+00, 0.00000E+00, 0.00000E+00, 4.00000E+00, 0.00000E+00, 0.00000E+00, 1.40000E+01, 0.00000E+00, 0.00000E+00, 1.60000E+01, 0.00000E+00, 0.00000E+00,Cmd=4,HV=400,Cyk=2,MTime=0.8,Gain=20,Ch=6
  23,USER   ,20170714,11:40:14, 1.49681E-01,   1,178, 1.97500E+02,NWG-2-DD , 6.00000E+00, 0.00000E+00, 0.00000E+00, 4.00000E+00, 0.00000E+00, 0.00000E+00, 1.60000E+01, 0.00000E+00, 0.00000E+00, 1.80000E+01, 0.00000E+00, 0.00000E+00,Cmd=4,HV=400,Cyk=2,MTime=0.8,Gain=50,Ch=7
  24,USER   ,20170714,11:40:14, 7.52328E-02,   1,178, 1.58828E+02,NWG-2-DD , 6.00000E+00, 0.00000E+00, 0.00000E+00, 4.00000E+00, 0.00000E+00, 0.00000E+00, 1.80000E+01, 0.00000E+00, 0.00000E+00, 2.00000E+01, 0.00000E+00, 0.00000E+00,Cmd=4,HV=400,Cyk=2,MTime=0.8,Gain=50,Ch=8
  25,USER   ,20170714,11:40:23, 1.62552E+00,   0,183, 1.22561E+02,NWG-2-DD , 6.00000E+00, 0.00000E+00, 0.00000E+00, 2.00000E+00, 0.00000E+00, 0.00000E+00, 1.00000E+01, 0.00000E+00, 0.00000E+00, 1.40000E+01, 0.00000E+00, 0.00000E+00,Cmd=5,HV=400,Cyk=2,MTime=0.8,Gain=10,Ch=3
  26,USER   ,20170714,11:40:23, 6.22287E-01,   0,183, 1.87677E+02,NWG-2-DD , 6.00000E+00, 0.00000E+00, 0.00000E+00, 2.00000E+00, 0.00000E+00, 0.00000E+00, 1.40000E+01, 0.00000E+00, 0.00000E+00, 1.80000E+01, 0.00000E+00, 0.00000E+00,Cmd=5,HV=400,Cyk=2,MTime=0.8,Gain=10,Ch=4
  27,USER   ,20170714,11:40:23, 1.90624E-01,   0,183, 1.43727E+02,NWG-2-DD , 6.00000E+00, 0.00000E+00, 0.00000E+00, 2.00000E+00, 0.00000E+00, 0.00000E+00, 1.80000E+01, 0.00000E+00, 0.00000E+00, 2.20000E+01, 0.00000E+00, 0.00000E+00,Cmd=5,HV=400,Cyk=2,MTime=0.8,Gain=20,Ch=5
  28,USER   ,20170714,11:40:23, 8.40539E-02,   1,183, 1.26750E+02,NWG-2-DD , 6.00000E+00, 0.00000E+00, 0.00000E+00, 2.00000E+00, 0.00000E+00, 0.00000E+00, 2.20000E+01, 0.00000E+00, 0.00000E+00, 2.60000E+01, 0.00000E+00, 0.00000E+00,Cmd=5,HV=400,Cyk=2,MTime=0.8,Gain=50,Ch=6
  29,USER   ,20170714,11:40:23, 5.71150E-02,   2,183, 1.50723E+02,NWG-2-DD , 6.00000E+00, 0.00000E+00, 0.00000E+00, 2.00000E+00, 0.00000E+00, 0.00000E+00, 2.60000E+01, 0.00000E+00, 0.00000E+00, 3.00000E+01, 0.00000E+00, 0.00000E+00,Cmd=5,HV=400,Cyk=2,MTime=0.8,Gain=100,Ch=7
  30,USER   ,20170714,11:40:23, 4.42724E-02,   2,183, 1.86931E+02,NWG-2-DD , 6.00000E+00, 0.00000E+00, 0.00000E+00, 2.00000E+00, 0.00000E+00, 0.00000E+00, 3.00000E+01, 0.00000E+00, 0.00000E+00, 3.40000E+01, 0.00000E+00, 0.00000E+00,Cmd=5,HV=400,Cyk=2,MTime=0.8,Gain=100,Ch=8
  31,USER   ,20170714,11:40:32, 1.48189E+00,   0,171, 1.67598E+02,NWG-2-DD , 6.00000E+00, 0.00000E+00, 0.00000E+00, 0.00000E+00, 0.00000E+00, 0.00000E+00, 1.20000E+01, 0.00000E+00, 0.00000E+00, 1.80000E+01, 0.00000E+00, 0.00000E+00,Cmd=6,HV=400,Cyk=2,MTime=0.8,Gain=10,Ch=3
  32,USER   ,20170714,11:40:32, 2.94296E-01,   2,171, 1.33136E+02,NWG-2-DD , 6.00000E+00, 0.00000E+00, 0.00000E+00, 0.00000E+00, 0.00000E+00, 0.00000E+00, 1.80000E+01, 0.00000E+00, 0.00000E+00, 2.40000E+01, 0.00000E+00, 0.00000E+00,Cmd=6,HV=400,Cyk=2,MTime=0.8,Gain=20,Ch=4
  33,USER   ,20170714,11:40:32, 1.22007E-01,   1,171, 1.37986E+02,NWG-2-DD , 6.00000E+00, 0.00000E+00, 0.00000E+00, 0.00000E+00, 0.00000E+00, 0.00000E+00, 2.40000E+01, 0.00000E+00, 0.00000E+00, 3.00000E+01, 0.00000E+00, 0.00000E+00,Cmd=6,HV=400,Cyk=2,MTime=0.8,Gain=50,Ch=5
  34,USER   ,20170714,11:40:32, 7.72067E-02,   2,171, 1.74637E+02,NWG-2-DD , 6.00000E+00, 0.00000E+00, 0.00000E+00, 0.00000E+00, 0.00000E+00, 0.00000E+00, 3.00000E+01, 0.00000E+00, 0.00000E+00, 3.60000E+01, 0.00000E+00, 0.00000E+00,Cmd=6,HV=400,Cyk=2,MTime=0.8,Gain=50,Ch=6
  35,USER   ,20170714,11:40:32, 4.93118E-02,   2,171, 1.95196E+02,NWG-2-DD , 6.00000E+00, 0.00000E+00, 0.00000E+00, 0.00000E+00, 0.00000E+00, 0.00000E+00, 3.60000E+01, 0.00000E+00, 0.00000E+00, 4.20000E+01, 0.00000E+00, 0.00000E+00,Cmd=6,HV=400,Cyk=2,MTime=0.8,Gain=100,Ch=7
  36,USER   ,20170714,11:40:32, 2.92461E-02,   1,171, 1.85229E+02,NWG-2-DD , 6.00000E+00, 0.00000E+00, 0.00000E+00, 0.00000E+00, 0.00000E+00, 0.00000E+00, 4.20000E+01, 0.00000E+00, 0.00000E+00, 4.80000E+01, 0.00000E+00, 0.00000E+00,Cmd=6,HV=400,Cyk=2,MTime=0.8,Gain=200,Ch=8
  37,USER   ,20170714,11:40:41, 2.23860E+00,   1,195, 8.43932E+01,NWG-2-DD , 8.00000E+00, 0.00000E+00, 0.00000E+00, 6.00000E+00, 0.00000E+00, 0.00000E+00, 1.00000E+01, 0.00000E+00, 0.00000E+00, 1.20000E+01, 0.00000E+00, 0.00000E+00,Cmd=7,HV=400,Cyk=2,MTime=0.8,Gain=10,Ch=3
  38,USER   ,20170714,11:40:41, 8.53731E-01,   0,195, 1.28740E+02,NWG-2-DD , 8.00000E+00, 0.00000E+00, 0.00000E+00, 6.00000E+00, 0.00000E+00, 0.00000E+00, 1.20000E+01, 0.00000E+00, 0.00000E+00, 1.40000E+01, 0.00000E+00, 0.00000E+00,Cmd=7,HV=400,Cyk=2,MTime=0.8,Gain=10,Ch=4
  39,USER   ,20170714,11:40:41, 4.49432E-01,   1,195, 1.69432E+02,NWG-2-DD , 8.00000E+00, 0.00000E+00, 0.00000E+00, 6.00000E+00, 0.00000E+00, 0.00000E+00, 1.40000E+01, 0.00000E+00, 0.00000E+00, 1.60000E+01, 0.00000E+00, 0.00000E+00,Cmd=7,HV=400,Cyk=2,MTime=0.8,Gain=10,Ch=5
  40,USER   ,20170714,11:40:41, 2.45751E-01,   0,195, 1.85292E+02,NWG-2-DD , 8.00000E+00, 0.00000E+00, 0.00000E+00, 6.00000E+00, 0.00000E+00, 0.00000E+00, 1.60000E+01, 0.00000E+00, 0.00000E+00, 1.80000E+01, 0.00000E+00, 0.00000E+00,Cmd=7,HV=400,Cyk=2,MTime=0.8,Gain=20,Ch=6
  41,USER   ,20170714,11:40:41, 1.12195E-01,   0,195, 1.48038E+02,NWG-2-DD , 8.00000E+00, 0.00000E+00, 0.00000E+00, 6.00000E+00, 0.00000E+00, 0.00000E+00, 1.80000E+01, 0.00000E+00, 0.00000E+00, 2.00000E+01, 0.00000E+00, 0.00000E+00,Cmd=7,HV=400,Cyk=2,MTime=0.8,Gain=50,Ch=7
  42,USER   ,20170714,11:40:41, 5.61914E-02,   1,195, 1.18628E+02,NWG-2-DD , 8.00000E+00, 0.00000E+00, 0.00000E+00, 6.00000E+00, 0.00000E+00, 0.00000E+00, 2.00000E+01, 0.00000E+00, 0.00000E+00, 2.20000E+01, 0.00000E+00, 0.00000E+00,Cmd=7,HV=400,Cyk=2,MTime=0.8,Gain=100,Ch=8
  43,USER   ,20170714,11:40:50, 5.83451E-01,   0,225, 1.75965E+02,NWG-2-DD , 8.00000E+00, 0.00000E+00, 0.00000E+00, 4.00000E+00, 0.00000E+00, 0.00000E+00, 1.60000E+01, 0.00000E+00, 0.00000E+00, 2.00000E+01, 0.00000E+00, 0.00000E+00,Cmd=8,HV=400,Cyk=2,MTime=0.8,Gain=10,Ch=4
  44,USER   ,20170714,11:40:50, 1.59825E-01,   0,225, 1.20506E+02,NWG-2-DD , 8.00000E+00, 0.00000E+00, 0.00000E+00, 4.00000E+00, 0.00000E+00, 0.00000E+00, 2.00000E+01, 0.00000E+00, 0.00000E+00, 2.40000E+01, 0.00000E+00, 0.00000E+00,Cmd=8,HV=400,Cyk=2,MTime=0.8,Gain=20,Ch=5
  45,USER   ,20170714,11:40:50, 8.59400E-02,   1,225, 1.29594E+02,NWG-2-DD , 8.00000E+00, 0.00000E+00, 0.00000E+00, 4.00000E+00, 0.00000E+00, 0.00000E+00, 2.40000E+01, 0.00000E+00, 0.00000E+00, 2.80000E+01, 0.00000E+00, 0.00000E+00,Cmd=8,HV=400,Cyk=2,MTime=0.8,Gain=50,Ch=6
  46,USER   ,20170714,11:40:50, 6.56650E-02,   0,225, 1.73286E+02,NWG-2-DD , 8.00000E+00, 0.00000E+00, 0.00000E+00, 4.00000E+00, 0.00000E+00, 0.00000E+00, 2.80000E+01, 0.00000E+00, 0.00000E+00, 3.20000E+01, 0.00000E+00, 0.00000E+00,Cmd=8,HV=400,Cyk=2,MTime=0.8,Gain=50,Ch=7
  47,USER   ,20170714,11:40:50, 4.15229E-02,   5,225, 1.75322E+02,NWG-2-DD , 8.00000E+00, 0.00000E+00, 0.00000E+00, 4.00000E+00, 0.00000E+00, 0.00000E+00, 3.20000E+01, 0.00000E+00, 0.00000E+00, 3.60000E+01, 0.00000E+00, 0.00000E+00,Cmd=8,HV=400,Cyk=2,MTime=0.8,Gain=100,Ch=8
  48,USER   ,20170714,11:40:58, 1.97626E+00,   0,219, 1.49007E+02,NWG-2-DD , 8.00000E+00, 0.00000E+00, 0.00000E+00, 4.00000E+00, 0.00000E+00, 0.00000E+00, 1.20000E+01, 0.00000E+00, 0.00000E+00, 1.60000E+01, 0.00000E+00, 0.00000E+00,Cmd=8,HV=387,Cyk=2,MTime=0.8,Gain=1,Ch=3
  49,USER   ,20170714,11:41:07, 1.55066E+00,   0,231, 1.75376E+02,NWG-2-DD , 8.00000E+00, 0.00000E+00, 0.00000E+00, 2.00000E+00, 0.00000E+00, 0.00000E+00, 1.40000E+01, 0.00000E+00, 0.00000E+00, 2.00000E+01, 0.00000E+00, 0.00000E+00,Cmd=9,HV=400,Cyk=2,MTime=0.8,Gain=10,Ch=3
  50,USER   ,20170714,11:41:07, 2.71086E-01,   0,231, 1.22636E+02,NWG-2-DD , 8.00000E+00, 0.00000E+00, 0.00000E+00, 2.00000E+00, 0.00000E+00, 0.00000E+00, 2.00000E+01, 0.00000E+00, 0.00000E+00, 2.60000E+01, 0.00000E+00, 0.00000E+00,Cmd=9,HV=400,Cyk=2,MTime=0.8,Gain=20,Ch=4
  51,USER   ,20170714,11:41:07, 1.37507E-01,   0,231, 1.55517E+02,NWG-2-DD , 8.00000E+00, 0.00000E+00, 0.00000E+00, 2.00000E+00, 0.00000E+00, 0.00000E+00, 2.60000E+01, 0.00000E+00, 0.00000E+00, 3.20000E+01, 0.00000E+00, 0.00000E+00,Cmd=9,HV=400,Cyk=2,MTime=0.8,Gain=20,Ch=5
  52,USER   ,20170714,11:41:07, 7.91472E-02,   0,231, 1.79027E+02,NWG-2-DD , 8.00000E+00, 0.00000E+00, 0.00000E+00, 2.00000E+00, 0.00000E+00, 0.00000E+00, 3.20000E+01, 0.00000E+00, 0.00000E+00, 3.80000E+01, 0.00000E+00, 0.00000E+00,Cmd=9,HV=400,Cyk=2,MTime=0.8,Gain=50,Ch=6
  53,USER   ,20170714,11:41:07, 5.24771E-02,   0,231, 2.07726E+02,NWG-2-DD , 8.00000E+00, 0.00000E+00, 0.00000E+00, 2.00000E+00, 0.00000E+00, 0.00000E+00, 3.80000E+01, 0.00000E+00, 0.00000E+00, 4.40000E+01, 0.00000E+00, 0.00000E+00,Cmd=9,HV=400,Cyk=2,MTime=0.8,Gain=100,Ch=7
  54,USER   ,20170714,11:41:07, 3.31838E-02,   2,231, 2.10168E+02,NWG-2-DD , 8.00000E+00, 0.00000E+00, 0.00000E+00, 2.00000E+00, 0.00000E+00, 0.00000E+00, 4.40000E+01, 0.00000E+00, 0.00000E+00, 5.00000E+01, 0.00000E+00, 0.00000E+00,Cmd=9,HV=400,Cyk=2,MTime=0.8,Gain=100,Ch=8
  55,USER   ,20170714,11:41:16, 1.02777E+00,   0,211, 1.54984E+02,NWG-2-DD , 8.00000E+00, 0.00000E+00, 0.00000E+00, 0.00000E+00, 0.00000E+00, 0.00000E+00, 1.60000E+01, 0.00000E+00, 0.00000E+00, 2.40000E+01, 0.00000E+00, 0.00000E+00,Cmd=10,HV=400,Cyk=2,MTime=0.8,Gain=10,Ch=3
  56,USER   ,20170714,11:41:16, 2.37317E-01,   1,211, 1.43146E+02,NWG-2-DD , 8.00000E+00, 0.00000E+00, 0.00000E+00, 0.00000E+00, 0.00000E+00, 0.00000E+00, 2.40000E+01, 0.00000E+00, 0.00000E+00, 3.20000E+01, 0.00000E+00, 0.00000E+00,Cmd=10,HV=400,Cyk=2,MTime=0.8,Gain=20,Ch=4
  57,USER   ,20170714,11:41:16, 1.18176E-01,   0,211, 1.78205E+02,NWG-2-DD , 8.00000E+00, 0.00000E+00, 0.00000E+00, 0.00000E+00, 0.00000E+00, 0.00000E+00, 3.20000E+01, 0.00000E+00, 0.00000E+00, 4.00000E+01, 0.00000E+00, 0.00000E+00,Cmd=10,HV=400,Cyk=2,MTime=0.8,Gain=20,Ch=5
  58,USER   ,20170714,11:41:16, 6.49931E-02,   1,211, 1.96014E+02,NWG-2-DD , 8.00000E+00, 0.00000E+00, 0.00000E+00, 0.00000E+00, 0.00000E+00, 0.00000E+00, 4.00000E+01, 0.00000E+00, 0.00000E+00, 4.80000E+01, 0.00000E+00, 0.00000E+00,Cmd=10,HV=400,Cyk=2,MTime=0.8,Gain=50,Ch=6
  59,USER   ,20170714,11:41:16, 3.02442E-02,   2,211, 1.59625E+02,NWG-2-DD , 8.00000E+00, 0.00000E+00, 0.00000E+00, 0.00000E+00, 0.00000E+00, 0.00000E+00, 4.80000E+01, 0.00000E+00, 0.00000E+00, 5.60000E+01, 0.00000E+00, 0.00000E+00,Cmd=10,HV=400,Cyk=2,MTime=0.8,Gain=100,Ch=7
  60,USER   ,20170714,11:41:16, 1.45185E-02,   0,211, 1.22603E+02,NWG-2-DD , 8.00000E+00, 0.00000E+00, 0.00000E+00, 0.00000E+00, 0.00000E+00, 0.00000E+00, 5.60000E+01, 0.00000E+00, 0.00000E+00, 6.40000E+01, 0.00000E+00, 0.00000E+00,Cmd=10,HV=400,Cyk=2,MTime=0.8,Gain=200,Ch=8
  61,USER   ,20170714,11:41:26, 2.60314E+00,   2,246, 9.81362E+01,NWG-2-DD , 1.00000E+01, 0.00000E+00, 0.00000E+00, 8.00000E+00, 0.00000E+00, 0.00000E+00, 1.20000E+01, 0.00000E+00, 0.00000E+00, 1.40000E+01, 0.00000E+00, 0.00000E+00,Cmd=11,HV=400,Cyk=2,MTime=0.8,Gain=1,Ch=3
  62,USER   ,20170714,11:41:26, 9.61065E-01,   2,246, 1.44925E+02,NWG-2-DD , 1.00000E+01, 0.00000E+00, 0.00000E+00, 8.00000E+00, 0.00000E+00, 0.00000E+00, 1.40000E+01, 0.00000E+00, 0.00000E+00, 1.60000E+01, 0.00000E+00, 0.00000E+00,Cmd=11,HV=400,Cyk=2,MTime=0.8,Gain=10,Ch=4
  63,USER   ,20170714,11:41:26, 4.53038E-01,   2,246, 1.70791E+02,NWG-2-DD , 1.00000E+01, 0.00000E+00, 0.00000E+00, 8.00000E+00, 0.00000E+00, 0.00000E+00, 1.60000E+01, 0.00000E+00, 0.00000E+00, 1.80000E+01, 0.00000E+00, 0.00000E+00,Cmd=11,HV=400,Cyk=2,MTime=0.8,Gain=10,Ch=5
  64,USER   ,20170714,11:41:26, 1.81982E-01,   1,246, 1.37211E+02,NWG-2-DD , 1.00000E+01, 0.00000E+00, 0.00000E+00, 8.00000E+00, 0.00000E+00, 0.00000E+00, 1.80000E+01, 0.00000E+00, 0.00000E+00, 2.00000E+01, 0.00000E+00, 0.00000E+00,Cmd=11,HV=400,Cyk=2,MTime=0.8,Gain=20,Ch=6
  65,USER   ,20170714,11:41:26, 8.17974E-02,   2,246, 1.07929E+02,NWG-2-DD , 1.00000E+01, 0.00000E+00, 0.00000E+00, 8.00000E+00, 0.00000E+00, 0.00000E+00, 2.00000E+01, 0.00000E+00, 0.00000E+00, 2.20000E+01, 0.00000E+00, 0.00000E+00,Cmd=11,HV=400,Cyk=2,MTime=0.8,Gain=50,Ch=7
  66,USER   ,20170714,11:41:26, 4.75368E-02,   2,246, 1.00357E+02,NWG-2-DD , 1.00000E+01, 0.00000E+00, 0.00000E+00, 8.00000E+00, 0.00000E+00, 0.00000E+00, 2.20000E+01, 0.00000E+00, 0.00000E+00, 2.40000E+01, 0.00000E+00, 0.00000E+00,Cmd=11,HV=400,Cyk=2,MTime=0.8,Gain=100,Ch=8
  67,USER   ,20170714,11:41:35, 2.10548E+00,   3,195, 1.58749E+02,NWG-2-DD , 1.00000E+01, 0.00000E+00, 0.00000E+00, 6.00000E+00, 0.00000E+00, 0.00000E+00, 1.40000E+01, 0.00000E+00, 0.00000E+00, 1.80000E+01, 0.00000E+00, 0.00000E+00,Cmd=12,HV=400,Cyk=2,MTime=0.8,Gain=10,Ch=3
  68,USER   ,20170714,11:41:35, 4.32740E-01,   0,195, 1.30511E+02,NWG-2-DD , 1.00000E+01, 0.00000E+00, 0.00000E+00, 6.00000E+00, 0.00000E+00, 0.00000E+00, 1.80000E+01, 0.00000E+00, 0.00000E+00, 2.20000E+01, 0.00000E+00, 0.00000E+00,Cmd=12,HV=400,Cyk=2,MTime=0.8,Gain=10,Ch=4
  69,USER   ,20170714,11:41:35, 1.44601E-01,   0,195, 1.09026E+02,NWG-2-DD , 1.00000E+01, 0.00000E+00, 0.00000E+00, 6.00000E+00, 0.00000E+00, 0.00000E+00, 2.20000E+01, 0.00000E+00, 0.00000E+00, 2.60000E+01, 0.00000E+00, 0.00000E+00,Cmd=12,HV=400,Cyk=2,MTime=0.8,Gain=20,Ch=5
  70,USER   ,20170714,11:41:35, 8.56505E-02,   0,195, 1.29158E+02,NWG-2-DD , 1.00000E+01, 0.00000E+00, 0.00000E+00, 6.00000E+00, 0.00000E+00, 0.00000E+00, 2.60000E+01, 0.00000E+00, 0.00000E+00, 3.00000E+01, 0.00000E+00, 0.00000E+00,Cmd=12,HV=400,Cyk=2,MTime=0.8,Gain=50,Ch=6
  71,USER   ,20170714,11:41:35, 6.25827E-02,   0,195, 1.65152E+02,NWG-2-DD , 1.00000E+01, 0.00000E+00, 0.00000E+00, 6.00000E+00, 0.00000E+00, 0.00000E+00, 3.00000E+01, 0.00000E+00, 0.00000E+00, 3.40000E+01, 0.00000E+00, 0.00000E+00,Cmd=12,HV=400,Cyk=2,MTime=0.8,Gain=100,Ch=7
  72,USER   ,20170714,11:41:35, 3.88396E-02,   0,195, 1.63992E+02,NWG-2-DD , 1.00000E+01, 0.00000E+00, 0.00000E+00, 6.00000E+00, 0.00000E+00, 0.00000E+00, 3.40000E+01, 0.00000E+00, 0.00000E+00, 3.80000E+01, 0.00000E+00, 0.00000E+00,Cmd=12,HV=400,Cyk=2,MTime=0.8,Gain=100,Ch=8
  73,USER   ,20170714,11:41:44, 1.39479E+00,   1,230, 1.57747E+02,NWG-2-DD , 1.00000E+01, 0.00000E+00, 0.00000E+00, 4.00000E+00, 0.00000E+00, 0.00000E+00, 1.60000E+01, 0.00000E+00, 0.00000E+00, 2.20000E+01, 0.00000E+00, 0.00000E+00,Cmd=13,HV=400,Cyk=2,MTime=0.8,Gain=10,Ch=3
  74,USER   ,20170714,11:41:44, 2.54263E-01,   0,230, 1.15026E+02,NWG-2-DD , 1.00000E+01, 0.00000E+00, 0.00000E+00, 4.00000E+00, 0.00000E+00, 0.00000E+00, 2.20000E+01, 0.00000E+00, 0.00000E+00, 2.80000E+01, 0.00000E+00, 0.00000E+00,Cmd=13,HV=400,Cyk=2,MTime=0.8,Gain=20,Ch=4
  75,USER   ,20170714,11:41:44, 1.44386E-01,   0,230, 1.63296E+02,NWG-2-DD , 1.00000E+01, 0.00000E+00, 0.00000E+00, 4.00000E+00, 0.00000E+00, 0.00000E+00, 2.80000E+01, 0.00000E+00, 0.00000E+00, 3.40000E+01, 0.00000E+00, 0.00000E+00,Cmd=13,HV=400,Cyk=2,MTime=0.8,Gain=20,Ch=5
  76,USER   ,20170714,11:41:44, 7.78814E-02,   1,230, 1.76164E+02,NWG-2-DD , 1.00000E+01, 0.00000E+00, 0.00000E+00, 4.00000E+00, 0.00000E+00, 0.00000E+00, 3.40000E+01, 0.00000E+00, 0.00000E+00, 4.00000E+01, 0.00000E+00, 0.00000E+00,Cmd=13,HV=400,Cyk=2,MTime=0.8,Gain=50,Ch=6
  77,USER   ,20170714,11:41:44, 5.03962E-02,   2,230, 1.99488E+02,NWG-2-DD , 1.00000E+01, 0.00000E+00, 0.00000E+00, 4.00000E+00, 0.00000E+00, 0.00000E+00, 4.00000E+01, 0.00000E+00, 0.00000E+00, 4.60000E+01, 0.00000E+00, 0.00000E+00,Cmd=13,HV=400,Cyk=2,MTime=0.8,Gain=50,Ch=7
  78,USER   ,20170714,11:41:44, 2.78740E-02,   3,230, 1.76539E+02,NWG-2-DD , 1.00000E+01, 0.00000E+00, 0.00000E+00, 4.00000E+00, 0.00000E+00, 0.00000E+00, 4.60000E+01, 0.00000E+00, 0.00000E+00, 5.20000E+01, 0.00000E+00, 0.00000E+00,Cmd=13,HV=400,Cyk=2,MTime=0.8,Gain=200,Ch=8
  79,USER   ,20170714,11:41:53, 8.50469E-01,   0,236, 1.28248E+02,NWG-2-DD , 1.00000E+01, 0.00000E+00, 0.00000E+00, 2.00000E+00, 0.00000E+00, 0.00000E+00, 1.80000E+01, 0.00000E+00, 0.00000E+00, 2.60000E+01, 0.00000E+00, 0.00000E+00,Cmd=14,HV=400,Cyk=2,MTime=0.8,Gain=10,Ch=3
  80,USER   ,20170714,11:41:53, 2.49392E-01,   1,236, 1.50430E+02,NWG-2-DD , 1.00000E+01, 0.00000E+00, 0.00000E+00, 2.00000E+00, 0.00000E+00, 0.00000E+00, 2.60000E+01, 0.00000E+00, 0.00000E+00, 3.40000E+01, 0.00000E+00, 0.00000E+00,Cmd=14,HV=400,Cyk=2,MTime=0.8,Gain=20,Ch=4
  81,USER   ,20170714,11:41:53, 1.21986E-01,   2,236, 1.83951E+02,NWG-2-DD , 1.00000E+01, 0.00000E+00, 0.00000E+00, 2.00000E+00, 0.00000E+00, 0.00000E+00, 3.40000E+01, 0.00000E+00, 0.00000E+00, 4.20000E+01, 0.00000E+00, 0.00000E+00,Cmd=14,HV=400,Cyk=2,MTime=0.8,Gain=20,Ch=5
  82,USER   ,20170714,11:41:53, 6.50806E-02,   2,236, 1.96278E+02,NWG-2-DD , 1.00000E+01, 0.00000E+00, 0.00000E+00, 2.00000E+00, 0.00000E+00, 0.00000E+00, 4.20000E+01, 0.00000E+00, 0.00000E+00, 5.00000E+01, 0.00000E+00, 0.00000E+00,Cmd=14,HV=400,Cyk=2,MTime=0.8,Gain=50,Ch=6
  83,USER   ,20170714,11:41:53, 2.59425E-02,   0,236, 1.36921E+02,NWG-2-DD , 1.00000E+01, 0.00000E+00, 0.00000E+00, 2.00000E+00, 0.00000E+00, 0.00000E+00, 5.00000E+01, 0.00000E+00, 0.00000E+00, 5.80000E+01, 0.00000E+00, 0.00000E+00,Cmd=14,HV=400,Cyk=2,MTime=0.8,Gain=100,Ch=7
  84,USER   ,20170714,11:41:53, 1.33235E-02,   4,236, 1.12512E+02,NWG-2-DD , 1.00000E+01, 0.00000E+00, 0.00000E+00, 2.00000E+00, 0.00000E+00, 0.00000E+00, 5.80000E+01, 0.00000E+00, 0.00000E+00, 6.60000E+01, 0.00000E+00, 0.00000E+00,Cmd=14,HV=400,Cyk=2,MTime=0.8,Gain=200,Ch=8
  85,USER   ,20170714,11:42:02, 6.33638E-01,   0,217, 1.19438E+02,NWG-2-DD , 1.00000E+01, 0.00000E+00, 0.00000E+00, 0.00000E+00, 0.00000E+00, 0.00000E+00, 2.00000E+01, 0.00000E+00, 0.00000E+00, 3.00000E+01, 0.00000E+00, 0.00000E+00,Cmd=15,HV=400,Cyk=2,MTime=0.8,Gain=10,Ch=3
  86,USER   ,20170714,11:42:02, 2.29347E-01,   1,217, 1.72923E+02,NWG-2-DD , 1.00000E+01, 0.00000E+00, 0.00000E+00, 0.00000E+00, 0.00000E+00, 0.00000E+00, 3.00000E+01, 0.00000E+00, 0.00000E+00, 4.00000E+01, 0.00000E+00, 0.00000E+00,Cmd=15,HV=400,Cyk=2,MTime=0.8,Gain=20,Ch=4
  87,USER   ,20170714,11:42:02, 1.01015E-01,   0,217, 1.90408E+02,NWG-2-DD , 1.00000E+01, 0.00000E+00, 0.00000E+00, 0.00000E+00, 0.00000E+00, 0.00000E+00, 4.00000E+01, 0.00000E+00, 0.00000E+00, 5.00000E+01, 0.00000E+00, 0.00000E+00,Cmd=15,HV=400,Cyk=2,MTime=0.8,Gain=50,Ch=5
  88,USER   ,20170714,11:42:02, 3.81355E-02,   2,217, 1.43767E+02,NWG-2-DD , 1.00000E+01, 0.00000E+00, 0.00000E+00, 0.00000E+00, 0.00000E+00, 0.00000E+00, 5.00000E+01, 0.00000E+00, 0.00000E+00, 6.00000E+01, 0.00000E+00, 0.00000E+00,Cmd=15,HV=400,Cyk=2,MTime=0.8,Gain=100,Ch=6
  89,USER   ,20170714,11:42:02, 1.47435E-02,   0,217, 9.72682E+01,NWG-2-DD , 1.00000E+01, 0.00000E+00, 0.00000E+00, 0.00000E+00, 0.00000E+00, 0.00000E+00, 6.00000E+01, 0.00000E+00, 0.00000E+00, 7.00000E+01, 0.00000E+00, 0.00000E+00,Cmd=15,HV=400,Cyk=2,MTime=0.8,Gain=100,Ch=7
  90,USER   ,20170714,11:42:02, 8.93037E-03,   6,217, 9.42667E+01,NWG-2-DD , 1.00000E+01, 0.00000E+00, 0.00000E+00, 0.00000E+00, 0.00000E+00, 0.00000E+00, 7.00000E+01, 0.00000E+00, 0.00000E+00, 8.00000E+01, 0.00000E+00, 0.00000E+00,Cmd=15,HV=400,Cyk=2,MTime=0.8,Gain=200,Ch=8
  91,USER   ,20170714,11:42:11, 3.15060E+00,   0,294, 1.18775E+02,NWG-2-DD , 1.20000E+01, 0.00000E+00, 0.00000E+00, 1.00000E+01, 0.00000E+00, 0.00000E+00, 1.40000E+01, 0.00000E+00, 0.00000E+00, 1.60000E+01, 0.00000E+00, 0.00000E+00,Cmd=16,HV=381,Cyk=2,MTime=0.8,Gain=1,Ch=3
  92,USER   ,20170714,11:42:11, 1.06624E+00,   0,294, 1.60785E+02,NWG-2-DD , 1.20000E+01, 0.00000E+00, 0.00000E+00, 1.00000E+01, 0.00000E+00, 0.00000E+00, 1.60000E+01, 0.00000E+00, 0.00000E+00, 1.80000E+01, 0.00000E+00, 0.00000E+00,Cmd=16,HV=381,Cyk=2,MTime=0.8,Gain=10,Ch=4
  93,USER   ,20170714,11:42:11, 3.36392E-01,   1,294, 1.26817E+02,NWG-2-DD , 1.20000E+01, 0.00000E+00, 0.00000E+00, 1.00000E+01, 0.00000E+00, 0.00000E+00, 1.80000E+01, 0.00000E+00, 0.00000E+00, 2.00000E+01, 0.00000E+00, 0.00000E+00,Cmd=16,HV=381,Cyk=2,MTime=0.8,Gain=10,Ch=5
  94,USER   ,20170714,11:42:11, 1.36174E-01,   2,294, 1.02673E+02,NWG-2-DD , 1.20000E+01, 0.00000E+00, 0.00000E+00, 1.00000E+01, 0.00000E+00, 0.00000E+00, 2.00000E+01, 0.00000E+00, 0.00000E+00, 2.20000E+01, 0.00000E+00, 0.00000E+00,Cmd=16,HV=381,Cyk=2,MTime=0.8,Gain=20,Ch=6
  95,USER   ,20170714,11:42:11, 7.73373E-02,   6,294, 1.02044E+02,NWG-2-DD , 1.20000E+01, 0.00000E+00, 0.00000E+00, 1.00000E+01, 0.00000E+00, 0.00000E+00, 2.20000E+01, 0.00000E+00, 0.00000E+00, 2.40000E+01, 0.00000E+00, 0.00000E+00,Cmd=16,HV=381,Cyk=2,MTime=0.8,Gain=50,Ch=7
  96,USER   ,20170714,11:42:11, 4.46198E-02,   3,294, 9.41990E+01,NWG-2-DD , 1.20000E+01, 0.00000E+00, 0.00000E+00, 1.00000E+01, 0.00000E+00, 0.00000E+00, 2.40000E+01, 0.00000E+00, 0.00000E+00, 2.60000E+01, 0.00000E+00, 0.00000E+00,Cmd=16,HV=381,Cyk=2,MTime=0.8,Gain=50,Ch=8
  97,USER   ,20170714,11:42:20, 2.03740E+00,   1,288, 1.53616E+02,NWG-2-DD , 1.20000E+01, 0.00000E+00, 0.00000E+00, 8.00000E+00, 0.00000E+00, 0.00000E+00, 1.60000E+01, 0.00000E+00, 0.00000E+00, 2.00000E+01, 0.00000E+00, 0.00000E+00,Cmd=17,HV=381,Cyk=2,MTime=0.8,Gain=1,Ch=3
  98,USER   ,20170714,11:42:20, 3.43460E-01,   1,288, 1.03585E+02,NWG-2-DD , 1.20000E+01, 0.00000E+00, 0.00000E+00, 8.00000E+00, 0.00000E+00, 0.00000E+00, 2.00000E+01, 0.00000E+00, 0.00000E+00, 2.40000E+01, 0.00000E+00, 0.00000E+00,Cmd=17,HV=381,Cyk=2,MTime=0.8,Gain=10,Ch=4
  99,USER   ,20170714,11:42:20, 1.35804E-01,   0,288, 1.02394E+02,NWG-2-DD , 1.20000E+01, 0.00000E+00, 0.00000E+00, 8.00000E+00, 0.00000E+00, 0.00000E+00, 2.40000E+01, 0.00000E+00, 0.00000E+00, 2.80000E+01, 0.00000E+00, 0.00000E+00,Cmd=17,HV=381,Cyk=2,MTime=0.8,Gain=20,Ch=5
 100,USER   ,20170714,11:42:20, 9.75960E-02,   3,288, 1.47171E+02,NWG-2-DD , 1.20000E+01, 0.00000E+00, 0.00000E+00, 8.00000E+00, 0.00000E+00, 0.00000E+00, 2.80000E+01, 0.00000E+00, 0.00000E+00, 3.20000E+01, 0.00000E+00, 0.00000E+00,Cmd=17,HV=381,Cyk=2,MTime=0.8,Gain=20,Ch=6
 101,USER   ,20170714,11:42:20, 5.65012E-02,   2,288, 1.49103E+02,NWG-2-DD , 1.20000E+01, 0.00000E+00, 0.00000E+00, 8.00000E+00, 0.00000E+00, 0.00000E+00, 3.20000E+01, 0.00000E+00, 0.00000E+00, 3.60000E+01, 0.00000E+00, 0.00000E+00,Cmd=17,HV=381,Cyk=2,MTime=0.8,Gain=50,Ch=7
 102,USER   ,20170714,11:42:20, 4.05747E-02,   2,288, 1.71319E+02,NWG-2-DD , 1.20000E+01, 0.00000E+00, 0.00000E+00, 8.00000E+00, 0.00000E+00, 0.00000E+00, 3.60000E+01, 0.00000E+00, 0.00000E+00, 4.00000E+01, 0.00000E+00, 0.00000E+00,Cmd=17,HV=381,Cyk=2,MTime=0.8,Gain=50,Ch=8
 103,USER   ,20170714,11:42:30, 1.06390E+00,   0,230, 1.20325E+02,NWG-2-DD , 1.20000E+01, 0.00000E+00, 0.00000E+00, 6.00000E+00, 0.00000E+00, 0.00000E+00, 1.80000E+01, 0.00000E+00, 0.00000E+00, 2.40000E+01, 0.00000E+00, 0.00000E+00,Cmd=18,HV=400,Cyk=2,MTime=0.8,Gain=10,Ch=3
 104,USER   ,20170714,11:42:30, 2.53998E-01,   1,230, 1.14906E+02,NWG-2-DD , 1.20000E+01, 0.00000E+00, 0.00000E+00, 6.00000E+00, 0.00000E+00, 0.00000E+00, 2.40000E+01, 0.00000E+00, 0.00000E+00, 3.00000E+01, 0.00000E+00, 0.00000E+00,Cmd=18,HV=400,Cyk=2,MTime=0.8,Gain=20,Ch=4
 105,USER   ,20170714,11:42:30, 1.40716E-01,   0,230, 1.59146E+02,NWG-2-DD , 1.20000E+01, 0.00000E+00, 0.00000E+00, 6.00000E+00, 0.00000E+00, 0.00000E+00, 3.00000E+01, 0.00000E+00, 0.00000E+00, 3.60000E+01, 0.00000E+00, 0.00000E+00,Cmd=18,HV=400,Cyk=2,MTime=0.8,Gain=20,Ch=5
 106,USER   ,20170714,11:42:30, 8.07098E-02,   1,230, 1.82561E+02,NWG-2-DD , 1.20000E+01, 0.00000E+00, 0.00000E+00, 6.00000E+00, 0.00000E+00, 0.00000E+00, 3.60000E+01, 0.00000E+00, 0.00000E+00, 4.20000E+01, 0.00000E+00, 0.00000E+00,Cmd=18,HV=400,Cyk=2,MTime=0.8,Gain=50,Ch=6
 107,USER   ,20170714,11:42:30, 4.58675E-02,   0,230, 1.81562E+02,NWG-2-DD , 1.20000E+01, 0.00000E+00, 0.00000E+00, 6.00000E+00, 0.00000E+00, 0.00000E+00, 4.20000E+01, 0.00000E+00, 0.00000E+00, 4.80000E+01, 0.00000E+00, 0.00000E+00,Cmd=18,HV=400,Cyk=2,MTime=0.8,Gain=100,Ch=7
 108,USER   ,20170714,11:42:30, 2.94546E-02,   3,230, 1.86549E+02,NWG-2-DD , 1.20000E+01, 0.00000E+00, 0.00000E+00, 6.00000E+00, 0.00000E+00, 0.00000E+00, 4.80000E+01, 0.00000E+00, 0.00000E+00, 5.40000E+01, 0.00000E+00, 0.00000E+00,Cmd=18,HV=400,Cyk=2,MTime=0.8,Gain=100,Ch=8
 109,USER   ,20170714,11:42:39, 7.24021E-01,   2,269, 1.09180E+02,NWG-2-DD , 1.20000E+01, 0.00000E+00, 0.00000E+00, 4.00000E+00, 0.00000E+00, 0.00000E+00, 2.00000E+01, 0.00000E+00, 0.00000E+00, 2.80000E+01, 0.00000E+00, 0.00000E+00,Cmd=19,HV=400,Cyk=2,MTime=0.8,Gain=10,Ch=3
 110,USER   ,20170714,11:42:39, 2.61521E-01,   0,269, 1.57746E+02,NWG-2-DD , 1.20000E+01, 0.00000E+00, 0.00000E+00, 4.00000E+00, 0.00000E+00, 0.00000E+00, 2.80000E+01, 0.00000E+00, 0.00000E+00, 3.60000E+01, 0.00000E+00, 0.00000E+00,Cmd=19,HV=400,Cyk=2,MTime=0.8,Gain=10,Ch=4
 111,USER   ,20170714,11:42:39, 1.24529E-01,   2,269, 1.87785E+02,NWG-2-DD , 1.20000E+01, 0.00000E+00, 0.00000E+00, 4.00000E+00, 0.00000E+00, 0.00000E+00, 3.60000E+01, 0.00000E+00, 0.00000E+00, 4.40000E+01, 0.00000E+00, 0.00000E+00,Cmd=19,HV=400,Cyk=2,MTime=0.8,Gain=20,Ch=5
 112,USER   ,20170714,11:42:39, 5.95653E-02,   2,269, 1.79645E+02,NWG-2-DD , 1.20000E+01, 0.00000E+00, 0.00000E+00, 4.00000E+00, 0.00000E+00, 0.00000E+00, 4.40000E+01, 0.00000E+00, 0.00000E+00, 5.20000E+01, 0.00000E+00, 0.00000E+00,Cmd=19,HV=400,Cyk=2,MTime=0.8,Gain=50,Ch=6
 113,USER   ,20170714,11:42:39, 2.70083E-02,   2,269, 1.42547E+02,NWG-2-DD , 1.20000E+01, 0.00000E+00, 0.00000E+00, 4.00000E+00, 0.00000E+00, 0.00000E+00, 5.20000E+01, 0.00000E+00, 0.00000E+00, 6.00000E+01, 0.00000E+00, 0.00000E+00,Cmd=19,HV=400,Cyk=2,MTime=0.8,Gain=100,Ch=7
 114,USER   ,20170714,11:42:39, 1.24310E-02,   4,269, 1.04975E+02,NWG-2-DD , 1.20000E+01, 0.00000E+00, 0.00000E+00, 4.00000E+00, 0.00000E+00, 0.00000E+00, 6.00000E+01, 0.00000E+00, 0.00000E+00, 6.80000E+01, 0.00000E+00, 0.00000E+00,Cmd=19,HV=400,Cyk=2,MTime=0.8,Gain=200,Ch=8
 115,USER   ,20170714,11:42:48, 6.42889E-01,   1,274, 1.21182E+02,NWG-2-DD , 1.20000E+01, 0.00000E+00, 0.00000E+00, 2.00000E+00, 0.00000E+00, 0.00000E+00, 2.20000E+01, 0.00000E+00, 0.00000E+00, 3.20000E+01, 0.00000E+00, 0.00000E+00,Cmd=20,HV=400,Cyk=2,MTime=0.8,Gain=10,Ch=3
 116,USER   ,20170714,11:42:48, 2.31463E-01,   2,274, 1.74519E+02,NWG-2-DD , 1.20000E+01, 0.00000E+00, 0.00000E+00, 2.00000E+00, 0.00000E+00, 0.00000E+00, 3.20000E+01, 0.00000E+00, 0.00000E+00, 4.20000E+01, 0.00000E+00, 0.00000E+00,Cmd=20,HV=400,Cyk=2,MTime=0.8,Gain=10,Ch=4
 117,USER   ,20170714,11:42:48, 1.00054E-01,   2,274, 1.88598E+02,NWG-2-DD , 1.20000E+01, 0.00000E+00, 0.00000E+00, 2.00000E+00, 0.00000E+00, 0.00000E+00, 4.20000E+01, 0.00000E+00, 0.00000E+00, 5.20000E+01, 0.00000E+00, 0.00000E+00,Cmd=20,HV=400,Cyk=2,MTime=0.8,Gain=20,Ch=5
 118,USER   ,20170714,11:42:48, 3.34251E-02,   2,274, 1.26010E+02,NWG-2-DD , 1.20000E+01, 0.00000E+00, 0.00000E+00, 2.00000E+00, 0.00000E+00, 0.00000E+00, 5.20000E+01, 0.00000E+00, 0.00000E+00, 6.20000E+01, 0.00000E+00, 0.00000E+00,Cmd=20,HV=400,Cyk=2,MTime=0.8,Gain=100,Ch=6
 119,USER   ,20170714,11:42:48, 1.40408E-02,   0,274, 9.26322E+01,NWG-2-DD , 1.20000E+01, 0.00000E+00, 0.00000E+00, 2.00000E+00, 0.00000E+00, 0.00000E+00, 6.20000E+01, 0.00000E+00, 0.00000E+00, 7.20000E+01, 0.00000E+00, 0.00000E+00,Cmd=20,HV=400,Cyk=2,MTime=0.8,Gain=200,Ch=7
 120,USER   ,20170714,11:42:48, 9.62941E-03,   2,274, 1.01646E+02,NWG-2-DD , 1.20000E+01, 0.00000E+00, 0.00000E+00, 2.00000E+00, 0.00000E+00, 0.00000E+00, 7.20000E+01, 0.00000E+00, 0.00000E+00, 8.20000E+01, 0.00000E+00, 0.00000E+00,Cmd=20,HV=400,Cyk=2,MTime=0.8,Gain=200,Ch=8
 121,USER   ,20170714,11:42:57, 5.94251E-01,   2,256, 1.34416E+02,NWG-2-DD , 1.20000E+01, 0.00000E+00, 0.00000E+00, 0.00000E+00, 0.00000E+00, 0.00000E+00, 2.40000E+01, 0.00000E+00, 0.00000E+00, 3.60000E+01, 0.00000E+00, 0.00000E+00,Cmd=21,HV=400,Cyk=2,MTime=0.8,Gain=10,Ch=3
 122,USER   ,20170714,11:42:57, 2.05334E-01,   2,256, 1.85782E+02,NWG-2-DD , 1.20000E+01, 0.00000E+00, 0.00000E+00, 0.00000E+00, 0.00000E+00, 0.00000E+00, 3.60000E+01, 0.00000E+00, 0.00000E+00, 4.80000E+01, 0.00000E+00, 0.00000E+00,Cmd=21,HV=400,Cyk=2,MTime=0.8,Gain=20,Ch=4
 123,USER   ,20170714,11:42:57, 6.69640E-02,   0,256, 1.51469E+02,NWG-2-DD , 1.20000E+01, 0.00000E+00, 0.00000E+00, 0.00000E+00, 0.00000E+00, 0.00000E+00, 4.80000E+01, 0.00000E+00, 0.00000E+00, 6.00000E+01, 0.00000E+00, 0.00000E+00,Cmd=21,HV=400,Cyk=2,MTime=0.8,Gain=50,Ch=5
 124,USER   ,20170714,11:42:57, 2.16609E-02,   2,256, 9.79914E+01,NWG-2-DD , 1.20000E+01, 0.00000E+00, 0.00000E+00, 0.00000E+00, 0.00000E+00, 0.00000E+00, 6.00000E+01, 0.00000E+00, 0.00000E+00, 7.20000E+01, 0.00000E+00, 0.00000E+00,Cmd=21,HV=400,Cyk=2,MTime=0.8,Gain=200,Ch=6
 125,USER   ,20170714,11:42:57, 1.26588E-02,   0,256, 1.00217E+02,NWG-2-DD , 1.20000E+01, 0.00000E+00, 0.00000E+00, 0.00000E+00, 0.00000E+00, 0.00000E+00, 7.20000E+01, 0.00000E+00, 0.00000E+00, 8.40000E+01, 0.00000E+00, 0.00000E+00,Cmd=21,HV=400,Cyk=2,MTime=0.8,Gain=200,Ch=7
 126,USER   ,20170714,11:42:57, 1.08945E-02,   5,256, 1.38000E+02,NWG-2-DD , 1.20000E+01, 0.00000E+00, 0.00000E+00, 0.00000E+00, 0.00000E+00, 0.00000E+00, 8.40000E+01, 0.00000E+00, 0.00000E+00, 9.60000E+01, 0.00000E+00, 0.00000E+00,Cmd=21,HV=400,Cyk=2,MTime=0.8,Gain=200,Ch=8
 127,USER   ,20170714,11:43:06, 3.87845E+00,   1,337, 1.46214E+02,NWG-2-DD , 1.40000E+01, 0.00000E+00, 0.00000E+00, 1.20000E+01, 0.00000E+00, 0.00000E+00, 1.60000E+01, 0.00000E+00, 0.00000E+00, 1.80000E+01, 0.00000E+00, 0.00000E+00,Cmd=22,HV=318,Cyk=2,MTime=0.8,Gain=1,Ch=3
 128,USER   ,20170714,11:43:06, 8.21800E-01,   2,337, 1.23925E+02,NWG-2-DD , 1.40000E+01, 0.00000E+00, 0.00000E+00, 1.20000E+01, 0.00000E+00, 0.00000E+00, 1.80000E+01, 0.00000E+00, 0.00000E+00, 2.00000E+01, 0.00000E+00, 0.00000E+00,Cmd=22,HV=318,Cyk=2,MTime=0.8,Gain=10,Ch=4
 129,USER   ,20170714,11:43:06, 2.67795E-01,   0,337, 1.00957E+02,NWG-2-DD , 1.40000E+01, 0.00000E+00, 0.00000E+00, 1.20000E+01, 0.00000E+00, 0.00000E+00, 2.00000E+01, 0.00000E+00, 0.00000E+00, 2.20000E+01, 0.00000E+00, 0.00000E+00,Cmd=22,HV=318,Cyk=2,MTime=0.8,Gain=10,Ch=5
 130,USER   ,20170714,11:43:06, 1.25700E-01,   4,337, 9.47755E+01,NWG-2-DD , 1.40000E+01, 0.00000E+00, 0.00000E+00, 1.20000E+01, 0.00000E+00, 0.00000E+00, 2.20000E+01, 0.00000E+00, 0.00000E+00, 2.40000E+01, 0.00000E+00, 0.00000E+00,Cmd=22,HV=318,Cyk=2,MTime=0.8,Gain=20,Ch=6
 131,USER   ,20170714,11:43:06, 7.71665E-02,   7,337, 1.01819E+02,NWG-2-DD , 1.40000E+01, 0.00000E+00, 0.00000E+00, 1.20000E+01, 0.00000E+00, 0.00000E+00, 2.40000E+01, 0.00000E+00, 0.00000E+00, 2.60000E+01, 0.00000E+00, 0.00000E+00,Cmd=22,HV=318,Cyk=2,MTime=0.8,Gain=20,Ch=7
 132,USER   ,20170714,11:43:06, 4.79086E-02,   5,337, 1.01142E+02,NWG-2-DD , 1.40000E+01, 0.00000E+00, 0.00000E+00, 1.20000E+01, 0.00000E+00, 0.00000E+00, 2.60000E+01, 0.00000E+00, 0.00000E+00, 2.80000E+01, 0.00000E+00, 0.00000E+00,Cmd=22,HV=318,Cyk=2,MTime=0.8,Gain=50,Ch=8
 133,USER   ,20170714,11:43:16, 3.25756E-01,   1,285, 9.82458E+01,NWG-2-DD , 1.40000E+01, 0.00000E+00, 0.00000E+00, 1.00000E+01, 0.00000E+00, 0.00000E+00, 2.20000E+01, 0.00000E+00, 0.00000E+00, 2.60000E+01, 0.00000E+00, 0.00000E+00,Cmd=23,HV=381,Cyk=2,MTime=0.8,Gain=10,Ch=4
 134,USER   ,20170714,11:43:16, 1.53510E-01,   1,285, 1.15744E+02,NWG-2-DD , 1.40000E+01, 0.00000E+00, 0.00000E+00, 1.00000E+01, 0.00000E+00, 0.00000E+00, 2.60000E+01, 0.00000E+00, 0.00000E+00, 3.00000E+01, 0.00000E+00, 0.00000E+00,Cmd=23,HV=381,Cyk=2,MTime=0.8,Gain=20,Ch=5
 135,USER   ,20170714,11:43:16, 8.51300E-02,   4,285, 1.28373E+02,NWG-2-DD , 1.40000E+01, 0.00000E+00, 0.00000E+00, 1.00000E+01, 0.00000E+00, 0.00000E+00, 3.00000E+01, 0.00000E+00, 0.00000E+00, 3.40000E+01, 0.00000E+00, 0.00000E+00,Cmd=23,HV=381,Cyk=2,MTime=0.8,Gain=50,Ch=6
 136,USER   ,20170714,11:43:16, 7.86872E-02,   3,285, 2.07651E+02,NWG-2-DD , 1.40000E+01, 0.00000E+00, 0.00000E+00, 1.00000E+01, 0.00000E+00, 0.00000E+00, 3.40000E+01, 0.00000E+00, 0.00000E+00, 3.80000E+01, 0.00000E+00, 0.00000E+00,Cmd=23,HV=381,Cyk=2,MTime=0.8,Gain=50,Ch=7
 137,USER   ,20170714,11:43:16, 4.58085E-02,   0,285, 1.93417E+02,NWG-2-DD , 1.40000E+01, 0.00000E+00, 0.00000E+00, 1.00000E+01, 0.00000E+00, 0.00000E+00, 3.80000E+01, 0.00000E+00, 0.00000E+00, 4.20000E+01, 0.00000E+00, 0.00000E+00,Cmd=23,HV=381,Cyk=2,MTime=0.8,Gain=50,Ch=8
 138,USER   ,20170714,11:43:23, 1.56284E+00,   0,277, 1.17836E+02,NWG-2-DD , 1.40000E+01, 0.00000E+00, 0.00000E+00, 1.00000E+01, 0.00000E+00, 0.00000E+00, 1.80000E+01, 0.00000E+00, 0.00000E+00, 2.20000E+01, 0.00000E+00, 0.00000E+00,Cmd=23,HV=355,Cyk=2,MTime=0.8,Gain=1,Ch=3
 139,USER   ,20170714,11:43:32, 8.91871E-01,   0,282, 1.00868E+02,NWG-2-DD , 1.40000E+01, 0.00000E+00, 0.00000E+00, 8.00000E+00, 0.00000E+00, 0.00000E+00, 2.00000E+01, 0.00000E+00, 0.00000E+00, 2.60000E+01, 0.00000E+00, 0.00000E+00,Cmd=24,HV=381,Cyk=2,MTime=0.8,Gain=10,Ch=3
 140,USER   ,20170714,11:43:32, 2.79661E-01,   0,282, 1.26516E+02,NWG-2-DD , 1.40000E+01, 0.00000E+00, 0.00000E+00, 8.00000E+00, 0.00000E+00, 0.00000E+00, 2.60000E+01, 0.00000E+00, 0.00000E+00, 3.20000E+01, 0.00000E+00, 0.00000E+00,Cmd=24,HV=381,Cyk=2,MTime=0.8,Gain=10,Ch=4
 141,USER   ,20170714,11:43:32, 1.38020E-01,   0,282, 1.56097E+02,NWG-2-DD , 1.40000E+01, 0.00000E+00, 0.00000E+00, 8.00000E+00, 0.00000E+00, 0.00000E+00, 3.20000E+01, 0.00000E+00, 0.00000E+00, 3.80000E+01, 0.00000E+00, 0.00000E+00,Cmd=24,HV=381,Cyk=2,MTime=0.8,Gain=20,Ch=5
 142,USER   ,20170714,11:43:32, 8.39040E-02,   0,282, 1.89786E+02,NWG-2-DD , 1.40000E+01, 0.00000E+00, 0.00000E+00, 8.00000E+00, 0.00000E+00, 0.00000E+00, 3.80000E+01, 0.00000E+00, 0.00000E+00, 4.40000E+01, 0.00000E+00, 0.00000E+00,Cmd=24,HV=381,Cyk=2,MTime=0.8,Gain=50,Ch=6
 143,USER   ,20170714,11:43:32, 4.60850E-02,   1,282, 1.82423E+02,NWG-2-DD , 1.40000E+01, 0.00000E+00, 0.00000E+00, 8.00000E+00, 0.00000E+00, 0.00000E+00, 4.40000E+01, 0.00000E+00, 0.00000E+00, 5.00000E+01, 0.00000E+00, 0.00000E+00,Cmd=24,HV=381,Cyk=2,MTime=0.8,Gain=50,Ch=7
 144,USER   ,20170714,11:43:32, 2.45466E-02,   0,282, 1.55464E+02,NWG-2-DD , 1.40000E+01, 0.00000E+00, 0.00000E+00, 8.00000E+00, 0.00000E+00, 0.00000E+00, 5.00000E+01, 0.00000E+00, 0.00000E+00, 5.60000E+01, 0.00000E+00, 0.00000E+00,Cmd=24,HV=381,Cyk=2,MTime=0.8,Gain=100,Ch=8
 145,USER   ,20170714,11:43:42, 7.07889E-01,   1,224, 1.06747E+02,NWG-2-DD , 1.40000E+01, 0.00000E+00, 0.00000E+00, 6.00000E+00, 0.00000E+00, 0.00000E+00, 2.20000E+01, 0.00000E+00, 0.00000E+00, 3.00000E+01, 0.00000E+00, 0.00000E+00,Cmd=25,HV=400,Cyk=2,MTime=0.8,Gain=10,Ch=3
 146,USER   ,20170714,11:43:42, 2.65014E-01,   2,224, 1.59853E+02,NWG-2-DD , 1.40000E+01, 0.00000E+00, 0.00000E+00, 6.00000E+00, 0.00000E+00, 0.00000E+00, 3.00000E+01, 0.00000E+00, 0.00000E+00, 3.80000E+01, 0.00000E+00, 0.00000E+00,Cmd=25,HV=400,Cyk=2,MTime=0.8,Gain=20,Ch=4
 147,USER   ,20170714,11:43:42, 1.27061E-01,   1,224, 1.91604E+02,NWG-2-DD , 1.40000E+01, 0.00000E+00, 0.00000E+00, 6.00000E+00, 0.00000E+00, 0.00000E+00, 3.80000E+01, 0.00000E+00, 0.00000E+00, 4.60000E+01, 0.00000E+00, 0.00000E+00,Cmd=25,HV=400,Cyk=2,MTime=0.8,Gain=50,Ch=5
 148,USER   ,20170714,11:43:42, 6.06710E-02,   1,224, 1.82980E+02,NWG-2-DD , 1.40000E+01, 0.00000E+00, 0.00000E+00, 6.00000E+00, 0.00000E+00, 0.00000E+00, 4.60000E+01, 0.00000E+00, 0.00000E+00, 5.40000E+01, 0.00000E+00, 0.00000E+00,Cmd=25,HV=400,Cyk=2,MTime=0.8,Gain=50,Ch=6
 149,USER   ,20170714,11:43:42, 2.20846E-02,   4,224, 1.16560E+02,NWG-2-DD , 1.40000E+01, 0.00000E+00, 0.00000E+00, 6.00000E+00, 0.00000E+00, 0.00000E+00, 5.40000E+01, 0.00000E+00, 0.00000E+00, 6.20000E+01, 0.00000E+00, 0.00000E+00,Cmd=25,HV=400,Cyk=2,MTime=0.8,Gain=200,Ch=7
 150,USER   ,20170714,11:43:42, 1.22481E-02,   3,224, 1.03431E+02,NWG-2-DD , 1.40000E+01, 0.00000E+00, 0.00000E+00, 6.00000E+00, 0.00000E+00, 0.00000E+00, 6.20000E+01, 0.00000E+00, 0.00000E+00, 7.00000E+01, 0.00000E+00, 0.00000E+00,Cmd=25,HV=400,Cyk=2,MTime=0.8,Gain=200,Ch=8
 151,USER   ,20170714,11:43:51, 6.48239E-01,   2,265, 1.22190E+02,NWG-2-DD , 1.40000E+01, 0.00000E+00, 0.00000E+00, 4.00000E+00, 0.00000E+00, 0.00000E+00, 2.40000E+01, 0.00000E+00, 0.00000E+00, 3.40000E+01, 0.00000E+00, 0.00000E+00,Cmd=26,HV=400,Cyk=2,MTime=0.8,Gain=10,Ch=3
 152,USER   ,20170714,11:43:51, 2.56572E-01,   1,265, 1.93451E+02,NWG-2-DD , 1.40000E+01, 0.00000E+00, 0.00000E+00, 4.00000E+00, 0.00000E+00, 0.00000E+00, 3.40000E+01, 0.00000E+00, 0.00000E+00, 4.40000E+01, 0.00000E+00, 0.00000E+00,Cmd=26,HV=400,Cyk=2,MTime=0.8,Gain=10,Ch=4
 153,USER   ,20170714,11:43:51, 9.52003E-02,   2,265, 1.79448E+02,NWG-2-DD , 1.40000E+01, 0.00000E+00, 0.00000E+00, 4.00000E+00, 0.00000E+00, 0.00000E+00, 4.40000E+01, 0.00000E+00, 0.00000E+00, 5.40000E+01, 0.00000E+00, 0.00000E+00,Cmd=26,HV=400,Cyk=2,MTime=0.8,Gain=20,Ch=5
 154,USER   ,20170714,11:43:51, 3.51224E-02,   2,265, 1.32408E+02,NWG-2-DD , 1.40000E+01, 0.00000E+00, 0.00000E+00, 4.00000E+00, 0.00000E+00, 0.00000E+00, 5.40000E+01, 0.00000E+00, 0.00000E+00, 6.40000E+01, 0.00000E+00, 0.00000E+00,Cmd=26,HV=400,Cyk=2,MTime=0.8,Gain=100,Ch=6
 155,USER   ,20170714,11:43:51, 1.46735E-02,   3,265, 9.68064E+01,NWG-2-DD , 1.40000E+01, 0.00000E+00, 0.00000E+00, 4.00000E+00, 0.00000E+00, 0.00000E+00, 6.40000E+01, 0.00000E+00, 0.00000E+00, 7.40000E+01, 0.00000E+00, 0.00000E+00,Cmd=26,HV=400,Cyk=2,MTime=0.8,Gain=100,Ch=7
 156,USER   ,20170714,11:43:51, 1.04298E-02,   5,265, 1.10095E+02,NWG-2-DD , 1.40000E+01, 0.00000E+00, 0.00000E+00, 4.00000E+00, 0.00000E+00, 0.00000E+00, 7.40000E+01, 0.00000E+00, 0.00000E+00, 8.40000E+01, 0.00000E+00, 0.00000E+00,Cmd=26,HV=400,Cyk=2,MTime=0.8,Gain=200,Ch=8
 157,USER   ,20170714,11:44:00, 6.33486E-01,   2,269, 1.43291E+02,NWG-2-DD , 1.40000E+01, 0.00000E+00, 0.00000E+00, 2.00000E+00, 0.00000E+00, 0.00000E+00, 2.60000E+01, 0.00000E+00, 0.00000E+00, 3.80000E+01, 0.00000E+00, 0.00000E+00,Cmd=27,HV=400,Cyk=2,MTime=0.8,Gain=10,Ch=3
 158,USER   ,20170714,11:44:00, 2.15249E-01,   0,269, 1.94753E+02,NWG-2-DD , 1.40000E+01, 0.00000E+00, 0.00000E+00, 2.00000E+00, 0.00000E+00, 0.00000E+00, 3.80000E+01, 0.00000E+00, 0.00000E+00, 5.00000E+01, 0.00000E+00, 0.00000E+00,Cmd=27,HV=400,Cyk=2,MTime=0.8,Gain=20,Ch=4
 159,USER   ,20170714,11:44:00, 6.22498E-02,   5,269, 1.40806E+02,NWG-2-DD , 1.40000E+01, 0.00000E+00, 0.00000E+00, 2.00000E+00, 0.00000E+00, 0.00000E+00, 5.00000E+01, 0.00000E+00, 0.00000E+00, 6.20000E+01, 0.00000E+00, 0.00000E+00,Cmd=27,HV=400,Cyk=2,MTime=0.8,Gain=50,Ch=5
 160,USER   ,20170714,11:44:00, 2.18899E-02,   2,269, 9.90275E+01,NWG-2-DD , 1.40000E+01, 0.00000E+00, 0.00000E+00, 2.00000E+00, 0.00000E+00, 0.00000E+00, 6.20000E+01, 0.00000E+00, 0.00000E+00, 7.40000E+01, 0.00000E+00, 0.00000E+00,Cmd=27,HV=400,Cyk=2,MTime=0.8,Gain=100,Ch=6
 161,USER   ,20170714,11:44:00, 1.42653E-02,   1,269, 1.12935E+02,NWG-2-DD , 1.40000E+01, 0.00000E+00, 0.00000E+00, 2.00000E+00, 0.00000E+00, 0.00000E+00, 7.40000E+01, 0.00000E+00, 0.00000E+00, 8.60000E+01, 0.00000E+00, 0.00000E+00,Cmd=27,HV=400,Cyk=2,MTime=0.8,Gain=200,Ch=7
 162,USER   ,20170714,11:44:00, 1.23478E-02,   2,269, 1.56408E+02,NWG-2-DD , 1.40000E+01, 0.00000E+00, 0.00000E+00, 2.00000E+00, 0.00000E+00, 0.00000E+00, 8.60000E+01, 0.00000E+00, 0.00000E+00, 9.80000E+01, 0.00000E+00, 0.00000E+00,Cmd=27,HV=400,Cyk=2,MTime=0.8,Gain=200,Ch=8
 163,USER   ,20170714,11:44:09, 3.26407E+00,   1,256, 1.23053E+02,NWG-2-DD , 1.60000E+01, 0.00000E+00, 0.00000E+00, 1.40000E+01, 0.00000E+00, 0.00000E+00, 1.80000E+01, 0.00000E+00, 0.00000E+00, 2.00000E+01, 0.00000E+00, 0.00000E+00,Cmd=28,HV=400,Cyk=2,MTime=0.8,Gain=1,Ch=3
 164,USER   ,20170714,11:44:09, 6.04000E-01,   1,256, 9.10811E+01,NWG-2-DD , 1.60000E+01, 0.00000E+00, 0.00000E+00, 1.40000E+01, 0.00000E+00, 0.00000E+00, 2.00000E+01, 0.00000E+00, 0.00000E+00, 2.20000E+01, 0.00000E+00, 0.00000E+00,Cmd=28,HV=400,Cyk=2,MTime=0.8,Gain=10,Ch=4
 165,USER   ,20170714,11:44:09, 2.16680E-01,   4,256, 8.16863E+01,NWG-2-DD , 1.60000E+01, 0.00000E+00, 0.00000E+00, 1.40000E+01, 0.00000E+00, 0.00000E+00, 2.20000E+01, 0.00000E+00, 0.00000E+00, 2.40000E+01, 0.00000E+00, 0.00000E+00,Cmd=28,HV=400,Cyk=2,MTime=0.8,Gain=20,Ch=5
 166,USER   ,20170714,11:44:09, 1.16922E-01,   3,256, 8.81573E+01,NWG-2-DD , 1.60000E+01, 0.00000E+00, 0.00000E+00, 1.40000E+01, 0.00000E+00, 0.00000E+00, 2.40000E+01, 0.00000E+00, 0.00000E+00, 2.60000E+01, 0.00000E+00, 0.00000E+00,Cmd=28,HV=400,Cyk=2,MTime=0.8,Gain=20,Ch=6
 167,USER   ,20170714,11:44:09, 6.45384E-02,   3,256, 8.51564E+01,NWG-2-DD , 1.60000E+01, 0.00000E+00, 0.00000E+00, 1.40000E+01, 0.00000E+00, 0.00000E+00, 2.60000E+01, 0.00000E+00, 0.00000E+00, 2.80000E+01, 0.00000E+00, 0.00000E+00,Cmd=28,HV=400,Cyk=2,MTime=0.8,Gain=50,Ch=7
 168,USER   ,20170714,11:44:09, 5.24158E-02,   3,256, 1.10658E+02,NWG-2-DD , 1.60000E+01, 0.00000E+00, 0.00000E+00, 1.40000E+01, 0.00000E+00, 0.00000E+00, 2.80000E+01, 0.00000E+00, 0.00000E+00, 3.00000E+01, 0.00000E+00, 0.00000E+00,Cmd=28,HV=400,Cyk=2,MTime=0.8,Gain=100,Ch=8
 169,USER   ,20170714,11:44:18, 1.21611E+00,   2,261, 9.16925E+01,NWG-2-DD , 1.60000E+01, 0.00000E+00, 0.00000E+00, 1.20000E+01, 0.00000E+00, 0.00000E+00, 2.00000E+01, 0.00000E+00, 0.00000E+00, 2.40000E+01, 0.00000E+00, 0.00000E+00,Cmd=29,HV=400,Cyk=2,MTime=0.8,Gain=10,Ch=3
 170,USER   ,20170714,11:44:18, 3.07038E-01,   1,261, 9.26005E+01,NWG-2-DD , 1.60000E+01, 0.00000E+00, 0.00000E+00, 1.20000E+01, 0.00000E+00, 0.00000E+00, 2.40000E+01, 0.00000E+00, 0.00000E+00, 2.80000E+01, 0.00000E+00, 0.00000E+00,Cmd=29,HV=400,Cyk=2,MTime=0.8,Gain=10,Ch=4
 171,USER   ,20170714,11:44:18, 1.69879E-01,   3,261, 1.28085E+02,NWG-2-DD , 1.60000E+01, 0.00000E+00, 0.00000E+00, 1.20000E+01, 0.00000E+00, 0.00000E+00, 2.80000E+01, 0.00000E+00, 0.00000E+00, 3.20000E+01, 0.00000E+00, 0.00000E+00,Cmd=29,HV=400,Cyk=2,MTime=0.8,Gain=20,Ch=5
 172,USER   ,20170714,11:44:18, 9.50531E-02,   3,261, 1.43337E+02,NWG-2-DD , 1.60000E+01, 0.00000E+00, 0.00000E+00, 1.20000E+01, 0.00000E+00, 0.00000E+00, 3.20000E+01, 0.00000E+00, 0.00000E+00, 3.60000E+01, 0.00000E+00, 0.00000E+00,Cmd=29,HV=400,Cyk=2,MTime=0.8,Gain=50,Ch=6
 173,USER   ,20170714,11:44:18, 6.50055E-02,   2,261, 1.71545E+02,NWG-2-DD , 1.60000E+01, 0.00000E+00, 0.00000E+00, 1.20000E+01, 0.00000E+00, 0.00000E+00, 3.60000E+01, 0.00000E+00, 0.00000E+00, 4.00000E+01, 0.00000E+00, 0.00000E+00,Cmd=29,HV=400,Cyk=2,MTime=0.8,Gain=50,Ch=7
 174,USER   ,20170714,11:44:18, 4.55914E-02,   3,261, 1.92501E+02,NWG-2-DD , 1.60000E+01, 0.00000E+00, 0.00000E+00, 1.20000E+01, 0.00000E+00, 0.00000E+00, 4.00000E+01, 0.00000E+00, 0.00000E+00, 4.40000E+01, 0.00000E+00, 0.00000E+00,Cmd=29,HV=400,Cyk=2,MTime=0.8,Gain=100,Ch=8
 175,USER   ,20170714,11:44:27, 8.05506E-01,   1,221, 9.11006E+01,NWG-2-DD , 1.60000E+01, 0.00000E+00, 0.00000E+00, 1.00000E+01, 0.00000E+00, 0.00000E+00, 2.20000E+01, 0.00000E+00, 0.00000E+00, 2.80000E+01, 0.00000E+00, 0.00000E+00,Cmd=30,HV=400,Cyk=2,MTime=0.8,Gain=10,Ch=3
 176,USER   ,20170714,11:44:27, 2.87165E-01,   2,221, 1.29910E+02,NWG-2-DD , 1.60000E+01, 0.00000E+00, 0.00000E+00, 1.00000E+01, 0.00000E+00, 0.00000E+00, 2.80000E+01, 0.00000E+00, 0.00000E+00, 3.40000E+01, 0.00000E+00, 0.00000E+00,Cmd=30,HV=400,Cyk=2,MTime=0.8,Gain=20,Ch=4
 177,USER   ,20170714,11:44:27, 1.51525E-01,   2,221, 1.71371E+02,NWG-2-DD , 1.60000E+01, 0.00000E+00, 0.00000E+00, 1.00000E+01, 0.00000E+00, 0.00000E+00, 3.40000E+01, 0.00000E+00, 0.00000E+00, 4.00000E+01, 0.00000E+00, 0.00000E+00,Cmd=30,HV=400,Cyk=2,MTime=0.8,Gain=20,Ch=5
 178,USER   ,20170714,11:44:27, 8.38505E-02,   0,221, 1.89665E+02,NWG-2-DD , 1.60000E+01, 0.00000E+00, 0.00000E+00, 1.00000E+01, 0.00000E+00, 0.00000E+00, 4.00000E+01, 0.00000E+00, 0.00000E+00, 4.60000E+01, 0.00000E+00, 0.00000E+00,Cmd=30,HV=400,Cyk=2,MTime=0.8,Gain=50,Ch=6
 179,USER   ,20170714,11:44:27, 4.43369E-02,   1,221, 1.75503E+02,NWG-2-DD , 1.60000E+01, 0.00000E+00, 0.00000E+00, 1.00000E+01, 0.00000E+00, 0.00000E+00, 4.60000E+01, 0.00000E+00, 0.00000E+00, 5.20000E+01, 0.00000E+00, 0.00000E+00,Cmd=30,HV=400,Cyk=2,MTime=0.8,Gain=100,Ch=7
 180,USER   ,20170714,11:44:27, 2.37765E-02,   3,221, 1.50587E+02,NWG-2-DD , 1.60000E+01, 0.00000E+00, 0.00000E+00, 1.00000E+01, 0.00000E+00, 0.00000E+00, 5.20000E+01, 0.00000E+00, 0.00000E+00, 5.80000E+01, 0.00000E+00, 0.00000E+00,Cmd=30,HV=400,Cyk=2,MTime=0.8,Gain=100,Ch=8
 181,USER   ,20170714,11:44:37, 7.08840E-01,   1,220, 1.06891E+02,NWG-2-DD , 1.60000E+01, 0.00000E+00, 0.00000E+00, 8.00000E+00, 0.00000E+00, 0.00000E+00, 2.40000E+01, 0.00000E+00, 0.00000E+00, 3.20000E+01, 0.00000E+00, 0.00000E+00,Cmd=31,HV=400,Cyk=2,MTime=0.8,Gain=10,Ch=3
 182,USER   ,20170714,11:44:37, 2.56677E-01,   0,220, 1.54824E+02,NWG-2-DD , 1.60000E+01, 0.00000E+00, 0.00000E+00, 8.00000E+00, 0.00000E+00, 0.00000E+00, 3.20000E+01, 0.00000E+00, 0.00000E+00, 4.00000E+01, 0.00000E+00, 0.00000E+00,Cmd=31,HV=400,Cyk=2,MTime=0.8,Gain=20,Ch=4
 183,USER   ,20170714,11:44:37, 1.23649E-01,   2,220, 1.86459E+02,NWG-2-DD , 1.60000E+01, 0.00000E+00, 0.00000E+00, 8.00000E+00, 0.00000E+00, 0.00000E+00, 4.00000E+01, 0.00000E+00, 0.00000E+00, 4.80000E+01, 0.00000E+00, 0.00000E+00,Cmd=31,HV=400,Cyk=2,MTime=0.8,Gain=20,Ch=5
 184,USER   ,20170714,11:44:37, 5.37209E-02,   0,220, 1.62018E+02,NWG-2-DD , 1.60000E+01, 0.00000E+00, 0.00000E+00, 8.00000E+00, 0.00000E+00, 0.00000E+00, 4.80000E+01, 0.00000E+00, 0.00000E+00, 5.60000E+01, 0.00000E+00, 0.00000E+00,Cmd=31,HV=400,Cyk=2,MTime=0.8,Gain=100,Ch=6
 185,USER   ,20170714,11:44:37, 2.46591E-02,   0,220, 1.30147E+02,NWG-2-DD , 1.60000E+01, 0.00000E+00, 0.00000E+00, 8.00000E+00, 0.00000E+00, 0.00000E+00, 5.60000E+01, 0.00000E+00, 0.00000E+00, 6.40000E+01, 0.00000E+00, 0.00000E+00,Cmd=31,HV=400,Cyk=2,MTime=0.8,Gain=100,Ch=7
 186,USER   ,20170714,11:44:37, 1.14606E-02,   3,220, 9.67798E+01,NWG-2-DD , 1.60000E+01, 0.00000E+00, 0.00000E+00, 8.00000E+00, 0.00000E+00, 0.00000E+00, 6.40000E+01, 0.00000E+00, 0.00000E+00, 7.20000E+01, 0.00000E+00, 0.00000E+00,Cmd=31,HV=400,Cyk=2,MTime=0.8,Gain=200,Ch=8
 187,USER   ,20170714,11:44:46, 6.66053E-01,   0,174, 1.25548E+02,NWG-2-DD , 1.60000E+01, 0.00000E+00, 0.00000E+00, 6.00000E+00, 0.00000E+00, 0.00000E+00, 2.60000E+01, 0.00000E+00, 0.00000E+00, 3.60000E+01, 0.00000E+00, 0.00000E+00,Cmd=32,HV=400,Cyk=2,MTime=0.8,Gain=10,Ch=3
 188,USER   ,20170714,11:44:46, 2.40972E-01,   1,174, 1.81689E+02,NWG-2-DD , 1.60000E+01, 0.00000E+00, 0.00000E+00, 6.00000E+00, 0.00000E+00, 0.00000E+00, 3.60000E+01, 0.00000E+00, 0.00000E+00, 4.60000E+01, 0.00000E+00, 0.00000E+00,Cmd=32,HV=400,Cyk=2,MTime=0.8,Gain=20,Ch=4
 189,USER   ,20170714,11:44:46, 8.85060E-02,   1,174, 1.66830E+02,NWG-2-DD , 1.60000E+01, 0.00000E+00, 0.00000E+00, 6.00000E+00, 0.00000E+00, 0.00000E+00, 4.60000E+01, 0.00000E+00, 0.00000E+00, 5.60000E+01, 0.00000E+00, 0.00000E+00,Cmd=32,HV=400,Cyk=2,MTime=0.8,Gain=50,Ch=5
 190,USER   ,20170714,11:44:46, 3.30482E-02,   3,174, 1.24589E+02,NWG-2-DD , 1.60000E+01, 0.00000E+00, 0.00000E+00, 6.00000E+00, 0.00000E+00, 0.00000E+00, 5.60000E+01, 0.00000E+00, 0.00000E+00, 6.60000E+01, 0.00000E+00, 0.00000E+00,Cmd=32,HV=400,Cyk=2,MTime=0.8,Gain=200,Ch=6
 191,USER   ,20170714,11:44:46, 1.51525E-02,   2,174, 9.99664E+01,NWG-2-DD , 1.60000E+01, 0.00000E+00, 0.00000E+00, 6.00000E+00, 0.00000E+00, 0.00000E+00, 6.60000E+01, 0.00000E+00, 0.00000E+00, 7.60000E+01, 0.00000E+00, 0.00000E+00,Cmd=32,HV=400,Cyk=2,MTime=0.8,Gain=200,Ch=7
 192,USER   ,20170714,11:44:46, 1.09321E-02,   3,174, 1.15396E+02,NWG-2-DD , 1.60000E+01, 0.00000E+00, 0.00000E+00, 6.00000E+00, 0.00000E+00, 0.00000E+00, 7.60000E+01, 0.00000E+00, 0.00000E+00, 8.60000E+01, 0.00000E+00, 0.00000E+00,Cmd=32,HV=400,Cyk=2,MTime=0.8,Gain=200,Ch=8
 193,USER   ,20170714,11:44:55, 6.61421E-01,   1,205, 1.49610E+02,NWG-2-DD , 1.60000E+01, 0.00000E+00, 0.00000E+00, 4.00000E+00, 0.00000E+00, 0.00000E+00, 2.80000E+01, 0.00000E+00, 0.00000E+00, 4.00000E+01, 0.00000E+00, 0.00000E+00,Cmd=33,HV=400,Cyk=2,MTime=0.8,Gain=10,Ch=3
 194,USER   ,20170714,11:44:55, 2.06859E-01,   0,205, 1.87161E+02,NWG-2-DD , 1.60000E+01, 0.00000E+00, 0.00000E+00, 4.00000E+00, 0.00000E+00, 0.00000E+00, 4.00000E+01, 0.00000E+00, 0.00000E+00, 5.20000E+01, 0.00000E+00, 0.00000E+00,Cmd=33,HV=400,Cyk=2,MTime=0.8,Gain=20,Ch=4
 195,USER   ,20170714,11:44:55, 6.14802E-02,   2,205, 1.39065E+02,NWG-2-DD , 1.60000E+01, 0.00000E+00, 0.00000E+00, 4.00000E+00, 0.00000E+00, 0.00000E+00, 5.20000E+01, 0.00000E+00, 0.00000E+00, 6.40000E+01, 0.00000E+00, 0.00000E+00,Cmd=33,HV=400,Cyk=2,MTime=0.8,Gain=50,Ch=5
 196,USER   ,20170714,11:44:55, 2.19099E-02,   3,205, 9.91181E+01,NWG-2-DD , 1.60000E+01, 0.00000E+00, 0.00000E+00, 4.00000E+00, 0.00000E+00, 0.00000E+00, 6.40000E+01, 0.00000E+00, 0.00000E+00, 7.60000E+01, 0.00000E+00, 0.00000E+00,Cmd=33,HV=400,Cyk=2,MTime=0.8,Gain=200,Ch=6
 197,USER   ,20170714,11:44:55, 1.50760E-02,   3,205, 1.19354E+02,NWG-2-DD , 1.60000E+01, 0.00000E+00, 0.00000E+00, 4.00000E+00, 0.00000E+00, 0.00000E+00, 7.60000E+01, 0.00000E+00, 0.00000E+00, 8.80000E+01, 0.00000E+00, 0.00000E+00,Cmd=33,HV=400,Cyk=2,MTime=0.8,Gain=200,Ch=7
 198,USER   ,20170714,11:44:55, 1.35728E-02,   5,205, 1.71926E+02,NWG-2-DD , 1.60000E+01, 0.00000E+00, 0.00000E+00, 4.00000E+00, 0.00000E+00, 0.00000E+00, 8.80000E+01, 0.00000E+00, 0.00000E+00, 1.00000E+02, 0.00000E+00, 0.00000E+00,Cmd=33,HV=400,Cyk=2,MTime=0.8,Gain=200,Ch=8
 199,USER   ,20170714,11:45:05, 3.11029E+00,   2,199, 1.17255E+02,NWG-2-DD , 1.80000E+01, 0.00000E+00, 0.00000E+00, 1.60000E+01, 0.00000E+00, 0.00000E+00, 2.00000E+01, 0.00000E+00, 0.00000E+00, 2.20000E+01, 0.00000E+00, 0.00000E+00,Cmd=34,HV=400,Cyk=2,MTime=0.8,Gain=1,Ch=3
 200,USER   ,20170714,11:45:05, 6.35344E-01,   5,199, 9.58077E+01,NWG-2-DD , 1.80000E+01, 0.00000E+00, 0.00000E+00, 1.60000E+01, 0.00000E+00, 0.00000E+00, 2.20000E+01, 0.00000E+00, 0.00000E+00, 2.40000E+01, 0.00000E+00, 0.00000E+00,Cmd=34,HV=400,Cyk=2,MTime=0.8,Gain=10,Ch=4
 201,USER   ,20170714,11:45:05, 2.33905E-01,   4,199, 8.81802E+01,NWG-2-DD , 1.80000E+01, 0.00000E+00, 0.00000E+00, 1.60000E+01, 0.00000E+00, 0.00000E+00, 2.40000E+01, 0.00000E+00, 0.00000E+00, 2.60000E+01, 0.00000E+00, 0.00000E+00,Cmd=34,HV=400,Cyk=2,MTime=0.8,Gain=20,Ch=5
 202,USER   ,20170714,11:45:05, 1.09411E-01,   5,199, 8.24940E+01,NWG-2-DD , 1.80000E+01, 0.00000E+00, 0.00000E+00, 1.60000E+01, 0.00000E+00, 0.00000E+00, 2.60000E+01, 0.00000E+00, 0.00000E+00, 2.80000E+01, 0.00000E+00, 0.00000E+00,Cmd=34,HV=400,Cyk=2,MTime=0.8,Gain=50,Ch=6
 203,USER   ,20170714,11:45:05, 7.82940E-02,   3,199, 1.03307E+02,NWG-2-DD , 1.80000E+01, 0.00000E+00, 0.00000E+00, 1.60000E+01, 0.00000E+00, 0.00000E+00, 2.80000E+01, 0.00000E+00, 0.00000E+00, 3.00000E+01, 0.00000E+00, 0.00000E+00,Cmd=34,HV=400,Cyk=2,MTime=0.8,Gain=50,Ch=7
 204,USER   ,20170714,11:45:05, 5.92464E-02,   7,199, 1.25078E+02,NWG-2-DD , 1.80000E+01, 0.00000E+00, 0.00000E+00, 1.60000E+01, 0.00000E+00, 0.00000E+00, 3.00000E+01, 0.00000E+00, 0.00000E+00, 3.20000E+01, 0.00000E+00, 0.00000E+00,Cmd=34,HV=400,Cyk=2,MTime=0.8,Gain=50,Ch=8
 205,USER   ,20170714,11:45:14, 1.20484E+00,   3,259, 9.08429E+01,NWG-2-DD , 1.80000E+01, 0.00000E+00, 0.00000E+00, 1.40000E+01, 0.00000E+00, 0.00000E+00, 2.20000E+01, 0.00000E+00, 0.00000E+00, 2.60000E+01, 0.00000E+00, 0.00000E+00,Cmd=35,HV=400,Cyk=2,MTime=0.8,Gain=10,Ch=3
 206,USER   ,20170714,11:45:14, 3.05753E-01,   3,259, 9.22128E+01,NWG-2-DD , 1.80000E+01, 0.00000E+00, 0.00000E+00, 1.40000E+01, 0.00000E+00, 0.00000E+00, 2.60000E+01, 0.00000E+00, 0.00000E+00, 3.00000E+01, 0.00000E+00, 0.00000E+00,Cmd=35,HV=400,Cyk=2,MTime=0.8,Gain=10,Ch=4
 207,USER   ,20170714,11:45:14, 1.83154E-01,   6,259, 1.38095E+02,NWG-2-DD , 1.80000E+01, 0.00000E+00, 0.00000E+00, 1.40000E+01, 0.00000E+00, 0.00000E+00, 3.00000E+01, 0.00000E+00, 0.00000E+00, 3.40000E+01, 0.00000E+00, 0.00000E+00,Cmd=35,HV=400,Cyk=2,MTime=0.8,Gain=20,Ch=5
 208,USER   ,20170714,11:45:14, 7.85370E-02,  12,259, 1.18431E+02,NWG-2-DD , 1.80000E+01, 0.00000E+00, 0.00000E+00, 1.40000E+01, 0.00000E+00, 0.00000E+00, 3.40000E+01, 0.00000E+00, 0.00000E+00, 3.80000E+01, 0.00000E+00, 0.00000E+00,Cmd=35,HV=400,Cyk=2,MTime=0.8,Gain=50,Ch=6
 209,USER   ,20170714,11:45:14, 6.70758E-02,   2,259, 1.77009E+02,NWG-2-DD , 1.80000E+01, 0.00000E+00, 0.00000E+00, 1.40000E+01, 0.00000E+00, 0.00000E+00, 3.80000E+01, 0.00000E+00, 0.00000E+00, 4.20000E+01, 0.00000E+00, 0.00000E+00,Cmd=35,HV=400,Cyk=2,MTime=0.8,Gain=50,Ch=7
 210,USER   ,20170714,11:45:14, 4.19962E-02,   2,259, 1.77321E+02,NWG-2-DD , 1.80000E+01, 0.00000E+00, 0.00000E+00, 1.40000E+01, 0.00000E+00, 0.00000E+00, 4.20000E+01, 0.00000E+00, 0.00000E+00, 4.60000E+01, 0.00000E+00, 0.00000E+00,Cmd=35,HV=400,Cyk=2,MTime=0.8,Gain=100,Ch=8
 211,USER   ,20170714,11:45:23, 8.23343E-01,   2,265, 9.31179E+01,NWG-2-DD , 1.80000E+01, 0.00000E+00, 0.00000E+00, 1.20000E+01, 0.00000E+00, 0.00000E+00, 2.40000E+01, 0.00000E+00, 0.00000E+00, 3.00000E+01, 0.00000E+00, 0.00000E+00,Cmd=36,HV=400,Cyk=2,MTime=0.8,Gain=10,Ch=3
 212,USER   ,20170714,11:45:23, 2.97107E-01,   6,265, 1.34408E+02,NWG-2-DD , 1.80000E+01, 0.00000E+00, 0.00000E+00, 1.20000E+01, 0.00000E+00, 0.00000E+00, 3.00000E+01, 0.00000E+00, 0.00000E+00, 3.60000E+01, 0.00000E+00, 0.00000E+00,Cmd=36,HV=400,Cyk=2,MTime=0.8,Gain=10,Ch=4
 213,USER   ,20170714,11:45:23, 1.51992E-01,   1,265, 1.71898E+02,NWG-2-DD , 1.80000E+01, 0.00000E+00, 0.00000E+00, 1.20000E+01, 0.00000E+00, 0.00000E+00, 3.60000E+01, 0.00000E+00, 0.00000E+00, 4.20000E+01, 0.00000E+00, 0.00000E+00,Cmd=36,HV=400,Cyk=2,MTime=0.8,Gain=20,Ch=5
 214,USER   ,20170714,11:45:23, 8.02975E-02,   1,265, 1.81629E+02,NWG-2-DD , 1.80000E+01, 0.00000E+00, 0.00000E+00, 1.20000E+01, 0.00000E+00, 0.00000E+00, 4.20000E+01, 0.00000E+00, 0.00000E+00, 4.80000E+01, 0.00000E+00, 0.00000E+00,Cmd=36,HV=400,Cyk=2,MTime=0.8,Gain=50,Ch=6
 215,USER   ,20170714,11:45:23, 4.32779E-02,   2,265, 1.71312E+02,NWG-2-DD , 1.80000E+01, 0.00000E+00, 0.00000E+00, 1.20000E+01, 0.00000E+00, 0.00000E+00, 4.80000E+01, 0.00000E+00, 0.00000E+00, 5.40000E+01, 0.00000E+00, 0.00000E+00,Cmd=36,HV=400,Cyk=2,MTime=0.8,Gain=100,Ch=7
 216,USER   ,20170714,11:45:23, 2.33184E-02,   2,265, 1.47686E+02,NWG-2-DD , 1.80000E+01, 0.00000E+00, 0.00000E+00, 1.20000E+01, 0.00000E+00, 0.00000E+00, 5.40000E+01, 0.00000E+00, 0.00000E+00, 6.00000E+01, 0.00000E+00, 0.00000E+00,Cmd=36,HV=400,Cyk=2,MTime=0.8,Gain=100,Ch=8
 217,USER   ,20170714,11:45:32, 7.27264E-01,   3,227, 1.09669E+02,NWG-2-DD , 1.80000E+01, 0.00000E+00, 0.00000E+00, 1.00000E+01, 0.00000E+00, 0.00000E+00, 2.60000E+01, 0.00000E+00, 0.00000E+00, 3.40000E+01, 0.00000E+00, 0.00000E+00,Cmd=37,HV=400,Cyk=2,MTime=0.8,Gain=10,Ch=3
 218,USER   ,20170714,11:45:32, 2.70041E-01,   4,227, 1.62885E+02,NWG-2-DD , 1.80000E+01, 0.00000E+00, 0.00000E+00, 1.00000E+01, 0.00000E+00, 0.00000E+00, 3.40000E+01, 0.00000E+00, 0.00000E+00, 4.20000E+01, 0.00000E+00, 0.00000E+00,Cmd=37,HV=400,Cyk=2,MTime=0.8,Gain=20,Ch=4
 219,USER   ,20170714,11:45:32, 1.19261E-01,   2,227, 1.79841E+02,NWG-2-DD , 1.80000E+01, 0.00000E+00, 0.00000E+00, 1.00000E+01, 0.00000E+00, 0.00000E+00, 4.20000E+01, 0.00000E+00, 0.00000E+00, 5.00000E+01, 0.00000E+00, 0.00000E+00,Cmd=37,HV=400,Cyk=2,MTime=0.8,Gain=20,Ch=5
 220,USER   ,20170714,11:45:32, 5.16006E-02,   6,227, 1.55624E+02,NWG-2-DD , 1.80000E+01, 0.00000E+00, 0.00000E+00, 1.00000E+01, 0.00000E+00, 0.00000E+00, 5.00000E+01, 0.00000E+00, 0.00000E+00, 5.80000E+01, 0.00000E+00, 0.00000E+00,Cmd=37,HV=400,Cyk=2,MTime=0.8,Gain=50,Ch=6
 221,USER   ,20170714,11:45:32, 2.27597E-02,   5,227, 1.20123E+02,NWG-2-DD , 1.80000E+01, 0.00000E+00, 0.00000E+00, 1.00000E+01, 0.00000E+00, 0.00000E+00, 5.80000E+01, 0.00000E+00, 0.00000E+00, 6.60000E+01, 0.00000E+00, 0.00000E+00,Cmd=37,HV=400,Cyk=2,MTime=0.8,Gain=100,Ch=7
 222,USER   ,20170714,11:45:32, 1.19409E-02,   5,227, 1.00836E+02,NWG-2-DD , 1.80000E+01, 0.00000E+00, 0.00000E+00, 1.00000E+01, 0.00000E+00, 0.00000E+00, 6.60000E+01, 0.00000E+00, 0.00000E+00, 7.40000E+01, 0.00000E+00, 0.00000E+00,Cmd=37,HV=400,Cyk=2,MTime=0.8,Gain=200,Ch=8
 223,USER   ,20170714,11:45:41, 7.04923E-01,   1,224, 1.32875E+02,NWG-2-DD , 1.80000E+01, 0.00000E+00, 0.00000E+00, 8.00000E+00, 0.00000E+00, 0.00000E+00, 2.80000E+01, 0.00000E+00, 0.00000E+00, 3.80000E+01, 0.00000E+00, 0.00000E+00,Cmd=38,HV=400,Cyk=2,MTime=0.8,Gain=10,Ch=3
 224,USER   ,20170714,11:45:41, 2.41175E-01,   0,224, 1.81842E+02,NWG-2-DD , 1.80000E+01, 0.00000E+00, 0.00000E+00, 8.00000E+00, 0.00000E+00, 0.00000E+00, 3.80000E+01, 0.00000E+00, 0.00000E+00, 4.80000E+01, 0.00000E+00, 0.00000E+00,Cmd=38,HV=400,Cyk=2,MTime=0.8,Gain=20,Ch=4
 225,USER   ,20170714,11:45:41, 8.48438E-02,   2,224, 1.59927E+02,NWG-2-DD , 1.80000E+01, 0.00000E+00, 0.00000E+00, 8.00000E+00, 0.00000E+00, 0.00000E+00, 4.80000E+01, 0.00000E+00, 0.00000E+00, 5.80000E+01, 0.00000E+00, 0.00000E+00,Cmd=38,HV=400,Cyk=2,MTime=0.8,Gain=50,Ch=5
 226,USER   ,20170714,11:45:41, 3.07326E-02,   1,224, 1.15859E+02,NWG-2-DD , 1.80000E+01, 0.00000E+00, 0.00000E+00, 8.00000E+00, 0.00000E+00, 0.00000E+00, 5.80000E+01, 0.00000E+00, 0.00000E+00, 6.80000E+01, 0.00000E+00, 0.00000E+00,Cmd=38,HV=400,Cyk=2,MTime=0.8,Gain=100,Ch=6
 227,USER   ,20170714,11:45:41, 1.57577E-02,   2,224, 1.03959E+02,NWG-2-DD , 1.80000E+01, 0.00000E+00, 0.00000E+00, 8.00000E+00, 0.00000E+00, 0.00000E+00, 6.80000E+01, 0.00000E+00, 0.00000E+00, 7.80000E+01, 0.00000E+00, 0.00000E+00,Cmd=38,HV=400,Cyk=2,MTime=0.8,Gain=200,Ch=7
 228,USER   ,20170714,11:45:41, 1.17469E-02,   3,224, 1.23997E+02,NWG-2-DD , 1.80000E+01, 0.00000E+00, 0.00000E+00, 8.00000E+00, 0.00000E+00, 0.00000E+00, 7.80000E+01, 0.00000E+00, 0.00000E+00, 8.80000E+01, 0.00000E+00, 0.00000E+00,Cmd=38,HV=400,Cyk=2,MTime=0.8,Gain=500,Ch=8
 229,USER   ,20170714,11:45:51, 6.70898E-01,   2,176, 1.51754E+02,NWG-2-DD , 1.80000E+01, 0.00000E+00, 0.00000E+00, 6.00000E+00, 0.00000E+00, 0.00000E+00, 3.00000E+01, 0.00000E+00, 0.00000E+00, 4.20000E+01, 0.00000E+00, 0.00000E+00,Cmd=39,HV=400,Cyk=2,MTime=0.8,Gain=10,Ch=3
 230,USER   ,20170714,11:45:51, 1.98083E-01,   2,176, 1.79221E+02,NWG-2-DD , 1.80000E+01, 0.00000E+00, 0.00000E+00, 6.00000E+00, 0.00000E+00, 0.00000E+00, 4.20000E+01, 0.00000E+00, 0.00000E+00, 5.40000E+01, 0.00000E+00, 0.00000E+00,Cmd=39,HV=400,Cyk=2,MTime=0.8,Gain=20,Ch=4
 231,USER   ,20170714,11:45:51, 5.35586E-02,   1,176, 1.21147E+02,NWG-2-DD , 1.80000E+01, 0.00000E+00, 0.00000E+00, 6.00000E+00, 0.00000E+00, 0.00000E+00, 5.40000E+01, 0.00000E+00, 0.00000E+00, 6.60000E+01, 0.00000E+00, 0.00000E+00,Cmd=39,HV=400,Cyk=2,MTime=0.8,Gain=100,Ch=5
 232,USER   ,20170714,11:45:51, 2.25522E-02,   3,176, 1.02024E+02,NWG-2-DD , 1.80000E+01, 0.00000E+00, 0.00000E+00, 6.00000E+00, 0.00000E+00, 0.00000E+00, 6.60000E+01, 0.00000E+00, 0.00000E+00, 7.80000E+01, 0.00000E+00, 0.00000E+00,Cmd=39,HV=400,Cyk=2,MTime=0.8,Gain=200,Ch=6
 233,USER   ,20170714,11:45:51, 1.55998E-02,   8,176, 1.23501E+02,NWG-2-DD , 1.80000E+01, 0.00000E+00, 0.00000E+00, 6.00000E+00, 0.00000E+00, 0.00000E+00, 7.80000E+01, 0.00000E+00, 0.00000E+00, 9.00000E+01, 0.00000E+00, 0.00000E+00,Cmd=39,HV=400,Cyk=2,MTime=0.8,Gain=200,Ch=7
 234,USER   ,20170714,11:45:51, 1.51021E-02,   8,176, 1.91296E+02,NWG-2-DD , 1.80000E+01, 0.00000E+00, 0.00000E+00, 6.00000E+00, 0.00000E+00, 0.00000E+00, 9.00000E+01, 0.00000E+00, 0.00000E+00, 1.02000E+02, 0.00000E+00, 0.00000E+00,Cmd=39,HV=400,Cyk=2,MTime=0.8,Gain=200,Ch=8
 235,USER   ,20170714,11:46:00, 3.04335E+00,   0,179, 1.14732E+02,NWG-2-DD , 2.00000E+01, 0.00000E+00, 0.00000E+00, 1.80000E+01, 0.00000E+00, 0.00000E+00, 2.20000E+01, 0.00000E+00, 0.00000E+00, 2.40000E+01, 0.00000E+00, 0.00000E+00,Cmd=40,HV=400,Cyk=2,MTime=0.8,Gain=1,Ch=3
 236,USER   ,20170714,11:46:00, 6.05427E-01,   2,179, 9.12962E+01,NWG-2-DD , 2.00000E+01, 0.00000E+00, 0.00000E+00, 1.80000E+01, 0.00000E+00, 0.00000E+00, 2.40000E+01, 0.00000E+00, 0.00000E+00, 2.60000E+01, 0.00000E+00, 0.00000E+00,Cmd=40,HV=400,Cyk=2,MTime=0.8,Gain=10,Ch=4
 237,USER   ,20170714,11:46:00, 1.81507E-01,   0,179, 6.84265E+01,NWG-2-DD , 2.00000E+01, 0.00000E+00, 0.00000E+00, 1.80000E+01, 0.00000E+00, 0.00000E+00, 2.60000E+01, 0.00000E+00, 0.00000E+00, 2.80000E+01, 0.00000E+00, 0.00000E+00,Cmd=40,HV=400,Cyk=2,MTime=0.8,Gain=20,Ch=5
 238,USER   ,20170714,11:46:00, 1.11225E-01,   3,179, 8.38615E+01,NWG-2-DD , 2.00000E+01, 0.00000E+00, 0.00000E+00, 1.80000E+01, 0.00000E+00, 0.00000E+00, 2.80000E+01, 0.00000E+00, 0.00000E+00, 3.00000E+01, 0.00000E+00, 0.00000E+00,Cmd=40,HV=400,Cyk=2,MTime=0.8,Gain=50,Ch=6
 239,USER   ,20170714,11:46:00, 6.76646E-02,   2,179, 8.92814E+01,NWG-2-DD , 2.00000E+01, 0.00000E+00, 0.00000E+00, 1.80000E+01, 0.00000E+00, 0.00000E+00, 3.00000E+01, 0.00000E+00, 0.00000E+00, 3.20000E+01, 0.00000E+00, 0.00000E+00,Cmd=40,HV=400,Cyk=2,MTime=0.8,Gain=100,Ch=7
 240,USER   ,20170714,11:46:00, 5.25233E-02,  14,179, 1.10885E+02,NWG-2-DD , 2.00000E+01, 0.00000E+00, 0.00000E+00, 1.80000E+01, 0.00000E+00, 0.00000E+00, 3.20000E+01, 0.00000E+00, 0.00000E+00, 3.40000E+01, 0.00000E+00, 0.00000E+00,Cmd=40,HV=400,Cyk=2,MTime=0.8,Gain=100,Ch=8
 241,USER   ,20170714,11:46:09, 1.12767E+00,   0,178, 8.50241E+01,NWG-2-DD , 2.00000E+01, 0.00000E+00, 0.00000E+00, 1.60000E+01, 0.00000E+00, 0.00000E+00, 2.40000E+01, 0.00000E+00, 0.00000E+00, 2.80000E+01, 0.00000E+00, 0.00000E+00,Cmd=41,HV=400,Cyk=2,MTime=0.8,Gain=10,Ch=3
 242,USER   ,20170714,11:46:09, 3.18686E-01,   3,178, 9.61133E+01,NWG-2-DD , 2.00000E+01, 0.00000E+00, 0.00000E+00, 1.60000E+01, 0.00000E+00, 0.00000E+00, 2.80000E+01, 0.00000E+00, 0.00000E+00, 3.20000E+01, 0.00000E+00, 0.00000E+00,Cmd=41,HV=400,Cyk=2,MTime=0.8,Gain=20,Ch=4
 243,USER   ,20170714,11:46:09, 1.43032E-01,   1,178, 1.07844E+02,NWG-2-DD , 2.00000E+01, 0.00000E+00, 0.00000E+00, 1.60000E+01, 0.00000E+00, 0.00000E+00, 3.20000E+01, 0.00000E+00, 0.00000E+00, 3.60000E+01, 0.00000E+00, 0.00000E+00,Cmd=41,HV=400,Cyk=2,MTime=0.8,Gain=20,Ch=5
 244,USER   ,20170714,11:46:09, 8.89844E-02,   0,178, 1.34185E+02,NWG-2-DD , 2.00000E+01, 0.00000E+00, 0.00000E+00, 1.60000E+01, 0.00000E+00, 0.00000E+00, 3.60000E+01, 0.00000E+00, 0.00000E+00, 4.00000E+01, 0.00000E+00, 0.00000E+00,Cmd=41,HV=400,Cyk=2,MTime=0.8,Gain=50,Ch=6
 245,USER   ,20170714,11:46:09, 5.96544E-02,   1,178, 1.57424E+02,NWG-2-DD , 2.00000E+01, 0.00000E+00, 0.00000E+00, 1.60000E+01, 0.00000E+00, 0.00000E+00, 4.00000E+01, 0.00000E+00, 0.00000E+00, 4.40000E+01, 0.00000E+00, 0.00000E+00,Cmd=41,HV=400,Cyk=2,MTime=0.8,Gain=100,Ch=7
 246,USER   ,20170714,11:46:09, 3.69172E-02,   1,178, 1.55876E+02,NWG-2-DD , 2.00000E+01, 0.00000E+00, 0.00000E+00, 1.60000E+01, 0.00000E+00, 0.00000E+00, 4.40000E+01, 0.00000E+00, 0.00000E+00, 4.80000E+01, 0.00000E+00, 0.00000E+00,Cmd=41,HV=400,Cyk=2,MTime=0.8,Gain=200,Ch=8
 247,USER   ,20170714,11:46:18, 7.68912E-01,   0,231, 8.69619E+01,NWG-2-DD , 2.00000E+01, 0.00000E+00, 0.00000E+00, 1.40000E+01, 0.00000E+00, 0.00000E+00, 2.60000E+01, 0.00000E+00, 0.00000E+00, 3.20000E+01, 0.00000E+00, 0.00000E+00,Cmd=42,HV=400,Cyk=2,MTime=0.8,Gain=10,Ch=3
 248,USER   ,20170714,11:46:18, 2.61409E-01,   0,231, 1.18258E+02,NWG-2-DD , 2.00000E+01, 0.00000E+00, 0.00000E+00, 1.40000E+01, 0.00000E+00, 0.00000E+00, 3.20000E+01, 0.00000E+00, 0.00000E+00, 3.80000E+01, 0.00000E+00, 0.00000E+00,Cmd=42,HV=400,Cyk=2,MTime=0.8,Gain=20,Ch=4
 249,USER   ,20170714,11:46:18, 1.40266E-01,   0,231, 1.58637E+02,NWG-2-DD , 2.00000E+01, 0.00000E+00, 0.00000E+00, 1.40000E+01, 0.00000E+00, 0.00000E+00, 3.80000E+01, 0.00000E+00, 0.00000E+00, 4.40000E+01, 0.00000E+00, 0.00000E+00,Cmd=42,HV=400,Cyk=2,MTime=0.8,Gain=20,Ch=5
 250,USER   ,20170714,11:46:18, 7.15691E-02,   0,231, 1.61885E+02,NWG-2-DD , 2.00000E+01, 0.00000E+00, 0.00000E+00, 1.40000E+01, 0.00000E+00, 0.00000E+00, 4.40000E+01, 0.00000E+00, 0.00000E+00, 5.00000E+01, 0.00000E+00, 0.00000E+00,Cmd=42,HV=400,Cyk=2,MTime=0.8,Gain=50,Ch=6
 251,USER   ,20170714,11:46:18, 3.65193E-02,   2,231, 1.44558E+02,NWG-2-DD , 2.00000E+01, 0.00000E+00, 0.00000E+00, 1.40000E+01, 0.00000E+00, 0.00000E+00, 5.00000E+01, 0.00000E+00, 0.00000E+00, 5.60000E+01, 0.00000E+00, 0.00000E+00,Cmd=42,HV=400,Cyk=2,MTime=0.8,Gain=100,Ch=7
 252,USER   ,20170714,11:46:18, 2.14041E-02,   3,231, 1.35562E+02,NWG-2-DD , 2.00000E+01, 0.00000E+00, 0.00000E+00, 1.40000E+01, 0.00000E+00, 0.00000E+00, 5.60000E+01, 0.00000E+00, 0.00000E+00, 6.20000E+01, 0.00000E+00, 0.00000E+00,Cmd=42,HV=400,Cyk=2,MTime=0.8,Gain=100,Ch=8
 253,USER   ,20170714,11:46:28, 7.26058E-01,   0,240, 1.09487E+02,NWG-2-DD , 2.00000E+01, 0.00000E+00, 0.00000E+00, 1.20000E+01, 0.00000E+00, 0.00000E+00, 2.80000E+01, 0.00000E+00, 0.00000E+00, 3.60000E+01, 0.00000E+00, 0.00000E+00,Cmd=43,HV=400,Cyk=2,MTime=0.8,Gain=10,Ch=3
 254,USER   ,20170714,11:46:28, 2.59151E-01,   0,240, 1.56316E+02,NWG-2-DD , 2.00000E+01, 0.00000E+00, 0.00000E+00, 1.20000E+01, 0.00000E+00, 0.00000E+00, 3.60000E+01, 0.00000E+00, 0.00000E+00, 4.40000E+01, 0.00000E+00, 0.00000E+00,Cmd=43,HV=400,Cyk=2,MTime=0.8,Gain=20,Ch=4
 255,USER   ,20170714,11:46:28, 1.09843E-01,   0,240, 1.65639E+02,NWG-2-DD , 2.00000E+01, 0.00000E+00, 0.00000E+00, 1.20000E+01, 0.00000E+00, 0.00000E+00, 4.40000E+01, 0.00000E+00, 0.00000E+00, 5.20000E+01, 0.00000E+00, 0.00000E+00,Cmd=43,HV=400,Cyk=2,MTime=0.8,Gain=50,Ch=5
 256,USER   ,20170714,11:46:28, 4.73236E-02,   1,240, 1.42725E+02,NWG-2-DD , 2.00000E+01, 0.00000E+00, 0.00000E+00, 1.20000E+01, 0.00000E+00, 0.00000E+00, 5.20000E+01, 0.00000E+00, 0.00000E+00, 6.00000E+01, 0.00000E+00, 0.00000E+00,Cmd=43,HV=400,Cyk=2,MTime=0.8,Gain=50,Ch=6
 257,USER   ,20170714,11:46:28, 1.96006E-02,   3,240, 1.03450E+02,NWG-2-DD , 2.00000E+01, 0.00000E+00, 0.00000E+00, 1.20000E+01, 0.00000E+00, 0.00000E+00, 6.00000E+01, 0.00000E+00, 0.00000E+00, 6.80000E+01, 0.00000E+00, 0.00000E+00,Cmd=43,HV=400,Cyk=2,MTime=0.8,Gain=100,Ch=7
 258,USER   ,20170714,11:46:28, 1.18886E-02,   4,240, 1.00395E+02,NWG-2-DD , 2.00000E+01, 0.00000E+00, 0.00000E+00, 1.20000E+01, 0.00000E+00, 0.00000E+00, 6.80000E+01, 0.00000E+00, 0.00000E+00, 7.60000E+01, 0.00000E+00, 0.00000E+00,Cmd=43,HV=400,Cyk=2,MTime=0.8,Gain=200,Ch=8
 259,USER   ,20170714,11:46:37, 6.75889E-01,   1,204, 1.27402E+02,NWG-2-DD , 2.00000E+01, 0.00000E+00, 0.00000E+00, 1.00000E+01, 0.00000E+00, 0.00000E+00, 3.00000E+01, 0.00000E+00, 0.00000E+00, 4.00000E+01, 0.00000E+00, 0.00000E+00,Cmd=44,HV=400,Cyk=2,MTime=0.8,Gain=10,Ch=3
 260,USER   ,20170714,11:46:37, 2.26436E-01,   0,204, 1.70729E+02,NWG-2-DD , 2.00000E+01, 0.00000E+00, 0.00000E+00, 1.00000E+01, 0.00000E+00, 0.00000E+00, 4.00000E+01, 0.00000E+00, 0.00000E+00, 5.00000E+01, 0.00000E+00, 0.00000E+00,Cmd=44,HV=400,Cyk=2,MTime=0.8,Gain=20,Ch=4
 261,USER   ,20170714,11:46:37, 7.73938E-02,   1,204, 1.45884E+02,NWG-2-DD , 2.00000E+01, 0.00000E+00, 0.00000E+00, 1.00000E+01, 0.00000E+00, 0.00000E+00, 5.00000E+01, 0.00000E+00, 0.00000E+00, 6.00000E+01, 0.00000E+00, 0.00000E+00,Cmd=44,HV=400,Cyk=2,MTime=0.8,Gain=50,Ch=5
 262,USER   ,20170714,11:46:37, 2.74007E-02,   3,204, 1.03298E+02,NWG-2-DD , 2.00000E+01, 0.00000E+00, 0.00000E+00, 1.00000E+01, 0.00000E+00, 0.00000E+00, 6.00000E+01, 0.00000E+00, 0.00000E+00, 7.00000E+01, 0.00000E+00, 0.00000E+00,Cmd=44,HV=400,Cyk=2,MTime=0.8,Gain=200,Ch=6
 263,USER   ,20170714,11:46:37, 1.55778E-02,   2,204, 1.02772E+02,NWG-2-DD , 2.00000E+01, 0.00000E+00, 0.00000E+00, 1.00000E+01, 0.00000E+00, 0.00000E+00, 7.00000E+01, 0.00000E+00, 0.00000E+00, 8.00000E+01, 0.00000E+00, 0.00000E+00,Cmd=44,HV=400,Cyk=2,MTime=0.8,Gain=200,Ch=7
 264,USER   ,20170714,11:46:37, 1.21513E-02,   3,204, 1.28266E+02,NWG-2-DD , 2.00000E+01, 0.00000E+00, 0.00000E+00, 1.00000E+01, 0.00000E+00, 0.00000E+00, 8.00000E+01, 0.00000E+00, 0.00000E+00, 9.00000E+01, 0.00000E+00, 0.00000E+00,Cmd=44,HV=400,Cyk=2,MTime=0.8,Gain=500,Ch=8
 265,USER   ,20170714,11:46:46, 6.22696E-01,   2,202, 1.40850E+02,NWG-2-DD , 2.00000E+01, 0.00000E+00, 0.00000E+00, 8.00000E+00, 0.00000E+00, 0.00000E+00, 3.20000E+01, 0.00000E+00, 0.00000E+00, 4.40000E+01, 0.00000E+00, 0.00000E+00,Cmd=45,HV=400,Cyk=2,MTime=0.8,Gain=10,Ch=3
 266,USER   ,20170714,11:46:46, 1.78496E-01,   2,202, 1.61499E+02,NWG-2-DD , 2.00000E+01, 0.00000E+00, 0.00000E+00, 8.00000E+00, 0.00000E+00, 0.00000E+00, 4.40000E+01, 0.00000E+00, 0.00000E+00, 5.60000E+01, 0.00000E+00, 0.00000E+00,Cmd=45,HV=400,Cyk=2,MTime=0.8,Gain=20,Ch=4
 267,USER   ,20170714,11:46:46, 5.21344E-02,   3,202, 1.17925E+02,NWG-2-DD , 2.00000E+01, 0.00000E+00, 0.00000E+00, 8.00000E+00, 0.00000E+00, 0.00000E+00, 5.60000E+01, 0.00000E+00, 0.00000E+00, 6.80000E+01, 0.00000E+00, 0.00000E+00,Cmd=45,HV=400,Cyk=2,MTime=0.8,Gain=100,Ch=5
 268,USER   ,20170714,11:46:46, 2.23005E-02,   7,202, 1.00885E+02,NWG-2-DD , 2.00000E+01, 0.00000E+00, 0.00000E+00, 8.00000E+00, 0.00000E+00, 0.00000E+00, 6.80000E+01, 0.00000E+00, 0.00000E+00, 8.00000E+01, 0.00000E+00, 0.00000E+00,Cmd=45,HV=400,Cyk=2,MTime=0.8,Gain=200,Ch=6
 269,USER   ,20170714,11:46:46, 1.66863E-02,   8,202, 1.32103E+02,NWG-2-DD , 2.00000E+01, 0.00000E+00, 0.00000E+00, 8.00000E+00, 0.00000E+00, 0.00000E+00, 8.00000E+01, 0.00000E+00, 0.00000E+00, 9.20000E+01, 0.00000E+00, 0.00000E+00,Cmd=45,HV=400,Cyk=2,MTime=0.8,Gain=200,Ch=7
 270,USER   ,20170714,11:46:46, 1.63148E-02,   8,202, 2.06658E+02,NWG-2-DD , 2.00000E+01, 0.00000E+00, 0.00000E+00, 8.00000E+00, 0.00000E+00, 0.00000E+00, 9.20000E+01, 0.00000E+00, 0.00000E+00, 1.04000E+02, 0.00000E+00, 0.00000E+00,Cmd=45,HV=400,Cyk=2,MTime=0.8,Gain=200,Ch=8
 271,USER   ,20170714,11:46:55, 2.96335E+00,   5,188, 1.11716E+02,NWG-2-DD , 2.20000E+01, 0.00000E+00, 0.00000E+00, 2.00000E+01, 0.00000E+00, 0.00000E+00, 2.40000E+01, 0.00000E+00, 0.00000E+00, 2.60000E+01, 0.00000E+00, 0.00000E+00,Cmd=46,HV=400,Cyk=2,MTime=0.8,Gain=1,Ch=3
 272,USER   ,20170714,11:46:55, 5.41132E-01,   3,188, 8.16008E+01,NWG-2-DD , 2.20000E+01, 0.00000E+00, 0.00000E+00, 2.00000E+01, 0.00000E+00, 0.00000E+00, 2.60000E+01, 0.00000E+00, 0.00000E+00, 2.80000E+01, 0.00000E+00, 0.00000E+00,Cmd=46,HV=400,Cyk=2,MTime=0.8,Gain=10,Ch=4
 273,USER   ,20170714,11:46:55, 2.18271E-01,  18,188, 8.22864E+01,NWG-2-DD , 2.20000E+01, 0.00000E+00, 0.00000E+00, 2.00000E+01, 0.00000E+00, 0.00000E+00, 2.80000E+01, 0.00000E+00, 0.00000E+00, 3.00000E+01, 0.00000E+00, 0.00000E+00,Cmd=46,HV=400,Cyk=2,MTime=0.8,Gain=20,Ch=5
 274,USER   ,20170714,11:46:55, 1.12769E-01,   4,188, 8.50259E+01,NWG-2-DD , 2.20000E+01, 0.00000E+00, 0.00000E+00, 2.00000E+01, 0.00000E+00, 0.00000E+00, 3.00000E+01, 0.00000E+00, 0.00000E+00, 3.20000E+01, 0.00000E+00, 0.00000E+00,Cmd=46,HV=400,Cyk=2,MTime=0.8,Gain=50,Ch=6
 275,USER   ,20170714,11:47:02, 4.51459E-02,  13,188, 5.95686E+01,NWG-2-DD , 2.20000E+01, 0.00000E+00, 0.00000E+00, 2.00000E+01, 0.00000E+00, 0.00000E+00, 3.20000E+01, 0.00000E+00, 0.00000E+00, 3.40000E+01, 0.00000E+00, 0.00000E+00,Cmd=46,HV=400,Cyk=2,MTime=0.8,Gain=100,Ch=7
 276,USER   ,20170714,11:47:02, 4.26124E-02,  14,188, 8.99611E+01,NWG-2-DD , 2.20000E+01, 0.00000E+00, 0.00000E+00, 2.00000E+01, 0.00000E+00, 0.00000E+00, 3.40000E+01, 0.00000E+00, 0.00000E+00, 3.60000E+01, 0.00000E+00, 0.00000E+00,Cmd=46,HV=400,Cyk=2,MTime=0.8,Gain=100,Ch=8
 277,USER   ,20170714,11:47:11, 1.04135E+00,   8,207, 7.85161E+01,NWG-2-DD , 2.20000E+01, 0.00000E+00, 0.00000E+00, 1.80000E+01, 0.00000E+00, 0.00000E+00, 2.60000E+01, 0.00000E+00, 0.00000E+00, 3.00000E+01, 0.00000E+00, 0.00000E+00,Cmd=47,HV=400,Cyk=2,MTime=0.8,Gain=10,Ch=3
 278,USER   ,20170714,11:47:11, 2.74328E-01,   2,207, 8.27355E+01,NWG-2-DD , 2.20000E+01, 0.00000E+00, 0.00000E+00, 1.80000E+01, 0.00000E+00, 0.00000E+00, 3.00000E+01, 0.00000E+00, 0.00000E+00, 3.40000E+01, 0.00000E+00, 0.00000E+00,Cmd=47,HV=400,Cyk=2,MTime=0.8,Gain=20,Ch=4
 279,USER   ,20170714,11:47:11, 1.22808E-01,  12,207, 9.25947E+01,NWG-2-DD , 2.20000E+01, 0.00000E+00, 0.00000E+00, 1.80000E+01, 0.00000E+00, 0.00000E+00, 3.40000E+01, 0.00000E+00, 0.00000E+00, 3.80000E+01, 0.00000E+00, 0.00000E+00,Cmd=47,HV=400,Cyk=2,MTime=0.8,Gain=20,Ch=5
 280,USER   ,20170714,11:47:11, 7.51745E-02,   2,207, 1.13360E+02,NWG-2-DD , 2.20000E+01, 0.00000E+00, 0.00000E+00, 1.80000E+01, 0.00000E+00, 0.00000E+00, 3.80000E+01, 0.00000E+00, 0.00000E+00, 4.20000E+01, 0.00000E+00, 0.00000E+00,Cmd=47,HV=400,Cyk=2,MTime=0.8,Gain=50,Ch=6
 281,USER   ,20170714,11:47:11, 4.45472E-02,   2,207, 1.17557E+02,NWG-2-DD , 2.20000E+01, 0.00000E+00, 0.00000E+00, 1.80000E+01, 0.00000E+00, 0.00000E+00, 4.20000E+01, 0.00000E+00, 0.00000E+00, 4.60000E+01, 0.00000E+00, 0.00000E+00,Cmd=47,HV=400,Cyk=2,MTime=0.8,Gain=100,Ch=7
 282,USER   ,20170714,11:47:11, 2.82679E-02,   6,207, 1.19356E+02,NWG-2-DD , 2.20000E+01, 0.00000E+00, 0.00000E+00, 1.80000E+01, 0.00000E+00, 0.00000E+00, 4.60000E+01, 0.00000E+00, 0.00000E+00, 5.00000E+01, 0.00000E+00, 0.00000E+00,Cmd=47,HV=400,Cyk=2,MTime=0.8,Gain=100,Ch=8
 283,USER   ,20170714,11:47:21, 7.76011E-01,   6,205, 8.77647E+01,NWG-2-DD , 2.20000E+01, 0.00000E+00, 0.00000E+00, 1.60000E+01, 0.00000E+00, 0.00000E+00, 2.80000E+01, 0.00000E+00, 0.00000E+00, 3.40000E+01, 0.00000E+00, 0.00000E+00,Cmd=48,HV=400,Cyk=2,MTime=0.8,Gain=10,Ch=3
 284,USER   ,20170714,11:47:21, 2.26346E-01,   8,205, 1.02396E+02,NWG-2-DD , 2.20000E+01, 0.00000E+00, 0.00000E+00, 1.60000E+01, 0.00000E+00, 0.00000E+00, 3.40000E+01, 0.00000E+00, 0.00000E+00, 4.00000E+01, 0.00000E+00, 0.00000E+00,Cmd=48,HV=400,Cyk=2,MTime=0.8,Gain=20,Ch=4
 285,USER   ,20170714,11:47:21, 1.18990E-01,   0,205, 1.34574E+02,NWG-2-DD , 2.20000E+01, 0.00000E+00, 0.00000E+00, 1.60000E+01, 0.00000E+00, 0.00000E+00, 4.00000E+01, 0.00000E+00, 0.00000E+00, 4.60000E+01, 0.00000E+00, 0.00000E+00,Cmd=48,HV=400,Cyk=2,MTime=0.8,Gain=20,Ch=5
 286,USER   ,20170714,11:47:21, 5.82366E-02,   1,205, 1.31728E+02,NWG-2-DD , 2.20000E+01, 0.00000E+00, 0.00000E+00, 1.60000E+01, 0.00000E+00, 0.00000E+00, 4.60000E+01, 0.00000E+00, 0.00000E+00, 5.20000E+01, 0.00000E+00, 0.00000E+00,Cmd=48,HV=400,Cyk=2,MTime=0.8,Gain=100,Ch=6
 287,USER   ,20170714,11:47:21, 2.98933E-02,   5,205, 1.18330E+02,NWG-2-DD , 2.20000E+01, 0.00000E+00, 0.00000E+00, 1.60000E+01, 0.00000E+00, 0.00000E+00, 5.20000E+01, 0.00000E+00, 0.00000E+00, 5.80000E+01, 0.00000E+00, 0.00000E+00,Cmd=48,HV=400,Cyk=2,MTime=0.8,Gain=100,Ch=7
 288,USER   ,20170714,11:47:21, 1.59474E-02,   8,205, 1.01002E+02,NWG-2-DD , 2.20000E+01, 0.00000E+00, 0.00000E+00, 1.60000E+01, 0.00000E+00, 0.00000E+00, 5.80000E+01, 0.00000E+00, 0.00000E+00, 6.40000E+01, 0.00000E+00, 0.00000E+00,Cmd=48,HV=400,Cyk=2,MTime=0.8,Gain=200,Ch=8
 289,USER   ,20170714,11:47:30, 6.55062E-01,   4,266, 9.87810E+01,NWG-2-DD , 2.20000E+01, 0.00000E+00, 0.00000E+00, 1.40000E+01, 0.00000E+00, 0.00000E+00, 3.00000E+01, 0.00000E+00, 0.00000E+00, 3.80000E+01, 0.00000E+00, 0.00000E+00,Cmd=49,HV=400,Cyk=2,MTime=0.8,Gain=10,Ch=3
 290,USER   ,20170714,11:47:30, 2.29050E-01,   2,266, 1.38160E+02,NWG-2-DD , 2.20000E+01, 0.00000E+00, 0.00000E+00, 1.40000E+01, 0.00000E+00, 0.00000E+00, 3.80000E+01, 0.00000E+00, 0.00000E+00, 4.60000E+01, 0.00000E+00, 0.00000E+00,Cmd=49,HV=400,Cyk=2,MTime=0.8,Gain=10,Ch=4
 291,USER   ,20170714,11:47:30, 9.12552E-02,   1,266, 1.37610E+02,NWG-2-DD , 2.20000E+01, 0.00000E+00, 0.00000E+00, 1.40000E+01, 0.00000E+00, 0.00000E+00, 4.60000E+01, 0.00000E+00, 0.00000E+00, 5.40000E+01, 0.00000E+00, 0.00000E+00,Cmd=49,HV=400,Cyk=2,MTime=0.8,Gain=50,Ch=5
 292,USER   ,20170714,11:47:30, 3.97892E-02,   1,266, 1.20001E+02,NWG-2-DD , 2.20000E+01, 0.00000E+00, 0.00000E+00, 1.40000E+01, 0.00000E+00, 0.00000E+00, 5.40000E+01, 0.00000E+00, 0.00000E+00, 6.20000E+01, 0.00000E+00, 0.00000E+00,Cmd=49,HV=400,Cyk=2,MTime=0.8,Gain=100,Ch=6
 293,USER   ,20170714,11:47:30, 1.53527E-02,   1,266, 8.10294E+01,NWG-2-DD , 2.20000E+01, 0.00000E+00, 0.00000E+00, 1.40000E+01, 0.00000E+00, 0.00000E+00, 6.20000E+01, 0.00000E+00, 0.00000E+00, 7.00000E+01, 0.00000E+00, 0.00000E+00,Cmd=49,HV=400,Cyk=2,MTime=0.8,Gain=200,Ch=7
 294,USER   ,20170714,11:47:30, 1.07644E-02,   4,266, 9.09010E+01,NWG-2-DD , 2.20000E+01, 0.00000E+00, 0.00000E+00, 1.40000E+01, 0.00000E+00, 0.00000E+00, 7.00000E+01, 0.00000E+00, 0.00000E+00, 7.80000E+01, 0.00000E+00, 0.00000E+00,Cmd=49,HV=400,Cyk=2,MTime=0.8,Gain=200,Ch=8
 295,USER   ,20170714,11:47:39, 6.02761E-01,   0,272, 1.13618E+02,NWG-2-DD , 2.20000E+01, 0.00000E+00, 0.00000E+00, 1.20000E+01, 0.00000E+00, 0.00000E+00, 3.20000E+01, 0.00000E+00, 0.00000E+00, 4.20000E+01, 0.00000E+00, 0.00000E+00,Cmd=50,HV=400,Cyk=2,MTime=0.8,Gain=10,Ch=3
 296,USER   ,20170714,11:47:39, 1.94519E-01,   1,272, 1.46664E+02,NWG-2-DD , 2.20000E+01, 0.00000E+00, 0.00000E+00, 1.20000E+01, 0.00000E+00, 0.00000E+00, 4.20000E+01, 0.00000E+00, 0.00000E+00, 5.20000E+01, 0.00000E+00, 0.00000E+00,Cmd=50,HV=400,Cyk=2,MTime=0.8,Gain=20,Ch=4
 297,USER   ,20170714,11:47:39, 6.69816E-02,   2,272, 1.26257E+02,NWG-2-DD , 2.20000E+01, 0.00000E+00, 0.00000E+00, 1.20000E+01, 0.00000E+00, 0.00000E+00, 5.20000E+01, 0.00000E+00, 0.00000E+00, 6.20000E+01, 0.00000E+00, 0.00000E+00,Cmd=50,HV=400,Cyk=2,MTime=0.8,Gain=50,Ch=5
 298,USER   ,20170714,11:47:39, 2.32184E-02,   1,272, 8.75312E+01,NWG-2-DD , 2.20000E+01, 0.00000E+00, 0.00000E+00, 1.20000E+01, 0.00000E+00, 0.00000E+00, 6.20000E+01, 0.00000E+00, 0.00000E+00, 7.20000E+01, 0.00000E+00, 0.00000E+00,Cmd=50,HV=400,Cyk=2,MTime=0.8,Gain=100,Ch=6
 299,USER   ,20170714,11:47:39, 1.50831E-02,   0,272, 9.95081E+01,NWG-2-DD , 2.20000E+01, 0.00000E+00, 0.00000E+00, 1.20000E+01, 0.00000E+00, 0.00000E+00, 7.20000E+01, 0.00000E+00, 0.00000E+00, 8.20000E+01, 0.00000E+00, 0.00000E+00,Cmd=50,HV=400,Cyk=2,MTime=0.8,Gain=200,Ch=7
 300,USER   ,20170714,11:47:39, 1.23887E-02,   1,272, 1.30772E+02,NWG-2-DD , 2.20000E+01, 0.00000E+00, 0.00000E+00, 1.20000E+01, 0.00000E+00, 0.00000E+00, 8.20000E+01, 0.00000E+00, 0.00000E+00, 9.20000E+01, 0.00000E+00, 0.00000E+00,Cmd=50,HV=400,Cyk=2,MTime=0.8,Gain=200,Ch=8
 301,USER   ,20170714,11:47:49, 5.80974E-01,   5,235, 1.31413E+02,NWG-2-DD , 2.20000E+01, 0.00000E+00, 0.00000E+00, 1.00000E+01, 0.00000E+00, 0.00000E+00, 3.40000E+01, 0.00000E+00, 0.00000E+00, 4.60000E+01, 0.00000E+00, 0.00000E+00,Cmd=51,HV=400,Cyk=2,MTime=0.8,Gain=10,Ch=3
 302,USER   ,20170714,11:47:49, 1.56289E-01,   3,235, 1.41407E+02,NWG-2-DD , 2.20000E+01, 0.00000E+00, 0.00000E+00, 1.00000E+01, 0.00000E+00, 0.00000E+00, 4.60000E+01, 0.00000E+00, 0.00000E+00, 5.80000E+01, 0.00000E+00, 0.00000E+00,Cmd=51,HV=400,Cyk=2,MTime=0.8,Gain=20,Ch=4
 303,USER   ,20170714,11:47:49, 4.52988E-02,   6,235, 1.02463E+02,NWG-2-DD , 2.20000E+01, 0.00000E+00, 0.00000E+00, 1.00000E+01, 0.00000E+00, 0.00000E+00, 5.80000E+01, 0.00000E+00, 0.00000E+00, 7.00000E+01, 0.00000E+00, 0.00000E+00,Cmd=51,HV=400,Cyk=2,MTime=0.8,Gain=100,Ch=5
 304,USER   ,20170714,11:47:49, 2.13560E-02,   0,235, 9.66121E+01,NWG-2-DD , 2.20000E+01, 0.00000E+00, 0.00000E+00, 1.00000E+01, 0.00000E+00, 0.00000E+00, 7.00000E+01, 0.00000E+00, 0.00000E+00, 8.20000E+01, 0.00000E+00, 0.00000E+00,Cmd=51,HV=400,Cyk=2,MTime=0.8,Gain=200,Ch=6
 305,USER   ,20170714,11:47:49, 1.69988E-02,   2,235, 1.34577E+02,NWG-2-DD , 2.20000E+01, 0.00000E+00, 0.00000E+00, 1.00000E+01, 0.00000E+00, 0.00000E+00, 8.20000E+01, 0.00000E+00, 0.00000E+00, 9.40000E+01, 0.00000E+00, 0.00000E+00,Cmd=51,HV=400,Cyk=2,MTime=0.8,Gain=100,Ch=7
 306,USER   ,20170714,11:47:49, 1.76108E-02,   0,235, 2.23074E+02,NWG-2-DD , 2.20000E+01, 0.00000E+00, 0.00000E+00, 1.00000E+01, 0.00000E+00, 0.00000E+00, 9.40000E+01, 0.00000E+00, 0.00000E+00, 1.06000E+02, 0.00000E+00, 0.00000E+00,Cmd=51,HV=400,Cyk=2,MTime=0.8,Gain=100,Ch=8
 307,USER   ,20170714,11:47:58, 2.86504E+00,   3,179, 1.08009E+02,NWG-2-DD , 2.40000E+01, 0.00000E+00, 0.00000E+00, 2.20000E+01, 0.00000E+00, 0.00000E+00, 2.60000E+01, 0.00000E+00, 0.00000E+00, 2.80000E+01, 0.00000E+00, 0.00000E+00,Cmd=52,HV=400,Cyk=2,MTime=0.8,Gain=1,Ch=3
 308,USER   ,20170714,11:47:58, 6.47436E-01,   6,179, 9.76310E+01,NWG-2-DD , 2.40000E+01, 0.00000E+00, 0.00000E+00, 2.20000E+01, 0.00000E+00, 0.00000E+00, 2.80000E+01, 0.00000E+00, 0.00000E+00, 3.00000E+01, 0.00000E+00, 0.00000E+00,Cmd=52,HV=400,Cyk=2,MTime=0.8,Gain=10,Ch=4
 309,USER   ,20170714,11:47:58, 2.23956E-01,  11,179, 8.44294E+01,NWG-2-DD , 2.40000E+01, 0.00000E+00, 0.00000E+00, 2.20000E+01, 0.00000E+00, 0.00000E+00, 3.00000E+01, 0.00000E+00, 0.00000E+00, 3.20000E+01, 0.00000E+00, 0.00000E+00,Cmd=52,HV=400,Cyk=2,MTime=0.8,Gain=20,Ch=5
 310,USER   ,20170714,11:47:58, 1.13377E-01,  15,179, 8.54841E+01,NWG-2-DD , 2.40000E+01, 0.00000E+00, 0.00000E+00, 2.20000E+01, 0.00000E+00, 0.00000E+00, 3.20000E+01, 0.00000E+00, 0.00000E+00, 3.40000E+01, 0.00000E+00, 0.00000E+00,Cmd=52,HV=400,Cyk=2,MTime=0.8,Gain=50,Ch=6
 311,USER   ,20170714,11:47:58, 3.31895E-02,   4,179, 7.00679E+01,NWG-2-DD , 2.40000E+01, 0.00000E+00, 0.00000E+00, 2.20000E+01, 0.00000E+00, 0.00000E+00, 3.60000E+01, 0.00000E+00, 0.00000E+00, 3.80000E+01, 0.00000E+00, 0.00000E+00,Cmd=52,HV=400,Cyk=2,MTime=0.8,Gain=200,Ch=8
 312,USER   ,20170714,11:48:05, 3.63892E-02,  19,180, 4.80144E+01,NWG-2-DD , 2.40000E+01, 0.00000E+00, 0.00000E+00, 2.20000E+01, 0.00000E+00, 0.00000E+00, 3.40000E+01, 0.00000E+00, 0.00000E+00, 3.60000E+01, 0.00000E+00, 0.00000E+00,Cmd=52,HV=400,Cyk=2,MTime=0.8,Gain=200,Ch=7
 313,USER   ,20170714,11:48:14, 1.19354E+00,   3,160, 8.99908E+01,NWG-2-DD , 2.40000E+01, 0.00000E+00, 0.00000E+00, 2.00000E+01, 0.00000E+00, 0.00000E+00, 2.80000E+01, 0.00000E+00, 0.00000E+00, 3.20000E+01, 0.00000E+00, 0.00000E+00,Cmd=53,HV=400,Cyk=2,MTime=0.8,Gain=10,Ch=3
 314,USER   ,20170714,11:48:14, 2.35810E-01,   1,160, 7.11185E+01,NWG-2-DD , 2.40000E+01, 0.00000E+00, 0.00000E+00, 2.00000E+01, 0.00000E+00, 0.00000E+00, 3.20000E+01, 0.00000E+00, 0.00000E+00, 3.60000E+01, 0.00000E+00, 0.00000E+00,Cmd=53,HV=400,Cyk=2,MTime=0.8,Gain=20,Ch=4
 315,USER   ,20170714,11:48:14, 1.04307E-01,   1,160, 7.86454E+01,NWG-2-DD , 2.40000E+01, 0.00000E+00, 0.00000E+00, 2.00000E+01, 0.00000E+00, 0.00000E+00, 3.60000E+01, 0.00000E+00, 0.00000E+00, 4.00000E+01, 0.00000E+00, 0.00000E+00,Cmd=53,HV=400,Cyk=2,MTime=0.8,Gain=50,Ch=5
 316,USER   ,20170714,11:48:14, 6.24507E-02,   0,160, 9.41734E+01,NWG-2-DD , 2.40000E+01, 0.00000E+00, 0.00000E+00, 2.00000E+01, 0.00000E+00, 0.00000E+00, 4.00000E+01, 0.00000E+00, 0.00000E+00, 4.40000E+01, 0.00000E+00, 0.00000E+00,Cmd=53,HV=400,Cyk=2,MTime=0.8,Gain=100,Ch=6
 317,USER   ,20170714,11:48:14, 3.56908E-02,   0,160, 9.41859E+01,NWG-2-DD , 2.40000E+01, 0.00000E+00, 0.00000E+00, 2.00000E+01, 0.00000E+00, 0.00000E+00, 4.40000E+01, 0.00000E+00, 0.00000E+00, 4.80000E+01, 0.00000E+00, 0.00000E+00,Cmd=53,HV=400,Cyk=2,MTime=0.8,Gain=200,Ch=7
 318,USER   ,20170714,11:48:14, 2.22444E-02,   2,160, 9.39226E+01,NWG-2-DD , 2.40000E+01, 0.00000E+00, 0.00000E+00, 2.00000E+01, 0.00000E+00, 0.00000E+00, 4.80000E+01, 0.00000E+00, 0.00000E+00, 5.20000E+01, 0.00000E+00, 0.00000E+00,Cmd=53,HV=400,Cyk=2,MTime=0.8,Gain=200,Ch=8
 319,USER   ,20170714,11:48:23, 7.18439E-01,   1,176, 8.12536E+01,NWG-2-DD , 2.40000E+01, 0.00000E+00, 0.00000E+00, 1.80000E+01, 0.00000E+00, 0.00000E+00, 3.00000E+01, 0.00000E+00, 0.00000E+00, 3.60000E+01, 0.00000E+00, 0.00000E+00,Cmd=54,HV=400,Cyk=2,MTime=0.8,Gain=10,Ch=3
 320,USER   ,20170714,11:48:23, 2.04111E-01,   0,176, 9.23378E+01,NWG-2-DD , 2.40000E+01, 0.00000E+00, 0.00000E+00, 1.80000E+01, 0.00000E+00, 0.00000E+00, 3.60000E+01, 0.00000E+00, 0.00000E+00, 4.20000E+01, 0.00000E+00, 0.00000E+00,Cmd=54,HV=400,Cyk=2,MTime=0.8,Gain=20,Ch=4
 321,USER   ,20170714,11:48:23, 9.23560E-02,   1,176, 1.04452E+02,NWG-2-DD , 2.40000E+01, 0.00000E+00, 0.00000E+00, 1.80000E+01, 0.00000E+00, 0.00000E+00, 4.20000E+01, 0.00000E+00, 0.00000E+00, 4.80000E+01, 0.00000E+00, 0.00000E+00,Cmd=54,HV=400,Cyk=2,MTime=0.8,Gain=50,Ch=5
 322,USER   ,20170714,11:48:23, 4.59816E-02,   4,176, 1.04008E+02,NWG-2-DD , 2.40000E+01, 0.00000E+00, 0.00000E+00, 1.80000E+01, 0.00000E+00, 0.00000E+00, 4.80000E+01, 0.00000E+00, 0.00000E+00, 5.40000E+01, 0.00000E+00, 0.00000E+00,Cmd=54,HV=400,Cyk=2,MTime=0.8,Gain=100,Ch=6
 323,USER   ,20170714,11:48:23, 2.34594E-02,   5,176, 9.28617E+01,NWG-2-DD , 2.40000E+01, 0.00000E+00, 0.00000E+00, 1.80000E+01, 0.00000E+00, 0.00000E+00, 5.40000E+01, 0.00000E+00, 0.00000E+00, 6.00000E+01, 0.00000E+00, 0.00000E+00,Cmd=54,HV=400,Cyk=2,MTime=0.8,Gain=200,Ch=7
 324,USER   ,20170714,11:48:23, 1.03725E-02,   9,176, 6.56940E+01,NWG-2-DD , 2.40000E+01, 0.00000E+00, 0.00000E+00, 1.80000E+01, 0.00000E+00, 0.00000E+00, 6.00000E+01, 0.00000E+00, 0.00000E+00, 6.60000E+01, 0.00000E+00, 0.00000E+00,Cmd=54,HV=400,Cyk=2,MTime=0.8,Gain=200,Ch=8
 325,USER   ,20170714,11:48:32, 5.73906E-01,   5,175, 8.65429E+01,NWG-2-DD , 2.40000E+01, 0.00000E+00, 0.00000E+00, 1.60000E+01, 0.00000E+00, 0.00000E+00, 3.20000E+01, 0.00000E+00, 0.00000E+00, 4.00000E+01, 0.00000E+00, 0.00000E+00,Cmd=55,HV=400,Cyk=2,MTime=0.8,Gain=10,Ch=3
 326,USER   ,20170714,11:48:32, 1.95051E-01,   2,175, 1.17652E+02,NWG-2-DD , 2.40000E+01, 0.00000E+00, 0.00000E+00, 1.60000E+01, 0.00000E+00, 0.00000E+00, 4.00000E+01, 0.00000E+00, 0.00000E+00, 4.80000E+01, 0.00000E+00, 0.00000E+00,Cmd=55,HV=400,Cyk=2,MTime=0.8,Gain=20,Ch=4
 327,USER   ,20170714,11:48:32, 7.47869E-02,   2,175, 1.12776E+02,NWG-2-DD , 2.40000E+01, 0.00000E+00, 0.00000E+00, 1.60000E+01, 0.00000E+00, 0.00000E+00, 4.80000E+01, 0.00000E+00, 0.00000E+00, 5.60000E+01, 0.00000E+00, 0.00000E+00,Cmd=55,HV=400,Cyk=2,MTime=0.8,Gain=50,Ch=5
 328,USER   ,20170714,11:48:32, 3.17489E-02,   3,175, 9.57525E+01,NWG-2-DD , 2.40000E+01, 0.00000E+00, 0.00000E+00, 1.60000E+01, 0.00000E+00, 0.00000E+00, 5.60000E+01, 0.00000E+00, 0.00000E+00, 6.40000E+01, 0.00000E+00, 0.00000E+00,Cmd=55,HV=400,Cyk=2,MTime=0.8,Gain=200,Ch=6
 329,USER   ,20170714,11:48:32, 1.38575E-02,   4,175, 7.31383E+01,NWG-2-DD , 2.40000E+01, 0.00000E+00, 0.00000E+00, 1.60000E+01, 0.00000E+00, 0.00000E+00, 6.40000E+01, 0.00000E+00, 0.00000E+00, 7.20000E+01, 0.00000E+00, 0.00000E+00,Cmd=55,HV=400,Cyk=2,MTime=0.8,Gain=200,Ch=7
 330,USER   ,20170714,11:48:32, 9.82350E-03,   3,175, 8.29556E+01,NWG-2-DD , 2.40000E+01, 0.00000E+00, 0.00000E+00, 1.60000E+01, 0.00000E+00, 0.00000E+00, 7.20000E+01, 0.00000E+00, 0.00000E+00, 8.00000E+01, 0.00000E+00, 0.00000E+00,Cmd=55,HV=400,Cyk=2,MTime=0.8,Gain=200,Ch=8
 331,USER   ,20170714,11:48:42, 5.17457E-01,   3,225, 9.75384E+01,NWG-2-DD , 2.40000E+01, 0.00000E+00, 0.00000E+00, 1.40000E+01, 0.00000E+00, 0.00000E+00, 3.40000E+01, 0.00000E+00, 0.00000E+00, 4.40000E+01, 0.00000E+00, 0.00000E+00,Cmd=56,HV=400,Cyk=2,MTime=0.8,Gain=10,Ch=3
 332,USER   ,20170714,11:48:42, 1.64161E-01,   4,225, 1.23774E+02,NWG-2-DD , 2.40000E+01, 0.00000E+00, 0.00000E+00, 1.40000E+01, 0.00000E+00, 0.00000E+00, 4.40000E+01, 0.00000E+00, 0.00000E+00, 5.40000E+01, 0.00000E+00, 0.00000E+00,Cmd=56,HV=400,Cyk=2,MTime=0.8,Gain=20,Ch=4
 333,USER   ,20170714,11:48:42, 5.38668E-02,   6,225, 1.01537E+02,NWG-2-DD , 2.40000E+01, 0.00000E+00, 0.00000E+00, 1.40000E+01, 0.00000E+00, 0.00000E+00, 5.40000E+01, 0.00000E+00, 0.00000E+00, 6.40000E+01, 0.00000E+00, 0.00000E+00,Cmd=56,HV=400,Cyk=2,MTime=0.8,Gain=100,Ch=5
 334,USER   ,20170714,11:48:42, 2.03040E-02,   9,225, 7.65442E+01,NWG-2-DD , 2.40000E+01, 0.00000E+00, 0.00000E+00, 1.40000E+01, 0.00000E+00, 0.00000E+00, 6.40000E+01, 0.00000E+00, 0.00000E+00, 7.40000E+01, 0.00000E+00, 0.00000E+00,Cmd=56,HV=400,Cyk=2,MTime=0.8,Gain=100,Ch=6
 335,USER   ,20170714,11:48:42, 1.37404E-02,  12,225, 9.06501E+01,NWG-2-DD , 2.40000E+01, 0.00000E+00, 0.00000E+00, 1.40000E+01, 0.00000E+00, 0.00000E+00, 7.40000E+01, 0.00000E+00, 0.00000E+00, 8.40000E+01, 0.00000E+00, 0.00000E+00,Cmd=56,HV=400,Cyk=2,MTime=0.8,Gain=200,Ch=7
 336,USER   ,20170714,11:48:42, 1.15933E-02,  13,225, 1.22376E+02,NWG-2-DD , 2.40000E+01, 0.00000E+00, 0.00000E+00, 1.40000E+01, 0.00000E+00, 0.00000E+00, 8.40000E+01, 0.00000E+00, 0.00000E+00, 9.40000E+01, 0.00000E+00, 0.00000E+00,Cmd=56,HV=400,Cyk=2,MTime=0.8,Gain=200,Ch=8
 337,USER   ,20170714,11:48:51, 5.27947E-01,   0,232, 1.19419E+02,NWG-2-DD , 2.40000E+01, 0.00000E+00, 0.00000E+00, 1.20000E+01, 0.00000E+00, 0.00000E+00, 3.60000E+01, 0.00000E+00, 0.00000E+00, 4.80000E+01, 0.00000E+00, 0.00000E+00,Cmd=57,HV=400,Cyk=2,MTime=0.8,Gain=10,Ch=3
 338,USER   ,20170714,11:48:51, 1.35916E-01,   1,232, 1.22974E+02,NWG-2-DD , 2.40000E+01, 0.00000E+00, 0.00000E+00, 1.20000E+01, 0.00000E+00, 0.00000E+00, 4.80000E+01, 0.00000E+00, 0.00000E+00, 6.00000E+01, 0.00000E+00, 0.00000E+00,Cmd=57,HV=400,Cyk=2,MTime=0.8,Gain=20,Ch=4
 339,USER   ,20170714,11:48:51, 3.75604E-02,   2,232, 8.49596E+01,NWG-2-DD , 2.40000E+01, 0.00000E+00, 0.00000E+00, 1.20000E+01, 0.00000E+00, 0.00000E+00, 6.00000E+01, 0.00000E+00, 0.00000E+00, 7.20000E+01, 0.00000E+00, 0.00000E+00,Cmd=57,HV=400,Cyk=2,MTime=0.8,Gain=100,Ch=5
 340,USER   ,20170714,11:48:51, 2.07514E-02,   5,232, 9.38771E+01,NWG-2-DD , 2.40000E+01, 0.00000E+00, 0.00000E+00, 1.20000E+01, 0.00000E+00, 0.00000E+00, 7.20000E+01, 0.00000E+00, 0.00000E+00, 8.40000E+01, 0.00000E+00, 0.00000E+00,Cmd=57,HV=400,Cyk=2,MTime=0.8,Gain=200,Ch=6
 341,USER   ,20170714,11:48:51, 1.69682E-02,   2,232, 1.34334E+02,NWG-2-DD , 2.40000E+01, 0.00000E+00, 0.00000E+00, 1.20000E+01, 0.00000E+00, 0.00000E+00, 8.40000E+01, 0.00000E+00, 0.00000E+00, 9.60000E+01, 0.00000E+00, 0.00000E+00,Cmd=57,HV=400,Cyk=2,MTime=0.8,Gain=200,Ch=7
 342,USER   ,20170714,11:48:51, 1.80868E-02,   2,232, 2.29103E+02,NWG-2-DD , 2.40000E+01, 0.00000E+00, 0.00000E+00, 1.20000E+01, 0.00000E+00, 0.00000E+00, 9.60000E+01, 0.00000E+00, 0.00000E+00, 1.08000E+02, 0.00000E+00, 0.00000E+00,Cmd=57,HV=400,Cyk=2,MTime=0.8,Gain=200,Ch=8
 343,USER   ,20170714,11:49:00, 4.12580E+00,   6,179, 1.55539E+02,NWG-2-DD , 2.60000E+01, 0.00000E+00, 0.00000E+00, 2.40000E+01, 0.00000E+00, 0.00000E+00, 2.80000E+01, 0.00000E+00, 0.00000E+00, 3.00000E+01, 0.00000E+00, 0.00000E+00,Cmd=58,HV=400,Cyk=2,MTime=0.8,Gain=1,Ch=3
 344,USER   ,20170714,11:49:00, 9.69875E-01,  11,179, 1.46254E+02,NWG-2-DD , 2.60000E+01, 0.00000E+00, 0.00000E+00, 2.40000E+01, 0.00000E+00, 0.00000E+00, 3.00000E+01, 0.00000E+00, 0.00000E+00, 3.20000E+01, 0.00000E+00, 0.00000E+00,Cmd=58,HV=400,Cyk=2,MTime=0.8,Gain=10,Ch=4
 345,USER   ,20170714,11:49:00, 2.45284E-01,   9,179, 9.24698E+01,NWG-2-DD , 2.60000E+01, 0.00000E+00, 0.00000E+00, 2.40000E+01, 0.00000E+00, 0.00000E+00, 3.20000E+01, 0.00000E+00, 0.00000E+00, 3.40000E+01, 0.00000E+00, 0.00000E+00,Cmd=58,HV=400,Cyk=2,MTime=0.8,Gain=20,Ch=5
 346,USER   ,20170714,11:49:00, 1.15548E-01,  14,179, 8.71215E+01,NWG-2-DD , 2.60000E+01, 0.00000E+00, 0.00000E+00, 2.40000E+01, 0.00000E+00, 0.00000E+00, 3.40000E+01, 0.00000E+00, 0.00000E+00, 3.60000E+01, 0.00000E+00, 0.00000E+00,Cmd=58,HV=400,Cyk=2,MTime=0.8,Gain=50,Ch=6
 347,USER   ,20170714,11:49:00, 5.45457E-02,   2,179, 7.19713E+01,NWG-2-DD , 2.60000E+01, 0.00000E+00, 0.00000E+00, 2.40000E+01, 0.00000E+00, 0.00000E+00, 3.60000E+01, 0.00000E+00, 0.00000E+00, 3.80000E+01, 0.00000E+00, 0.00000E+00,Cmd=58,HV=400,Cyk=2,MTime=0.8,Gain=100,Ch=7
 348,USER   ,20170714,11:49:00, 3.70722E-02,   1,179, 7.82650E+01,NWG-2-DD , 2.60000E+01, 0.00000E+00, 0.00000E+00, 2.40000E+01, 0.00000E+00, 0.00000E+00, 3.80000E+01, 0.00000E+00, 0.00000E+00, 4.00000E+01, 0.00000E+00, 0.00000E+00,Cmd=58,HV=400,Cyk=2,MTime=0.8,Gain=100,Ch=8
 349,USER   ,20170714,11:49:09, 1.52989E+00,   3,208, 1.15351E+02,NWG-2-DD , 2.60000E+01, 0.00000E+00, 0.00000E+00, 2.20000E+01, 0.00000E+00, 0.00000E+00, 3.00000E+01, 0.00000E+00, 0.00000E+00, 3.40000E+01, 0.00000E+00, 0.00000E+00,Cmd=59,HV=400,Cyk=2,MTime=0.8,Gain=10,Ch=3
 350,USER   ,20170714,11:49:09, 2.35805E-01,   5,208, 7.11172E+01,NWG-2-DD , 2.60000E+01, 0.00000E+00, 0.00000E+00, 2.20000E+01, 0.00000E+00, 0.00000E+00, 3.40000E+01, 0.00000E+00, 0.00000E+00, 3.80000E+01, 0.00000E+00, 0.00000E+00,Cmd=59,HV=400,Cyk=2,MTime=0.8,Gain=20,Ch=4
 351,USER   ,20170714,11:49:09, 1.09964E-01,   3,208, 8.29108E+01,NWG-2-DD , 2.60000E+01, 0.00000E+00, 0.00000E+00, 2.20000E+01, 0.00000E+00, 0.00000E+00, 3.80000E+01, 0.00000E+00, 0.00000E+00, 4.20000E+01, 0.00000E+00, 0.00000E+00,Cmd=59,HV=400,Cyk=2,MTime=0.8,Gain=50,Ch=5
 352,USER   ,20170714,11:49:09, 5.55624E-02,   3,208, 8.37862E+01,NWG-2-DD , 2.60000E+01, 0.00000E+00, 0.00000E+00, 2.20000E+01, 0.00000E+00, 0.00000E+00, 4.20000E+01, 0.00000E+00, 0.00000E+00, 4.60000E+01, 0.00000E+00, 0.00000E+00,Cmd=59,HV=400,Cyk=2,MTime=0.8,Gain=100,Ch=6
 353,USER   ,20170714,11:49:09, 3.22921E-02,   3,208, 8.52168E+01,NWG-2-DD , 2.60000E+01, 0.00000E+00, 0.00000E+00, 2.20000E+01, 0.00000E+00, 0.00000E+00, 4.60000E+01, 0.00000E+00, 0.00000E+00, 5.00000E+01, 0.00000E+00, 0.00000E+00,Cmd=59,HV=400,Cyk=2,MTime=0.8,Gain=200,Ch=7
 354,USER   ,20170714,11:49:09, 1.94634E-02,   2,208, 8.21805E+01,NWG-2-DD , 2.60000E+01, 0.00000E+00, 0.00000E+00, 2.20000E+01, 0.00000E+00, 0.00000E+00, 5.00000E+01, 0.00000E+00, 0.00000E+00, 5.40000E+01, 0.00000E+00, 0.00000E+00,Cmd=59,HV=400,Cyk=2,MTime=0.8,Gain=200,Ch=8
 355,USER   ,20170714,11:49:19, 7.09768E-01,   1,182, 8.02728E+01,NWG-2-DD , 2.60000E+01, 0.00000E+00, 0.00000E+00, 2.00000E+01, 0.00000E+00, 0.00000E+00, 3.20000E+01, 0.00000E+00, 0.00000E+00, 3.80000E+01, 0.00000E+00, 0.00000E+00,Cmd=60,HV=400,Cyk=2,MTime=0.8,Gain=10,Ch=3
 356,USER   ,20170714,11:49:19, 1.90743E-01,   2,182, 8.62903E+01,NWG-2-DD , 2.60000E+01, 0.00000E+00, 0.00000E+00, 2.00000E+01, 0.00000E+00, 0.00000E+00, 3.80000E+01, 0.00000E+00, 0.00000E+00, 4.40000E+01, 0.00000E+00, 0.00000E+00,Cmd=60,HV=400,Cyk=2,MTime=0.8,Gain=20,Ch=4
 357,USER   ,20170714,11:49:19, 7.96973E-02,   3,182, 9.01355E+01,NWG-2-DD , 2.60000E+01, 0.00000E+00, 0.00000E+00, 2.00000E+01, 0.00000E+00, 0.00000E+00, 4.40000E+01, 0.00000E+00, 0.00000E+00, 5.00000E+01, 0.00000E+00, 0.00000E+00,Cmd=60,HV=400,Cyk=2,MTime=0.8,Gain=50,Ch=5
 358,USER   ,20170714,11:49:19, 3.70498E-02,   4,182, 8.38048E+01,NWG-2-DD , 2.60000E+01, 0.00000E+00, 0.00000E+00, 2.00000E+01, 0.00000E+00, 0.00000E+00, 5.00000E+01, 0.00000E+00, 0.00000E+00, 5.60000E+01, 0.00000E+00, 0.00000E+00,Cmd=60,HV=400,Cyk=2,MTime=0.8,Gain=100,Ch=6
 359,USER   ,20170714,11:49:19, 1.98785E-02,   5,182, 7.86871E+01,NWG-2-DD , 2.60000E+01, 0.00000E+00, 0.00000E+00, 2.00000E+01, 0.00000E+00, 0.00000E+00, 5.60000E+01, 0.00000E+00, 0.00000E+00, 6.20000E+01, 0.00000E+00, 0.00000E+00,Cmd=60,HV=400,Cyk=2,MTime=0.8,Gain=200,Ch=7
 360,USER   ,20170714,11:49:19, 8.34257E-03,   6,182, 5.28373E+01,NWG-2-DD , 2.60000E+01, 0.00000E+00, 0.00000E+00, 2.00000E+01, 0.00000E+00, 0.00000E+00, 6.20000E+01, 0.00000E+00, 0.00000E+00, 6.80000E+01, 0.00000E+00, 0.00000E+00,Cmd=60,HV=400,Cyk=2,MTime=0.8,Gain=200,Ch=8
 361,USER   ,20170714,11:49:28, 5.39586E-01,   3,201, 8.13676E+01,NWG-2-DD , 2.60000E+01, 0.00000E+00, 0.00000E+00, 1.80000E+01, 0.00000E+00, 0.00000E+00, 3.40000E+01, 0.00000E+00, 0.00000E+00, 4.20000E+01, 0.00000E+00, 0.00000E+00,Cmd=61,HV=400,Cyk=2,MTime=0.8,Gain=10,Ch=3
 362,USER   ,20170714,11:49:28, 1.60628E-01,   0,201, 9.68887E+01,NWG-2-DD , 2.60000E+01, 0.00000E+00, 0.00000E+00, 1.80000E+01, 0.00000E+00, 0.00000E+00, 4.20000E+01, 0.00000E+00, 0.00000E+00, 5.00000E+01, 0.00000E+00, 0.00000E+00,Cmd=61,HV=400,Cyk=2,MTime=0.8,Gain=20,Ch=4
 363,USER   ,20170714,11:49:28, 6.03756E-02,   1,201, 9.10443E+01,NWG-2-DD , 2.60000E+01, 0.00000E+00, 0.00000E+00, 1.80000E+01, 0.00000E+00, 0.00000E+00, 5.00000E+01, 0.00000E+00, 0.00000E+00, 5.80000E+01, 0.00000E+00, 0.00000E+00,Cmd=61,HV=400,Cyk=2,MTime=0.8,Gain=100,Ch=5
 364,USER   ,20170714,11:49:28, 2.46226E-02,   0,201, 7.42599E+01,NWG-2-DD , 2.60000E+01, 0.00000E+00, 0.00000E+00, 1.80000E+01, 0.00000E+00, 0.00000E+00, 5.80000E+01, 0.00000E+00, 0.00000E+00, 6.60000E+01, 0.00000E+00, 0.00000E+00,Cmd=61,HV=400,Cyk=2,MTime=0.8,Gain=200,Ch=6
 365,USER   ,20170714,11:49:28, 1.20352E-02,   2,201, 6.35203E+01,NWG-2-DD , 2.60000E+01, 0.00000E+00, 0.00000E+00, 1.80000E+01, 0.00000E+00, 0.00000E+00, 6.60000E+01, 0.00000E+00, 0.00000E+00, 7.40000E+01, 0.00000E+00, 0.00000E+00,Cmd=61,HV=400,Cyk=2,MTime=0.8,Gain=500,Ch=7
 366,USER   ,20170714,11:49:28, 8.66740E-03,   3,201, 7.31927E+01,NWG-2-DD , 2.60000E+01, 0.00000E+00, 0.00000E+00, 1.80000E+01, 0.00000E+00, 0.00000E+00, 7.40000E+01, 0.00000E+00, 0.00000E+00, 8.20000E+01, 0.00000E+00, 0.00000E+00,Cmd=61,HV=400,Cyk=2,MTime=0.8,Gain=200,Ch=8
 367,USER   ,20170714,11:49:37, 5.06857E-01,   0,199, 9.55402E+01,NWG-2-DD , 2.60000E+01, 0.00000E+00, 0.00000E+00, 1.60000E+01, 0.00000E+00, 0.00000E+00, 3.60000E+01, 0.00000E+00, 0.00000E+00, 4.60000E+01, 0.00000E+00, 0.00000E+00,Cmd=62,HV=400,Cyk=2,MTime=0.8,Gain=10,Ch=3
 368,USER   ,20170714,11:49:37, 1.38143E-01,   0,199, 1.04157E+02,NWG-2-DD , 2.60000E+01, 0.00000E+00, 0.00000E+00, 1.60000E+01, 0.00000E+00, 0.00000E+00, 4.60000E+01, 0.00000E+00, 0.00000E+00, 5.60000E+01, 0.00000E+00, 0.00000E+00,Cmd=62,HV=400,Cyk=2,MTime=0.8,Gain=20,Ch=4
 369,USER   ,20170714,11:49:37, 4.53230E-02,   0,199, 8.54318E+01,NWG-2-DD , 2.60000E+01, 0.00000E+00, 0.00000E+00, 1.60000E+01, 0.00000E+00, 0.00000E+00, 5.60000E+01, 0.00000E+00, 0.00000E+00, 6.60000E+01, 0.00000E+00, 0.00000E+00,Cmd=62,HV=400,Cyk=2,MTime=0.8,Gain=100,Ch=5
 370,USER   ,20170714,11:49:37, 1.89944E-02,   2,199, 7.16072E+01,NWG-2-DD , 2.60000E+01, 0.00000E+00, 0.00000E+00, 1.60000E+01, 0.00000E+00, 0.00000E+00, 6.60000E+01, 0.00000E+00, 0.00000E+00, 7.60000E+01, 0.00000E+00, 0.00000E+00,Cmd=62,HV=400,Cyk=2,MTime=0.8,Gain=200,Ch=6
 371,USER   ,20170714,11:49:37, 1.30669E-02,   2,199, 8.62069E+01,NWG-2-DD , 2.60000E+01, 0.00000E+00, 0.00000E+00, 1.60000E+01, 0.00000E+00, 0.00000E+00, 7.60000E+01, 0.00000E+00, 0.00000E+00, 8.60000E+01, 0.00000E+00, 0.00000E+00,Cmd=62,HV=400,Cyk=2,MTime=0.8,Gain=200,Ch=7
 372,USER   ,20170714,11:49:37, 1.13825E-02,   3,199, 1.20151E+02,NWG-2-DD , 2.60000E+01, 0.00000E+00, 0.00000E+00, 1.60000E+01, 0.00000E+00, 0.00000E+00, 8.60000E+01, 0.00000E+00, 0.00000E+00, 9.60000E+01, 0.00000E+00, 0.00000E+00,Cmd=62,HV=400,Cyk=2,MTime=0.8,Gain=500,Ch=8
 373,USER   ,20170714,11:49:47, 4.82224E-01,   1,259, 1.09076E+02,NWG-2-DD , 2.60000E+01, 0.00000E+00, 0.00000E+00, 1.40000E+01, 0.00000E+00, 0.00000E+00, 3.80000E+01, 0.00000E+00, 0.00000E+00, 5.00000E+01, 0.00000E+00, 0.00000E+00,Cmd=63,HV=400,Cyk=2,MTime=0.8,Gain=10,Ch=3
 374,USER   ,20170714,11:49:47, 1.15026E-01,   1,259, 1.04073E+02,NWG-2-DD , 2.60000E+01, 0.00000E+00, 0.00000E+00, 1.40000E+01, 0.00000E+00, 0.00000E+00, 5.00000E+01, 0.00000E+00, 0.00000E+00, 6.20000E+01, 0.00000E+00, 0.00000E+00,Cmd=63,HV=400,Cyk=2,MTime=0.8,Gain=20,Ch=4
 375,USER   ,20170714,11:49:47, 3.11146E-02,   2,259, 7.03797E+01,NWG-2-DD , 2.60000E+01, 0.00000E+00, 0.00000E+00, 1.40000E+01, 0.00000E+00, 0.00000E+00, 6.20000E+01, 0.00000E+00, 0.00000E+00, 7.40000E+01, 0.00000E+00, 0.00000E+00,Cmd=63,HV=400,Cyk=2,MTime=0.8,Gain=100,Ch=5
 376,USER   ,20170714,11:49:47, 1.97792E-02,   2,259, 8.94791E+01,NWG-2-DD , 2.60000E+01, 0.00000E+00, 0.00000E+00, 1.40000E+01, 0.00000E+00, 0.00000E+00, 7.40000E+01, 0.00000E+00, 0.00000E+00, 8.60000E+01, 0.00000E+00, 0.00000E+00,Cmd=63,HV=400,Cyk=2,MTime=0.8,Gain=100,Ch=6
 377,USER   ,20170714,11:49:47, 1.65335E-02,   5,259, 1.30892E+02,NWG-2-DD , 2.60000E+01, 0.00000E+00, 0.00000E+00, 1.40000E+01, 0.00000E+00, 0.00000E+00, 8.60000E+01, 0.00000E+00, 0.00000E+00, 9.80000E+01, 0.00000E+00, 0.00000E+00,Cmd=63,HV=400,Cyk=2,MTime=0.8,Gain=200,Ch=7
 378,USER   ,20170714,11:49:47, 1.79034E-02,   3,259, 2.26780E+02,NWG-2-DD , 2.60000E+01, 0.00000E+00, 0.00000E+00, 1.40000E+01, 0.00000E+00, 0.00000E+00, 9.80000E+01, 0.00000E+00, 0.00000E+00, 1.10000E+02, 0.00000E+00, 0.00000E+00,Cmd=63,HV=400,Cyk=2,MTime=0.8,Gain=100,Ch=8
 379,USER   ,20170714,11:49:56, 5.44865E+00,   9,212, 2.05409E+02,NWG-2-DD , 2.80000E+01, 0.00000E+00, 0.00000E+00, 2.60000E+01, 0.00000E+00, 0.00000E+00, 3.00000E+01, 0.00000E+00, 0.00000E+00, 3.20000E+01, 0.00000E+00, 0.00000E+00,Cmd=64,HV=400,Cyk=2,MTime=0.8,Gain=1,Ch=3
 380,USER   ,20170714,11:49:56, 8.57783E-01,   3,212, 1.29351E+02,NWG-2-DD , 2.80000E+01, 0.00000E+00, 0.00000E+00, 2.60000E+01, 0.00000E+00, 0.00000E+00, 3.20000E+01, 0.00000E+00, 0.00000E+00, 3.40000E+01, 0.00000E+00, 0.00000E+00,Cmd=64,HV=400,Cyk=2,MTime=0.8,Gain=10,Ch=4
 381,USER   ,20170714,11:49:56, 3.40614E-01,   5,212, 1.28409E+02,NWG-2-DD , 2.80000E+01, 0.00000E+00, 0.00000E+00, 2.60000E+01, 0.00000E+00, 0.00000E+00, 3.40000E+01, 0.00000E+00, 0.00000E+00, 3.60000E+01, 0.00000E+00, 0.00000E+00,Cmd=64,HV=400,Cyk=2,MTime=0.8,Gain=10,Ch=5
 382,USER   ,20170714,11:49:56, 1.01772E-01,   2,212, 7.67345E+01,NWG-2-DD , 2.80000E+01, 0.00000E+00, 0.00000E+00, 2.60000E+01, 0.00000E+00, 0.00000E+00, 3.60000E+01, 0.00000E+00, 0.00000E+00, 3.80000E+01, 0.00000E+00, 0.00000E+00,Cmd=64,HV=400,Cyk=2,MTime=0.8,Gain=50,Ch=6
 383,USER   ,20170714,11:49:56, 5.67161E-02,   2,212, 7.48352E+01,NWG-2-DD , 2.80000E+01, 0.00000E+00, 0.00000E+00, 2.60000E+01, 0.00000E+00, 0.00000E+00, 3.80000E+01, 0.00000E+00, 0.00000E+00, 4.00000E+01, 0.00000E+00, 0.00000E+00,Cmd=64,HV=400,Cyk=2,MTime=0.8,Gain=100,Ch=7
 384,USER   ,20170714,11:49:56, 3.72700E-02,   3,212, 7.86825E+01,NWG-2-DD , 2.80000E+01, 0.00000E+00, 0.00000E+00, 2.60000E+01, 0.00000E+00, 0.00000E+00, 4.00000E+01, 0.00000E+00, 0.00000E+00, 4.20000E+01, 0.00000E+00, 0.00000E+00,Cmd=64,HV=400,Cyk=2,MTime=0.8,Gain=100,Ch=8
 385,USER   ,20170714,11:50:05, 1.55746E+00,   1,184, 1.17430E+02,NWG-2-DD , 2.80000E+01, 0.00000E+00, 0.00000E+00, 2.40000E+01, 0.00000E+00, 0.00000E+00, 3.20000E+01, 0.00000E+00, 0.00000E+00, 3.60000E+01, 0.00000E+00, 0.00000E+00,Cmd=65,HV=400,Cyk=2,MTime=0.8,Gain=10,Ch=3
 386,USER   ,20170714,11:50:05, 2.49919E-01,   1,184, 7.53737E+01,NWG-2-DD , 2.80000E+01, 0.00000E+00, 0.00000E+00, 2.40000E+01, 0.00000E+00, 0.00000E+00, 3.60000E+01, 0.00000E+00, 0.00000E+00, 4.00000E+01, 0.00000E+00, 0.00000E+00,Cmd=65,HV=400,Cyk=2,MTime=0.8,Gain=20,Ch=4
 387,USER   ,20170714,11:50:05, 1.04784E-01,   1,184, 7.90056E+01,NWG-2-DD , 2.80000E+01, 0.00000E+00, 0.00000E+00, 2.40000E+01, 0.00000E+00, 0.00000E+00, 4.00000E+01, 0.00000E+00, 0.00000E+00, 4.40000E+01, 0.00000E+00, 0.00000E+00,Cmd=65,HV=400,Cyk=2,MTime=0.8,Gain=50,Ch=5
 388,USER   ,20170714,11:50:05, 5.06795E-02,   1,184, 7.64228E+01,NWG-2-DD , 2.80000E+01, 0.00000E+00, 0.00000E+00, 2.40000E+01, 0.00000E+00, 0.00000E+00, 4.40000E+01, 0.00000E+00, 0.00000E+00, 4.80000E+01, 0.00000E+00, 0.00000E+00,Cmd=65,HV=400,Cyk=2,MTime=0.8,Gain=100,Ch=6
 389,USER   ,20170714,11:50:05, 2.90317E-02,   2,184, 7.66129E+01,NWG-2-DD , 2.80000E+01, 0.00000E+00, 0.00000E+00, 2.40000E+01, 0.00000E+00, 0.00000E+00, 4.80000E+01, 0.00000E+00, 0.00000E+00, 5.20000E+01, 0.00000E+00, 0.00000E+00,Cmd=65,HV=400,Cyk=2,MTime=0.8,Gain=100,Ch=7
 390,USER   ,20170714,11:50:05, 1.62383E-02,   0,184, 6.85630E+01,NWG-2-DD , 2.80000E+01, 0.00000E+00, 0.00000E+00, 2.40000E+01, 0.00000E+00, 0.00000E+00, 5.20000E+01, 0.00000E+00, 0.00000E+00, 5.60000E+01, 0.00000E+00, 0.00000E+00,Cmd=65,HV=400,Cyk=2,MTime=0.8,Gain=100,Ch=8
 391,USER   ,20170714,11:50:14, 7.67825E-01,   2,217, 8.68389E+01,NWG-2-DD , 2.80000E+01, 0.00000E+00, 0.00000E+00, 2.20000E+01, 0.00000E+00, 0.00000E+00, 3.40000E+01, 0.00000E+00, 0.00000E+00, 4.00000E+01, 0.00000E+00, 0.00000E+00,Cmd=66,HV=400,Cyk=2,MTime=0.8,Gain=10,Ch=3
 392,USER   ,20170714,11:50:14, 1.79058E-01,   2,217, 8.10038E+01,NWG-2-DD , 2.80000E+01, 0.00000E+00, 0.00000E+00, 2.20000E+01, 0.00000E+00, 0.00000E+00, 4.00000E+01, 0.00000E+00, 0.00000E+00, 4.60000E+01, 0.00000E+00, 0.00000E+00,Cmd=66,HV=400,Cyk=2,MTime=0.8,Gain=20,Ch=4
 393,USER   ,20170714,11:50:14, 6.99063E-02,   4,217, 7.90622E+01,NWG-2-DD , 2.80000E+01, 0.00000E+00, 0.00000E+00, 2.20000E+01, 0.00000E+00, 0.00000E+00, 4.60000E+01, 0.00000E+00, 0.00000E+00, 5.20000E+01, 0.00000E+00, 0.00000E+00,Cmd=66,HV=400,Cyk=2,MTime=0.8,Gain=50,Ch=5
 394,USER   ,20170714,11:50:14, 3.25014E-02,   5,217, 7.35164E+01,NWG-2-DD , 2.80000E+01, 0.00000E+00, 0.00000E+00, 2.20000E+01, 0.00000E+00, 0.00000E+00, 5.20000E+01, 0.00000E+00, 0.00000E+00, 5.80000E+01, 0.00000E+00, 0.00000E+00,Cmd=66,HV=400,Cyk=2,MTime=0.8,Gain=100,Ch=6
 395,USER   ,20170714,11:50:14, 1.64144E-02,   3,217, 6.49748E+01,NWG-2-DD , 2.80000E+01, 0.00000E+00, 0.00000E+00, 2.20000E+01, 0.00000E+00, 0.00000E+00, 5.80000E+01, 0.00000E+00, 0.00000E+00, 6.40000E+01, 0.00000E+00, 0.00000E+00,Cmd=66,HV=400,Cyk=2,MTime=0.8,Gain=100,Ch=7
 396,USER   ,20170714,11:50:14, 8.08034E-03,   8,217, 5.11764E+01,NWG-2-DD , 2.80000E+01, 0.00000E+00, 0.00000E+00, 2.20000E+01, 0.00000E+00, 0.00000E+00, 6.40000E+01, 0.00000E+00, 0.00000E+00, 7.00000E+01, 0.00000E+00, 0.00000E+00,Cmd=66,HV=400,Cyk=2,MTime=0.8,Gain=200,Ch=8
 397,USER   ,20170714,11:50:23, 5.21523E-01,   2,189, 7.86438E+01,NWG-2-DD , 2.80000E+01, 0.00000E+00, 0.00000E+00, 2.00000E+01, 0.00000E+00, 0.00000E+00, 3.60000E+01, 0.00000E+00, 0.00000E+00, 4.40000E+01, 0.00000E+00, 0.00000E+00,Cmd=67,HV=400,Cyk=2,MTime=0.8,Gain=10,Ch=3
 398,USER   ,20170714,11:50:23, 1.37994E-01,   3,189, 8.32360E+01,NWG-2-DD , 2.80000E+01, 0.00000E+00, 0.00000E+00, 2.00000E+01, 0.00000E+00, 0.00000E+00, 4.40000E+01, 0.00000E+00, 0.00000E+00, 5.20000E+01, 0.00000E+00, 0.00000E+00,Cmd=67,HV=400,Cyk=2,MTime=0.8,Gain=50,Ch=4
 399,USER   ,20170714,11:50:23, 5.08002E-02,   4,189, 7.66049E+01,NWG-2-DD , 2.80000E+01, 0.00000E+00, 0.00000E+00, 2.00000E+01, 0.00000E+00, 0.00000E+00, 5.20000E+01, 0.00000E+00, 0.00000E+00, 6.00000E+01, 0.00000E+00, 0.00000E+00,Cmd=67,HV=400,Cyk=2,MTime=0.8,Gain=100,Ch=5
 400,USER   ,20170714,11:50:23, 1.92556E-02,   6,189, 5.80735E+01,NWG-2-DD , 2.80000E+01, 0.00000E+00, 0.00000E+00, 2.00000E+01, 0.00000E+00, 0.00000E+00, 6.00000E+01, 0.00000E+00, 0.00000E+00, 6.80000E+01, 0.00000E+00, 0.00000E+00,Cmd=67,HV=400,Cyk=2,MTime=0.8,Gain=200,Ch=6
 401,USER   ,20170714,11:50:23, 1.09277E-02,   8,189, 5.76750E+01,NWG-2-DD , 2.80000E+01, 0.00000E+00, 0.00000E+00, 2.00000E+01, 0.00000E+00, 0.00000E+00, 6.80000E+01, 0.00000E+00, 0.00000E+00, 7.60000E+01, 0.00000E+00, 0.00000E+00,Cmd=67,HV=400,Cyk=2,MTime=0.8,Gain=500,Ch=7
 402,USER   ,20170714,11:50:23, 7.95846E-03,  11,189, 6.72060E+01,NWG-2-DD , 2.80000E+01, 0.00000E+00, 0.00000E+00, 2.00000E+01, 0.00000E+00, 0.00000E+00, 7.60000E+01, 0.00000E+00, 0.00000E+00, 8.40000E+01, 0.00000E+00, 0.00000E+00,Cmd=67,HV=400,Cyk=2,MTime=0.8,Gain=100,Ch=8
 403,USER   ,20170714,11:50:33, 4.61595E-01,   0,210, 8.70086E+01,NWG-2-DD , 2.80000E+01, 0.00000E+00, 0.00000E+00, 1.80000E+01, 0.00000E+00, 0.00000E+00, 3.80000E+01, 0.00000E+00, 0.00000E+00, 4.80000E+01, 0.00000E+00, 0.00000E+00,Cmd=68,HV=400,Cyk=2,MTime=0.8,Gain=10,Ch=3
 404,USER   ,20170714,11:50:33, 1.14539E-01,   2,210, 8.63601E+01,NWG-2-DD , 2.80000E+01, 0.00000E+00, 0.00000E+00, 1.80000E+01, 0.00000E+00, 0.00000E+00, 4.80000E+01, 0.00000E+00, 0.00000E+00, 5.80000E+01, 0.00000E+00, 0.00000E+00,Cmd=68,HV=400,Cyk=2,MTime=0.8,Gain=50,Ch=4
 405,USER   ,20170714,11:50:33, 3.61251E-02,   3,210, 6.80943E+01,NWG-2-DD , 2.80000E+01, 0.00000E+00, 0.00000E+00, 1.80000E+01, 0.00000E+00, 0.00000E+00, 5.80000E+01, 0.00000E+00, 0.00000E+00, 6.80000E+01, 0.00000E+00, 0.00000E+00,Cmd=68,HV=400,Cyk=2,MTime=0.8,Gain=100,Ch=5
 406,USER   ,20170714,11:50:33, 1.67971E-02,   2,210, 6.33236E+01,NWG-2-DD , 2.80000E+01, 0.00000E+00, 0.00000E+00, 1.80000E+01, 0.00000E+00, 0.00000E+00, 6.80000E+01, 0.00000E+00, 0.00000E+00, 7.80000E+01, 0.00000E+00, 0.00000E+00,Cmd=68,HV=400,Cyk=2,MTime=0.8,Gain=200,Ch=6
 407,USER   ,20170714,11:50:33, 1.19568E-02,   0,210, 7.88832E+01,NWG-2-DD , 2.80000E+01, 0.00000E+00, 0.00000E+00, 1.80000E+01, 0.00000E+00, 0.00000E+00, 7.80000E+01, 0.00000E+00, 0.00000E+00, 8.80000E+01, 0.00000E+00, 0.00000E+00,Cmd=68,HV=400,Cyk=2,MTime=0.8,Gain=100,Ch=7
 408,USER   ,20170714,11:50:33, 1.08549E-02,   2,210, 1.14582E+02,NWG-2-DD , 2.80000E+01, 0.00000E+00, 0.00000E+00, 1.80000E+01, 0.00000E+00, 0.00000E+00, 8.80000E+01, 0.00000E+00, 0.00000E+00, 9.80000E+01, 0.00000E+00, 0.00000E+00,Cmd=68,HV=400,Cyk=2,MTime=0.8,Gain=200,Ch=8
 409,USER   ,20170714,11:50:42, 4.25475E-01,   2,208, 9.62403E+01,NWG-2-DD , 2.80000E+01, 0.00000E+00, 0.00000E+00, 1.60000E+01, 0.00000E+00, 0.00000E+00, 4.00000E+01, 0.00000E+00, 0.00000E+00, 5.20000E+01, 0.00000E+00, 0.00000E+00,Cmd=69,HV=400,Cyk=2,MTime=0.8,Gain=10,Ch=3
 410,USER   ,20170714,11:50:42, 9.44243E-02,   1,208, 8.54331E+01,NWG-2-DD , 2.80000E+01, 0.00000E+00, 0.00000E+00, 1.60000E+01, 0.00000E+00, 0.00000E+00, 5.20000E+01, 0.00000E+00, 0.00000E+00, 6.40000E+01, 0.00000E+00, 0.00000E+00,Cmd=69,HV=400,Cyk=2,MTime=0.8,Gain=50,Ch=4
 411,USER   ,20170714,11:50:42, 2.90354E-02,   7,208, 6.56765E+01,NWG-2-DD , 2.80000E+01, 0.00000E+00, 0.00000E+00, 1.60000E+01, 0.00000E+00, 0.00000E+00, 6.40000E+01, 0.00000E+00, 0.00000E+00, 7.60000E+01, 0.00000E+00, 0.00000E+00,Cmd=69,HV=400,Cyk=2,MTime=0.8,Gain=100,Ch=5
 412,USER   ,20170714,11:50:42, 1.83974E-02,   3,208, 8.32278E+01,NWG-2-DD , 2.80000E+01, 0.00000E+00, 0.00000E+00, 1.60000E+01, 0.00000E+00, 0.00000E+00, 7.60000E+01, 0.00000E+00, 0.00000E+00, 8.80000E+01, 0.00000E+00, 0.00000E+00,Cmd=69,HV=400,Cyk=2,MTime=0.8,Gain=200,Ch=6
 413,USER   ,20170714,11:50:42, 1.61966E-02,   3,208, 1.28226E+02,NWG-2-DD , 2.80000E+01, 0.00000E+00, 0.00000E+00, 1.60000E+01, 0.00000E+00, 0.00000E+00, 8.80000E+01, 0.00000E+00, 0.00000E+00, 1.00000E+02, 0.00000E+00, 0.00000E+00,Cmd=69,HV=400,Cyk=2,MTime=0.8,Gain=100,Ch=7
 414,USER   ,20170714,11:50:51, 6.50278E+00,   2,199, 2.45149E+02,NWG-2-DD , 3.00000E+01, 0.00000E+00, 0.00000E+00, 2.80000E+01, 0.00000E+00, 0.00000E+00, 3.20000E+01, 0.00000E+00, 0.00000E+00, 3.40000E+01, 0.00000E+00, 0.00000E+00,Cmd=70,HV=400,Cyk=2,MTime=0.8,Gain=1,Ch=3
 415,USER   ,20170714,11:50:51, 1.03658E+00,   6,199, 1.56313E+02,NWG-2-DD , 3.00000E+01, 0.00000E+00, 0.00000E+00, 2.80000E+01, 0.00000E+00, 0.00000E+00, 3.40000E+01, 0.00000E+00, 0.00000E+00, 3.60000E+01, 0.00000E+00, 0.00000E+00,Cmd=70,HV=400,Cyk=2,MTime=0.8,Gain=10,Ch=4
 416,USER   ,20170714,11:50:51, 3.00977E-01,   2,199, 1.13465E+02,NWG-2-DD , 3.00000E+01, 0.00000E+00, 0.00000E+00, 2.80000E+01, 0.00000E+00, 0.00000E+00, 3.60000E+01, 0.00000E+00, 0.00000E+00, 3.80000E+01, 0.00000E+00, 0.00000E+00,Cmd=70,HV=400,Cyk=2,MTime=0.8,Gain=20,Ch=5
 417,USER   ,20170714,11:50:51, 1.30472E-01,   0,199, 9.83733E+01,NWG-2-DD , 3.00000E+01, 0.00000E+00, 0.00000E+00, 2.80000E+01, 0.00000E+00, 0.00000E+00, 3.80000E+01, 0.00000E+00, 0.00000E+00, 4.00000E+01, 0.00000E+00, 0.00000E+00,Cmd=70,HV=400,Cyk=2,MTime=0.8,Gain=20,Ch=6
 418,USER   ,20170714,11:50:51, 7.10899E-02,   2,199, 9.38009E+01,NWG-2-DD , 3.00000E+01, 0.00000E+00, 0.00000E+00, 2.80000E+01, 0.00000E+00, 0.00000E+00, 4.00000E+01, 0.00000E+00, 0.00000E+00, 4.20000E+01, 0.00000E+00, 0.00000E+00,Cmd=70,HV=400,Cyk=2,MTime=0.8,Gain=50,Ch=7
 419,USER   ,20170714,11:50:51, 3.68650E-02,   2,199, 7.78276E+01,NWG-2-DD , 3.00000E+01, 0.00000E+00, 0.00000E+00, 2.80000E+01, 0.00000E+00, 0.00000E+00, 4.20000E+01, 0.00000E+00, 0.00000E+00, 4.40000E+01, 0.00000E+00, 0.00000E+00,Cmd=70,HV=400,Cyk=2,MTime=0.8,Gain=100,Ch=8
 420,USER   ,20170714,11:51:00, 1.70952E+00,   2,190, 1.28895E+02,NWG-2-DD , 3.00000E+01, 0.00000E+00, 0.00000E+00, 2.60000E+01, 0.00000E+00, 0.00000E+00, 3.40000E+01, 0.00000E+00, 0.00000E+00, 3.80000E+01, 0.00000E+00, 0.00000E+00,Cmd=71,HV=400,Cyk=2,MTime=0.8,Gain=10,Ch=3
 421,USER   ,20170714,11:51:00, 2.95351E-01,   3,190, 8.90757E+01,NWG-2-DD , 3.00000E+01, 0.00000E+00, 0.00000E+00, 2.60000E+01, 0.00000E+00, 0.00000E+00, 3.80000E+01, 0.00000E+00, 0.00000E+00, 4.20000E+01, 0.00000E+00, 0.00000E+00,Cmd=71,HV=400,Cyk=2,MTime=0.8,Gain=20,Ch=4
 422,USER   ,20170714,11:51:00, 9.93898E-02,   4,190, 7.49382E+01,NWG-2-DD , 3.00000E+01, 0.00000E+00, 0.00000E+00, 2.60000E+01, 0.00000E+00, 0.00000E+00, 4.20000E+01, 0.00000E+00, 0.00000E+00, 4.60000E+01, 0.00000E+00, 0.00000E+00,Cmd=71,HV=400,Cyk=2,MTime=0.8,Gain=50,Ch=5
 423,USER   ,20170714,11:51:00, 4.84463E-02,   6,190, 7.30553E+01,NWG-2-DD , 3.00000E+01, 0.00000E+00, 0.00000E+00, 2.60000E+01, 0.00000E+00, 0.00000E+00, 4.60000E+01, 0.00000E+00, 0.00000E+00, 5.00000E+01, 0.00000E+00, 0.00000E+00,Cmd=71,HV=400,Cyk=2,MTime=0.8,Gain=100,Ch=6
 424,USER   ,20170714,11:51:00, 2.68948E-02,   8,190, 7.09736E+01,NWG-2-DD , 3.00000E+01, 0.00000E+00, 0.00000E+00, 2.60000E+01, 0.00000E+00, 0.00000E+00, 5.00000E+01, 0.00000E+00, 0.00000E+00, 5.40000E+01, 0.00000E+00, 0.00000E+00,Cmd=71,HV=400,Cyk=2,MTime=0.8,Gain=200,Ch=7
 425,USER   ,20170714,11:51:00, 1.53088E-02,  11,190, 6.46384E+01,NWG-2-DD , 3.00000E+01, 0.00000E+00, 0.00000E+00, 2.60000E+01, 0.00000E+00, 0.00000E+00, 5.40000E+01, 0.00000E+00, 0.00000E+00, 5.80000E+01, 0.00000E+00, 0.00000E+00,Cmd=71,HV=400,Cyk=2,MTime=0.8,Gain=200,Ch=8
 426,USER   ,20170714,11:51:10, 8.16698E-01,   1,168, 9.23664E+01,NWG-2-DD , 3.00000E+01, 0.00000E+00, 0.00000E+00, 2.40000E+01, 0.00000E+00, 0.00000E+00, 3.60000E+01, 0.00000E+00, 0.00000E+00, 4.20000E+01, 0.00000E+00, 0.00000E+00,Cmd=72,HV=400,Cyk=2,MTime=0.8,Gain=10,Ch=3
 427,USER   ,20170714,11:51:10, 1.68217E-01,   1,168, 7.60996E+01,NWG-2-DD , 3.00000E+01, 0.00000E+00, 0.00000E+00, 2.40000E+01, 0.00000E+00, 0.00000E+00, 4.20000E+01, 0.00000E+00, 0.00000E+00, 4.80000E+01, 0.00000E+00, 0.00000E+00,Cmd=72,HV=400,Cyk=2,MTime=0.8,Gain=20,Ch=4
 428,USER   ,20170714,11:51:10, 6.61962E-02,   1,168, 7.48661E+01,NWG-2-DD , 3.00000E+01, 0.00000E+00, 0.00000E+00, 2.40000E+01, 0.00000E+00, 0.00000E+00, 4.80000E+01, 0.00000E+00, 0.00000E+00, 5.40000E+01, 0.00000E+00, 0.00000E+00,Cmd=72,HV=400,Cyk=2,MTime=0.8,Gain=100,Ch=5
 429,USER   ,20170714,11:51:10, 3.02141E-02,   3,168, 6.83427E+01,NWG-2-DD , 3.00000E+01, 0.00000E+00, 0.00000E+00, 2.40000E+01, 0.00000E+00, 0.00000E+00, 5.40000E+01, 0.00000E+00, 0.00000E+00, 6.00000E+01, 0.00000E+00, 0.00000E+00,Cmd=72,HV=400,Cyk=2,MTime=0.8,Gain=100,Ch=6
 430,USER   ,20170714,11:51:10, 1.44324E-02,   0,168, 5.71293E+01,NWG-2-DD , 3.00000E+01, 0.00000E+00, 0.00000E+00, 2.40000E+01, 0.00000E+00, 0.00000E+00, 6.00000E+01, 0.00000E+00, 0.00000E+00, 6.60000E+01, 0.00000E+00, 0.00000E+00,Cmd=72,HV=400,Cyk=2,MTime=0.8,Gain=200,Ch=7
 431,USER   ,20170714,11:51:10, 2.01448E-03,   9,168, 1.27586E+01,NWG-2-DD , 3.00000E+01, 0.00000E+00, 0.00000E+00, 2.40000E+01, 0.00000E+00, 0.00000E+00, 6.60000E+01, 0.00000E+00, 0.00000E+00, 7.20000E+01, 0.00000E+00, 0.00000E+00,Cmd=72,HV=400,Cyk=2,MTime=0.8,Gain=500,Ch=8
 432,USER   ,20170714,11:51:19, 5.60093E-01,   0,196, 8.44600E+01,NWG-2-DD , 3.00000E+01, 0.00000E+00, 0.00000E+00, 2.20000E+01, 0.00000E+00, 0.00000E+00, 3.80000E+01, 0.00000E+00, 0.00000E+00, 4.60000E+01, 0.00000E+00, 0.00000E+00,Cmd=73,HV=400,Cyk=2,MTime=0.8,Gain=10,Ch=3
 433,USER   ,20170714,11:51:19, 1.27353E-01,   1,196, 7.68176E+01,NWG-2-DD , 3.00000E+01, 0.00000E+00, 0.00000E+00, 2.20000E+01, 0.00000E+00, 0.00000E+00, 4.60000E+01, 0.00000E+00, 0.00000E+00, 5.40000E+01, 0.00000E+00, 0.00000E+00,Cmd=73,HV=400,Cyk=2,MTime=0.8,Gain=50,Ch=4
 434,USER   ,20170714,11:51:19, 4.53974E-02,   2,196, 6.84577E+01,NWG-2-DD , 3.00000E+01, 0.00000E+00, 0.00000E+00, 2.20000E+01, 0.00000E+00, 0.00000E+00, 5.40000E+01, 0.00000E+00, 0.00000E+00, 6.20000E+01, 0.00000E+00, 0.00000E+00,Cmd=73,HV=400,Cyk=2,MTime=0.8,Gain=100,Ch=5
 435,USER   ,20170714,11:51:19, 1.66136E-02,   1,196, 5.01053E+01,NWG-2-DD , 3.00000E+01, 0.00000E+00, 0.00000E+00, 2.20000E+01, 0.00000E+00, 0.00000E+00, 6.20000E+01, 0.00000E+00, 0.00000E+00, 7.00000E+01, 0.00000E+00, 0.00000E+00,Cmd=73,HV=400,Cyk=2,MTime=0.8,Gain=200,Ch=6
 436,USER   ,20170714,11:51:19, 1.09402E-02,   3,196, 5.77408E+01,NWG-2-DD , 3.00000E+01, 0.00000E+00, 0.00000E+00, 2.20000E+01, 0.00000E+00, 0.00000E+00, 7.00000E+01, 0.00000E+00, 0.00000E+00, 7.80000E+01, 0.00000E+00, 0.00000E+00,Cmd=73,HV=400,Cyk=2,MTime=0.8,Gain=200,Ch=7
 437,USER   ,20170714,11:51:19, 8.05165E-03,   2,196, 6.79930E+01,NWG-2-DD , 3.00000E+01, 0.00000E+00, 0.00000E+00, 2.20000E+01, 0.00000E+00, 0.00000E+00, 7.80000E+01, 0.00000E+00, 0.00000E+00, 8.60000E+01, 0.00000E+00, 0.00000E+00,Cmd=73,HV=400,Cyk=2,MTime=0.8,Gain=200,Ch=8
 438,USER   ,20170714,11:51:28, 4.43449E-01,   1,173, 8.35881E+01,NWG-2-DD , 3.00000E+01, 0.00000E+00, 0.00000E+00, 2.00000E+01, 0.00000E+00, 0.00000E+00, 4.00000E+01, 0.00000E+00, 0.00000E+00, 5.00000E+01, 0.00000E+00, 0.00000E+00,Cmd=74,HV=400,Cyk=2,MTime=0.8,Gain=10,Ch=3
 439,USER   ,20170714,11:51:28, 9.99318E-02,   1,173, 7.53468E+01,NWG-2-DD , 3.00000E+01, 0.00000E+00, 0.00000E+00, 2.00000E+01, 0.00000E+00, 0.00000E+00, 5.00000E+01, 0.00000E+00, 0.00000E+00, 6.00000E+01, 0.00000E+00, 0.00000E+00,Cmd=74,HV=400,Cyk=2,MTime=0.8,Gain=50,Ch=4
 440,USER   ,20170714,11:51:28, 2.95542E-02,   4,173, 5.57083E+01,NWG-2-DD , 3.00000E+01, 0.00000E+00, 0.00000E+00, 2.00000E+01, 0.00000E+00, 0.00000E+00, 6.00000E+01, 0.00000E+00, 0.00000E+00, 7.00000E+01, 0.00000E+00, 0.00000E+00,Cmd=74,HV=400,Cyk=2,MTime=0.8,Gain=200,Ch=5
 441,USER   ,20170714,11:51:28, 1.58757E-02,   4,173, 5.98500E+01,NWG-2-DD , 3.00000E+01, 0.00000E+00, 0.00000E+00, 2.00000E+01, 0.00000E+00, 0.00000E+00, 7.00000E+01, 0.00000E+00, 0.00000E+00, 8.00000E+01, 0.00000E+00, 0.00000E+00,Cmd=74,HV=400,Cyk=2,MTime=0.8,Gain=200,Ch=6
 442,USER   ,20170714,11:51:28, 1.17477E-02,   6,173, 7.75034E+01,NWG-2-DD , 3.00000E+01, 0.00000E+00, 0.00000E+00, 2.00000E+01, 0.00000E+00, 0.00000E+00, 8.00000E+01, 0.00000E+00, 0.00000E+00, 9.00000E+01, 0.00000E+00, 0.00000E+00,Cmd=74,HV=400,Cyk=2,MTime=0.8,Gain=200,Ch=7
 443,USER   ,20170714,11:51:28, 1.09459E-02,   5,173, 1.15542E+02,NWG-2-DD , 3.00000E+01, 0.00000E+00, 0.00000E+00, 2.00000E+01, 0.00000E+00, 0.00000E+00, 9.00000E+01, 0.00000E+00, 0.00000E+00, 1.00000E+02, 0.00000E+00, 0.00000E+00,Cmd=74,HV=400,Cyk=2,MTime=0.8,Gain=200,Ch=8
 444,USER   ,20170714,11:51:38, 3.72350E-01,   2,190, 8.42236E+01,NWG-2-DD , 3.00000E+01, 0.00000E+00, 0.00000E+00, 1.80000E+01, 0.00000E+00, 0.00000E+00, 4.20000E+01, 0.00000E+00, 0.00000E+00, 5.40000E+01, 0.00000E+00, 0.00000E+00,Cmd=75,HV=400,Cyk=2,MTime=0.8,Gain=10,Ch=3
 445,USER   ,20170714,11:51:38, 7.86638E-02,   4,190, 7.11733E+01,NWG-2-DD , 3.00000E+01, 0.00000E+00, 0.00000E+00, 1.80000E+01, 0.00000E+00, 0.00000E+00, 5.40000E+01, 0.00000E+00, 0.00000E+00, 6.60000E+01, 0.00000E+00, 0.00000E+00,Cmd=75,HV=400,Cyk=2,MTime=0.8,Gain=50,Ch=4
 446,USER   ,20170714,11:51:38, 2.66149E-02,   7,190, 6.02014E+01,NWG-2-DD , 3.00000E+01, 0.00000E+00, 0.00000E+00, 1.80000E+01, 0.00000E+00, 0.00000E+00, 6.60000E+01, 0.00000E+00, 0.00000E+00, 7.80000E+01, 0.00000E+00, 0.00000E+00,Cmd=75,HV=400,Cyk=2,MTime=0.8,Gain=200,Ch=5
 447,USER   ,20170714,11:51:38, 1.74035E-02,  10,190, 7.87315E+01,NWG-2-DD , 3.00000E+01, 0.00000E+00, 0.00000E+00, 1.80000E+01, 0.00000E+00, 0.00000E+00, 7.80000E+01, 0.00000E+00, 0.00000E+00, 9.00000E+01, 0.00000E+00, 0.00000E+00,Cmd=75,HV=400,Cyk=2,MTime=0.8,Gain=100,Ch=6
 448,USER   ,20170714,11:51:38, 1.64024E-02,  11,190, 1.29855E+02,NWG-2-DD , 3.00000E+01, 0.00000E+00, 0.00000E+00, 1.80000E+01, 0.00000E+00, 0.00000E+00, 9.00000E+01, 0.00000E+00, 0.00000E+00, 1.02000E+02, 0.00000E+00, 0.00000E+00,Cmd=75,HV=400,Cyk=2,MTime=0.8,Gain=200,Ch=7
 449,USER   ,20170714,11:51:47, 5.86390E+00,   5,197, 2.21064E+02,NWG-2-DD , 3.20000E+01, 0.00000E+00, 0.00000E+00, 3.00000E+01, 0.00000E+00, 0.00000E+00, 3.40000E+01, 0.00000E+00, 0.00000E+00, 3.60000E+01, 0.00000E+00, 0.00000E+00,Cmd=76,HV=400,Cyk=2,MTime=0.8,Gain=1,Ch=3
 450,USER   ,20170714,11:51:47, 1.09450E+00,   0,197, 1.65047E+02,NWG-2-DD , 3.20000E+01, 0.00000E+00, 0.00000E+00, 3.00000E+01, 0.00000E+00, 0.00000E+00, 3.60000E+01, 0.00000E+00, 0.00000E+00, 3.80000E+01, 0.00000E+00, 0.00000E+00,Cmd=76,HV=400,Cyk=2,MTime=0.8,Gain=10,Ch=4
 451,USER   ,20170714,11:51:47, 3.56677E-01,   2,197, 1.34464E+02,NWG-2-DD , 3.20000E+01, 0.00000E+00, 0.00000E+00, 3.00000E+01, 0.00000E+00, 0.00000E+00, 3.80000E+01, 0.00000E+00, 0.00000E+00, 4.00000E+01, 0.00000E+00, 0.00000E+00,Cmd=76,HV=400,Cyk=2,MTime=0.8,Gain=10,Ch=5
 452,USER   ,20170714,11:51:47, 1.53712E-01,   1,197, 1.15896E+02,NWG-2-DD , 3.20000E+01, 0.00000E+00, 0.00000E+00, 3.00000E+01, 0.00000E+00, 0.00000E+00, 4.00000E+01, 0.00000E+00, 0.00000E+00, 4.20000E+01, 0.00000E+00, 0.00000E+00,Cmd=76,HV=400,Cyk=2,MTime=0.8,Gain=20,Ch=6
 453,USER   ,20170714,11:51:47, 6.64065E-02,   2,197, 8.76213E+01,NWG-2-DD , 3.20000E+01, 0.00000E+00, 0.00000E+00, 3.00000E+01, 0.00000E+00, 0.00000E+00, 4.20000E+01, 0.00000E+00, 0.00000E+00, 4.40000E+01, 0.00000E+00, 0.00000E+00,Cmd=76,HV=400,Cyk=2,MTime=0.8,Gain=50,Ch=7
 454,USER   ,20170714,11:51:47, 3.83380E-02,   3,197, 8.09373E+01,NWG-2-DD , 3.20000E+01, 0.00000E+00, 0.00000E+00, 3.00000E+01, 0.00000E+00, 0.00000E+00, 4.40000E+01, 0.00000E+00, 0.00000E+00, 4.60000E+01, 0.00000E+00, 0.00000E+00,Cmd=76,HV=400,Cyk=2,MTime=0.8,Gain=100,Ch=8
 455,USER   ,20170714,11:51:56, 1.87738E+00,   3,217, 1.41551E+02,NWG-2-DD , 3.20000E+01, 0.00000E+00, 0.00000E+00, 2.80000E+01, 0.00000E+00, 0.00000E+00, 3.60000E+01, 0.00000E+00, 0.00000E+00, 4.00000E+01, 0.00000E+00, 0.00000E+00,Cmd=77,HV=400,Cyk=2,MTime=0.8,Gain=10,Ch=3
 456,USER   ,20170714,11:51:56, 3.28057E-01,   2,217, 9.89398E+01,NWG-2-DD , 3.20000E+01, 0.00000E+00, 0.00000E+00, 2.80000E+01, 0.00000E+00, 0.00000E+00, 4.00000E+01, 0.00000E+00, 0.00000E+00, 4.40000E+01, 0.00000E+00, 0.00000E+00,Cmd=77,HV=400,Cyk=2,MTime=0.8,Gain=10,Ch=4
 457,USER   ,20170714,11:51:56, 1.02043E-01,   3,217, 7.69384E+01,NWG-2-DD , 3.20000E+01, 0.00000E+00, 0.00000E+00, 2.80000E+01, 0.00000E+00, 0.00000E+00, 4.40000E+01, 0.00000E+00, 0.00000E+00, 4.80000E+01, 0.00000E+00, 0.00000E+00,Cmd=77,HV=400,Cyk=2,MTime=0.8,Gain=50,Ch=5
 458,USER   ,20170714,11:51:56, 4.85669E-02,   3,217, 7.32371E+01,NWG-2-DD , 3.20000E+01, 0.00000E+00, 0.00000E+00, 2.80000E+01, 0.00000E+00, 0.00000E+00, 4.80000E+01, 0.00000E+00, 0.00000E+00, 5.20000E+01, 0.00000E+00, 0.00000E+00,Cmd=77,HV=400,Cyk=2,MTime=0.8,Gain=100,Ch=6
 459,USER   ,20170714,11:51:56, 2.54818E-02,   0,217, 6.72448E+01,NWG-2-DD , 3.20000E+01, 0.00000E+00, 0.00000E+00, 2.80000E+01, 0.00000E+00, 0.00000E+00, 5.20000E+01, 0.00000E+00, 0.00000E+00, 5.60000E+01, 0.00000E+00, 0.00000E+00,Cmd=77,HV=400,Cyk=2,MTime=0.8,Gain=100,Ch=7
 460,USER   ,20170714,11:51:56, 1.50651E-02,   9,217, 6.36095E+01,NWG-2-DD , 3.20000E+01, 0.00000E+00, 0.00000E+00, 2.80000E+01, 0.00000E+00, 0.00000E+00, 5.60000E+01, 0.00000E+00, 0.00000E+00, 6.00000E+01, 0.00000E+00, 0.00000E+00,Cmd=77,HV=400,Cyk=2,MTime=0.8,Gain=200,Ch=8
 461,USER   ,20170714,11:52:05, 9.30531E-01,   2,208, 1.05241E+02,NWG-2-DD , 3.20000E+01, 0.00000E+00, 0.00000E+00, 2.60000E+01, 0.00000E+00, 0.00000E+00, 3.80000E+01, 0.00000E+00, 0.00000E+00, 4.40000E+01, 0.00000E+00, 0.00000E+00,Cmd=78,HV=400,Cyk=2,MTime=0.8,Gain=10,Ch=3
 462,USER   ,20170714,11:52:05, 1.66948E-01,   2,208, 7.55254E+01,NWG-2-DD , 3.20000E+01, 0.00000E+00, 0.00000E+00, 2.60000E+01, 0.00000E+00, 0.00000E+00, 4.40000E+01, 0.00000E+00, 0.00000E+00, 5.00000E+01, 0.00000E+00, 0.00000E+00,Cmd=78,HV=400,Cyk=2,MTime=0.8,Gain=20,Ch=4
 463,USER   ,20170714,11:52:05, 6.03011E-02,   2,208, 6.81990E+01,NWG-2-DD , 3.20000E+01, 0.00000E+00, 0.00000E+00, 2.60000E+01, 0.00000E+00, 0.00000E+00, 5.00000E+01, 0.00000E+00, 0.00000E+00, 5.60000E+01, 0.00000E+00, 0.00000E+00,Cmd=78,HV=400,Cyk=2,MTime=0.8,Gain=100,Ch=5
 464,USER   ,20170714,11:52:05, 2.82891E-02,   4,208, 6.39884E+01,NWG-2-DD , 3.20000E+01, 0.00000E+00, 0.00000E+00, 2.60000E+01, 0.00000E+00, 0.00000E+00, 5.60000E+01, 0.00000E+00, 0.00000E+00, 6.20000E+01, 0.00000E+00, 0.00000E+00,Cmd=78,HV=400,Cyk=2,MTime=0.8,Gain=100,Ch=6
 465,USER   ,20170714,11:52:05, 1.23382E-02,   9,208, 4.88397E+01,NWG-2-DD , 3.20000E+01, 0.00000E+00, 0.00000E+00, 2.60000E+01, 0.00000E+00, 0.00000E+00, 6.20000E+01, 0.00000E+00, 0.00000E+00, 6.80000E+01, 0.00000E+00, 0.00000E+00,Cmd=78,HV=400,Cyk=2,MTime=0.8,Gain=200,Ch=7
 466,USER   ,20170714,11:52:05, 6.54543E-03,   6,208, 4.14551E+01,NWG-2-DD , 3.20000E+01, 0.00000E+00, 0.00000E+00, 2.60000E+01, 0.00000E+00, 0.00000E+00, 6.80000E+01, 0.00000E+00, 0.00000E+00, 7.40000E+01, 0.00000E+00, 0.00000E+00,Cmd=78,HV=400,Cyk=2,MTime=0.8,Gain=200,Ch=8
 467,USER   ,20170714,11:52:14, 5.85172E-01,   1,181, 8.82418E+01,NWG-2-DD , 3.20000E+01, 0.00000E+00, 0.00000E+00, 2.40000E+01, 0.00000E+00, 0.00000E+00, 4.00000E+01, 0.00000E+00, 0.00000E+00, 4.80000E+01, 0.00000E+00, 0.00000E+00,Cmd=79,HV=400,Cyk=2,MTime=0.8,Gain=10,Ch=3
 468,USER   ,20170714,11:52:14, 1.19442E-01,   1,181, 7.20457E+01,NWG-2-DD , 3.20000E+01, 0.00000E+00, 0.00000E+00, 2.40000E+01, 0.00000E+00, 0.00000E+00, 4.80000E+01, 0.00000E+00, 0.00000E+00, 5.60000E+01, 0.00000E+00, 0.00000E+00,Cmd=79,HV=400,Cyk=2,MTime=0.8,Gain=50,Ch=4
 469,USER   ,20170714,11:52:14, 4.15611E-02,   2,181, 6.26726E+01,NWG-2-DD , 3.20000E+01, 0.00000E+00, 0.00000E+00, 2.40000E+01, 0.00000E+00, 0.00000E+00, 5.60000E+01, 0.00000E+00, 0.00000E+00, 6.40000E+01, 0.00000E+00, 0.00000E+00,Cmd=79,HV=400,Cyk=2,MTime=0.8,Gain=100,Ch=5
 470,USER   ,20170714,11:52:14, 1.61349E-02,   1,181, 4.86618E+01,NWG-2-DD , 3.20000E+01, 0.00000E+00, 0.00000E+00, 2.40000E+01, 0.00000E+00, 0.00000E+00, 6.40000E+01, 0.00000E+00, 0.00000E+00, 7.20000E+01, 0.00000E+00, 0.00000E+00,Cmd=79,HV=400,Cyk=2,MTime=0.8,Gain=200,Ch=6
 471,USER   ,20170714,11:52:14, 1.07639E-02,   4,181, 5.68108E+01,NWG-2-DD , 3.20000E+01, 0.00000E+00, 0.00000E+00, 2.40000E+01, 0.00000E+00, 0.00000E+00, 7.20000E+01, 0.00000E+00, 0.00000E+00, 8.00000E+01, 0.00000E+00, 0.00000E+00,Cmd=79,HV=400,Cyk=2,MTime=0.8,Gain=200,Ch=7
 472,USER   ,20170714,11:52:14, 8.48046E-03,   5,181, 7.16141E+01,NWG-2-DD , 3.20000E+01, 0.00000E+00, 0.00000E+00, 2.40000E+01, 0.00000E+00, 0.00000E+00, 8.00000E+01, 0.00000E+00, 0.00000E+00, 8.80000E+01, 0.00000E+00, 0.00000E+00,Cmd=79,HV=400,Cyk=2,MTime=0.8,Gain=500,Ch=8
 473,USER   ,20170714,11:52:24, 4.16982E-01,   1,214, 7.85993E+01,NWG-2-DD , 3.20000E+01, 0.00000E+00, 0.00000E+00, 2.20000E+01, 0.00000E+00, 0.00000E+00, 4.20000E+01, 0.00000E+00, 0.00000E+00, 5.20000E+01, 0.00000E+00, 0.00000E+00,Cmd=80,HV=400,Cyk=2,MTime=0.8,Gain=10,Ch=3
 474,USER   ,20170714,11:52:24, 9.05864E-02,   0,214, 6.83005E+01,NWG-2-DD , 3.20000E+01, 0.00000E+00, 0.00000E+00, 2.20000E+01, 0.00000E+00, 0.00000E+00, 5.20000E+01, 0.00000E+00, 0.00000E+00, 6.20000E+01, 0.00000E+00, 0.00000E+00,Cmd=80,HV=400,Cyk=2,MTime=0.8,Gain=50,Ch=4
 475,USER   ,20170714,11:52:24, 2.61559E-02,   2,214, 4.93028E+01,NWG-2-DD , 3.20000E+01, 0.00000E+00, 0.00000E+00, 2.20000E+01, 0.00000E+00, 0.00000E+00, 6.20000E+01, 0.00000E+00, 0.00000E+00, 7.20000E+01, 0.00000E+00, 0.00000E+00,Cmd=80,HV=400,Cyk=2,MTime=0.8,Gain=100,Ch=5
 476,USER   ,20170714,11:52:24, 1.55078E-02,   0,214, 5.84630E+01,NWG-2-DD , 3.20000E+01, 0.00000E+00, 0.00000E+00, 2.20000E+01, 0.00000E+00, 0.00000E+00, 7.20000E+01, 0.00000E+00, 0.00000E+00, 8.20000E+01, 0.00000E+00, 0.00000E+00,Cmd=80,HV=400,Cyk=2,MTime=0.8,Gain=100,Ch=6
 477,USER   ,20170714,11:52:24, 1.22882E-02,   2,214, 8.10698E+01,NWG-2-DD , 3.20000E+01, 0.00000E+00, 0.00000E+00, 2.20000E+01, 0.00000E+00, 0.00000E+00, 8.20000E+01, 0.00000E+00, 0.00000E+00, 9.20000E+01, 0.00000E+00, 0.00000E+00,Cmd=80,HV=400,Cyk=2,MTime=0.8,Gain=200,Ch=7
 478,USER   ,20170714,11:52:24, 1.13512E-02,   4,214, 1.19821E+02,NWG-2-DD , 3.20000E+01, 0.00000E+00, 0.00000E+00, 2.20000E+01, 0.00000E+00, 0.00000E+00, 9.20000E+01, 0.00000E+00, 0.00000E+00, 1.02000E+02, 0.00000E+00, 0.00000E+00,Cmd=80,HV=400,Cyk=2,MTime=0.8,Gain=200,Ch=8
 479,USER   ,20170714,11:52:33, 3.43920E-01,   0,187, 7.77929E+01,NWG-2-DD , 3.20000E+01, 0.00000E+00, 0.00000E+00, 2.00000E+01, 0.00000E+00, 0.00000E+00, 4.40000E+01, 0.00000E+00, 0.00000E+00, 5.60000E+01, 0.00000E+00, 0.00000E+00,Cmd=81,HV=400,Cyk=2,MTime=0.8,Gain=10,Ch=3
 480,USER   ,20170714,11:52:33, 6.91530E-02,   0,187, 6.25681E+01,NWG-2-DD , 3.20000E+01, 0.00000E+00, 0.00000E+00, 2.00000E+01, 0.00000E+00, 0.00000E+00, 5.60000E+01, 0.00000E+00, 0.00000E+00, 6.80000E+01, 0.00000E+00, 0.00000E+00,Cmd=81,HV=400,Cyk=2,MTime=0.8,Gain=50,Ch=4
 481,USER   ,20170714,11:52:33, 2.48463E-02,   3,187, 5.62010E+01,NWG-2-DD , 3.20000E+01, 0.00000E+00, 0.00000E+00, 2.00000E+01, 0.00000E+00, 0.00000E+00, 6.80000E+01, 0.00000E+00, 0.00000E+00, 8.00000E+01, 0.00000E+00, 0.00000E+00,Cmd=81,HV=400,Cyk=2,MTime=0.8,Gain=200,Ch=5
 482,USER   ,20170714,11:52:33, 1.75984E-02,   4,187, 7.96133E+01,NWG-2-DD , 3.20000E+01, 0.00000E+00, 0.00000E+00, 2.00000E+01, 0.00000E+00, 0.00000E+00, 8.00000E+01, 0.00000E+00, 0.00000E+00, 9.20000E+01, 0.00000E+00, 0.00000E+00,Cmd=81,HV=400,Cyk=2,MTime=0.8,Gain=100,Ch=6
 483,USER   ,20170714,11:52:33, 1.68235E-02,   5,187, 1.33189E+02,NWG-2-DD , 3.20000E+01, 0.00000E+00, 0.00000E+00, 2.00000E+01, 0.00000E+00, 0.00000E+00, 9.20000E+01, 0.00000E+00, 0.00000E+00, 1.04000E+02, 0.00000E+00, 0.00000E+00,Cmd=81,HV=400,Cyk=2,MTime=0.8,Gain=200,Ch=7
 484,USER   ,20170714,11:52:42, 6.13998E+00,   2,207, 2.31472E+02,NWG-2-DD , 3.40000E+01, 0.00000E+00, 0.00000E+00, 3.20000E+01, 0.00000E+00, 0.00000E+00, 3.60000E+01, 0.00000E+00, 0.00000E+00, 3.80000E+01, 0.00000E+00, 0.00000E+00,Cmd=82,HV=400,Cyk=2,MTime=0.8,Gain=1,Ch=3
 485,USER   ,20170714,11:52:42, 1.22823E+00,   1,207, 1.85213E+02,NWG-2-DD , 3.40000E+01, 0.00000E+00, 0.00000E+00, 3.20000E+01, 0.00000E+00, 0.00000E+00, 3.80000E+01, 0.00000E+00, 0.00000E+00, 4.00000E+01, 0.00000E+00, 0.00000E+00,Cmd=82,HV=400,Cyk=2,MTime=0.8,Gain=10,Ch=4
 486,USER   ,20170714,11:52:42, 3.99962E-01,   2,207, 1.50782E+02,NWG-2-DD , 3.40000E+01, 0.00000E+00, 0.00000E+00, 3.20000E+01, 0.00000E+00, 0.00000E+00, 4.00000E+01, 0.00000E+00, 0.00000E+00, 4.20000E+01, 0.00000E+00, 0.00000E+00,Cmd=82,HV=400,Cyk=2,MTime=0.8,Gain=10,Ch=5
 487,USER   ,20170714,11:52:42, 1.38483E-01,   1,207, 1.04414E+02,NWG-2-DD , 3.40000E+01, 0.00000E+00, 0.00000E+00, 3.20000E+01, 0.00000E+00, 0.00000E+00, 4.20000E+01, 0.00000E+00, 0.00000E+00, 4.40000E+01, 0.00000E+00, 0.00000E+00,Cmd=82,HV=400,Cyk=2,MTime=0.8,Gain=20,Ch=6
 488,USER   ,20170714,11:52:42, 6.51575E-02,   0,207, 8.59734E+01,NWG-2-DD , 3.40000E+01, 0.00000E+00, 0.00000E+00, 3.20000E+01, 0.00000E+00, 0.00000E+00, 4.40000E+01, 0.00000E+00, 0.00000E+00, 4.60000E+01, 0.00000E+00, 0.00000E+00,Cmd=82,HV=400,Cyk=2,MTime=0.8,Gain=50,Ch=7
 489,USER   ,20170714,11:52:42, 3.38495E-02,   0,207, 7.14615E+01,NWG-2-DD , 3.40000E+01, 0.00000E+00, 0.00000E+00, 3.20000E+01, 0.00000E+00, 0.00000E+00, 4.60000E+01, 0.00000E+00, 0.00000E+00, 4.80000E+01, 0.00000E+00, 0.00000E+00,Cmd=82,HV=400,Cyk=2,MTime=0.8,Gain=100,Ch=8
 490,USER   ,20170714,11:52:51, 2.13090E+00,   0,189, 1.60666E+02,NWG-2-DD , 3.40000E+01, 0.00000E+00, 0.00000E+00, 3.00000E+01, 0.00000E+00, 0.00000E+00, 3.80000E+01, 0.00000E+00, 0.00000E+00, 4.20000E+01, 0.00000E+00, 0.00000E+00,Cmd=83,HV=400,Cyk=2,MTime=0.8,Gain=10,Ch=3
 491,USER   ,20170714,11:52:51, 3.08204E-01,   0,189, 9.29521E+01,NWG-2-DD , 3.40000E+01, 0.00000E+00, 0.00000E+00, 3.00000E+01, 0.00000E+00, 0.00000E+00, 4.20000E+01, 0.00000E+00, 0.00000E+00, 4.60000E+01, 0.00000E+00, 0.00000E+00,Cmd=83,HV=400,Cyk=2,MTime=0.8,Gain=20,Ch=4
 492,USER   ,20170714,11:52:51, 9.44866E-02,   0,189, 7.12412E+01,NWG-2-DD , 3.40000E+01, 0.00000E+00, 0.00000E+00, 3.00000E+01, 0.00000E+00, 0.00000E+00, 4.60000E+01, 0.00000E+00, 0.00000E+00, 5.00000E+01, 0.00000E+00, 0.00000E+00,Cmd=83,HV=400,Cyk=2,MTime=0.8,Gain=50,Ch=5
 493,USER   ,20170714,11:52:51, 3.59920E-02,   3,189, 5.42746E+01,NWG-2-DD , 3.40000E+01, 0.00000E+00, 0.00000E+00, 3.00000E+01, 0.00000E+00, 0.00000E+00, 5.00000E+01, 0.00000E+00, 0.00000E+00, 5.40000E+01, 0.00000E+00, 0.00000E+00,Cmd=83,HV=400,Cyk=2,MTime=0.8,Gain=100,Ch=6
 494,USER   ,20170714,11:52:51, 2.74935E-02,   5,189, 7.25538E+01,NWG-2-DD , 3.40000E+01, 0.00000E+00, 0.00000E+00, 3.00000E+01, 0.00000E+00, 0.00000E+00, 5.40000E+01, 0.00000E+00, 0.00000E+00, 5.80000E+01, 0.00000E+00, 0.00000E+00,Cmd=83,HV=400,Cyk=2,MTime=0.8,Gain=100,Ch=7
 495,USER   ,20170714,11:52:51, 1.41759E-02,   4,189, 5.98550E+01,NWG-2-DD , 3.40000E+01, 0.00000E+00, 0.00000E+00, 3.00000E+01, 0.00000E+00, 0.00000E+00, 5.80000E+01, 0.00000E+00, 0.00000E+00, 6.20000E+01, 0.00000E+00, 0.00000E+00,Cmd=83,HV=400,Cyk=2,MTime=0.8,Gain=200,Ch=8
 496,USER   ,20170714,11:53:01, 9.93684E-01,   2,209, 1.12383E+02,NWG-2-DD , 3.40000E+01, 0.00000E+00, 0.00000E+00, 2.80000E+01, 0.00000E+00, 0.00000E+00, 4.00000E+01, 0.00000E+00, 0.00000E+00, 4.60000E+01, 0.00000E+00, 0.00000E+00,Cmd=84,HV=400,Cyk=2,MTime=0.8,Gain=10,Ch=3
 497,USER   ,20170714,11:53:01, 1.56005E-01,   1,209, 7.05751E+01,NWG-2-DD , 3.40000E+01, 0.00000E+00, 0.00000E+00, 2.80000E+01, 0.00000E+00, 0.00000E+00, 4.60000E+01, 0.00000E+00, 0.00000E+00, 5.20000E+01, 0.00000E+00, 0.00000E+00,Cmd=84,HV=400,Cyk=2,MTime=0.8,Gain=20,Ch=4
 498,USER   ,20170714,11:53:01, 5.46550E-02,   3,209, 6.18133E+01,NWG-2-DD , 3.40000E+01, 0.00000E+00, 0.00000E+00, 2.80000E+01, 0.00000E+00, 0.00000E+00, 5.20000E+01, 0.00000E+00, 0.00000E+00, 5.80000E+01, 0.00000E+00, 0.00000E+00,Cmd=84,HV=400,Cyk=2,MTime=0.8,Gain=50,Ch=5
 499,USER   ,20170714,11:53:01, 2.50873E-02,   0,209, 5.67461E+01,NWG-2-DD , 3.40000E+01, 0.00000E+00, 0.00000E+00, 2.80000E+01, 0.00000E+00, 0.00000E+00, 5.80000E+01, 0.00000E+00, 0.00000E+00, 6.40000E+01, 0.00000E+00, 0.00000E+00,Cmd=84,HV=400,Cyk=2,MTime=0.8,Gain=200,Ch=6
 500,USER   ,20170714,11:53:01, 1.15587E-02,   4,209, 4.57541E+01,NWG-2-DD , 3.40000E+01, 0.00000E+00, 0.00000E+00, 2.80000E+01, 0.00000E+00, 0.00000E+00, 6.40000E+01, 0.00000E+00, 0.00000E+00, 7.00000E+01, 0.00000E+00, 0.00000E+00,Cmd=84,HV=400,Cyk=2,MTime=0.8,Gain=200,Ch=7
 501,USER   ,20170714,11:53:01, 7.27793E-03,   7,209, 4.60944E+01,NWG-2-DD , 3.40000E+01, 0.00000E+00, 0.00000E+00, 2.80000E+01, 0.00000E+00, 0.00000E+00, 7.00000E+01, 0.00000E+00, 0.00000E+00, 7.60000E+01, 0.00000E+00, 0.00000E+00,Cmd=84,HV=400,Cyk=2,MTime=0.8,Gain=200,Ch=8
 502,USER   ,20170714,11:53:10, 5.50422E-01,   2,201, 8.30017E+01,NWG-2-DD , 3.40000E+01, 0.00000E+00, 0.00000E+00, 2.60000E+01, 0.00000E+00, 0.00000E+00, 4.20000E+01, 0.00000E+00, 0.00000E+00, 5.00000E+01, 0.00000E+00, 0.00000E+00,Cmd=85,HV=400,Cyk=2,MTime=0.8,Gain=10,Ch=3
 503,USER   ,20170714,11:53:10, 1.05735E-01,   2,201, 6.37781E+01,NWG-2-DD , 3.40000E+01, 0.00000E+00, 0.00000E+00, 2.60000E+01, 0.00000E+00, 0.00000E+00, 5.00000E+01, 0.00000E+00, 0.00000E+00, 5.80000E+01, 0.00000E+00, 0.00000E+00,Cmd=85,HV=400,Cyk=2,MTime=0.8,Gain=50,Ch=4
 504,USER   ,20170714,11:53:10, 3.63663E-02,   3,201, 5.48391E+01,NWG-2-DD , 3.40000E+01, 0.00000E+00, 0.00000E+00, 2.60000E+01, 0.00000E+00, 0.00000E+00, 5.80000E+01, 0.00000E+00, 0.00000E+00, 6.60000E+01, 0.00000E+00, 0.00000E+00,Cmd=85,HV=400,Cyk=2,MTime=0.8,Gain=100,Ch=5
 505,USER   ,20170714,11:53:10, 1.16359E-02,   6,201, 3.50929E+01,NWG-2-DD , 3.40000E+01, 0.00000E+00, 0.00000E+00, 2.60000E+01, 0.00000E+00, 0.00000E+00, 6.60000E+01, 0.00000E+00, 0.00000E+00, 7.40000E+01, 0.00000E+00, 0.00000E+00,Cmd=85,HV=400,Cyk=2,MTime=0.8,Gain=200,Ch=6
 506,USER   ,20170714,11:53:10, 1.42407E-02,   7,201, 7.51604E+01,NWG-2-DD , 3.40000E+01, 0.00000E+00, 0.00000E+00, 2.60000E+01, 0.00000E+00, 0.00000E+00, 7.40000E+01, 0.00000E+00, 0.00000E+00, 8.20000E+01, 0.00000E+00, 0.00000E+00,Cmd=85,HV=400,Cyk=2,MTime=0.8,Gain=100,Ch=7
 507,USER   ,20170714,11:53:10, 8.63628E-03,   8,201, 7.29300E+01,NWG-2-DD , 3.40000E+01, 0.00000E+00, 0.00000E+00, 2.60000E+01, 0.00000E+00, 0.00000E+00, 8.20000E+01, 0.00000E+00, 0.00000E+00, 9.00000E+01, 0.00000E+00, 0.00000E+00,Cmd=85,HV=400,Cyk=2,MTime=0.8,Gain=200,Ch=8
 508,USER   ,20170714,11:53:19, 3.91079E-01,   0,176, 7.37167E+01,NWG-2-DD , 3.40000E+01, 0.00000E+00, 0.00000E+00, 2.40000E+01, 0.00000E+00, 0.00000E+00, 4.40000E+01, 0.00000E+00, 0.00000E+00, 5.40000E+01, 0.00000E+00, 0.00000E+00,Cmd=86,HV=400,Cyk=2,MTime=0.8,Gain=10,Ch=3
 509,USER   ,20170714,11:53:19, 8.59706E-02,   2,176, 6.48203E+01,NWG-2-DD , 3.40000E+01, 0.00000E+00, 0.00000E+00, 2.40000E+01, 0.00000E+00, 0.00000E+00, 5.40000E+01, 0.00000E+00, 0.00000E+00, 6.40000E+01, 0.00000E+00, 0.00000E+00,Cmd=86,HV=400,Cyk=2,MTime=0.8,Gain=50,Ch=4
 510,USER   ,20170714,11:53:19, 2.10316E-02,   1,176, 3.96436E+01,NWG-2-DD , 3.40000E+01, 0.00000E+00, 0.00000E+00, 2.40000E+01, 0.00000E+00, 0.00000E+00, 6.40000E+01, 0.00000E+00, 0.00000E+00, 7.40000E+01, 0.00000E+00, 0.00000E+00,Cmd=86,HV=400,Cyk=2,MTime=0.8,Gain=200,Ch=5
 511,USER   ,20170714,11:53:19, 1.90536E-02,   2,176, 7.18303E+01,NWG-2-DD , 3.40000E+01, 0.00000E+00, 0.00000E+00, 2.40000E+01, 0.00000E+00, 0.00000E+00, 7.40000E+01, 0.00000E+00, 0.00000E+00, 8.40000E+01, 0.00000E+00, 0.00000E+00,Cmd=86,HV=400,Cyk=2,MTime=0.8,Gain=200,Ch=6
 512,USER   ,20170714,11:53:19, 1.26357E-02,   3,176, 8.33622E+01,NWG-2-DD , 3.40000E+01, 0.00000E+00, 0.00000E+00, 2.40000E+01, 0.00000E+00, 0.00000E+00, 8.40000E+01, 0.00000E+00, 0.00000E+00, 9.40000E+01, 0.00000E+00, 0.00000E+00,Cmd=86,HV=400,Cyk=2,MTime=0.8,Gain=200,Ch=7
 513,USER   ,20170714,11:53:19, 1.25365E-02,   2,176, 1.32332E+02,NWG-2-DD , 3.40000E+01, 0.00000E+00, 0.00000E+00, 2.40000E+01, 0.00000E+00, 0.00000E+00, 9.40000E+01, 0.00000E+00, 0.00000E+00, 1.04000E+02, 0.00000E+00, 0.00000E+00,Cmd=86,HV=400,Cyk=2,MTime=0.8,Gain=500,Ch=8
 514,USER   ,20170714,11:53:29, 3.12489E-01,   1,206, 7.06834E+01,NWG-2-DD , 3.40000E+01, 0.00000E+00, 0.00000E+00, 2.20000E+01, 0.00000E+00, 0.00000E+00, 4.60000E+01, 0.00000E+00, 0.00000E+00, 5.80000E+01, 0.00000E+00, 0.00000E+00,Cmd=87,HV=400,Cyk=2,MTime=0.8,Gain=10,Ch=3
 515,USER   ,20170714,11:53:29, 6.11616E-02,   3,206, 5.53378E+01,NWG-2-DD , 3.40000E+01, 0.00000E+00, 0.00000E+00, 2.20000E+01, 0.00000E+00, 0.00000E+00, 5.80000E+01, 0.00000E+00, 0.00000E+00, 7.00000E+01, 0.00000E+00, 0.00000E+00,Cmd=87,HV=400,Cyk=2,MTime=0.8,Gain=50,Ch=4
 516,USER   ,20170714,11:53:29, 2.35811E-02,   3,206, 5.33392E+01,NWG-2-DD , 3.40000E+01, 0.00000E+00, 0.00000E+00, 2.20000E+01, 0.00000E+00, 0.00000E+00, 7.00000E+01, 0.00000E+00, 0.00000E+00, 8.20000E+01, 0.00000E+00, 0.00000E+00,Cmd=87,HV=400,Cyk=2,MTime=0.8,Gain=200,Ch=5
 517,USER   ,20170714,11:53:29, 1.78105E-02,   5,206, 8.05727E+01,NWG-2-DD , 3.40000E+01, 0.00000E+00, 0.00000E+00, 2.20000E+01, 0.00000E+00, 0.00000E+00, 8.20000E+01, 0.00000E+00, 0.00000E+00, 9.40000E+01, 0.00000E+00, 0.00000E+00,Cmd=87,HV=400,Cyk=2,MTime=0.8,Gain=200,Ch=6
 518,USER   ,20170714,11:53:29, 1.77917E-02,   6,206, 1.40853E+02,NWG-2-DD , 3.40000E+01, 0.00000E+00, 0.00000E+00, 2.20000E+01, 0.00000E+00, 0.00000E+00, 9.40000E+01, 0.00000E+00, 0.00000E+00, 1.06000E+02, 0.00000E+00, 0.00000E+00,Cmd=87,HV=400,Cyk=2,MTime=0.8,Gain=200,Ch=7
 519,USER   ,20170714,11:53:38, 6.21916E+00,   0,198, 2.34457E+02,NWG-2-DD , 3.60000E+01, 0.00000E+00, 0.00000E+00, 3.40000E+01, 0.00000E+00, 0.00000E+00, 3.80000E+01, 0.00000E+00, 0.00000E+00, 4.00000E+01, 0.00000E+00, 0.00000E+00,Cmd=88,HV=400,Cyk=2,MTime=0.8,Gain=1,Ch=3
 520,USER   ,20170714,11:53:38, 1.31980E+00,   2,198, 1.99021E+02,NWG-2-DD , 3.60000E+01, 0.00000E+00, 0.00000E+00, 3.40000E+01, 0.00000E+00, 0.00000E+00, 4.00000E+01, 0.00000E+00, 0.00000E+00, 4.20000E+01, 0.00000E+00, 0.00000E+00,Cmd=88,HV=400,Cyk=2,MTime=0.8,Gain=10,Ch=4
 521,USER   ,20170714,11:53:38, 3.68881E-01,   0,198, 1.39065E+02,NWG-2-DD , 3.60000E+01, 0.00000E+00, 0.00000E+00, 3.40000E+01, 0.00000E+00, 0.00000E+00, 4.20000E+01, 0.00000E+00, 0.00000E+00, 4.40000E+01, 0.00000E+00, 0.00000E+00,Cmd=88,HV=400,Cyk=2,MTime=0.8,Gain=10,Ch=5
 522,USER   ,20170714,11:53:38, 1.46234E-01,   7,198, 1.10258E+02,NWG-2-DD , 3.60000E+01, 0.00000E+00, 0.00000E+00, 3.40000E+01, 0.00000E+00, 0.00000E+00, 4.40000E+01, 0.00000E+00, 0.00000E+00, 4.60000E+01, 0.00000E+00, 0.00000E+00,Cmd=88,HV=400,Cyk=2,MTime=0.8,Gain=20,Ch=6
 523,USER   ,20170714,11:53:38, 6.48708E-02,   1,198, 8.55951E+01,NWG-2-DD , 3.60000E+01, 0.00000E+00, 0.00000E+00, 3.40000E+01, 0.00000E+00, 0.00000E+00, 4.60000E+01, 0.00000E+00, 0.00000E+00, 4.80000E+01, 0.00000E+00, 0.00000E+00,Cmd=88,HV=400,Cyk=2,MTime=0.8,Gain=100,Ch=7
 524,USER   ,20170714,11:53:38, 3.67846E-02,   2,198, 7.76578E+01,NWG-2-DD , 3.60000E+01, 0.00000E+00, 0.00000E+00, 3.40000E+01, 0.00000E+00, 0.00000E+00, 4.80000E+01, 0.00000E+00, 0.00000E+00, 5.00000E+01, 0.00000E+00, 0.00000E+00,Cmd=88,HV=400,Cyk=2,MTime=0.8,Gain=100,Ch=8
 525,USER   ,20170714,11:53:47, 2.22160E+00,   3,204, 1.67504E+02,NWG-2-DD , 3.60000E+01, 0.00000E+00, 0.00000E+00, 3.20000E+01, 0.00000E+00, 0.00000E+00, 4.00000E+01, 0.00000E+00, 0.00000E+00, 4.40000E+01, 0.00000E+00, 0.00000E+00,Cmd=89,HV=400,Cyk=2,MTime=0.8,Gain=5,Ch=3
 526,USER   ,20170714,11:53:47, 3.09402E-01,   0,204, 9.33135E+01,NWG-2-DD , 3.60000E+01, 0.00000E+00, 0.00000E+00, 3.20000E+01, 0.00000E+00, 0.00000E+00, 4.40000E+01, 0.00000E+00, 0.00000E+00, 4.80000E+01, 0.00000E+00, 0.00000E+00,Cmd=89,HV=400,Cyk=2,MTime=0.8,Gain=20,Ch=4
 527,USER   ,20170714,11:53:47, 9.27580E-02,   0,204, 6.99379E+01,NWG-2-DD , 3.60000E+01, 0.00000E+00, 0.00000E+00, 3.20000E+01, 0.00000E+00, 0.00000E+00, 4.80000E+01, 0.00000E+00, 0.00000E+00, 5.20000E+01, 0.00000E+00, 0.00000E+00,Cmd=89,HV=400,Cyk=2,MTime=0.8,Gain=50,Ch=5
 528,USER   ,20170714,11:53:47, 3.69633E-02,   1,204, 5.57393E+01,NWG-2-DD , 3.60000E+01, 0.00000E+00, 0.00000E+00, 3.20000E+01, 0.00000E+00, 0.00000E+00, 5.20000E+01, 0.00000E+00, 0.00000E+00, 5.60000E+01, 0.00000E+00, 0.00000E+00,Cmd=89,HV=400,Cyk=2,MTime=0.8,Gain=100,Ch=6
 529,USER   ,20170714,11:53:47, 1.96209E-02,   1,204, 5.17784E+01,NWG-2-DD , 3.60000E+01, 0.00000E+00, 0.00000E+00, 3.20000E+01, 0.00000E+00, 0.00000E+00, 5.60000E+01, 0.00000E+00, 0.00000E+00, 6.00000E+01, 0.00000E+00, 0.00000E+00,Cmd=89,HV=400,Cyk=2,MTime=0.8,Gain=200,Ch=7
 530,USER   ,20170714,11:53:47, 9.69142E-03,   2,204, 4.09201E+01,NWG-2-DD , 3.60000E+01, 0.00000E+00, 0.00000E+00, 3.20000E+01, 0.00000E+00, 0.00000E+00, 6.00000E+01, 0.00000E+00, 0.00000E+00, 6.40000E+01, 0.00000E+00, 0.00000E+00,Cmd=89,HV=400,Cyk=2,MTime=0.8,Gain=200,Ch=8
 531,USER   ,20170714,11:53:56, 9.44485E-01,   0,188, 1.06819E+02,NWG-2-DD , 3.60000E+01, 0.00000E+00, 0.00000E+00, 3.00000E+01, 0.00000E+00, 0.00000E+00, 4.20000E+01, 0.00000E+00, 0.00000E+00, 4.80000E+01, 0.00000E+00, 0.00000E+00,Cmd=90,HV=400,Cyk=2,MTime=0.8,Gain=10,Ch=3
 532,USER   ,20170714,11:53:56, 1.51206E-01,   1,188, 6.84038E+01,NWG-2-DD , 3.60000E+01, 0.00000E+00, 0.00000E+00, 3.00000E+01, 0.00000E+00, 0.00000E+00, 4.80000E+01, 0.00000E+00, 0.00000E+00, 5.40000E+01, 0.00000E+00, 0.00000E+00,Cmd=90,HV=400,Cyk=2,MTime=0.8,Gain=20,Ch=4
 533,USER   ,20170714,11:53:56, 4.82584E-02,   2,188, 5.45790E+01,NWG-2-DD , 3.60000E+01, 0.00000E+00, 0.00000E+00, 3.00000E+01, 0.00000E+00, 0.00000E+00, 5.40000E+01, 0.00000E+00, 0.00000E+00, 6.00000E+01, 0.00000E+00, 0.00000E+00,Cmd=90,HV=400,Cyk=2,MTime=0.8,Gain=100,Ch=5
 534,USER   ,20170714,11:53:56, 1.86572E-02,   2,188, 4.22016E+01,NWG-2-DD , 3.60000E+01, 0.00000E+00, 0.00000E+00, 3.00000E+01, 0.00000E+00, 0.00000E+00, 6.00000E+01, 0.00000E+00, 0.00000E+00, 6.60000E+01, 0.00000E+00, 0.00000E+00,Cmd=90,HV=400,Cyk=2,MTime=0.8,Gain=200,Ch=6
 535,USER   ,20170714,11:53:56, 1.50816E-02,   1,188, 5.96991E+01,NWG-2-DD , 3.60000E+01, 0.00000E+00, 0.00000E+00, 3.00000E+01, 0.00000E+00, 0.00000E+00, 6.60000E+01, 0.00000E+00, 0.00000E+00, 7.20000E+01, 0.00000E+00, 0.00000E+00,Cmd=90,HV=400,Cyk=2,MTime=0.8,Gain=200,Ch=7
 536,USER   ,20170714,11:53:56, 1.86616E-03,  10,188, 1.18192E+01,NWG-2-DD , 3.60000E+01, 0.00000E+00, 0.00000E+00, 3.00000E+01, 0.00000E+00, 0.00000E+00, 7.20000E+01, 0.00000E+00, 0.00000E+00, 7.80000E+01, 0.00000E+00, 0.00000E+00,Cmd=90,HV=400,Cyk=2,MTime=0.8,Gain=500,Ch=8
 537,USER   ,20170714,11:54:06, 5.51116E-01,   5,208, 8.31064E+01,NWG-2-DD , 3.60000E+01, 0.00000E+00, 0.00000E+00, 2.80000E+01, 0.00000E+00, 0.00000E+00, 4.40000E+01, 0.00000E+00, 0.00000E+00, 5.20000E+01, 0.00000E+00, 0.00000E+00,Cmd=91,HV=400,Cyk=2,MTime=0.8,Gain=10,Ch=3
 538,USER   ,20170714,11:54:06, 9.72333E-02,   2,208, 5.86497E+01,NWG-2-DD , 3.60000E+01, 0.00000E+00, 0.00000E+00, 2.80000E+01, 0.00000E+00, 0.00000E+00, 5.20000E+01, 0.00000E+00, 0.00000E+00, 6.00000E+01, 0.00000E+00, 0.00000E+00,Cmd=91,HV=400,Cyk=2,MTime=0.8,Gain=50,Ch=4
 539,USER   ,20170714,11:54:06, 2.89094E-02,   4,208, 4.35944E+01,NWG-2-DD , 3.60000E+01, 0.00000E+00, 0.00000E+00, 2.80000E+01, 0.00000E+00, 0.00000E+00, 6.00000E+01, 0.00000E+00, 0.00000E+00, 6.80000E+01, 0.00000E+00, 0.00000E+00,Cmd=91,HV=400,Cyk=2,MTime=0.8,Gain=100,Ch=5
 540,USER   ,20170714,11:54:06, 1.42332E-02,   4,208, 4.29264E+01,NWG-2-DD , 3.60000E+01, 0.00000E+00, 0.00000E+00, 2.80000E+01, 0.00000E+00, 0.00000E+00, 6.80000E+01, 0.00000E+00, 0.00000E+00, 7.60000E+01, 0.00000E+00, 0.00000E+00,Cmd=91,HV=400,Cyk=2,MTime=0.8,Gain=200,Ch=6
 541,USER   ,20170714,11:54:06, 9.90715E-03,   7,208, 5.22887E+01,NWG-2-DD , 3.60000E+01, 0.00000E+00, 0.00000E+00, 2.80000E+01, 0.00000E+00, 0.00000E+00, 7.60000E+01, 0.00000E+00, 0.00000E+00, 8.40000E+01, 0.00000E+00, 0.00000E+00,Cmd=91,HV=400,Cyk=2,MTime=0.8,Gain=100,Ch=7
 542,USER   ,20170714,11:54:06, 8.69760E-03,   7,208, 7.34478E+01,NWG-2-DD , 3.60000E+01, 0.00000E+00, 0.00000E+00, 2.80000E+01, 0.00000E+00, 0.00000E+00, 8.40000E+01, 0.00000E+00, 0.00000E+00, 9.20000E+01, 0.00000E+00, 0.00000E+00,Cmd=91,HV=400,Cyk=2,MTime=0.8,Gain=200,Ch=8
 543,USER   ,20170714,11:54:15, 3.76436E-01,   1,200, 7.09565E+01,NWG-2-DD , 3.60000E+01, 0.00000E+00, 0.00000E+00, 2.60000E+01, 0.00000E+00, 0.00000E+00, 4.60000E+01, 0.00000E+00, 0.00000E+00, 5.60000E+01, 0.00000E+00, 0.00000E+00,Cmd=92,HV=400,Cyk=2,MTime=0.8,Gain=10,Ch=3
 544,USER   ,20170714,11:54:15, 6.87551E-02,   2,200, 5.18401E+01,NWG-2-DD , 3.60000E+01, 0.00000E+00, 0.00000E+00, 2.60000E+01, 0.00000E+00, 0.00000E+00, 5.60000E+01, 0.00000E+00, 0.00000E+00, 6.60000E+01, 0.00000E+00, 0.00000E+00,Cmd=92,HV=400,Cyk=2,MTime=0.8,Gain=100,Ch=4
 545,USER   ,20170714,11:54:15, 2.30649E-02,   6,200, 4.34763E+01,NWG-2-DD , 3.60000E+01, 0.00000E+00, 0.00000E+00, 2.60000E+01, 0.00000E+00, 0.00000E+00, 6.60000E+01, 0.00000E+00, 0.00000E+00, 7.60000E+01, 0.00000E+00, 0.00000E+00,Cmd=92,HV=400,Cyk=2,MTime=0.8,Gain=100,Ch=5
 546,USER   ,20170714,11:54:15, 1.47353E-02,   9,200, 5.55507E+01,NWG-2-DD , 3.60000E+01, 0.00000E+00, 0.00000E+00, 2.60000E+01, 0.00000E+00, 0.00000E+00, 7.60000E+01, 0.00000E+00, 0.00000E+00, 8.60000E+01, 0.00000E+00, 0.00000E+00,Cmd=92,HV=400,Cyk=2,MTime=0.8,Gain=200,Ch=6
 547,USER   ,20170714,11:54:15, 1.24187E-02,  10,200, 8.19306E+01,NWG-2-DD , 3.60000E+01, 0.00000E+00, 0.00000E+00, 2.60000E+01, 0.00000E+00, 0.00000E+00, 8.60000E+01, 0.00000E+00, 0.00000E+00, 9.60000E+01, 0.00000E+00, 0.00000E+00,Cmd=92,HV=400,Cyk=2,MTime=0.8,Gain=200,Ch=7
 548,USER   ,20170714,11:54:15, 1.30186E-02,  10,200, 1.37421E+02,NWG-2-DD , 3.60000E+01, 0.00000E+00, 0.00000E+00, 2.60000E+01, 0.00000E+00, 0.00000E+00, 9.60000E+01, 0.00000E+00, 0.00000E+00, 1.06000E+02, 0.00000E+00, 0.00000E+00,Cmd=92,HV=400,Cyk=2,MTime=0.8,Gain=200,Ch=8
 549,USER   ,20170714,11:54:24, 2.95810E-01,   1,175, 6.69106E+01,NWG-2-DD , 3.60000E+01, 0.00000E+00, 0.00000E+00, 2.40000E+01, 0.00000E+00, 0.00000E+00, 4.80000E+01, 0.00000E+00, 0.00000E+00, 6.00000E+01, 0.00000E+00, 0.00000E+00,Cmd=93,HV=400,Cyk=2,MTime=0.8,Gain=20,Ch=3
 550,USER   ,20170714,11:54:24, 5.02330E-02,   0,175, 4.54497E+01,NWG-2-DD , 3.60000E+01, 0.00000E+00, 0.00000E+00, 2.40000E+01, 0.00000E+00, 0.00000E+00, 6.00000E+01, 0.00000E+00, 0.00000E+00, 7.20000E+01, 0.00000E+00, 0.00000E+00,Cmd=93,HV=400,Cyk=2,MTime=0.8,Gain=100,Ch=4
 551,USER   ,20170714,11:54:24, 2.27896E-02,   3,175, 5.15488E+01,NWG-2-DD , 3.60000E+01, 0.00000E+00, 0.00000E+00, 2.40000E+01, 0.00000E+00, 0.00000E+00, 7.20000E+01, 0.00000E+00, 0.00000E+00, 8.40000E+01, 0.00000E+00, 0.00000E+00,Cmd=93,HV=400,Cyk=2,MTime=0.8,Gain=100,Ch=5
 552,USER   ,20170714,11:54:24, 1.78390E-02,   7,175, 8.07019E+01,NWG-2-DD , 3.60000E+01, 0.00000E+00, 0.00000E+00, 2.40000E+01, 0.00000E+00, 0.00000E+00, 8.40000E+01, 0.00000E+00, 0.00000E+00, 9.60000E+01, 0.00000E+00, 0.00000E+00,Cmd=93,HV=400,Cyk=2,MTime=0.8,Gain=200,Ch=6
 553,USER   ,20170714,11:54:24, 1.83546E-02,   4,175, 1.45310E+02,NWG-2-DD , 3.60000E+01, 0.00000E+00, 0.00000E+00, 2.40000E+01, 0.00000E+00, 0.00000E+00, 9.60000E+01, 0.00000E+00, 0.00000E+00, 1.08000E+02, 0.00000E+00, 0.00000E+00,Cmd=93,HV=400,Cyk=2,MTime=0.8,Gain=200,Ch=7
 554,USER   ,20170714,11:54:33, 6.78885E+00,   1,207, 2.55934E+02,NWG-2-DD , 3.80000E+01, 0.00000E+00, 0.00000E+00, 3.60000E+01, 0.00000E+00, 0.00000E+00, 4.00000E+01, 0.00000E+00, 0.00000E+00, 4.20000E+01, 0.00000E+00, 0.00000E+00,Cmd=94,HV=400,Cyk=2,MTime=0.8,Gain=1,Ch=3
 555,USER   ,20170714,11:54:33, 1.21688E+00,   1,207, 1.83502E+02,NWG-2-DD , 3.80000E+01, 0.00000E+00, 0.00000E+00, 3.60000E+01, 0.00000E+00, 0.00000E+00, 4.20000E+01, 0.00000E+00, 0.00000E+00, 4.40000E+01, 0.00000E+00, 0.00000E+00,Cmd=94,HV=400,Cyk=2,MTime=0.8,Gain=10,Ch=4
 556,USER   ,20170714,11:54:33, 3.81536E-01,   2,207, 1.43836E+02,NWG-2-DD , 3.80000E+01, 0.00000E+00, 0.00000E+00, 3.60000E+01, 0.00000E+00, 0.00000E+00, 4.40000E+01, 0.00000E+00, 0.00000E+00, 4.60000E+01, 0.00000E+00, 0.00000E+00,Cmd=94,HV=400,Cyk=2,MTime=0.8,Gain=10,Ch=5
 557,USER   ,20170714,11:54:33, 1.45114E-01,   2,207, 1.09413E+02,NWG-2-DD , 3.80000E+01, 0.00000E+00, 0.00000E+00, 3.60000E+01, 0.00000E+00, 0.00000E+00, 4.60000E+01, 0.00000E+00, 0.00000E+00, 4.80000E+01, 0.00000E+00, 0.00000E+00,Cmd=94,HV=400,Cyk=2,MTime=0.8,Gain=20,Ch=6
 558,USER   ,20170714,11:54:33, 7.27277E-02,   1,207, 9.59619E+01,NWG-2-DD , 3.80000E+01, 0.00000E+00, 0.00000E+00, 3.60000E+01, 0.00000E+00, 0.00000E+00, 4.80000E+01, 0.00000E+00, 0.00000E+00, 5.00000E+01, 0.00000E+00, 0.00000E+00,Cmd=94,HV=400,Cyk=2,MTime=0.8,Gain=50,Ch=7
 559,USER   ,20170714,11:54:33, 3.82129E-02,   1,207, 8.06731E+01,NWG-2-DD , 3.80000E+01, 0.00000E+00, 0.00000E+00, 3.60000E+01, 0.00000E+00, 0.00000E+00, 5.00000E+01, 0.00000E+00, 0.00000E+00, 5.20000E+01, 0.00000E+00, 0.00000E+00,Cmd=94,HV=400,Cyk=2,MTime=0.8,Gain=100,Ch=8
 560,USER   ,20170714,11:54:43, 2.11031E+00,   0,208, 1.59114E+02,NWG-2-DD , 3.80000E+01, 0.00000E+00, 0.00000E+00, 3.40000E+01, 0.00000E+00, 0.00000E+00, 4.20000E+01, 0.00000E+00, 0.00000E+00, 4.60000E+01, 0.00000E+00, 0.00000E+00,Cmd=95,HV=400,Cyk=2,MTime=0.8,Gain=10,Ch=3
 561,USER   ,20170714,11:54:43, 3.19539E-01,   1,208, 9.63706E+01,NWG-2-DD , 3.80000E+01, 0.00000E+00, 0.00000E+00, 3.40000E+01, 0.00000E+00, 0.00000E+00, 4.60000E+01, 0.00000E+00, 0.00000E+00, 5.00000E+01, 0.00000E+00, 0.00000E+00,Cmd=95,HV=400,Cyk=2,MTime=0.8,Gain=20,Ch=4
 562,USER   ,20170714,11:54:43, 1.00037E-01,   3,208, 7.54258E+01,NWG-2-DD , 3.80000E+01, 0.00000E+00, 0.00000E+00, 3.40000E+01, 0.00000E+00, 0.00000E+00, 5.00000E+01, 0.00000E+00, 0.00000E+00, 5.40000E+01, 0.00000E+00, 0.00000E+00,Cmd=95,HV=400,Cyk=2,MTime=0.8,Gain=50,Ch=5
 563,USER   ,20170714,11:54:43, 3.13478E-02,   7,208, 4.72713E+01,NWG-2-DD , 3.80000E+01, 0.00000E+00, 0.00000E+00, 3.40000E+01, 0.00000E+00, 0.00000E+00, 5.40000E+01, 0.00000E+00, 0.00000E+00, 5.80000E+01, 0.00000E+00, 0.00000E+00,Cmd=95,HV=400,Cyk=2,MTime=0.8,Gain=100,Ch=6
 564,USER   ,20170714,11:54:43, 1.71975E-02,   5,208, 4.53833E+01,NWG-2-DD , 3.80000E+01, 0.00000E+00, 0.00000E+00, 3.40000E+01, 0.00000E+00, 0.00000E+00, 5.80000E+01, 0.00000E+00, 0.00000E+00, 6.20000E+01, 0.00000E+00, 0.00000E+00,Cmd=95,HV=400,Cyk=2,MTime=0.8,Gain=200,Ch=7
 565,USER   ,20170714,11:54:43, 7.76998E-03,   4,208, 3.28072E+01,NWG-2-DD , 3.80000E+01, 0.00000E+00, 0.00000E+00, 3.40000E+01, 0.00000E+00, 0.00000E+00, 6.20000E+01, 0.00000E+00, 0.00000E+00, 6.60000E+01, 0.00000E+00, 0.00000E+00,Cmd=95,HV=400,Cyk=2,MTime=0.8,Gain=200,Ch=8
 566,USER   ,20170714,11:54:52, 9.66218E-01,   1,215, 1.09277E+02,NWG-2-DD , 3.80000E+01, 0.00000E+00, 0.00000E+00, 3.20000E+01, 0.00000E+00, 0.00000E+00, 4.40000E+01, 0.00000E+00, 0.00000E+00, 5.00000E+01, 0.00000E+00, 0.00000E+00,Cmd=96,HV=400,Cyk=2,MTime=0.8,Gain=10,Ch=3
 567,USER   ,20170714,11:54:52, 1.44848E-01,   2,215, 6.55277E+01,NWG-2-DD , 3.80000E+01, 0.00000E+00, 0.00000E+00, 3.20000E+01, 0.00000E+00, 0.00000E+00, 5.00000E+01, 0.00000E+00, 0.00000E+00, 5.60000E+01, 0.00000E+00, 0.00000E+00,Cmd=96,HV=400,Cyk=2,MTime=0.8,Gain=20,Ch=4
 568,USER   ,20170714,11:54:52, 4.52832E-02,   2,215, 5.12141E+01,NWG-2-DD , 3.80000E+01, 0.00000E+00, 0.00000E+00, 3.20000E+01, 0.00000E+00, 0.00000E+00, 5.60000E+01, 0.00000E+00, 0.00000E+00, 6.20000E+01, 0.00000E+00, 0.00000E+00,Cmd=96,HV=400,Cyk=2,MTime=0.8,Gain=100,Ch=5
 569,USER   ,20170714,11:54:52, 1.53705E-02,   0,215, 3.47673E+01,NWG-2-DD , 3.80000E+01, 0.00000E+00, 0.00000E+00, 3.20000E+01, 0.00000E+00, 0.00000E+00, 6.20000E+01, 0.00000E+00, 0.00000E+00, 6.80000E+01, 0.00000E+00, 0.00000E+00,Cmd=96,HV=400,Cyk=2,MTime=0.8,Gain=200,Ch=6
 570,USER   ,20170714,11:54:52, 9.55094E-03,   4,215, 3.78065E+01,NWG-2-DD , 3.80000E+01, 0.00000E+00, 0.00000E+00, 3.20000E+01, 0.00000E+00, 0.00000E+00, 6.80000E+01, 0.00000E+00, 0.00000E+00, 7.40000E+01, 0.00000E+00, 0.00000E+00,Cmd=96,HV=400,Cyk=2,MTime=0.8,Gain=200,Ch=7
 571,USER   ,20170714,11:54:52, 5.91603E-03,   4,215, 3.74689E+01,NWG-2-DD , 3.80000E+01, 0.00000E+00, 0.00000E+00, 3.20000E+01, 0.00000E+00, 0.00000E+00, 7.40000E+01, 0.00000E+00, 0.00000E+00, 8.00000E+01, 0.00000E+00, 0.00000E+00,Cmd=96,HV=400,Cyk=2,MTime=0.8,Gain=1000,Ch=8
 572,USER   ,20170714,11:55:01, 5.50758E-01,   1,197, 8.30524E+01,NWG-2-DD , 3.80000E+01, 0.00000E+00, 0.00000E+00, 3.00000E+01, 0.00000E+00, 0.00000E+00, 4.60000E+01, 0.00000E+00, 0.00000E+00, 5.40000E+01, 0.00000E+00, 0.00000E+00,Cmd=97,HV=400,Cyk=2,MTime=0.8,Gain=10,Ch=3
 573,USER   ,20170714,11:55:01, 8.94185E-02,   1,197, 5.39360E+01,NWG-2-DD , 3.80000E+01, 0.00000E+00, 0.00000E+00, 3.00000E+01, 0.00000E+00, 0.00000E+00, 5.40000E+01, 0.00000E+00, 0.00000E+00, 6.20000E+01, 0.00000E+00, 0.00000E+00,Cmd=97,HV=400,Cyk=2,MTime=0.8,Gain=50,Ch=4
 574,USER   ,20170714,11:55:01, 2.48293E-02,   3,197, 3.74417E+01,NWG-2-DD , 3.80000E+01, 0.00000E+00, 0.00000E+00, 3.00000E+01, 0.00000E+00, 0.00000E+00, 6.20000E+01, 0.00000E+00, 0.00000E+00, 7.00000E+01, 0.00000E+00, 0.00000E+00,Cmd=97,HV=400,Cyk=2,MTime=0.8,Gain=200,Ch=5
 575,USER   ,20170714,11:55:01, 1.30902E-02,   3,197, 3.94792E+01,NWG-2-DD , 3.80000E+01, 0.00000E+00, 0.00000E+00, 3.00000E+01, 0.00000E+00, 0.00000E+00, 7.00000E+01, 0.00000E+00, 0.00000E+00, 7.80000E+01, 0.00000E+00, 0.00000E+00,Cmd=97,HV=400,Cyk=2,MTime=0.8,Gain=200,Ch=6
 576,USER   ,20170714,11:55:01, 9.75628E-03,   3,197, 5.14924E+01,NWG-2-DD , 3.80000E+01, 0.00000E+00, 0.00000E+00, 3.00000E+01, 0.00000E+00, 0.00000E+00, 7.80000E+01, 0.00000E+00, 0.00000E+00, 8.60000E+01, 0.00000E+00, 0.00000E+00,Cmd=97,HV=400,Cyk=2,MTime=0.8,Gain=200,Ch=7
 577,USER   ,20170714,11:55:01, 8.54969E-03,   5,197, 7.21987E+01,NWG-2-DD , 3.80000E+01, 0.00000E+00, 0.00000E+00, 3.00000E+01, 0.00000E+00, 0.00000E+00, 8.60000E+01, 0.00000E+00, 0.00000E+00, 9.40000E+01, 0.00000E+00, 0.00000E+00,Cmd=97,HV=400,Cyk=2,MTime=0.8,Gain=500,Ch=8
 578,USER   ,20170714,11:55:11, 3.78089E-01,   2,218, 7.12681E+01,NWG-2-DD , 3.80000E+01, 0.00000E+00, 0.00000E+00, 2.80000E+01, 0.00000E+00, 0.00000E+00, 4.80000E+01, 0.00000E+00, 0.00000E+00, 5.80000E+01, 0.00000E+00, 0.00000E+00,Cmd=98,HV=400,Cyk=2,MTime=0.8,Gain=10,Ch=3
 579,USER   ,20170714,11:55:11, 6.07721E-02,   2,218, 4.58211E+01,NWG-2-DD , 3.80000E+01, 0.00000E+00, 0.00000E+00, 2.80000E+01, 0.00000E+00, 0.00000E+00, 5.80000E+01, 0.00000E+00, 0.00000E+00, 6.80000E+01, 0.00000E+00, 0.00000E+00,Cmd=98,HV=400,Cyk=2,MTime=0.8,Gain=50,Ch=4
 580,USER   ,20170714,11:55:11, 2.21248E-02,   4,218, 4.17042E+01,NWG-2-DD , 3.80000E+01, 0.00000E+00, 0.00000E+00, 2.80000E+01, 0.00000E+00, 0.00000E+00, 6.80000E+01, 0.00000E+00, 0.00000E+00, 7.80000E+01, 0.00000E+00, 0.00000E+00,Cmd=98,HV=400,Cyk=2,MTime=0.8,Gain=100,Ch=5
 581,USER   ,20170714,11:55:11, 1.48408E-02,   5,218, 5.59484E+01,NWG-2-DD , 3.80000E+01, 0.00000E+00, 0.00000E+00, 2.80000E+01, 0.00000E+00, 0.00000E+00, 7.80000E+01, 0.00000E+00, 0.00000E+00, 8.80000E+01, 0.00000E+00, 0.00000E+00,Cmd=98,HV=400,Cyk=2,MTime=0.8,Gain=200,Ch=6
 582,USER   ,20170714,11:55:11, 1.31139E-02,   6,218, 8.65170E+01,NWG-2-DD , 3.80000E+01, 0.00000E+00, 0.00000E+00, 2.80000E+01, 0.00000E+00, 0.00000E+00, 8.80000E+01, 0.00000E+00, 0.00000E+00, 9.80000E+01, 0.00000E+00, 0.00000E+00,Cmd=98,HV=400,Cyk=2,MTime=0.8,Gain=200,Ch=7
 583,USER   ,20170714,11:55:11, 1.39074E-02,   6,218, 1.46803E+02,NWG-2-DD , 3.80000E+01, 0.00000E+00, 0.00000E+00, 2.80000E+01, 0.00000E+00, 0.00000E+00, 9.80000E+01, 0.00000E+00, 0.00000E+00, 1.08000E+02, 0.00000E+00, 0.00000E+00,Cmd=98,HV=400,Cyk=2,MTime=0.8,Gain=200,Ch=8
 584,USER   ,20170714,11:55:20, 2.78485E-01,   2,209, 6.29918E+01,NWG-2-DD , 3.80000E+01, 0.00000E+00, 0.00000E+00, 2.60000E+01, 0.00000E+00, 0.00000E+00, 5.00000E+01, 0.00000E+00, 0.00000E+00, 6.20000E+01, 0.00000E+00, 0.00000E+00,Cmd=99,HV=400,Cyk=2,MTime=0.8,Gain=20,Ch=3
 585,USER   ,20170714,11:55:20, 4.38656E-02,   2,209, 3.96886E+01,NWG-2-DD , 3.80000E+01, 0.00000E+00, 0.00000E+00, 2.60000E+01, 0.00000E+00, 0.00000E+00, 6.20000E+01, 0.00000E+00, 0.00000E+00, 7.40000E+01, 0.00000E+00, 0.00000E+00,Cmd=99,HV=400,Cyk=2,MTime=0.8,Gain=100,Ch=4
 586,USER   ,20170714,11:55:20, 2.30044E-02,   2,209, 5.20347E+01,NWG-2-DD , 3.80000E+01, 0.00000E+00, 0.00000E+00, 2.60000E+01, 0.00000E+00, 0.00000E+00, 7.40000E+01, 0.00000E+00, 0.00000E+00, 8.60000E+01, 0.00000E+00, 0.00000E+00,Cmd=99,HV=400,Cyk=2,MTime=0.8,Gain=200,Ch=5
 587,USER   ,20170714,11:55:20, 1.85007E-02,   3,209, 8.36952E+01,NWG-2-DD , 3.80000E+01, 0.00000E+00, 0.00000E+00, 2.60000E+01, 0.00000E+00, 0.00000E+00, 8.60000E+01, 0.00000E+00, 0.00000E+00, 9.80000E+01, 0.00000E+00, 0.00000E+00,Cmd=99,HV=400,Cyk=2,MTime=0.8,Gain=200,Ch=6
 588,USER   ,20170714,11:55:20, 1.92196E-02,   3,209, 1.52158E+02,NWG-2-DD , 3.80000E+01, 0.00000E+00, 0.00000E+00, 2.60000E+01, 0.00000E+00, 0.00000E+00, 9.80000E+01, 0.00000E+00, 0.00000E+00, 1.10000E+02, 0.00000E+00, 0.00000E+00,Cmd=99,HV=400,Cyk=2,MTime=0.8,Gain=200,Ch=7
 589,USER   ,20170714,11:55:29, 6.61161E+00,   2,215, 2.49252E+02,NWG-2-DD , 4.00000E+01, 0.00000E+00, 0.00000E+00, 3.80000E+01, 0.00000E+00, 0.00000E+00, 4.20000E+01, 0.00000E+00, 0.00000E+00, 4.40000E+01, 0.00000E+00, 0.00000E+00,Cmd=100,HV=400,Cyk=2,MTime=0.8,Gain=1,Ch=3
 590,USER   ,20170714,11:55:29, 1.25268E+00,   2,215, 1.88899E+02,NWG-2-DD , 4.00000E+01, 0.00000E+00, 0.00000E+00, 3.80000E+01, 0.00000E+00, 0.00000E+00, 4.40000E+01, 0.00000E+00, 0.00000E+00, 4.60000E+01, 0.00000E+00, 0.00000E+00,Cmd=100,HV=400,Cyk=2,MTime=0.8,Gain=10,Ch=4
 591,USER   ,20170714,11:55:29, 3.65705E-01,   2,215, 1.37867E+02,NWG-2-DD , 4.00000E+01, 0.00000E+00, 0.00000E+00, 3.80000E+01, 0.00000E+00, 0.00000E+00, 4.60000E+01, 0.00000E+00, 0.00000E+00, 4.80000E+01, 0.00000E+00, 0.00000E+00,Cmd=100,HV=400,Cyk=2,MTime=0.8,Gain=10,Ch=5
 592,USER   ,20170714,11:55:29, 1.54152E-01,   1,215, 1.16228E+02,NWG-2-DD , 4.00000E+01, 0.00000E+00, 0.00000E+00, 3.80000E+01, 0.00000E+00, 0.00000E+00, 4.80000E+01, 0.00000E+00, 0.00000E+00, 5.00000E+01, 0.00000E+00, 0.00000E+00,Cmd=100,HV=400,Cyk=2,MTime=0.8,Gain=20,Ch=6
 593,USER   ,20170714,11:55:29, 7.16244E-02,   2,215, 9.45061E+01,NWG-2-DD , 4.00000E+01, 0.00000E+00, 0.00000E+00, 3.80000E+01, 0.00000E+00, 0.00000E+00, 5.00000E+01, 0.00000E+00, 0.00000E+00, 5.20000E+01, 0.00000E+00, 0.00000E+00,Cmd=100,HV=400,Cyk=2,MTime=0.8,Gain=50,Ch=7
 594,USER   ,20170714,11:55:29, 3.76597E-02,   2,215, 7.95054E+01,NWG-2-DD , 4.00000E+01, 0.00000E+00, 0.00000E+00, 3.80000E+01, 0.00000E+00, 0.00000E+00, 5.20000E+01, 0.00000E+00, 0.00000E+00, 5.40000E+01, 0.00000E+00, 0.00000E+00,Cmd=100,HV=400,Cyk=2,MTime=0.8,Gain=100,Ch=8
 595,USER   ,20170714,11:55:39, 2.14263E+00,   0,204, 1.61550E+02,NWG-2-DD , 4.00000E+01, 0.00000E+00, 0.00000E+00, 3.60000E+01, 0.00000E+00, 0.00000E+00, 4.40000E+01, 0.00000E+00, 0.00000E+00, 4.80000E+01, 0.00000E+00, 0.00000E+00,Cmd=101,HV=400,Cyk=2,MTime=0.8,Gain=10,Ch=3
 596,USER   ,20170714,11:55:39, 3.37127E-01,   1,204, 1.01675E+02,NWG-2-DD , 4.00000E+01, 0.00000E+00, 0.00000E+00, 3.60000E+01, 0.00000E+00, 0.00000E+00, 4.80000E+01, 0.00000E+00, 0.00000E+00, 5.20000E+01, 0.00000E+00, 0.00000E+00,Cmd=101,HV=400,Cyk=2,MTime=0.8,Gain=10,Ch=4
 597,USER   ,20170714,11:55:39, 9.28176E-02,   5,204, 6.99828E+01,NWG-2-DD , 4.00000E+01, 0.00000E+00, 0.00000E+00, 3.60000E+01, 0.00000E+00, 0.00000E+00, 5.20000E+01, 0.00000E+00, 0.00000E+00, 5.60000E+01, 0.00000E+00, 0.00000E+00,Cmd=101,HV=400,Cyk=2,MTime=0.8,Gain=50,Ch=5
 598,USER   ,20170714,11:55:39, 3.75227E-02,   2,204, 5.65829E+01,NWG-2-DD , 4.00000E+01, 0.00000E+00, 0.00000E+00, 3.60000E+01, 0.00000E+00, 0.00000E+00, 5.60000E+01, 0.00000E+00, 0.00000E+00, 6.00000E+01, 0.00000E+00, 0.00000E+00,Cmd=101,HV=400,Cyk=2,MTime=0.8,Gain=100,Ch=6
 599,USER   ,20170714,11:55:39, 1.54188E-02,   4,204, 4.06891E+01,NWG-2-DD , 4.00000E+01, 0.00000E+00, 0.00000E+00, 3.60000E+01, 0.00000E+00, 0.00000E+00, 6.00000E+01, 0.00000E+00, 0.00000E+00, 6.40000E+01, 0.00000E+00, 0.00000E+00,Cmd=101,HV=400,Cyk=2,MTime=0.8,Gain=200,Ch=7
 600,USER   ,20170714,11:55:39, 7.76475E-03,   4,204, 3.27851E+01,NWG-2-DD , 4.00000E+01, 0.00000E+00, 0.00000E+00, 3.60000E+01, 0.00000E+00, 0.00000E+00, 6.40000E+01, 0.00000E+00, 0.00000E+00, 6.80000E+01, 0.00000E+00, 0.00000E+00,Cmd=101,HV=400,Cyk=2,MTime=0.8,Gain=500,Ch=8
 601,USER   ,20170714,11:55:48, 9.70100E-01,   1,206, 1.09716E+02,NWG-2-DD , 4.00000E+01, 0.00000E+00, 0.00000E+00, 3.40000E+01, 0.00000E+00, 0.00000E+00, 4.60000E+01, 0.00000E+00, 0.00000E+00, 5.20000E+01, 0.00000E+00, 0.00000E+00,Cmd=102,HV=400,Cyk=2,MTime=0.8,Gain=10,Ch=3
 602,USER   ,20170714,11:55:48, 1.42490E-01,   1,206, 6.44608E+01,NWG-2-DD , 4.00000E+01, 0.00000E+00, 0.00000E+00, 3.40000E+01, 0.00000E+00, 0.00000E+00, 5.20000E+01, 0.00000E+00, 0.00000E+00, 5.80000E+01, 0.00000E+00, 0.00000E+00,Cmd=102,HV=400,Cyk=2,MTime=0.8,Gain=20,Ch=4
 603,USER   ,20170714,11:55:48, 3.90882E-02,   4,206, 4.42077E+01,NWG-2-DD , 4.00000E+01, 0.00000E+00, 0.00000E+00, 3.40000E+01, 0.00000E+00, 0.00000E+00, 5.80000E+01, 0.00000E+00, 0.00000E+00, 6.40000E+01, 0.00000E+00, 0.00000E+00,Cmd=102,HV=400,Cyk=2,MTime=0.8,Gain=100,Ch=5
 604,USER   ,20170714,11:55:48, 1.44611E-02,   1,206, 3.27102E+01,NWG-2-DD , 4.00000E+01, 0.00000E+00, 0.00000E+00, 3.40000E+01, 0.00000E+00, 0.00000E+00, 6.40000E+01, 0.00000E+00, 0.00000E+00, 7.00000E+01, 0.00000E+00, 0.00000E+00,Cmd=102,HV=400,Cyk=2,MTime=0.8,Gain=200,Ch=6
 605,USER   ,20170714,11:55:48, 8.62185E-03,   3,206, 3.41288E+01,NWG-2-DD , 4.00000E+01, 0.00000E+00, 0.00000E+00, 3.40000E+01, 0.00000E+00, 0.00000E+00, 7.00000E+01, 0.00000E+00, 0.00000E+00, 7.60000E+01, 0.00000E+00, 0.00000E+00,Cmd=102,HV=400,Cyk=2,MTime=0.8,Gain=500,Ch=7
 606,USER   ,20170714,11:55:48, 6.24879E-03,   3,206, 3.95764E+01,NWG-2-DD , 4.00000E+01, 0.00000E+00, 0.00000E+00, 3.40000E+01, 0.00000E+00, 0.00000E+00, 7.60000E+01, 0.00000E+00, 0.00000E+00, 8.20000E+01, 0.00000E+00, 0.00000E+00,Cmd=102,HV=400,Cyk=2,MTime=0.8,Gain=200,Ch=8
 607,USER   ,20170714,11:55:57, 5.58396E-01,   0,214, 8.42041E+01,NWG-2-DD , 4.00000E+01, 0.00000E+00, 0.00000E+00, 3.20000E+01, 0.00000E+00, 0.00000E+00, 4.80000E+01, 0.00000E+00, 0.00000E+00, 5.60000E+01, 0.00000E+00, 0.00000E+00,Cmd=103,HV=400,Cyk=2,MTime=0.8,Gain=10,Ch=3
 608,USER   ,20170714,11:55:57, 8.23283E-02,   1,214, 4.96593E+01,NWG-2-DD , 4.00000E+01, 0.00000E+00, 0.00000E+00, 3.20000E+01, 0.00000E+00, 0.00000E+00, 5.60000E+01, 0.00000E+00, 0.00000E+00, 6.40000E+01, 0.00000E+00, 0.00000E+00,Cmd=103,HV=400,Cyk=2,MTime=0.8,Gain=50,Ch=4
 609,USER   ,20170714,11:55:57, 2.24483E-02,   3,214, 3.38512E+01,NWG-2-DD , 4.00000E+01, 0.00000E+00, 0.00000E+00, 3.20000E+01, 0.00000E+00, 0.00000E+00, 6.40000E+01, 0.00000E+00, 0.00000E+00, 7.20000E+01, 0.00000E+00, 0.00000E+00,Cmd=103,HV=400,Cyk=2,MTime=0.8,Gain=200,Ch=5
 610,USER   ,20170714,11:55:57, 1.27932E-02,   3,214, 3.85835E+01,NWG-2-DD , 4.00000E+01, 0.00000E+00, 0.00000E+00, 3.20000E+01, 0.00000E+00, 0.00000E+00, 7.20000E+01, 0.00000E+00, 0.00000E+00, 8.00000E+01, 0.00000E+00, 0.00000E+00,Cmd=103,HV=400,Cyk=2,MTime=0.8,Gain=200,Ch=6
 611,USER   ,20170714,11:55:57, 9.78885E-03,   2,214, 5.16643E+01,NWG-2-DD , 4.00000E+01, 0.00000E+00, 0.00000E+00, 3.20000E+01, 0.00000E+00, 0.00000E+00, 8.00000E+01, 0.00000E+00, 0.00000E+00, 8.80000E+01, 0.00000E+00, 0.00000E+00,Cmd=103,HV=400,Cyk=2,MTime=0.8,Gain=200,Ch=7
 612,USER   ,20170714,11:55:57, 8.62922E-03,   5,214, 7.28703E+01,NWG-2-DD , 4.00000E+01, 0.00000E+00, 0.00000E+00, 3.20000E+01, 0.00000E+00, 0.00000E+00, 8.80000E+01, 0.00000E+00, 0.00000E+00, 9.60000E+01, 0.00000E+00, 0.00000E+00,Cmd=103,HV=400,Cyk=2,MTime=0.8,Gain=200,Ch=8
 613,USER   ,20170714,11:56:07, 3.64573E-01,   1,196, 6.87204E+01,NWG-2-DD , 4.00000E+01, 0.00000E+00, 0.00000E+00, 3.00000E+01, 0.00000E+00, 0.00000E+00, 5.00000E+01, 0.00000E+00, 0.00000E+00, 6.00000E+01, 0.00000E+00, 0.00000E+00,Cmd=104,HV=400,Cyk=2,MTime=0.8,Gain=10,Ch=3
 614,USER   ,20170714,11:56:07, 5.22017E-02,   1,196, 3.93591E+01,NWG-2-DD , 4.00000E+01, 0.00000E+00, 0.00000E+00, 3.00000E+01, 0.00000E+00, 0.00000E+00, 6.00000E+01, 0.00000E+00, 0.00000E+00, 7.00000E+01, 0.00000E+00, 0.00000E+00,Cmd=104,HV=400,Cyk=2,MTime=0.8,Gain=100,Ch=4
 615,USER   ,20170714,11:56:07, 2.05122E-02,   4,196, 3.86646E+01,NWG-2-DD , 4.00000E+01, 0.00000E+00, 0.00000E+00, 3.00000E+01, 0.00000E+00, 0.00000E+00, 7.00000E+01, 0.00000E+00, 0.00000E+00, 8.00000E+01, 0.00000E+00, 0.00000E+00,Cmd=104,HV=400,Cyk=2,MTime=0.8,Gain=200,Ch=5
 616,USER   ,20170714,11:56:07, 1.49046E-02,   2,196, 5.61892E+01,NWG-2-DD , 4.00000E+01, 0.00000E+00, 0.00000E+00, 3.00000E+01, 0.00000E+00, 0.00000E+00, 8.00000E+01, 0.00000E+00, 0.00000E+00, 9.00000E+01, 0.00000E+00, 0.00000E+00,Cmd=104,HV=400,Cyk=2,MTime=0.8,Gain=200,Ch=6
 617,USER   ,20170714,11:56:07, 1.36468E-02,   1,196, 9.00326E+01,NWG-2-DD , 4.00000E+01, 0.00000E+00, 0.00000E+00, 3.00000E+01, 0.00000E+00, 0.00000E+00, 9.00000E+01, 0.00000E+00, 0.00000E+00, 1.00000E+02, 0.00000E+00, 0.00000E+00,Cmd=104,HV=400,Cyk=2,MTime=0.8,Gain=200,Ch=7
 618,USER   ,20170714,11:56:07, 1.43739E-02,   2,196, 1.51728E+02,NWG-2-DD , 4.00000E+01, 0.00000E+00, 0.00000E+00, 3.00000E+01, 0.00000E+00, 0.00000E+00, 1.00000E+02, 0.00000E+00, 0.00000E+00, 1.10000E+02, 0.00000E+00, 0.00000E+00,Cmd=104,HV=400,Cyk=2,MTime=0.8,Gain=200,Ch=8
 619,USER   ,20170714,11:56:16, 2.60628E-01,   0,218, 5.89527E+01,NWG-2-DD , 4.00000E+01, 0.00000E+00, 0.00000E+00, 2.80000E+01, 0.00000E+00, 0.00000E+00, 5.20000E+01, 0.00000E+00, 0.00000E+00, 6.40000E+01, 0.00000E+00, 0.00000E+00,Cmd=105,HV=400,Cyk=2,MTime=0.8,Gain=20,Ch=3
 620,USER   ,20170714,11:56:16, 4.17821E-02,   2,218, 3.78035E+01,NWG-2-DD , 4.00000E+01, 0.00000E+00, 0.00000E+00, 2.80000E+01, 0.00000E+00, 0.00000E+00, 6.40000E+01, 0.00000E+00, 0.00000E+00, 7.60000E+01, 0.00000E+00, 0.00000E+00,Cmd=105,HV=400,Cyk=2,MTime=0.8,Gain=100,Ch=4
 621,USER   ,20170714,11:56:16, 2.28255E-02,   4,218, 5.16300E+01,NWG-2-DD , 4.00000E+01, 0.00000E+00, 0.00000E+00, 2.80000E+01, 0.00000E+00, 0.00000E+00, 7.60000E+01, 0.00000E+00, 0.00000E+00, 8.80000E+01, 0.00000E+00, 0.00000E+00,Cmd=105,HV=400,Cyk=2,MTime=0.8,Gain=200,Ch=5
 622,USER   ,20170714,11:56:16, 1.91313E-02,   3,218, 8.65481E+01,NWG-2-DD , 4.00000E+01, 0.00000E+00, 0.00000E+00, 2.80000E+01, 0.00000E+00, 0.00000E+00, 8.80000E+01, 0.00000E+00, 0.00000E+00, 1.00000E+02, 0.00000E+00, 0.00000E+00,Cmd=105,HV=400,Cyk=2,MTime=0.8,Gain=200,Ch=6
 623,USER   ,20170714,11:56:25, 7.79238E+00,   0,229, 2.93766E+02,NWG-2-DD , 4.20000E+01, 0.00000E+00, 0.00000E+00, 4.00000E+01, 0.00000E+00, 0.00000E+00, 4.40000E+01, 0.00000E+00, 0.00000E+00, 4.60000E+01, 0.00000E+00, 0.00000E+00,Cmd=106,HV=400,Cyk=2,MTime=0.8,Gain=1,Ch=3
 624,USER   ,20170714,11:56:25, 1.40410E+00,   1,229, 2.11734E+02,NWG-2-DD , 4.20000E+01, 0.00000E+00, 0.00000E+00, 4.00000E+01, 0.00000E+00, 0.00000E+00, 4.60000E+01, 0.00000E+00, 0.00000E+00, 4.80000E+01, 0.00000E+00, 0.00000E+00,Cmd=106,HV=400,Cyk=2,MTime=0.8,Gain=10,Ch=4
 625,USER   ,20170714,11:56:25, 4.67934E-01,   2,229, 1.76407E+02,NWG-2-DD , 4.20000E+01, 0.00000E+00, 0.00000E+00, 4.00000E+01, 0.00000E+00, 0.00000E+00, 4.80000E+01, 0.00000E+00, 0.00000E+00, 5.00000E+01, 0.00000E+00, 0.00000E+00,Cmd=106,HV=400,Cyk=2,MTime=0.8,Gain=10,Ch=5
 626,USER   ,20170714,11:56:25, 1.84361E-01,   2,229, 1.39005E+02,NWG-2-DD , 4.20000E+01, 0.00000E+00, 0.00000E+00, 4.00000E+01, 0.00000E+00, 0.00000E+00, 5.00000E+01, 0.00000E+00, 0.00000E+00, 5.20000E+01, 0.00000E+00, 0.00000E+00,Cmd=106,HV=400,Cyk=2,MTime=0.8,Gain=20,Ch=6
 627,USER   ,20170714,11:56:25, 8.59681E-02,   2,229, 1.13432E+02,NWG-2-DD , 4.20000E+01, 0.00000E+00, 0.00000E+00, 4.00000E+01, 0.00000E+00, 0.00000E+00, 5.20000E+01, 0.00000E+00, 0.00000E+00, 5.40000E+01, 0.00000E+00, 0.00000E+00,Cmd=106,HV=400,Cyk=2,MTime=0.8,Gain=50,Ch=7
 628,USER   ,20170714,11:56:25, 4.01803E-02,   1,229, 8.48267E+01,NWG-2-DD , 4.20000E+01, 0.00000E+00, 0.00000E+00, 4.00000E+01, 0.00000E+00, 0.00000E+00, 5.40000E+01, 0.00000E+00, 0.00000E+00, 5.60000E+01, 0.00000E+00, 0.00000E+00,Cmd=106,HV=400,Cyk=2,MTime=0.8,Gain=100,Ch=8
 629,USER   ,20170714,11:56:34, 2.39123E+00,   1,229, 1.80294E+02,NWG-2-DD , 4.20000E+01, 0.00000E+00, 0.00000E+00, 3.80000E+01, 0.00000E+00, 0.00000E+00, 4.60000E+01, 0.00000E+00, 0.00000E+00, 5.00000E+01, 0.00000E+00, 0.00000E+00,Cmd=107,HV=400,Cyk=2,MTime=0.8,Gain=1,Ch=3
 630,USER   ,20170714,11:56:34, 3.79986E-01,   2,229, 1.14601E+02,NWG-2-DD , 4.20000E+01, 0.00000E+00, 0.00000E+00, 3.80000E+01, 0.00000E+00, 0.00000E+00, 5.00000E+01, 0.00000E+00, 0.00000E+00, 5.40000E+01, 0.00000E+00, 0.00000E+00,Cmd=107,HV=400,Cyk=2,MTime=0.8,Gain=10,Ch=4
 631,USER   ,20170714,11:56:34, 9.79145E-02,   5,229, 7.38258E+01,NWG-2-DD , 4.20000E+01, 0.00000E+00, 0.00000E+00, 3.80000E+01, 0.00000E+00, 0.00000E+00, 5.40000E+01, 0.00000E+00, 0.00000E+00, 5.80000E+01, 0.00000E+00, 0.00000E+00,Cmd=107,HV=400,Cyk=2,MTime=0.8,Gain=50,Ch=5
 632,USER   ,20170714,11:56:34, 3.69946E-02,   0,229, 5.57865E+01,NWG-2-DD , 4.20000E+01, 0.00000E+00, 0.00000E+00, 3.80000E+01, 0.00000E+00, 0.00000E+00, 5.80000E+01, 0.00000E+00, 0.00000E+00, 6.20000E+01, 0.00000E+00, 0.00000E+00,Cmd=107,HV=400,Cyk=2,MTime=0.8,Gain=100,Ch=6
 633,USER   ,20170714,11:56:34, 1.32594E-02,   4,229, 3.49907E+01,NWG-2-DD , 4.20000E+01, 0.00000E+00, 0.00000E+00, 3.80000E+01, 0.00000E+00, 0.00000E+00, 6.20000E+01, 0.00000E+00, 0.00000E+00, 6.60000E+01, 0.00000E+00, 0.00000E+00,Cmd=107,HV=400,Cyk=2,MTime=0.8,Gain=200,Ch=7
 634,USER   ,20170714,11:56:34, 7.72962E-03,   4,229, 3.26368E+01,NWG-2-DD , 4.20000E+01, 0.00000E+00, 0.00000E+00, 3.80000E+01, 0.00000E+00, 0.00000E+00, 6.60000E+01, 0.00000E+00, 0.00000E+00, 7.00000E+01, 0.00000E+00, 0.00000E+00,Cmd=107,HV=400,Cyk=2,MTime=0.8,Gain=200,Ch=8
 635,USER   ,20170714,11:56:43, 1.13357E+00,   2,216, 1.28203E+02,NWG-2-DD , 4.20000E+01, 0.00000E+00, 0.00000E+00, 3.60000E+01, 0.00000E+00, 0.00000E+00, 4.80000E+01, 0.00000E+00, 0.00000E+00, 5.40000E+01, 0.00000E+00, 0.00000E+00,Cmd=108,HV=400,Cyk=2,MTime=0.8,Gain=10,Ch=3
 636,USER   ,20170714,11:56:43, 1.49032E-01,   2,216, 6.74207E+01,NWG-2-DD , 4.20000E+01, 0.00000E+00, 0.00000E+00, 3.60000E+01, 0.00000E+00, 0.00000E+00, 5.40000E+01, 0.00000E+00, 0.00000E+00, 6.00000E+01, 0.00000E+00, 0.00000E+00,Cmd=108,HV=400,Cyk=2,MTime=0.8,Gain=20,Ch=4
 637,USER   ,20170714,11:56:43, 3.58381E-02,   2,216, 4.05319E+01,NWG-2-DD , 4.20000E+01, 0.00000E+00, 0.00000E+00, 3.60000E+01, 0.00000E+00, 0.00000E+00, 6.00000E+01, 0.00000E+00, 0.00000E+00, 6.60000E+01, 0.00000E+00, 0.00000E+00,Cmd=108,HV=400,Cyk=2,MTime=0.8,Gain=100,Ch=5
 638,USER   ,20170714,11:56:43, 1.42912E-02,   3,216, 3.23259E+01,NWG-2-DD , 4.20000E+01, 0.00000E+00, 0.00000E+00, 3.60000E+01, 0.00000E+00, 0.00000E+00, 6.60000E+01, 0.00000E+00, 0.00000E+00, 7.20000E+01, 0.00000E+00, 0.00000E+00,Cmd=108,HV=400,Cyk=2,MTime=0.8,Gain=200,Ch=6
 639,USER   ,20170714,11:56:43, 9.02802E-03,   3,216, 3.57366E+01,NWG-2-DD , 4.20000E+01, 0.00000E+00, 0.00000E+00, 3.60000E+01, 0.00000E+00, 0.00000E+00, 7.20000E+01, 0.00000E+00, 0.00000E+00, 7.80000E+01, 0.00000E+00, 0.00000E+00,Cmd=108,HV=400,Cyk=2,MTime=0.8,Gain=200,Ch=7
 640,USER   ,20170714,11:56:43, 6.36544E-03,   4,216, 4.03152E+01,NWG-2-DD , 4.20000E+01, 0.00000E+00, 0.00000E+00, 3.60000E+01, 0.00000E+00, 0.00000E+00, 7.80000E+01, 0.00000E+00, 0.00000E+00, 8.40000E+01, 0.00000E+00, 0.00000E+00,Cmd=108,HV=400,Cyk=2,MTime=0.8,Gain=200,Ch=8
 641,USER   ,20170714,11:56:53, 6.08164E-01,   2,219, 9.17090E+01,NWG-2-DD , 4.20000E+01, 0.00000E+00, 0.00000E+00, 3.40000E+01, 0.00000E+00, 0.00000E+00, 5.00000E+01, 0.00000E+00, 0.00000E+00, 5.80000E+01, 0.00000E+00, 0.00000E+00,Cmd=109,HV=400,Cyk=2,MTime=0.8,Gain=10,Ch=3
 642,USER   ,20170714,11:56:53, 7.54656E-02,   3,219, 4.55198E+01,NWG-2-DD , 4.20000E+01, 0.00000E+00, 0.00000E+00, 3.40000E+01, 0.00000E+00, 0.00000E+00, 5.80000E+01, 0.00000E+00, 0.00000E+00, 6.60000E+01, 0.00000E+00, 0.00000E+00,Cmd=109,HV=400,Cyk=2,MTime=0.8,Gain=50,Ch=4
 643,USER   ,20170714,11:56:53, 2.50420E-02,   2,219, 3.77624E+01,NWG-2-DD , 4.20000E+01, 0.00000E+00, 0.00000E+00, 3.40000E+01, 0.00000E+00, 0.00000E+00, 6.60000E+01, 0.00000E+00, 0.00000E+00, 7.40000E+01, 0.00000E+00, 0.00000E+00,Cmd=109,HV=400,Cyk=2,MTime=0.8,Gain=200,Ch=5
 644,USER   ,20170714,11:56:53, 9.21585E-03,   4,219, 2.77943E+01,NWG-2-DD , 4.20000E+01, 0.00000E+00, 0.00000E+00, 3.40000E+01, 0.00000E+00, 0.00000E+00, 7.40000E+01, 0.00000E+00, 0.00000E+00, 8.20000E+01, 0.00000E+00, 0.00000E+00,Cmd=109,HV=400,Cyk=2,MTime=0.8,Gain=200,Ch=6
 645,USER   ,20170714,11:56:53, 1.00237E-02,   1,219, 5.29038E+01,NWG-2-DD , 4.20000E+01, 0.00000E+00, 0.00000E+00, 3.40000E+01, 0.00000E+00, 0.00000E+00, 8.20000E+01, 0.00000E+00, 0.00000E+00, 9.00000E+01, 0.00000E+00, 0.00000E+00,Cmd=109,HV=400,Cyk=2,MTime=0.8,Gain=200,Ch=7
 646,USER   ,20170714,11:56:53, 9.28516E-03,   2,219, 7.84095E+01,NWG-2-DD , 4.20000E+01, 0.00000E+00, 0.00000E+00, 3.40000E+01, 0.00000E+00, 0.00000E+00, 9.00000E+01, 0.00000E+00, 0.00000E+00, 9.80000E+01, 0.00000E+00, 0.00000E+00,Cmd=109,HV=400,Cyk=2,MTime=0.8,Gain=200,Ch=8
 647,USER   ,20170714,11:57:02, 3.74854E-01,   2,227, 7.06582E+01,NWG-2-DD , 4.20000E+01, 0.00000E+00, 0.00000E+00, 3.20000E+01, 0.00000E+00, 0.00000E+00, 5.20000E+01, 0.00000E+00, 0.00000E+00, 6.20000E+01, 0.00000E+00, 0.00000E+00,Cmd=110,HV=400,Cyk=2,MTime=0.8,Gain=10,Ch=3
 648,USER   ,20170714,11:57:02, 4.53366E-02,   2,227, 3.41830E+01,NWG-2-DD , 4.20000E+01, 0.00000E+00, 0.00000E+00, 3.20000E+01, 0.00000E+00, 0.00000E+00, 6.20000E+01, 0.00000E+00, 0.00000E+00, 7.20000E+01, 0.00000E+00, 0.00000E+00,Cmd=110,HV=400,Cyk=2,MTime=0.8,Gain=100,Ch=4
 649,USER   ,20170714,11:57:02, 2.01993E-02,   2,227, 3.80749E+01,NWG-2-DD , 4.20000E+01, 0.00000E+00, 0.00000E+00, 3.20000E+01, 0.00000E+00, 0.00000E+00, 7.20000E+01, 0.00000E+00, 0.00000E+00, 8.20000E+01, 0.00000E+00, 0.00000E+00,Cmd=110,HV=400,Cyk=2,MTime=0.8,Gain=200,Ch=5
 650,USER   ,20170714,11:57:02, 1.52202E-02,   2,227, 5.73789E+01,NWG-2-DD , 4.20000E+01, 0.00000E+00, 0.00000E+00, 3.20000E+01, 0.00000E+00, 0.00000E+00, 8.20000E+01, 0.00000E+00, 0.00000E+00, 9.20000E+01, 0.00000E+00, 0.00000E+00,Cmd=110,HV=400,Cyk=2,MTime=0.8,Gain=200,Ch=6
 651,USER   ,20170714,11:57:02, 1.42362E-02,   1,227, 9.39211E+01,NWG-2-DD , 4.20000E+01, 0.00000E+00, 0.00000E+00, 3.20000E+01, 0.00000E+00, 0.00000E+00, 9.20000E+01, 0.00000E+00, 0.00000E+00, 1.02000E+02, 0.00000E+00, 0.00000E+00,Cmd=110,HV=400,Cyk=2,MTime=0.8,Gain=100,Ch=7
 652,USER   ,20170714,11:57:11, 2.51420E-01,   1,208, 5.68699E+01,NWG-2-DD , 4.20000E+01, 0.00000E+00, 0.00000E+00, 3.00000E+01, 0.00000E+00, 0.00000E+00, 5.40000E+01, 0.00000E+00, 0.00000E+00, 6.60000E+01, 0.00000E+00, 0.00000E+00,Cmd=111,HV=400,Cyk=2,MTime=0.8,Gain=20,Ch=3
 653,USER   ,20170714,11:57:11, 4.02141E-02,   2,208, 3.63849E+01,NWG-2-DD , 4.20000E+01, 0.00000E+00, 0.00000E+00, 3.00000E+01, 0.00000E+00, 0.00000E+00, 6.60000E+01, 0.00000E+00, 0.00000E+00, 7.80000E+01, 0.00000E+00, 0.00000E+00,Cmd=111,HV=400,Cyk=2,MTime=0.8,Gain=100,Ch=4
 654,USER   ,20170714,11:57:11, 2.23679E-02,   3,208, 5.05951E+01,NWG-2-DD , 4.20000E+01, 0.00000E+00, 0.00000E+00, 3.00000E+01, 0.00000E+00, 0.00000E+00, 7.80000E+01, 0.00000E+00, 0.00000E+00, 9.00000E+01, 0.00000E+00, 0.00000E+00,Cmd=111,HV=400,Cyk=2,MTime=0.8,Gain=200,Ch=5
 655,USER   ,20170714,11:57:11, 2.01753E-02,   3,208, 9.12708E+01,NWG-2-DD , 4.20000E+01, 0.00000E+00, 0.00000E+00, 3.00000E+01, 0.00000E+00, 0.00000E+00, 9.00000E+01, 0.00000E+00, 0.00000E+00, 1.02000E+02, 0.00000E+00, 0.00000E+00,Cmd=111,HV=400,Cyk=2,MTime=0.8,Gain=200,Ch=6
 656,USER   ,20170714,11:57:20, 7.95868E+00,   2,212, 3.00035E+02,NWG-2-DD , 4.40000E+01, 0.00000E+00, 0.00000E+00, 4.20000E+01, 0.00000E+00, 0.00000E+00, 4.60000E+01, 0.00000E+00, 0.00000E+00, 4.80000E+01, 0.00000E+00, 0.00000E+00,Cmd=112,HV=400,Cyk=2,MTime=0.8,Gain=1,Ch=3
 657,USER   ,20170714,11:57:20, 1.74657E+00,   1,212, 2.63376E+02,NWG-2-DD , 4.40000E+01, 0.00000E+00, 0.00000E+00, 4.20000E+01, 0.00000E+00, 0.00000E+00, 4.80000E+01, 0.00000E+00, 0.00000E+00, 5.00000E+01, 0.00000E+00, 0.00000E+00,Cmd=112,HV=400,Cyk=2,MTime=0.8,Gain=10,Ch=4
 658,USER   ,20170714,11:57:20, 5.85246E-01,   2,212, 2.20632E+02,NWG-2-DD , 4.40000E+01, 0.00000E+00, 0.00000E+00, 4.20000E+01, 0.00000E+00, 0.00000E+00, 5.00000E+01, 0.00000E+00, 0.00000E+00, 5.20000E+01, 0.00000E+00, 0.00000E+00,Cmd=112,HV=400,Cyk=2,MTime=0.8,Gain=10,Ch=5
 659,USER   ,20170714,11:57:20, 2.43362E-01,   2,212, 1.83491E+02,NWG-2-DD , 4.40000E+01, 0.00000E+00, 0.00000E+00, 4.20000E+01, 0.00000E+00, 0.00000E+00, 5.20000E+01, 0.00000E+00, 0.00000E+00, 5.40000E+01, 0.00000E+00, 0.00000E+00,Cmd=112,HV=400,Cyk=2,MTime=0.8,Gain=20,Ch=6
 660,USER   ,20170714,11:57:20, 1.03060E-01,   2,212, 1.35984E+02,NWG-2-DD , 4.40000E+01, 0.00000E+00, 0.00000E+00, 4.20000E+01, 0.00000E+00, 0.00000E+00, 5.40000E+01, 0.00000E+00, 0.00000E+00, 5.60000E+01, 0.00000E+00, 0.00000E+00,Cmd=112,HV=400,Cyk=2,MTime=0.8,Gain=50,Ch=7
 661,USER   ,20170714,11:57:20, 5.58987E-02,   1,212, 1.18011E+02,NWG-2-DD , 4.40000E+01, 0.00000E+00, 0.00000E+00, 4.20000E+01, 0.00000E+00, 0.00000E+00, 5.60000E+01, 0.00000E+00, 0.00000E+00, 5.80000E+01, 0.00000E+00, 0.00000E+00,Cmd=112,HV=400,Cyk=2,MTime=0.8,Gain=50,Ch=8
 662,USER   ,20170714,11:57:30, 2.98361E+00,   1,198, 2.24959E+02,NWG-2-DD , 4.40000E+01, 0.00000E+00, 0.00000E+00, 4.00000E+01, 0.00000E+00, 0.00000E+00, 4.80000E+01, 0.00000E+00, 0.00000E+00, 5.20000E+01, 0.00000E+00, 0.00000E+00,Cmd=113,HV=400,Cyk=2,MTime=0.8,Gain=1,Ch=3
 663,USER   ,20170714,11:57:30, 4.73070E-01,   1,198, 1.42674E+02,NWG-2-DD , 4.40000E+01, 0.00000E+00, 0.00000E+00, 4.00000E+01, 0.00000E+00, 0.00000E+00, 5.20000E+01, 0.00000E+00, 0.00000E+00, 5.60000E+01, 0.00000E+00, 0.00000E+00,Cmd=113,HV=400,Cyk=2,MTime=0.8,Gain=10,Ch=4
 664,USER   ,20170714,11:57:30, 1.23789E-01,   1,198, 9.33347E+01,NWG-2-DD , 4.40000E+01, 0.00000E+00, 0.00000E+00, 4.00000E+01, 0.00000E+00, 0.00000E+00, 5.60000E+01, 0.00000E+00, 0.00000E+00, 6.00000E+01, 0.00000E+00, 0.00000E+00,Cmd=113,HV=400,Cyk=2,MTime=0.8,Gain=50,Ch=5
 665,USER   ,20170714,11:57:30, 3.57495E-02,   0,198, 5.39090E+01,NWG-2-DD , 4.40000E+01, 0.00000E+00, 0.00000E+00, 4.00000E+01, 0.00000E+00, 0.00000E+00, 6.00000E+01, 0.00000E+00, 0.00000E+00, 6.40000E+01, 0.00000E+00, 0.00000E+00,Cmd=113,HV=400,Cyk=2,MTime=0.8,Gain=100,Ch=6
 666,USER   ,20170714,11:57:30, 1.30685E-02,   0,198, 3.44869E+01,NWG-2-DD , 4.40000E+01, 0.00000E+00, 0.00000E+00, 4.00000E+01, 0.00000E+00, 0.00000E+00, 6.40000E+01, 0.00000E+00, 0.00000E+00, 6.80000E+01, 0.00000E+00, 0.00000E+00,Cmd=113,HV=400,Cyk=2,MTime=0.8,Gain=200,Ch=7
 667,USER   ,20170714,11:57:30, 6.83884E-03,   1,198, 2.88756E+01,NWG-2-DD , 4.40000E+01, 0.00000E+00, 0.00000E+00, 4.00000E+01, 0.00000E+00, 0.00000E+00, 6.80000E+01, 0.00000E+00, 0.00000E+00, 7.20000E+01, 0.00000E+00, 0.00000E+00,Cmd=113,HV=400,Cyk=2,MTime=0.8,Gain=200,Ch=8
 668,USER   ,20170714,11:57:39, 1.37012E+00,   1,199, 1.54957E+02,NWG-2-DD , 4.40000E+01, 0.00000E+00, 0.00000E+00, 3.80000E+01, 0.00000E+00, 0.00000E+00, 5.00000E+01, 0.00000E+00, 0.00000E+00, 5.60000E+01, 0.00000E+00, 0.00000E+00,Cmd=114,HV=400,Cyk=2,MTime=0.8,Gain=10,Ch=3
 669,USER   ,20170714,11:57:39, 1.75154E-01,   2,199, 7.92376E+01,NWG-2-DD , 4.40000E+01, 0.00000E+00, 0.00000E+00, 3.80000E+01, 0.00000E+00, 0.00000E+00, 5.60000E+01, 0.00000E+00, 0.00000E+00, 6.20000E+01, 0.00000E+00, 0.00000E+00,Cmd=114,HV=400,Cyk=2,MTime=0.8,Gain=20,Ch=4
 670,USER   ,20170714,11:57:39, 3.24468E-02,   1,199, 3.66964E+01,NWG-2-DD , 4.40000E+01, 0.00000E+00, 0.00000E+00, 3.80000E+01, 0.00000E+00, 0.00000E+00, 6.20000E+01, 0.00000E+00, 0.00000E+00, 6.80000E+01, 0.00000E+00, 0.00000E+00,Cmd=114,HV=400,Cyk=2,MTime=0.8,Gain=100,Ch=5
 671,USER   ,20170714,11:57:39, 1.31661E-02,   1,199, 2.97810E+01,NWG-2-DD , 4.40000E+01, 0.00000E+00, 0.00000E+00, 3.80000E+01, 0.00000E+00, 0.00000E+00, 6.80000E+01, 0.00000E+00, 0.00000E+00, 7.40000E+01, 0.00000E+00, 0.00000E+00,Cmd=114,HV=400,Cyk=2,MTime=0.8,Gain=200,Ch=6
 672,USER   ,20170714,11:57:39, 8.66258E-03,   2,199, 3.42900E+01,NWG-2-DD , 4.40000E+01, 0.00000E+00, 0.00000E+00, 3.80000E+01, 0.00000E+00, 0.00000E+00, 7.40000E+01, 0.00000E+00, 0.00000E+00, 8.00000E+01, 0.00000E+00, 0.00000E+00,Cmd=114,HV=400,Cyk=2,MTime=0.8,Gain=500,Ch=7
 673,USER   ,20170714,11:57:39, 6.64868E-03,   0,199, 4.21091E+01,NWG-2-DD , 4.40000E+01, 0.00000E+00, 0.00000E+00, 3.80000E+01, 0.00000E+00, 0.00000E+00, 8.00000E+01, 0.00000E+00, 0.00000E+00, 8.60000E+01, 0.00000E+00, 0.00000E+00,Cmd=114,HV=400,Cyk=2,MTime=0.8,Gain=200,Ch=8
 674,USER   ,20170714,11:57:48, 7.25541E-01,   0,190, 1.09409E+02,NWG-2-DD , 4.40000E+01, 0.00000E+00, 0.00000E+00, 3.60000E+01, 0.00000E+00, 0.00000E+00, 5.20000E+01, 0.00000E+00, 0.00000E+00, 6.00000E+01, 0.00000E+00, 0.00000E+00,Cmd=115,HV=400,Cyk=2,MTime=0.8,Gain=10,Ch=3
 675,USER   ,20170714,11:57:48, 7.19081E-02,   0,190, 4.33740E+01,NWG-2-DD , 4.40000E+01, 0.00000E+00, 0.00000E+00, 3.60000E+01, 0.00000E+00, 0.00000E+00, 6.00000E+01, 0.00000E+00, 0.00000E+00, 6.80000E+01, 0.00000E+00, 0.00000E+00,Cmd=115,HV=400,Cyk=2,MTime=0.8,Gain=100,Ch=4
 676,USER   ,20170714,11:57:48, 2.07647E-02,   2,190, 3.13125E+01,NWG-2-DD , 4.40000E+01, 0.00000E+00, 0.00000E+00, 3.60000E+01, 0.00000E+00, 0.00000E+00, 6.80000E+01, 0.00000E+00, 0.00000E+00, 7.60000E+01, 0.00000E+00, 0.00000E+00,Cmd=115,HV=400,Cyk=2,MTime=0.8,Gain=200,Ch=5
 677,USER   ,20170714,11:57:48, 1.24877E-02,   3,190, 3.76619E+01,NWG-2-DD , 4.40000E+01, 0.00000E+00, 0.00000E+00, 3.60000E+01, 0.00000E+00, 0.00000E+00, 7.60000E+01, 0.00000E+00, 0.00000E+00, 8.40000E+01, 0.00000E+00, 0.00000E+00,Cmd=115,HV=400,Cyk=2,MTime=0.8,Gain=200,Ch=6
 678,USER   ,20170714,11:57:48, 1.05447E-02,   5,190, 5.56537E+01,NWG-2-DD , 4.40000E+01, 0.00000E+00, 0.00000E+00, 3.60000E+01, 0.00000E+00, 0.00000E+00, 8.40000E+01, 0.00000E+00, 0.00000E+00, 9.20000E+01, 0.00000E+00, 0.00000E+00,Cmd=115,HV=400,Cyk=2,MTime=0.8,Gain=200,Ch=7
 679,USER   ,20170714,11:57:48, 9.49477E-03,  10,190, 8.01795E+01,NWG-2-DD , 4.40000E+01, 0.00000E+00, 0.00000E+00, 3.60000E+01, 0.00000E+00, 0.00000E+00, 9.20000E+01, 0.00000E+00, 0.00000E+00, 1.00000E+02, 0.00000E+00, 0.00000E+00,Cmd=115,HV=400,Cyk=2,MTime=0.8,Gain=200,Ch=8
 680,USER   ,20170714,11:57:58, 4.07353E-01,   2,192, 7.67843E+01,NWG-2-DD , 4.40000E+01, 0.00000E+00, 0.00000E+00, 3.40000E+01, 0.00000E+00, 0.00000E+00, 5.40000E+01, 0.00000E+00, 0.00000E+00, 6.40000E+01, 0.00000E+00, 0.00000E+00,Cmd=116,HV=400,Cyk=2,MTime=0.8,Gain=10,Ch=3
 681,USER   ,20170714,11:57:58, 4.63576E-02,   4,192, 3.49528E+01,NWG-2-DD , 4.40000E+01, 0.00000E+00, 0.00000E+00, 3.40000E+01, 0.00000E+00, 0.00000E+00, 6.40000E+01, 0.00000E+00, 0.00000E+00, 7.40000E+01, 0.00000E+00, 0.00000E+00,Cmd=116,HV=400,Cyk=2,MTime=0.8,Gain=100,Ch=4
 682,USER   ,20170714,11:57:58, 1.63970E-02,   6,192, 3.09077E+01,NWG-2-DD , 4.40000E+01, 0.00000E+00, 0.00000E+00, 3.40000E+01, 0.00000E+00, 0.00000E+00, 7.40000E+01, 0.00000E+00, 0.00000E+00, 8.40000E+01, 0.00000E+00, 0.00000E+00,Cmd=116,HV=400,Cyk=2,MTime=0.8,Gain=200,Ch=5
 683,USER   ,20170714,11:57:58, 1.56089E-02,  11,192, 5.88441E+01,NWG-2-DD , 4.40000E+01, 0.00000E+00, 0.00000E+00, 3.40000E+01, 0.00000E+00, 0.00000E+00, 8.40000E+01, 0.00000E+00, 0.00000E+00, 9.40000E+01, 0.00000E+00, 0.00000E+00,Cmd=116,HV=400,Cyk=2,MTime=0.8,Gain=200,Ch=6
 684,USER   ,20170714,11:57:58, 1.48250E-02,   7,192, 9.78055E+01,NWG-2-DD , 4.40000E+01, 0.00000E+00, 0.00000E+00, 3.40000E+01, 0.00000E+00, 0.00000E+00, 9.40000E+01, 0.00000E+00, 0.00000E+00, 1.04000E+02, 0.00000E+00, 0.00000E+00,Cmd=116,HV=400,Cyk=2,MTime=0.8,Gain=200,Ch=7
 685,USER   ,20170714,11:58:06, 2.67573E-01,   2,198, 6.05236E+01,NWG-2-DD , 4.40000E+01, 0.00000E+00, 0.00000E+00, 3.20000E+01, 0.00000E+00, 0.00000E+00, 5.60000E+01, 0.00000E+00, 0.00000E+00, 6.80000E+01, 0.00000E+00, 0.00000E+00,Cmd=117,HV=400,Cyk=2,MTime=0.8,Gain=20,Ch=3
 686,USER   ,20170714,11:58:06, 3.70447E-02,   4,198, 3.35173E+01,NWG-2-DD , 4.40000E+01, 0.00000E+00, 0.00000E+00, 3.20000E+01, 0.00000E+00, 0.00000E+00, 6.80000E+01, 0.00000E+00, 0.00000E+00, 8.00000E+01, 0.00000E+00, 0.00000E+00,Cmd=117,HV=400,Cyk=2,MTime=0.8,Gain=100,Ch=4
 687,USER   ,20170714,11:58:06, 2.28879E-02,   7,198, 5.17713E+01,NWG-2-DD , 4.40000E+01, 0.00000E+00, 0.00000E+00, 3.20000E+01, 0.00000E+00, 0.00000E+00, 8.00000E+01, 0.00000E+00, 0.00000E+00, 9.20000E+01, 0.00000E+00, 0.00000E+00,Cmd=117,HV=400,Cyk=2,MTime=0.8,Gain=200,Ch=5
 688,USER   ,20170714,11:58:06, 2.07112E-02,   6,198, 9.36952E+01,NWG-2-DD , 4.40000E+01, 0.00000E+00, 0.00000E+00, 3.20000E+01, 0.00000E+00, 0.00000E+00, 9.20000E+01, 0.00000E+00, 0.00000E+00, 1.04000E+02, 0.00000E+00, 0.00000E+00,Cmd=117,HV=400,Cyk=2,MTime=0.8,Gain=100,Ch=6
 689,USER   ,20170714,11:58:16, 9.43536E+00,   0,202, 3.55705E+02,NWG-2-DD , 4.60000E+01, 0.00000E+00, 0.00000E+00, 4.40000E+01, 0.00000E+00, 0.00000E+00, 4.80000E+01, 0.00000E+00, 0.00000E+00, 5.00000E+01, 0.00000E+00, 0.00000E+00,Cmd=118,HV=400,Cyk=2,MTime=0.8,Gain=1,Ch=3
 690,USER   ,20170714,11:58:16, 2.07744E+00,   2,202, 3.13271E+02,NWG-2-DD , 4.60000E+01, 0.00000E+00, 0.00000E+00, 4.40000E+01, 0.00000E+00, 0.00000E+00, 5.00000E+01, 0.00000E+00, 0.00000E+00, 5.20000E+01, 0.00000E+00, 0.00000E+00,Cmd=118,HV=400,Cyk=2,MTime=0.8,Gain=10,Ch=4
 691,USER   ,20170714,11:58:16, 7.58836E-01,   2,202, 2.86075E+02,NWG-2-DD , 4.60000E+01, 0.00000E+00, 0.00000E+00, 4.40000E+01, 0.00000E+00, 0.00000E+00, 5.20000E+01, 0.00000E+00, 0.00000E+00, 5.40000E+01, 0.00000E+00, 0.00000E+00,Cmd=118,HV=400,Cyk=2,MTime=0.8,Gain=10,Ch=5
 692,USER   ,20170714,11:58:16, 2.97465E-01,   2,202, 2.24283E+02,NWG-2-DD , 4.60000E+01, 0.00000E+00, 0.00000E+00, 4.40000E+01, 0.00000E+00, 0.00000E+00, 5.40000E+01, 0.00000E+00, 0.00000E+00, 5.60000E+01, 0.00000E+00, 0.00000E+00,Cmd=118,HV=400,Cyk=2,MTime=0.8,Gain=20,Ch=6
 693,USER   ,20170714,11:58:16, 1.51468E-01,   2,202, 1.99857E+02,NWG-2-DD , 4.60000E+01, 0.00000E+00, 0.00000E+00, 4.40000E+01, 0.00000E+00, 0.00000E+00, 5.60000E+01, 0.00000E+00, 0.00000E+00, 5.80000E+01, 0.00000E+00, 0.00000E+00,Cmd=118,HV=400,Cyk=2,MTime=0.8,Gain=20,Ch=7
 694,USER   ,20170714,11:58:16, 7.49804E-02,   2,202, 1.58295E+02,NWG-2-DD , 4.60000E+01, 0.00000E+00, 0.00000E+00, 4.40000E+01, 0.00000E+00, 0.00000E+00, 5.80000E+01, 0.00000E+00, 0.00000E+00, 6.00000E+01, 0.00000E+00, 0.00000E+00,Cmd=118,HV=400,Cyk=2,MTime=0.8,Gain=50,Ch=8
 695,USER   ,20170714,11:58:25, 3.66501E+00,   2,231, 2.76335E+02,NWG-2-DD , 4.60000E+01, 0.00000E+00, 0.00000E+00, 4.20000E+01, 0.00000E+00, 0.00000E+00, 5.00000E+01, 0.00000E+00, 0.00000E+00, 5.40000E+01, 0.00000E+00, 0.00000E+00,Cmd=119,HV=400,Cyk=2,MTime=0.8,Gain=1,Ch=3
 696,USER   ,20170714,11:58:25, 6.08489E-01,   2,231, 1.83516E+02,NWG-2-DD , 4.60000E+01, 0.00000E+00, 0.00000E+00, 4.20000E+01, 0.00000E+00, 0.00000E+00, 5.40000E+01, 0.00000E+00, 0.00000E+00, 5.80000E+01, 0.00000E+00, 0.00000E+00,Cmd=119,HV=400,Cyk=2,MTime=0.8,Gain=10,Ch=4
 697,USER   ,20170714,11:58:25, 1.55532E-01,   1,231, 1.17268E+02,NWG-2-DD , 4.60000E+01, 0.00000E+00, 0.00000E+00, 4.20000E+01, 0.00000E+00, 0.00000E+00, 5.80000E+01, 0.00000E+00, 0.00000E+00, 6.20000E+01, 0.00000E+00, 0.00000E+00,Cmd=119,HV=400,Cyk=2,MTime=0.8,Gain=20,Ch=5
 698,USER   ,20170714,11:58:25, 3.60204E-02,   0,231, 5.43175E+01,NWG-2-DD , 4.60000E+01, 0.00000E+00, 0.00000E+00, 4.20000E+01, 0.00000E+00, 0.00000E+00, 6.20000E+01, 0.00000E+00, 0.00000E+00, 6.60000E+01, 0.00000E+00, 0.00000E+00,Cmd=119,HV=400,Cyk=2,MTime=0.8,Gain=100,Ch=6
 699,USER   ,20170714,11:58:25, 1.28847E-02,   1,231, 3.40018E+01,NWG-2-DD , 4.60000E+01, 0.00000E+00, 0.00000E+00, 4.20000E+01, 0.00000E+00, 0.00000E+00, 6.60000E+01, 0.00000E+00, 0.00000E+00, 7.00000E+01, 0.00000E+00, 0.00000E+00,Cmd=119,HV=400,Cyk=2,MTime=0.8,Gain=200,Ch=7
 700,USER   ,20170714,11:58:25, 6.17774E-03,   6,231, 2.60843E+01,NWG-2-DD , 4.60000E+01, 0.00000E+00, 0.00000E+00, 4.20000E+01, 0.00000E+00, 0.00000E+00, 7.00000E+01, 0.00000E+00, 0.00000E+00, 7.40000E+01, 0.00000E+00, 0.00000E+00,Cmd=119,HV=400,Cyk=2,MTime=0.8,Gain=200,Ch=8
 701,USER   ,20170714,11:58:34, 1.75907E+00,   1,216, 1.98946E+02,NWG-2-DD , 4.60000E+01, 0.00000E+00, 0.00000E+00, 4.00000E+01, 0.00000E+00, 0.00000E+00, 5.20000E+01, 0.00000E+00, 0.00000E+00, 5.80000E+01, 0.00000E+00, 0.00000E+00,Cmd=120,HV=400,Cyk=2,MTime=0.8,Gain=10,Ch=3
 702,USER   ,20170714,11:58:34, 2.05934E-01,   2,216, 9.31623E+01,NWG-2-DD , 4.60000E+01, 0.00000E+00, 0.00000E+00, 4.00000E+01, 0.00000E+00, 0.00000E+00, 5.80000E+01, 0.00000E+00, 0.00000E+00, 6.40000E+01, 0.00000E+00, 0.00000E+00,Cmd=120,HV=400,Cyk=2,MTime=0.8,Gain=20,Ch=4
 703,USER   ,20170714,11:58:34, 3.33060E-02,   2,216, 3.76682E+01,NWG-2-DD , 4.60000E+01, 0.00000E+00, 0.00000E+00, 4.00000E+01, 0.00000E+00, 0.00000E+00, 6.40000E+01, 0.00000E+00, 0.00000E+00, 7.00000E+01, 0.00000E+00, 0.00000E+00,Cmd=120,HV=400,Cyk=2,MTime=0.8,Gain=100,Ch=5
 704,USER   ,20170714,11:58:34, 1.19615E-02,   4,216, 2.70563E+01,NWG-2-DD , 4.60000E+01, 0.00000E+00, 0.00000E+00, 4.00000E+01, 0.00000E+00, 0.00000E+00, 7.00000E+01, 0.00000E+00, 0.00000E+00, 7.60000E+01, 0.00000E+00, 0.00000E+00,Cmd=120,HV=400,Cyk=2,MTime=0.8,Gain=200,Ch=6
 705,USER   ,20170714,11:58:34, 8.49145E-03,   5,216, 3.36126E+01,NWG-2-DD , 4.60000E+01, 0.00000E+00, 0.00000E+00, 4.00000E+01, 0.00000E+00, 0.00000E+00, 7.60000E+01, 0.00000E+00, 0.00000E+00, 8.20000E+01, 0.00000E+00, 0.00000E+00,Cmd=120,HV=400,Cyk=2,MTime=0.8,Gain=200,Ch=7
 706,USER   ,20170714,11:58:34, 6.89859E-03,   5,216, 4.36919E+01,NWG-2-DD , 4.60000E+01, 0.00000E+00, 0.00000E+00, 4.00000E+01, 0.00000E+00, 0.00000E+00, 8.20000E+01, 0.00000E+00, 0.00000E+00, 8.80000E+01, 0.00000E+00, 0.00000E+00,Cmd=120,HV=400,Cyk=2,MTime=0.8,Gain=200,Ch=8
 707,USER   ,20170714,11:58:44, 8.96902E-01,   1,218, 1.35250E+02,NWG-2-DD , 4.60000E+01, 0.00000E+00, 0.00000E+00, 3.80000E+01, 0.00000E+00, 0.00000E+00, 5.40000E+01, 0.00000E+00, 0.00000E+00, 6.20000E+01, 0.00000E+00, 0.00000E+00,Cmd=121,HV=400,Cyk=2,MTime=0.8,Gain=10,Ch=3
 708,USER   ,20170714,11:58:44, 6.98972E-02,   2,218, 4.21610E+01,NWG-2-DD , 4.60000E+01, 0.00000E+00, 0.00000E+00, 3.80000E+01, 0.00000E+00, 0.00000E+00, 6.20000E+01, 0.00000E+00, 0.00000E+00, 7.00000E+01, 0.00000E+00, 0.00000E+00,Cmd=121,HV=400,Cyk=2,MTime=0.8,Gain=50,Ch=4
 709,USER   ,20170714,11:58:44, 1.98309E-02,   0,218, 2.99043E+01,NWG-2-DD , 4.60000E+01, 0.00000E+00, 0.00000E+00, 3.80000E+01, 0.00000E+00, 0.00000E+00, 7.00000E+01, 0.00000E+00, 0.00000E+00, 7.80000E+01, 0.00000E+00, 0.00000E+00,Cmd=121,HV=400,Cyk=2,MTime=0.8,Gain=200,Ch=5
 710,USER   ,20170714,11:58:44, 1.23632E-02,   4,218, 3.72865E+01,NWG-2-DD , 4.60000E+01, 0.00000E+00, 0.00000E+00, 3.80000E+01, 0.00000E+00, 0.00000E+00, 7.80000E+01, 0.00000E+00, 0.00000E+00, 8.60000E+01, 0.00000E+00, 0.00000E+00,Cmd=121,HV=400,Cyk=2,MTime=0.8,Gain=200,Ch=6
 711,USER   ,20170714,11:58:44, 1.06713E-02,   3,218, 5.63219E+01,NWG-2-DD , 4.60000E+01, 0.00000E+00, 0.00000E+00, 3.80000E+01, 0.00000E+00, 0.00000E+00, 8.60000E+01, 0.00000E+00, 0.00000E+00, 9.40000E+01, 0.00000E+00, 0.00000E+00,Cmd=121,HV=400,Cyk=2,MTime=0.8,Gain=100,Ch=7
 712,USER   ,20170714,11:58:44, 1.01913E-02,   0,218, 8.60616E+01,NWG-2-DD , 4.60000E+01, 0.00000E+00, 0.00000E+00, 3.80000E+01, 0.00000E+00, 0.00000E+00, 9.40000E+01, 0.00000E+00, 0.00000E+00, 1.02000E+02, 0.00000E+00, 0.00000E+00,Cmd=121,HV=400,Cyk=2,MTime=0.8,Gain=200,Ch=8
 713,USER   ,20170714,11:58:53, 5.10063E-01,   2,207, 9.61446E+01,NWG-2-DD , 4.60000E+01, 0.00000E+00, 0.00000E+00, 3.60000E+01, 0.00000E+00, 0.00000E+00, 5.60000E+01, 0.00000E+00, 0.00000E+00, 6.60000E+01, 0.00000E+00, 0.00000E+00,Cmd=122,HV=400,Cyk=2,MTime=0.8,Gain=10,Ch=3
 714,USER   ,20170714,11:58:53, 4.16368E-02,   3,207, 3.13934E+01,NWG-2-DD , 4.60000E+01, 0.00000E+00, 0.00000E+00, 3.60000E+01, 0.00000E+00, 0.00000E+00, 6.60000E+01, 0.00000E+00, 0.00000E+00, 7.60000E+01, 0.00000E+00, 0.00000E+00,Cmd=122,HV=400,Cyk=2,MTime=0.8,Gain=100,Ch=4
 715,USER   ,20170714,11:58:53, 2.03813E-02,   0,207, 3.84179E+01,NWG-2-DD , 4.60000E+01, 0.00000E+00, 0.00000E+00, 3.60000E+01, 0.00000E+00, 0.00000E+00, 7.60000E+01, 0.00000E+00, 0.00000E+00, 8.60000E+01, 0.00000E+00, 0.00000E+00,Cmd=122,HV=400,Cyk=2,MTime=0.8,Gain=200,Ch=5
 716,USER   ,20170714,11:58:53, 1.60568E-02,   2,207, 6.05329E+01,NWG-2-DD , 4.60000E+01, 0.00000E+00, 0.00000E+00, 3.60000E+01, 0.00000E+00, 0.00000E+00, 8.60000E+01, 0.00000E+00, 0.00000E+00, 9.60000E+01, 0.00000E+00, 0.00000E+00,Cmd=122,HV=400,Cyk=2,MTime=0.8,Gain=100,Ch=6
 717,USER   ,20170714,11:58:53, 1.61037E-02,   4,207, 1.06242E+02,NWG-2-DD , 4.60000E+01, 0.00000E+00, 0.00000E+00, 3.60000E+01, 0.00000E+00, 0.00000E+00, 9.60000E+01, 0.00000E+00, 0.00000E+00, 1.06000E+02, 0.00000E+00, 0.00000E+00,Cmd=122,HV=400,Cyk=2,MTime=0.8,Gain=100,Ch=7
 718,USER   ,20170714,11:59:02, 2.92798E-01,   0,209, 6.62293E+01,NWG-2-DD , 4.60000E+01, 0.00000E+00, 0.00000E+00, 3.40000E+01, 0.00000E+00, 0.00000E+00, 5.80000E+01, 0.00000E+00, 0.00000E+00, 7.00000E+01, 0.00000E+00, 0.00000E+00,Cmd=123,HV=400,Cyk=2,MTime=0.8,Gain=20,Ch=3
 719,USER   ,20170714,11:59:02, 3.54497E-02,   2,209, 3.20741E+01,NWG-2-DD , 4.60000E+01, 0.00000E+00, 0.00000E+00, 3.40000E+01, 0.00000E+00, 0.00000E+00, 7.00000E+01, 0.00000E+00, 0.00000E+00, 8.20000E+01, 0.00000E+00, 0.00000E+00,Cmd=123,HV=400,Cyk=2,MTime=0.8,Gain=100,Ch=4
 720,USER   ,20170714,11:59:02, 2.31833E-02,   3,209, 5.24394E+01,NWG-2-DD , 4.60000E+01, 0.00000E+00, 0.00000E+00, 3.40000E+01, 0.00000E+00, 0.00000E+00, 8.20000E+01, 0.00000E+00, 0.00000E+00, 9.40000E+01, 0.00000E+00, 0.00000E+00,Cmd=123,HV=400,Cyk=2,MTime=0.8,Gain=200,Ch=5
 721,USER   ,20170714,11:59:02, 2.18668E-02,   3,209, 9.89231E+01,NWG-2-DD , 4.60000E+01, 0.00000E+00, 0.00000E+00, 3.40000E+01, 0.00000E+00, 0.00000E+00, 9.40000E+01, 0.00000E+00, 0.00000E+00, 1.06000E+02, 0.00000E+00, 0.00000E+00,Cmd=123,HV=400,Cyk=2,MTime=0.8,Gain=200,Ch=6
 722,USER   ,20170714,11:59:11, 8.49426E+00,   2,233, 3.20226E+02,NWG-2-DD , 4.80000E+01, 0.00000E+00, 0.00000E+00, 4.60000E+01, 0.00000E+00, 0.00000E+00, 5.00000E+01, 0.00000E+00, 0.00000E+00, 5.20000E+01, 0.00000E+00, 0.00000E+00,Cmd=124,HV=400,Cyk=2,MTime=0.8,Gain=1,Ch=3
 723,USER   ,20170714,11:59:11, 6.88480E-01,   2,233, 2.59551E+02,NWG-2-DD , 4.80000E+01, 0.00000E+00, 0.00000E+00, 4.60000E+01, 0.00000E+00, 0.00000E+00, 5.40000E+01, 0.00000E+00, 0.00000E+00, 5.60000E+01, 0.00000E+00, 0.00000E+00,Cmd=124,HV=400,Cyk=2,MTime=0.8,Gain=10,Ch=5
 724,USER   ,20170714,11:59:11, 3.34507E-01,   2,233, 2.52212E+02,NWG-2-DD , 4.80000E+01, 0.00000E+00, 0.00000E+00, 4.60000E+01, 0.00000E+00, 0.00000E+00, 5.60000E+01, 0.00000E+00, 0.00000E+00, 5.80000E+01, 0.00000E+00, 0.00000E+00,Cmd=124,HV=400,Cyk=2,MTime=0.8,Gain=10,Ch=6
 725,USER   ,20170714,11:59:11, 1.58940E-01,   0,233, 2.09716E+02,NWG-2-DD , 4.80000E+01, 0.00000E+00, 0.00000E+00, 4.60000E+01, 0.00000E+00, 0.00000E+00, 5.80000E+01, 0.00000E+00, 0.00000E+00, 6.00000E+01, 0.00000E+00, 0.00000E+00,Cmd=124,HV=400,Cyk=2,MTime=0.8,Gain=20,Ch=7
 726,USER   ,20170714,11:59:11, 7.34277E-02,   2,233, 1.55017E+02,NWG-2-DD , 4.80000E+01, 0.00000E+00, 0.00000E+00, 4.60000E+01, 0.00000E+00, 0.00000E+00, 6.00000E+01, 0.00000E+00, 0.00000E+00, 6.20000E+01, 0.00000E+00, 0.00000E+00,Cmd=124,HV=400,Cyk=2,MTime=0.8,Gain=50,Ch=8
 727,USER   ,20170714,11:59:19, 1.95534E+00,   1,213, 2.94859E+02,NWG-2-DD , 4.80000E+01, 0.00000E+00, 0.00000E+00, 4.60000E+01, 0.00000E+00, 0.00000E+00, 5.20000E+01, 0.00000E+00, 0.00000E+00, 5.40000E+01, 0.00000E+00, 0.00000E+00,Cmd=124,HV=362,Cyk=2,MTime=0.8,Gain=1,Ch=4
 728,USER   ,20170714,11:59:28, 3.69807E+00,   2,210, 2.78828E+02,NWG-2-DD , 4.80000E+01, 0.00000E+00, 0.00000E+00, 4.40000E+01, 0.00000E+00, 0.00000E+00, 5.20000E+01, 0.00000E+00, 0.00000E+00, 5.60000E+01, 0.00000E+00, 0.00000E+00,Cmd=125,HV=400,Cyk=2,MTime=0.8,Gain=1,Ch=3
 729,USER   ,20170714,11:59:28, 7.19983E-01,   2,210, 2.17142E+02,NWG-2-DD , 4.80000E+01, 0.00000E+00, 0.00000E+00, 4.40000E+01, 0.00000E+00, 0.00000E+00, 5.60000E+01, 0.00000E+00, 0.00000E+00, 6.00000E+01, 0.00000E+00, 0.00000E+00,Cmd=125,HV=400,Cyk=2,MTime=0.8,Gain=10,Ch=4
 730,USER   ,20170714,11:59:28, 1.55284E-01,   2,210, 1.17081E+02,NWG-2-DD , 4.80000E+01, 0.00000E+00, 0.00000E+00, 4.40000E+01, 0.00000E+00, 0.00000E+00, 6.00000E+01, 0.00000E+00, 0.00000E+00, 6.40000E+01, 0.00000E+00, 0.00000E+00,Cmd=125,HV=400,Cyk=2,MTime=0.8,Gain=20,Ch=5
 731,USER   ,20170714,11:59:28, 3.67271E-02,   2,210, 5.53831E+01,NWG-2-DD , 4.80000E+01, 0.00000E+00, 0.00000E+00, 4.40000E+01, 0.00000E+00, 0.00000E+00, 6.40000E+01, 0.00000E+00, 0.00000E+00, 6.80000E+01, 0.00000E+00, 0.00000E+00,Cmd=125,HV=400,Cyk=2,MTime=0.8,Gain=100,Ch=6
 732,USER   ,20170714,11:59:28, 1.14689E-02,   3,210, 3.02656E+01,NWG-2-DD , 4.80000E+01, 0.00000E+00, 0.00000E+00, 4.40000E+01, 0.00000E+00, 0.00000E+00, 6.80000E+01, 0.00000E+00, 0.00000E+00, 7.20000E+01, 0.00000E+00, 0.00000E+00,Cmd=125,HV=400,Cyk=2,MTime=0.8,Gain=200,Ch=7
 733,USER   ,20170714,11:59:28, 6.09712E-03,   2,210, 2.57439E+01,NWG-2-DD , 4.80000E+01, 0.00000E+00, 0.00000E+00, 4.40000E+01, 0.00000E+00, 0.00000E+00, 7.20000E+01, 0.00000E+00, 0.00000E+00, 7.60000E+01, 0.00000E+00, 0.00000E+00,Cmd=125,HV=400,Cyk=2,MTime=0.8,Gain=500,Ch=8
 734,USER   ,20170714,11:59:38, 2.06518E-01,   2,242, 9.34265E+01,NWG-2-DD , 4.80000E+01, 0.00000E+00, 0.00000E+00, 4.20000E+01, 0.00000E+00, 0.00000E+00, 6.00000E+01, 0.00000E+00, 0.00000E+00, 6.60000E+01, 0.00000E+00, 0.00000E+00,Cmd=126,HV=400,Cyk=2,MTime=0.8,Gain=20,Ch=4
 735,USER   ,20170714,11:59:38, 3.09994E-02,   3,242, 3.50596E+01,NWG-2-DD , 4.80000E+01, 0.00000E+00, 0.00000E+00, 4.20000E+01, 0.00000E+00, 0.00000E+00, 6.60000E+01, 0.00000E+00, 0.00000E+00, 7.20000E+01, 0.00000E+00, 0.00000E+00,Cmd=126,HV=400,Cyk=2,MTime=0.8,Gain=100,Ch=5
 736,USER   ,20170714,11:59:38, 1.20417E-02,   3,242, 2.72377E+01,NWG-2-DD , 4.80000E+01, 0.00000E+00, 0.00000E+00, 4.20000E+01, 0.00000E+00, 0.00000E+00, 7.20000E+01, 0.00000E+00, 0.00000E+00, 7.80000E+01, 0.00000E+00, 0.00000E+00,Cmd=126,HV=400,Cyk=2,MTime=0.8,Gain=200,Ch=6
 737,USER   ,20170714,11:59:38, 7.64021E-03,   3,242, 3.02431E+01,NWG-2-DD , 4.80000E+01, 0.00000E+00, 0.00000E+00, 4.20000E+01, 0.00000E+00, 0.00000E+00, 7.80000E+01, 0.00000E+00, 0.00000E+00, 8.40000E+01, 0.00000E+00, 0.00000E+00,Cmd=126,HV=400,Cyk=2,MTime=0.8,Gain=200,Ch=7
 738,USER   ,20170714,11:59:38, 6.90809E-03,   5,242, 4.37521E+01,NWG-2-DD , 4.80000E+01, 0.00000E+00, 0.00000E+00, 4.20000E+01, 0.00000E+00, 0.00000E+00, 8.40000E+01, 0.00000E+00, 0.00000E+00, 9.00000E+01, 0.00000E+00, 0.00000E+00,Cmd=126,HV=400,Cyk=2,MTime=0.8,Gain=200,Ch=8
 739,USER   ,20170714,11:59:46, 1.88572E+00,   2,211, 2.13270E+02,NWG-2-DD , 4.80000E+01, 0.00000E+00, 0.00000E+00, 4.20000E+01, 0.00000E+00, 0.00000E+00, 5.40000E+01, 0.00000E+00, 0.00000E+00, 6.00000E+01, 0.00000E+00, 0.00000E+00,Cmd=126,HV=346,Cyk=2,MTime=0.8,Gain=10,Ch=3
 740,USER   ,20170714,11:59:55, 1.03310E+00,   1,227, 1.55788E+02,NWG-2-DD , 4.80000E+01, 0.00000E+00, 0.00000E+00, 4.00000E+01, 0.00000E+00, 0.00000E+00, 5.60000E+01, 0.00000E+00, 0.00000E+00, 6.40000E+01, 0.00000E+00, 0.00000E+00,Cmd=127,HV=400,Cyk=2,MTime=0.8,Gain=10,Ch=3
 741,USER   ,20170714,11:59:55, 6.82032E-02,   1,227, 4.11392E+01,NWG-2-DD , 4.80000E+01, 0.00000E+00, 0.00000E+00, 4.00000E+01, 0.00000E+00, 0.00000E+00, 6.40000E+01, 0.00000E+00, 0.00000E+00, 7.20000E+01, 0.00000E+00, 0.00000E+00,Cmd=127,HV=400,Cyk=2,MTime=0.8,Gain=50,Ch=4
 742,USER   ,20170714,11:59:55, 1.88462E-02,   1,227, 2.84194E+01,NWG-2-DD , 4.80000E+01, 0.00000E+00, 0.00000E+00, 4.00000E+01, 0.00000E+00, 0.00000E+00, 7.20000E+01, 0.00000E+00, 0.00000E+00, 8.00000E+01, 0.00000E+00, 0.00000E+00,Cmd=127,HV=400,Cyk=2,MTime=0.8,Gain=200,Ch=5
 743,USER   ,20170714,11:59:55, 1.27898E-02,   3,227, 3.85730E+01,NWG-2-DD , 4.80000E+01, 0.00000E+00, 0.00000E+00, 4.00000E+01, 0.00000E+00, 0.00000E+00, 8.00000E+01, 0.00000E+00, 0.00000E+00, 8.80000E+01, 0.00000E+00, 0.00000E+00,Cmd=127,HV=400,Cyk=2,MTime=0.8,Gain=200,Ch=6
 744,USER   ,20170714,11:59:55, 1.09740E-02,   2,227, 5.79195E+01,NWG-2-DD , 4.80000E+01, 0.00000E+00, 0.00000E+00, 4.00000E+01, 0.00000E+00, 0.00000E+00, 8.80000E+01, 0.00000E+00, 0.00000E+00, 9.60000E+01, 0.00000E+00, 0.00000E+00,Cmd=127,HV=400,Cyk=2,MTime=0.8,Gain=200,Ch=7
 745,USER   ,20170714,11:59:55, 1.07544E-02,   3,227, 9.08167E+01,NWG-2-DD , 4.80000E+01, 0.00000E+00, 0.00000E+00, 4.00000E+01, 0.00000E+00, 0.00000E+00, 9.60000E+01, 0.00000E+00, 0.00000E+00, 1.04000E+02, 0.00000E+00, 0.00000E+00,Cmd=127,HV=400,Cyk=2,MTime=0.8,Gain=200,Ch=8
 746,USER   ,20170714,12:00:04, 5.39804E-01,   2,229, 1.01751E+02,NWG-2-DD , 4.80000E+01, 0.00000E+00, 0.00000E+00, 3.80000E+01, 0.00000E+00, 0.00000E+00, 5.80000E+01, 0.00000E+00, 0.00000E+00, 6.80000E+01, 0.00000E+00, 0.00000E+00,Cmd=128,HV=400,Cyk=2,MTime=0.8,Gain=10,Ch=3
 747,USER   ,20170714,12:00:04, 3.95689E-02,   1,229, 2.98342E+01,NWG-2-DD , 4.80000E+01, 0.00000E+00, 0.00000E+00, 3.80000E+01, 0.00000E+00, 0.00000E+00, 6.80000E+01, 0.00000E+00, 0.00000E+00, 7.80000E+01, 0.00000E+00, 0.00000E+00,Cmd=128,HV=400,Cyk=2,MTime=0.8,Gain=100,Ch=4
 748,USER   ,20170714,12:00:04, 1.94392E-02,   0,229, 3.66420E+01,NWG-2-DD , 4.80000E+01, 0.00000E+00, 0.00000E+00, 3.80000E+01, 0.00000E+00, 0.00000E+00, 7.80000E+01, 0.00000E+00, 0.00000E+00, 8.80000E+01, 0.00000E+00, 0.00000E+00,Cmd=128,HV=400,Cyk=2,MTime=0.8,Gain=200,Ch=5
 749,USER   ,20170714,12:00:04, 1.64901E-02,   3,229, 6.21662E+01,NWG-2-DD , 4.80000E+01, 0.00000E+00, 0.00000E+00, 3.80000E+01, 0.00000E+00, 0.00000E+00, 8.80000E+01, 0.00000E+00, 0.00000E+00, 9.80000E+01, 0.00000E+00, 0.00000E+00,Cmd=128,HV=400,Cyk=2,MTime=0.8,Gain=200,Ch=6
 750,USER   ,20170714,12:00:04, 1.65212E-02,   3,229, 1.08996E+02,NWG-2-DD , 4.80000E+01, 0.00000E+00, 0.00000E+00, 3.80000E+01, 0.00000E+00, 0.00000E+00, 9.80000E+01, 0.00000E+00, 0.00000E+00, 1.08000E+02, 0.00000E+00, 0.00000E+00,Cmd=128,HV=400,Cyk=2,MTime=0.8,Gain=200,Ch=7
 751,USER   ,20170714,12:00:13, 2.87387E-01,   2,217, 6.50054E+01,NWG-2-DD , 4.80000E+01, 0.00000E+00, 0.00000E+00, 3.60000E+01, 0.00000E+00, 0.00000E+00, 6.00000E+01, 0.00000E+00, 0.00000E+00, 7.20000E+01, 0.00000E+00, 0.00000E+00,Cmd=129,HV=400,Cyk=2,MTime=0.8,Gain=20,Ch=3
 752,USER   ,20170714,12:00:13, 3.51467E-02,   3,217, 3.18000E+01,NWG-2-DD , 4.80000E+01, 0.00000E+00, 0.00000E+00, 3.60000E+01, 0.00000E+00, 0.00000E+00, 7.20000E+01, 0.00000E+00, 0.00000E+00, 8.40000E+01, 0.00000E+00, 0.00000E+00,Cmd=129,HV=400,Cyk=2,MTime=0.8,Gain=100,Ch=4
 753,USER   ,20170714,12:00:13, 2.41367E-02,   2,217, 5.45960E+01,NWG-2-DD , 4.80000E+01, 0.00000E+00, 0.00000E+00, 3.60000E+01, 0.00000E+00, 0.00000E+00, 8.40000E+01, 0.00000E+00, 0.00000E+00, 9.60000E+01, 0.00000E+00, 0.00000E+00,Cmd=129,HV=400,Cyk=2,MTime=0.8,Gain=100,Ch=5
 754,USER   ,20170714,12:00:13, 2.34976E-02,   3,217, 1.06301E+02,NWG-2-DD , 4.80000E+01, 0.00000E+00, 0.00000E+00, 3.60000E+01, 0.00000E+00, 0.00000E+00, 9.60000E+01, 0.00000E+00, 0.00000E+00, 1.08000E+02, 0.00000E+00, 0.00000E+00,Cmd=129,HV=400,Cyk=2,MTime=0.8,Gain=200,Ch=6
 755,USER   ,20170714,12:00:23, 7.41806E+00,   2,236, 2.79654E+02,NWG-2-DD , 5.00000E+01, 0.00000E+00, 0.00000E+00, 4.80000E+01, 0.00000E+00, 0.00000E+00, 5.20000E+01, 0.00000E+00, 0.00000E+00, 5.40000E+01, 0.00000E+00, 0.00000E+00,Cmd=130,HV=400,Cyk=2,MTime=0.8,Gain=1,Ch=3
 756,USER   ,20170714,12:00:23, 1.65092E+00,   4,236, 2.48953E+02,NWG-2-DD , 5.00000E+01, 0.00000E+00, 0.00000E+00, 4.80000E+01, 0.00000E+00, 0.00000E+00, 5.40000E+01, 0.00000E+00, 0.00000E+00, 5.60000E+01, 0.00000E+00, 0.00000E+00,Cmd=130,HV=400,Cyk=2,MTime=0.8,Gain=10,Ch=4
 757,USER   ,20170714,12:00:23, 7.28516E-01,   2,236, 2.74644E+02,NWG-2-DD , 5.00000E+01, 0.00000E+00, 0.00000E+00, 4.80000E+01, 0.00000E+00, 0.00000E+00, 5.60000E+01, 0.00000E+00, 0.00000E+00, 5.80000E+01, 0.00000E+00, 0.00000E+00,Cmd=130,HV=400,Cyk=2,MTime=0.8,Gain=10,Ch=5
 758,USER   ,20170714,12:00:23, 3.33374E-01,   2,236, 2.51358E+02,NWG-2-DD , 5.00000E+01, 0.00000E+00, 0.00000E+00, 4.80000E+01, 0.00000E+00, 0.00000E+00, 5.80000E+01, 0.00000E+00, 0.00000E+00, 6.00000E+01, 0.00000E+00, 0.00000E+00,Cmd=130,HV=400,Cyk=2,MTime=0.8,Gain=10,Ch=6
 759,USER   ,20170714,12:00:23, 1.49464E-01,   2,236, 1.97213E+02,NWG-2-DD , 5.00000E+01, 0.00000E+00, 0.00000E+00, 4.80000E+01, 0.00000E+00, 0.00000E+00, 6.00000E+01, 0.00000E+00, 0.00000E+00, 6.20000E+01, 0.00000E+00, 0.00000E+00,Cmd=130,HV=400,Cyk=2,MTime=0.8,Gain=20,Ch=7
 760,USER   ,20170714,12:00:23, 6.02585E-02,   3,236, 1.27215E+02,NWG-2-DD , 5.00000E+01, 0.00000E+00, 0.00000E+00, 4.80000E+01, 0.00000E+00, 0.00000E+00, 6.20000E+01, 0.00000E+00, 0.00000E+00, 6.40000E+01, 0.00000E+00, 0.00000E+00,Cmd=130,HV=400,Cyk=2,MTime=0.8,Gain=50,Ch=8
 761,USER   ,20170714,12:00:32, 3.40378E+00,   2,223, 2.56639E+02,NWG-2-DD , 5.00000E+01, 0.00000E+00, 0.00000E+00, 4.60000E+01, 0.00000E+00, 0.00000E+00, 5.40000E+01, 0.00000E+00, 0.00000E+00, 5.80000E+01, 0.00000E+00, 0.00000E+00,Cmd=131,HV=400,Cyk=2,MTime=0.8,Gain=1,Ch=3
 762,USER   ,20170714,12:00:32, 7.15411E-01,   2,223, 2.15763E+02,NWG-2-DD , 5.00000E+01, 0.00000E+00, 0.00000E+00, 4.60000E+01, 0.00000E+00, 0.00000E+00, 5.80000E+01, 0.00000E+00, 0.00000E+00, 6.20000E+01, 0.00000E+00, 0.00000E+00,Cmd=131,HV=400,Cyk=2,MTime=0.8,Gain=10,Ch=4
 763,USER   ,20170714,12:00:32, 1.34983E-01,   2,223, 1.01775E+02,NWG-2-DD , 5.00000E+01, 0.00000E+00, 0.00000E+00, 4.60000E+01, 0.00000E+00, 0.00000E+00, 6.20000E+01, 0.00000E+00, 0.00000E+00, 6.60000E+01, 0.00000E+00, 0.00000E+00,Cmd=131,HV=400,Cyk=2,MTime=0.8,Gain=20,Ch=5
 764,USER   ,20170714,12:00:32, 3.29006E-02,   2,223, 4.96129E+01,NWG-2-DD , 5.00000E+01, 0.00000E+00, 0.00000E+00, 4.60000E+01, 0.00000E+00, 0.00000E+00, 6.60000E+01, 0.00000E+00, 0.00000E+00, 7.00000E+01, 0.00000E+00, 0.00000E+00,Cmd=131,HV=400,Cyk=2,MTime=0.8,Gain=100,Ch=6
 765,USER   ,20170714,12:00:32, 1.00635E-02,   3,223, 2.65569E+01,NWG-2-DD , 5.00000E+01, 0.00000E+00, 0.00000E+00, 4.60000E+01, 0.00000E+00, 0.00000E+00, 7.00000E+01, 0.00000E+00, 0.00000E+00, 7.40000E+01, 0.00000E+00, 0.00000E+00,Cmd=131,HV=400,Cyk=2,MTime=0.8,Gain=200,Ch=7
 766,USER   ,20170714,12:00:32, 6.12727E-03,   2,223, 2.58712E+01,NWG-2-DD , 5.00000E+01, 0.00000E+00, 0.00000E+00, 4.60000E+01, 0.00000E+00, 0.00000E+00, 7.40000E+01, 0.00000E+00, 0.00000E+00, 7.80000E+01, 0.00000E+00, 0.00000E+00,Cmd=131,HV=400,Cyk=2,MTime=0.8,Gain=200,Ch=8
 767,USER   ,20170714,12:00:41, 2.03446E+00,   0,203, 2.30092E+02,NWG-2-DD , 5.00000E+01, 0.00000E+00, 0.00000E+00, 4.40000E+01, 0.00000E+00, 0.00000E+00, 5.60000E+01, 0.00000E+00, 0.00000E+00, 6.20000E+01, 0.00000E+00, 0.00000E+00,Cmd=132,HV=400,Cyk=2,MTime=0.8,Gain=10,Ch=3
 768,USER   ,20170714,12:00:41, 1.86317E-01,   1,203, 8.42879E+01,NWG-2-DD , 5.00000E+01, 0.00000E+00, 0.00000E+00, 4.40000E+01, 0.00000E+00, 0.00000E+00, 6.20000E+01, 0.00000E+00, 0.00000E+00, 6.80000E+01, 0.00000E+00, 0.00000E+00,Cmd=132,HV=400,Cyk=2,MTime=0.8,Gain=20,Ch=4
 769,USER   ,20170714,12:00:41, 2.69956E-02,   2,203, 3.05313E+01,NWG-2-DD , 5.00000E+01, 0.00000E+00, 0.00000E+00, 4.40000E+01, 0.00000E+00, 0.00000E+00, 6.80000E+01, 0.00000E+00, 0.00000E+00, 7.40000E+01, 0.00000E+00, 0.00000E+00,Cmd=132,HV=400,Cyk=2,MTime=0.8,Gain=200,Ch=5
 770,USER   ,20170714,12:00:41, 1.15579E-02,   2,203, 2.61433E+01,NWG-2-DD , 5.00000E+01, 0.00000E+00, 0.00000E+00, 4.40000E+01, 0.00000E+00, 0.00000E+00, 7.40000E+01, 0.00000E+00, 0.00000E+00, 8.00000E+01, 0.00000E+00, 0.00000E+00,Cmd=132,HV=400,Cyk=2,MTime=0.8,Gain=200,Ch=6
 771,USER   ,20170714,12:00:41, 8.24478E-03,   0,203, 3.26362E+01,NWG-2-DD , 5.00000E+01, 0.00000E+00, 0.00000E+00, 4.40000E+01, 0.00000E+00, 0.00000E+00, 8.00000E+01, 0.00000E+00, 0.00000E+00, 8.60000E+01, 0.00000E+00, 0.00000E+00,Cmd=132,HV=400,Cyk=2,MTime=0.8,Gain=200,Ch=7
 772,USER   ,20170714,12:00:41, 7.09929E-03,   3,203, 4.49630E+01,NWG-2-DD , 5.00000E+01, 0.00000E+00, 0.00000E+00, 4.40000E+01, 0.00000E+00, 0.00000E+00, 8.60000E+01, 0.00000E+00, 0.00000E+00, 9.20000E+01, 0.00000E+00, 0.00000E+00,Cmd=132,HV=400,Cyk=2,MTime=0.8,Gain=200,Ch=8
 773,USER   ,20170714,12:00:51, 1.04041E+00,   2,233, 1.56890E+02,NWG-2-DD , 5.00000E+01, 0.00000E+00, 0.00000E+00, 4.20000E+01, 0.00000E+00, 0.00000E+00, 5.80000E+01, 0.00000E+00, 0.00000E+00, 6.60000E+01, 0.00000E+00, 0.00000E+00,Cmd=133,HV=400,Cyk=2,MTime=0.8,Gain=10,Ch=3
 774,USER   ,20170714,12:00:51, 6.20175E-02,   1,233, 3.74081E+01,NWG-2-DD , 5.00000E+01, 0.00000E+00, 0.00000E+00, 4.20000E+01, 0.00000E+00, 0.00000E+00, 6.60000E+01, 0.00000E+00, 0.00000E+00, 7.40000E+01, 0.00000E+00, 0.00000E+00,Cmd=133,HV=400,Cyk=2,MTime=0.8,Gain=50,Ch=4
 775,USER   ,20170714,12:00:51, 1.81747E-02,   4,233, 2.74068E+01,NWG-2-DD , 5.00000E+01, 0.00000E+00, 0.00000E+00, 4.20000E+01, 0.00000E+00, 0.00000E+00, 7.40000E+01, 0.00000E+00, 0.00000E+00, 8.20000E+01, 0.00000E+00, 0.00000E+00,Cmd=133,HV=400,Cyk=2,MTime=0.8,Gain=200,Ch=5
 776,USER   ,20170714,12:00:51, 1.30091E-02,   2,233, 3.92347E+01,NWG-2-DD , 5.00000E+01, 0.00000E+00, 0.00000E+00, 4.20000E+01, 0.00000E+00, 0.00000E+00, 8.20000E+01, 0.00000E+00, 0.00000E+00, 9.00000E+01, 0.00000E+00, 0.00000E+00,Cmd=133,HV=400,Cyk=2,MTime=0.8,Gain=200,Ch=6
 777,USER   ,20170714,12:00:51, 1.15611E-02,   0,233, 6.10180E+01,NWG-2-DD , 5.00000E+01, 0.00000E+00, 0.00000E+00, 4.20000E+01, 0.00000E+00, 0.00000E+00, 9.00000E+01, 0.00000E+00, 0.00000E+00, 9.80000E+01, 0.00000E+00, 0.00000E+00,Cmd=133,HV=400,Cyk=2,MTime=0.8,Gain=200,Ch=7
 778,USER   ,20170714,12:00:51, 1.13902E-02,   2,233, 9.61859E+01,NWG-2-DD , 5.00000E+01, 0.00000E+00, 0.00000E+00, 4.20000E+01, 0.00000E+00, 0.00000E+00, 9.80000E+01, 0.00000E+00, 0.00000E+00, 1.06000E+02, 0.00000E+00, 0.00000E+00,Cmd=133,HV=400,Cyk=2,MTime=0.8,Gain=200,Ch=8
 779,USER   ,20170714,12:01:00, 5.10921E-01,   2,219, 9.63064E+01,NWG-2-DD , 5.00000E+01, 0.00000E+00, 0.00000E+00, 4.00000E+01, 0.00000E+00, 0.00000E+00, 6.00000E+01, 0.00000E+00, 0.00000E+00, 7.00000E+01, 0.00000E+00, 0.00000E+00,Cmd=134,HV=400,Cyk=2,MTime=0.8,Gain=10,Ch=3
 780,USER   ,20170714,12:01:00, 3.65758E-02,   3,219, 2.75775E+01,NWG-2-DD , 5.00000E+01, 0.00000E+00, 0.00000E+00, 4.00000E+01, 0.00000E+00, 0.00000E+00, 7.00000E+01, 0.00000E+00, 0.00000E+00, 8.00000E+01, 0.00000E+00, 0.00000E+00,Cmd=134,HV=400,Cyk=2,MTime=0.8,Gain=100,Ch=4
 781,USER   ,20170714,12:01:00, 1.99175E-02,   1,219, 3.75437E+01,NWG-2-DD , 5.00000E+01, 0.00000E+00, 0.00000E+00, 4.00000E+01, 0.00000E+00, 0.00000E+00, 8.00000E+01, 0.00000E+00, 0.00000E+00, 9.00000E+01, 0.00000E+00, 0.00000E+00,Cmd=134,HV=400,Cyk=2,MTime=0.8,Gain=100,Ch=5
 782,USER   ,20170714,12:01:00, 1.71407E-02,   3,219, 6.46189E+01,NWG-2-DD , 5.00000E+01, 0.00000E+00, 0.00000E+00, 4.00000E+01, 0.00000E+00, 0.00000E+00, 9.00000E+01, 0.00000E+00, 0.00000E+00, 1.00000E+02, 0.00000E+00, 0.00000E+00,Cmd=134,HV=400,Cyk=2,MTime=0.8,Gain=200,Ch=6
 783,USER   ,20170714,12:01:00, 1.73308E-02,   1,219, 1.14337E+02,NWG-2-DD , 5.00000E+01, 0.00000E+00, 0.00000E+00, 4.00000E+01, 0.00000E+00, 0.00000E+00, 1.00000E+02, 0.00000E+00, 0.00000E+00, 1.10000E+02, 0.00000E+00, 0.00000E+00,Cmd=134,HV=400,Cyk=2,MTime=0.8,Gain=100,Ch=7
 784,USER   ,20170714,12:01:09, 2.58735E-01,   2,221, 5.85244E+01,NWG-2-DD , 5.00000E+01, 0.00000E+00, 0.00000E+00, 3.80000E+01, 0.00000E+00, 0.00000E+00, 6.20000E+01, 0.00000E+00, 0.00000E+00, 7.40000E+01, 0.00000E+00, 0.00000E+00,Cmd=135,HV=400,Cyk=2,MTime=0.8,Gain=20,Ch=3
 785,USER   ,20170714,12:01:09, 3.52868E-02,   3,221, 3.19268E+01,NWG-2-DD , 5.00000E+01, 0.00000E+00, 0.00000E+00, 3.80000E+01, 0.00000E+00, 0.00000E+00, 7.40000E+01, 0.00000E+00, 0.00000E+00, 8.60000E+01, 0.00000E+00, 0.00000E+00,Cmd=135,HV=400,Cyk=2,MTime=0.8,Gain=100,Ch=4
 786,USER   ,20170714,12:01:09, 2.49867E-02,   2,221, 5.65186E+01,NWG-2-DD , 5.00000E+01, 0.00000E+00, 0.00000E+00, 3.80000E+01, 0.00000E+00, 0.00000E+00, 8.60000E+01, 0.00000E+00, 0.00000E+00, 9.80000E+01, 0.00000E+00, 0.00000E+00,Cmd=135,HV=400,Cyk=2,MTime=0.8,Gain=200,Ch=5
 787,USER   ,20170714,12:01:09, 2.45045E-02,   4,221, 1.10856E+02,NWG-2-DD , 5.00000E+01, 0.00000E+00, 0.00000E+00, 3.80000E+01, 0.00000E+00, 0.00000E+00, 9.80000E+01, 0.00000E+00, 0.00000E+00, 1.10000E+02, 0.00000E+00, 0.00000E+00,Cmd=135,HV=400,Cyk=2,MTime=0.8,Gain=100,Ch=6
 788,USER   ,20170714,12:01:18, 5.62263E+00,   2,240, 2.11968E+02,NWG-2-DD , 5.20000E+01, 0.00000E+00, 0.00000E+00, 5.00000E+01, 0.00000E+00, 0.00000E+00, 5.40000E+01, 0.00000E+00, 0.00000E+00, 5.60000E+01, 0.00000E+00, 0.00000E+00,Cmd=136,HV=400,Cyk=2,MTime=0.8,Gain=1,Ch=3
 789,USER   ,20170714,12:01:18, 1.53958E+00,   2,240, 2.32163E+02,NWG-2-DD , 5.20000E+01, 0.00000E+00, 0.00000E+00, 5.00000E+01, 0.00000E+00, 0.00000E+00, 5.60000E+01, 0.00000E+00, 0.00000E+00, 5.80000E+01, 0.00000E+00, 0.00000E+00,Cmd=136,HV=400,Cyk=2,MTime=0.8,Gain=10,Ch=4
 790,USER   ,20170714,12:01:18, 6.45727E-01,   2,240, 2.43433E+02,NWG-2-DD , 5.20000E+01, 0.00000E+00, 0.00000E+00, 5.00000E+01, 0.00000E+00, 0.00000E+00, 5.80000E+01, 0.00000E+00, 0.00000E+00, 6.00000E+01, 0.00000E+00, 0.00000E+00,Cmd=136,HV=400,Cyk=2,MTime=0.8,Gain=10,Ch=5
 791,USER   ,20170714,12:01:18, 2.80515E-01,   2,240, 2.11504E+02,NWG-2-DD , 5.20000E+01, 0.00000E+00, 0.00000E+00, 5.00000E+01, 0.00000E+00, 0.00000E+00, 6.00000E+01, 0.00000E+00, 0.00000E+00, 6.20000E+01, 0.00000E+00, 0.00000E+00,Cmd=136,HV=400,Cyk=2,MTime=0.8,Gain=10,Ch=6
 792,USER   ,20170714,12:01:18, 1.09919E-01,   2,240, 1.45034E+02,NWG-2-DD , 5.20000E+01, 0.00000E+00, 0.00000E+00, 5.00000E+01, 0.00000E+00, 0.00000E+00, 6.20000E+01, 0.00000E+00, 0.00000E+00, 6.40000E+01, 0.00000E+00, 0.00000E+00,Cmd=136,HV=400,Cyk=2,MTime=0.8,Gain=20,Ch=7
 793,USER   ,20170714,12:01:18, 5.08918E-02,   2,240, 1.07440E+02,NWG-2-DD , 5.20000E+01, 0.00000E+00, 0.00000E+00, 5.00000E+01, 0.00000E+00, 0.00000E+00, 6.40000E+01, 0.00000E+00, 0.00000E+00, 6.60000E+01, 0.00000E+00, 0.00000E+00,Cmd=136,HV=400,Cyk=2,MTime=0.8,Gain=100,Ch=8
 794,USER   ,20170714,12:01:27, 3.24635E+00,   2,247, 2.44769E+02,NWG-2-DD , 5.20000E+01, 0.00000E+00, 0.00000E+00, 4.80000E+01, 0.00000E+00, 0.00000E+00, 5.60000E+01, 0.00000E+00, 0.00000E+00, 6.00000E+01, 0.00000E+00, 0.00000E+00,Cmd=137,HV=400,Cyk=2,MTime=0.8,Gain=1,Ch=3
 795,USER   ,20170714,12:01:27, 5.98957E-01,   3,247, 1.80641E+02,NWG-2-DD , 5.20000E+01, 0.00000E+00, 0.00000E+00, 4.80000E+01, 0.00000E+00, 0.00000E+00, 6.00000E+01, 0.00000E+00, 0.00000E+00, 6.40000E+01, 0.00000E+00, 0.00000E+00,Cmd=137,HV=400,Cyk=2,MTime=0.8,Gain=10,Ch=4
 796,USER   ,20170714,12:01:27, 1.17787E-01,   2,247, 8.88093E+01,NWG-2-DD , 5.20000E+01, 0.00000E+00, 0.00000E+00, 4.80000E+01, 0.00000E+00, 0.00000E+00, 6.40000E+01, 0.00000E+00, 0.00000E+00, 6.80000E+01, 0.00000E+00, 0.00000E+00,Cmd=137,HV=400,Cyk=2,MTime=0.8,Gain=20,Ch=5
 797,USER   ,20170714,12:01:27, 2.48399E-02,   2,247, 3.74577E+01,NWG-2-DD , 5.20000E+01, 0.00000E+00, 0.00000E+00, 4.80000E+01, 0.00000E+00, 0.00000E+00, 6.80000E+01, 0.00000E+00, 0.00000E+00, 7.20000E+01, 0.00000E+00, 0.00000E+00,Cmd=137,HV=400,Cyk=2,MTime=0.8,Gain=200,Ch=6
 798,USER   ,20170714,12:01:27, 9.22052E-03,   0,247, 2.43324E+01,NWG-2-DD , 5.20000E+01, 0.00000E+00, 0.00000E+00, 4.80000E+01, 0.00000E+00, 0.00000E+00, 7.20000E+01, 0.00000E+00, 0.00000E+00, 7.60000E+01, 0.00000E+00, 0.00000E+00,Cmd=137,HV=400,Cyk=2,MTime=0.8,Gain=200,Ch=7
 799,USER   ,20170714,12:01:27, 5.48994E-03,   4,247, 2.31802E+01,NWG-2-DD , 5.20000E+01, 0.00000E+00, 0.00000E+00, 4.80000E+01, 0.00000E+00, 0.00000E+00, 7.60000E+01, 0.00000E+00, 0.00000E+00, 8.00000E+01, 0.00000E+00, 0.00000E+00,Cmd=137,HV=400,Cyk=2,MTime=0.8,Gain=200,Ch=8
 800,USER   ,20170714,12:01:37, 1.83692E+00,   2,235, 2.07750E+02,NWG-2-DD , 5.20000E+01, 0.00000E+00, 0.00000E+00, 4.60000E+01, 0.00000E+00, 0.00000E+00, 5.80000E+01, 0.00000E+00, 0.00000E+00, 6.40000E+01, 0.00000E+00, 0.00000E+00,Cmd=138,HV=400,Cyk=2,MTime=0.8,Gain=10,Ch=3
 801,USER   ,20170714,12:01:37, 1.61829E-01,   2,235, 7.32098E+01,NWG-2-DD , 5.20000E+01, 0.00000E+00, 0.00000E+00, 4.60000E+01, 0.00000E+00, 0.00000E+00, 6.40000E+01, 0.00000E+00, 0.00000E+00, 7.00000E+01, 0.00000E+00, 0.00000E+00,Cmd=138,HV=400,Cyk=2,MTime=0.8,Gain=20,Ch=4
 802,USER   ,20170714,12:01:37, 2.39300E-02,   2,235, 2.70642E+01,NWG-2-DD , 5.20000E+01, 0.00000E+00, 0.00000E+00, 4.60000E+01, 0.00000E+00, 0.00000E+00, 7.00000E+01, 0.00000E+00, 0.00000E+00, 7.60000E+01, 0.00000E+00, 0.00000E+00,Cmd=138,HV=400,Cyk=2,MTime=0.8,Gain=100,Ch=5
 803,USER   ,20170714,12:01:37, 1.03155E-02,   1,235, 2.33332E+01,NWG-2-DD , 5.20000E+01, 0.00000E+00, 0.00000E+00, 4.60000E+01, 0.00000E+00, 0.00000E+00, 7.60000E+01, 0.00000E+00, 0.00000E+00, 8.20000E+01, 0.00000E+00, 0.00000E+00,Cmd=138,HV=400,Cyk=2,MTime=0.8,Gain=200,Ch=6
 804,USER   ,20170714,12:01:37, 7.88750E-03,   3,235, 3.12219E+01,NWG-2-DD , 5.20000E+01, 0.00000E+00, 0.00000E+00, 4.60000E+01, 0.00000E+00, 0.00000E+00, 8.20000E+01, 0.00000E+00, 0.00000E+00, 8.80000E+01, 0.00000E+00, 0.00000E+00,Cmd=138,HV=400,Cyk=2,MTime=0.8,Gain=200,Ch=7
 805,USER   ,20170714,12:01:37, 7.68785E-03,   2,235, 4.86906E+01,NWG-2-DD , 5.20000E+01, 0.00000E+00, 0.00000E+00, 4.60000E+01, 0.00000E+00, 0.00000E+00, 8.80000E+01, 0.00000E+00, 0.00000E+00, 9.40000E+01, 0.00000E+00, 0.00000E+00,Cmd=138,HV=400,Cyk=2,MTime=0.8,Gain=500,Ch=8
 806,USER   ,20170714,12:01:46, 9.08754E-01,   2,214, 1.37037E+02,NWG-2-DD , 5.20000E+01, 0.00000E+00, 0.00000E+00, 4.40000E+01, 0.00000E+00, 0.00000E+00, 6.00000E+01, 0.00000E+00, 0.00000E+00, 6.80000E+01, 0.00000E+00, 0.00000E+00,Cmd=139,HV=400,Cyk=2,MTime=0.8,Gain=10,Ch=3
 807,USER   ,20170714,12:01:46, 5.16967E-02,   0,214, 3.11827E+01,NWG-2-DD , 5.20000E+01, 0.00000E+00, 0.00000E+00, 4.40000E+01, 0.00000E+00, 0.00000E+00, 6.80000E+01, 0.00000E+00, 0.00000E+00, 7.60000E+01, 0.00000E+00, 0.00000E+00,Cmd=139,HV=400,Cyk=2,MTime=0.8,Gain=100,Ch=4
 808,USER   ,20170714,12:01:46, 1.73657E-02,   1,214, 2.61868E+01,NWG-2-DD , 5.20000E+01, 0.00000E+00, 0.00000E+00, 4.40000E+01, 0.00000E+00, 0.00000E+00, 7.60000E+01, 0.00000E+00, 0.00000E+00, 8.40000E+01, 0.00000E+00, 0.00000E+00,Cmd=139,HV=400,Cyk=2,MTime=0.8,Gain=200,Ch=5
 809,USER   ,20170714,12:01:46, 1.36226E-02,   6,214, 4.10847E+01,NWG-2-DD , 5.20000E+01, 0.00000E+00, 0.00000E+00, 4.40000E+01, 0.00000E+00, 0.00000E+00, 8.40000E+01, 0.00000E+00, 0.00000E+00, 9.20000E+01, 0.00000E+00, 0.00000E+00,Cmd=139,HV=400,Cyk=2,MTime=0.8,Gain=200,Ch=6
 810,USER   ,20170714,12:01:46, 1.16733E-02,   7,214, 6.16101E+01,NWG-2-DD , 5.20000E+01, 0.00000E+00, 0.00000E+00, 4.40000E+01, 0.00000E+00, 0.00000E+00, 9.20000E+01, 0.00000E+00, 0.00000E+00, 1.00000E+02, 0.00000E+00, 0.00000E+00,Cmd=139,HV=400,Cyk=2,MTime=0.8,Gain=100,Ch=7
 811,USER   ,20170714,12:01:46, 1.24259E-02,   4,214, 1.04932E+02,NWG-2-DD , 5.20000E+01, 0.00000E+00, 0.00000E+00, 4.40000E+01, 0.00000E+00, 0.00000E+00, 1.00000E+02, 0.00000E+00, 0.00000E+00, 1.08000E+02, 0.00000E+00, 0.00000E+00,Cmd=139,HV=400,Cyk=2,MTime=0.8,Gain=200,Ch=8
 812,USER   ,20170714,12:01:55, 4.25662E-01,   2,246, 8.02354E+01,NWG-2-DD , 5.20000E+01, 0.00000E+00, 0.00000E+00, 4.20000E+01, 0.00000E+00, 0.00000E+00, 6.20000E+01, 0.00000E+00, 0.00000E+00, 7.20000E+01, 0.00000E+00, 0.00000E+00,Cmd=140,HV=400,Cyk=2,MTime=0.8,Gain=10,Ch=3
 813,USER   ,20170714,12:01:55, 3.42326E-02,   2,246, 2.58108E+01,NWG-2-DD , 5.20000E+01, 0.00000E+00, 0.00000E+00, 4.20000E+01, 0.00000E+00, 0.00000E+00, 7.20000E+01, 0.00000E+00, 0.00000E+00, 8.20000E+01, 0.00000E+00, 0.00000E+00,Cmd=140,HV=400,Cyk=2,MTime=0.8,Gain=100,Ch=4
 814,USER   ,20170714,12:01:55, 2.05679E-02,   2,246, 3.87695E+01,NWG-2-DD , 5.20000E+01, 0.00000E+00, 0.00000E+00, 4.20000E+01, 0.00000E+00, 0.00000E+00, 8.20000E+01, 0.00000E+00, 0.00000E+00, 9.20000E+01, 0.00000E+00, 0.00000E+00,Cmd=140,HV=400,Cyk=2,MTime=0.8,Gain=200,Ch=5
 815,USER   ,20170714,12:01:55, 1.77393E-02,   4,246, 6.68757E+01,NWG-2-DD , 5.20000E+01, 0.00000E+00, 0.00000E+00, 4.20000E+01, 0.00000E+00, 0.00000E+00, 9.20000E+01, 0.00000E+00, 0.00000E+00, 1.02000E+02, 0.00000E+00, 0.00000E+00,Cmd=140,HV=400,Cyk=2,MTime=0.8,Gain=100,Ch=6
 816,USER   ,20170714,12:02:04, 2.31159E-01,   3,231, 5.22869E+01,NWG-2-DD , 5.20000E+01, 0.00000E+00, 0.00000E+00, 4.00000E+01, 0.00000E+00, 0.00000E+00, 6.40000E+01, 0.00000E+00, 0.00000E+00, 7.60000E+01, 0.00000E+00, 0.00000E+00,Cmd=141,HV=400,Cyk=2,MTime=0.8,Gain=20,Ch=3
 817,USER   ,20170714,12:02:04, 3.37053E-02,   4,231, 3.04958E+01,NWG-2-DD , 5.20000E+01, 0.00000E+00, 0.00000E+00, 4.00000E+01, 0.00000E+00, 0.00000E+00, 7.60000E+01, 0.00000E+00, 0.00000E+00, 8.80000E+01, 0.00000E+00, 0.00000E+00,Cmd=141,HV=400,Cyk=2,MTime=0.8,Gain=100,Ch=4
 818,USER   ,20170714,12:02:04, 2.59120E-02,   2,231, 5.86115E+01,NWG-2-DD , 5.20000E+01, 0.00000E+00, 0.00000E+00, 4.00000E+01, 0.00000E+00, 0.00000E+00, 8.80000E+01, 0.00000E+00, 0.00000E+00, 1.00000E+02, 0.00000E+00, 0.00000E+00,Cmd=141,HV=400,Cyk=2,MTime=0.8,Gain=100,Ch=5
 819,USER   ,20170714,12:02:13, 5.88938E+00,   2,236, 2.22024E+02,NWG-2-DD , 5.40000E+01, 0.00000E+00, 0.00000E+00, 5.20000E+01, 0.00000E+00, 0.00000E+00, 5.60000E+01, 0.00000E+00, 0.00000E+00, 5.80000E+01, 0.00000E+00, 0.00000E+00,Cmd=142,HV=400,Cyk=2,MTime=0.8,Gain=1,Ch=3
 820,USER   ,20170714,12:02:13, 1.50751E+00,   2,236, 2.27327E+02,NWG-2-DD , 5.40000E+01, 0.00000E+00, 0.00000E+00, 5.20000E+01, 0.00000E+00, 0.00000E+00, 5.80000E+01, 0.00000E+00, 0.00000E+00, 6.00000E+01, 0.00000E+00, 0.00000E+00,Cmd=142,HV=400,Cyk=2,MTime=0.8,Gain=10,Ch=4
 821,USER   ,20170714,12:02:13, 6.08333E-01,   2,236, 2.29336E+02,NWG-2-DD , 5.40000E+01, 0.00000E+00, 0.00000E+00, 5.20000E+01, 0.00000E+00, 0.00000E+00, 6.00000E+01, 0.00000E+00, 0.00000E+00, 6.20000E+01, 0.00000E+00, 0.00000E+00,Cmd=142,HV=400,Cyk=2,MTime=0.8,Gain=10,Ch=5
 822,USER   ,20170714,12:02:13, 2.30480E-01,   2,236, 1.73778E+02,NWG-2-DD , 5.40000E+01, 0.00000E+00, 0.00000E+00, 5.20000E+01, 0.00000E+00, 0.00000E+00, 6.20000E+01, 0.00000E+00, 0.00000E+00, 6.40000E+01, 0.00000E+00, 0.00000E+00,Cmd=142,HV=400,Cyk=2,MTime=0.8,Gain=20,Ch=6
 823,USER   ,20170714,12:02:13, 1.03650E-01,   2,236, 1.36763E+02,NWG-2-DD , 5.40000E+01, 0.00000E+00, 0.00000E+00, 5.20000E+01, 0.00000E+00, 0.00000E+00, 6.40000E+01, 0.00000E+00, 0.00000E+00, 6.60000E+01, 0.00000E+00, 0.00000E+00,Cmd=142,HV=400,Cyk=2,MTime=0.8,Gain=50,Ch=7
 824,USER   ,20170714,12:02:13, 4.64968E-02,   2,236, 9.81616E+01,NWG-2-DD , 5.40000E+01, 0.00000E+00, 0.00000E+00, 5.20000E+01, 0.00000E+00, 0.00000E+00, 6.60000E+01, 0.00000E+00, 0.00000E+00, 6.80000E+01, 0.00000E+00, 0.00000E+00,Cmd=142,HV=400,Cyk=2,MTime=0.8,Gain=100,Ch=8
 825,USER   ,20170714,12:02:23, 3.04064E+00,   2,221, 2.29259E+02,NWG-2-DD , 5.40000E+01, 0.00000E+00, 0.00000E+00, 5.00000E+01, 0.00000E+00, 0.00000E+00, 5.80000E+01, 0.00000E+00, 0.00000E+00, 6.20000E+01, 0.00000E+00, 0.00000E+00,Cmd=143,HV=400,Cyk=2,MTime=0.8,Gain=1,Ch=3
 826,USER   ,20170714,12:02:23, 4.95418E-01,   2,221, 1.49414E+02,NWG-2-DD , 5.40000E+01, 0.00000E+00, 0.00000E+00, 5.00000E+01, 0.00000E+00, 0.00000E+00, 6.20000E+01, 0.00000E+00, 0.00000E+00, 6.60000E+01, 0.00000E+00, 0.00000E+00,Cmd=143,HV=400,Cyk=2,MTime=0.8,Gain=10,Ch=4
 827,USER   ,20170714,12:02:23, 9.82760E-02,   2,221, 7.40984E+01,NWG-2-DD , 5.40000E+01, 0.00000E+00, 0.00000E+00, 5.00000E+01, 0.00000E+00, 0.00000E+00, 6.60000E+01, 0.00000E+00, 0.00000E+00, 7.00000E+01, 0.00000E+00, 0.00000E+00,Cmd=143,HV=400,Cyk=2,MTime=0.8,Gain=50,Ch=5
 828,USER   ,20170714,12:02:23, 1.99125E-02,   4,221, 3.00273E+01,NWG-2-DD , 5.40000E+01, 0.00000E+00, 0.00000E+00, 5.00000E+01, 0.00000E+00, 0.00000E+00, 7.00000E+01, 0.00000E+00, 0.00000E+00, 7.40000E+01, 0.00000E+00, 0.00000E+00,Cmd=143,HV=400,Cyk=2,MTime=0.8,Gain=200,Ch=6
 829,USER   ,20170714,12:02:23, 8.65452E-03,   6,221, 2.28387E+01,NWG-2-DD , 5.40000E+01, 0.00000E+00, 0.00000E+00, 5.00000E+01, 0.00000E+00, 0.00000E+00, 7.40000E+01, 0.00000E+00, 0.00000E+00, 7.80000E+01, 0.00000E+00, 0.00000E+00,Cmd=143,HV=400,Cyk=2,MTime=0.8,Gain=200,Ch=7
 830,USER   ,20170714,12:02:23, 5.09155E-03,   3,221, 2.14980E+01,NWG-2-DD , 5.40000E+01, 0.00000E+00, 0.00000E+00, 5.00000E+01, 0.00000E+00, 0.00000E+00, 7.80000E+01, 0.00000E+00, 0.00000E+00, 8.20000E+01, 0.00000E+00, 0.00000E+00,Cmd=143,HV=400,Cyk=2,MTime=0.8,Gain=200,Ch=8
 831,USER   ,20170714,12:02:32, 1.62011E+00,   1,229, 1.83231E+02,NWG-2-DD , 5.40000E+01, 0.00000E+00, 0.00000E+00, 4.80000E+01, 0.00000E+00, 0.00000E+00, 6.00000E+01, 0.00000E+00, 0.00000E+00, 6.60000E+01, 0.00000E+00, 0.00000E+00,Cmd=144,HV=400,Cyk=2,MTime=0.8,Gain=10,Ch=3
 832,USER   ,20170714,12:02:32, 1.35447E-01,   1,229, 6.12747E+01,NWG-2-DD , 5.40000E+01, 0.00000E+00, 0.00000E+00, 4.80000E+01, 0.00000E+00, 0.00000E+00, 6.60000E+01, 0.00000E+00, 0.00000E+00, 7.20000E+01, 0.00000E+00, 0.00000E+00,Cmd=144,HV=400,Cyk=2,MTime=0.8,Gain=20,Ch=4
 833,USER   ,20170714,12:02:32, 2.13135E-02,   0,229, 2.41050E+01,NWG-2-DD , 5.40000E+01, 0.00000E+00, 0.00000E+00, 4.80000E+01, 0.00000E+00, 0.00000E+00, 7.20000E+01, 0.00000E+00, 0.00000E+00, 7.80000E+01, 0.00000E+00, 0.00000E+00,Cmd=144,HV=400,Cyk=2,MTime=0.8,Gain=200,Ch=5
 834,USER   ,20170714,12:02:32, 1.05433E-02,   1,229, 2.38483E+01,NWG-2-DD , 5.40000E+01, 0.00000E+00, 0.00000E+00, 4.80000E+01, 0.00000E+00, 0.00000E+00, 7.80000E+01, 0.00000E+00, 0.00000E+00, 8.40000E+01, 0.00000E+00, 0.00000E+00,Cmd=144,HV=400,Cyk=2,MTime=0.8,Gain=200,Ch=6
 835,USER   ,20170714,12:02:32, 8.61190E-03,   4,229, 3.40894E+01,NWG-2-DD , 5.40000E+01, 0.00000E+00, 0.00000E+00, 4.80000E+01, 0.00000E+00, 0.00000E+00, 8.40000E+01, 0.00000E+00, 0.00000E+00, 9.00000E+01, 0.00000E+00, 0.00000E+00,Cmd=144,HV=400,Cyk=2,MTime=0.8,Gain=200,Ch=7
 836,USER   ,20170714,12:02:32, 7.72642E-03,   1,229, 4.89349E+01,NWG-2-DD , 5.40000E+01, 0.00000E+00, 0.00000E+00, 4.80000E+01, 0.00000E+00, 0.00000E+00, 9.00000E+01, 0.00000E+00, 0.00000E+00, 9.60000E+01, 0.00000E+00, 0.00000E+00,Cmd=144,HV=400,Cyk=2,MTime=0.8,Gain=200,Ch=8
 837,USER   ,20170714,12:02:42, 7.60512E-01,   2,218, 1.14682E+02,NWG-2-DD , 5.40000E+01, 0.00000E+00, 0.00000E+00, 4.60000E+01, 0.00000E+00, 0.00000E+00, 6.20000E+01, 0.00000E+00, 0.00000E+00, 7.00000E+01, 0.00000E+00, 0.00000E+00,Cmd=145,HV=400,Cyk=2,MTime=0.8,Gain=10,Ch=3
 838,USER   ,20170714,12:02:42, 4.46598E-02,   0,218, 2.69382E+01,NWG-2-DD , 5.40000E+01, 0.00000E+00, 0.00000E+00, 4.60000E+01, 0.00000E+00, 0.00000E+00, 7.00000E+01, 0.00000E+00, 0.00000E+00, 7.80000E+01, 0.00000E+00, 0.00000E+00,Cmd=145,HV=400,Cyk=2,MTime=0.8,Gain=100,Ch=4
 839,USER   ,20170714,12:02:42, 1.74445E-02,   0,218, 2.63057E+01,NWG-2-DD , 5.40000E+01, 0.00000E+00, 0.00000E+00, 4.60000E+01, 0.00000E+00, 0.00000E+00, 7.80000E+01, 0.00000E+00, 0.00000E+00, 8.60000E+01, 0.00000E+00, 0.00000E+00,Cmd=145,HV=400,Cyk=2,MTime=0.8,Gain=200,Ch=5
 840,USER   ,20170714,12:02:42, 1.36623E-02,   3,218, 4.12046E+01,NWG-2-DD , 5.40000E+01, 0.00000E+00, 0.00000E+00, 4.60000E+01, 0.00000E+00, 0.00000E+00, 8.60000E+01, 0.00000E+00, 0.00000E+00, 9.40000E+01, 0.00000E+00, 0.00000E+00,Cmd=145,HV=400,Cyk=2,MTime=0.8,Gain=200,Ch=6
 841,USER   ,20170714,12:02:42, 1.25875E-02,   3,218, 6.64351E+01,NWG-2-DD , 5.40000E+01, 0.00000E+00, 0.00000E+00, 4.60000E+01, 0.00000E+00, 0.00000E+00, 9.40000E+01, 0.00000E+00, 0.00000E+00, 1.02000E+02, 0.00000E+00, 0.00000E+00,Cmd=145,HV=400,Cyk=2,MTime=0.8,Gain=200,Ch=7
 842,USER   ,20170714,12:02:42, 1.25812E-02,   2,218, 1.06244E+02,NWG-2-DD , 5.40000E+01, 0.00000E+00, 0.00000E+00, 4.60000E+01, 0.00000E+00, 0.00000E+00, 1.02000E+02, 0.00000E+00, 0.00000E+00, 1.10000E+02, 0.00000E+00, 0.00000E+00,Cmd=145,HV=400,Cyk=2,MTime=0.8,Gain=200,Ch=8
 843,USER   ,20170714,12:02:51, 3.79519E-01,   2,200, 7.15375E+01,NWG-2-DD , 5.40000E+01, 0.00000E+00, 0.00000E+00, 4.40000E+01, 0.00000E+00, 0.00000E+00, 6.40000E+01, 0.00000E+00, 0.00000E+00, 7.40000E+01, 0.00000E+00, 0.00000E+00,Cmd=146,HV=400,Cyk=2,MTime=0.8,Gain=10,Ch=3
 844,USER   ,20170714,12:02:51, 3.32036E-02,   4,200, 2.50349E+01,NWG-2-DD , 5.40000E+01, 0.00000E+00, 0.00000E+00, 4.40000E+01, 0.00000E+00, 0.00000E+00, 7.40000E+01, 0.00000E+00, 0.00000E+00, 8.40000E+01, 0.00000E+00, 0.00000E+00,Cmd=146,HV=400,Cyk=2,MTime=0.8,Gain=100,Ch=4
 845,USER   ,20170714,12:02:51, 2.13050E-02,   3,200, 4.01589E+01,NWG-2-DD , 5.40000E+01, 0.00000E+00, 0.00000E+00, 4.40000E+01, 0.00000E+00, 0.00000E+00, 8.40000E+01, 0.00000E+00, 0.00000E+00, 9.40000E+01, 0.00000E+00, 0.00000E+00,Cmd=146,HV=400,Cyk=2,MTime=0.8,Gain=200,Ch=5
 846,USER   ,20170714,12:02:51, 1.89085E-02,   5,200, 7.12835E+01,NWG-2-DD , 5.40000E+01, 0.00000E+00, 0.00000E+00, 4.40000E+01, 0.00000E+00, 0.00000E+00, 9.40000E+01, 0.00000E+00, 0.00000E+00, 1.04000E+02, 0.00000E+00, 0.00000E+00,Cmd=146,HV=400,Cyk=2,MTime=0.8,Gain=200,Ch=6
 847,USER   ,20170714,12:03:00, 1.99776E-01,   2,229, 4.51882E+01,NWG-2-DD , 5.40000E+01, 0.00000E+00, 0.00000E+00, 4.20000E+01, 0.00000E+00, 0.00000E+00, 6.60000E+01, 0.00000E+00, 0.00000E+00, 7.80000E+01, 0.00000E+00, 0.00000E+00,Cmd=147,HV=400,Cyk=2,MTime=0.8,Gain=20,Ch=3
 848,USER   ,20170714,12:03:00, 3.37625E-02,   3,229, 3.05476E+01,NWG-2-DD , 5.40000E+01, 0.00000E+00, 0.00000E+00, 4.20000E+01, 0.00000E+00, 0.00000E+00, 7.80000E+01, 0.00000E+00, 0.00000E+00, 9.00000E+01, 0.00000E+00, 0.00000E+00,Cmd=147,HV=400,Cyk=2,MTime=0.8,Gain=100,Ch=4
 849,USER   ,20170714,12:03:00, 2.70331E-02,   2,229, 6.11473E+01,NWG-2-DD , 5.40000E+01, 0.00000E+00, 0.00000E+00, 4.20000E+01, 0.00000E+00, 0.00000E+00, 9.00000E+01, 0.00000E+00, 0.00000E+00, 1.02000E+02, 0.00000E+00, 0.00000E+00,Cmd=147,HV=400,Cyk=2,MTime=0.8,Gain=200,Ch=5
 850,USER   ,20170714,12:03:09, 4.86568E+00,   2,219, 1.83432E+02,NWG-2-DD , 5.60000E+01, 0.00000E+00, 0.00000E+00, 5.40000E+01, 0.00000E+00, 0.00000E+00, 5.80000E+01, 0.00000E+00, 0.00000E+00, 6.00000E+01, 0.00000E+00, 0.00000E+00,Cmd=148,HV=400,Cyk=2,MTime=0.8,Gain=1,Ch=3
 851,USER   ,20170714,12:03:09, 1.33110E+00,   1,219, 2.00725E+02,NWG-2-DD , 5.60000E+01, 0.00000E+00, 0.00000E+00, 5.40000E+01, 0.00000E+00, 0.00000E+00, 6.00000E+01, 0.00000E+00, 0.00000E+00, 6.20000E+01, 0.00000E+00, 0.00000E+00,Cmd=148,HV=400,Cyk=2,MTime=0.8,Gain=10,Ch=4
 852,USER   ,20170714,12:03:09, 4.68777E-01,   2,219, 1.76725E+02,NWG-2-DD , 5.60000E+01, 0.00000E+00, 0.00000E+00, 5.40000E+01, 0.00000E+00, 0.00000E+00, 6.20000E+01, 0.00000E+00, 0.00000E+00, 6.40000E+01, 0.00000E+00, 0.00000E+00,Cmd=148,HV=400,Cyk=2,MTime=0.8,Gain=10,Ch=5
 853,USER   ,20170714,12:03:09, 2.02739E-01,   2,219, 1.52861E+02,NWG-2-DD , 5.60000E+01, 0.00000E+00, 0.00000E+00, 5.40000E+01, 0.00000E+00, 0.00000E+00, 6.40000E+01, 0.00000E+00, 0.00000E+00, 6.60000E+01, 0.00000E+00, 0.00000E+00,Cmd=148,HV=400,Cyk=2,MTime=0.8,Gain=20,Ch=6
 854,USER   ,20170714,12:03:09, 8.80616E-02,   2,219, 1.16195E+02,NWG-2-DD , 5.60000E+01, 0.00000E+00, 0.00000E+00, 5.40000E+01, 0.00000E+00, 0.00000E+00, 6.60000E+01, 0.00000E+00, 0.00000E+00, 6.80000E+01, 0.00000E+00, 0.00000E+00,Cmd=148,HV=400,Cyk=2,MTime=0.8,Gain=50,Ch=7
 855,USER   ,20170714,12:03:09, 3.18544E-02,   2,219, 6.72495E+01,NWG-2-DD , 5.60000E+01, 0.00000E+00, 0.00000E+00, 5.40000E+01, 0.00000E+00, 0.00000E+00, 6.80000E+01, 0.00000E+00, 0.00000E+00, 7.00000E+01, 0.00000E+00, 0.00000E+00,Cmd=148,HV=400,Cyk=2,MTime=0.8,Gain=100,Ch=8
 856,USER   ,20170714,12:03:18, 2.63822E+00,   2,234, 1.98917E+02,NWG-2-DD , 5.60000E+01, 0.00000E+00, 0.00000E+00, 5.20000E+01, 0.00000E+00, 0.00000E+00, 6.00000E+01, 0.00000E+00, 0.00000E+00, 6.40000E+01, 0.00000E+00, 0.00000E+00,Cmd=149,HV=400,Cyk=2,MTime=0.8,Gain=1,Ch=3
 857,USER   ,20170714,12:03:18, 4.41362E-01,   2,234, 1.33112E+02,NWG-2-DD , 5.60000E+01, 0.00000E+00, 0.00000E+00, 5.20000E+01, 0.00000E+00, 0.00000E+00, 6.40000E+01, 0.00000E+00, 0.00000E+00, 6.80000E+01, 0.00000E+00, 0.00000E+00,Cmd=149,HV=400,Cyk=2,MTime=0.8,Gain=10,Ch=4
 858,USER   ,20170714,12:03:18, 7.07852E-02,   2,234, 5.33708E+01,NWG-2-DD , 5.60000E+01, 0.00000E+00, 0.00000E+00, 5.20000E+01, 0.00000E+00, 0.00000E+00, 6.80000E+01, 0.00000E+00, 0.00000E+00, 7.20000E+01, 0.00000E+00, 0.00000E+00,Cmd=149,HV=400,Cyk=2,MTime=0.8,Gain=50,Ch=5
 859,USER   ,20170714,12:03:18, 1.66514E-02,   2,234, 2.51097E+01,NWG-2-DD , 5.60000E+01, 0.00000E+00, 0.00000E+00, 5.20000E+01, 0.00000E+00, 0.00000E+00, 7.20000E+01, 0.00000E+00, 0.00000E+00, 7.60000E+01, 0.00000E+00, 0.00000E+00,Cmd=149,HV=400,Cyk=2,MTime=0.8,Gain=200,Ch=6
 860,USER   ,20170714,12:03:18, 7.41270E-03,   4,234, 1.95617E+01,NWG-2-DD , 5.60000E+01, 0.00000E+00, 0.00000E+00, 5.20000E+01, 0.00000E+00, 0.00000E+00, 7.60000E+01, 0.00000E+00, 0.00000E+00, 8.00000E+01, 0.00000E+00, 0.00000E+00,Cmd=149,HV=400,Cyk=2,MTime=0.8,Gain=200,Ch=7
 861,USER   ,20170714,12:03:18, 5.00804E-03,   2,234, 2.11454E+01,NWG-2-DD , 5.60000E+01, 0.00000E+00, 0.00000E+00, 5.20000E+01, 0.00000E+00, 0.00000E+00, 8.00000E+01, 0.00000E+00, 0.00000E+00, 8.40000E+01, 0.00000E+00, 0.00000E+00,Cmd=149,HV=400,Cyk=2,MTime=0.8,Gain=200,Ch=8
 862,USER   ,20170714,12:03:28, 1.32430E+00,   2,221, 1.49775E+02,NWG-2-DD , 5.60000E+01, 0.00000E+00, 0.00000E+00, 5.00000E+01, 0.00000E+00, 0.00000E+00, 6.20000E+01, 0.00000E+00, 0.00000E+00, 6.80000E+01, 0.00000E+00, 0.00000E+00,Cmd=150,HV=400,Cyk=2,MTime=0.8,Gain=10,Ch=3
 863,USER   ,20170714,12:03:28, 9.87739E-02,   0,221, 4.46843E+01,NWG-2-DD , 5.60000E+01, 0.00000E+00, 0.00000E+00, 5.00000E+01, 0.00000E+00, 0.00000E+00, 6.80000E+01, 0.00000E+00, 0.00000E+00, 7.40000E+01, 0.00000E+00, 0.00000E+00,Cmd=150,HV=400,Cyk=2,MTime=0.8,Gain=50,Ch=4
 864,USER   ,20170714,12:03:28, 1.89280E-02,   2,221, 2.14071E+01,NWG-2-DD , 5.60000E+01, 0.00000E+00, 0.00000E+00, 5.00000E+01, 0.00000E+00, 0.00000E+00, 7.40000E+01, 0.00000E+00, 0.00000E+00, 8.00000E+01, 0.00000E+00, 0.00000E+00,Cmd=150,HV=400,Cyk=2,MTime=0.8,Gain=100,Ch=5
 865,USER   ,20170714,12:03:28, 1.05888E-02,   4,221, 2.39513E+01,NWG-2-DD , 5.60000E+01, 0.00000E+00, 0.00000E+00, 5.00000E+01, 0.00000E+00, 0.00000E+00, 8.00000E+01, 0.00000E+00, 0.00000E+00, 8.60000E+01, 0.00000E+00, 0.00000E+00,Cmd=150,HV=400,Cyk=2,MTime=0.8,Gain=200,Ch=6
 866,USER   ,20170714,12:03:28, 8.50930E-03,   3,221, 3.36833E+01,NWG-2-DD , 5.60000E+01, 0.00000E+00, 0.00000E+00, 5.00000E+01, 0.00000E+00, 0.00000E+00, 8.60000E+01, 0.00000E+00, 0.00000E+00, 9.20000E+01, 0.00000E+00, 0.00000E+00,Cmd=150,HV=400,Cyk=2,MTime=0.8,Gain=200,Ch=7
 867,USER   ,20170714,12:03:28, 7.66166E-03,   3,221, 4.85248E+01,NWG-2-DD , 5.60000E+01, 0.00000E+00, 0.00000E+00, 5.00000E+01, 0.00000E+00, 0.00000E+00, 9.20000E+01, 0.00000E+00, 0.00000E+00, 9.80000E+01, 0.00000E+00, 0.00000E+00,Cmd=150,HV=400,Cyk=2,MTime=0.8,Gain=200,Ch=8
 868,USER   ,20170714,12:03:37, 6.54051E-01,   2,230, 9.86285E+01,NWG-2-DD , 5.60000E+01, 0.00000E+00, 0.00000E+00, 4.80000E+01, 0.00000E+00, 0.00000E+00, 6.40000E+01, 0.00000E+00, 0.00000E+00, 7.20000E+01, 0.00000E+00, 0.00000E+00,Cmd=151,HV=400,Cyk=2,MTime=0.8,Gain=10,Ch=3
 869,USER   ,20170714,12:03:37, 3.89294E-02,   7,230, 2.34817E+01,NWG-2-DD , 5.60000E+01, 0.00000E+00, 0.00000E+00, 4.80000E+01, 0.00000E+00, 0.00000E+00, 7.20000E+01, 0.00000E+00, 0.00000E+00, 8.00000E+01, 0.00000E+00, 0.00000E+00,Cmd=151,HV=400,Cyk=2,MTime=0.8,Gain=100,Ch=4
 870,USER   ,20170714,12:03:37, 1.76003E-02,  11,230, 2.65406E+01,NWG-2-DD , 5.60000E+01, 0.00000E+00, 0.00000E+00, 4.80000E+01, 0.00000E+00, 0.00000E+00, 8.00000E+01, 0.00000E+00, 0.00000E+00, 8.80000E+01, 0.00000E+00, 0.00000E+00,Cmd=151,HV=400,Cyk=2,MTime=0.8,Gain=200,Ch=5
 871,USER   ,20170714,12:03:37, 1.41771E-02,  13,230, 4.27573E+01,NWG-2-DD , 5.60000E+01, 0.00000E+00, 0.00000E+00, 4.80000E+01, 0.00000E+00, 0.00000E+00, 8.80000E+01, 0.00000E+00, 0.00000E+00, 9.60000E+01, 0.00000E+00, 0.00000E+00,Cmd=151,HV=400,Cyk=2,MTime=0.8,Gain=200,Ch=6
 872,USER   ,20170714,12:03:37, 1.34685E-02,  14,230, 7.10852E+01,NWG-2-DD , 5.60000E+01, 0.00000E+00, 0.00000E+00, 4.80000E+01, 0.00000E+00, 0.00000E+00, 9.60000E+01, 0.00000E+00, 0.00000E+00, 1.04000E+02, 0.00000E+00, 0.00000E+00,Cmd=151,HV=400,Cyk=2,MTime=0.8,Gain=200,Ch=7
 873,USER   ,20170714,12:03:46, 3.12306E-01,   2,219, 5.88683E+01,NWG-2-DD , 5.60000E+01, 0.00000E+00, 0.00000E+00, 4.60000E+01, 0.00000E+00, 0.00000E+00, 6.60000E+01, 0.00000E+00, 0.00000E+00, 7.60000E+01, 0.00000E+00, 0.00000E+00,Cmd=152,HV=400,Cyk=2,MTime=0.8,Gain=10,Ch=3
 874,USER   ,20170714,12:03:46, 3.09290E-02,   1,219, 2.33199E+01,NWG-2-DD , 5.60000E+01, 0.00000E+00, 0.00000E+00, 4.60000E+01, 0.00000E+00, 0.00000E+00, 7.60000E+01, 0.00000E+00, 0.00000E+00, 8.60000E+01, 0.00000E+00, 0.00000E+00,Cmd=152,HV=400,Cyk=2,MTime=0.8,Gain=200,Ch=4
 875,USER   ,20170714,12:03:46, 2.15507E-02,   2,219, 4.06222E+01,NWG-2-DD , 5.60000E+01, 0.00000E+00, 0.00000E+00, 4.60000E+01, 0.00000E+00, 0.00000E+00, 8.60000E+01, 0.00000E+00, 0.00000E+00, 9.60000E+01, 0.00000E+00, 0.00000E+00,Cmd=152,HV=400,Cyk=2,MTime=0.8,Gain=100,Ch=5
 876,USER   ,20170714,12:03:46, 2.03929E-02,   1,219, 7.68794E+01,NWG-2-DD , 5.60000E+01, 0.00000E+00, 0.00000E+00, 4.60000E+01, 0.00000E+00, 0.00000E+00, 9.60000E+01, 0.00000E+00, 0.00000E+00, 1.06000E+02, 0.00000E+00, 0.00000E+00,Cmd=152,HV=400,Cyk=2,MTime=0.8,Gain=200,Ch=6
 877,USER   ,20170714,12:03:55, 1.56444E-01,   2,201, 3.53868E+01,NWG-2-DD , 5.60000E+01, 0.00000E+00, 0.00000E+00, 4.40000E+01, 0.00000E+00, 0.00000E+00, 6.80000E+01, 0.00000E+00, 0.00000E+00, 8.00000E+01, 0.00000E+00, 0.00000E+00,Cmd=153,HV=400,Cyk=2,MTime=0.8,Gain=20,Ch=3
 878,USER   ,20170714,12:03:55, 3.46009E-02,   4,201, 3.13062E+01,NWG-2-DD , 5.60000E+01, 0.00000E+00, 0.00000E+00, 4.40000E+01, 0.00000E+00, 0.00000E+00, 8.00000E+01, 0.00000E+00, 0.00000E+00, 9.20000E+01, 0.00000E+00, 0.00000E+00,Cmd=153,HV=400,Cyk=2,MTime=0.8,Gain=100,Ch=4
 879,USER   ,20170714,12:03:55, 2.78422E-02,   3,201, 6.29775E+01,NWG-2-DD , 5.60000E+01, 0.00000E+00, 0.00000E+00, 4.40000E+01, 0.00000E+00, 0.00000E+00, 9.20000E+01, 0.00000E+00, 0.00000E+00, 1.04000E+02, 0.00000E+00, 0.00000E+00,Cmd=153,HV=400,Cyk=2,MTime=0.8,Gain=100,Ch=5
 880,USER   ,20170714,12:04:04, 5.86144E+00,   0,208, 2.20971E+02,NWG-2-DD , 5.80000E+01, 0.00000E+00, 0.00000E+00, 5.60000E+01, 0.00000E+00, 0.00000E+00, 6.00000E+01, 0.00000E+00, 0.00000E+00, 6.20000E+01, 0.00000E+00, 0.00000E+00,Cmd=154,HV=400,Cyk=2,MTime=0.8,Gain=1,Ch=3
 881,USER   ,20170714,12:04:04, 1.29916E+00,   1,208, 1.95909E+02,NWG-2-DD , 5.80000E+01, 0.00000E+00, 0.00000E+00, 5.60000E+01, 0.00000E+00, 0.00000E+00, 6.20000E+01, 0.00000E+00, 0.00000E+00, 6.40000E+01, 0.00000E+00, 0.00000E+00,Cmd=154,HV=400,Cyk=2,MTime=0.8,Gain=10,Ch=4
 882,USER   ,20170714,12:04:04, 5.18133E-01,   1,208, 1.95332E+02,NWG-2-DD , 5.80000E+01, 0.00000E+00, 0.00000E+00, 5.60000E+01, 0.00000E+00, 0.00000E+00, 6.40000E+01, 0.00000E+00, 0.00000E+00, 6.60000E+01, 0.00000E+00, 0.00000E+00,Cmd=154,HV=400,Cyk=2,MTime=0.8,Gain=10,Ch=5
 883,USER   ,20170714,12:04:04, 2.16245E-01,   2,208, 1.63045E+02,NWG-2-DD , 5.80000E+01, 0.00000E+00, 0.00000E+00, 5.60000E+01, 0.00000E+00, 0.00000E+00, 6.60000E+01, 0.00000E+00, 0.00000E+00, 6.80000E+01, 0.00000E+00, 0.00000E+00,Cmd=154,HV=400,Cyk=2,MTime=0.8,Gain=20,Ch=6
 884,USER   ,20170714,12:04:04, 7.41936E-02,   2,208, 9.78961E+01,NWG-2-DD , 5.80000E+01, 0.00000E+00, 0.00000E+00, 5.60000E+01, 0.00000E+00, 0.00000E+00, 6.80000E+01, 0.00000E+00, 0.00000E+00, 7.00000E+01, 0.00000E+00, 0.00000E+00,Cmd=154,HV=400,Cyk=2,MTime=0.8,Gain=50,Ch=7
 885,USER   ,20170714,12:04:04, 2.82215E-02,   2,208, 5.95798E+01,NWG-2-DD , 5.80000E+01, 0.00000E+00, 0.00000E+00, 5.60000E+01, 0.00000E+00, 0.00000E+00, 7.00000E+01, 0.00000E+00, 0.00000E+00, 7.20000E+01, 0.00000E+00, 0.00000E+00,Cmd=154,HV=400,Cyk=2,MTime=0.8,Gain=100,Ch=8
 886,USER   ,20170714,12:04:13, 2.47243E+00,   7,207, 1.86417E+02,NWG-2-DD , 5.80000E+01, 0.00000E+00, 0.00000E+00, 5.40000E+01, 0.00000E+00, 0.00000E+00, 6.20000E+01, 0.00000E+00, 0.00000E+00, 6.60000E+01, 0.00000E+00, 0.00000E+00,Cmd=155,HV=400,Cyk=2,MTime=0.8,Gain=1,Ch=3
 887,USER   ,20170714,12:04:13, 4.10668E-01,   2,207, 1.23855E+02,NWG-2-DD , 5.80000E+01, 0.00000E+00, 0.00000E+00, 5.40000E+01, 0.00000E+00, 0.00000E+00, 6.60000E+01, 0.00000E+00, 0.00000E+00, 7.00000E+01, 0.00000E+00, 0.00000E+00,Cmd=155,HV=400,Cyk=2,MTime=0.8,Gain=10,Ch=4
 888,USER   ,20170714,12:04:13, 5.88157E-02,   0,207, 4.43460E+01,NWG-2-DD , 5.80000E+01, 0.00000E+00, 0.00000E+00, 5.40000E+01, 0.00000E+00, 0.00000E+00, 7.00000E+01, 0.00000E+00, 0.00000E+00, 7.40000E+01, 0.00000E+00, 0.00000E+00,Cmd=155,HV=400,Cyk=2,MTime=0.8,Gain=100,Ch=5
 889,USER   ,20170714,12:04:13, 1.56589E-02,   1,207, 2.36131E+01,NWG-2-DD , 5.80000E+01, 0.00000E+00, 0.00000E+00, 5.40000E+01, 0.00000E+00, 0.00000E+00, 7.40000E+01, 0.00000E+00, 0.00000E+00, 7.80000E+01, 0.00000E+00, 0.00000E+00,Cmd=155,HV=400,Cyk=2,MTime=0.8,Gain=200,Ch=6
 890,USER   ,20170714,12:04:13, 6.69150E-03,   1,207, 1.76585E+01,NWG-2-DD , 5.80000E+01, 0.00000E+00, 0.00000E+00, 5.40000E+01, 0.00000E+00, 0.00000E+00, 7.80000E+01, 0.00000E+00, 0.00000E+00, 8.20000E+01, 0.00000E+00, 0.00000E+00,Cmd=155,HV=400,Cyk=2,MTime=0.8,Gain=500,Ch=7
 891,USER   ,20170714,12:04:13, 5.38267E-03,   0,207, 2.27273E+01,NWG-2-DD , 5.80000E+01, 0.00000E+00, 0.00000E+00, 5.40000E+01, 0.00000E+00, 0.00000E+00, 8.20000E+01, 0.00000E+00, 0.00000E+00, 8.60000E+01, 0.00000E+00, 0.00000E+00,Cmd=155,HV=400,Cyk=2,MTime=0.8,Gain=200,Ch=8
 892,USER   ,20170714,12:04:23, 1.29811E+00,   1,222, 1.46812E+02,NWG-2-DD , 5.80000E+01, 0.00000E+00, 0.00000E+00, 5.20000E+01, 0.00000E+00, 0.00000E+00, 6.40000E+01, 0.00000E+00, 0.00000E+00, 7.00000E+01, 0.00000E+00, 0.00000E+00,Cmd=156,HV=400,Cyk=2,MTime=0.8,Gain=10,Ch=3
 893,USER   ,20170714,12:04:23, 8.35178E-02,   0,222, 3.77826E+01,NWG-2-DD , 5.80000E+01, 0.00000E+00, 0.00000E+00, 5.20000E+01, 0.00000E+00, 0.00000E+00, 7.00000E+01, 0.00000E+00, 0.00000E+00, 7.60000E+01, 0.00000E+00, 0.00000E+00,Cmd=156,HV=400,Cyk=2,MTime=0.8,Gain=50,Ch=4
 894,USER   ,20170714,12:04:23, 1.73440E-02,   6,222, 1.96156E+01,NWG-2-DD , 5.80000E+01, 0.00000E+00, 0.00000E+00, 5.20000E+01, 0.00000E+00, 0.00000E+00, 7.60000E+01, 0.00000E+00, 0.00000E+00, 8.20000E+01, 0.00000E+00, 0.00000E+00,Cmd=156,HV=400,Cyk=2,MTime=0.8,Gain=200,Ch=5
 895,USER   ,20170714,12:04:23, 1.14497E-02,   8,222, 2.58986E+01,NWG-2-DD , 5.80000E+01, 0.00000E+00, 0.00000E+00, 5.20000E+01, 0.00000E+00, 0.00000E+00, 8.20000E+01, 0.00000E+00, 0.00000E+00, 8.80000E+01, 0.00000E+00, 0.00000E+00,Cmd=156,HV=400,Cyk=2,MTime=0.8,Gain=200,Ch=6
 896,USER   ,20170714,12:04:23, 8.36726E-03,   6,222, 3.31210E+01,NWG-2-DD , 5.80000E+01, 0.00000E+00, 0.00000E+00, 5.20000E+01, 0.00000E+00, 0.00000E+00, 8.80000E+01, 0.00000E+00, 0.00000E+00, 9.40000E+01, 0.00000E+00, 0.00000E+00,Cmd=156,HV=400,Cyk=2,MTime=0.8,Gain=200,Ch=7
 897,USER   ,20170714,12:04:23, 8.05928E-03,   8,222, 5.10431E+01,NWG-2-DD , 5.80000E+01, 0.00000E+00, 0.00000E+00, 5.20000E+01, 0.00000E+00, 0.00000E+00, 9.40000E+01, 0.00000E+00, 0.00000E+00, 1.00000E+02, 0.00000E+00, 0.00000E+00,Cmd=156,HV=400,Cyk=2,MTime=0.8,Gain=100,Ch=8
 898,USER   ,20170714,12:04:32, 5.86909E-01,   2,210, 8.85038E+01,NWG-2-DD , 5.80000E+01, 0.00000E+00, 0.00000E+00, 5.00000E+01, 0.00000E+00, 0.00000E+00, 6.60000E+01, 0.00000E+00, 0.00000E+00, 7.40000E+01, 0.00000E+00, 0.00000E+00,Cmd=157,HV=400,Cyk=2,MTime=0.8,Gain=10,Ch=3
 899,USER   ,20170714,12:04:32, 3.61212E-02,   0,210, 2.17878E+01,NWG-2-DD , 5.80000E+01, 0.00000E+00, 0.00000E+00, 5.00000E+01, 0.00000E+00, 0.00000E+00, 7.40000E+01, 0.00000E+00, 0.00000E+00, 8.20000E+01, 0.00000E+00, 0.00000E+00,Cmd=157,HV=400,Cyk=2,MTime=0.8,Gain=100,Ch=4
 900,USER   ,20170714,12:04:32, 1.78376E-02,   1,210, 2.68985E+01,NWG-2-DD , 5.80000E+01, 0.00000E+00, 0.00000E+00, 5.00000E+01, 0.00000E+00, 0.00000E+00, 8.20000E+01, 0.00000E+00, 0.00000E+00, 9.00000E+01, 0.00000E+00, 0.00000E+00,Cmd=157,HV=400,Cyk=2,MTime=0.8,Gain=100,Ch=5
 901,USER   ,20170714,12:04:32, 1.48251E-02,   3,210, 4.47116E+01,NWG-2-DD , 5.80000E+01, 0.00000E+00, 0.00000E+00, 5.00000E+01, 0.00000E+00, 0.00000E+00, 9.00000E+01, 0.00000E+00, 0.00000E+00, 9.80000E+01, 0.00000E+00, 0.00000E+00,Cmd=157,HV=400,Cyk=2,MTime=0.8,Gain=200,Ch=6
 902,USER   ,20170714,12:04:32, 1.41635E-02,   3,210, 7.47533E+01,NWG-2-DD , 5.80000E+01, 0.00000E+00, 0.00000E+00, 5.00000E+01, 0.00000E+00, 0.00000E+00, 9.80000E+01, 0.00000E+00, 0.00000E+00, 1.06000E+02, 0.00000E+00, 0.00000E+00,Cmd=157,HV=400,Cyk=2,MTime=0.8,Gain=200,Ch=7
 903,USER   ,20170714,12:04:41, 2.52239E-01,   1,218, 4.75458E+01,NWG-2-DD , 5.80000E+01, 0.00000E+00, 0.00000E+00, 4.80000E+01, 0.00000E+00, 0.00000E+00, 6.80000E+01, 0.00000E+00, 0.00000E+00, 7.80000E+01, 0.00000E+00, 0.00000E+00,Cmd=158,HV=400,Cyk=2,MTime=0.8,Gain=20,Ch=3
 904,USER   ,20170714,12:04:41, 3.08310E-02,   2,218, 2.32460E+01,NWG-2-DD , 5.80000E+01, 0.00000E+00, 0.00000E+00, 4.80000E+01, 0.00000E+00, 0.00000E+00, 7.80000E+01, 0.00000E+00, 0.00000E+00, 8.80000E+01, 0.00000E+00, 0.00000E+00,Cmd=158,HV=400,Cyk=2,MTime=0.8,Gain=200,Ch=4
 905,USER   ,20170714,12:04:41, 2.25934E-02,   2,218, 4.25875E+01,NWG-2-DD , 5.80000E+01, 0.00000E+00, 0.00000E+00, 4.80000E+01, 0.00000E+00, 0.00000E+00, 8.80000E+01, 0.00000E+00, 0.00000E+00, 9.80000E+01, 0.00000E+00, 0.00000E+00,Cmd=158,HV=400,Cyk=2,MTime=0.8,Gain=200,Ch=5
 906,USER   ,20170714,12:04:41, 2.16093E-02,   3,218, 8.14653E+01,NWG-2-DD , 5.80000E+01, 0.00000E+00, 0.00000E+00, 4.80000E+01, 0.00000E+00, 0.00000E+00, 9.80000E+01, 0.00000E+00, 0.00000E+00, 1.08000E+02, 0.00000E+00, 0.00000E+00,Cmd=158,HV=400,Cyk=2,MTime=0.8,Gain=100,Ch=6
 907,USER   ,20170714,12:04:50, 1.35044E-01,   0,208, 3.05463E+01,NWG-2-DD , 5.80000E+01, 0.00000E+00, 0.00000E+00, 4.60000E+01, 0.00000E+00, 0.00000E+00, 7.00000E+01, 0.00000E+00, 0.00000E+00, 8.20000E+01, 0.00000E+00, 0.00000E+00,Cmd=159,HV=400,Cyk=2,MTime=0.8,Gain=20,Ch=3
 908,USER   ,20170714,12:04:50, 3.55049E-02,   3,208, 3.21240E+01,NWG-2-DD , 5.80000E+01, 0.00000E+00, 0.00000E+00, 4.60000E+01, 0.00000E+00, 0.00000E+00, 8.20000E+01, 0.00000E+00, 0.00000E+00, 9.40000E+01, 0.00000E+00, 0.00000E+00,Cmd=159,HV=400,Cyk=2,MTime=0.8,Gain=100,Ch=4
 909,USER   ,20170714,12:04:50, 3.06915E-02,   2,208, 6.94226E+01,NWG-2-DD , 5.80000E+01, 0.00000E+00, 0.00000E+00, 4.60000E+01, 0.00000E+00, 0.00000E+00, 9.40000E+01, 0.00000E+00, 0.00000E+00, 1.06000E+02, 0.00000E+00, 0.00000E+00,Cmd=159,HV=400,Cyk=2,MTime=0.8,Gain=100,Ch=5
 910,USER   ,20170714,12:04:59, 5.23612E+00,   0,163, 1.97397E+02,NWG-2-DD , 6.00000E+01, 0.00000E+00, 0.00000E+00, 5.80000E+01, 0.00000E+00, 0.00000E+00, 6.20000E+01, 0.00000E+00, 0.00000E+00, 6.40000E+01, 0.00000E+00, 0.00000E+00,Cmd=160,HV=400,Cyk=2,MTime=0.8,Gain=1,Ch=3
 911,USER   ,20170714,12:04:59, 1.30279E+00,   2,163, 1.96456E+02,NWG-2-DD , 6.00000E+01, 0.00000E+00, 0.00000E+00, 5.80000E+01, 0.00000E+00, 0.00000E+00, 6.40000E+01, 0.00000E+00, 0.00000E+00, 6.60000E+01, 0.00000E+00, 0.00000E+00,Cmd=160,HV=400,Cyk=2,MTime=0.8,Gain=10,Ch=4
 912,USER   ,20170714,12:04:59, 5.05354E-01,   2,163, 1.90514E+02,NWG-2-DD , 6.00000E+01, 0.00000E+00, 0.00000E+00, 5.80000E+01, 0.00000E+00, 0.00000E+00, 6.60000E+01, 0.00000E+00, 0.00000E+00, 6.80000E+01, 0.00000E+00, 0.00000E+00,Cmd=160,HV=400,Cyk=2,MTime=0.8,Gain=10,Ch=5
 913,USER   ,20170714,12:04:59, 1.64334E-01,   1,163, 1.23905E+02,NWG-2-DD , 6.00000E+01, 0.00000E+00, 0.00000E+00, 5.80000E+01, 0.00000E+00, 0.00000E+00, 6.80000E+01, 0.00000E+00, 0.00000E+00, 7.00000E+01, 0.00000E+00, 0.00000E+00,Cmd=160,HV=400,Cyk=2,MTime=0.8,Gain=20,Ch=6
 914,USER   ,20170714,12:04:59, 5.93488E-02,   2,163, 7.83089E+01,NWG-2-DD , 6.00000E+01, 0.00000E+00, 0.00000E+00, 5.80000E+01, 0.00000E+00, 0.00000E+00, 7.00000E+01, 0.00000E+00, 0.00000E+00, 7.20000E+01, 0.00000E+00, 0.00000E+00,Cmd=160,HV=400,Cyk=2,MTime=0.8,Gain=100,Ch=7
 915,USER   ,20170714,12:04:59, 2.24024E-02,   1,163, 4.72948E+01,NWG-2-DD , 6.00000E+01, 0.00000E+00, 0.00000E+00, 5.80000E+01, 0.00000E+00, 0.00000E+00, 7.20000E+01, 0.00000E+00, 0.00000E+00, 7.40000E+01, 0.00000E+00, 0.00000E+00,Cmd=160,HV=400,Cyk=2,MTime=0.8,Gain=200,Ch=8
 916,USER   ,20170714,12:05:09, 2.53941E+00,   0,172, 1.91467E+02,NWG-2-DD , 6.00000E+01, 0.00000E+00, 0.00000E+00, 5.60000E+01, 0.00000E+00, 0.00000E+00, 6.40000E+01, 0.00000E+00, 0.00000E+00, 6.80000E+01, 0.00000E+00, 0.00000E+00,Cmd=161,HV=400,Cyk=2,MTime=0.8,Gain=10,Ch=3
 917,USER   ,20170714,12:05:09, 3.26270E-01,   0,172, 9.84008E+01,NWG-2-DD , 6.00000E+01, 0.00000E+00, 0.00000E+00, 5.60000E+01, 0.00000E+00, 0.00000E+00, 6.80000E+01, 0.00000E+00, 0.00000E+00, 7.20000E+01, 0.00000E+00, 0.00000E+00,Cmd=161,HV=400,Cyk=2,MTime=0.8,Gain=20,Ch=4
 918,USER   ,20170714,12:05:09, 5.07410E-02,   2,172, 3.82578E+01,NWG-2-DD , 6.00000E+01, 0.00000E+00, 0.00000E+00, 5.60000E+01, 0.00000E+00, 0.00000E+00, 7.20000E+01, 0.00000E+00, 0.00000E+00, 7.60000E+01, 0.00000E+00, 0.00000E+00,Cmd=161,HV=400,Cyk=2,MTime=0.8,Gain=100,Ch=5
 919,USER   ,20170714,12:05:09, 1.41624E-02,   5,172, 2.13564E+01,NWG-2-DD , 6.00000E+01, 0.00000E+00, 0.00000E+00, 5.60000E+01, 0.00000E+00, 0.00000E+00, 7.60000E+01, 0.00000E+00, 0.00000E+00, 8.00000E+01, 0.00000E+00, 0.00000E+00,Cmd=161,HV=400,Cyk=2,MTime=0.8,Gain=200,Ch=6
 920,USER   ,20170714,12:05:09, 7.26962E-03,   1,172, 1.91841E+01,NWG-2-DD , 6.00000E+01, 0.00000E+00, 0.00000E+00, 5.60000E+01, 0.00000E+00, 0.00000E+00, 8.00000E+01, 0.00000E+00, 0.00000E+00, 8.40000E+01, 0.00000E+00, 0.00000E+00,Cmd=161,HV=400,Cyk=2,MTime=0.8,Gain=200,Ch=7
 921,USER   ,20170714,12:05:09, 6.08987E-03,   7,172, 2.57133E+01,NWG-2-DD , 6.00000E+01, 0.00000E+00, 0.00000E+00, 5.60000E+01, 0.00000E+00, 0.00000E+00, 8.40000E+01, 0.00000E+00, 0.00000E+00, 8.80000E+01, 0.00000E+00, 0.00000E+00,Cmd=161,HV=400,Cyk=2,MTime=0.8,Gain=200,Ch=8
 922,USER   ,20170714,12:05:18, 1.18044E+00,   0,173, 1.33505E+02,NWG-2-DD , 6.00000E+01, 0.00000E+00, 0.00000E+00, 5.40000E+01, 0.00000E+00, 0.00000E+00, 6.60000E+01, 0.00000E+00, 0.00000E+00, 7.20000E+01, 0.00000E+00, 0.00000E+00,Cmd=162,HV=400,Cyk=2,MTime=0.8,Gain=10,Ch=3
 923,USER   ,20170714,12:05:18, 7.18510E-02,   1,173, 3.25046E+01,NWG-2-DD , 6.00000E+01, 0.00000E+00, 0.00000E+00, 5.40000E+01, 0.00000E+00, 0.00000E+00, 7.20000E+01, 0.00000E+00, 0.00000E+00, 7.80000E+01, 0.00000E+00, 0.00000E+00,Cmd=162,HV=400,Cyk=2,MTime=0.8,Gain=100,Ch=4
 924,USER   ,20170714,12:05:18, 1.64657E-02,   6,173, 1.86223E+01,NWG-2-DD , 6.00000E+01, 0.00000E+00, 0.00000E+00, 5.40000E+01, 0.00000E+00, 0.00000E+00, 7.80000E+01, 0.00000E+00, 0.00000E+00, 8.40000E+01, 0.00000E+00, 0.00000E+00,Cmd=162,HV=400,Cyk=2,MTime=0.8,Gain=200,Ch=5
 925,USER   ,20170714,12:05:18, 1.15426E-02,   5,173, 2.61088E+01,NWG-2-DD , 6.00000E+01, 0.00000E+00, 0.00000E+00, 5.40000E+01, 0.00000E+00, 0.00000E+00, 8.40000E+01, 0.00000E+00, 0.00000E+00, 9.00000E+01, 0.00000E+00, 0.00000E+00,Cmd=162,HV=400,Cyk=2,MTime=0.8,Gain=200,Ch=6
 926,USER   ,20170714,12:05:18, 9.72389E-03,   3,173, 3.84911E+01,NWG-2-DD , 6.00000E+01, 0.00000E+00, 0.00000E+00, 5.40000E+01, 0.00000E+00, 0.00000E+00, 9.00000E+01, 0.00000E+00, 0.00000E+00, 9.60000E+01, 0.00000E+00, 0.00000E+00,Cmd=162,HV=400,Cyk=2,MTime=0.8,Gain=100,Ch=7
 927,USER   ,20170714,12:05:18, 8.95750E-03,   0,173, 5.67319E+01,NWG-2-DD , 6.00000E+01, 0.00000E+00, 0.00000E+00, 5.40000E+01, 0.00000E+00, 0.00000E+00, 9.60000E+01, 0.00000E+00, 0.00000E+00, 1.02000E+02, 0.00000E+00, 0.00000E+00,Cmd=162,HV=400,Cyk=2,MTime=0.8,Gain=100,Ch=8
 928,USER   ,20170714,12:05:27, 4.63775E-01,   1,184, 6.99357E+01,NWG-2-DD , 6.00000E+01, 0.00000E+00, 0.00000E+00, 5.20000E+01, 0.00000E+00, 0.00000E+00, 6.80000E+01, 0.00000E+00, 0.00000E+00, 7.60000E+01, 0.00000E+00, 0.00000E+00,Cmd=163,HV=400,Cyk=2,MTime=0.8,Gain=10,Ch=3
 929,USER   ,20170714,12:05:27, 3.38451E-02,   3,184, 2.04149E+01,NWG-2-DD , 6.00000E+01, 0.00000E+00, 0.00000E+00, 5.20000E+01, 0.00000E+00, 0.00000E+00, 7.60000E+01, 0.00000E+00, 0.00000E+00, 8.40000E+01, 0.00000E+00, 0.00000E+00,Cmd=163,HV=400,Cyk=2,MTime=0.8,Gain=200,Ch=4
 930,USER   ,20170714,12:05:27, 1.93816E-02,   4,184, 2.92267E+01,NWG-2-DD , 6.00000E+01, 0.00000E+00, 0.00000E+00, 5.20000E+01, 0.00000E+00, 0.00000E+00, 8.40000E+01, 0.00000E+00, 0.00000E+00, 9.20000E+01, 0.00000E+00, 0.00000E+00,Cmd=163,HV=400,Cyk=2,MTime=0.8,Gain=200,Ch=5
 931,USER   ,20170714,12:05:27, 1.58614E-02,   0,184, 4.78369E+01,NWG-2-DD , 6.00000E+01, 0.00000E+00, 0.00000E+00, 5.20000E+01, 0.00000E+00, 0.00000E+00, 9.20000E+01, 0.00000E+00, 0.00000E+00, 1.00000E+02, 0.00000E+00, 0.00000E+00,Cmd=163,HV=400,Cyk=2,MTime=0.8,Gain=200,Ch=6
 932,USER   ,20170714,12:05:27, 1.62868E-02,   6,184, 8.59595E+01,NWG-2-DD , 6.00000E+01, 0.00000E+00, 0.00000E+00, 5.20000E+01, 0.00000E+00, 0.00000E+00, 1.00000E+02, 0.00000E+00, 0.00000E+00, 1.08000E+02, 0.00000E+00, 0.00000E+00,Cmd=163,HV=400,Cyk=2,MTime=0.8,Gain=200,Ch=7
 933,USER   ,20170714,12:05:36, 2.09881E-01,   0,177, 3.95616E+01,NWG-2-DD , 6.00000E+01, 0.00000E+00, 0.00000E+00, 5.00000E+01, 0.00000E+00, 0.00000E+00, 7.00000E+01, 0.00000E+00, 0.00000E+00, 8.00000E+01, 0.00000E+00, 0.00000E+00,Cmd=164,HV=400,Cyk=2,MTime=0.8,Gain=20,Ch=3
 934,USER   ,20170714,12:05:36, 3.17745E-02,   1,177, 2.39574E+01,NWG-2-DD , 6.00000E+01, 0.00000E+00, 0.00000E+00, 5.00000E+01, 0.00000E+00, 0.00000E+00, 8.00000E+01, 0.00000E+00, 0.00000E+00, 9.00000E+01, 0.00000E+00, 0.00000E+00,Cmd=164,HV=400,Cyk=2,MTime=0.8,Gain=100,Ch=4
 935,USER   ,20170714,12:05:36, 2.42887E-02,   2,177, 4.57831E+01,NWG-2-DD , 6.00000E+01, 0.00000E+00, 0.00000E+00, 5.00000E+01, 0.00000E+00, 0.00000E+00, 9.00000E+01, 0.00000E+00, 0.00000E+00, 1.00000E+02, 0.00000E+00, 0.00000E+00,Cmd=164,HV=400,Cyk=2,MTime=0.8,Gain=200,Ch=5
 936,USER   ,20170714,12:05:36, 2.32756E-02,   2,177, 8.77470E+01,NWG-2-DD , 6.00000E+01, 0.00000E+00, 0.00000E+00, 5.00000E+01, 0.00000E+00, 0.00000E+00, 1.00000E+02, 0.00000E+00, 0.00000E+00, 1.10000E+02, 0.00000E+00, 0.00000E+00,Cmd=164,HV=400,Cyk=2,MTime=0.8,Gain=100,Ch=6
 937,USER   ,20170714,12:05:45, 1.19667E-01,   3,183, 2.70681E+01,NWG-2-DD , 6.00000E+01, 0.00000E+00, 0.00000E+00, 4.80000E+01, 0.00000E+00, 0.00000E+00, 7.20000E+01, 0.00000E+00, 0.00000E+00, 8.40000E+01, 0.00000E+00, 0.00000E+00,Cmd=165,HV=400,Cyk=2,MTime=0.8,Gain=50,Ch=3
 938,USER   ,20170714,12:05:45, 3.72726E-02,   6,183, 3.37235E+01,NWG-2-DD , 6.00000E+01, 0.00000E+00, 0.00000E+00, 4.80000E+01, 0.00000E+00, 0.00000E+00, 8.40000E+01, 0.00000E+00, 0.00000E+00, 9.60000E+01, 0.00000E+00, 0.00000E+00,Cmd=165,HV=400,Cyk=2,MTime=0.8,Gain=100,Ch=4
 939,USER   ,20170714,12:05:45, 3.30448E-02,   8,183, 7.47455E+01,NWG-2-DD , 6.00000E+01, 0.00000E+00, 0.00000E+00, 4.80000E+01, 0.00000E+00, 0.00000E+00, 9.60000E+01, 0.00000E+00, 0.00000E+00, 1.08000E+02, 0.00000E+00, 0.00000E+00,Cmd=165,HV=400,Cyk=2,MTime=0.8,Gain=100,Ch=5
 940,USER   ,20170714,12:05:54, 4.48061E+00,   1,162, 1.68915E+02,NWG-2-DD , 6.20000E+01, 0.00000E+00, 0.00000E+00, 6.00000E+01, 0.00000E+00, 0.00000E+00, 6.40000E+01, 0.00000E+00, 0.00000E+00, 6.60000E+01, 0.00000E+00, 0.00000E+00,Cmd=166,HV=400,Cyk=2,MTime=0.8,Gain=1,Ch=3
 941,USER   ,20170714,12:05:54, 1.11165E+00,   0,162, 1.67633E+02,NWG-2-DD , 6.20000E+01, 0.00000E+00, 0.00000E+00, 6.00000E+01, 0.00000E+00, 0.00000E+00, 6.60000E+01, 0.00000E+00, 0.00000E+00, 6.80000E+01, 0.00000E+00, 0.00000E+00,Cmd=166,HV=400,Cyk=2,MTime=0.8,Gain=10,Ch=4
 942,USER   ,20170714,12:05:54, 3.23675E-01,   1,162, 1.22023E+02,NWG-2-DD , 6.20000E+01, 0.00000E+00, 0.00000E+00, 6.00000E+01, 0.00000E+00, 0.00000E+00, 6.80000E+01, 0.00000E+00, 0.00000E+00, 7.00000E+01, 0.00000E+00, 0.00000E+00,Cmd=166,HV=400,Cyk=2,MTime=0.8,Gain=20,Ch=5
 943,USER   ,20170714,12:05:54, 1.10111E-01,   0,162, 8.30214E+01,NWG-2-DD , 6.20000E+01, 0.00000E+00, 0.00000E+00, 6.00000E+01, 0.00000E+00, 0.00000E+00, 7.00000E+01, 0.00000E+00, 0.00000E+00, 7.20000E+01, 0.00000E+00, 0.00000E+00,Cmd=166,HV=400,Cyk=2,MTime=0.8,Gain=50,Ch=6
 944,USER   ,20170714,12:05:54, 3.86570E-02,   0,162, 5.10067E+01,NWG-2-DD , 6.20000E+01, 0.00000E+00, 0.00000E+00, 6.00000E+01, 0.00000E+00, 0.00000E+00, 7.20000E+01, 0.00000E+00, 0.00000E+00, 7.40000E+01, 0.00000E+00, 0.00000E+00,Cmd=166,HV=400,Cyk=2,MTime=0.8,Gain=200,Ch=7
 945,USER   ,20170714,12:05:54, 1.65934E-02,   1,162, 3.50311E+01,NWG-2-DD , 6.20000E+01, 0.00000E+00, 0.00000E+00, 6.00000E+01, 0.00000E+00, 0.00000E+00, 7.40000E+01, 0.00000E+00, 0.00000E+00, 7.60000E+01, 0.00000E+00, 0.00000E+00,Cmd=166,HV=400,Cyk=2,MTime=0.8,Gain=500,Ch=8
 946,USER   ,20170714,12:06:04, 2.09704E+00,   2,188, 1.58113E+02,NWG-2-DD , 6.20000E+01, 0.00000E+00, 0.00000E+00, 5.80000E+01, 0.00000E+00, 0.00000E+00, 6.60000E+01, 0.00000E+00, 0.00000E+00, 7.00000E+01, 0.00000E+00, 0.00000E+00,Cmd=167,HV=400,Cyk=2,MTime=0.8,Gain=10,Ch=3
 947,USER   ,20170714,12:06:04, 2.31520E-01,   5,188, 6.98247E+01,NWG-2-DD , 6.20000E+01, 0.00000E+00, 0.00000E+00, 5.80000E+01, 0.00000E+00, 0.00000E+00, 7.00000E+01, 0.00000E+00, 0.00000E+00, 7.40000E+01, 0.00000E+00, 0.00000E+00,Cmd=167,HV=400,Cyk=2,MTime=0.8,Gain=20,Ch=4
 948,USER   ,20170714,12:06:04, 4.08379E-02,   2,188, 3.07911E+01,NWG-2-DD , 6.20000E+01, 0.00000E+00, 0.00000E+00, 5.80000E+01, 0.00000E+00, 0.00000E+00, 7.40000E+01, 0.00000E+00, 0.00000E+00, 7.80000E+01, 0.00000E+00, 0.00000E+00,Cmd=167,HV=400,Cyk=2,MTime=0.8,Gain=100,Ch=5
 949,USER   ,20170714,12:06:04, 1.15787E-02,   0,188, 1.74603E+01,NWG-2-DD , 6.20000E+01, 0.00000E+00, 0.00000E+00, 5.80000E+01, 0.00000E+00, 0.00000E+00, 7.80000E+01, 0.00000E+00, 0.00000E+00, 8.20000E+01, 0.00000E+00, 0.00000E+00,Cmd=167,HV=400,Cyk=2,MTime=0.8,Gain=500,Ch=6
 950,USER   ,20170714,12:06:04, 7.83959E-03,   5,188, 2.06882E+01,NWG-2-DD , 6.20000E+01, 0.00000E+00, 0.00000E+00, 5.80000E+01, 0.00000E+00, 0.00000E+00, 8.20000E+01, 0.00000E+00, 0.00000E+00, 8.60000E+01, 0.00000E+00, 0.00000E+00,Cmd=167,HV=400,Cyk=2,MTime=0.8,Gain=200,Ch=7
 951,USER   ,20170714,12:06:04, 5.88042E-03,   2,188, 2.48289E+01,NWG-2-DD , 6.20000E+01, 0.00000E+00, 0.00000E+00, 5.80000E+01, 0.00000E+00, 0.00000E+00, 8.60000E+01, 0.00000E+00, 0.00000E+00, 9.00000E+01, 0.00000E+00, 0.00000E+00,Cmd=167,HV=400,Cyk=2,MTime=0.8,Gain=1000,Ch=8
 952,USER   ,20170714,12:06:13, 8.32510E-01,   2,197, 9.41547E+01,NWG-2-DD , 6.20000E+01, 0.00000E+00, 0.00000E+00, 5.60000E+01, 0.00000E+00, 0.00000E+00, 6.80000E+01, 0.00000E+00, 0.00000E+00, 7.40000E+01, 0.00000E+00, 0.00000E+00,Cmd=168,HV=400,Cyk=2,MTime=0.8,Gain=10,Ch=3
 953,USER   ,20170714,12:06:13, 5.93750E-02,   0,197, 2.68606E+01,NWG-2-DD , 6.20000E+01, 0.00000E+00, 0.00000E+00, 5.60000E+01, 0.00000E+00, 0.00000E+00, 7.40000E+01, 0.00000E+00, 0.00000E+00, 8.00000E+01, 0.00000E+00, 0.00000E+00,Cmd=168,HV=400,Cyk=2,MTime=0.8,Gain=100,Ch=4
 954,USER   ,20170714,12:06:13, 1.73370E-02,   0,197, 1.96077E+01,NWG-2-DD , 6.20000E+01, 0.00000E+00, 0.00000E+00, 5.60000E+01, 0.00000E+00, 0.00000E+00, 8.00000E+01, 0.00000E+00, 0.00000E+00, 8.60000E+01, 0.00000E+00, 0.00000E+00,Cmd=168,HV=400,Cyk=2,MTime=0.8,Gain=100,Ch=5
 955,USER   ,20170714,12:06:13, 1.21962E-02,   1,197, 2.75871E+01,NWG-2-DD , 6.20000E+01, 0.00000E+00, 0.00000E+00, 5.60000E+01, 0.00000E+00, 0.00000E+00, 8.60000E+01, 0.00000E+00, 0.00000E+00, 9.20000E+01, 0.00000E+00, 0.00000E+00,Cmd=168,HV=400,Cyk=2,MTime=0.8,Gain=200,Ch=6
 956,USER   ,20170714,12:06:13, 1.05363E-02,   2,197, 4.17072E+01,NWG-2-DD , 6.20000E+01, 0.00000E+00, 0.00000E+00, 5.60000E+01, 0.00000E+00, 0.00000E+00, 9.20000E+01, 0.00000E+00, 0.00000E+00, 9.80000E+01, 0.00000E+00, 0.00000E+00,Cmd=168,HV=400,Cyk=2,MTime=0.8,Gain=100,Ch=7
 957,USER   ,20170714,12:06:13, 9.87221E-03,   1,197, 6.25251E+01,NWG-2-DD , 6.20000E+01, 0.00000E+00, 0.00000E+00, 5.60000E+01, 0.00000E+00, 0.00000E+00, 9.80000E+01, 0.00000E+00, 0.00000E+00, 1.04000E+02, 0.00000E+00, 0.00000E+00,Cmd=168,HV=400,Cyk=2,MTime=0.8,Gain=200,Ch=8
 958,USER   ,20170714,12:06:23, 3.45686E-01,   2,197, 5.21282E+01,NWG-2-DD , 6.20000E+01, 0.00000E+00, 0.00000E+00, 5.40000E+01, 0.00000E+00, 0.00000E+00, 7.00000E+01, 0.00000E+00, 0.00000E+00, 7.80000E+01, 0.00000E+00, 0.00000E+00,Cmd=169,HV=400,Cyk=2,MTime=0.8,Gain=10,Ch=3
 959,USER   ,20170714,12:06:23, 3.14614E-02,   4,197, 1.89770E+01,NWG-2-DD , 6.20000E+01, 0.00000E+00, 0.00000E+00, 5.40000E+01, 0.00000E+00, 0.00000E+00, 7.80000E+01, 0.00000E+00, 0.00000E+00, 8.60000E+01, 0.00000E+00, 0.00000E+00,Cmd=169,HV=400,Cyk=2,MTime=0.8,Gain=200,Ch=4
 960,USER   ,20170714,12:06:23, 1.96035E-02,   5,197, 2.95614E+01,NWG-2-DD , 6.20000E+01, 0.00000E+00, 0.00000E+00, 5.40000E+01, 0.00000E+00, 0.00000E+00, 8.60000E+01, 0.00000E+00, 0.00000E+00, 9.40000E+01, 0.00000E+00, 0.00000E+00,Cmd=169,HV=400,Cyk=2,MTime=0.8,Gain=200,Ch=5
 961,USER   ,20170714,12:06:23, 1.70986E-02,   6,197, 5.15681E+01,NWG-2-DD , 6.20000E+01, 0.00000E+00, 0.00000E+00, 5.40000E+01, 0.00000E+00, 0.00000E+00, 9.40000E+01, 0.00000E+00, 0.00000E+00, 1.02000E+02, 0.00000E+00, 0.00000E+00,Cmd=169,HV=400,Cyk=2,MTime=0.8,Gain=100,Ch=6
 962,USER   ,20170714,12:06:23, 1.66567E-02,   6,197, 8.79121E+01,NWG-2-DD , 6.20000E+01, 0.00000E+00, 0.00000E+00, 5.40000E+01, 0.00000E+00, 0.00000E+00, 1.02000E+02, 0.00000E+00, 0.00000E+00, 1.10000E+02, 0.00000E+00, 0.00000E+00,Cmd=169,HV=400,Cyk=2,MTime=0.8,Gain=200,Ch=7
 963,USER   ,20170714,12:06:31, 1.64993E-01,   2,211, 3.11004E+01,NWG-2-DD , 6.20000E+01, 0.00000E+00, 0.00000E+00, 5.20000E+01, 0.00000E+00, 0.00000E+00, 7.20000E+01, 0.00000E+00, 0.00000E+00, 8.20000E+01, 0.00000E+00, 0.00000E+00,Cmd=170,HV=400,Cyk=2,MTime=0.8,Gain=20,Ch=3
 964,USER   ,20170714,12:06:31, 3.36253E-02,   5,211, 2.53529E+01,NWG-2-DD , 6.20000E+01, 0.00000E+00, 0.00000E+00, 5.20000E+01, 0.00000E+00, 0.00000E+00, 8.20000E+01, 0.00000E+00, 0.00000E+00, 9.20000E+01, 0.00000E+00, 0.00000E+00,Cmd=170,HV=400,Cyk=2,MTime=0.8,Gain=100,Ch=4
 965,USER   ,20170714,12:06:31, 2.59419E-02,   4,211, 4.88994E+01,NWG-2-DD , 6.20000E+01, 0.00000E+00, 0.00000E+00, 5.20000E+01, 0.00000E+00, 0.00000E+00, 9.20000E+01, 0.00000E+00, 0.00000E+00, 1.02000E+02, 0.00000E+00, 0.00000E+00,Cmd=170,HV=400,Cyk=2,MTime=0.8,Gain=200,Ch=5
 966,USER   ,20170714,12:06:40, 1.05986E-01,   2,200, 2.39736E+01,NWG-2-DD , 6.20000E+01, 0.00000E+00, 0.00000E+00, 5.00000E+01, 0.00000E+00, 0.00000E+00, 7.40000E+01, 0.00000E+00, 0.00000E+00, 8.60000E+01, 0.00000E+00, 0.00000E+00,Cmd=171,HV=400,Cyk=2,MTime=0.8,Gain=50,Ch=3
 967,USER   ,20170714,12:06:40, 3.87844E-02,   0,200, 3.50913E+01,NWG-2-DD , 6.20000E+01, 0.00000E+00, 0.00000E+00, 5.00000E+01, 0.00000E+00, 0.00000E+00, 8.60000E+01, 0.00000E+00, 0.00000E+00, 9.80000E+01, 0.00000E+00, 0.00000E+00,Cmd=171,HV=400,Cyk=2,MTime=0.8,Gain=100,Ch=4
 968,USER   ,20170714,12:06:40, 3.46206E-02,   3,200, 7.83101E+01,NWG-2-DD , 6.20000E+01, 0.00000E+00, 0.00000E+00, 5.00000E+01, 0.00000E+00, 0.00000E+00, 9.80000E+01, 0.00000E+00, 0.00000E+00, 1.10000E+02, 0.00000E+00, 0.00000E+00,Cmd=171,HV=400,Cyk=2,MTime=0.8,Gain=100,Ch=5
 969,USER   ,20170714,12:06:49, 4.79097E+00,   2,217, 1.80615E+02,NWG-2-DD , 6.40000E+01, 0.00000E+00, 0.00000E+00, 6.20000E+01, 0.00000E+00, 0.00000E+00, 6.60000E+01, 0.00000E+00, 0.00000E+00, 6.80000E+01, 0.00000E+00, 0.00000E+00,Cmd=172,HV=400,Cyk=2,MTime=0.8,Gain=1,Ch=3
 970,USER   ,20170714,12:06:49, 7.56473E-01,   2,217, 1.14073E+02,NWG-2-DD , 6.40000E+01, 0.00000E+00, 0.00000E+00, 6.20000E+01, 0.00000E+00, 0.00000E+00, 6.80000E+01, 0.00000E+00, 0.00000E+00, 7.00000E+01, 0.00000E+00, 0.00000E+00,Cmd=172,HV=400,Cyk=2,MTime=0.8,Gain=10,Ch=4
 971,USER   ,20170714,12:06:49, 2.15095E-01,   6,217, 8.10890E+01,NWG-2-DD , 6.40000E+01, 0.00000E+00, 0.00000E+00, 6.20000E+01, 0.00000E+00, 0.00000E+00, 7.00000E+01, 0.00000E+00, 0.00000E+00, 7.20000E+01, 0.00000E+00, 0.00000E+00,Cmd=172,HV=400,Cyk=2,MTime=0.8,Gain=20,Ch=5
 972,USER   ,20170714,12:06:49, 6.70478E-02,   0,217, 5.05528E+01,NWG-2-DD , 6.40000E+01, 0.00000E+00, 0.00000E+00, 6.20000E+01, 0.00000E+00, 0.00000E+00, 7.20000E+01, 0.00000E+00, 0.00000E+00, 7.40000E+01, 0.00000E+00, 0.00000E+00,Cmd=172,HV=400,Cyk=2,MTime=0.8,Gain=50,Ch=6
 973,USER   ,20170714,12:06:49, 2.56135E-02,   4,217, 3.37962E+01,NWG-2-DD , 6.40000E+01, 0.00000E+00, 0.00000E+00, 6.20000E+01, 0.00000E+00, 0.00000E+00, 7.40000E+01, 0.00000E+00, 0.00000E+00, 7.60000E+01, 0.00000E+00, 0.00000E+00,Cmd=172,HV=400,Cyk=2,MTime=0.8,Gain=200,Ch=7
 974,USER   ,20170714,12:06:49, 1.11725E-02,   8,217, 2.35869E+01,NWG-2-DD , 6.40000E+01, 0.00000E+00, 0.00000E+00, 6.20000E+01, 0.00000E+00, 0.00000E+00, 7.60000E+01, 0.00000E+00, 0.00000E+00, 7.80000E+01, 0.00000E+00, 0.00000E+00,Cmd=172,HV=400,Cyk=2,MTime=0.8,Gain=200,Ch=8
 975,USER   ,20170714,12:06:59, 1.40412E+00,   0,187, 1.05868E+02,NWG-2-DD , 6.40000E+01, 0.00000E+00, 0.00000E+00, 6.00000E+01, 0.00000E+00, 0.00000E+00, 6.80000E+01, 0.00000E+00, 0.00000E+00, 7.20000E+01, 0.00000E+00, 0.00000E+00,Cmd=173,HV=400,Cyk=2,MTime=0.8,Gain=10,Ch=3
 976,USER   ,20170714,12:06:59, 1.48234E-01,   1,187, 4.47062E+01,NWG-2-DD , 6.40000E+01, 0.00000E+00, 0.00000E+00, 6.00000E+01, 0.00000E+00, 0.00000E+00, 7.20000E+01, 0.00000E+00, 0.00000E+00, 7.60000E+01, 0.00000E+00, 0.00000E+00,Cmd=173,HV=400,Cyk=2,MTime=0.8,Gain=20,Ch=4
 977,USER   ,20170714,12:06:59, 2.78455E-02,   0,187, 2.09950E+01,NWG-2-DD , 6.40000E+01, 0.00000E+00, 0.00000E+00, 6.00000E+01, 0.00000E+00, 0.00000E+00, 7.60000E+01, 0.00000E+00, 0.00000E+00, 8.00000E+01, 0.00000E+00, 0.00000E+00,Cmd=173,HV=400,Cyk=2,MTime=0.8,Gain=100,Ch=5
 978,USER   ,20170714,12:06:59, 9.99718E-03,   2,187, 1.50754E+01,NWG-2-DD , 6.40000E+01, 0.00000E+00, 0.00000E+00, 6.00000E+01, 0.00000E+00, 0.00000E+00, 8.00000E+01, 0.00000E+00, 0.00000E+00, 8.40000E+01, 0.00000E+00, 0.00000E+00,Cmd=173,HV=400,Cyk=2,MTime=0.8,Gain=200,Ch=6
 979,USER   ,20170714,12:06:59, 7.25725E-03,   3,187, 1.91514E+01,NWG-2-DD , 6.40000E+01, 0.00000E+00, 0.00000E+00, 6.00000E+01, 0.00000E+00, 0.00000E+00, 8.40000E+01, 0.00000E+00, 0.00000E+00, 8.80000E+01, 0.00000E+00, 0.00000E+00,Cmd=173,HV=400,Cyk=2,MTime=0.8,Gain=500,Ch=7
 980,USER   ,20170714,12:06:59, 5.67119E-03,   4,187, 2.39455E+01,NWG-2-DD , 6.40000E+01, 0.00000E+00, 0.00000E+00, 6.00000E+01, 0.00000E+00, 0.00000E+00, 8.80000E+01, 0.00000E+00, 0.00000E+00, 9.20000E+01, 0.00000E+00, 0.00000E+00,Cmd=173,HV=400,Cyk=2,MTime=0.8,Gain=500,Ch=8
 981,USER   ,20170714,12:07:08, 5.64937E-01,   2,225, 6.38928E+01,NWG-2-DD , 6.40000E+01, 0.00000E+00, 0.00000E+00, 5.80000E+01, 0.00000E+00, 0.00000E+00, 7.00000E+01, 0.00000E+00, 0.00000E+00, 7.60000E+01, 0.00000E+00, 0.00000E+00,Cmd=174,HV=400,Cyk=2,MTime=0.8,Gain=10,Ch=3
 982,USER   ,20170714,12:07:08, 4.40854E-02,   0,225, 1.99438E+01,NWG-2-DD , 6.40000E+01, 0.00000E+00, 0.00000E+00, 5.80000E+01, 0.00000E+00, 0.00000E+00, 7.60000E+01, 0.00000E+00, 0.00000E+00, 8.20000E+01, 0.00000E+00, 0.00000E+00,Cmd=174,HV=400,Cyk=2,MTime=0.8,Gain=100,Ch=4
 983,USER   ,20170714,12:07:08, 1.68143E-02,   5,225, 1.90166E+01,NWG-2-DD , 6.40000E+01, 0.00000E+00, 0.00000E+00, 5.80000E+01, 0.00000E+00, 0.00000E+00, 8.20000E+01, 0.00000E+00, 0.00000E+00, 8.80000E+01, 0.00000E+00, 0.00000E+00,Cmd=174,HV=400,Cyk=2,MTime=0.8,Gain=200,Ch=5
 984,USER   ,20170714,12:07:08, 1.19802E-02,   7,225, 2.70985E+01,NWG-2-DD , 6.40000E+01, 0.00000E+00, 0.00000E+00, 5.80000E+01, 0.00000E+00, 0.00000E+00, 8.80000E+01, 0.00000E+00, 0.00000E+00, 9.40000E+01, 0.00000E+00, 0.00000E+00,Cmd=174,HV=400,Cyk=2,MTime=0.8,Gain=200,Ch=6
 985,USER   ,20170714,12:07:08, 1.06128E-02,   4,225, 4.20099E+01,NWG-2-DD , 6.40000E+01, 0.00000E+00, 0.00000E+00, 5.80000E+01, 0.00000E+00, 0.00000E+00, 9.40000E+01, 0.00000E+00, 0.00000E+00, 1.00000E+02, 0.00000E+00, 0.00000E+00,Cmd=174,HV=400,Cyk=2,MTime=0.8,Gain=200,Ch=7
 986,USER   ,20170714,12:07:08, 1.06019E-02,   4,225, 6.71468E+01,NWG-2-DD , 6.40000E+01, 0.00000E+00, 0.00000E+00, 5.80000E+01, 0.00000E+00, 0.00000E+00, 1.00000E+02, 0.00000E+00, 0.00000E+00, 1.06000E+02, 0.00000E+00, 0.00000E+00,Cmd=174,HV=400,Cyk=2,MTime=0.8,Gain=200,Ch=8
 987,USER   ,20170714,12:07:17, 2.40657E-01,   2,237, 3.62903E+01,NWG-2-DD , 6.40000E+01, 0.00000E+00, 0.00000E+00, 5.60000E+01, 0.00000E+00, 0.00000E+00, 7.20000E+01, 0.00000E+00, 0.00000E+00, 8.00000E+01, 0.00000E+00, 0.00000E+00,Cmd=175,HV=400,Cyk=2,MTime=0.8,Gain=20,Ch=3
 988,USER   ,20170714,12:07:17, 3.05653E-02,   4,237, 1.84366E+01,NWG-2-DD , 6.40000E+01, 0.00000E+00, 0.00000E+00, 5.60000E+01, 0.00000E+00, 0.00000E+00, 8.00000E+01, 0.00000E+00, 0.00000E+00, 8.80000E+01, 0.00000E+00, 0.00000E+00,Cmd=175,HV=400,Cyk=2,MTime=0.8,Gain=100,Ch=4
 989,USER   ,20170714,12:07:17, 1.97138E-02,   6,237, 2.97277E+01,NWG-2-DD , 6.40000E+01, 0.00000E+00, 0.00000E+00, 5.60000E+01, 0.00000E+00, 0.00000E+00, 8.80000E+01, 0.00000E+00, 0.00000E+00, 9.60000E+01, 0.00000E+00, 0.00000E+00,Cmd=175,HV=400,Cyk=2,MTime=0.8,Gain=200,Ch=5
 990,USER   ,20170714,12:07:17, 1.78035E-02,   7,237, 5.36941E+01,NWG-2-DD , 6.40000E+01, 0.00000E+00, 0.00000E+00, 5.60000E+01, 0.00000E+00, 0.00000E+00, 9.60000E+01, 0.00000E+00, 0.00000E+00, 1.04000E+02, 0.00000E+00, 0.00000E+00,Cmd=175,HV=400,Cyk=2,MTime=0.8,Gain=200,Ch=6
 991,USER   ,20170714,12:07:26, 1.28234E-01,   2,237, 2.41716E+01,NWG-2-DD , 6.40000E+01, 0.00000E+00, 0.00000E+00, 5.40000E+01, 0.00000E+00, 0.00000E+00, 7.40000E+01, 0.00000E+00, 0.00000E+00, 8.40000E+01, 0.00000E+00, 0.00000E+00,Cmd=176,HV=400,Cyk=2,MTime=0.8,Gain=20,Ch=3
 992,USER   ,20170714,12:07:26, 3.34088E-02,   2,237, 2.51896E+01,NWG-2-DD , 6.40000E+01, 0.00000E+00, 0.00000E+00, 5.40000E+01, 0.00000E+00, 0.00000E+00, 8.40000E+01, 0.00000E+00, 0.00000E+00, 9.40000E+01, 0.00000E+00, 0.00000E+00,Cmd=176,HV=400,Cyk=2,MTime=0.8,Gain=100,Ch=4
 993,USER   ,20170714,12:07:26, 2.67262E-02,   6,237, 5.03777E+01,NWG-2-DD , 6.40000E+01, 0.00000E+00, 0.00000E+00, 5.40000E+01, 0.00000E+00, 0.00000E+00, 9.40000E+01, 0.00000E+00, 0.00000E+00, 1.04000E+02, 0.00000E+00, 0.00000E+00,Cmd=176,HV=400,Cyk=2,MTime=0.8,Gain=100,Ch=5
 994,USER   ,20170714,12:07:35, 8.99416E-02,   2,252, 2.03443E+01,NWG-2-DD , 6.40000E+01, 0.00000E+00, 0.00000E+00, 5.20000E+01, 0.00000E+00, 0.00000E+00, 7.60000E+01, 0.00000E+00, 0.00000E+00, 8.80000E+01, 0.00000E+00, 0.00000E+00,Cmd=177,HV=400,Cyk=2,MTime=0.8,Gain=50,Ch=3
 995,USER   ,20170714,12:07:35, 3.91138E-02,   2,252, 3.53893E+01,NWG-2-DD , 6.40000E+01, 0.00000E+00, 0.00000E+00, 5.20000E+01, 0.00000E+00, 0.00000E+00, 8.80000E+01, 0.00000E+00, 0.00000E+00, 1.00000E+02, 0.00000E+00, 0.00000E+00,Cmd=177,HV=400,Cyk=2,MTime=0.8,Gain=100,Ch=4
 996,USER   ,20170714,12:07:44, 5.57730E+00,   2,241, 2.10259E+02,NWG-2-DD , 6.60000E+01, 0.00000E+00, 0.00000E+00, 6.40000E+01, 0.00000E+00, 0.00000E+00, 6.80000E+01, 0.00000E+00, 0.00000E+00, 7.00000E+01, 0.00000E+00, 0.00000E+00,Cmd=178,HV=400,Cyk=2,MTime=0.8,Gain=1,Ch=3
 997,USER   ,20170714,12:07:44, 9.52018E-01,   2,241, 1.43561E+02,NWG-2-DD , 6.60000E+01, 0.00000E+00, 0.00000E+00, 6.40000E+01, 0.00000E+00, 0.00000E+00, 7.00000E+01, 0.00000E+00, 0.00000E+00, 7.20000E+01, 0.00000E+00, 0.00000E+00,Cmd=178,HV=400,Cyk=2,MTime=0.8,Gain=10,Ch=4
 998,USER   ,20170714,12:07:44, 2.33107E-01,   2,241, 8.78793E+01,NWG-2-DD , 6.60000E+01, 0.00000E+00, 0.00000E+00, 6.40000E+01, 0.00000E+00, 0.00000E+00, 7.20000E+01, 0.00000E+00, 0.00000E+00, 7.40000E+01, 0.00000E+00, 0.00000E+00,Cmd=178,HV=400,Cyk=2,MTime=0.8,Gain=20,Ch=5
 999,USER   ,20170714,12:07:44, 7.28111E-02,   2,241, 5.48982E+01,NWG-2-DD , 6.60000E+01, 0.00000E+00, 0.00000E+00, 6.40000E+01, 0.00000E+00, 0.00000E+00, 7.40000E+01, 0.00000E+00, 0.00000E+00, 7.60000E+01, 0.00000E+00, 0.00000E+00,Cmd=178,HV=400,Cyk=2,MTime=0.8,Gain=50,Ch=6
1000,USER   ,20170714,12:07:44, 2.60177E-02,   4,241, 3.43295E+01,NWG-2-DD , 6.60000E+01, 0.00000E+00, 0.00000E+00, 6.40000E+01, 0.00000E+00, 0.00000E+00, 7.60000E+01, 0.00000E+00, 0.00000E+00, 7.80000E+01, 0.00000E+00, 0.00000E+00,Cmd=178,HV=400,Cyk=2,MTime=0.8,Gain=100,Ch=7
1001,USER   ,20170714,12:07:44, 9.69745E-03,   0,241, 2.04728E+01,NWG-2-DD , 6.60000E+01, 0.00000E+00, 0.00000E+00, 6.40000E+01, 0.00000E+00, 0.00000E+00, 7.80000E+01, 0.00000E+00, 0.00000E+00, 8.00000E+01, 0.00000E+00, 0.00000E+00,Cmd=178,HV=400,Cyk=2,MTime=0.8,Gain=200,Ch=8
1002,USER   ,20170714,12:07:54, 1.46508E+00,   1,202, 1.10465E+02,NWG-2-DD , 6.60000E+01, 0.00000E+00, 0.00000E+00, 6.20000E+01, 0.00000E+00, 0.00000E+00, 7.00000E+01, 0.00000E+00, 0.00000E+00, 7.40000E+01, 0.00000E+00, 0.00000E+00,Cmd=179,HV=400,Cyk=2,MTime=0.8,Gain=10,Ch=3
1003,USER   ,20170714,12:07:54, 1.35789E-01,   2,202, 4.09530E+01,NWG-2-DD , 6.60000E+01, 0.00000E+00, 0.00000E+00, 6.20000E+01, 0.00000E+00, 0.00000E+00, 7.40000E+01, 0.00000E+00, 0.00000E+00, 7.80000E+01, 0.00000E+00, 0.00000E+00,Cmd=179,HV=400,Cyk=2,MTime=0.8,Gain=20,Ch=4
1004,USER   ,20170714,12:07:54, 2.18874E-02,   3,202, 1.65027E+01,NWG-2-DD , 6.60000E+01, 0.00000E+00, 0.00000E+00, 6.20000E+01, 0.00000E+00, 0.00000E+00, 7.80000E+01, 0.00000E+00, 0.00000E+00, 8.20000E+01, 0.00000E+00, 0.00000E+00,Cmd=179,HV=400,Cyk=2,MTime=0.8,Gain=200,Ch=5
1005,USER   ,20170714,12:07:54, 1.03020E-02,   2,202, 1.55351E+01,NWG-2-DD , 6.60000E+01, 0.00000E+00, 0.00000E+00, 6.20000E+01, 0.00000E+00, 0.00000E+00, 8.20000E+01, 0.00000E+00, 0.00000E+00, 8.60000E+01, 0.00000E+00, 0.00000E+00,Cmd=179,HV=400,Cyk=2,MTime=0.8,Gain=200,Ch=6
1006,USER   ,20170714,12:07:54, 6.94096E-03,   6,202, 1.83168E+01,NWG-2-DD , 6.60000E+01, 0.00000E+00, 0.00000E+00, 6.20000E+01, 0.00000E+00, 0.00000E+00, 8.60000E+01, 0.00000E+00, 0.00000E+00, 9.00000E+01, 0.00000E+00, 0.00000E+00,Cmd=179,HV=400,Cyk=2,MTime=0.8,Gain=200,Ch=7
1007,USER   ,20170714,12:07:54, 5.95828E-03,   5,202, 2.51577E+01,NWG-2-DD , 6.60000E+01, 0.00000E+00, 0.00000E+00, 6.20000E+01, 0.00000E+00, 0.00000E+00, 9.00000E+01, 0.00000E+00, 0.00000E+00, 9.40000E+01, 0.00000E+00, 0.00000E+00,Cmd=179,HV=400,Cyk=2,MTime=0.8,Gain=200,Ch=8
1008,USER   ,20170714,12:08:03, 4.99608E-01,   1,176, 5.65043E+01,NWG-2-DD , 6.60000E+01, 0.00000E+00, 0.00000E+00, 6.00000E+01, 0.00000E+00, 0.00000E+00, 7.20000E+01, 0.00000E+00, 0.00000E+00, 7.80000E+01, 0.00000E+00, 0.00000E+00,Cmd=180,HV=400,Cyk=2,MTime=0.8,Gain=10,Ch=3
1009,USER   ,20170714,12:08:03, 3.61230E-02,   3,176, 1.63417E+01,NWG-2-DD , 6.60000E+01, 0.00000E+00, 0.00000E+00, 6.00000E+01, 0.00000E+00, 0.00000E+00, 7.80000E+01, 0.00000E+00, 0.00000E+00, 8.40000E+01, 0.00000E+00, 0.00000E+00,Cmd=180,HV=400,Cyk=2,MTime=0.8,Gain=200,Ch=4
1010,USER   ,20170714,12:08:03, 1.67844E-02,   2,176, 1.89827E+01,NWG-2-DD , 6.60000E+01, 0.00000E+00, 0.00000E+00, 6.00000E+01, 0.00000E+00, 0.00000E+00, 8.40000E+01, 0.00000E+00, 0.00000E+00, 9.00000E+01, 0.00000E+00, 0.00000E+00,Cmd=180,HV=400,Cyk=2,MTime=0.8,Gain=200,Ch=5
1011,USER   ,20170714,12:08:03, 1.26196E-02,   4,176, 2.85450E+01,NWG-2-DD , 6.60000E+01, 0.00000E+00, 0.00000E+00, 6.00000E+01, 0.00000E+00, 0.00000E+00, 9.00000E+01, 0.00000E+00, 0.00000E+00, 9.60000E+01, 0.00000E+00, 0.00000E+00,Cmd=180,HV=400,Cyk=2,MTime=0.8,Gain=200,Ch=6
1012,USER   ,20170714,12:08:03, 1.13863E-02,   2,176, 4.50714E+01,NWG-2-DD , 6.60000E+01, 0.00000E+00, 0.00000E+00, 6.00000E+01, 0.00000E+00, 0.00000E+00, 9.60000E+01, 0.00000E+00, 0.00000E+00, 1.02000E+02, 0.00000E+00, 0.00000E+00,Cmd=180,HV=400,Cyk=2,MTime=0.8,Gain=200,Ch=7
1013,USER   ,20170714,12:08:03, 1.09027E-02,   5,176, 6.90519E+01,NWG-2-DD , 6.60000E+01, 0.00000E+00, 0.00000E+00, 6.00000E+01, 0.00000E+00, 0.00000E+00, 1.02000E+02, 0.00000E+00, 0.00000E+00, 1.08000E+02, 0.00000E+00, 0.00000E+00,Cmd=180,HV=400,Cyk=2,MTime=0.8,Gain=200,Ch=8
1014,USER   ,20170714,12:08:12, 2.10021E-01,   1,209, 3.16705E+01,NWG-2-DD , 6.60000E+01, 0.00000E+00, 0.00000E+00, 5.80000E+01, 0.00000E+00, 0.00000E+00, 7.40000E+01, 0.00000E+00, 0.00000E+00, 8.20000E+01, 0.00000E+00, 0.00000E+00,Cmd=181,HV=400,Cyk=2,MTime=0.8,Gain=20,Ch=3
1015,USER   ,20170714,12:08:12, 3.10743E-02,   3,209, 1.87435E+01,NWG-2-DD , 6.60000E+01, 0.00000E+00, 0.00000E+00, 5.80000E+01, 0.00000E+00, 0.00000E+00, 8.20000E+01, 0.00000E+00, 0.00000E+00, 9.00000E+01, 0.00000E+00, 0.00000E+00,Cmd=181,HV=400,Cyk=2,MTime=0.8,Gain=100,Ch=4
1016,USER   ,20170714,12:08:12, 2.13268E-02,   4,209, 3.21601E+01,NWG-2-DD , 6.60000E+01, 0.00000E+00, 0.00000E+00, 5.80000E+01, 0.00000E+00, 0.00000E+00, 9.00000E+01, 0.00000E+00, 0.00000E+00, 9.80000E+01, 0.00000E+00, 0.00000E+00,Cmd=181,HV=400,Cyk=2,MTime=0.8,Gain=100,Ch=5
1017,USER   ,20170714,12:08:12, 1.93207E-02,   5,209, 5.82700E+01,NWG-2-DD , 6.60000E+01, 0.00000E+00, 0.00000E+00, 5.80000E+01, 0.00000E+00, 0.00000E+00, 9.80000E+01, 0.00000E+00, 0.00000E+00, 1.06000E+02, 0.00000E+00, 0.00000E+00,Cmd=181,HV=400,Cyk=2,MTime=0.8,Gain=100,Ch=6
1018,USER   ,20170714,12:08:21, 1.12917E-01,   2,221, 2.12843E+01,NWG-2-DD , 6.60000E+01, 0.00000E+00, 0.00000E+00, 5.60000E+01, 0.00000E+00, 0.00000E+00, 7.60000E+01, 0.00000E+00, 0.00000E+00, 8.60000E+01, 0.00000E+00, 0.00000E+00,Cmd=182,HV=400,Cyk=2,MTime=0.8,Gain=50,Ch=3
1019,USER   ,20170714,12:08:21, 3.47678E-02,   2,221, 2.62143E+01,NWG-2-DD , 6.60000E+01, 0.00000E+00, 0.00000E+00, 5.60000E+01, 0.00000E+00, 0.00000E+00, 8.60000E+01, 0.00000E+00, 0.00000E+00, 9.60000E+01, 0.00000E+00, 0.00000E+00,Cmd=182,HV=400,Cyk=2,MTime=0.8,Gain=100,Ch=4
1020,USER   ,20170714,12:08:21, 2.93758E-02,   3,221, 5.53720E+01,NWG-2-DD , 6.60000E+01, 0.00000E+00, 0.00000E+00, 5.60000E+01, 0.00000E+00, 0.00000E+00, 9.60000E+01, 0.00000E+00, 0.00000E+00, 1.06000E+02, 0.00000E+00, 0.00000E+00,Cmd=182,HV=400,Cyk=2,MTime=0.8,Gain=100,Ch=5
1021,USER   ,20170714,12:08:30, 8.07391E-02,   4,221, 1.82628E+01,NWG-2-DD , 6.60000E+01, 0.00000E+00, 0.00000E+00, 5.40000E+01, 0.00000E+00, 0.00000E+00, 7.80000E+01, 0.00000E+00, 0.00000E+00, 9.00000E+01, 0.00000E+00, 0.00000E+00,Cmd=183,HV=400,Cyk=2,MTime=0.8,Gain=50,Ch=3
1022,USER   ,20170714,12:08:30, 4.23730E-02,   6,221, 3.83382E+01,NWG-2-DD , 6.60000E+01, 0.00000E+00, 0.00000E+00, 5.40000E+01, 0.00000E+00, 0.00000E+00, 9.00000E+01, 0.00000E+00, 0.00000E+00, 1.02000E+02, 0.00000E+00, 0.00000E+00,Cmd=183,HV=400,Cyk=2,MTime=0.8,Gain=100,Ch=4
1023,USER   ,20170714,12:08:39, 5.84047E+00,   2,274, 2.20181E+02,NWG-2-DD , 6.80000E+01, 0.00000E+00, 0.00000E+00, 6.60000E+01, 0.00000E+00, 0.00000E+00, 7.00000E+01, 0.00000E+00, 0.00000E+00, 7.20000E+01, 0.00000E+00, 0.00000E+00,Cmd=184,HV=381,Cyk=2,MTime=0.8,Gain=1,Ch=3
1024,USER   ,20170714,12:08:39, 9.64702E-01,   2,274, 1.45474E+02,NWG-2-DD , 6.80000E+01, 0.00000E+00, 0.00000E+00, 6.60000E+01, 0.00000E+00, 0.00000E+00, 7.20000E+01, 0.00000E+00, 0.00000E+00, 7.40000E+01, 0.00000E+00, 0.00000E+00,Cmd=184,HV=381,Cyk=2,MTime=0.8,Gain=10,Ch=4
1025,USER   ,20170714,12:08:39, 2.37742E-01,   2,274, 8.96266E+01,NWG-2-DD , 6.80000E+01, 0.00000E+00, 0.00000E+00, 6.60000E+01, 0.00000E+00, 0.00000E+00, 7.40000E+01, 0.00000E+00, 0.00000E+00, 7.60000E+01, 0.00000E+00, 0.00000E+00,Cmd=184,HV=381,Cyk=2,MTime=0.8,Gain=20,Ch=5
1026,USER   ,20170714,12:08:39, 7.65173E-02,   2,274, 5.76927E+01,NWG-2-DD , 6.80000E+01, 0.00000E+00, 0.00000E+00, 6.60000E+01, 0.00000E+00, 0.00000E+00, 7.60000E+01, 0.00000E+00, 0.00000E+00, 7.80000E+01, 0.00000E+00, 0.00000E+00,Cmd=184,HV=381,Cyk=2,MTime=0.8,Gain=50,Ch=6
1027,USER   ,20170714,12:08:39, 1.99635E-02,   3,274, 2.63412E+01,NWG-2-DD , 6.80000E+01, 0.00000E+00, 0.00000E+00, 6.60000E+01, 0.00000E+00, 0.00000E+00, 7.80000E+01, 0.00000E+00, 0.00000E+00, 8.00000E+01, 0.00000E+00, 0.00000E+00,Cmd=184,HV=381,Cyk=2,MTime=0.8,Gain=200,Ch=7
1028,USER   ,20170714,12:08:39, 8.42427E-03,   2,274, 1.77849E+01,NWG-2-DD , 6.80000E+01, 0.00000E+00, 0.00000E+00, 6.60000E+01, 0.00000E+00, 0.00000E+00, 8.00000E+01, 0.00000E+00, 0.00000E+00, 8.20000E+01, 0.00000E+00, 0.00000E+00,Cmd=184,HV=381,Cyk=2,MTime=0.8,Gain=200,Ch=8
1029,USER   ,20170714,12:08:48, 1.50616E+00,   1,289, 1.13562E+02,NWG-2-DD , 6.80000E+01, 0.00000E+00, 0.00000E+00, 6.40000E+01, 0.00000E+00, 0.00000E+00, 7.20000E+01, 0.00000E+00, 0.00000E+00, 7.60000E+01, 0.00000E+00, 0.00000E+00,Cmd=185,HV=381,Cyk=2,MTime=0.8,Gain=10,Ch=3
1030,USER   ,20170714,12:08:48, 1.32284E-01,   2,289, 3.98959E+01,NWG-2-DD , 6.80000E+01, 0.00000E+00, 0.00000E+00, 6.40000E+01, 0.00000E+00, 0.00000E+00, 7.60000E+01, 0.00000E+00, 0.00000E+00, 8.00000E+01, 0.00000E+00, 0.00000E+00,Cmd=185,HV=381,Cyk=2,MTime=0.8,Gain=20,Ch=4
1031,USER   ,20170714,12:08:48, 2.15405E-02,   5,289, 1.62412E+01,NWG-2-DD , 6.80000E+01, 0.00000E+00, 0.00000E+00, 6.40000E+01, 0.00000E+00, 0.00000E+00, 8.00000E+01, 0.00000E+00, 0.00000E+00, 8.40000E+01, 0.00000E+00, 0.00000E+00,Cmd=185,HV=381,Cyk=2,MTime=0.8,Gain=200,Ch=5
1032,USER   ,20170714,12:08:48, 1.23112E-02,   3,289, 1.85649E+01,NWG-2-DD , 6.80000E+01, 0.00000E+00, 0.00000E+00, 6.40000E+01, 0.00000E+00, 0.00000E+00, 8.40000E+01, 0.00000E+00, 0.00000E+00, 8.80000E+01, 0.00000E+00, 0.00000E+00,Cmd=185,HV=381,Cyk=2,MTime=0.8,Gain=200,Ch=6
1033,USER   ,20170714,12:08:48, 8.69824E-03,   4,289, 2.29541E+01,NWG-2-DD , 6.80000E+01, 0.00000E+00, 0.00000E+00, 6.40000E+01, 0.00000E+00, 0.00000E+00, 8.80000E+01, 0.00000E+00, 0.00000E+00, 9.20000E+01, 0.00000E+00, 0.00000E+00,Cmd=185,HV=381,Cyk=2,MTime=0.8,Gain=200,Ch=7
1034,USER   ,20170714,12:08:48, 7.22698E-03,   5,289, 3.05145E+01,NWG-2-DD , 6.80000E+01, 0.00000E+00, 0.00000E+00, 6.40000E+01, 0.00000E+00, 0.00000E+00, 9.20000E+01, 0.00000E+00, 0.00000E+00, 9.60000E+01, 0.00000E+00, 0.00000E+00,Cmd=185,HV=381,Cyk=2,MTime=0.8,Gain=200,Ch=8
1035,USER   ,20170714,12:08:58, 4.83984E-01,   2,248, 5.47374E+01,NWG-2-DD , 6.80000E+01, 0.00000E+00, 0.00000E+00, 6.20000E+01, 0.00000E+00, 0.00000E+00, 7.40000E+01, 0.00000E+00, 0.00000E+00, 8.00000E+01, 0.00000E+00, 0.00000E+00,Cmd=186,HV=400,Cyk=2,MTime=0.8,Gain=10,Ch=3
1036,USER   ,20170714,12:08:58, 3.57253E-02,   0,248, 1.61618E+01,NWG-2-DD , 6.80000E+01, 0.00000E+00, 0.00000E+00, 6.20000E+01, 0.00000E+00, 0.00000E+00, 8.00000E+01, 0.00000E+00, 0.00000E+00, 8.60000E+01, 0.00000E+00, 0.00000E+00,Cmd=186,HV=400,Cyk=2,MTime=0.8,Gain=100,Ch=4
1037,USER   ,20170714,12:08:58, 1.83894E-02,   2,248, 2.07979E+01,NWG-2-DD , 6.80000E+01, 0.00000E+00, 0.00000E+00, 6.20000E+01, 0.00000E+00, 0.00000E+00, 8.60000E+01, 0.00000E+00, 0.00000E+00, 9.20000E+01, 0.00000E+00, 0.00000E+00,Cmd=186,HV=400,Cyk=2,MTime=0.8,Gain=200,Ch=5
1038,USER   ,20170714,12:08:58, 1.42971E-02,   4,248, 3.23392E+01,NWG-2-DD , 6.80000E+01, 0.00000E+00, 0.00000E+00, 6.20000E+01, 0.00000E+00, 0.00000E+00, 9.20000E+01, 0.00000E+00, 0.00000E+00, 9.80000E+01, 0.00000E+00, 0.00000E+00,Cmd=186,HV=400,Cyk=2,MTime=0.8,Gain=200,Ch=6
1039,USER   ,20170714,12:08:58, 1.30051E-02,   3,248, 5.14794E+01,NWG-2-DD , 6.80000E+01, 0.00000E+00, 0.00000E+00, 6.20000E+01, 0.00000E+00, 0.00000E+00, 9.80000E+01, 0.00000E+00, 0.00000E+00, 1.04000E+02, 0.00000E+00, 0.00000E+00,Cmd=186,HV=400,Cyk=2,MTime=0.8,Gain=200,Ch=7
1040,USER   ,20170714,12:08:58, 1.19613E-02,   0,248, 7.57563E+01,NWG-2-DD , 6.80000E+01, 0.00000E+00, 0.00000E+00, 6.20000E+01, 0.00000E+00, 0.00000E+00, 1.04000E+02, 0.00000E+00, 0.00000E+00, 1.10000E+02, 0.00000E+00, 0.00000E+00,Cmd=186,HV=400,Cyk=2,MTime=0.8,Gain=200,Ch=8
1041,USER   ,20170714,12:09:07, 1.91869E-01,   1,213, 2.89332E+01,NWG-2-DD , 6.80000E+01, 0.00000E+00, 0.00000E+00, 6.00000E+01, 0.00000E+00, 0.00000E+00, 7.60000E+01, 0.00000E+00, 0.00000E+00, 8.40000E+01, 0.00000E+00, 0.00000E+00,Cmd=187,HV=400,Cyk=2,MTime=0.8,Gain=20,Ch=3
1042,USER   ,20170714,12:09:07, 3.37201E-02,   2,213, 2.03395E+01,NWG-2-DD , 6.80000E+01, 0.00000E+00, 0.00000E+00, 6.00000E+01, 0.00000E+00, 0.00000E+00, 8.40000E+01, 0.00000E+00, 0.00000E+00, 9.20000E+01, 0.00000E+00, 0.00000E+00,Cmd=187,HV=400,Cyk=2,MTime=0.8,Gain=200,Ch=4
1043,USER   ,20170714,12:09:07, 2.31593E-02,   4,213, 3.49234E+01,NWG-2-DD , 6.80000E+01, 0.00000E+00, 0.00000E+00, 6.00000E+01, 0.00000E+00, 0.00000E+00, 9.20000E+01, 0.00000E+00, 0.00000E+00, 1.00000E+02, 0.00000E+00, 0.00000E+00,Cmd=187,HV=400,Cyk=2,MTime=0.8,Gain=200,Ch=5
1044,USER   ,20170714,12:09:07, 2.13513E-02,   2,213, 6.43941E+01,NWG-2-DD , 6.80000E+01, 0.00000E+00, 0.00000E+00, 6.00000E+01, 0.00000E+00, 0.00000E+00, 1.00000E+02, 0.00000E+00, 0.00000E+00, 1.08000E+02, 0.00000E+00, 0.00000E+00,Cmd=187,HV=400,Cyk=2,MTime=0.8,Gain=200,Ch=6
1045,USER   ,20170714,12:09:16, 1.00017E-01,   0,255, 1.88527E+01,NWG-2-DD , 6.80000E+01, 0.00000E+00, 0.00000E+00, 5.80000E+01, 0.00000E+00, 0.00000E+00, 7.80000E+01, 0.00000E+00, 0.00000E+00, 8.80000E+01, 0.00000E+00, 0.00000E+00,Cmd=188,HV=400,Cyk=2,MTime=0.8,Gain=20,Ch=3
1046,USER   ,20170714,12:09:16, 3.86899E-02,   1,255, 2.91715E+01,NWG-2-DD , 6.80000E+01, 0.00000E+00, 0.00000E+00, 5.80000E+01, 0.00000E+00, 0.00000E+00, 8.80000E+01, 0.00000E+00, 0.00000E+00, 9.80000E+01, 0.00000E+00, 0.00000E+00,Cmd=188,HV=400,Cyk=2,MTime=0.8,Gain=100,Ch=4
1047,USER   ,20170714,12:09:16, 3.27386E-02,   3,255, 6.17109E+01,NWG-2-DD , 6.80000E+01, 0.00000E+00, 0.00000E+00, 5.80000E+01, 0.00000E+00, 0.00000E+00, 9.80000E+01, 0.00000E+00, 0.00000E+00, 1.08000E+02, 0.00000E+00, 0.00000E+00,Cmd=188,HV=400,Cyk=2,MTime=0.8,Gain=100,Ch=5
1048,USER   ,20170714,12:09:24, 8.39100E-02,   2,266, 1.89800E+01,NWG-2-DD , 6.80000E+01, 0.00000E+00, 0.00000E+00, 5.60000E+01, 0.00000E+00, 0.00000E+00, 8.00000E+01, 0.00000E+00, 0.00000E+00, 9.20000E+01, 0.00000E+00, 0.00000E+00,Cmd=189,HV=400,Cyk=2,MTime=0.8,Gain=50,Ch=3
1049,USER   ,20170714,12:09:24, 4.77465E-02,   3,266, 4.32000E+01,NWG-2-DD , 6.80000E+01, 0.00000E+00, 0.00000E+00, 5.60000E+01, 0.00000E+00, 0.00000E+00, 9.20000E+01, 0.00000E+00, 0.00000E+00, 1.04000E+02, 0.00000E+00, 0.00000E+00,Cmd=189,HV=400,Cyk=2,MTime=0.8,Gain=50,Ch=4
1050,USER   ,20170714,12:09:34, 7.08711E+00,   1,311, 2.67178E+02,NWG-2-DD , 7.00000E+01, 0.00000E+00, 0.00000E+00, 6.80000E+01, 0.00000E+00, 0.00000E+00, 7.20000E+01, 0.00000E+00, 0.00000E+00, 7.40000E+01, 0.00000E+00, 0.00000E+00,Cmd=190,HV=357,Cyk=2,MTime=0.8,Gain=1,Ch=3
1051,USER   ,20170714,12:09:34, 8.91219E-01,   1,311, 1.34393E+02,NWG-2-DD , 7.00000E+01, 0.00000E+00, 0.00000E+00, 6.80000E+01, 0.00000E+00, 0.00000E+00, 7.40000E+01, 0.00000E+00, 0.00000E+00, 7.60000E+01, 0.00000E+00, 0.00000E+00,Cmd=190,HV=357,Cyk=2,MTime=0.8,Gain=10,Ch=4
1052,USER   ,20170714,12:09:34, 2.32987E-01,   1,311, 8.78340E+01,NWG-2-DD , 7.00000E+01, 0.00000E+00, 0.00000E+00, 6.80000E+01, 0.00000E+00, 0.00000E+00, 7.60000E+01, 0.00000E+00, 0.00000E+00, 7.80000E+01, 0.00000E+00, 0.00000E+00,Cmd=190,HV=357,Cyk=2,MTime=0.8,Gain=10,Ch=5
1053,USER   ,20170714,12:09:34, 5.11963E-02,   2,311, 3.86011E+01,NWG-2-DD , 7.00000E+01, 0.00000E+00, 0.00000E+00, 6.80000E+01, 0.00000E+00, 0.00000E+00, 7.80000E+01, 0.00000E+00, 0.00000E+00, 8.00000E+01, 0.00000E+00, 0.00000E+00,Cmd=190,HV=357,Cyk=2,MTime=0.8,Gain=50,Ch=6
1054,USER   ,20170714,12:09:34, 1.62121E-02,   3,311, 2.13913E+01,NWG-2-DD , 7.00000E+01, 0.00000E+00, 0.00000E+00, 6.80000E+01, 0.00000E+00, 0.00000E+00, 8.00000E+01, 0.00000E+00, 0.00000E+00, 8.20000E+01, 0.00000E+00, 0.00000E+00,Cmd=190,HV=357,Cyk=2,MTime=0.8,Gain=200,Ch=7
1055,USER   ,20170714,12:09:34, 8.33587E-03,   3,311, 1.75983E+01,NWG-2-DD , 7.00000E+01, 0.00000E+00, 0.00000E+00, 6.80000E+01, 0.00000E+00, 0.00000E+00, 8.20000E+01, 0.00000E+00, 0.00000E+00, 8.40000E+01, 0.00000E+00, 0.00000E+00,Cmd=190,HV=357,Cyk=2,MTime=0.8,Gain=200,Ch=8
1056,USER   ,20170714,12:09:43, 1.43613E+00,   2,258, 1.08282E+02,NWG-2-DD , 7.00000E+01, 0.00000E+00, 0.00000E+00, 6.60000E+01, 0.00000E+00, 0.00000E+00, 7.40000E+01, 0.00000E+00, 0.00000E+00, 7.80000E+01, 0.00000E+00, 0.00000E+00,Cmd=191,HV=400,Cyk=2,MTime=0.8,Gain=10,Ch=3
1057,USER   ,20170714,12:09:43, 9.57783E-02,   3,258, 2.88861E+01,NWG-2-DD , 7.00000E+01, 0.00000E+00, 0.00000E+00, 6.60000E+01, 0.00000E+00, 0.00000E+00, 7.80000E+01, 0.00000E+00, 0.00000E+00, 8.20000E+01, 0.00000E+00, 0.00000E+00,Cmd=191,HV=400,Cyk=2,MTime=0.8,Gain=50,Ch=4
1058,USER   ,20170714,12:09:43, 2.37810E-02,   2,258, 1.79305E+01,NWG-2-DD , 7.00000E+01, 0.00000E+00, 0.00000E+00, 6.60000E+01, 0.00000E+00, 0.00000E+00, 8.20000E+01, 0.00000E+00, 0.00000E+00, 8.60000E+01, 0.00000E+00, 0.00000E+00,Cmd=191,HV=400,Cyk=2,MTime=0.8,Gain=100,Ch=5
1059,USER   ,20170714,12:09:43, 1.35702E-02,   3,258, 2.04633E+01,NWG-2-DD , 7.00000E+01, 0.00000E+00, 0.00000E+00, 6.60000E+01, 0.00000E+00, 0.00000E+00, 8.60000E+01, 0.00000E+00, 0.00000E+00, 9.00000E+01, 0.00000E+00, 0.00000E+00,Cmd=191,HV=400,Cyk=2,MTime=0.8,Gain=200,Ch=6
1060,USER   ,20170714,12:09:43, 1.08956E-02,   3,258, 2.87528E+01,NWG-2-DD , 7.00000E+01, 0.00000E+00, 0.00000E+00, 6.60000E+01, 0.00000E+00, 0.00000E+00, 9.00000E+01, 0.00000E+00, 0.00000E+00, 9.40000E+01, 0.00000E+00, 0.00000E+00,Cmd=191,HV=400,Cyk=2,MTime=0.8,Gain=200,Ch=7
1061,USER   ,20170714,12:09:43, 9.40550E-03,   5,258, 3.97129E+01,NWG-2-DD , 7.00000E+01, 0.00000E+00, 0.00000E+00, 6.60000E+01, 0.00000E+00, 0.00000E+00, 9.40000E+01, 0.00000E+00, 0.00000E+00, 9.80000E+01, 0.00000E+00, 0.00000E+00,Cmd=191,HV=400,Cyk=2,MTime=0.8,Gain=200,Ch=8
1062,USER   ,20170714,12:09:53, 4.45154E-01,   2,272, 5.03457E+01,NWG-2-DD , 7.00000E+01, 0.00000E+00, 0.00000E+00, 6.40000E+01, 0.00000E+00, 0.00000E+00, 7.60000E+01, 0.00000E+00, 0.00000E+00, 8.20000E+01, 0.00000E+00, 0.00000E+00,Cmd=192,HV=400,Cyk=2,MTime=0.8,Gain=10,Ch=3
1063,USER   ,20170714,12:09:53, 3.95936E-02,   3,272, 1.79117E+01,NWG-2-DD , 7.00000E+01, 0.00000E+00, 0.00000E+00, 6.40000E+01, 0.00000E+00, 0.00000E+00, 8.20000E+01, 0.00000E+00, 0.00000E+00, 8.80000E+01, 0.00000E+00, 0.00000E+00,Cmd=192,HV=400,Cyk=2,MTime=0.8,Gain=100,Ch=4
1064,USER   ,20170714,12:09:53, 2.20653E-02,   2,272, 2.49553E+01,NWG-2-DD , 7.00000E+01, 0.00000E+00, 0.00000E+00, 6.40000E+01, 0.00000E+00, 0.00000E+00, 8.80000E+01, 0.00000E+00, 0.00000E+00, 9.40000E+01, 0.00000E+00, 0.00000E+00,Cmd=192,HV=400,Cyk=2,MTime=0.8,Gain=100,Ch=5
1065,USER   ,20170714,12:09:53, 1.78077E-02,   3,272, 4.02802E+01,NWG-2-DD , 7.00000E+01, 0.00000E+00, 0.00000E+00, 6.40000E+01, 0.00000E+00, 0.00000E+00, 9.40000E+01, 0.00000E+00, 0.00000E+00, 1.00000E+02, 0.00000E+00, 0.00000E+00,Cmd=192,HV=400,Cyk=2,MTime=0.8,Gain=200,Ch=6
1066,USER   ,20170714,12:09:53, 1.70047E-02,   3,272, 6.73114E+01,NWG-2-DD , 7.00000E+01, 0.00000E+00, 0.00000E+00, 6.40000E+01, 0.00000E+00, 0.00000E+00, 1.00000E+02, 0.00000E+00, 0.00000E+00, 1.06000E+02, 0.00000E+00, 0.00000E+00,Cmd=192,HV=400,Cyk=2,MTime=0.8,Gain=200,Ch=7
1067,USER   ,20170714,12:10:02, 1.51888E-01,   2,233, 2.29041E+01,NWG-2-DD , 7.00000E+01, 0.00000E+00, 0.00000E+00, 6.20000E+01, 0.00000E+00, 0.00000E+00, 7.80000E+01, 0.00000E+00, 0.00000E+00, 8.60000E+01, 0.00000E+00, 0.00000E+00,Cmd=193,HV=400,Cyk=2,MTime=0.8,Gain=20,Ch=3
1068,USER   ,20170714,12:10:02, 3.73760E-02,   3,233, 2.25447E+01,NWG-2-DD , 7.00000E+01, 0.00000E+00, 0.00000E+00, 6.20000E+01, 0.00000E+00, 0.00000E+00, 8.60000E+01, 0.00000E+00, 0.00000E+00, 9.40000E+01, 0.00000E+00, 0.00000E+00,Cmd=193,HV=400,Cyk=2,MTime=0.8,Gain=100,Ch=4
1069,USER   ,20170714,12:10:02, 2.79081E-02,   0,233, 4.20843E+01,NWG-2-DD , 7.00000E+01, 0.00000E+00, 0.00000E+00, 6.20000E+01, 0.00000E+00, 0.00000E+00, 9.40000E+01, 0.00000E+00, 0.00000E+00, 1.02000E+02, 0.00000E+00, 0.00000E+00,Cmd=193,HV=400,Cyk=2,MTime=0.8,Gain=100,Ch=5
1070,USER   ,20170714,12:10:02, 2.44342E-02,   8,233, 7.36920E+01,NWG-2-DD , 7.00000E+01, 0.00000E+00, 0.00000E+00, 6.20000E+01, 0.00000E+00, 0.00000E+00, 1.02000E+02, 0.00000E+00, 0.00000E+00, 1.10000E+02, 0.00000E+00, 0.00000E+00,Cmd=193,HV=400,Cyk=2,MTime=0.8,Gain=100,Ch=6
1071,USER   ,20170714,12:10:10, 9.69951E-02,   3,200, 1.82831E+01,NWG-2-DD , 7.00000E+01, 0.00000E+00, 0.00000E+00, 6.00000E+01, 0.00000E+00, 0.00000E+00, 8.00000E+01, 0.00000E+00, 0.00000E+00, 9.00000E+01, 0.00000E+00, 0.00000E+00,Cmd=194,HV=400,Cyk=2,MTime=0.8,Gain=50,Ch=3
1072,USER   ,20170714,12:10:10, 4.45767E-02,   4,200, 3.36101E+01,NWG-2-DD , 7.00000E+01, 0.00000E+00, 0.00000E+00, 6.00000E+01, 0.00000E+00, 0.00000E+00, 9.00000E+01, 0.00000E+00, 0.00000E+00, 1.00000E+02, 0.00000E+00, 0.00000E+00,Cmd=194,HV=400,Cyk=2,MTime=0.8,Gain=100,Ch=4
1073,USER   ,20170714,12:10:10, 3.73099E-02,   5,200, 7.03275E+01,NWG-2-DD , 7.00000E+01, 0.00000E+00, 0.00000E+00, 6.00000E+01, 0.00000E+00, 0.00000E+00, 1.00000E+02, 0.00000E+00, 0.00000E+00, 1.10000E+02, 0.00000E+00, 0.00000E+00,Cmd=194,HV=400,Cyk=2,MTime=0.8,Gain=100,Ch=5
1074,USER   ,20170714,12:10:19, 9.04681E-02,   4,241, 2.04634E+01,NWG-2-DD , 7.00000E+01, 0.00000E+00, 0.00000E+00, 5.80000E+01, 0.00000E+00, 0.00000E+00, 8.20000E+01, 0.00000E+00, 0.00000E+00, 9.40000E+01, 0.00000E+00, 0.00000E+00,Cmd=195,HV=400,Cyk=2,MTime=0.8,Gain=50,Ch=3
1075,USER   ,20170714,12:10:19, 5.58286E-02,   6,241, 5.05125E+01,NWG-2-DD , 7.00000E+01, 0.00000E+00, 0.00000E+00, 5.80000E+01, 0.00000E+00, 0.00000E+00, 9.40000E+01, 0.00000E+00, 0.00000E+00, 1.06000E+02, 0.00000E+00, 0.00000E+00,Cmd=195,HV=400,Cyk=2,MTime=0.8,Gain=50,Ch=4
1076,USER   ,20170714,12:10:28, 5.67861E+00,   2,282, 2.14078E+02,NWG-2-DD , 7.20000E+01, 0.00000E+00, 0.00000E+00, 7.00000E+01, 0.00000E+00, 0.00000E+00, 7.40000E+01, 0.00000E+00, 0.00000E+00, 7.60000E+01, 0.00000E+00, 0.00000E+00,Cmd=196,HV=381,Cyk=2,MTime=0.8,Gain=1,Ch=3
1077,USER   ,20170714,12:10:28, 7.38913E-01,   2,282, 1.11426E+02,NWG-2-DD , 7.20000E+01, 0.00000E+00, 0.00000E+00, 7.00000E+01, 0.00000E+00, 0.00000E+00, 7.60000E+01, 0.00000E+00, 0.00000E+00, 7.80000E+01, 0.00000E+00, 0.00000E+00,Cmd=196,HV=381,Cyk=2,MTime=0.8,Gain=10,Ch=4
1078,USER   ,20170714,12:10:28, 1.34938E-01,   2,282, 5.08702E+01,NWG-2-DD , 7.20000E+01, 0.00000E+00, 0.00000E+00, 7.00000E+01, 0.00000E+00, 0.00000E+00, 7.80000E+01, 0.00000E+00, 0.00000E+00, 8.00000E+01, 0.00000E+00, 0.00000E+00,Cmd=196,HV=381,Cyk=2,MTime=0.8,Gain=20,Ch=5
1079,USER   ,20170714,12:10:28, 3.16791E-02,   2,282, 2.38855E+01,NWG-2-DD , 7.20000E+01, 0.00000E+00, 0.00000E+00, 7.00000E+01, 0.00000E+00, 0.00000E+00, 8.00000E+01, 0.00000E+00, 0.00000E+00, 8.20000E+01, 0.00000E+00, 0.00000E+00,Cmd=196,HV=381,Cyk=2,MTime=0.8,Gain=100,Ch=6
1080,USER   ,20170714,12:10:28, 1.23451E-02,   0,282, 1.62890E+01,NWG-2-DD , 7.20000E+01, 0.00000E+00, 0.00000E+00, 7.00000E+01, 0.00000E+00, 0.00000E+00, 8.20000E+01, 0.00000E+00, 0.00000E+00, 8.40000E+01, 0.00000E+00, 0.00000E+00,Cmd=196,HV=381,Cyk=2,MTime=0.8,Gain=100,Ch=7
1081,USER   ,20170714,12:10:28, 7.62942E-03,   2,282, 1.61069E+01,NWG-2-DD , 7.20000E+01, 0.00000E+00, 0.00000E+00, 7.00000E+01, 0.00000E+00, 0.00000E+00, 8.40000E+01, 0.00000E+00, 0.00000E+00, 8.60000E+01, 0.00000E+00, 0.00000E+00,Cmd=196,HV=381,Cyk=2,MTime=0.8,Gain=500,Ch=8
1082,USER   ,20170714,12:10:38, 1.15693E+00,   2,298, 8.72306E+01,NWG-2-DD , 7.20000E+01, 0.00000E+00, 0.00000E+00, 6.80000E+01, 0.00000E+00, 0.00000E+00, 7.60000E+01, 0.00000E+00, 0.00000E+00, 8.00000E+01, 0.00000E+00, 0.00000E+00,Cmd=197,HV=357,Cyk=2,MTime=0.8,Gain=10,Ch=3
1083,USER   ,20170714,12:10:38, 6.86529E-02,   2,298, 2.07052E+01,NWG-2-DD , 7.20000E+01, 0.00000E+00, 0.00000E+00, 6.80000E+01, 0.00000E+00, 0.00000E+00, 8.00000E+01, 0.00000E+00, 0.00000E+00, 8.40000E+01, 0.00000E+00, 0.00000E+00,Cmd=197,HV=357,Cyk=2,MTime=0.8,Gain=50,Ch=4
1084,USER   ,20170714,12:10:38, 2.33480E-02,   2,298, 1.76040E+01,NWG-2-DD , 7.20000E+01, 0.00000E+00, 0.00000E+00, 6.80000E+01, 0.00000E+00, 0.00000E+00, 8.40000E+01, 0.00000E+00, 0.00000E+00, 8.80000E+01, 0.00000E+00, 0.00000E+00,Cmd=197,HV=357,Cyk=2,MTime=0.8,Gain=100,Ch=5
1085,USER   ,20170714,12:10:38, 1.47315E-02,   1,298, 2.22145E+01,NWG-2-DD , 7.20000E+01, 0.00000E+00, 0.00000E+00, 6.80000E+01, 0.00000E+00, 0.00000E+00, 8.80000E+01, 0.00000E+00, 0.00000E+00, 9.20000E+01, 0.00000E+00, 0.00000E+00,Cmd=197,HV=357,Cyk=2,MTime=0.8,Gain=200,Ch=6
1086,USER   ,20170714,12:10:38, 1.18144E-02,   0,298, 3.11774E+01,NWG-2-DD , 7.20000E+01, 0.00000E+00, 0.00000E+00, 6.80000E+01, 0.00000E+00, 0.00000E+00, 9.20000E+01, 0.00000E+00, 0.00000E+00, 9.60000E+01, 0.00000E+00, 0.00000E+00,Cmd=197,HV=357,Cyk=2,MTime=0.8,Gain=200,Ch=7
1087,USER   ,20170714,12:10:38, 1.02371E-02,   6,298, 4.32243E+01,NWG-2-DD , 7.20000E+01, 0.00000E+00, 0.00000E+00, 6.80000E+01, 0.00000E+00, 0.00000E+00, 9.60000E+01, 0.00000E+00, 0.00000E+00, 1.00000E+02, 0.00000E+00, 0.00000E+00,Cmd=197,HV=357,Cyk=2,MTime=0.8,Gain=200,Ch=8
1088,USER   ,20170714,12:10:47, 2.88037E-01,   2,251, 3.25762E+01,NWG-2-DD , 7.20000E+01, 0.00000E+00, 0.00000E+00, 6.60000E+01, 0.00000E+00, 0.00000E+00, 7.80000E+01, 0.00000E+00, 0.00000E+00, 8.40000E+01, 0.00000E+00, 0.00000E+00,Cmd=198,HV=400,Cyk=2,MTime=0.8,Gain=10,Ch=3
1089,USER   ,20170714,12:10:47, 4.06272E-02,   1,251, 1.83793E+01,NWG-2-DD , 7.20000E+01, 0.00000E+00, 0.00000E+00, 6.60000E+01, 0.00000E+00, 0.00000E+00, 8.40000E+01, 0.00000E+00, 0.00000E+00, 9.00000E+01, 0.00000E+00, 0.00000E+00,Cmd=198,HV=400,Cyk=2,MTime=0.8,Gain=100,Ch=4
1090,USER   ,20170714,12:10:47, 2.58227E-02,   3,251, 2.92048E+01,NWG-2-DD , 7.20000E+01, 0.00000E+00, 0.00000E+00, 6.60000E+01, 0.00000E+00, 0.00000E+00, 9.00000E+01, 0.00000E+00, 0.00000E+00, 9.60000E+01, 0.00000E+00, 0.00000E+00,Cmd=198,HV=400,Cyk=2,MTime=0.8,Gain=100,Ch=5
1091,USER   ,20170714,12:10:47, 2.13063E-02,   4,251, 4.81938E+01,NWG-2-DD , 7.20000E+01, 0.00000E+00, 0.00000E+00, 6.60000E+01, 0.00000E+00, 0.00000E+00, 9.60000E+01, 0.00000E+00, 0.00000E+00, 1.02000E+02, 0.00000E+00, 0.00000E+00,Cmd=198,HV=400,Cyk=2,MTime=0.8,Gain=100,Ch=6
1092,USER   ,20170714,12:10:47, 1.96353E-02,   5,251, 7.77244E+01,NWG-2-DD , 7.20000E+01, 0.00000E+00, 0.00000E+00, 6.60000E+01, 0.00000E+00, 0.00000E+00, 1.02000E+02, 0.00000E+00, 0.00000E+00, 1.08000E+02, 0.00000E+00, 0.00000E+00,Cmd=198,HV=400,Cyk=2,MTime=0.8,Gain=200,Ch=7
1093,USER   ,20170714,12:10:56, 1.25854E-01,   2,264, 1.89784E+01,NWG-2-DD , 7.20000E+01, 0.00000E+00, 0.00000E+00, 6.40000E+01, 0.00000E+00, 0.00000E+00, 8.00000E+01, 0.00000E+00, 0.00000E+00, 8.80000E+01, 0.00000E+00, 0.00000E+00,Cmd=199,HV=400,Cyk=2,MTime=0.8,Gain=20,Ch=3
1094,USER   ,20170714,12:10:56, 4.24541E-02,   3,264, 2.56077E+01,NWG-2-DD , 7.20000E+01, 0.00000E+00, 0.00000E+00, 6.40000E+01, 0.00000E+00, 0.00000E+00, 8.80000E+01, 0.00000E+00, 0.00000E+00, 9.60000E+01, 0.00000E+00, 0.00000E+00,Cmd=199,HV=400,Cyk=2,MTime=0.8,Gain=100,Ch=4
1095,USER   ,20170714,12:10:56, 3.33934E-02,   3,264, 5.03560E+01,NWG-2-DD , 7.20000E+01, 0.00000E+00, 0.00000E+00, 6.40000E+01, 0.00000E+00, 0.00000E+00, 9.60000E+01, 0.00000E+00, 0.00000E+00, 1.04000E+02, 0.00000E+00, 0.00000E+00,Cmd=199,HV=400,Cyk=2,MTime=0.8,Gain=100,Ch=5
1096,USER   ,20170714,12:11:05, 9.71080E-02,   0,225, 1.83044E+01,NWG-2-DD , 7.20000E+01, 0.00000E+00, 0.00000E+00, 6.20000E+01, 0.00000E+00, 0.00000E+00, 8.20000E+01, 0.00000E+00, 0.00000E+00, 9.20000E+01, 0.00000E+00, 0.00000E+00,Cmd=200,HV=400,Cyk=2,MTime=0.8,Gain=50,Ch=3
1097,USER   ,20170714,12:11:05, 5.04529E-02,   2,225, 3.80406E+01,NWG-2-DD , 7.20000E+01, 0.00000E+00, 0.00000E+00, 6.20000E+01, 0.00000E+00, 0.00000E+00, 9.20000E+01, 0.00000E+00, 0.00000E+00, 1.02000E+02, 0.00000E+00, 0.00000E+00,Cmd=200,HV=400,Cyk=2,MTime=0.8,Gain=100,Ch=4
1098,USER   ,20170714,12:11:13, 9.61205E-02,   2,194, 2.17420E+01,NWG-2-DD , 7.20000E+01, 0.00000E+00, 0.00000E+00, 6.00000E+01, 0.00000E+00, 0.00000E+00, 8.40000E+01, 0.00000E+00, 0.00000E+00, 9.60000E+01, 0.00000E+00, 0.00000E+00,Cmd=201,HV=400,Cyk=2,MTime=0.8,Gain=50,Ch=3
1099,USER   ,20170714,12:11:13, 6.31600E-02,   3,194, 5.71458E+01,NWG-2-DD , 7.20000E+01, 0.00000E+00, 0.00000E+00, 6.00000E+01, 0.00000E+00, 0.00000E+00, 9.60000E+01, 0.00000E+00, 0.00000E+00, 1.08000E+02, 0.00000E+00, 0.00000E+00,Cmd=201,HV=400,Cyk=2,MTime=0.8,Gain=50,Ch=4
1100,USER   ,20170714,12:11:23, 4.28541E+00,   2,270, 1.61556E+02,NWG-2-DD , 7.40000E+01, 0.00000E+00, 0.00000E+00, 7.20000E+01, 0.00000E+00, 0.00000E+00, 7.60000E+01, 0.00000E+00, 0.00000E+00, 7.80000E+01, 0.00000E+00, 0.00000E+00,Cmd=202,HV=400,Cyk=2,MTime=0.8,Gain=1,Ch=3
1101,USER   ,20170714,12:11:23, 5.83259E-01,   2,270, 8.79534E+01,NWG-2-DD , 7.40000E+01, 0.00000E+00, 0.00000E+00, 7.20000E+01, 0.00000E+00, 0.00000E+00, 7.80000E+01, 0.00000E+00, 0.00000E+00, 8.00000E+01, 0.00000E+00, 0.00000E+00,Cmd=202,HV=400,Cyk=2,MTime=0.8,Gain=10,Ch=4
1102,USER   ,20170714,12:11:23, 1.03000E-01,   2,270, 3.88302E+01,NWG-2-DD , 7.40000E+01, 0.00000E+00, 0.00000E+00, 7.20000E+01, 0.00000E+00, 0.00000E+00, 8.00000E+01, 0.00000E+00, 0.00000E+00, 8.20000E+01, 0.00000E+00, 0.00000E+00,Cmd=202,HV=400,Cyk=2,MTime=0.8,Gain=20,Ch=5
1103,USER   ,20170714,12:11:23, 2.72250E-02,   2,270, 2.05271E+01,NWG-2-DD , 7.40000E+01, 0.00000E+00, 0.00000E+00, 7.20000E+01, 0.00000E+00, 0.00000E+00, 8.20000E+01, 0.00000E+00, 0.00000E+00, 8.40000E+01, 0.00000E+00, 0.00000E+00,Cmd=202,HV=400,Cyk=2,MTime=0.8,Gain=100,Ch=6
1104,USER   ,20170714,12:11:23, 1.24960E-02,   3,270, 1.64881E+01,NWG-2-DD , 7.40000E+01, 0.00000E+00, 0.00000E+00, 7.20000E+01, 0.00000E+00, 0.00000E+00, 8.40000E+01, 0.00000E+00, 0.00000E+00, 8.60000E+01, 0.00000E+00, 0.00000E+00,Cmd=202,HV=400,Cyk=2,MTime=0.8,Gain=200,Ch=7
1105,USER   ,20170714,12:11:23, 7.51093E-03,   0,270, 1.58567E+01,NWG-2-DD , 7.40000E+01, 0.00000E+00, 0.00000E+00, 7.20000E+01, 0.00000E+00, 0.00000E+00, 8.60000E+01, 0.00000E+00, 0.00000E+00, 8.80000E+01, 0.00000E+00, 0.00000E+00,Cmd=202,HV=400,Cyk=2,MTime=0.8,Gain=200,Ch=8
1106,USER   ,20170714,12:11:32, 8.52370E-01,   2,277, 6.42672E+01,NWG-2-DD , 7.40000E+01, 0.00000E+00, 0.00000E+00, 7.00000E+01, 0.00000E+00, 0.00000E+00, 7.80000E+01, 0.00000E+00, 0.00000E+00, 8.20000E+01, 0.00000E+00, 0.00000E+00,Cmd=203,HV=381,Cyk=2,MTime=0.8,Gain=10,Ch=3
1107,USER   ,20170714,12:11:32, 5.97186E-02,   2,277, 1.80107E+01,NWG-2-DD , 7.40000E+01, 0.00000E+00, 0.00000E+00, 7.00000E+01, 0.00000E+00, 0.00000E+00, 8.20000E+01, 0.00000E+00, 0.00000E+00, 8.60000E+01, 0.00000E+00, 0.00000E+00,Cmd=203,HV=381,Cyk=2,MTime=0.8,Gain=50,Ch=4
1108,USER   ,20170714,12:11:32, 2.22317E-02,   3,277, 1.67623E+01,NWG-2-DD , 7.40000E+01, 0.00000E+00, 0.00000E+00, 7.00000E+01, 0.00000E+00, 0.00000E+00, 8.60000E+01, 0.00000E+00, 0.00000E+00, 9.00000E+01, 0.00000E+00, 0.00000E+00,Cmd=203,HV=381,Cyk=2,MTime=0.8,Gain=100,Ch=5
1109,USER   ,20170714,12:11:32, 1.64521E-02,   2,277, 2.48092E+01,NWG-2-DD , 7.40000E+01, 0.00000E+00, 0.00000E+00, 7.00000E+01, 0.00000E+00, 0.00000E+00, 9.00000E+01, 0.00000E+00, 0.00000E+00, 9.40000E+01, 0.00000E+00, 0.00000E+00,Cmd=203,HV=381,Cyk=2,MTime=0.8,Gain=200,Ch=6
1110,USER   ,20170714,12:11:32, 1.37348E-02,   2,277, 3.62453E+01,NWG-2-DD , 7.40000E+01, 0.00000E+00, 0.00000E+00, 7.00000E+01, 0.00000E+00, 0.00000E+00, 9.40000E+01, 0.00000E+00, 0.00000E+00, 9.80000E+01, 0.00000E+00, 0.00000E+00,Cmd=203,HV=381,Cyk=2,MTime=0.8,Gain=100,Ch=7
1111,USER   ,20170714,12:11:32, 1.05377E-02,   2,277, 4.44935E+01,NWG-2-DD , 7.40000E+01, 0.00000E+00, 0.00000E+00, 7.00000E+01, 0.00000E+00, 0.00000E+00, 9.80000E+01, 0.00000E+00, 0.00000E+00, 1.02000E+02, 0.00000E+00, 0.00000E+00,Cmd=203,HV=381,Cyk=2,MTime=0.8,Gain=200,Ch=8
1112,USER   ,20170714,12:11:41, 2.24953E-01,   0,293, 2.54416E+01,NWG-2-DD , 7.40000E+01, 0.00000E+00, 0.00000E+00, 6.80000E+01, 0.00000E+00, 0.00000E+00, 8.00000E+01, 0.00000E+00, 0.00000E+00, 8.60000E+01, 0.00000E+00, 0.00000E+00,Cmd=204,HV=381,Cyk=2,MTime=0.8,Gain=10,Ch=3
1113,USER   ,20170714,12:11:41, 4.25218E-02,   0,293, 1.92364E+01,NWG-2-DD , 7.40000E+01, 0.00000E+00, 0.00000E+00, 6.80000E+01, 0.00000E+00, 0.00000E+00, 8.60000E+01, 0.00000E+00, 0.00000E+00, 9.20000E+01, 0.00000E+00, 0.00000E+00,Cmd=204,HV=381,Cyk=2,MTime=0.8,Gain=50,Ch=4
1114,USER   ,20170714,12:11:41, 2.94707E-02,   2,293, 3.33306E+01,NWG-2-DD , 7.40000E+01, 0.00000E+00, 0.00000E+00, 6.80000E+01, 0.00000E+00, 0.00000E+00, 9.20000E+01, 0.00000E+00, 0.00000E+00, 9.80000E+01, 0.00000E+00, 0.00000E+00,Cmd=204,HV=381,Cyk=2,MTime=0.8,Gain=100,Ch=5
1115,USER   ,20170714,12:11:41, 2.47071E-02,   1,293, 5.58861E+01,NWG-2-DD , 7.40000E+01, 0.00000E+00, 0.00000E+00, 6.80000E+01, 0.00000E+00, 0.00000E+00, 9.80000E+01, 0.00000E+00, 0.00000E+00, 1.04000E+02, 0.00000E+00, 0.00000E+00,Cmd=204,HV=381,Cyk=2,MTime=0.8,Gain=100,Ch=6
1116,USER   ,20170714,12:11:41, 2.22732E-02,   1,293, 8.81666E+01,NWG-2-DD , 7.40000E+01, 0.00000E+00, 0.00000E+00, 6.80000E+01, 0.00000E+00, 0.00000E+00, 1.04000E+02, 0.00000E+00, 0.00000E+00, 1.10000E+02, 0.00000E+00, 0.00000E+00,Cmd=204,HV=381,Cyk=2,MTime=0.8,Gain=100,Ch=7
1117,USER   ,20170714,12:11:50, 1.19243E-01,   4,246, 1.79814E+01,NWG-2-DD , 7.40000E+01, 0.00000E+00, 0.00000E+00, 6.60000E+01, 0.00000E+00, 0.00000E+00, 8.20000E+01, 0.00000E+00, 0.00000E+00, 9.00000E+01, 0.00000E+00, 0.00000E+00,Cmd=205,HV=400,Cyk=2,MTime=0.8,Gain=20,Ch=3
1118,USER   ,20170714,12:11:50, 5.04688E-02,   7,246, 3.04421E+01,NWG-2-DD , 7.40000E+01, 0.00000E+00, 0.00000E+00, 6.60000E+01, 0.00000E+00, 0.00000E+00, 9.00000E+01, 0.00000E+00, 0.00000E+00, 9.80000E+01, 0.00000E+00, 0.00000E+00,Cmd=205,HV=400,Cyk=2,MTime=0.8,Gain=100,Ch=4
1119,USER   ,20170714,12:11:50, 4.02150E-02,   8,246, 6.06428E+01,NWG-2-DD , 7.40000E+01, 0.00000E+00, 0.00000E+00, 6.60000E+01, 0.00000E+00, 0.00000E+00, 9.80000E+01, 0.00000E+00, 0.00000E+00, 1.06000E+02, 0.00000E+00, 0.00000E+00,Cmd=205,HV=400,Cyk=2,MTime=0.8,Gain=100,Ch=5
1120,USER   ,20170714,12:11:59, 1.03947E-01,   5,259, 1.95936E+01,NWG-2-DD , 7.40000E+01, 0.00000E+00, 0.00000E+00, 6.40000E+01, 0.00000E+00, 0.00000E+00, 8.40000E+01, 0.00000E+00, 0.00000E+00, 9.40000E+01, 0.00000E+00, 0.00000E+00,Cmd=206,HV=400,Cyk=2,MTime=0.8,Gain=50,Ch=3
1121,USER   ,20170714,12:11:59, 6.05784E-02,   1,259, 4.56750E+01,NWG-2-DD , 7.40000E+01, 0.00000E+00, 0.00000E+00, 6.40000E+01, 0.00000E+00, 0.00000E+00, 9.40000E+01, 0.00000E+00, 0.00000E+00, 1.04000E+02, 0.00000E+00, 0.00000E+00,Cmd=206,HV=400,Cyk=2,MTime=0.8,Gain=50,Ch=4
1122,USER   ,20170714,12:12:08, 1.04804E-01,   2,220, 2.37060E+01,NWG-2-DD , 7.40000E+01, 0.00000E+00, 0.00000E+00, 6.20000E+01, 0.00000E+00, 0.00000E+00, 8.60000E+01, 0.00000E+00, 0.00000E+00, 9.80000E+01, 0.00000E+00, 0.00000E+00,Cmd=207,HV=400,Cyk=2,MTime=0.8,Gain=50,Ch=3
1123,USER   ,20170714,12:12:08, 7.17416E-02,   2,220, 6.49103E+01,NWG-2-DD , 7.40000E+01, 0.00000E+00, 0.00000E+00, 6.20000E+01, 0.00000E+00, 0.00000E+00, 9.80000E+01, 0.00000E+00, 0.00000E+00, 1.10000E+02, 0.00000E+00, 0.00000E+00,Cmd=207,HV=400,Cyk=2,MTime=0.8,Gain=50,Ch=4
1124,USER   ,20170714,12:12:17, 3.57619E+00,   2,273, 1.34819E+02,NWG-2-DD , 7.60000E+01, 0.00000E+00, 0.00000E+00, 7.40000E+01, 0.00000E+00, 0.00000E+00, 7.80000E+01, 0.00000E+00, 0.00000E+00, 8.00000E+01, 0.00000E+00, 0.00000E+00,Cmd=208,HV=400,Cyk=2,MTime=0.8,Gain=1,Ch=3
1125,USER   ,20170714,12:12:17, 4.51905E-01,   2,273, 6.81456E+01,NWG-2-DD , 7.60000E+01, 0.00000E+00, 0.00000E+00, 7.40000E+01, 0.00000E+00, 0.00000E+00, 8.00000E+01, 0.00000E+00, 0.00000E+00, 8.20000E+01, 0.00000E+00, 0.00000E+00,Cmd=208,HV=400,Cyk=2,MTime=0.8,Gain=10,Ch=4
1126,USER   ,20170714,12:12:17, 8.40759E-02,   2,273, 3.16958E+01,NWG-2-DD , 7.60000E+01, 0.00000E+00, 0.00000E+00, 7.40000E+01, 0.00000E+00, 0.00000E+00, 8.20000E+01, 0.00000E+00, 0.00000E+00, 8.40000E+01, 0.00000E+00, 0.00000E+00,Cmd=208,HV=400,Cyk=2,MTime=0.8,Gain=50,Ch=5
1127,USER   ,20170714,12:12:17, 2.52739E-02,   2,273, 1.90561E+01,NWG-2-DD , 7.60000E+01, 0.00000E+00, 0.00000E+00, 7.40000E+01, 0.00000E+00, 0.00000E+00, 8.40000E+01, 0.00000E+00, 0.00000E+00, 8.60000E+01, 0.00000E+00, 0.00000E+00,Cmd=208,HV=400,Cyk=2,MTime=0.8,Gain=100,Ch=6
1128,USER   ,20170714,12:12:17, 1.16924E-02,   0,273, 1.54278E+01,NWG-2-DD , 7.60000E+01, 0.00000E+00, 0.00000E+00, 7.40000E+01, 0.00000E+00, 0.00000E+00, 8.60000E+01, 0.00000E+00, 0.00000E+00, 8.80000E+01, 0.00000E+00, 0.00000E+00,Cmd=208,HV=400,Cyk=2,MTime=0.8,Gain=200,Ch=7
1129,USER   ,20170714,12:12:17, 7.77576E-03,   4,273, 1.64158E+01,NWG-2-DD , 7.60000E+01, 0.00000E+00, 0.00000E+00, 7.40000E+01, 0.00000E+00, 0.00000E+00, 8.80000E+01, 0.00000E+00, 0.00000E+00, 9.00000E+01, 0.00000E+00, 0.00000E+00,Cmd=208,HV=400,Cyk=2,MTime=0.8,Gain=200,Ch=8
1130,USER   ,20170714,12:12:26, 6.65930E-01,   1,277, 5.02100E+01,NWG-2-DD , 7.60000E+01, 0.00000E+00, 0.00000E+00, 7.20000E+01, 0.00000E+00, 0.00000E+00, 8.00000E+01, 0.00000E+00, 0.00000E+00, 8.40000E+01, 0.00000E+00, 0.00000E+00,Cmd=209,HV=381,Cyk=2,MTime=0.8,Gain=10,Ch=3
1131,USER   ,20170714,12:12:26, 5.70672E-02,   2,277, 1.72111E+01,NWG-2-DD , 7.60000E+01, 0.00000E+00, 0.00000E+00, 7.20000E+01, 0.00000E+00, 0.00000E+00, 8.40000E+01, 0.00000E+00, 0.00000E+00, 8.80000E+01, 0.00000E+00, 0.00000E+00,Cmd=209,HV=381,Cyk=2,MTime=0.8,Gain=50,Ch=4
1132,USER   ,20170714,12:12:26, 2.55739E-02,   0,277, 1.92823E+01,NWG-2-DD , 7.60000E+01, 0.00000E+00, 0.00000E+00, 7.20000E+01, 0.00000E+00, 0.00000E+00, 8.80000E+01, 0.00000E+00, 0.00000E+00, 9.20000E+01, 0.00000E+00, 0.00000E+00,Cmd=209,HV=381,Cyk=2,MTime=0.8,Gain=100,Ch=5
1133,USER   ,20170714,12:12:26, 1.91325E-02,   0,277, 2.88511E+01,NWG-2-DD , 7.60000E+01, 0.00000E+00, 0.00000E+00, 7.20000E+01, 0.00000E+00, 0.00000E+00, 9.20000E+01, 0.00000E+00, 0.00000E+00, 9.60000E+01, 0.00000E+00, 0.00000E+00,Cmd=209,HV=381,Cyk=2,MTime=0.8,Gain=200,Ch=6
1134,USER   ,20170714,12:12:26, 1.63740E-02,   3,277, 4.32099E+01,NWG-2-DD , 7.60000E+01, 0.00000E+00, 0.00000E+00, 7.20000E+01, 0.00000E+00, 0.00000E+00, 9.60000E+01, 0.00000E+00, 0.00000E+00, 1.00000E+02, 0.00000E+00, 0.00000E+00,Cmd=209,HV=381,Cyk=2,MTime=0.8,Gain=200,Ch=7
1135,USER   ,20170714,12:12:26, 1.50289E-02,   3,277, 6.34564E+01,NWG-2-DD , 7.60000E+01, 0.00000E+00, 0.00000E+00, 7.20000E+01, 0.00000E+00, 0.00000E+00, 1.00000E+02, 0.00000E+00, 0.00000E+00, 1.04000E+02, 0.00000E+00, 0.00000E+00,Cmd=209,HV=381,Cyk=2,MTime=0.8,Gain=200,Ch=8
1136,USER   ,20170714,12:12:35, 1.93544E-01,   0,286, 2.18893E+01,NWG-2-DD , 7.60000E+01, 0.00000E+00, 0.00000E+00, 7.00000E+01, 0.00000E+00, 0.00000E+00, 8.20000E+01, 0.00000E+00, 0.00000E+00, 8.80000E+01, 0.00000E+00, 0.00000E+00,Cmd=210,HV=381,Cyk=2,MTime=0.8,Gain=20,Ch=3
1137,USER   ,20170714,12:12:35, 4.65792E-02,   0,286, 2.10720E+01,NWG-2-DD , 7.60000E+01, 0.00000E+00, 0.00000E+00, 7.00000E+01, 0.00000E+00, 0.00000E+00, 8.80000E+01, 0.00000E+00, 0.00000E+00, 9.40000E+01, 0.00000E+00, 0.00000E+00,Cmd=210,HV=381,Cyk=2,MTime=0.8,Gain=50,Ch=4
1138,USER   ,20170714,12:12:35, 3.41475E-02,   1,286, 3.86199E+01,NWG-2-DD , 7.60000E+01, 0.00000E+00, 0.00000E+00, 7.00000E+01, 0.00000E+00, 0.00000E+00, 9.40000E+01, 0.00000E+00, 0.00000E+00, 1.00000E+02, 0.00000E+00, 0.00000E+00,Cmd=210,HV=381,Cyk=2,MTime=0.8,Gain=100,Ch=5
1139,USER   ,20170714,12:12:35, 3.04970E-02,   0,286, 6.89825E+01,NWG-2-DD , 7.60000E+01, 0.00000E+00, 0.00000E+00, 7.00000E+01, 0.00000E+00, 0.00000E+00, 1.00000E+02, 0.00000E+00, 0.00000E+00, 1.06000E+02, 0.00000E+00, 0.00000E+00,Cmd=210,HV=381,Cyk=2,MTime=0.8,Gain=100,Ch=6
1140,USER   ,20170714,12:12:44, 1.20499E-01,   0,304, 1.81708E+01,NWG-2-DD , 7.60000E+01, 0.00000E+00, 0.00000E+00, 6.80000E+01, 0.00000E+00, 0.00000E+00, 8.40000E+01, 0.00000E+00, 0.00000E+00, 9.20000E+01, 0.00000E+00, 0.00000E+00,Cmd=211,HV=357,Cyk=2,MTime=0.8,Gain=20,Ch=3
1141,USER   ,20170714,12:12:44, 5.75444E-02,   2,304, 3.47100E+01,NWG-2-DD , 7.60000E+01, 0.00000E+00, 0.00000E+00, 6.80000E+01, 0.00000E+00, 0.00000E+00, 9.20000E+01, 0.00000E+00, 0.00000E+00, 1.00000E+02, 0.00000E+00, 0.00000E+00,Cmd=211,HV=357,Cyk=2,MTime=0.8,Gain=50,Ch=4
1142,USER   ,20170714,12:12:44, 4.88351E-02,   2,304, 7.36416E+01,NWG-2-DD , 7.60000E+01, 0.00000E+00, 0.00000E+00, 6.80000E+01, 0.00000E+00, 0.00000E+00, 1.00000E+02, 0.00000E+00, 0.00000E+00, 1.08000E+02, 0.00000E+00, 0.00000E+00,Cmd=211,HV=357,Cyk=2,MTime=0.8,Gain=50,Ch=5
1143,USER   ,20170714,12:12:53, 1.12694E-01,   2,255, 2.12423E+01,NWG-2-DD , 7.60000E+01, 0.00000E+00, 0.00000E+00, 6.60000E+01, 0.00000E+00, 0.00000E+00, 8.60000E+01, 0.00000E+00, 0.00000E+00, 9.60000E+01, 0.00000E+00, 0.00000E+00,Cmd=212,HV=400,Cyk=2,MTime=0.8,Gain=20,Ch=3
1144,USER   ,20170714,12:12:53, 7.38481E-02,   2,255, 5.56801E+01,NWG-2-DD , 7.60000E+01, 0.00000E+00, 0.00000E+00, 6.60000E+01, 0.00000E+00, 0.00000E+00, 9.60000E+01, 0.00000E+00, 0.00000E+00, 1.06000E+02, 0.00000E+00, 0.00000E+00,Cmd=212,HV=400,Cyk=2,MTime=0.8,Gain=50,Ch=4
1145,USER   ,20170714,12:13:01, 1.20486E-01,   2,269, 2.72532E+01,NWG-2-DD , 7.60000E+01, 0.00000E+00, 0.00000E+00, 6.40000E+01, 0.00000E+00, 0.00000E+00, 8.80000E+01, 0.00000E+00, 0.00000E+00, 1.00000E+02, 0.00000E+00, 0.00000E+00,Cmd=213,HV=400,Cyk=2,MTime=0.8,Gain=20,Ch=3
1146,USER   ,20170714,12:13:11, 3.78936E+00,   2,271, 1.42855E+02,NWG-2-DD , 7.80000E+01, 0.00000E+00, 0.00000E+00, 7.60000E+01, 0.00000E+00, 0.00000E+00, 8.00000E+01, 0.00000E+00, 0.00000E+00, 8.20000E+01, 0.00000E+00, 0.00000E+00,Cmd=214,HV=400,Cyk=2,MTime=0.8,Gain=1,Ch=3
1147,USER   ,20170714,12:13:11, 3.51119E-01,   2,271, 5.29475E+01,NWG-2-DD , 7.80000E+01, 0.00000E+00, 0.00000E+00, 7.60000E+01, 0.00000E+00, 0.00000E+00, 8.20000E+01, 0.00000E+00, 0.00000E+00, 8.40000E+01, 0.00000E+00, 0.00000E+00,Cmd=214,HV=400,Cyk=2,MTime=0.8,Gain=10,Ch=4
1148,USER   ,20170714,12:13:11, 5.98263E-02,   6,271, 2.25540E+01,NWG-2-DD , 7.80000E+01, 0.00000E+00, 0.00000E+00, 7.60000E+01, 0.00000E+00, 0.00000E+00, 8.40000E+01, 0.00000E+00, 0.00000E+00, 8.60000E+01, 0.00000E+00, 0.00000E+00,Cmd=214,HV=400,Cyk=2,MTime=0.8,Gain=50,Ch=5
1149,USER   ,20170714,12:13:11, 1.74179E-02,   2,271, 1.31328E+01,NWG-2-DD , 7.80000E+01, 0.00000E+00, 0.00000E+00, 7.60000E+01, 0.00000E+00, 0.00000E+00, 8.60000E+01, 0.00000E+00, 0.00000E+00, 8.80000E+01, 0.00000E+00, 0.00000E+00,Cmd=214,HV=400,Cyk=2,MTime=0.8,Gain=200,Ch=6
1150,USER   ,20170714,12:13:11, 9.53452E-03,   5,271, 1.25805E+01,NWG-2-DD , 7.80000E+01, 0.00000E+00, 0.00000E+00, 7.60000E+01, 0.00000E+00, 0.00000E+00, 8.80000E+01, 0.00000E+00, 0.00000E+00, 9.00000E+01, 0.00000E+00, 0.00000E+00,Cmd=214,HV=400,Cyk=2,MTime=0.8,Gain=200,Ch=7
1151,USER   ,20170714,12:13:11, 8.23370E-03,   6,271, 1.73826E+01,NWG-2-DD , 7.80000E+01, 0.00000E+00, 0.00000E+00, 7.60000E+01, 0.00000E+00, 0.00000E+00, 9.00000E+01, 0.00000E+00, 0.00000E+00, 9.20000E+01, 0.00000E+00, 0.00000E+00,Cmd=214,HV=400,Cyk=2,MTime=0.8,Gain=200,Ch=8
1152,USER   ,20170714,12:13:20, 5.19921E-01,   2,262, 3.92011E+01,NWG-2-DD , 7.80000E+01, 0.00000E+00, 0.00000E+00, 7.40000E+01, 0.00000E+00, 0.00000E+00, 8.20000E+01, 0.00000E+00, 0.00000E+00, 8.60000E+01, 0.00000E+00, 0.00000E+00,Cmd=215,HV=400,Cyk=2,MTime=0.8,Gain=10,Ch=3
1153,USER   ,20170714,12:13:20, 4.65766E-02,   2,262, 1.40472E+01,NWG-2-DD , 7.80000E+01, 0.00000E+00, 0.00000E+00, 7.40000E+01, 0.00000E+00, 0.00000E+00, 8.60000E+01, 0.00000E+00, 0.00000E+00, 9.00000E+01, 0.00000E+00, 0.00000E+00,Cmd=215,HV=400,Cyk=2,MTime=0.8,Gain=100,Ch=4
1154,USER   ,20170714,12:13:20, 2.75989E-02,   2,262, 2.08090E+01,NWG-2-DD , 7.80000E+01, 0.00000E+00, 0.00000E+00, 7.40000E+01, 0.00000E+00, 0.00000E+00, 9.00000E+01, 0.00000E+00, 0.00000E+00, 9.40000E+01, 0.00000E+00, 0.00000E+00,Cmd=215,HV=400,Cyk=2,MTime=0.8,Gain=100,Ch=5
1155,USER   ,20170714,12:13:20, 2.17649E-02,   2,262, 3.28207E+01,NWG-2-DD , 7.80000E+01, 0.00000E+00, 0.00000E+00, 7.40000E+01, 0.00000E+00, 0.00000E+00, 9.40000E+01, 0.00000E+00, 0.00000E+00, 9.80000E+01, 0.00000E+00, 0.00000E+00,Cmd=215,HV=400,Cyk=2,MTime=0.8,Gain=200,Ch=6
1156,USER   ,20170714,12:13:20, 1.98948E-02,   2,262, 5.25011E+01,NWG-2-DD , 7.80000E+01, 0.00000E+00, 0.00000E+00, 7.40000E+01, 0.00000E+00, 0.00000E+00, 9.80000E+01, 0.00000E+00, 0.00000E+00, 1.02000E+02, 0.00000E+00, 0.00000E+00,Cmd=215,HV=400,Cyk=2,MTime=0.8,Gain=100,Ch=7
1157,USER   ,20170714,12:13:20, 1.57784E-02,   5,262, 6.66213E+01,NWG-2-DD , 7.80000E+01, 0.00000E+00, 0.00000E+00, 7.40000E+01, 0.00000E+00, 0.00000E+00, 1.02000E+02, 0.00000E+00, 0.00000E+00, 1.06000E+02, 0.00000E+00, 0.00000E+00,Cmd=215,HV=400,Cyk=2,MTime=0.8,Gain=200,Ch=8
1158,USER   ,20170714,12:13:29, 1.56904E-01,   2,266, 1.77454E+01,NWG-2-DD , 7.80000E+01, 0.00000E+00, 0.00000E+00, 7.20000E+01, 0.00000E+00, 0.00000E+00, 8.40000E+01, 0.00000E+00, 0.00000E+00, 9.00000E+01, 0.00000E+00, 0.00000E+00,Cmd=216,HV=400,Cyk=2,MTime=0.8,Gain=20,Ch=3
1159,USER   ,20170714,12:13:29, 5.20618E-02,   1,266, 2.35522E+01,NWG-2-DD , 7.80000E+01, 0.00000E+00, 0.00000E+00, 7.20000E+01, 0.00000E+00, 0.00000E+00, 9.00000E+01, 0.00000E+00, 0.00000E+00, 9.60000E+01, 0.00000E+00, 0.00000E+00,Cmd=216,HV=400,Cyk=2,MTime=0.8,Gain=50,Ch=4
1160,USER   ,20170714,12:13:29, 3.93975E-02,   2,266, 4.45575E+01,NWG-2-DD , 7.80000E+01, 0.00000E+00, 0.00000E+00, 7.20000E+01, 0.00000E+00, 0.00000E+00, 9.60000E+01, 0.00000E+00, 0.00000E+00, 1.02000E+02, 0.00000E+00, 0.00000E+00,Cmd=216,HV=400,Cyk=2,MTime=0.8,Gain=100,Ch=5
1161,USER   ,20170714,12:13:29, 3.43420E-02,   2,266, 7.76798E+01,NWG-2-DD , 7.80000E+01, 0.00000E+00, 0.00000E+00, 7.20000E+01, 0.00000E+00, 0.00000E+00, 1.02000E+02, 0.00000E+00, 0.00000E+00, 1.08000E+02, 0.00000E+00, 0.00000E+00,Cmd=216,HV=400,Cyk=2,MTime=0.8,Gain=50,Ch=6
1162,USER   ,20170714,12:13:38, 1.12670E-01,   1,275, 1.69903E+01,NWG-2-DD , 7.80000E+01, 0.00000E+00, 0.00000E+00, 7.00000E+01, 0.00000E+00, 0.00000E+00, 8.60000E+01, 0.00000E+00, 0.00000E+00, 9.40000E+01, 0.00000E+00, 0.00000E+00,Cmd=217,HV=381,Cyk=2,MTime=0.8,Gain=20,Ch=3
1163,USER   ,20170714,12:13:38, 6.56091E-02,   0,275, 3.95745E+01,NWG-2-DD , 7.80000E+01, 0.00000E+00, 0.00000E+00, 7.00000E+01, 0.00000E+00, 0.00000E+00, 9.40000E+01, 0.00000E+00, 0.00000E+00, 1.02000E+02, 0.00000E+00, 0.00000E+00,Cmd=217,HV=381,Cyk=2,MTime=0.8,Gain=50,Ch=4
1164,USER   ,20170714,12:13:38, 5.30452E-02,   2,275, 7.99902E+01,NWG-2-DD , 7.80000E+01, 0.00000E+00, 0.00000E+00, 7.00000E+01, 0.00000E+00, 0.00000E+00, 1.02000E+02, 0.00000E+00, 0.00000E+00, 1.10000E+02, 0.00000E+00, 0.00000E+00,Cmd=217,HV=381,Cyk=2,MTime=0.8,Gain=50,Ch=5
1165,USER   ,20170714,12:13:47, 1.21302E-01,   2,292, 2.28649E+01,NWG-2-DD , 7.80000E+01, 0.00000E+00, 0.00000E+00, 6.80000E+01, 0.00000E+00, 0.00000E+00, 8.80000E+01, 0.00000E+00, 0.00000E+00, 9.80000E+01, 0.00000E+00, 0.00000E+00,Cmd=218,HV=381,Cyk=2,MTime=0.8,Gain=20,Ch=3
1166,USER   ,20170714,12:13:47, 8.35811E-02,   3,292, 6.30186E+01,NWG-2-DD , 7.80000E+01, 0.00000E+00, 0.00000E+00, 6.80000E+01, 0.00000E+00, 0.00000E+00, 9.80000E+01, 0.00000E+00, 0.00000E+00, 1.08000E+02, 0.00000E+00, 0.00000E+00,Cmd=218,HV=381,Cyk=2,MTime=0.8,Gain=50,Ch=4
1167,USER   ,20170714,12:13:55, 1.38629E-01,   2,246, 3.13572E+01,NWG-2-DD , 7.80000E+01, 0.00000E+00, 0.00000E+00, 6.60000E+01, 0.00000E+00, 0.00000E+00, 9.00000E+01, 0.00000E+00, 0.00000E+00, 1.02000E+02, 0.00000E+00, 0.00000E+00,Cmd=219,HV=400,Cyk=2,MTime=0.8,Gain=20,Ch=3
1168,USER   ,20170714,12:14:05, 5.21186E+00,   2,255, 1.96483E+02,NWG-2-DD , 8.00000E+01, 0.00000E+00, 0.00000E+00, 7.80000E+01, 0.00000E+00, 0.00000E+00, 8.20000E+01, 0.00000E+00, 0.00000E+00, 8.40000E+01, 0.00000E+00, 0.00000E+00,Cmd=220,HV=400,Cyk=2,MTime=0.8,Gain=1,Ch=3
1169,USER   ,20170714,12:14:05, 3.95264E-01,   2,255, 5.96044E+01,NWG-2-DD , 8.00000E+01, 0.00000E+00, 0.00000E+00, 7.80000E+01, 0.00000E+00, 0.00000E+00, 8.40000E+01, 0.00000E+00, 0.00000E+00, 8.60000E+01, 0.00000E+00, 0.00000E+00,Cmd=220,HV=400,Cyk=2,MTime=0.8,Gain=10,Ch=4
1170,USER   ,20170714,12:14:05, 4.94905E-02,   3,255, 1.86575E+01,NWG-2-DD , 8.00000E+01, 0.00000E+00, 0.00000E+00, 7.80000E+01, 0.00000E+00, 0.00000E+00, 8.60000E+01, 0.00000E+00, 0.00000E+00, 8.80000E+01, 0.00000E+00, 0.00000E+00,Cmd=220,HV=400,Cyk=2,MTime=0.8,Gain=100,Ch=5
1171,USER   ,20170714,12:14:05, 1.49979E-02,   1,255, 1.13081E+01,NWG-2-DD , 8.00000E+01, 0.00000E+00, 0.00000E+00, 7.80000E+01, 0.00000E+00, 0.00000E+00, 8.80000E+01, 0.00000E+00, 0.00000E+00, 9.00000E+01, 0.00000E+00, 0.00000E+00,Cmd=220,HV=400,Cyk=2,MTime=0.8,Gain=100,Ch=6
1172,USER   ,20170714,12:14:05, 9.75680E-03,   6,255, 1.28738E+01,NWG-2-DD , 8.00000E+01, 0.00000E+00, 0.00000E+00, 7.80000E+01, 0.00000E+00, 0.00000E+00, 9.00000E+01, 0.00000E+00, 0.00000E+00, 9.20000E+01, 0.00000E+00, 0.00000E+00,Cmd=220,HV=400,Cyk=2,MTime=0.8,Gain=500,Ch=7
1173,USER   ,20170714,12:14:05, 7.75485E-03,   4,255, 1.63717E+01,NWG-2-DD , 8.00000E+01, 0.00000E+00, 0.00000E+00, 7.80000E+01, 0.00000E+00, 0.00000E+00, 9.20000E+01, 0.00000E+00, 0.00000E+00, 9.40000E+01, 0.00000E+00, 0.00000E+00,Cmd=220,HV=400,Cyk=2,MTime=0.8,Gain=100,Ch=8
1174,USER   ,20170714,12:14:14, 5.21406E-01,   2,263, 3.93131E+01,NWG-2-DD , 8.00000E+01, 0.00000E+00, 0.00000E+00, 7.60000E+01, 0.00000E+00, 0.00000E+00, 8.40000E+01, 0.00000E+00, 0.00000E+00, 8.80000E+01, 0.00000E+00, 0.00000E+00,Cmd=221,HV=400,Cyk=2,MTime=0.8,Gain=10,Ch=3
1175,USER   ,20170714,12:14:14, 4.26686E-02,   3,263, 1.28685E+01,NWG-2-DD , 8.00000E+01, 0.00000E+00, 0.00000E+00, 7.60000E+01, 0.00000E+00, 0.00000E+00, 8.80000E+01, 0.00000E+00, 0.00000E+00, 9.20000E+01, 0.00000E+00, 0.00000E+00,Cmd=221,HV=400,Cyk=2,MTime=0.8,Gain=100,Ch=4
1176,USER   ,20170714,12:14:14, 2.67037E-02,   2,263, 2.01341E+01,NWG-2-DD , 8.00000E+01, 0.00000E+00, 0.00000E+00, 7.60000E+01, 0.00000E+00, 0.00000E+00, 9.20000E+01, 0.00000E+00, 0.00000E+00, 9.60000E+01, 0.00000E+00, 0.00000E+00,Cmd=221,HV=400,Cyk=2,MTime=0.8,Gain=100,Ch=5
1177,USER   ,20170714,12:14:14, 2.17858E-02,   3,263, 3.28522E+01,NWG-2-DD , 8.00000E+01, 0.00000E+00, 0.00000E+00, 7.60000E+01, 0.00000E+00, 0.00000E+00, 9.60000E+01, 0.00000E+00, 0.00000E+00, 1.00000E+02, 0.00000E+00, 0.00000E+00,Cmd=221,HV=400,Cyk=2,MTime=0.8,Gain=200,Ch=6
1178,USER   ,20170714,12:14:14, 1.93473E-02,   2,263, 5.10564E+01,NWG-2-DD , 8.00000E+01, 0.00000E+00, 0.00000E+00, 7.60000E+01, 0.00000E+00, 0.00000E+00, 1.00000E+02, 0.00000E+00, 0.00000E+00, 1.04000E+02, 0.00000E+00, 0.00000E+00,Cmd=221,HV=400,Cyk=2,MTime=0.8,Gain=100,Ch=7
1179,USER   ,20170714,12:14:14, 1.73464E-02,   2,263, 7.32418E+01,NWG-2-DD , 8.00000E+01, 0.00000E+00, 0.00000E+00, 7.60000E+01, 0.00000E+00, 0.00000E+00, 1.04000E+02, 0.00000E+00, 0.00000E+00, 1.08000E+02, 0.00000E+00, 0.00000E+00,Cmd=221,HV=400,Cyk=2,MTime=0.8,Gain=200,Ch=8
1180,USER   ,20170714,12:14:23, 1.36152E-01,   2,254, 1.53985E+01,NWG-2-DD , 8.00000E+01, 0.00000E+00, 0.00000E+00, 7.40000E+01, 0.00000E+00, 0.00000E+00, 8.60000E+01, 0.00000E+00, 0.00000E+00, 9.20000E+01, 0.00000E+00, 0.00000E+00,Cmd=222,HV=400,Cyk=2,MTime=0.8,Gain=20,Ch=3
1181,USER   ,20170714,12:14:23, 5.41036E-02,   6,254, 2.44759E+01,NWG-2-DD , 8.00000E+01, 0.00000E+00, 0.00000E+00, 7.40000E+01, 0.00000E+00, 0.00000E+00, 9.20000E+01, 0.00000E+00, 0.00000E+00, 9.80000E+01, 0.00000E+00, 0.00000E+00,Cmd=222,HV=400,Cyk=2,MTime=0.8,Gain=50,Ch=4
1182,USER   ,20170714,12:14:23, 4.22365E-02,   1,254, 4.77684E+01,NWG-2-DD , 8.00000E+01, 0.00000E+00, 0.00000E+00, 7.40000E+01, 0.00000E+00, 0.00000E+00, 9.80000E+01, 0.00000E+00, 0.00000E+00, 1.04000E+02, 0.00000E+00, 0.00000E+00,Cmd=222,HV=400,Cyk=2,MTime=0.8,Gain=100,Ch=5
1183,USER   ,20170714,12:14:23, 3.56532E-02,   3,254, 8.06456E+01,NWG-2-DD , 8.00000E+01, 0.00000E+00, 0.00000E+00, 7.40000E+01, 0.00000E+00, 0.00000E+00, 1.04000E+02, 0.00000E+00, 0.00000E+00, 1.10000E+02, 0.00000E+00, 0.00000E+00,Cmd=222,HV=400,Cyk=2,MTime=0.8,Gain=100,Ch=6
1184,USER   ,20170714,12:14:32, 1.13898E-01,   2,257, 1.71753E+01,NWG-2-DD , 8.00000E+01, 0.00000E+00, 0.00000E+00, 7.20000E+01, 0.00000E+00, 0.00000E+00, 8.80000E+01, 0.00000E+00, 0.00000E+00, 9.60000E+01, 0.00000E+00, 0.00000E+00,Cmd=223,HV=400,Cyk=2,MTime=0.8,Gain=20,Ch=3
1185,USER   ,20170714,12:14:32, 7.24622E-02,   2,257, 4.37081E+01,NWG-2-DD , 8.00000E+01, 0.00000E+00, 0.00000E+00, 7.20000E+01, 0.00000E+00, 0.00000E+00, 9.60000E+01, 0.00000E+00, 0.00000E+00, 1.04000E+02, 0.00000E+00, 0.00000E+00,Cmd=223,HV=400,Cyk=2,MTime=0.8,Gain=50,Ch=4
1186,USER   ,20170714,12:14:40, 1.29679E-01,   2,265, 2.44439E+01,NWG-2-DD , 8.00000E+01, 0.00000E+00, 0.00000E+00, 7.00000E+01, 0.00000E+00, 0.00000E+00, 9.00000E+01, 0.00000E+00, 0.00000E+00, 1.00000E+02, 0.00000E+00, 0.00000E+00,Cmd=224,HV=400,Cyk=2,MTime=0.8,Gain=20,Ch=3
1187,USER   ,20170714,12:14:40, 9.09494E-02,   3,265, 6.85742E+01,NWG-2-DD , 8.00000E+01, 0.00000E+00, 0.00000E+00, 7.00000E+01, 0.00000E+00, 0.00000E+00, 1.00000E+02, 0.00000E+00, 0.00000E+00, 1.10000E+02, 0.00000E+00, 0.00000E+00,Cmd=224,HV=400,Cyk=2,MTime=0.8,Gain=50,Ch=4
1188,USER   ,20170714,12:14:49, 1.50303E-01,   1,280, 3.39977E+01,NWG-2-DD , 8.00000E+01, 0.00000E+00, 0.00000E+00, 6.80000E+01, 0.00000E+00, 0.00000E+00, 9.20000E+01, 0.00000E+00, 0.00000E+00, 1.04000E+02, 0.00000E+00, 0.00000E+00,Cmd=225,HV=381,Cyk=2,MTime=0.8,Gain=20,Ch=3
1189,USER   ,20170714,12:14:58, 4.52917E+00,   3,237, 1.70746E+02,NWG-2-DD , 8.20000E+01, 0.00000E+00, 0.00000E+00, 8.00000E+01, 0.00000E+00, 0.00000E+00, 8.40000E+01, 0.00000E+00, 0.00000E+00, 8.60000E+01, 0.00000E+00, 0.00000E+00,Cmd=226,HV=400,Cyk=2,MTime=0.8,Gain=1,Ch=3
1190,USER   ,20170714,12:14:58, 2.76229E-01,   3,237, 4.16544E+01,NWG-2-DD , 8.20000E+01, 0.00000E+00, 0.00000E+00, 8.00000E+01, 0.00000E+00, 0.00000E+00, 8.60000E+01, 0.00000E+00, 0.00000E+00, 8.80000E+01, 0.00000E+00, 0.00000E+00,Cmd=226,HV=400,Cyk=2,MTime=0.8,Gain=20,Ch=4
1191,USER   ,20170714,12:14:58, 3.89848E-02,   1,237, 1.46969E+01,NWG-2-DD , 8.20000E+01, 0.00000E+00, 0.00000E+00, 8.00000E+01, 0.00000E+00, 0.00000E+00, 8.80000E+01, 0.00000E+00, 0.00000E+00, 9.00000E+01, 0.00000E+00, 0.00000E+00,Cmd=226,HV=400,Cyk=2,MTime=0.8,Gain=100,Ch=5
1192,USER   ,20170714,12:14:58, 1.66781E-02,   6,237, 1.25750E+01,NWG-2-DD , 8.20000E+01, 0.00000E+00, 0.00000E+00, 8.00000E+01, 0.00000E+00, 0.00000E+00, 9.00000E+01, 0.00000E+00, 0.00000E+00, 9.20000E+01, 0.00000E+00, 0.00000E+00,Cmd=226,HV=400,Cyk=2,MTime=0.8,Gain=200,Ch=6
1193,USER   ,20170714,12:14:58, 9.01750E-03,   4,237, 1.18983E+01,NWG-2-DD , 8.20000E+01, 0.00000E+00, 0.00000E+00, 8.00000E+01, 0.00000E+00, 0.00000E+00, 9.20000E+01, 0.00000E+00, 0.00000E+00, 9.40000E+01, 0.00000E+00, 0.00000E+00,Cmd=226,HV=400,Cyk=2,MTime=0.8,Gain=200,Ch=7
1194,USER   ,20170714,12:14:58, 7.82236E-03,   4,237, 1.65142E+01,NWG-2-DD , 8.20000E+01, 0.00000E+00, 0.00000E+00, 8.00000E+01, 0.00000E+00, 0.00000E+00, 9.40000E+01, 0.00000E+00, 0.00000E+00, 9.60000E+01, 0.00000E+00, 0.00000E+00,Cmd=226,HV=400,Cyk=2,MTime=0.8,Gain=200,Ch=8
1195,USER   ,20170714,12:15:08, 3.80053E-01,   2,246, 2.86553E+01,NWG-2-DD , 8.20000E+01, 0.00000E+00, 0.00000E+00, 7.80000E+01, 0.00000E+00, 0.00000E+00, 8.60000E+01, 0.00000E+00, 0.00000E+00, 9.00000E+01, 0.00000E+00, 0.00000E+00,Cmd=227,HV=400,Cyk=2,MTime=0.8,Gain=10,Ch=3
1196,USER   ,20170714,12:15:08, 4.32903E-02,   2,246, 1.30561E+01,NWG-2-DD , 8.20000E+01, 0.00000E+00, 0.00000E+00, 7.80000E+01, 0.00000E+00, 0.00000E+00, 9.00000E+01, 0.00000E+00, 0.00000E+00, 9.40000E+01, 0.00000E+00, 0.00000E+00,Cmd=227,HV=400,Cyk=2,MTime=0.8,Gain=100,Ch=4
1197,USER   ,20170714,12:15:08, 2.77092E-02,   1,246, 2.08922E+01,NWG-2-DD , 8.20000E+01, 0.00000E+00, 0.00000E+00, 7.80000E+01, 0.00000E+00, 0.00000E+00, 9.40000E+01, 0.00000E+00, 0.00000E+00, 9.80000E+01, 0.00000E+00, 0.00000E+00,Cmd=227,HV=400,Cyk=2,MTime=0.8,Gain=100,Ch=5
1198,USER   ,20170714,12:15:08, 2.24660E-02,   0,246, 3.38780E+01,NWG-2-DD , 8.20000E+01, 0.00000E+00, 0.00000E+00, 7.80000E+01, 0.00000E+00, 0.00000E+00, 9.80000E+01, 0.00000E+00, 0.00000E+00, 1.02000E+02, 0.00000E+00, 0.00000E+00,Cmd=227,HV=400,Cyk=2,MTime=0.8,Gain=200,Ch=6
1199,USER   ,20170714,12:15:08, 2.02331E-02,   1,246, 5.33940E+01,NWG-2-DD , 8.20000E+01, 0.00000E+00, 0.00000E+00, 7.80000E+01, 0.00000E+00, 0.00000E+00, 1.02000E+02, 0.00000E+00, 0.00000E+00, 1.06000E+02, 0.00000E+00, 0.00000E+00,Cmd=227,HV=400,Cyk=2,MTime=0.8,Gain=200,Ch=7
1200,USER   ,20170714,12:15:08, 1.64701E-02,   3,246, 6.95418E+01,NWG-2-DD , 8.20000E+01, 0.00000E+00, 0.00000E+00, 7.80000E+01, 0.00000E+00, 0.00000E+00, 1.06000E+02, 0.00000E+00, 0.00000E+00, 1.10000E+02, 0.00000E+00, 0.00000E+00,Cmd=227,HV=400,Cyk=2,MTime=0.8,Gain=200,Ch=8
1201,USER   ,20170714,12:15:17, 1.21578E-01,   3,254, 1.37501E+01,NWG-2-DD , 8.20000E+01, 0.00000E+00, 0.00000E+00, 7.60000E+01, 0.00000E+00, 0.00000E+00, 8.80000E+01, 0.00000E+00, 0.00000E+00, 9.40000E+01, 0.00000E+00, 0.00000E+00,Cmd=228,HV=400,Cyk=2,MTime=0.8,Gain=20,Ch=3
1202,USER   ,20170714,12:15:17, 5.51278E-02,   3,254, 2.49392E+01,NWG-2-DD , 8.20000E+01, 0.00000E+00, 0.00000E+00, 7.60000E+01, 0.00000E+00, 0.00000E+00, 9.40000E+01, 0.00000E+00, 0.00000E+00, 1.00000E+02, 0.00000E+00, 0.00000E+00,Cmd=228,HV=400,Cyk=2,MTime=0.8,Gain=50,Ch=4
1203,USER   ,20170714,12:15:17, 4.53208E-02,   4,254, 5.12566E+01,NWG-2-DD , 8.20000E+01, 0.00000E+00, 0.00000E+00, 7.60000E+01, 0.00000E+00, 0.00000E+00, 1.00000E+02, 0.00000E+00, 0.00000E+00, 1.06000E+02, 0.00000E+00, 0.00000E+00,Cmd=228,HV=400,Cyk=2,MTime=0.8,Gain=50,Ch=5
1204,USER   ,20170714,12:15:25, 1.20176E-01,   2,246, 1.81221E+01,NWG-2-DD , 8.20000E+01, 0.00000E+00, 0.00000E+00, 7.40000E+01, 0.00000E+00, 0.00000E+00, 9.00000E+01, 0.00000E+00, 0.00000E+00, 9.80000E+01, 0.00000E+00, 0.00000E+00,Cmd=229,HV=400,Cyk=2,MTime=0.8,Gain=20,Ch=3
1205,USER   ,20170714,12:15:25, 7.82436E-02,   2,246, 4.71954E+01,NWG-2-DD , 8.20000E+01, 0.00000E+00, 0.00000E+00, 7.40000E+01, 0.00000E+00, 0.00000E+00, 9.80000E+01, 0.00000E+00, 0.00000E+00, 1.06000E+02, 0.00000E+00, 0.00000E+00,Cmd=229,HV=400,Cyk=2,MTime=0.8,Gain=50,Ch=4
1206,USER   ,20170714,12:15:34, 1.37569E-01,   1,250, 2.59311E+01,NWG-2-DD , 8.20000E+01, 0.00000E+00, 0.00000E+00, 7.20000E+01, 0.00000E+00, 0.00000E+00, 9.20000E+01, 0.00000E+00, 0.00000E+00, 1.02000E+02, 0.00000E+00, 0.00000E+00,Cmd=230,HV=400,Cyk=2,MTime=0.8,Gain=20,Ch=3
1207,USER   ,20170714,12:15:42, 1.64019E-01,   6,257, 3.71002E+01,NWG-2-DD , 8.20000E+01, 0.00000E+00, 0.00000E+00, 7.00000E+01, 0.00000E+00, 0.00000E+00, 9.40000E+01, 0.00000E+00, 0.00000E+00, 1.06000E+02, 0.00000E+00, 0.00000E+00,Cmd=231,HV=400,Cyk=2,MTime=0.8,Gain=20,Ch=3
1208,USER   ,20170714,12:15:52, 3.61914E+00,   2,213, 1.36438E+02,NWG-2-DD , 8.40000E+01, 0.00000E+00, 0.00000E+00, 8.20000E+01, 0.00000E+00, 0.00000E+00, 8.60000E+01, 0.00000E+00, 0.00000E+00, 8.80000E+01, 0.00000E+00, 0.00000E+00,Cmd=232,HV=400,Cyk=2,MTime=0.8,Gain=1,Ch=3
1209,USER   ,20170714,12:15:52, 2.31093E-01,   3,213, 3.48481E+01,NWG-2-DD , 8.40000E+01, 0.00000E+00, 0.00000E+00, 8.20000E+01, 0.00000E+00, 0.00000E+00, 8.80000E+01, 0.00000E+00, 0.00000E+00, 9.00000E+01, 0.00000E+00, 0.00000E+00,Cmd=232,HV=400,Cyk=2,MTime=0.8,Gain=20,Ch=4
1210,USER   ,20170714,12:15:52, 4.30382E-02,   3,213, 1.62250E+01,NWG-2-DD , 8.40000E+01, 0.00000E+00, 0.00000E+00, 8.20000E+01, 0.00000E+00, 0.00000E+00, 9.00000E+01, 0.00000E+00, 0.00000E+00, 9.20000E+01, 0.00000E+00, 0.00000E+00,Cmd=232,HV=400,Cyk=2,MTime=0.8,Gain=100,Ch=5
1211,USER   ,20170714,12:15:52, 1.56680E-02,   2,213, 1.18134E+01,NWG-2-DD , 8.40000E+01, 0.00000E+00, 0.00000E+00, 8.20000E+01, 0.00000E+00, 0.00000E+00, 9.20000E+01, 0.00000E+00, 0.00000E+00, 9.40000E+01, 0.00000E+00, 0.00000E+00,Cmd=232,HV=400,Cyk=2,MTime=0.8,Gain=200,Ch=6
1212,USER   ,20170714,12:15:52, 1.02490E-02,   4,213, 1.35232E+01,NWG-2-DD , 8.40000E+01, 0.00000E+00, 0.00000E+00, 8.20000E+01, 0.00000E+00, 0.00000E+00, 9.40000E+01, 0.00000E+00, 0.00000E+00, 9.60000E+01, 0.00000E+00, 0.00000E+00,Cmd=232,HV=400,Cyk=2,MTime=0.8,Gain=200,Ch=7
1213,USER   ,20170714,12:15:52, 8.56622E-03,   3,213, 1.80846E+01,NWG-2-DD , 8.40000E+01, 0.00000E+00, 0.00000E+00, 8.20000E+01, 0.00000E+00, 0.00000E+00, 9.60000E+01, 0.00000E+00, 0.00000E+00, 9.80000E+01, 0.00000E+00, 0.00000E+00,Cmd=232,HV=400,Cyk=2,MTime=0.8,Gain=200,Ch=8
1214,USER   ,20170714,12:16:01, 3.30103E-01,   2,221, 2.48892E+01,NWG-2-DD , 8.40000E+01, 0.00000E+00, 0.00000E+00, 8.00000E+01, 0.00000E+00, 0.00000E+00, 8.80000E+01, 0.00000E+00, 0.00000E+00, 9.20000E+01, 0.00000E+00, 0.00000E+00,Cmd=233,HV=400,Cyk=2,MTime=0.8,Gain=10,Ch=3
1215,USER   ,20170714,12:16:01, 4.28118E-02,   3,221, 1.29117E+01,NWG-2-DD , 8.40000E+01, 0.00000E+00, 0.00000E+00, 8.00000E+01, 0.00000E+00, 0.00000E+00, 9.20000E+01, 0.00000E+00, 0.00000E+00, 9.60000E+01, 0.00000E+00, 0.00000E+00,Cmd=233,HV=400,Cyk=2,MTime=0.8,Gain=100,Ch=4
1216,USER   ,20170714,12:16:01, 2.81390E-02,   3,221, 2.12163E+01,NWG-2-DD , 8.40000E+01, 0.00000E+00, 0.00000E+00, 8.00000E+01, 0.00000E+00, 0.00000E+00, 9.60000E+01, 0.00000E+00, 0.00000E+00, 1.00000E+02, 0.00000E+00, 0.00000E+00,Cmd=233,HV=400,Cyk=2,MTime=0.8,Gain=200,Ch=5
1217,USER   ,20170714,12:16:01, 2.41962E-02,   1,221, 3.64870E+01,NWG-2-DD , 8.40000E+01, 0.00000E+00, 0.00000E+00, 8.00000E+01, 0.00000E+00, 0.00000E+00, 1.00000E+02, 0.00000E+00, 0.00000E+00, 1.04000E+02, 0.00000E+00, 0.00000E+00,Cmd=233,HV=400,Cyk=2,MTime=0.8,Gain=100,Ch=6
1218,USER   ,20170714,12:16:01, 2.10863E-02,   4,221, 5.56455E+01,NWG-2-DD , 8.40000E+01, 0.00000E+00, 0.00000E+00, 8.00000E+01, 0.00000E+00, 0.00000E+00, 1.04000E+02, 0.00000E+00, 0.00000E+00, 1.08000E+02, 0.00000E+00, 0.00000E+00,Cmd=233,HV=400,Cyk=2,MTime=0.8,Gain=200,Ch=7
1219,USER   ,20170714,12:16:10, 1.26687E-01,   2,231, 1.43279E+01,NWG-2-DD , 8.40000E+01, 0.00000E+00, 0.00000E+00, 7.80000E+01, 0.00000E+00, 0.00000E+00, 9.00000E+01, 0.00000E+00, 0.00000E+00, 9.60000E+01, 0.00000E+00, 0.00000E+00,Cmd=234,HV=400,Cyk=2,MTime=0.8,Gain=20,Ch=3
1220,USER   ,20170714,12:16:10, 5.78034E-02,   0,231, 2.61496E+01,NWG-2-DD , 8.40000E+01, 0.00000E+00, 0.00000E+00, 7.80000E+01, 0.00000E+00, 0.00000E+00, 9.60000E+01, 0.00000E+00, 0.00000E+00, 1.02000E+02, 0.00000E+00, 0.00000E+00,Cmd=234,HV=400,Cyk=2,MTime=0.8,Gain=100,Ch=4
1221,USER   ,20170714,12:16:10, 4.62465E-02,   2,231, 5.23036E+01,NWG-2-DD , 8.40000E+01, 0.00000E+00, 0.00000E+00, 7.80000E+01, 0.00000E+00, 0.00000E+00, 1.02000E+02, 0.00000E+00, 0.00000E+00, 1.08000E+02, 0.00000E+00, 0.00000E+00,Cmd=234,HV=400,Cyk=2,MTime=0.8,Gain=100,Ch=5
1222,USER   ,20170714,12:16:19, 1.19492E-01,   3,241, 1.80190E+01,NWG-2-DD , 8.40000E+01, 0.00000E+00, 0.00000E+00, 7.60000E+01, 0.00000E+00, 0.00000E+00, 9.20000E+01, 0.00000E+00, 0.00000E+00, 1.00000E+02, 0.00000E+00, 0.00000E+00,Cmd=235,HV=400,Cyk=2,MTime=0.8,Gain=20,Ch=3
1223,USER   ,20170714,12:16:19, 8.22232E-02,   3,241, 4.95959E+01,NWG-2-DD , 8.40000E+01, 0.00000E+00, 0.00000E+00, 7.60000E+01, 0.00000E+00, 0.00000E+00, 1.00000E+02, 0.00000E+00, 0.00000E+00, 1.08000E+02, 0.00000E+00, 0.00000E+00,Cmd=235,HV=400,Cyk=2,MTime=0.8,Gain=50,Ch=4
1224,USER   ,20170714,12:16:27, 1.47135E-01,   2,232, 2.77343E+01,NWG-2-DD , 8.40000E+01, 0.00000E+00, 0.00000E+00, 7.40000E+01, 0.00000E+00, 0.00000E+00, 9.40000E+01, 0.00000E+00, 0.00000E+00, 1.04000E+02, 0.00000E+00, 0.00000E+00,Cmd=236,HV=400,Cyk=2,MTime=0.8,Gain=20,Ch=3
1225,USER   ,20170714,12:16:36, 1.76829E-01,   4,237, 3.99978E+01,NWG-2-DD , 8.40000E+01, 0.00000E+00, 0.00000E+00, 7.20000E+01, 0.00000E+00, 0.00000E+00, 9.60000E+01, 0.00000E+00, 0.00000E+00, 1.08000E+02, 0.00000E+00, 0.00000E+00,Cmd=237,HV=400,Cyk=2,MTime=0.8,Gain=20,Ch=3
1226,USER   ,20170714,12:16:45, 3.20650E+00,   2,206, 1.20882E+02,NWG-2-DD , 8.60000E+01, 0.00000E+00, 0.00000E+00, 8.40000E+01, 0.00000E+00, 0.00000E+00, 8.80000E+01, 0.00000E+00, 0.00000E+00, 9.00000E+01, 0.00000E+00, 0.00000E+00,Cmd=238,HV=400,Cyk=2,MTime=0.8,Gain=1,Ch=3
1227,USER   ,20170714,12:16:45, 2.67569E-01,   4,206, 4.03485E+01,NWG-2-DD , 8.60000E+01, 0.00000E+00, 0.00000E+00, 8.40000E+01, 0.00000E+00, 0.00000E+00, 9.00000E+01, 0.00000E+00, 0.00000E+00, 9.20000E+01, 0.00000E+00, 0.00000E+00,Cmd=238,HV=400,Cyk=2,MTime=0.8,Gain=20,Ch=4
1228,USER   ,20170714,12:16:45, 4.86922E-02,   1,206, 1.83565E+01,NWG-2-DD , 8.60000E+01, 0.00000E+00, 0.00000E+00, 8.40000E+01, 0.00000E+00, 0.00000E+00, 9.20000E+01, 0.00000E+00, 0.00000E+00, 9.40000E+01, 0.00000E+00, 0.00000E+00,Cmd=238,HV=400,Cyk=2,MTime=0.8,Gain=100,Ch=5
1229,USER   ,20170714,12:16:45, 1.88148E-02,   1,206, 1.41860E+01,NWG-2-DD , 8.60000E+01, 0.00000E+00, 0.00000E+00, 8.40000E+01, 0.00000E+00, 0.00000E+00, 9.40000E+01, 0.00000E+00, 0.00000E+00, 9.60000E+01, 0.00000E+00, 0.00000E+00,Cmd=238,HV=400,Cyk=2,MTime=0.8,Gain=200,Ch=6
1230,USER   ,20170714,12:16:45, 1.26854E-02,   2,206, 1.67380E+01,NWG-2-DD , 8.60000E+01, 0.00000E+00, 0.00000E+00, 8.40000E+01, 0.00000E+00, 0.00000E+00, 9.60000E+01, 0.00000E+00, 0.00000E+00, 9.80000E+01, 0.00000E+00, 0.00000E+00,Cmd=238,HV=400,Cyk=2,MTime=0.8,Gain=200,Ch=7
1231,USER   ,20170714,12:16:45, 8.88505E-03,   4,206, 1.87577E+01,NWG-2-DD , 8.60000E+01, 0.00000E+00, 0.00000E+00, 8.40000E+01, 0.00000E+00, 0.00000E+00, 9.80000E+01, 0.00000E+00, 0.00000E+00, 1.00000E+02, 0.00000E+00, 0.00000E+00,Cmd=238,HV=400,Cyk=2,MTime=0.8,Gain=200,Ch=8
1232,USER   ,20170714,12:16:54, 3.75866E-01,   1,219, 2.83396E+01,NWG-2-DD , 8.60000E+01, 0.00000E+00, 0.00000E+00, 8.20000E+01, 0.00000E+00, 0.00000E+00, 9.00000E+01, 0.00000E+00, 0.00000E+00, 9.40000E+01, 0.00000E+00, 0.00000E+00,Cmd=239,HV=400,Cyk=2,MTime=0.8,Gain=10,Ch=3
1233,USER   ,20170714,12:16:54, 5.04637E-02,   0,219, 1.52195E+01,NWG-2-DD , 8.60000E+01, 0.00000E+00, 0.00000E+00, 8.20000E+01, 0.00000E+00, 0.00000E+00, 9.40000E+01, 0.00000E+00, 0.00000E+00, 9.80000E+01, 0.00000E+00, 0.00000E+00,Cmd=239,HV=400,Cyk=2,MTime=0.8,Gain=50,Ch=4
1234,USER   ,20170714,12:16:54, 3.13377E-02,   3,219, 2.36280E+01,NWG-2-DD , 8.60000E+01, 0.00000E+00, 0.00000E+00, 8.20000E+01, 0.00000E+00, 0.00000E+00, 9.80000E+01, 0.00000E+00, 0.00000E+00, 1.02000E+02, 0.00000E+00, 0.00000E+00,Cmd=239,HV=400,Cyk=2,MTime=0.8,Gain=100,Ch=5
1235,USER   ,20170714,12:16:54, 2.68874E-02,   0,219, 4.05453E+01,NWG-2-DD , 8.60000E+01, 0.00000E+00, 0.00000E+00, 8.20000E+01, 0.00000E+00, 0.00000E+00, 1.02000E+02, 0.00000E+00, 0.00000E+00, 1.06000E+02, 0.00000E+00, 0.00000E+00,Cmd=239,HV=400,Cyk=2,MTime=0.8,Gain=100,Ch=6
1236,USER   ,20170714,12:16:54, 2.13881E-02,   2,219, 5.64419E+01,NWG-2-DD , 8.60000E+01, 0.00000E+00, 0.00000E+00, 8.20000E+01, 0.00000E+00, 0.00000E+00, 1.06000E+02, 0.00000E+00, 0.00000E+00, 1.10000E+02, 0.00000E+00, 0.00000E+00,Cmd=239,HV=400,Cyk=2,MTime=0.8,Gain=100,Ch=7
1237,USER   ,20170714,12:17:03, 1.38682E-01,   2,226, 1.56845E+01,NWG-2-DD , 8.60000E+01, 0.00000E+00, 0.00000E+00, 8.00000E+01, 0.00000E+00, 0.00000E+00, 9.20000E+01, 0.00000E+00, 0.00000E+00, 9.80000E+01, 0.00000E+00, 0.00000E+00,Cmd=240,HV=400,Cyk=2,MTime=0.8,Gain=20,Ch=3
1238,USER   ,20170714,12:17:03, 6.20139E-02,   3,226, 2.80544E+01,NWG-2-DD , 8.60000E+01, 0.00000E+00, 0.00000E+00, 8.00000E+01, 0.00000E+00, 0.00000E+00, 9.80000E+01, 0.00000E+00, 0.00000E+00, 1.04000E+02, 0.00000E+00, 0.00000E+00,Cmd=240,HV=400,Cyk=2,MTime=0.8,Gain=50,Ch=4
1239,USER   ,20170714,12:17:03, 4.88710E-02,   3,226, 5.52718E+01,NWG-2-DD , 8.60000E+01, 0.00000E+00, 0.00000E+00, 8.00000E+01, 0.00000E+00, 0.00000E+00, 1.04000E+02, 0.00000E+00, 0.00000E+00, 1.10000E+02, 0.00000E+00, 0.00000E+00,Cmd=240,HV=400,Cyk=2,MTime=0.8,Gain=100,Ch=5
1240,USER   ,20170714,12:17:12, 1.31743E-01,   0,235, 1.98663E+01,NWG-2-DD , 8.60000E+01, 0.00000E+00, 0.00000E+00, 7.80000E+01, 0.00000E+00, 0.00000E+00, 9.40000E+01, 0.00000E+00, 0.00000E+00, 1.02000E+02, 0.00000E+00, 0.00000E+00,Cmd=241,HV=400,Cyk=2,MTime=0.8,Gain=20,Ch=3
1241,USER   ,20170714,12:17:12, 8.49656E-02,   2,235, 5.12500E+01,NWG-2-DD , 8.60000E+01, 0.00000E+00, 0.00000E+00, 7.80000E+01, 0.00000E+00, 0.00000E+00, 1.02000E+02, 0.00000E+00, 0.00000E+00, 1.10000E+02, 0.00000E+00, 0.00000E+00,Cmd=241,HV=400,Cyk=2,MTime=0.8,Gain=50,Ch=4
1242,USER   ,20170714,12:17:20, 1.59336E-01,   1,244, 3.00341E+01,NWG-2-DD , 8.60000E+01, 0.00000E+00, 0.00000E+00, 7.60000E+01, 0.00000E+00, 0.00000E+00, 9.60000E+01, 0.00000E+00, 0.00000E+00, 1.06000E+02, 0.00000E+00, 0.00000E+00,Cmd=242,HV=400,Cyk=2,MTime=0.8,Gain=20,Ch=3
1243,USER   ,20170714,12:17:29, 1.88305E-01,   1,236, 4.25936E+01,NWG-2-DD , 8.60000E+01, 0.00000E+00, 0.00000E+00, 7.40000E+01, 0.00000E+00, 0.00000E+00, 9.80000E+01, 0.00000E+00, 0.00000E+00, 1.10000E+02, 0.00000E+00, 0.00000E+00,Cmd=243,HV=400,Cyk=2,MTime=0.8,Gain=20,Ch=3
1244,USER   ,20170714,12:17:38, 3.48994E+00,   0,194, 1.31568E+02,NWG-2-DD , 8.80000E+01, 0.00000E+00, 0.00000E+00, 8.60000E+01, 0.00000E+00, 0.00000E+00, 9.00000E+01, 0.00000E+00, 0.00000E+00, 9.20000E+01, 0.00000E+00, 0.00000E+00,Cmd=244,HV=400,Cyk=2,MTime=0.8,Gain=1,Ch=3
1245,USER   ,20170714,12:17:38, 2.85447E-01,   2,194, 4.30444E+01,NWG-2-DD , 8.80000E+01, 0.00000E+00, 0.00000E+00, 8.60000E+01, 0.00000E+00, 0.00000E+00, 9.20000E+01, 0.00000E+00, 0.00000E+00, 9.40000E+01, 0.00000E+00, 0.00000E+00,Cmd=244,HV=400,Cyk=2,MTime=0.8,Gain=20,Ch=4
1246,USER   ,20170714,12:17:38, 5.47936E-02,   2,194, 2.06567E+01,NWG-2-DD , 8.80000E+01, 0.00000E+00, 0.00000E+00, 8.60000E+01, 0.00000E+00, 0.00000E+00, 9.40000E+01, 0.00000E+00, 0.00000E+00, 9.60000E+01, 0.00000E+00, 0.00000E+00,Cmd=244,HV=400,Cyk=2,MTime=0.8,Gain=100,Ch=5
1247,USER   ,20170714,12:17:38, 2.30738E-02,   4,194, 1.73973E+01,NWG-2-DD , 8.80000E+01, 0.00000E+00, 0.00000E+00, 8.60000E+01, 0.00000E+00, 0.00000E+00, 9.60000E+01, 0.00000E+00, 0.00000E+00, 9.80000E+01, 0.00000E+00, 0.00000E+00,Cmd=244,HV=400,Cyk=2,MTime=0.8,Gain=200,Ch=6
1248,USER   ,20170714,12:17:38, 1.29385E-02,   6,194, 1.70719E+01,NWG-2-DD , 8.80000E+01, 0.00000E+00, 0.00000E+00, 8.60000E+01, 0.00000E+00, 0.00000E+00, 9.80000E+01, 0.00000E+00, 0.00000E+00, 1.00000E+02, 0.00000E+00, 0.00000E+00,Cmd=244,HV=400,Cyk=2,MTime=0.8,Gain=200,Ch=7
1249,USER   ,20170714,12:17:38, 9.97540E-03,   5,194, 2.10596E+01,NWG-2-DD , 8.80000E+01, 0.00000E+00, 0.00000E+00, 8.60000E+01, 0.00000E+00, 0.00000E+00, 1.00000E+02, 0.00000E+00, 0.00000E+00, 1.02000E+02, 0.00000E+00, 0.00000E+00,Cmd=244,HV=400,Cyk=2,MTime=0.8,Gain=200,Ch=8
1250,USER   ,20170714,12:17:47, 4.07434E-01,   1,192, 3.07198E+01,NWG-2-DD , 8.80000E+01, 0.00000E+00, 0.00000E+00, 8.40000E+01, 0.00000E+00, 0.00000E+00, 9.20000E+01, 0.00000E+00, 0.00000E+00, 9.60000E+01, 0.00000E+00, 0.00000E+00,Cmd=245,HV=400,Cyk=2,MTime=0.8,Gain=10,Ch=3
1251,USER   ,20170714,12:17:47, 5.72189E-02,   0,192, 1.72568E+01,NWG-2-DD , 8.80000E+01, 0.00000E+00, 0.00000E+00, 8.40000E+01, 0.00000E+00, 0.00000E+00, 9.60000E+01, 0.00000E+00, 0.00000E+00, 1.00000E+02, 0.00000E+00, 0.00000E+00,Cmd=245,HV=400,Cyk=2,MTime=0.8,Gain=100,Ch=4
1252,USER   ,20170714,12:17:47, 3.49883E-02,   3,192, 2.63805E+01,NWG-2-DD , 8.80000E+01, 0.00000E+00, 0.00000E+00, 8.40000E+01, 0.00000E+00, 0.00000E+00, 1.00000E+02, 0.00000E+00, 0.00000E+00, 1.04000E+02, 0.00000E+00, 0.00000E+00,Cmd=245,HV=400,Cyk=2,MTime=0.8,Gain=100,Ch=5
1253,USER   ,20170714,12:17:47, 2.85371E-02,   1,192, 4.30329E+01,NWG-2-DD , 8.80000E+01, 0.00000E+00, 0.00000E+00, 8.40000E+01, 0.00000E+00, 0.00000E+00, 1.04000E+02, 0.00000E+00, 0.00000E+00, 1.08000E+02, 0.00000E+00, 0.00000E+00,Cmd=245,HV=400,Cyk=2,MTime=0.8,Gain=200,Ch=6
1254,USER   ,20170714,12:17:56, 1.56416E-01,   1,204, 1.76902E+01,NWG-2-DD , 8.80000E+01, 0.00000E+00, 0.00000E+00, 8.20000E+01, 0.00000E+00, 0.00000E+00, 9.40000E+01, 0.00000E+00, 0.00000E+00, 1.00000E+02, 0.00000E+00, 0.00000E+00,Cmd=246,HV=400,Cyk=2,MTime=0.8,Gain=20,Ch=3
1255,USER   ,20170714,12:17:56, 6.78214E-02,   3,204, 3.06817E+01,NWG-2-DD , 8.80000E+01, 0.00000E+00, 0.00000E+00, 8.20000E+01, 0.00000E+00, 0.00000E+00, 1.00000E+02, 0.00000E+00, 0.00000E+00, 1.06000E+02, 0.00000E+00, 0.00000E+00,Cmd=246,HV=400,Cyk=2,MTime=0.8,Gain=50,Ch=4
1256,USER   ,20170714,12:18:04, 1.44149E-01,   0,211, 2.17371E+01,NWG-2-DD , 8.80000E+01, 0.00000E+00, 0.00000E+00, 8.00000E+01, 0.00000E+00, 0.00000E+00, 9.60000E+01, 0.00000E+00, 0.00000E+00, 1.04000E+02, 0.00000E+00, 0.00000E+00,Cmd=247,HV=400,Cyk=2,MTime=0.8,Gain=20,Ch=3
1257,USER   ,20170714,12:18:13, 1.66575E-01,   3,220, 3.13987E+01,NWG-2-DD , 8.80000E+01, 0.00000E+00, 0.00000E+00, 7.80000E+01, 0.00000E+00, 0.00000E+00, 9.80000E+01, 0.00000E+00, 0.00000E+00, 1.08000E+02, 0.00000E+00, 0.00000E+00,Cmd=248,HV=400,Cyk=2,MTime=0.8,Gain=20,Ch=3
1258,USER   ,20170714,12:18:22, 3.74058E+00,   1,188, 1.41017E+02,NWG-2-DD , 9.00000E+01, 0.00000E+00, 0.00000E+00, 8.80000E+01, 0.00000E+00, 0.00000E+00, 9.20000E+01, 0.00000E+00, 0.00000E+00, 9.40000E+01, 0.00000E+00, 0.00000E+00,Cmd=250,HV=400,Cyk=2,MTime=0.8,Gain=1,Ch=3
1259,USER   ,20170714,12:18:22, 3.19165E-01,   1,188, 4.81290E+01,NWG-2-DD , 9.00000E+01, 0.00000E+00, 0.00000E+00, 8.80000E+01, 0.00000E+00, 0.00000E+00, 9.40000E+01, 0.00000E+00, 0.00000E+00, 9.60000E+01, 0.00000E+00, 0.00000E+00,Cmd=250,HV=400,Cyk=2,MTime=0.8,Gain=20,Ch=4
1260,USER   ,20170714,12:18:22, 7.39848E-02,   0,188, 2.78916E+01,NWG-2-DD , 9.00000E+01, 0.00000E+00, 0.00000E+00, 8.80000E+01, 0.00000E+00, 0.00000E+00, 9.60000E+01, 0.00000E+00, 0.00000E+00, 9.80000E+01, 0.00000E+00, 0.00000E+00,Cmd=250,HV=400,Cyk=2,MTime=0.8,Gain=100,Ch=5
1261,USER   ,20170714,12:18:22, 2.36983E-02,   2,188, 1.78681E+01,NWG-2-DD , 9.00000E+01, 0.00000E+00, 0.00000E+00, 8.80000E+01, 0.00000E+00, 0.00000E+00, 9.80000E+01, 0.00000E+00, 0.00000E+00, 1.00000E+02, 0.00000E+00, 0.00000E+00,Cmd=250,HV=400,Cyk=2,MTime=0.8,Gain=200,Ch=6
1262,USER   ,20170714,12:18:22, 1.42232E-02,   7,188, 1.87670E+01,NWG-2-DD , 9.00000E+01, 0.00000E+00, 0.00000E+00, 8.80000E+01, 0.00000E+00, 0.00000E+00, 1.00000E+02, 0.00000E+00, 0.00000E+00, 1.02000E+02, 0.00000E+00, 0.00000E+00,Cmd=250,HV=400,Cyk=2,MTime=0.8,Gain=200,Ch=7
1263,USER   ,20170714,12:18:22, 1.01502E-02,   3,188, 2.14286E+01,NWG-2-DD , 9.00000E+01, 0.00000E+00, 0.00000E+00, 8.80000E+01, 0.00000E+00, 0.00000E+00, 1.02000E+02, 0.00000E+00, 0.00000E+00, 1.04000E+02, 0.00000E+00, 0.00000E+00,Cmd=250,HV=400,Cyk=2,MTime=0.8,Gain=200,Ch=8
1264,USER   ,20170714,12:18:31, 4.71026E-01,   2,198, 3.55146E+01,NWG-2-DD , 9.00000E+01, 0.00000E+00, 0.00000E+00, 8.60000E+01, 0.00000E+00, 0.00000E+00, 9.40000E+01, 0.00000E+00, 0.00000E+00, 9.80000E+01, 0.00000E+00, 0.00000E+00,Cmd=251,HV=400,Cyk=2,MTime=0.8,Gain=10,Ch=3
1265,USER   ,20170714,12:18:31, 6.08063E-02,   1,198, 1.83388E+01,NWG-2-DD , 9.00000E+01, 0.00000E+00, 0.00000E+00, 8.60000E+01, 0.00000E+00, 0.00000E+00, 9.80000E+01, 0.00000E+00, 0.00000E+00, 1.02000E+02, 0.00000E+00, 0.00000E+00,Cmd=251,HV=400,Cyk=2,MTime=0.8,Gain=50,Ch=4
1266,USER   ,20170714,12:18:31, 3.56260E-02,   4,198, 2.68614E+01,NWG-2-DD , 9.00000E+01, 0.00000E+00, 0.00000E+00, 8.60000E+01, 0.00000E+00, 0.00000E+00, 1.02000E+02, 0.00000E+00, 0.00000E+00, 1.06000E+02, 0.00000E+00, 0.00000E+00,Cmd=251,HV=400,Cyk=2,MTime=0.8,Gain=100,Ch=5
1267,USER   ,20170714,12:18:31, 2.60926E-02,   0,198, 3.93467E+01,NWG-2-DD , 9.00000E+01, 0.00000E+00, 0.00000E+00, 8.60000E+01, 0.00000E+00, 0.00000E+00, 1.06000E+02, 0.00000E+00, 0.00000E+00, 1.10000E+02, 0.00000E+00, 0.00000E+00,Cmd=251,HV=400,Cyk=2,MTime=0.8,Gain=100,Ch=6
1268,USER   ,20170714,12:18:40, 1.88011E-01,   2,196, 2.12635E+01,NWG-2-DD , 9.00000E+01, 0.00000E+00, 0.00000E+00, 8.40000E+01, 0.00000E+00, 0.00000E+00, 9.60000E+01, 0.00000E+00, 0.00000E+00, 1.02000E+02, 0.00000E+00, 0.00000E+00,Cmd=252,HV=400,Cyk=2,MTime=0.8,Gain=20,Ch=3
1269,USER   ,20170714,12:18:40, 7.05183E-02,   2,196, 3.19017E+01,NWG-2-DD , 9.00000E+01, 0.00000E+00, 0.00000E+00, 8.40000E+01, 0.00000E+00, 0.00000E+00, 1.02000E+02, 0.00000E+00, 0.00000E+00, 1.08000E+02, 0.00000E+00, 0.00000E+00,Cmd=252,HV=400,Cyk=2,MTime=0.8,Gain=50,Ch=4
1270,USER   ,20170714,12:18:49, 1.53278E-01,   7,209, 2.31137E+01,NWG-2-DD , 9.00000E+01, 0.00000E+00, 0.00000E+00, 8.20000E+01, 0.00000E+00, 0.00000E+00, 9.80000E+01, 0.00000E+00, 0.00000E+00, 1.06000E+02, 0.00000E+00, 0.00000E+00,Cmd=253,HV=400,Cyk=2,MTime=0.8,Gain=20,Ch=3
1271,USER   ,20170714,12:18:57, 1.74756E-01,   2,216, 3.29407E+01,NWG-2-DD , 9.00000E+01, 0.00000E+00, 0.00000E+00, 8.00000E+01, 0.00000E+00, 0.00000E+00, 1.00000E+02, 0.00000E+00, 0.00000E+00, 1.10000E+02, 0.00000E+00, 0.00000E+00,Cmd=254,HV=400,Cyk=2,MTime=0.8,Gain=20,Ch=3
1272,USER   ,20170714,12:19:06, 4.04045E+00,   1,184, 1.52321E+02,NWG-2-DD , 9.20000E+01, 0.00000E+00, 0.00000E+00, 9.00000E+01, 0.00000E+00, 0.00000E+00, 9.40000E+01, 0.00000E+00, 0.00000E+00, 9.60000E+01, 0.00000E+00, 0.00000E+00,Cmd=256,HV=400,Cyk=2,MTime=0.8,Gain=1,Ch=3
1273,USER   ,20170714,12:19:06, 5.20658E-01,   0,184, 7.85134E+01,NWG-2-DD , 9.20000E+01, 0.00000E+00, 0.00000E+00, 9.00000E+01, 0.00000E+00, 0.00000E+00, 9.60000E+01, 0.00000E+00, 0.00000E+00, 9.80000E+01, 0.00000E+00, 0.00000E+00,Cmd=256,HV=400,Cyk=2,MTime=0.8,Gain=10,Ch=4
1274,USER   ,20170714,12:19:06, 9.81364E-02,   0,184, 3.69965E+01,NWG-2-DD , 9.20000E+01, 0.00000E+00, 0.00000E+00, 9.00000E+01, 0.00000E+00, 0.00000E+00, 9.80000E+01, 0.00000E+00, 0.00000E+00, 1.00000E+02, 0.00000E+00, 0.00000E+00,Cmd=256,HV=400,Cyk=2,MTime=0.8,Gain=50,Ch=5
1275,USER   ,20170714,12:19:06, 3.54113E-02,   2,184, 2.66995E+01,NWG-2-DD , 9.20000E+01, 0.00000E+00, 0.00000E+00, 9.00000E+01, 0.00000E+00, 0.00000E+00, 1.00000E+02, 0.00000E+00, 0.00000E+00, 1.02000E+02, 0.00000E+00, 0.00000E+00,Cmd=256,HV=400,Cyk=2,MTime=0.8,Gain=100,Ch=6
1276,USER   ,20170714,12:19:06, 1.79849E-02,   4,184, 2.37305E+01,NWG-2-DD , 9.20000E+01, 0.00000E+00, 0.00000E+00, 9.00000E+01, 0.00000E+00, 0.00000E+00, 1.02000E+02, 0.00000E+00, 0.00000E+00, 1.04000E+02, 0.00000E+00, 0.00000E+00,Cmd=256,HV=400,Cyk=2,MTime=0.8,Gain=200,Ch=7
1277,USER   ,20170714,12:19:06, 1.31454E-02,   7,184, 2.77519E+01,NWG-2-DD , 9.20000E+01, 0.00000E+00, 0.00000E+00, 9.00000E+01, 0.00000E+00, 0.00000E+00, 1.04000E+02, 0.00000E+00, 0.00000E+00, 1.06000E+02, 0.00000E+00, 0.00000E+00,Cmd=256,HV=400,Cyk=2,MTime=0.8,Gain=200,Ch=8
1278,USER   ,20170714,12:19:15, 7.15895E-01,   1,180, 5.39772E+01,NWG-2-DD , 9.20000E+01, 0.00000E+00, 0.00000E+00, 8.80000E+01, 0.00000E+00, 0.00000E+00, 9.60000E+01, 0.00000E+00, 0.00000E+00, 1.00000E+02, 0.00000E+00, 0.00000E+00,Cmd=257,HV=400,Cyk=2,MTime=0.8,Gain=10,Ch=3
1279,USER   ,20170714,12:19:15, 7.79555E-02,   3,180, 2.35108E+01,NWG-2-DD , 9.20000E+01, 0.00000E+00, 0.00000E+00, 8.80000E+01, 0.00000E+00, 0.00000E+00, 1.00000E+02, 0.00000E+00, 0.00000E+00, 1.04000E+02, 0.00000E+00, 0.00000E+00,Cmd=257,HV=400,Cyk=2,MTime=0.8,Gain=100,Ch=4
1280,USER   ,20170714,12:19:15, 3.93911E-02,   5,180, 2.97002E+01,NWG-2-DD , 9.20000E+01, 0.00000E+00, 0.00000E+00, 8.80000E+01, 0.00000E+00, 0.00000E+00, 1.04000E+02, 0.00000E+00, 0.00000E+00, 1.08000E+02, 0.00000E+00, 0.00000E+00,Cmd=257,HV=400,Cyk=2,MTime=0.8,Gain=100,Ch=5
1281,USER   ,20170714,12:19:24, 2.30910E-01,   1,190, 2.61153E+01,NWG-2-DD , 9.20000E+01, 0.00000E+00, 0.00000E+00, 8.60000E+01, 0.00000E+00, 0.00000E+00, 9.80000E+01, 0.00000E+00, 0.00000E+00, 1.04000E+02, 0.00000E+00, 0.00000E+00,Cmd=258,HV=400,Cyk=2,MTime=0.8,Gain=20,Ch=3
1282,USER   ,20170714,12:19:24, 7.43523E-02,   4,190, 3.36362E+01,NWG-2-DD , 9.20000E+01, 0.00000E+00, 0.00000E+00, 8.60000E+01, 0.00000E+00, 0.00000E+00, 1.04000E+02, 0.00000E+00, 0.00000E+00, 1.10000E+02, 0.00000E+00, 0.00000E+00,Cmd=258,HV=400,Cyk=2,MTime=0.8,Gain=50,Ch=4
1283,USER   ,20170714,12:19:32, 1.80229E-01,   2,187, 2.71779E+01,NWG-2-DD , 9.20000E+01, 0.00000E+00, 0.00000E+00, 8.40000E+01, 0.00000E+00, 0.00000E+00, 1.00000E+02, 0.00000E+00, 0.00000E+00, 1.08000E+02, 0.00000E+00, 0.00000E+00,Cmd=259,HV=400,Cyk=2,MTime=0.8,Gain=20,Ch=3
1284,USER   ,20170714,12:19:42, 5.18860E+00,   1,166, 1.95605E+02,NWG-2-DD , 9.40000E+01, 0.00000E+00, 0.00000E+00, 9.20000E+01, 0.00000E+00, 0.00000E+00, 9.60000E+01, 0.00000E+00, 0.00000E+00, 9.80000E+01, 0.00000E+00, 0.00000E+00,Cmd=262,HV=400,Cyk=2,MTime=0.8,Gain=1,Ch=3
1285,USER   ,20170714,12:19:42, 5.65603E-01,   0,166, 8.52910E+01,NWG-2-DD , 9.40000E+01, 0.00000E+00, 0.00000E+00, 9.20000E+01, 0.00000E+00, 0.00000E+00, 9.80000E+01, 0.00000E+00, 0.00000E+00, 1.00000E+02, 0.00000E+00, 0.00000E+00,Cmd=262,HV=400,Cyk=2,MTime=0.8,Gain=10,Ch=4
1286,USER   ,20170714,12:19:42, 1.22401E-01,   5,166, 4.61440E+01,NWG-2-DD , 9.40000E+01, 0.00000E+00, 0.00000E+00, 9.20000E+01, 0.00000E+00, 0.00000E+00, 1.00000E+02, 0.00000E+00, 0.00000E+00, 1.02000E+02, 0.00000E+00, 0.00000E+00,Cmd=262,HV=400,Cyk=2,MTime=0.8,Gain=50,Ch=5
1287,USER   ,20170714,12:19:42, 3.81861E-02,   1,166, 2.87917E+01,NWG-2-DD , 9.40000E+01, 0.00000E+00, 0.00000E+00, 9.20000E+01, 0.00000E+00, 0.00000E+00, 1.02000E+02, 0.00000E+00, 0.00000E+00, 1.04000E+02, 0.00000E+00, 0.00000E+00,Cmd=262,HV=400,Cyk=2,MTime=0.8,Gain=100,Ch=6
1288,USER   ,20170714,12:19:42, 1.90521E-02,   0,166, 2.51387E+01,NWG-2-DD , 9.40000E+01, 0.00000E+00, 0.00000E+00, 9.20000E+01, 0.00000E+00, 0.00000E+00, 1.04000E+02, 0.00000E+00, 0.00000E+00, 1.06000E+02, 0.00000E+00, 0.00000E+00,Cmd=262,HV=400,Cyk=2,MTime=0.8,Gain=200,Ch=7
1289,USER   ,20170714,12:19:42, 1.19430E-02,   3,166, 2.52134E+01,NWG-2-DD , 9.40000E+01, 0.00000E+00, 0.00000E+00, 9.20000E+01, 0.00000E+00, 0.00000E+00, 1.06000E+02, 0.00000E+00, 0.00000E+00, 1.08000E+02, 0.00000E+00, 0.00000E+00,Cmd=262,HV=400,Cyk=2,MTime=0.8,Gain=200,Ch=8
1290,USER   ,20170714,12:19:51, 8.22940E-01,   4,172, 6.20482E+01,NWG-2-DD , 9.40000E+01, 0.00000E+00, 0.00000E+00, 9.00000E+01, 0.00000E+00, 0.00000E+00, 9.80000E+01, 0.00000E+00, 0.00000E+00, 1.02000E+02, 0.00000E+00, 0.00000E+00,Cmd=263,HV=400,Cyk=2,MTime=0.8,Gain=10,Ch=3
1291,USER   ,20170714,12:19:51, 8.83146E-02,   0,172, 2.66351E+01,NWG-2-DD , 9.40000E+01, 0.00000E+00, 0.00000E+00, 9.00000E+01, 0.00000E+00, 0.00000E+00, 1.02000E+02, 0.00000E+00, 0.00000E+00, 1.06000E+02, 0.00000E+00, 0.00000E+00,Cmd=263,HV=400,Cyk=2,MTime=0.8,Gain=50,Ch=4
1292,USER   ,20170714,12:19:51, 4.10284E-02,   4,172, 3.09347E+01,NWG-2-DD , 9.40000E+01, 0.00000E+00, 0.00000E+00, 9.00000E+01, 0.00000E+00, 0.00000E+00, 1.06000E+02, 0.00000E+00, 0.00000E+00, 1.10000E+02, 0.00000E+00, 0.00000E+00,Cmd=263,HV=400,Cyk=2,MTime=0.8,Gain=100,Ch=5
1293,USER   ,20170714,12:19:59, 2.79424E-01,   6,169, 3.16021E+01,NWG-2-DD , 9.40000E+01, 0.00000E+00, 0.00000E+00, 8.80000E+01, 0.00000E+00, 0.00000E+00, 1.00000E+02, 0.00000E+00, 0.00000E+00, 1.06000E+02, 0.00000E+00, 0.00000E+00,Cmd=264,HV=400,Cyk=2,MTime=0.8,Gain=20,Ch=3
1294,USER   ,20170714,12:20:08, 1.90102E-01,   2,179, 2.86668E+01,NWG-2-DD , 9.40000E+01, 0.00000E+00, 0.00000E+00, 8.60000E+01, 0.00000E+00, 0.00000E+00, 1.02000E+02, 0.00000E+00, 0.00000E+00, 1.10000E+02, 0.00000E+00, 0.00000E+00,Cmd=265,HV=400,Cyk=2,MTime=0.8,Gain=20,Ch=3
1295,USER   ,20170714,12:20:17, 7.78295E+00,   1,181, 2.93410E+02,NWG-2-DD , 9.60000E+01, 0.00000E+00, 0.00000E+00, 9.40000E+01, 0.00000E+00, 0.00000E+00, 9.80000E+01, 0.00000E+00, 0.00000E+00, 1.00000E+02, 0.00000E+00, 0.00000E+00,Cmd=268,HV=400,Cyk=2,MTime=0.8,Gain=1,Ch=3
1296,USER   ,20170714,12:20:17, 9.33699E-01,   1,181, 1.40798E+02,NWG-2-DD , 9.60000E+01, 0.00000E+00, 0.00000E+00, 9.40000E+01, 0.00000E+00, 0.00000E+00, 1.00000E+02, 0.00000E+00, 0.00000E+00, 1.02000E+02, 0.00000E+00, 0.00000E+00,Cmd=268,HV=400,Cyk=2,MTime=0.8,Gain=10,Ch=4
1297,USER   ,20170714,12:20:17, 1.78823E-01,   2,181, 6.74148E+01,NWG-2-DD , 9.60000E+01, 0.00000E+00, 0.00000E+00, 9.40000E+01, 0.00000E+00, 0.00000E+00, 1.02000E+02, 0.00000E+00, 0.00000E+00, 1.04000E+02, 0.00000E+00, 0.00000E+00,Cmd=268,HV=400,Cyk=2,MTime=0.8,Gain=20,Ch=5
1298,USER   ,20170714,12:20:17, 4.85419E-02,   3,181, 3.65997E+01,NWG-2-DD , 9.60000E+01, 0.00000E+00, 0.00000E+00, 9.40000E+01, 0.00000E+00, 0.00000E+00, 1.04000E+02, 0.00000E+00, 0.00000E+00, 1.06000E+02, 0.00000E+00, 0.00000E+00,Cmd=268,HV=400,Cyk=2,MTime=0.8,Gain=100,Ch=6
1299,USER   ,20170714,12:20:17, 2.19843E-02,   3,181, 2.90076E+01,NWG-2-DD , 9.60000E+01, 0.00000E+00, 0.00000E+00, 9.40000E+01, 0.00000E+00, 0.00000E+00, 1.06000E+02, 0.00000E+00, 0.00000E+00, 1.08000E+02, 0.00000E+00, 0.00000E+00,Cmd=268,HV=400,Cyk=2,MTime=0.8,Gain=200,Ch=7
1300,USER   ,20170714,12:20:17, 1.28454E-02,   4,181, 2.71186E+01,NWG-2-DD , 9.60000E+01, 0.00000E+00, 0.00000E+00, 9.40000E+01, 0.00000E+00, 0.00000E+00, 1.08000E+02, 0.00000E+00, 0.00000E+00, 1.10000E+02, 0.00000E+00, 0.00000E+00,Cmd=268,HV=400,Cyk=2,MTime=0.8,Gain=200,Ch=8
1301,USER   ,20170714,12:20:26, 1.27198E+00,   2,192, 9.59050E+01,NWG-2-DD , 9.60000E+01, 0.00000E+00, 0.00000E+00, 9.20000E+01, 0.00000E+00, 0.00000E+00, 1.00000E+02, 0.00000E+00, 0.00000E+00, 1.04000E+02, 0.00000E+00, 0.00000E+00,Cmd=269,HV=400,Cyk=2,MTime=0.8,Gain=10,Ch=3
1302,USER   ,20170714,12:20:26, 1.01729E-01,   2,192, 3.06806E+01,NWG-2-DD , 9.60000E+01, 0.00000E+00, 0.00000E+00, 9.20000E+01, 0.00000E+00, 0.00000E+00, 1.04000E+02, 0.00000E+00, 0.00000E+00, 1.08000E+02, 0.00000E+00, 0.00000E+00,Cmd=269,HV=400,Cyk=2,MTime=0.8,Gain=50,Ch=4
1303,USER   ,20170714,12:20:34, 3.60143E-01,   0,200, 4.07312E+01,NWG-2-DD , 9.60000E+01, 0.00000E+00, 0.00000E+00, 9.00000E+01, 0.00000E+00, 0.00000E+00, 1.02000E+02, 0.00000E+00, 0.00000E+00, 1.08000E+02, 0.00000E+00, 0.00000E+00,Cmd=270,HV=400,Cyk=2,MTime=0.8,Gain=10,Ch=3
1304,USER   ,20170714,12:20:44, 1.02638E+01,   2,206, 3.86935E+02,NWG-2-DD , 9.80000E+01, 0.00000E+00, 0.00000E+00, 9.60000E+01, 0.00000E+00, 0.00000E+00, 1.00000E+02, 0.00000E+00, 0.00000E+00, 1.02000E+02, 0.00000E+00, 0.00000E+00,Cmd=274,HV=400,Cyk=2,MTime=0.8,Gain=1,Ch=3
1305,USER   ,20170714,12:20:44, 1.29738E+00,   2,206, 1.95640E+02,NWG-2-DD , 9.80000E+01, 0.00000E+00, 0.00000E+00, 9.60000E+01, 0.00000E+00, 0.00000E+00, 1.02000E+02, 0.00000E+00, 0.00000E+00, 1.04000E+02, 0.00000E+00, 0.00000E+00,Cmd=274,HV=400,Cyk=2,MTime=0.8,Gain=10,Ch=4
1306,USER   ,20170714,12:20:44, 2.11445E-01,   2,206, 7.97131E+01,NWG-2-DD , 9.80000E+01, 0.00000E+00, 0.00000E+00, 9.60000E+01, 0.00000E+00, 0.00000E+00, 1.04000E+02, 0.00000E+00, 0.00000E+00, 1.06000E+02, 0.00000E+00, 0.00000E+00,Cmd=274,HV=400,Cyk=2,MTime=0.8,Gain=20,Ch=5
1307,USER   ,20170714,12:20:44, 4.83360E-02,   1,206, 3.64445E+01,NWG-2-DD , 9.80000E+01, 0.00000E+00, 0.00000E+00, 9.60000E+01, 0.00000E+00, 0.00000E+00, 1.06000E+02, 0.00000E+00, 0.00000E+00, 1.08000E+02, 0.00000E+00, 0.00000E+00,Cmd=274,HV=400,Cyk=2,MTime=0.8,Gain=100,Ch=6
1308,USER   ,20170714,12:20:44, 2.18023E-02,   1,206, 2.87674E+01,NWG-2-DD , 9.80000E+01, 0.00000E+00, 0.00000E+00, 9.60000E+01, 0.00000E+00, 0.00000E+00, 1.08000E+02, 0.00000E+00, 0.00000E+00, 1.10000E+02, 0.00000E+00, 0.00000E+00,Cmd=274,HV=400,Cyk=2,MTime=0.8,Gain=100,Ch=7
1309,USER   ,20170714,12:20:52, 1.73544E+00,   1,176, 1.30849E+02,NWG-2-DD , 9.80000E+01, 0.00000E+00, 0.00000E+00, 9.40000E+01, 0.00000E+00, 0.00000E+00, 1.02000E+02, 0.00000E+00, 0.00000E+00, 1.06000E+02, 0.00000E+00, 0.00000E+00,Cmd=275,HV=400,Cyk=2,MTime=0.8,Gain=10,Ch=3
1310,USER   ,20170714,12:20:52, 1.05244E-01,   1,176, 3.17409E+01,NWG-2-DD , 9.80000E+01, 0.00000E+00, 0.00000E+00, 9.40000E+01, 0.00000E+00, 0.00000E+00, 1.06000E+02, 0.00000E+00, 0.00000E+00, 1.10000E+02, 0.00000E+00, 0.00000E+00,Cmd=275,HV=400,Cyk=2,MTime=0.8,Gain=50,Ch=4
1311,USER   ,20170714,12:21:01, 4.06660E-01,   2,188, 4.59922E+01,NWG-2-DD , 9.80000E+01, 0.00000E+00, 0.00000E+00, 9.20000E+01, 0.00000E+00, 0.00000E+00, 1.04000E+02, 0.00000E+00, 0.00000E+00, 1.10000E+02, 0.00000E+00, 0.00000E+00,Cmd=276,HV=400,Cyk=2,MTime=0.8,Gain=10,Ch=3
1312,USER   ,20170714,12:21:10, 1.45204E+01,   1,164, 5.47405E+02,NWG-2-DD , 1.00000E+02, 0.00000E+00, 0.00000E+00, 9.80000E+01, 0.00000E+00, 0.00000E+00, 1.02000E+02, 0.00000E+00, 0.00000E+00, 1.04000E+02, 0.00000E+00, 0.00000E+00,Cmd=280,HV=400,Cyk=2,MTime=0.8,Gain=1,Ch=3
1313,USER   ,20170714,12:21:10, 1.55533E+00,   0,164, 2.34538E+02,NWG-2-DD , 1.00000E+02, 0.00000E+00, 0.00000E+00, 9.80000E+01, 0.00000E+00, 0.00000E+00, 1.04000E+02, 0.00000E+00, 0.00000E+00, 1.06000E+02, 0.00000E+00, 0.00000E+00,Cmd=280,HV=400,Cyk=2,MTime=0.8,Gain=10,Ch=4
1314,USER   ,20170714,12:21:10, 1.89240E-01,   0,164, 7.13416E+01,NWG-2-DD , 1.00000E+02, 0.00000E+00, 0.00000E+00, 9.80000E+01, 0.00000E+00, 0.00000E+00, 1.06000E+02, 0.00000E+00, 0.00000E+00, 1.08000E+02, 0.00000E+00, 0.00000E+00,Cmd=280,HV=400,Cyk=2,MTime=0.8,Gain=20,Ch=5
1315,USER   ,20170714,12:21:10, 4.65977E-02,   2,164, 3.51338E+01,NWG-2-DD , 1.00000E+02, 0.00000E+00, 0.00000E+00, 9.80000E+01, 0.00000E+00, 0.00000E+00, 1.08000E+02, 0.00000E+00, 0.00000E+00, 1.10000E+02, 0.00000E+00, 0.00000E+00,Cmd=280,HV=400,Cyk=2,MTime=0.8,Gain=100,Ch=6
1316,USER   ,20170714,12:21:18, 2.00150E+00,   1,166, 1.50909E+02,NWG-2-DD , 1.00000E+02, 0.00000E+00, 0.00000E+00, 9.60000E+01, 0.00000E+00, 0.00000E+00, 1.04000E+02, 0.00000E+00, 0.00000E+00, 1.08000E+02, 0.00000E+00, 0.00000E+00,Cmd=281,HV=400,Cyk=2,MTime=0.8,Gain=10,Ch=3
1317,USER   ,20170714,12:21:27, 1.78769E+01,   0,134, 6.73945E+02,NWG-2-DD , 1.02000E+02, 0.00000E+00, 0.00000E+00, 1.00000E+02, 0.00000E+00, 0.00000E+00, 1.04000E+02, 0.00000E+00, 0.00000E+00, 1.06000E+02, 0.00000E+00, 0.00000E+00,Cmd=286,HV=400,Cyk=2,MTime=0.8,Gain=1,Ch=3
1318,USER   ,20170714,12:21:27, 1.34299E+00,   1,134, 2.02519E+02,NWG-2-DD , 1.02000E+02, 0.00000E+00, 0.00000E+00, 1.00000E+02, 0.00000E+00, 0.00000E+00, 1.06000E+02, 0.00000E+00, 0.00000E+00, 1.08000E+02, 0.00000E+00, 0.00000E+00,Cmd=286,HV=400,Cyk=2,MTime=0.8,Gain=10,Ch=4
1319,USER   ,20170714,12:21:27, 1.73393E-01,   0,134, 6.53678E+01,NWG-2-DD , 1.02000E+02, 0.00000E+00, 0.00000E+00, 1.00000E+02, 0.00000E+00, 0.00000E+00, 1.08000E+02, 0.00000E+00, 0.00000E+00, 1.10000E+02, 0.00000E+00, 0.00000E+00,Cmd=286,HV=400,Cyk=2,MTime=0.8,Gain=50,Ch=5
1320,USER   ,20170714,12:21:36, 1.75028E+00,   1,157, 1.31968E+02,NWG-2-DD , 1.02000E+02, 0.00000E+00, 0.00000E+00, 9.80000E+01, 0.00000E+00, 0.00000E+00, 1.06000E+02, 0.00000E+00, 0.00000E+00, 1.10000E+02, 0.00000E+00, 0.00000E+00,Cmd=287,HV=400,Cyk=2,MTime=0.8,Gain=10,Ch=3
1321,USER   ,20170714,12:21:44, 1.17985E+01,   1,134, 4.44793E+02,NWG-2-DD , 1.04000E+02, 0.00000E+00, 0.00000E+00, 1.02000E+02, 0.00000E+00, 0.00000E+00, 1.06000E+02, 0.00000E+00, 0.00000E+00, 1.08000E+02, 0.00000E+00, 0.00000E+00,Cmd=292,HV=400,Cyk=2,MTime=0.8,Gain=1,Ch=3
1322,USER   ,20170714,12:21:44, 7.91204E-01,   1,134, 1.19311E+02,NWG-2-DD , 1.04000E+02, 0.00000E+00, 0.00000E+00, 1.02000E+02, 0.00000E+00, 0.00000E+00, 1.08000E+02, 0.00000E+00, 0.00000E+00, 1.10000E+02, 0.00000E+00, 0.00000E+00,Cmd=292,HV=400,Cyk=2,MTime=0.8,Gain=10,Ch=4
1323,USER   ,20170714,12:21:53, 6.25731E+00,   0,133, 2.35895E+02,NWG-2-DD , 1.06000E+02, 0.00000E+00, 0.00000E+00, 1.04000E+02, 0.00000E+00, 0.00000E+00, 1.08000E+02, 0.00000E+00, 0.00000E+00, 1.10000E+02, 0.00000E+00, 0.00000E+00,Cmd=298,HV=400,Cyk=2,MTime=0.8,Gain=1,Ch=3
