# Supplementary material for: Integrated geoelectrical and geological data sets for shallow structure characterization of the southern margin of the Krzeszowice Graben (Southern Poland)
Source: Data Brief. 2019 Jun 20;25:104157. doi: 10.1016/j.dib.2019.104157 (PMC6624450; doi:10.1016/j.dib.2019.104157)
Supplement: Supplementary file 1 [file mmc1.zip › Appendix A/Field data/STG/NWG-2-WS.stg]

Advanced Geosciences, Inc. SuperSting R8-IP Resistivity meter. S/N: SS1401234 Type: 3D
Firmware version: 01.23.60E Survey period: 20170714 Records: 620
Unit: meter
   1,USER   ,20170714,12:23:03, 9.07459E-01,   2,191, 1.59649E+02,NWG-2-WS , 0.00000E+00, 0.00000E+00, 0.00000E+00, 8.40000E+01, 0.00000E+00, 0.00000E+00, 2.80000E+01, 0.00000E+00, 0.00000E+00, 5.60000E+01, 0.00000E+00, 0.00000E+00,Cmd=1,HV=400,Cyk=2,MTime=0.8,Gain=10,Ch=1
   2,USER   ,20170714,12:23:03, 7.64859E-01,   2,191, 1.62194E+02,NWG-2-WS , 0.00000E+00, 0.00000E+00, 0.00000E+00, 8.40000E+01, 0.00000E+00, 0.00000E+00, 3.00000E+01, 0.00000E+00, 0.00000E+00, 5.40000E+01, 0.00000E+00, 0.00000E+00,Cmd=1,HV=400,Cyk=2,MTime=0.8,Gain=10,Ch=3
   3,USER   ,20170714,12:23:03, 6.22147E-01,   2,191, 1.62617E+02,NWG-2-WS , 0.00000E+00, 0.00000E+00, 0.00000E+00, 8.40000E+01, 0.00000E+00, 0.00000E+00, 3.20000E+01, 0.00000E+00, 0.00000E+00, 5.20000E+01, 0.00000E+00, 0.00000E+00,Cmd=1,HV=400,Cyk=2,MTime=0.8,Gain=10,Ch=5
   4,USER   ,20170714,12:23:03, 4.93389E-01,   2,191, 1.64691E+02,NWG-2-WS , 0.00000E+00, 0.00000E+00, 0.00000E+00, 8.40000E+01, 0.00000E+00, 0.00000E+00, 3.40000E+01, 0.00000E+00, 0.00000E+00, 5.00000E+01, 0.00000E+00, 0.00000E+00,Cmd=1,HV=400,Cyk=2,MTime=0.8,Gain=10,Ch=7
   5,USER   ,20170714,12:23:11, 1.10976E+00,   0,163, 1.39457E+02,NWG-2-WS , 0.00000E+00, 0.00000E+00, 0.00000E+00, 6.00000E+01, 0.00000E+00, 0.00000E+00, 2.00000E+01, 0.00000E+00, 0.00000E+00, 4.00000E+01, 0.00000E+00, 0.00000E+00,Cmd=2,HV=400,Cyk=2,MTime=0.8,Gain=10,Ch=1
   6,USER   ,20170714,12:23:11, 8.69405E-01,   0,163, 1.42711E+02,NWG-2-WS , 0.00000E+00, 0.00000E+00, 0.00000E+00, 6.00000E+01, 0.00000E+00, 0.00000E+00, 2.20000E+01, 0.00000E+00, 0.00000E+00, 3.80000E+01, 0.00000E+00, 0.00000E+00,Cmd=2,HV=400,Cyk=2,MTime=0.8,Gain=10,Ch=3
   7,USER   ,20170714,12:23:11, 6.53151E-01,   0,163, 1.47739E+02,NWG-2-WS , 0.00000E+00, 0.00000E+00, 0.00000E+00, 6.00000E+01, 0.00000E+00, 0.00000E+00, 2.40000E+01, 0.00000E+00, 0.00000E+00, 3.60000E+01, 0.00000E+00, 0.00000E+00,Cmd=2,HV=400,Cyk=2,MTime=0.8,Gain=10,Ch=5
   8,USER   ,20170714,12:23:11, 4.44353E-01,   0,163, 1.54255E+02,NWG-2-WS , 0.00000E+00, 0.00000E+00, 0.00000E+00, 6.00000E+01, 0.00000E+00, 0.00000E+00, 2.60000E+01, 0.00000E+00, 0.00000E+00, 3.40000E+01, 0.00000E+00, 0.00000E+00,Cmd=2,HV=400,Cyk=2,MTime=0.8,Gain=10,Ch=7
   9,USER   ,20170714,12:23:20, 1.67342E+00,   2,214, 1.47202E+02,NWG-2-WS , 0.00000E+00, 0.00000E+00, 0.00000E+00, 4.20000E+01, 0.00000E+00, 0.00000E+00, 1.40000E+01, 0.00000E+00, 0.00000E+00, 2.80000E+01, 0.00000E+00, 0.00000E+00,Cmd=3,HV=400,Cyk=2,MTime=0.8,Gain=10,Ch=1
  10,USER   ,20170714,12:23:20, 1.14628E+00,   1,214, 1.49808E+02,NWG-2-WS , 0.00000E+00, 0.00000E+00, 0.00000E+00, 4.20000E+01, 0.00000E+00, 0.00000E+00, 1.60000E+01, 0.00000E+00, 0.00000E+00, 2.60000E+01, 0.00000E+00, 0.00000E+00,Cmd=3,HV=400,Cyk=2,MTime=0.8,Gain=10,Ch=3
  11,USER   ,20170714,12:23:20, 6.34833E-01,   1,214, 1.43596E+02,NWG-2-WS , 0.00000E+00, 0.00000E+00, 0.00000E+00, 4.20000E+01, 0.00000E+00, 0.00000E+00, 1.80000E+01, 0.00000E+00, 0.00000E+00, 2.40000E+01, 0.00000E+00, 0.00000E+00,Cmd=3,HV=400,Cyk=2,MTime=0.8,Gain=10,Ch=5
  12,USER   ,20170714,12:23:20, 1.98593E-01,   1,214, 1.37258E+02,NWG-2-WS , 0.00000E+00, 0.00000E+00, 0.00000E+00, 4.20000E+01, 0.00000E+00, 0.00000E+00, 2.00000E+01, 0.00000E+00, 0.00000E+00, 2.20000E+01, 0.00000E+00, 0.00000E+00,Cmd=3,HV=400,Cyk=2,MTime=0.8,Gain=20,Ch=7
  13,USER   ,20170714,12:23:28, 1.48910E+00,   2,188, 1.68413E+02,NWG-2-WS , 0.00000E+00, 0.00000E+00, 0.00000E+00, 3.00000E+01, 0.00000E+00, 0.00000E+00, 1.20000E+01, 0.00000E+00, 0.00000E+00, 1.80000E+01, 0.00000E+00, 0.00000E+00,Cmd=4,HV=400,Cyk=2,MTime=0.8,Gain=10,Ch=3
  14,USER   ,20170714,12:23:28, 4.78752E-01,   1,188, 1.68453E+02,NWG-2-WS , 0.00000E+00, 0.00000E+00, 0.00000E+00, 3.00000E+01, 0.00000E+00, 0.00000E+00, 1.40000E+01, 0.00000E+00, 0.00000E+00, 1.60000E+01, 0.00000E+00, 0.00000E+00,Cmd=4,HV=400,Cyk=2,MTime=0.8,Gain=10,Ch=5
  15,USER   ,20170714,12:23:36, 2.40899E+00,   0,159, 1.51361E+02,NWG-2-WS , 0.00000E+00, 0.00000E+00, 0.00000E+00, 3.00000E+01, 0.00000E+00, 0.00000E+00, 1.00000E+01, 0.00000E+00, 0.00000E+00, 2.00000E+01, 0.00000E+00, 0.00000E+00,Cmd=4,HV=333,Cyk=2,MTime=0.8,Gain=10,Ch=1
  16,USER   ,20170714,12:23:43, 2.98275E+00,   2,200, 1.12447E+02,NWG-2-WS , 0.00000E+00, 0.00000E+00, 0.00000E+00, 1.80000E+01, 0.00000E+00, 0.00000E+00, 6.00000E+00, 0.00000E+00, 0.00000E+00, 1.20000E+01, 0.00000E+00, 0.00000E+00,Cmd=5,HV=400,Cyk=2,MTime=0.8,Gain=1,Ch=1
  17,USER   ,20170714,12:23:43, 9.03325E-01,   2,200, 1.13515E+02,NWG-2-WS , 0.00000E+00, 0.00000E+00, 0.00000E+00, 1.80000E+01, 0.00000E+00, 0.00000E+00, 8.00000E+00, 0.00000E+00, 0.00000E+00, 1.00000E+01, 0.00000E+00, 0.00000E+00,Cmd=5,HV=400,Cyk=2,MTime=0.8,Gain=10,Ch=3
  18,USER   ,20170714,12:23:50, 4.61785E+00,   2,261, 1.16059E+02,NWG-2-WS , 0.00000E+00, 0.00000E+00, 0.00000E+00, 1.20000E+01, 0.00000E+00, 0.00000E+00, 4.00000E+00, 0.00000E+00, 0.00000E+00, 8.00000E+00, 0.00000E+00, 0.00000E+00,Cmd=6,HV=400,Cyk=2,MTime=0.8,Gain=1,Ch=1
  19,USER   ,20170714,12:23:58, 7.72259E+00,   2,173, 9.70449E+01,NWG-2-WS , 0.00000E+00, 0.00000E+00, 0.00000E+00, 6.00000E+00, 0.00000E+00, 0.00000E+00, 2.00000E+00, 0.00000E+00, 0.00000E+00, 4.00000E+00, 0.00000E+00, 0.00000E+00,Cmd=7,HV=400,Cyk=2,MTime=0.8,Gain=1,Ch=1
  20,USER   ,20170714,12:24:07, 8.70730E-01,   1,213, 1.53187E+02,NWG-2-WS , 2.00000E+00, 0.00000E+00, 0.00000E+00, 8.60000E+01, 0.00000E+00, 0.00000E+00, 3.00000E+01, 0.00000E+00, 0.00000E+00, 5.80000E+01, 0.00000E+00, 0.00000E+00,Cmd=8,HV=400,Cyk=2,MTime=0.8,Gain=2,Ch=1
  21,USER   ,20170714,12:24:07, 7.23646E-01,   1,213, 1.53455E+02,NWG-2-WS , 2.00000E+00, 0.00000E+00, 0.00000E+00, 8.60000E+01, 0.00000E+00, 0.00000E+00, 3.20000E+01, 0.00000E+00, 0.00000E+00, 5.60000E+01, 0.00000E+00, 0.00000E+00,Cmd=8,HV=400,Cyk=2,MTime=0.8,Gain=10,Ch=3
  22,USER   ,20170714,12:24:07, 5.96013E-01,   2,213, 1.55786E+02,NWG-2-WS , 2.00000E+00, 0.00000E+00, 0.00000E+00, 8.60000E+01, 0.00000E+00, 0.00000E+00, 3.40000E+01, 0.00000E+00, 0.00000E+00, 5.40000E+01, 0.00000E+00, 0.00000E+00,Cmd=8,HV=400,Cyk=2,MTime=0.8,Gain=10,Ch=5
  23,USER   ,20170714,12:24:07, 4.76522E-01,   2,213, 1.59060E+02,NWG-2-WS , 2.00000E+00, 0.00000E+00, 0.00000E+00, 8.60000E+01, 0.00000E+00, 0.00000E+00, 3.60000E+01, 0.00000E+00, 0.00000E+00, 5.20000E+01, 0.00000E+00, 0.00000E+00,Cmd=8,HV=400,Cyk=2,MTime=0.8,Gain=10,Ch=7
  24,USER   ,20170714,12:24:15, 1.09183E+00,   1,200, 1.37203E+02,NWG-2-WS , 2.00000E+00, 0.00000E+00, 0.00000E+00, 6.20000E+01, 0.00000E+00, 0.00000E+00, 2.20000E+01, 0.00000E+00, 0.00000E+00, 4.20000E+01, 0.00000E+00, 0.00000E+00,Cmd=9,HV=400,Cyk=2,MTime=0.8,Gain=5,Ch=1
  25,USER   ,20170714,12:24:15, 8.62937E-01,   1,200, 1.41650E+02,NWG-2-WS , 2.00000E+00, 0.00000E+00, 0.00000E+00, 6.20000E+01, 0.00000E+00, 0.00000E+00, 2.40000E+01, 0.00000E+00, 0.00000E+00, 4.00000E+01, 0.00000E+00, 0.00000E+00,Cmd=9,HV=400,Cyk=2,MTime=0.8,Gain=10,Ch=3
  26,USER   ,20170714,12:24:15, 6.40369E-01,   5,200, 1.44848E+02,NWG-2-WS , 2.00000E+00, 0.00000E+00, 0.00000E+00, 6.20000E+01, 0.00000E+00, 0.00000E+00, 2.60000E+01, 0.00000E+00, 0.00000E+00, 3.80000E+01, 0.00000E+00, 0.00000E+00,Cmd=9,HV=400,Cyk=2,MTime=0.8,Gain=10,Ch=5
  27,USER   ,20170714,12:24:15, 4.36480E-01,   1,200, 1.51522E+02,NWG-2-WS , 2.00000E+00, 0.00000E+00, 0.00000E+00, 6.20000E+01, 0.00000E+00, 0.00000E+00, 2.80000E+01, 0.00000E+00, 0.00000E+00, 3.60000E+01, 0.00000E+00, 0.00000E+00,Cmd=9,HV=400,Cyk=2,MTime=0.8,Gain=10,Ch=7
  28,USER   ,20170714,12:24:24, 1.57629E+00,   0,202, 1.38658E+02,NWG-2-WS , 2.00000E+00, 0.00000E+00, 0.00000E+00, 4.40000E+01, 0.00000E+00, 0.00000E+00, 1.60000E+01, 0.00000E+00, 0.00000E+00, 3.00000E+01, 0.00000E+00, 0.00000E+00,Cmd=10,HV=400,Cyk=2,MTime=0.8,Gain=2,Ch=1
  29,USER   ,20170714,12:24:24, 1.01404E+00,   1,202, 1.32526E+02,NWG-2-WS , 2.00000E+00, 0.00000E+00, 0.00000E+00, 4.40000E+01, 0.00000E+00, 0.00000E+00, 1.80000E+01, 0.00000E+00, 0.00000E+00, 2.80000E+01, 0.00000E+00, 0.00000E+00,Cmd=10,HV=400,Cyk=2,MTime=0.8,Gain=2,Ch=3
  30,USER   ,20170714,12:24:24, 5.69168E-01,   0,202, 1.28743E+02,NWG-2-WS , 2.00000E+00, 0.00000E+00, 0.00000E+00, 4.40000E+01, 0.00000E+00, 0.00000E+00, 2.00000E+01, 0.00000E+00, 0.00000E+00, 2.60000E+01, 0.00000E+00, 0.00000E+00,Cmd=10,HV=400,Cyk=2,MTime=0.8,Gain=10,Ch=5
  31,USER   ,20170714,12:24:24, 1.80150E-01,   6,202, 1.24511E+02,NWG-2-WS , 2.00000E+00, 0.00000E+00, 0.00000E+00, 4.40000E+01, 0.00000E+00, 0.00000E+00, 2.20000E+01, 0.00000E+00, 0.00000E+00, 2.40000E+01, 0.00000E+00, 0.00000E+00,Cmd=10,HV=400,Cyk=2,MTime=0.8,Gain=20,Ch=7
  32,USER   ,20170714,12:24:32, 2.36411E+00,   1,217, 1.48541E+02,NWG-2-WS , 2.00000E+00, 0.00000E+00, 0.00000E+00, 3.20000E+01, 0.00000E+00, 0.00000E+00, 1.20000E+01, 0.00000E+00, 0.00000E+00, 2.20000E+01, 0.00000E+00, 0.00000E+00,Cmd=11,HV=400,Cyk=2,MTime=0.8,Gain=2,Ch=1
  33,USER   ,20170714,12:24:32, 1.42318E+00,   0,217, 1.60957E+02,NWG-2-WS , 2.00000E+00, 0.00000E+00, 0.00000E+00, 3.20000E+01, 0.00000E+00, 0.00000E+00, 1.40000E+01, 0.00000E+00, 0.00000E+00, 2.00000E+01, 0.00000E+00, 0.00000E+00,Cmd=11,HV=400,Cyk=2,MTime=0.8,Gain=10,Ch=3
  34,USER   ,20170714,12:24:32, 4.96840E-01,   1,217, 1.74817E+02,NWG-2-WS , 2.00000E+00, 0.00000E+00, 0.00000E+00, 3.20000E+01, 0.00000E+00, 0.00000E+00, 1.60000E+01, 0.00000E+00, 0.00000E+00, 1.80000E+01, 0.00000E+00, 0.00000E+00,Cmd=11,HV=400,Cyk=2,MTime=0.8,Gain=10,Ch=5
  35,USER   ,20170714,12:24:40, 3.02067E+00,   1,189, 1.13877E+02,NWG-2-WS , 2.00000E+00, 0.00000E+00, 0.00000E+00, 2.00000E+01, 0.00000E+00, 0.00000E+00, 8.00000E+00, 0.00000E+00, 0.00000E+00, 1.40000E+01, 0.00000E+00, 0.00000E+00,Cmd=12,HV=400,Cyk=2,MTime=0.8,Gain=1,Ch=1
  36,USER   ,20170714,12:24:40, 9.06781E-01,   2,189, 1.13949E+02,NWG-2-WS , 2.00000E+00, 0.00000E+00, 0.00000E+00, 2.00000E+01, 0.00000E+00, 0.00000E+00, 1.00000E+01, 0.00000E+00, 0.00000E+00, 1.20000E+01, 0.00000E+00, 0.00000E+00,Cmd=12,HV=400,Cyk=2,MTime=0.8,Gain=5,Ch=3
  37,USER   ,20170714,12:24:47, 4.77332E+00,   2,266, 1.19967E+02,NWG-2-WS , 2.00000E+00, 0.00000E+00, 0.00000E+00, 1.40000E+01, 0.00000E+00, 0.00000E+00, 6.00000E+00, 0.00000E+00, 0.00000E+00, 1.00000E+01, 0.00000E+00, 0.00000E+00,Cmd=13,HV=400,Cyk=2,MTime=0.8,Gain=2,Ch=1
  38,USER   ,20170714,12:24:54, 8.48933E+00,   2,232, 1.06680E+02,NWG-2-WS , 2.00000E+00, 0.00000E+00, 0.00000E+00, 8.00000E+00, 0.00000E+00, 0.00000E+00, 4.00000E+00, 0.00000E+00, 0.00000E+00, 6.00000E+00, 0.00000E+00, 0.00000E+00,Cmd=14,HV=400,Cyk=2,MTime=0.8,Gain=1,Ch=1
  39,USER   ,20170714,12:25:03, 8.39501E-01,   2,197, 1.47693E+02,NWG-2-WS , 4.00000E+00, 0.00000E+00, 0.00000E+00, 8.80000E+01, 0.00000E+00, 0.00000E+00, 3.20000E+01, 0.00000E+00, 0.00000E+00, 6.00000E+01, 0.00000E+00, 0.00000E+00,Cmd=15,HV=400,Cyk=2,MTime=0.8,Gain=10,Ch=1
  40,USER   ,20170714,12:25:03, 7.00425E-01,   2,197, 1.48530E+02,NWG-2-WS , 4.00000E+00, 0.00000E+00, 0.00000E+00, 8.80000E+01, 0.00000E+00, 0.00000E+00, 3.40000E+01, 0.00000E+00, 0.00000E+00, 5.80000E+01, 0.00000E+00, 0.00000E+00,Cmd=15,HV=400,Cyk=2,MTime=0.8,Gain=10,Ch=3
  41,USER   ,20170714,12:25:03, 5.80682E-01,   2,197, 1.51779E+02,NWG-2-WS , 4.00000E+00, 0.00000E+00, 0.00000E+00, 8.80000E+01, 0.00000E+00, 0.00000E+00, 3.60000E+01, 0.00000E+00, 0.00000E+00, 5.60000E+01, 0.00000E+00, 0.00000E+00,Cmd=15,HV=400,Cyk=2,MTime=0.8,Gain=10,Ch=5
  42,USER   ,20170714,12:25:03, 4.68247E-01,   2,197, 1.56298E+02,NWG-2-WS , 4.00000E+00, 0.00000E+00, 0.00000E+00, 8.80000E+01, 0.00000E+00, 0.00000E+00, 3.80000E+01, 0.00000E+00, 0.00000E+00, 5.40000E+01, 0.00000E+00, 0.00000E+00,Cmd=15,HV=400,Cyk=2,MTime=0.8,Gain=10,Ch=7
  43,USER   ,20170714,12:25:11, 1.09981E+00,   2,235, 1.38207E+02,NWG-2-WS , 4.00000E+00, 0.00000E+00, 0.00000E+00, 6.40000E+01, 0.00000E+00, 0.00000E+00, 2.40000E+01, 0.00000E+00, 0.00000E+00, 4.40000E+01, 0.00000E+00, 0.00000E+00,Cmd=16,HV=400,Cyk=2,MTime=0.8,Gain=2,Ch=1
  44,USER   ,20170714,12:25:11, 8.71874E-01,   2,235, 1.43117E+02,NWG-2-WS , 4.00000E+00, 0.00000E+00, 0.00000E+00, 6.40000E+01, 0.00000E+00, 0.00000E+00, 2.60000E+01, 0.00000E+00, 0.00000E+00, 4.20000E+01, 0.00000E+00, 0.00000E+00,Cmd=16,HV=400,Cyk=2,MTime=0.8,Gain=10,Ch=3
  45,USER   ,20170714,12:25:11, 6.53466E-01,   2,235, 1.47810E+02,NWG-2-WS , 4.00000E+00, 0.00000E+00, 0.00000E+00, 6.40000E+01, 0.00000E+00, 0.00000E+00, 2.80000E+01, 0.00000E+00, 0.00000E+00, 4.00000E+01, 0.00000E+00, 0.00000E+00,Cmd=16,HV=400,Cyk=2,MTime=0.8,Gain=10,Ch=5
  46,USER   ,20170714,12:25:11, 4.26328E-01,   2,235, 1.47998E+02,NWG-2-WS , 4.00000E+00, 0.00000E+00, 0.00000E+00, 6.40000E+01, 0.00000E+00, 0.00000E+00, 3.00000E+01, 0.00000E+00, 0.00000E+00, 3.80000E+01, 0.00000E+00, 0.00000E+00,Cmd=16,HV=400,Cyk=2,MTime=0.8,Gain=10,Ch=7
  47,USER   ,20170714,12:25:20, 1.47599E+00,   0,217, 1.29835E+02,NWG-2-WS , 4.00000E+00, 0.00000E+00, 0.00000E+00, 4.60000E+01, 0.00000E+00, 0.00000E+00, 1.80000E+01, 0.00000E+00, 0.00000E+00, 3.20000E+01, 0.00000E+00, 0.00000E+00,Cmd=17,HV=400,Cyk=2,MTime=0.8,Gain=10,Ch=1
  48,USER   ,20170714,12:25:20, 9.61088E-01,   2,217, 1.25605E+02,NWG-2-WS , 4.00000E+00, 0.00000E+00, 0.00000E+00, 4.60000E+01, 0.00000E+00, 0.00000E+00, 2.00000E+01, 0.00000E+00, 0.00000E+00, 3.00000E+01, 0.00000E+00, 0.00000E+00,Cmd=17,HV=400,Cyk=2,MTime=0.8,Gain=10,Ch=3
  49,USER   ,20170714,12:25:20, 5.46554E-01,   1,217, 1.23628E+02,NWG-2-WS , 4.00000E+00, 0.00000E+00, 0.00000E+00, 4.60000E+01, 0.00000E+00, 0.00000E+00, 2.20000E+01, 0.00000E+00, 0.00000E+00, 2.80000E+01, 0.00000E+00, 0.00000E+00,Cmd=17,HV=400,Cyk=2,MTime=0.8,Gain=10,Ch=5
  50,USER   ,20170714,12:25:20, 1.86745E-01,   0,217, 1.29069E+02,NWG-2-WS , 4.00000E+00, 0.00000E+00, 0.00000E+00, 4.60000E+01, 0.00000E+00, 0.00000E+00, 2.40000E+01, 0.00000E+00, 0.00000E+00, 2.60000E+01, 0.00000E+00, 0.00000E+00,Cmd=17,HV=400,Cyk=2,MTime=0.8,Gain=20,Ch=7
  51,USER   ,20170714,12:25:28, 2.23757E+00,   0,207, 1.40590E+02,NWG-2-WS , 4.00000E+00, 0.00000E+00, 0.00000E+00, 3.40000E+01, 0.00000E+00, 0.00000E+00, 1.40000E+01, 0.00000E+00, 0.00000E+00, 2.40000E+01, 0.00000E+00, 0.00000E+00,Cmd=18,HV=400,Cyk=2,MTime=0.8,Gain=2,Ch=1
  52,USER   ,20170714,12:25:28, 1.31146E+00,   3,207, 1.48323E+02,NWG-2-WS , 4.00000E+00, 0.00000E+00, 0.00000E+00, 3.40000E+01, 0.00000E+00, 0.00000E+00, 1.60000E+01, 0.00000E+00, 0.00000E+00, 2.20000E+01, 0.00000E+00, 0.00000E+00,Cmd=18,HV=400,Cyk=2,MTime=0.8,Gain=10,Ch=3
  53,USER   ,20170714,12:25:28, 4.31573E-01,   1,207, 1.51852E+02,NWG-2-WS , 4.00000E+00, 0.00000E+00, 0.00000E+00, 3.40000E+01, 0.00000E+00, 0.00000E+00, 1.80000E+01, 0.00000E+00, 0.00000E+00, 2.00000E+01, 0.00000E+00, 0.00000E+00,Cmd=18,HV=400,Cyk=2,MTime=0.8,Gain=10,Ch=5
  54,USER   ,20170714,12:25:36, 3.33200E+00,   0,213, 1.25613E+02,NWG-2-WS , 4.00000E+00, 0.00000E+00, 0.00000E+00, 2.20000E+01, 0.00000E+00, 0.00000E+00, 1.00000E+01, 0.00000E+00, 0.00000E+00, 1.60000E+01, 0.00000E+00, 0.00000E+00,Cmd=19,HV=400,Cyk=2,MTime=0.8,Gain=1,Ch=1
  55,USER   ,20170714,12:25:36, 1.11961E+00,   1,213, 1.40694E+02,NWG-2-WS , 4.00000E+00, 0.00000E+00, 0.00000E+00, 2.20000E+01, 0.00000E+00, 0.00000E+00, 1.20000E+01, 0.00000E+00, 0.00000E+00, 1.40000E+01, 0.00000E+00, 0.00000E+00,Cmd=19,HV=400,Cyk=2,MTime=0.8,Gain=10,Ch=3
  56,USER   ,20170714,12:25:43, 4.83447E+00,   1,204, 1.21504E+02,NWG-2-WS , 4.00000E+00, 0.00000E+00, 0.00000E+00, 1.60000E+01, 0.00000E+00, 0.00000E+00, 8.00000E+00, 0.00000E+00, 0.00000E+00, 1.20000E+01, 0.00000E+00, 0.00000E+00,Cmd=20,HV=400,Cyk=2,MTime=0.8,Gain=1,Ch=1
  57,USER   ,20170714,12:25:50, 8.73196E+00,   2,230, 1.09729E+02,NWG-2-WS , 4.00000E+00, 0.00000E+00, 0.00000E+00, 1.00000E+01, 0.00000E+00, 0.00000E+00, 6.00000E+00, 0.00000E+00, 0.00000E+00, 8.00000E+00, 0.00000E+00, 0.00000E+00,Cmd=21,HV=400,Cyk=2,MTime=0.8,Gain=1,Ch=1
  58,USER   ,20170714,12:25:59, 8.17938E-01,   0,169, 1.43899E+02,NWG-2-WS , 6.00000E+00, 0.00000E+00, 0.00000E+00, 9.00000E+01, 0.00000E+00, 0.00000E+00, 3.40000E+01, 0.00000E+00, 0.00000E+00, 6.20000E+01, 0.00000E+00, 0.00000E+00,Cmd=22,HV=400,Cyk=2,MTime=0.8,Gain=10,Ch=1
  59,USER   ,20170714,12:25:59, 6.90809E-01,   0,169, 1.46491E+02,NWG-2-WS , 6.00000E+00, 0.00000E+00, 0.00000E+00, 9.00000E+01, 0.00000E+00, 0.00000E+00, 3.60000E+01, 0.00000E+00, 0.00000E+00, 6.00000E+01, 0.00000E+00, 0.00000E+00,Cmd=22,HV=400,Cyk=2,MTime=0.8,Gain=10,Ch=3
  60,USER   ,20170714,12:25:59, 5.63920E-01,   0,169, 1.47398E+02,NWG-2-WS , 6.00000E+00, 0.00000E+00, 0.00000E+00, 9.00000E+01, 0.00000E+00, 0.00000E+00, 3.80000E+01, 0.00000E+00, 0.00000E+00, 5.80000E+01, 0.00000E+00, 0.00000E+00,Cmd=22,HV=400,Cyk=2,MTime=0.8,Gain=10,Ch=5
  61,USER   ,20170714,12:25:59, 4.41303E-01,   0,169, 1.47305E+02,NWG-2-WS , 6.00000E+00, 0.00000E+00, 0.00000E+00, 9.00000E+01, 0.00000E+00, 0.00000E+00, 4.00000E+01, 0.00000E+00, 0.00000E+00, 5.60000E+01, 0.00000E+00, 0.00000E+00,Cmd=22,HV=400,Cyk=2,MTime=0.8,Gain=10,Ch=7
  62,USER   ,20170714,12:26:08, 1.10575E+00,   0,187, 1.38952E+02,NWG-2-WS , 6.00000E+00, 0.00000E+00, 0.00000E+00, 6.60000E+01, 0.00000E+00, 0.00000E+00, 2.60000E+01, 0.00000E+00, 0.00000E+00, 4.60000E+01, 0.00000E+00, 0.00000E+00,Cmd=23,HV=400,Cyk=2,MTime=0.8,Gain=2,Ch=1
  63,USER   ,20170714,12:26:08, 8.84295E-01,   0,187, 1.45156E+02,NWG-2-WS , 6.00000E+00, 0.00000E+00, 0.00000E+00, 6.60000E+01, 0.00000E+00, 0.00000E+00, 2.80000E+01, 0.00000E+00, 0.00000E+00, 4.40000E+01, 0.00000E+00, 0.00000E+00,Cmd=23,HV=400,Cyk=2,MTime=0.8,Gain=2,Ch=3
  64,USER   ,20170714,12:26:08, 6.52105E-01,   0,187, 1.47503E+02,NWG-2-WS , 6.00000E+00, 0.00000E+00, 0.00000E+00, 6.60000E+01, 0.00000E+00, 0.00000E+00, 3.00000E+01, 0.00000E+00, 0.00000E+00, 4.20000E+01, 0.00000E+00, 0.00000E+00,Cmd=23,HV=400,Cyk=2,MTime=0.8,Gain=10,Ch=5
  65,USER   ,20170714,12:26:08, 4.15191E-01,   2,187, 1.44132E+02,NWG-2-WS , 6.00000E+00, 0.00000E+00, 0.00000E+00, 6.60000E+01, 0.00000E+00, 0.00000E+00, 3.20000E+01, 0.00000E+00, 0.00000E+00, 4.00000E+01, 0.00000E+00, 0.00000E+00,Cmd=23,HV=400,Cyk=2,MTime=0.8,Gain=10,Ch=7
  66,USER   ,20170714,12:26:17, 1.41447E+00,   1,193, 1.24423E+02,NWG-2-WS , 6.00000E+00, 0.00000E+00, 0.00000E+00, 4.80000E+01, 0.00000E+00, 0.00000E+00, 2.00000E+01, 0.00000E+00, 0.00000E+00, 3.40000E+01, 0.00000E+00, 0.00000E+00,Cmd=24,HV=400,Cyk=2,MTime=0.8,Gain=10,Ch=1
  67,USER   ,20170714,12:26:17, 9.72431E-01,   4,193, 1.27087E+02,NWG-2-WS , 6.00000E+00, 0.00000E+00, 0.00000E+00, 4.80000E+01, 0.00000E+00, 0.00000E+00, 2.20000E+01, 0.00000E+00, 0.00000E+00, 3.20000E+01, 0.00000E+00, 0.00000E+00,Cmd=24,HV=400,Cyk=2,MTime=0.8,Gain=10,Ch=3
  68,USER   ,20170714,12:26:17, 5.67963E-01,   0,193, 1.28470E+02,NWG-2-WS , 6.00000E+00, 0.00000E+00, 0.00000E+00, 4.80000E+01, 0.00000E+00, 0.00000E+00, 2.40000E+01, 0.00000E+00, 0.00000E+00, 3.00000E+01, 0.00000E+00, 0.00000E+00,Cmd=24,HV=400,Cyk=2,MTime=0.8,Gain=10,Ch=5
  69,USER   ,20170714,12:26:17, 1.76035E-01,   1,193, 1.21667E+02,NWG-2-WS , 6.00000E+00, 0.00000E+00, 0.00000E+00, 4.80000E+01, 0.00000E+00, 0.00000E+00, 2.60000E+01, 0.00000E+00, 0.00000E+00, 2.80000E+01, 0.00000E+00, 0.00000E+00,Cmd=24,HV=400,Cyk=2,MTime=0.8,Gain=20,Ch=7
  70,USER   ,20170714,12:26:25, 2.15658E+00,   0,177, 1.35502E+02,NWG-2-WS , 6.00000E+00, 0.00000E+00, 0.00000E+00, 3.60000E+01, 0.00000E+00, 0.00000E+00, 1.60000E+01, 0.00000E+00, 0.00000E+00, 2.60000E+01, 0.00000E+00, 0.00000E+00,Cmd=25,HV=400,Cyk=2,MTime=0.8,Gain=2,Ch=1
  71,USER   ,20170714,12:26:25, 1.13145E+00,   1,177, 1.27964E+02,NWG-2-WS , 6.00000E+00, 0.00000E+00, 0.00000E+00, 3.60000E+01, 0.00000E+00, 0.00000E+00, 1.80000E+01, 0.00000E+00, 0.00000E+00, 2.40000E+01, 0.00000E+00, 0.00000E+00,Cmd=25,HV=400,Cyk=2,MTime=0.8,Gain=5,Ch=3
  72,USER   ,20170714,12:26:25, 3.45893E-01,   0,177, 1.21705E+02,NWG-2-WS , 6.00000E+00, 0.00000E+00, 0.00000E+00, 3.60000E+01, 0.00000E+00, 0.00000E+00, 2.00000E+01, 0.00000E+00, 0.00000E+00, 2.20000E+01, 0.00000E+00, 0.00000E+00,Cmd=25,HV=400,Cyk=2,MTime=0.8,Gain=20,Ch=5
  73,USER   ,20170714,12:26:32, 3.79779E+00,   0,160, 1.43173E+02,NWG-2-WS , 6.00000E+00, 0.00000E+00, 0.00000E+00, 2.40000E+01, 0.00000E+00, 0.00000E+00, 1.20000E+01, 0.00000E+00, 0.00000E+00, 1.80000E+01, 0.00000E+00, 0.00000E+00,Cmd=26,HV=400,Cyk=2,MTime=0.8,Gain=1,Ch=1
  74,USER   ,20170714,12:26:32, 1.16590E+00,   1,160, 1.46511E+02,NWG-2-WS , 6.00000E+00, 0.00000E+00, 0.00000E+00, 2.40000E+01, 0.00000E+00, 0.00000E+00, 1.40000E+01, 0.00000E+00, 0.00000E+00, 1.60000E+01, 0.00000E+00, 0.00000E+00,Cmd=26,HV=400,Cyk=2,MTime=0.8,Gain=10,Ch=3
  75,USER   ,20170714,12:26:40, 4.85923E+00,   2,181, 1.22126E+02,NWG-2-WS , 6.00000E+00, 0.00000E+00, 0.00000E+00, 1.80000E+01, 0.00000E+00, 0.00000E+00, 1.00000E+01, 0.00000E+00, 0.00000E+00, 1.40000E+01, 0.00000E+00, 0.00000E+00,Cmd=27,HV=400,Cyk=2,MTime=0.8,Gain=1,Ch=1
  76,USER   ,20170714,12:26:47, 8.75885E+00,   1,237, 1.10067E+02,NWG-2-WS , 6.00000E+00, 0.00000E+00, 0.00000E+00, 1.20000E+01, 0.00000E+00, 0.00000E+00, 8.00000E+00, 0.00000E+00, 0.00000E+00, 1.00000E+01, 0.00000E+00, 0.00000E+00,Cmd=28,HV=400,Cyk=2,MTime=0.8,Gain=1,Ch=1
  77,USER   ,20170714,12:26:56, 7.95889E-01,   2,206, 1.40020E+02,NWG-2-WS , 8.00000E+00, 0.00000E+00, 0.00000E+00, 9.20000E+01, 0.00000E+00, 0.00000E+00, 3.60000E+01, 0.00000E+00, 0.00000E+00, 6.40000E+01, 0.00000E+00, 0.00000E+00,Cmd=29,HV=400,Cyk=2,MTime=0.8,Gain=10,Ch=1
  78,USER   ,20170714,12:26:56, 6.68199E-01,   2,206, 1.41697E+02,NWG-2-WS , 8.00000E+00, 0.00000E+00, 0.00000E+00, 9.20000E+01, 0.00000E+00, 0.00000E+00, 3.80000E+01, 0.00000E+00, 0.00000E+00, 6.20000E+01, 0.00000E+00, 0.00000E+00,Cmd=29,HV=400,Cyk=2,MTime=0.8,Gain=5,Ch=3
  79,USER   ,20170714,12:26:56, 5.40583E-01,   2,206, 1.41298E+02,NWG-2-WS , 8.00000E+00, 0.00000E+00, 0.00000E+00, 9.20000E+01, 0.00000E+00, 0.00000E+00, 4.00000E+01, 0.00000E+00, 0.00000E+00, 6.00000E+01, 0.00000E+00, 0.00000E+00,Cmd=29,HV=400,Cyk=2,MTime=0.8,Gain=10,Ch=5
  80,USER   ,20170714,12:26:56, 4.15025E-01,   2,206, 1.38533E+02,NWG-2-WS , 8.00000E+00, 0.00000E+00, 0.00000E+00, 9.20000E+01, 0.00000E+00, 0.00000E+00, 4.20000E+01, 0.00000E+00, 0.00000E+00, 5.80000E+01, 0.00000E+00, 0.00000E+00,Cmd=29,HV=400,Cyk=2,MTime=0.8,Gain=10,Ch=7
  81,USER   ,20170714,12:27:04, 1.11234E+00,   2,279, 1.39780E+02,NWG-2-WS , 8.00000E+00, 0.00000E+00, 0.00000E+00, 6.80000E+01, 0.00000E+00, 0.00000E+00, 2.80000E+01, 0.00000E+00, 0.00000E+00, 4.80000E+01, 0.00000E+00, 0.00000E+00,Cmd=30,HV=381,Cyk=2,MTime=0.8,Gain=2,Ch=1
  82,USER   ,20170714,12:27:04, 8.70032E-01,   1,279, 1.42814E+02,NWG-2-WS , 8.00000E+00, 0.00000E+00, 0.00000E+00, 6.80000E+01, 0.00000E+00, 0.00000E+00, 3.00000E+01, 0.00000E+00, 0.00000E+00, 4.60000E+01, 0.00000E+00, 0.00000E+00,Cmd=30,HV=381,Cyk=2,MTime=0.8,Gain=10,Ch=3
  83,USER   ,20170714,12:27:04, 6.32812E-01,   2,279, 1.43139E+02,NWG-2-WS , 8.00000E+00, 0.00000E+00, 0.00000E+00, 6.80000E+01, 0.00000E+00, 0.00000E+00, 3.20000E+01, 0.00000E+00, 0.00000E+00, 4.40000E+01, 0.00000E+00, 0.00000E+00,Cmd=30,HV=381,Cyk=2,MTime=0.8,Gain=10,Ch=5
  84,USER   ,20170714,12:27:04, 4.17251E-01,   1,279, 1.44847E+02,NWG-2-WS , 8.00000E+00, 0.00000E+00, 0.00000E+00, 6.80000E+01, 0.00000E+00, 0.00000E+00, 3.40000E+01, 0.00000E+00, 0.00000E+00, 4.20000E+01, 0.00000E+00, 0.00000E+00,Cmd=30,HV=381,Cyk=2,MTime=0.8,Gain=10,Ch=7
  85,USER   ,20170714,12:27:13, 1.38657E+00,   1,234, 1.21969E+02,NWG-2-WS , 8.00000E+00, 0.00000E+00, 0.00000E+00, 5.00000E+01, 0.00000E+00, 0.00000E+00, 2.20000E+01, 0.00000E+00, 0.00000E+00, 3.60000E+01, 0.00000E+00, 0.00000E+00,Cmd=31,HV=400,Cyk=2,MTime=0.8,Gain=10,Ch=1
  86,USER   ,20170714,12:27:13, 9.79569E-01,   1,234, 1.28020E+02,NWG-2-WS , 8.00000E+00, 0.00000E+00, 0.00000E+00, 5.00000E+01, 0.00000E+00, 0.00000E+00, 2.40000E+01, 0.00000E+00, 0.00000E+00, 3.40000E+01, 0.00000E+00, 0.00000E+00,Cmd=31,HV=400,Cyk=2,MTime=0.8,Gain=10,Ch=3
  87,USER   ,20170714,12:27:13, 5.85273E-01,   1,234, 1.32386E+02,NWG-2-WS , 8.00000E+00, 0.00000E+00, 0.00000E+00, 5.00000E+01, 0.00000E+00, 0.00000E+00, 2.60000E+01, 0.00000E+00, 0.00000E+00, 3.20000E+01, 0.00000E+00, 0.00000E+00,Cmd=31,HV=400,Cyk=2,MTime=0.8,Gain=10,Ch=5
  88,USER   ,20170714,12:27:13, 2.00708E-01,   0,234, 1.38719E+02,NWG-2-WS , 8.00000E+00, 0.00000E+00, 0.00000E+00, 5.00000E+01, 0.00000E+00, 0.00000E+00, 2.80000E+01, 0.00000E+00, 0.00000E+00, 3.00000E+01, 0.00000E+00, 0.00000E+00,Cmd=31,HV=400,Cyk=2,MTime=0.8,Gain=20,Ch=7
  89,USER   ,20170714,12:27:21, 1.92495E+00,   2,232, 1.20948E+02,NWG-2-WS , 8.00000E+00, 0.00000E+00, 0.00000E+00, 3.80000E+01, 0.00000E+00, 0.00000E+00, 1.80000E+01, 0.00000E+00, 0.00000E+00, 2.80000E+01, 0.00000E+00, 0.00000E+00,Cmd=32,HV=400,Cyk=2,MTime=0.8,Gain=2,Ch=1
  90,USER   ,20170714,12:27:21, 1.02970E+00,   2,232, 1.16456E+02,NWG-2-WS , 8.00000E+00, 0.00000E+00, 0.00000E+00, 3.80000E+01, 0.00000E+00, 0.00000E+00, 2.00000E+01, 0.00000E+00, 0.00000E+00, 2.60000E+01, 0.00000E+00, 0.00000E+00,Cmd=32,HV=400,Cyk=2,MTime=0.8,Gain=5,Ch=3
  91,USER   ,20170714,12:27:21, 3.21813E-01,   2,232, 1.13232E+02,NWG-2-WS , 8.00000E+00, 0.00000E+00, 0.00000E+00, 3.80000E+01, 0.00000E+00, 0.00000E+00, 2.20000E+01, 0.00000E+00, 0.00000E+00, 2.40000E+01, 0.00000E+00, 0.00000E+00,Cmd=32,HV=400,Cyk=2,MTime=0.8,Gain=10,Ch=5
  92,USER   ,20170714,12:27:29, 3.74912E+00,   2,224, 1.41339E+02,NWG-2-WS , 8.00000E+00, 0.00000E+00, 0.00000E+00, 2.60000E+01, 0.00000E+00, 0.00000E+00, 1.40000E+01, 0.00000E+00, 0.00000E+00, 2.00000E+01, 0.00000E+00, 0.00000E+00,Cmd=33,HV=400,Cyk=2,MTime=0.8,Gain=1,Ch=1
  93,USER   ,20170714,12:27:29, 1.22521E+00,   2,224, 1.53965E+02,NWG-2-WS , 8.00000E+00, 0.00000E+00, 0.00000E+00, 2.60000E+01, 0.00000E+00, 0.00000E+00, 1.60000E+01, 0.00000E+00, 0.00000E+00, 1.80000E+01, 0.00000E+00, 0.00000E+00,Cmd=33,HV=400,Cyk=2,MTime=0.8,Gain=10,Ch=3
  94,USER   ,20170714,12:27:36, 5.10148E+00,   2,198, 1.28214E+02,NWG-2-WS , 8.00000E+00, 0.00000E+00, 0.00000E+00, 2.00000E+01, 0.00000E+00, 0.00000E+00, 1.20000E+01, 0.00000E+00, 0.00000E+00, 1.60000E+01, 0.00000E+00, 0.00000E+00,Cmd=34,HV=400,Cyk=2,MTime=0.8,Gain=1,Ch=1
  95,USER   ,20170714,12:27:43, 8.69331E+00,   2,279, 1.09243E+02,NWG-2-WS , 8.00000E+00, 0.00000E+00, 0.00000E+00, 1.40000E+01, 0.00000E+00, 0.00000E+00, 1.00000E+01, 0.00000E+00, 0.00000E+00, 1.20000E+01, 0.00000E+00, 0.00000E+00,Cmd=35,HV=381,Cyk=2,MTime=0.8,Gain=1,Ch=1
  96,USER   ,20170714,12:27:52, 7.63770E-01,   3,194, 1.34369E+02,NWG-2-WS , 1.00000E+01, 0.00000E+00, 0.00000E+00, 9.40000E+01, 0.00000E+00, 0.00000E+00, 3.80000E+01, 0.00000E+00, 0.00000E+00, 6.60000E+01, 0.00000E+00, 0.00000E+00,Cmd=36,HV=400,Cyk=2,MTime=0.8,Gain=5,Ch=1
  97,USER   ,20170714,12:27:52, 6.31586E-01,   3,194, 1.33933E+02,NWG-2-WS , 1.00000E+01, 0.00000E+00, 0.00000E+00, 9.40000E+01, 0.00000E+00, 0.00000E+00, 4.00000E+01, 0.00000E+00, 0.00000E+00, 6.40000E+01, 0.00000E+00, 0.00000E+00,Cmd=36,HV=400,Cyk=2,MTime=0.8,Gain=10,Ch=3
  98,USER   ,20170714,12:27:52, 5.07848E-01,   2,194, 1.32742E+02,NWG-2-WS , 1.00000E+01, 0.00000E+00, 0.00000E+00, 9.40000E+01, 0.00000E+00, 0.00000E+00, 4.20000E+01, 0.00000E+00, 0.00000E+00, 6.20000E+01, 0.00000E+00, 0.00000E+00,Cmd=36,HV=400,Cyk=2,MTime=0.8,Gain=10,Ch=5
  99,USER   ,20170714,12:27:52, 3.95931E-01,   3,194, 1.32160E+02,NWG-2-WS , 1.00000E+01, 0.00000E+00, 0.00000E+00, 9.40000E+01, 0.00000E+00, 0.00000E+00, 4.40000E+01, 0.00000E+00, 0.00000E+00, 6.00000E+01, 0.00000E+00, 0.00000E+00,Cmd=36,HV=400,Cyk=2,MTime=0.8,Gain=10,Ch=7
 100,USER   ,20170714,12:28:01, 1.08530E+00,   2,267, 1.36383E+02,NWG-2-WS , 1.00000E+01, 0.00000E+00, 0.00000E+00, 7.00000E+01, 0.00000E+00, 0.00000E+00, 3.00000E+01, 0.00000E+00, 0.00000E+00, 5.00000E+01, 0.00000E+00, 0.00000E+00,Cmd=37,HV=400,Cyk=2,MTime=0.8,Gain=10,Ch=1
 101,USER   ,20170714,12:28:01, 8.36856E-01,   2,267, 1.37368E+02,NWG-2-WS , 1.00000E+01, 0.00000E+00, 0.00000E+00, 7.00000E+01, 0.00000E+00, 0.00000E+00, 3.20000E+01, 0.00000E+00, 0.00000E+00, 4.80000E+01, 0.00000E+00, 0.00000E+00,Cmd=37,HV=400,Cyk=2,MTime=0.8,Gain=10,Ch=3
 102,USER   ,20170714,12:28:01, 6.18396E-01,   2,267, 1.39878E+02,NWG-2-WS , 1.00000E+01, 0.00000E+00, 0.00000E+00, 7.00000E+01, 0.00000E+00, 0.00000E+00, 3.40000E+01, 0.00000E+00, 0.00000E+00, 4.60000E+01, 0.00000E+00, 0.00000E+00,Cmd=37,HV=400,Cyk=2,MTime=0.8,Gain=10,Ch=5
 103,USER   ,20170714,12:28:01, 4.18959E-01,   2,267, 1.45440E+02,NWG-2-WS , 1.00000E+01, 0.00000E+00, 0.00000E+00, 7.00000E+01, 0.00000E+00, 0.00000E+00, 3.60000E+01, 0.00000E+00, 0.00000E+00, 4.40000E+01, 0.00000E+00, 0.00000E+00,Cmd=37,HV=400,Cyk=2,MTime=0.8,Gain=10,Ch=7
 104,USER   ,20170714,12:28:10, 1.38680E+00,   3,249, 1.21989E+02,NWG-2-WS , 1.00000E+01, 0.00000E+00, 0.00000E+00, 5.20000E+01, 0.00000E+00, 0.00000E+00, 2.40000E+01, 0.00000E+00, 0.00000E+00, 3.80000E+01, 0.00000E+00, 0.00000E+00,Cmd=38,HV=400,Cyk=2,MTime=0.8,Gain=10,Ch=1
 105,USER   ,20170714,12:28:10, 9.61066E-01,   2,249, 1.25602E+02,NWG-2-WS , 1.00000E+01, 0.00000E+00, 0.00000E+00, 5.20000E+01, 0.00000E+00, 0.00000E+00, 2.60000E+01, 0.00000E+00, 0.00000E+00, 3.60000E+01, 0.00000E+00, 0.00000E+00,Cmd=38,HV=400,Cyk=2,MTime=0.8,Gain=10,Ch=3
 106,USER   ,20170714,12:28:10, 5.98163E-01,   2,249, 1.35301E+02,NWG-2-WS , 1.00000E+01, 0.00000E+00, 0.00000E+00, 5.20000E+01, 0.00000E+00, 0.00000E+00, 2.80000E+01, 0.00000E+00, 0.00000E+00, 3.40000E+01, 0.00000E+00, 0.00000E+00,Cmd=38,HV=400,Cyk=2,MTime=0.8,Gain=5,Ch=5
 107,USER   ,20170714,12:28:10, 2.06023E-01,   2,249, 1.42393E+02,NWG-2-WS , 1.00000E+01, 0.00000E+00, 0.00000E+00, 5.20000E+01, 0.00000E+00, 0.00000E+00, 3.00000E+01, 0.00000E+00, 0.00000E+00, 3.20000E+01, 0.00000E+00, 0.00000E+00,Cmd=38,HV=400,Cyk=2,MTime=0.8,Gain=20,Ch=7
 108,USER   ,20170714,12:28:18, 9.79138E-01,   2,234, 1.10738E+02,NWG-2-WS , 1.00000E+01, 0.00000E+00, 0.00000E+00, 4.00000E+01, 0.00000E+00, 0.00000E+00, 2.20000E+01, 0.00000E+00, 0.00000E+00, 2.80000E+01, 0.00000E+00, 0.00000E+00,Cmd=39,HV=400,Cyk=2,MTime=0.8,Gain=5,Ch=3
 109,USER   ,20170714,12:28:18, 3.28919E-01,   1,234, 1.15733E+02,NWG-2-WS , 1.00000E+01, 0.00000E+00, 0.00000E+00, 4.00000E+01, 0.00000E+00, 0.00000E+00, 2.40000E+01, 0.00000E+00, 0.00000E+00, 2.60000E+01, 0.00000E+00, 0.00000E+00,Cmd=39,HV=400,Cyk=2,MTime=0.8,Gain=10,Ch=5
 110,USER   ,20170714,12:28:25, 1.80302E+00,   1,216, 1.13287E+02,NWG-2-WS , 1.00000E+01, 0.00000E+00, 0.00000E+00, 4.00000E+01, 0.00000E+00, 0.00000E+00, 2.00000E+01, 0.00000E+00, 0.00000E+00, 3.00000E+01, 0.00000E+00, 0.00000E+00,Cmd=39,HV=362,Cyk=2,MTime=0.8,Gain=10,Ch=1
 111,USER   ,20170714,12:28:33, 3.53174E+00,   2,238, 1.33144E+02,NWG-2-WS , 1.00000E+01, 0.00000E+00, 0.00000E+00, 2.80000E+01, 0.00000E+00, 0.00000E+00, 1.60000E+01, 0.00000E+00, 0.00000E+00, 2.20000E+01, 0.00000E+00, 0.00000E+00,Cmd=40,HV=400,Cyk=2,MTime=0.8,Gain=1,Ch=1
 112,USER   ,20170714,12:28:33, 1.02632E+00,   1,238, 1.28971E+02,NWG-2-WS , 1.00000E+01, 0.00000E+00, 0.00000E+00, 2.80000E+01, 0.00000E+00, 0.00000E+00, 1.80000E+01, 0.00000E+00, 0.00000E+00, 2.00000E+01, 0.00000E+00, 0.00000E+00,Cmd=40,HV=400,Cyk=2,MTime=0.8,Gain=10,Ch=3
 113,USER   ,20170714,12:28:40, 5.34718E+00,   2,235, 1.34389E+02,NWG-2-WS , 1.00000E+01, 0.00000E+00, 0.00000E+00, 2.20000E+01, 0.00000E+00, 0.00000E+00, 1.40000E+01, 0.00000E+00, 0.00000E+00, 1.80000E+01, 0.00000E+00, 0.00000E+00,Cmd=41,HV=400,Cyk=2,MTime=0.8,Gain=1,Ch=1
 114,USER   ,20170714,12:28:48, 9.95220E+00,   2,225, 1.25063E+02,NWG-2-WS , 1.00000E+01, 0.00000E+00, 0.00000E+00, 1.60000E+01, 0.00000E+00, 0.00000E+00, 1.20000E+01, 0.00000E+00, 0.00000E+00, 1.40000E+01, 0.00000E+00, 0.00000E+00,Cmd=42,HV=400,Cyk=2,MTime=0.8,Gain=1,Ch=1
 115,USER   ,20170714,12:28:57, 7.33965E-01,   2,264, 1.29126E+02,NWG-2-WS , 1.20000E+01, 0.00000E+00, 0.00000E+00, 9.60000E+01, 0.00000E+00, 0.00000E+00, 4.00000E+01, 0.00000E+00, 0.00000E+00, 6.80000E+01, 0.00000E+00, 0.00000E+00,Cmd=43,HV=400,Cyk=2,MTime=0.8,Gain=10,Ch=1
 116,USER   ,20170714,12:28:57, 5.92735E-01,   2,264, 1.25694E+02,NWG-2-WS , 1.20000E+01, 0.00000E+00, 0.00000E+00, 9.60000E+01, 0.00000E+00, 0.00000E+00, 4.20000E+01, 0.00000E+00, 0.00000E+00, 6.60000E+01, 0.00000E+00, 0.00000E+00,Cmd=43,HV=400,Cyk=2,MTime=0.8,Gain=5,Ch=3
 117,USER   ,20170714,12:28:57, 4.79307E-01,   2,264, 1.25281E+02,NWG-2-WS , 1.20000E+01, 0.00000E+00, 0.00000E+00, 9.60000E+01, 0.00000E+00, 0.00000E+00, 4.40000E+01, 0.00000E+00, 0.00000E+00, 6.40000E+01, 0.00000E+00, 0.00000E+00,Cmd=43,HV=400,Cyk=2,MTime=0.8,Gain=10,Ch=5
 118,USER   ,20170714,12:28:57, 3.75664E-01,   2,264, 1.25394E+02,NWG-2-WS , 1.20000E+01, 0.00000E+00, 0.00000E+00, 9.60000E+01, 0.00000E+00, 0.00000E+00, 4.60000E+01, 0.00000E+00, 0.00000E+00, 6.20000E+01, 0.00000E+00, 0.00000E+00,Cmd=43,HV=400,Cyk=2,MTime=0.8,Gain=10,Ch=7
 119,USER   ,20170714,12:29:05, 1.04688E+00,   0,300, 1.31555E+02,NWG-2-WS , 1.20000E+01, 0.00000E+00, 0.00000E+00, 7.20000E+01, 0.00000E+00, 0.00000E+00, 3.20000E+01, 0.00000E+00, 0.00000E+00, 5.20000E+01, 0.00000E+00, 0.00000E+00,Cmd=44,HV=357,Cyk=2,MTime=0.8,Gain=10,Ch=1
 120,USER   ,20170714,12:29:05, 8.23991E-01,   1,300, 1.35257E+02,NWG-2-WS , 1.20000E+01, 0.00000E+00, 0.00000E+00, 7.20000E+01, 0.00000E+00, 0.00000E+00, 3.40000E+01, 0.00000E+00, 0.00000E+00, 5.00000E+01, 0.00000E+00, 0.00000E+00,Cmd=44,HV=357,Cyk=2,MTime=0.8,Gain=10,Ch=3
 121,USER   ,20170714,12:29:05, 6.15252E-01,   0,300, 1.39167E+02,NWG-2-WS , 1.20000E+01, 0.00000E+00, 0.00000E+00, 7.20000E+01, 0.00000E+00, 0.00000E+00, 3.60000E+01, 0.00000E+00, 0.00000E+00, 4.80000E+01, 0.00000E+00, 0.00000E+00,Cmd=44,HV=357,Cyk=2,MTime=0.8,Gain=10,Ch=5
 122,USER   ,20170714,12:29:05, 4.12497E-01,   1,300, 1.43197E+02,NWG-2-WS , 1.20000E+01, 0.00000E+00, 0.00000E+00, 7.20000E+01, 0.00000E+00, 0.00000E+00, 3.80000E+01, 0.00000E+00, 0.00000E+00, 4.60000E+01, 0.00000E+00, 0.00000E+00,Cmd=44,HV=357,Cyk=2,MTime=0.8,Gain=10,Ch=7
 123,USER   ,20170714,12:29:14, 1.38376E+00,   0,268, 1.21722E+02,NWG-2-WS , 1.20000E+01, 0.00000E+00, 0.00000E+00, 5.40000E+01, 0.00000E+00, 0.00000E+00, 2.60000E+01, 0.00000E+00, 0.00000E+00, 4.00000E+01, 0.00000E+00, 0.00000E+00,Cmd=45,HV=400,Cyk=2,MTime=0.8,Gain=10,Ch=1
 124,USER   ,20170714,12:29:14, 9.71749E-01,   1,268, 1.26998E+02,NWG-2-WS , 1.20000E+01, 0.00000E+00, 0.00000E+00, 5.40000E+01, 0.00000E+00, 0.00000E+00, 2.80000E+01, 0.00000E+00, 0.00000E+00, 3.80000E+01, 0.00000E+00, 0.00000E+00,Cmd=45,HV=400,Cyk=2,MTime=0.8,Gain=10,Ch=3
 125,USER   ,20170714,12:29:14, 5.68794E-01,   2,268, 1.28658E+02,NWG-2-WS , 1.20000E+01, 0.00000E+00, 0.00000E+00, 5.40000E+01, 0.00000E+00, 0.00000E+00, 3.00000E+01, 0.00000E+00, 0.00000E+00, 3.60000E+01, 0.00000E+00, 0.00000E+00,Cmd=45,HV=400,Cyk=2,MTime=0.8,Gain=10,Ch=5
 126,USER   ,20170714,12:29:14, 1.80927E-01,   2,268, 1.25048E+02,NWG-2-WS , 1.20000E+01, 0.00000E+00, 0.00000E+00, 5.40000E+01, 0.00000E+00, 0.00000E+00, 3.20000E+01, 0.00000E+00, 0.00000E+00, 3.40000E+01, 0.00000E+00, 0.00000E+00,Cmd=45,HV=400,Cyk=2,MTime=0.8,Gain=20,Ch=7
 127,USER   ,20170714,12:29:22, 1.78268E+00,   0,280, 1.12009E+02,NWG-2-WS , 1.20000E+01, 0.00000E+00, 0.00000E+00, 4.20000E+01, 0.00000E+00, 0.00000E+00, 2.20000E+01, 0.00000E+00, 0.00000E+00, 3.20000E+01, 0.00000E+00, 0.00000E+00,Cmd=46,HV=381,Cyk=2,MTime=0.8,Gain=1,Ch=1
 128,USER   ,20170714,12:29:22, 9.91980E-01,   1,280, 1.12190E+02,NWG-2-WS , 1.20000E+01, 0.00000E+00, 0.00000E+00, 4.20000E+01, 0.00000E+00, 0.00000E+00, 2.40000E+01, 0.00000E+00, 0.00000E+00, 3.00000E+01, 0.00000E+00, 0.00000E+00,Cmd=46,HV=381,Cyk=2,MTime=0.8,Gain=10,Ch=3
 129,USER   ,20170714,12:29:22, 3.04245E-01,   0,280, 1.07051E+02,NWG-2-WS , 1.20000E+01, 0.00000E+00, 0.00000E+00, 4.20000E+01, 0.00000E+00, 0.00000E+00, 2.60000E+01, 0.00000E+00, 0.00000E+00, 2.80000E+01, 0.00000E+00, 0.00000E+00,Cmd=46,HV=381,Cyk=2,MTime=0.8,Gain=10,Ch=5
 130,USER   ,20170714,12:29:30, 2.91742E+00,   2,247, 1.09984E+02,NWG-2-WS , 1.20000E+01, 0.00000E+00, 0.00000E+00, 3.00000E+01, 0.00000E+00, 0.00000E+00, 1.80000E+01, 0.00000E+00, 0.00000E+00, 2.40000E+01, 0.00000E+00, 0.00000E+00,Cmd=47,HV=400,Cyk=2,MTime=0.8,Gain=1,Ch=1
 131,USER   ,20170714,12:29:30, 8.09490E-01,   0,247, 1.01723E+02,NWG-2-WS , 1.20000E+01, 0.00000E+00, 0.00000E+00, 3.00000E+01, 0.00000E+00, 0.00000E+00, 2.00000E+01, 0.00000E+00, 0.00000E+00, 2.20000E+01, 0.00000E+00, 0.00000E+00,Cmd=47,HV=400,Cyk=2,MTime=0.8,Gain=10,Ch=3
 132,USER   ,20170714,12:29:37, 5.11210E+00,   2,228, 1.28481E+02,NWG-2-WS , 1.20000E+01, 0.00000E+00, 0.00000E+00, 2.40000E+01, 0.00000E+00, 0.00000E+00, 1.60000E+01, 0.00000E+00, 0.00000E+00, 2.00000E+01, 0.00000E+00, 0.00000E+00,Cmd=48,HV=400,Cyk=2,MTime=0.8,Gain=1,Ch=1
 133,USER   ,20170714,12:29:44, 9.81514E+00,   2,259, 1.23341E+02,NWG-2-WS , 1.20000E+01, 0.00000E+00, 0.00000E+00, 1.80000E+01, 0.00000E+00, 0.00000E+00, 1.40000E+01, 0.00000E+00, 0.00000E+00, 1.60000E+01, 0.00000E+00, 0.00000E+00,Cmd=49,HV=400,Cyk=2,MTime=0.8,Gain=1,Ch=1
 134,USER   ,20170714,12:29:53, 7.04382E-01,   2,254, 1.23921E+02,NWG-2-WS , 1.40000E+01, 0.00000E+00, 0.00000E+00, 9.80000E+01, 0.00000E+00, 0.00000E+00, 4.20000E+01, 0.00000E+00, 0.00000E+00, 7.00000E+01, 0.00000E+00, 0.00000E+00,Cmd=50,HV=400,Cyk=2,MTime=0.8,Gain=10,Ch=1
 135,USER   ,20170714,12:29:53, 5.70838E-01,   2,254, 1.21051E+02,NWG-2-WS , 1.40000E+01, 0.00000E+00, 0.00000E+00, 9.80000E+01, 0.00000E+00, 0.00000E+00, 4.40000E+01, 0.00000E+00, 0.00000E+00, 6.80000E+01, 0.00000E+00, 0.00000E+00,Cmd=50,HV=400,Cyk=2,MTime=0.8,Gain=10,Ch=3
 136,USER   ,20170714,12:29:53, 4.53668E-01,   2,254, 1.18580E+02,NWG-2-WS , 1.40000E+01, 0.00000E+00, 0.00000E+00, 9.80000E+01, 0.00000E+00, 0.00000E+00, 4.60000E+01, 0.00000E+00, 0.00000E+00, 6.60000E+01, 0.00000E+00, 0.00000E+00,Cmd=50,HV=400,Cyk=2,MTime=0.8,Gain=10,Ch=5
 137,USER   ,20170714,12:29:53, 3.53796E-01,   3,254, 1.18095E+02,NWG-2-WS , 1.40000E+01, 0.00000E+00, 0.00000E+00, 9.80000E+01, 0.00000E+00, 0.00000E+00, 4.80000E+01, 0.00000E+00, 0.00000E+00, 6.40000E+01, 0.00000E+00, 0.00000E+00,Cmd=50,HV=400,Cyk=2,MTime=0.8,Gain=10,Ch=7
 138,USER   ,20170714,12:30:02, 1.04297E+00,   2,289, 1.31064E+02,NWG-2-WS , 1.40000E+01, 0.00000E+00, 0.00000E+00, 7.40000E+01, 0.00000E+00, 0.00000E+00, 3.40000E+01, 0.00000E+00, 0.00000E+00, 5.40000E+01, 0.00000E+00, 0.00000E+00,Cmd=51,HV=381,Cyk=2,MTime=0.8,Gain=10,Ch=1
 139,USER   ,20170714,12:30:02, 8.16035E-01,   2,289, 1.33951E+02,NWG-2-WS , 1.40000E+01, 0.00000E+00, 0.00000E+00, 7.40000E+01, 0.00000E+00, 0.00000E+00, 3.60000E+01, 0.00000E+00, 0.00000E+00, 5.20000E+01, 0.00000E+00, 0.00000E+00,Cmd=51,HV=381,Cyk=2,MTime=0.8,Gain=10,Ch=3
 140,USER   ,20170714,12:30:02, 6.07395E-01,   2,289, 1.37390E+02,NWG-2-WS , 1.40000E+01, 0.00000E+00, 0.00000E+00, 7.40000E+01, 0.00000E+00, 0.00000E+00, 3.80000E+01, 0.00000E+00, 0.00000E+00, 5.00000E+01, 0.00000E+00, 0.00000E+00,Cmd=51,HV=381,Cyk=2,MTime=0.8,Gain=10,Ch=5
 141,USER   ,20170714,12:30:02, 3.99848E-01,   2,289, 1.38806E+02,NWG-2-WS , 1.40000E+01, 0.00000E+00, 0.00000E+00, 7.40000E+01, 0.00000E+00, 0.00000E+00, 4.00000E+01, 0.00000E+00, 0.00000E+00, 4.80000E+01, 0.00000E+00, 0.00000E+00,Cmd=51,HV=381,Cyk=2,MTime=0.8,Gain=10,Ch=7
 142,USER   ,20170714,12:30:11, 1.42964E+00,   1,263, 1.25758E+02,NWG-2-WS , 1.40000E+01, 0.00000E+00, 0.00000E+00, 5.60000E+01, 0.00000E+00, 0.00000E+00, 2.80000E+01, 0.00000E+00, 0.00000E+00, 4.20000E+01, 0.00000E+00, 0.00000E+00,Cmd=52,HV=400,Cyk=2,MTime=0.8,Gain=10,Ch=1
 143,USER   ,20170714,12:30:11, 9.66387E-01,   2,263, 1.26297E+02,NWG-2-WS , 1.40000E+01, 0.00000E+00, 0.00000E+00, 5.60000E+01, 0.00000E+00, 0.00000E+00, 3.00000E+01, 0.00000E+00, 0.00000E+00, 4.00000E+01, 0.00000E+00, 0.00000E+00,Cmd=52,HV=400,Cyk=2,MTime=0.8,Gain=10,Ch=3
 144,USER   ,20170714,12:30:11, 5.44601E-01,   2,263, 1.23186E+02,NWG-2-WS , 1.40000E+01, 0.00000E+00, 0.00000E+00, 5.60000E+01, 0.00000E+00, 0.00000E+00, 3.20000E+01, 0.00000E+00, 0.00000E+00, 3.80000E+01, 0.00000E+00, 0.00000E+00,Cmd=52,HV=400,Cyk=2,MTime=0.8,Gain=10,Ch=5
 145,USER   ,20170714,12:30:11, 1.84434E-01,   2,263, 1.27472E+02,NWG-2-WS , 1.40000E+01, 0.00000E+00, 0.00000E+00, 5.60000E+01, 0.00000E+00, 0.00000E+00, 3.40000E+01, 0.00000E+00, 0.00000E+00, 3.60000E+01, 0.00000E+00, 0.00000E+00,Cmd=52,HV=400,Cyk=2,MTime=0.8,Gain=20,Ch=7
 146,USER   ,20170714,12:30:19, 1.03139E+00,   2,246, 1.16647E+02,NWG-2-WS , 1.40000E+01, 0.00000E+00, 0.00000E+00, 4.40000E+01, 0.00000E+00, 0.00000E+00, 2.60000E+01, 0.00000E+00, 0.00000E+00, 3.20000E+01, 0.00000E+00, 0.00000E+00,Cmd=53,HV=400,Cyk=2,MTime=0.8,Gain=10,Ch=3
 147,USER   ,20170714,12:30:19, 3.48856E-01,   2,246, 1.22748E+02,NWG-2-WS , 1.40000E+01, 0.00000E+00, 0.00000E+00, 4.40000E+01, 0.00000E+00, 0.00000E+00, 2.80000E+01, 0.00000E+00, 0.00000E+00, 3.00000E+01, 0.00000E+00, 0.00000E+00,Cmd=53,HV=400,Cyk=2,MTime=0.8,Gain=10,Ch=5
 148,USER   ,20170714,12:30:26, 1.77852E+00,   0,211, 1.11748E+02,NWG-2-WS , 1.40000E+01, 0.00000E+00, 0.00000E+00, 4.40000E+01, 0.00000E+00, 0.00000E+00, 2.40000E+01, 0.00000E+00, 0.00000E+00, 3.40000E+01, 0.00000E+00, 0.00000E+00,Cmd=53,HV=330,Cyk=2,MTime=0.8,Gain=10,Ch=1
 149,USER   ,20170714,12:30:34, 2.63119E+00,   1,261, 9.91934E+01,NWG-2-WS , 1.40000E+01, 0.00000E+00, 0.00000E+00, 3.20000E+01, 0.00000E+00, 0.00000E+00, 2.00000E+01, 0.00000E+00, 0.00000E+00, 2.60000E+01, 0.00000E+00, 0.00000E+00,Cmd=54,HV=400,Cyk=2,MTime=0.8,Gain=1,Ch=1
 150,USER   ,20170714,12:30:34, 7.52231E-01,   2,261, 9.45281E+01,NWG-2-WS , 1.40000E+01, 0.00000E+00, 0.00000E+00, 3.20000E+01, 0.00000E+00, 0.00000E+00, 2.20000E+01, 0.00000E+00, 0.00000E+00, 2.40000E+01, 0.00000E+00, 0.00000E+00,Cmd=54,HV=400,Cyk=2,MTime=0.8,Gain=10,Ch=3
 151,USER   ,20170714,12:30:41, 4.17890E+00,   0,256, 1.05027E+02,NWG-2-WS , 1.40000E+01, 0.00000E+00, 0.00000E+00, 2.60000E+01, 0.00000E+00, 0.00000E+00, 1.80000E+01, 0.00000E+00, 0.00000E+00, 2.20000E+01, 0.00000E+00, 0.00000E+00,Cmd=55,HV=400,Cyk=2,MTime=0.8,Gain=1,Ch=1
 152,USER   ,20170714,12:30:48, 1.06065E+01,   2,230, 1.33286E+02,NWG-2-WS , 1.40000E+01, 0.00000E+00, 0.00000E+00, 2.00000E+01, 0.00000E+00, 0.00000E+00, 1.60000E+01, 0.00000E+00, 0.00000E+00, 1.80000E+01, 0.00000E+00, 0.00000E+00,Cmd=56,HV=400,Cyk=2,MTime=0.8,Gain=1,Ch=1
 153,USER   ,20170714,12:30:57, 6.77877E-01,   3,161, 1.19258E+02,NWG-2-WS , 1.60000E+01, 0.00000E+00, 0.00000E+00, 1.00000E+02, 0.00000E+00, 0.00000E+00, 4.40000E+01, 0.00000E+00, 0.00000E+00, 7.20000E+01, 0.00000E+00, 0.00000E+00,Cmd=57,HV=400,Cyk=2,MTime=0.8,Gain=10,Ch=1
 154,USER   ,20170714,12:30:57, 5.47670E-01,   4,161, 1.16138E+02,NWG-2-WS , 1.60000E+01, 0.00000E+00, 0.00000E+00, 1.00000E+02, 0.00000E+00, 0.00000E+00, 4.60000E+01, 0.00000E+00, 0.00000E+00, 7.00000E+01, 0.00000E+00, 0.00000E+00,Cmd=57,HV=400,Cyk=2,MTime=0.8,Gain=10,Ch=3
 155,USER   ,20170714,12:30:57, 4.33157E-01,   4,161, 1.13219E+02,NWG-2-WS , 1.60000E+01, 0.00000E+00, 0.00000E+00, 1.00000E+02, 0.00000E+00, 0.00000E+00, 4.80000E+01, 0.00000E+00, 0.00000E+00, 6.80000E+01, 0.00000E+00, 0.00000E+00,Cmd=57,HV=400,Cyk=2,MTime=0.8,Gain=10,Ch=5
 156,USER   ,20170714,12:30:57, 3.30575E-01,   4,161, 1.10344E+02,NWG-2-WS , 1.60000E+01, 0.00000E+00, 0.00000E+00, 1.00000E+02, 0.00000E+00, 0.00000E+00, 5.00000E+01, 0.00000E+00, 0.00000E+00, 6.60000E+01, 0.00000E+00, 0.00000E+00,Cmd=57,HV=400,Cyk=2,MTime=0.8,Gain=20,Ch=7
 157,USER   ,20170714,12:31:06, 1.01151E+00,   2,237, 1.27110E+02,NWG-2-WS , 1.60000E+01, 0.00000E+00, 0.00000E+00, 7.60000E+01, 0.00000E+00, 0.00000E+00, 3.60000E+01, 0.00000E+00, 0.00000E+00, 5.60000E+01, 0.00000E+00, 0.00000E+00,Cmd=58,HV=400,Cyk=2,MTime=0.8,Gain=10,Ch=1
 158,USER   ,20170714,12:31:06, 7.94960E-01,   2,237, 1.30491E+02,NWG-2-WS , 1.60000E+01, 0.00000E+00, 0.00000E+00, 7.60000E+01, 0.00000E+00, 0.00000E+00, 3.80000E+01, 0.00000E+00, 0.00000E+00, 5.40000E+01, 0.00000E+00, 0.00000E+00,Cmd=58,HV=400,Cyk=2,MTime=0.8,Gain=10,Ch=3
 159,USER   ,20170714,12:31:06, 5.83142E-01,   2,237, 1.31904E+02,NWG-2-WS , 1.60000E+01, 0.00000E+00, 0.00000E+00, 7.60000E+01, 0.00000E+00, 0.00000E+00, 4.00000E+01, 0.00000E+00, 0.00000E+00, 5.20000E+01, 0.00000E+00, 0.00000E+00,Cmd=58,HV=400,Cyk=2,MTime=0.8,Gain=10,Ch=5
 160,USER   ,20170714,12:31:06, 3.75345E-01,   5,237, 1.30300E+02,NWG-2-WS , 1.60000E+01, 0.00000E+00, 0.00000E+00, 7.60000E+01, 0.00000E+00, 0.00000E+00, 4.20000E+01, 0.00000E+00, 0.00000E+00, 5.00000E+01, 0.00000E+00, 0.00000E+00,Cmd=58,HV=400,Cyk=2,MTime=0.8,Gain=10,Ch=7
 161,USER   ,20170714,12:31:15, 1.40729E+00,   1,196, 1.23792E+02,NWG-2-WS , 1.60000E+01, 0.00000E+00, 0.00000E+00, 5.80000E+01, 0.00000E+00, 0.00000E+00, 3.00000E+01, 0.00000E+00, 0.00000E+00, 4.40000E+01, 0.00000E+00, 0.00000E+00,Cmd=59,HV=400,Cyk=2,MTime=0.8,Gain=10,Ch=1
 162,USER   ,20170714,12:31:15, 9.41056E-01,   1,196, 1.22987E+02,NWG-2-WS , 1.60000E+01, 0.00000E+00, 0.00000E+00, 5.80000E+01, 0.00000E+00, 0.00000E+00, 3.20000E+01, 0.00000E+00, 0.00000E+00, 4.20000E+01, 0.00000E+00, 0.00000E+00,Cmd=59,HV=400,Cyk=2,MTime=0.8,Gain=5,Ch=3
 163,USER   ,20170714,12:31:15, 5.49902E-01,   1,196, 1.24385E+02,NWG-2-WS , 1.60000E+01, 0.00000E+00, 0.00000E+00, 5.80000E+01, 0.00000E+00, 0.00000E+00, 3.40000E+01, 0.00000E+00, 0.00000E+00, 4.00000E+01, 0.00000E+00, 0.00000E+00,Cmd=59,HV=400,Cyk=2,MTime=0.8,Gain=10,Ch=5
 164,USER   ,20170714,12:31:15, 1.79928E-01,   2,196, 1.24357E+02,NWG-2-WS , 1.60000E+01, 0.00000E+00, 0.00000E+00, 5.80000E+01, 0.00000E+00, 0.00000E+00, 3.60000E+01, 0.00000E+00, 0.00000E+00, 3.80000E+01, 0.00000E+00, 0.00000E+00,Cmd=59,HV=400,Cyk=2,MTime=0.8,Gain=20,Ch=7
 165,USER   ,20170714,12:31:23, 1.76342E+00,   2,209, 1.10799E+02,NWG-2-WS , 1.60000E+01, 0.00000E+00, 0.00000E+00, 4.60000E+01, 0.00000E+00, 0.00000E+00, 2.60000E+01, 0.00000E+00, 0.00000E+00, 3.60000E+01, 0.00000E+00, 0.00000E+00,Cmd=60,HV=400,Cyk=2,MTime=0.8,Gain=10,Ch=1
 166,USER   ,20170714,12:31:23, 1.03935E+00,   2,209, 1.17547E+02,NWG-2-WS , 1.60000E+01, 0.00000E+00, 0.00000E+00, 4.60000E+01, 0.00000E+00, 0.00000E+00, 2.80000E+01, 0.00000E+00, 0.00000E+00, 3.40000E+01, 0.00000E+00, 0.00000E+00,Cmd=60,HV=400,Cyk=2,MTime=0.8,Gain=10,Ch=3
 167,USER   ,20170714,12:31:23, 3.58037E-01,   2,209, 1.25978E+02,NWG-2-WS , 1.60000E+01, 0.00000E+00, 0.00000E+00, 4.60000E+01, 0.00000E+00, 0.00000E+00, 3.00000E+01, 0.00000E+00, 0.00000E+00, 3.20000E+01, 0.00000E+00, 0.00000E+00,Cmd=60,HV=400,Cyk=2,MTime=0.8,Gain=10,Ch=5
 168,USER   ,20170714,12:31:31, 2.51643E+00,   0,200, 9.48672E+01,NWG-2-WS , 1.60000E+01, 0.00000E+00, 0.00000E+00, 3.40000E+01, 0.00000E+00, 0.00000E+00, 2.20000E+01, 0.00000E+00, 0.00000E+00, 2.80000E+01, 0.00000E+00, 0.00000E+00,Cmd=61,HV=400,Cyk=2,MTime=0.8,Gain=5,Ch=1
 169,USER   ,20170714,12:31:31, 7.78109E-01,   3,200, 9.77801E+01,NWG-2-WS , 1.60000E+01, 0.00000E+00, 0.00000E+00, 3.40000E+01, 0.00000E+00, 0.00000E+00, 2.40000E+01, 0.00000E+00, 0.00000E+00, 2.60000E+01, 0.00000E+00, 0.00000E+00,Cmd=61,HV=400,Cyk=2,MTime=0.8,Gain=10,Ch=3
 170,USER   ,20170714,12:31:38, 3.74413E+00,   1,210, 9.41002E+01,NWG-2-WS , 1.60000E+01, 0.00000E+00, 0.00000E+00, 2.80000E+01, 0.00000E+00, 0.00000E+00, 2.00000E+01, 0.00000E+00, 0.00000E+00, 2.40000E+01, 0.00000E+00, 0.00000E+00,Cmd=62,HV=400,Cyk=2,MTime=0.8,Gain=1,Ch=1
 171,USER   ,20170714,12:31:45, 9.26525E+00,   2,206, 1.16431E+02,NWG-2-WS , 1.60000E+01, 0.00000E+00, 0.00000E+00, 2.20000E+01, 0.00000E+00, 0.00000E+00, 1.80000E+01, 0.00000E+00, 0.00000E+00, 2.00000E+01, 0.00000E+00, 0.00000E+00,Cmd=63,HV=400,Cyk=2,MTime=0.8,Gain=1,Ch=1
 172,USER   ,20170714,12:31:54, 6.57348E-01,   1,158, 1.15647E+02,NWG-2-WS , 1.80000E+01, 0.00000E+00, 0.00000E+00, 1.02000E+02, 0.00000E+00, 0.00000E+00, 4.60000E+01, 0.00000E+00, 0.00000E+00, 7.40000E+01, 0.00000E+00, 0.00000E+00,Cmd=64,HV=400,Cyk=2,MTime=0.8,Gain=10,Ch=1
 173,USER   ,20170714,12:31:54, 5.28191E-01,   0,158, 1.12007E+02,NWG-2-WS , 1.80000E+01, 0.00000E+00, 0.00000E+00, 1.02000E+02, 0.00000E+00, 0.00000E+00, 4.80000E+01, 0.00000E+00, 0.00000E+00, 7.20000E+01, 0.00000E+00, 0.00000E+00,Cmd=64,HV=400,Cyk=2,MTime=0.8,Gain=10,Ch=3
 174,USER   ,20170714,12:31:54, 4.16108E-01,   1,158, 1.08762E+02,NWG-2-WS , 1.80000E+01, 0.00000E+00, 0.00000E+00, 1.02000E+02, 0.00000E+00, 0.00000E+00, 5.00000E+01, 0.00000E+00, 0.00000E+00, 7.00000E+01, 0.00000E+00, 0.00000E+00,Cmd=64,HV=400,Cyk=2,MTime=0.8,Gain=10,Ch=5
 175,USER   ,20170714,12:31:54, 3.16102E-01,   0,158, 1.05513E+02,NWG-2-WS , 1.80000E+01, 0.00000E+00, 0.00000E+00, 1.02000E+02, 0.00000E+00, 0.00000E+00, 5.20000E+01, 0.00000E+00, 0.00000E+00, 6.80000E+01, 0.00000E+00, 0.00000E+00,Cmd=64,HV=400,Cyk=2,MTime=0.8,Gain=20,Ch=7
 176,USER   ,20170714,12:32:03, 9.87323E-01,   0,232, 1.24071E+02,NWG-2-WS , 1.80000E+01, 0.00000E+00, 0.00000E+00, 7.80000E+01, 0.00000E+00, 0.00000E+00, 3.80000E+01, 0.00000E+00, 0.00000E+00, 5.80000E+01, 0.00000E+00, 0.00000E+00,Cmd=65,HV=400,Cyk=2,MTime=0.8,Gain=10,Ch=1
 177,USER   ,20170714,12:32:03, 7.61706E-01,   0,232, 1.25033E+02,NWG-2-WS , 1.80000E+01, 0.00000E+00, 0.00000E+00, 7.80000E+01, 0.00000E+00, 0.00000E+00, 4.00000E+01, 0.00000E+00, 0.00000E+00, 5.60000E+01, 0.00000E+00, 0.00000E+00,Cmd=65,HV=400,Cyk=2,MTime=0.8,Gain=10,Ch=3
 178,USER   ,20170714,12:32:03, 5.51171E-01,   0,232, 1.24672E+02,NWG-2-WS , 1.80000E+01, 0.00000E+00, 0.00000E+00, 7.80000E+01, 0.00000E+00, 0.00000E+00, 4.20000E+01, 0.00000E+00, 0.00000E+00, 5.40000E+01, 0.00000E+00, 0.00000E+00,Cmd=65,HV=400,Cyk=2,MTime=0.8,Gain=10,Ch=5
 179,USER   ,20170714,12:32:03, 3.61095E-01,   0,232, 1.25353E+02,NWG-2-WS , 1.80000E+01, 0.00000E+00, 0.00000E+00, 7.80000E+01, 0.00000E+00, 0.00000E+00, 4.40000E+01, 0.00000E+00, 0.00000E+00, 5.20000E+01, 0.00000E+00, 0.00000E+00,Cmd=65,HV=400,Cyk=2,MTime=0.8,Gain=10,Ch=7
 180,USER   ,20170714,12:32:11, 1.37588E+00,   0,169, 1.21029E+02,NWG-2-WS , 1.80000E+01, 0.00000E+00, 0.00000E+00, 6.00000E+01, 0.00000E+00, 0.00000E+00, 3.20000E+01, 0.00000E+00, 0.00000E+00, 4.60000E+01, 0.00000E+00, 0.00000E+00,Cmd=66,HV=400,Cyk=2,MTime=0.8,Gain=10,Ch=1
 181,USER   ,20170714,12:32:11, 9.32501E-01,   2,169, 1.21869E+02,NWG-2-WS , 1.80000E+01, 0.00000E+00, 0.00000E+00, 6.00000E+01, 0.00000E+00, 0.00000E+00, 3.40000E+01, 0.00000E+00, 0.00000E+00, 4.40000E+01, 0.00000E+00, 0.00000E+00,Cmd=66,HV=400,Cyk=2,MTime=0.8,Gain=10,Ch=3
 182,USER   ,20170714,12:32:11, 5.59810E-01,   0,169, 1.26626E+02,NWG-2-WS , 1.80000E+01, 0.00000E+00, 0.00000E+00, 6.00000E+01, 0.00000E+00, 0.00000E+00, 3.60000E+01, 0.00000E+00, 0.00000E+00, 4.20000E+01, 0.00000E+00, 0.00000E+00,Cmd=66,HV=400,Cyk=2,MTime=0.8,Gain=10,Ch=5
 183,USER   ,20170714,12:32:11, 1.84440E-01,   1,169, 1.27476E+02,NWG-2-WS , 1.80000E+01, 0.00000E+00, 0.00000E+00, 6.00000E+01, 0.00000E+00, 0.00000E+00, 3.80000E+01, 0.00000E+00, 0.00000E+00, 4.00000E+01, 0.00000E+00, 0.00000E+00,Cmd=66,HV=400,Cyk=2,MTime=0.8,Gain=20,Ch=7
 184,USER   ,20170714,12:32:20, 1.81317E+00,   2,223, 1.13925E+02,NWG-2-WS , 1.80000E+01, 0.00000E+00, 0.00000E+00, 4.80000E+01, 0.00000E+00, 0.00000E+00, 2.80000E+01, 0.00000E+00, 0.00000E+00, 3.80000E+01, 0.00000E+00, 0.00000E+00,Cmd=67,HV=400,Cyk=2,MTime=0.8,Gain=10,Ch=1
 185,USER   ,20170714,12:32:20, 1.01693E+00,   2,223, 1.15012E+02,NWG-2-WS , 1.80000E+01, 0.00000E+00, 0.00000E+00, 4.80000E+01, 0.00000E+00, 0.00000E+00, 3.00000E+01, 0.00000E+00, 0.00000E+00, 3.60000E+01, 0.00000E+00, 0.00000E+00,Cmd=67,HV=400,Cyk=2,MTime=0.8,Gain=10,Ch=3
 186,USER   ,20170714,12:32:20, 3.18616E-01,   4,223, 1.12108E+02,NWG-2-WS , 1.80000E+01, 0.00000E+00, 0.00000E+00, 4.80000E+01, 0.00000E+00, 0.00000E+00, 3.20000E+01, 0.00000E+00, 0.00000E+00, 3.40000E+01, 0.00000E+00, 0.00000E+00,Cmd=67,HV=400,Cyk=2,MTime=0.8,Gain=10,Ch=5
 187,USER   ,20170714,12:32:27, 2.62949E+00,   2,201, 9.91293E+01,NWG-2-WS , 1.80000E+01, 0.00000E+00, 0.00000E+00, 3.60000E+01, 0.00000E+00, 0.00000E+00, 2.40000E+01, 0.00000E+00, 0.00000E+00, 3.00000E+01, 0.00000E+00, 0.00000E+00,Cmd=68,HV=400,Cyk=2,MTime=0.8,Gain=1,Ch=1
 188,USER   ,20170714,12:32:27, 7.22468E-01,   1,201, 9.07880E+01,NWG-2-WS , 1.80000E+01, 0.00000E+00, 0.00000E+00, 3.60000E+01, 0.00000E+00, 0.00000E+00, 2.60000E+01, 0.00000E+00, 0.00000E+00, 2.80000E+01, 0.00000E+00, 0.00000E+00,Cmd=68,HV=400,Cyk=2,MTime=0.8,Gain=10,Ch=3
 189,USER   ,20170714,12:32:35, 4.01281E+00,   4,193, 1.00853E+02,NWG-2-WS , 1.80000E+01, 0.00000E+00, 0.00000E+00, 3.00000E+01, 0.00000E+00, 0.00000E+00, 2.20000E+01, 0.00000E+00, 0.00000E+00, 2.60000E+01, 0.00000E+00, 0.00000E+00,Cmd=69,HV=400,Cyk=2,MTime=0.8,Gain=1,Ch=1
 190,USER   ,20170714,12:32:42, 8.52548E+00,   2,180, 1.07134E+02,NWG-2-WS , 1.80000E+01, 0.00000E+00, 0.00000E+00, 2.40000E+01, 0.00000E+00, 0.00000E+00, 2.00000E+01, 0.00000E+00, 0.00000E+00, 2.20000E+01, 0.00000E+00, 0.00000E+00,Cmd=70,HV=400,Cyk=2,MTime=0.8,Gain=1,Ch=1
 191,USER   ,20170714,12:32:51, 6.32571E-01,   1,148, 1.11288E+02,NWG-2-WS , 2.00000E+01, 0.00000E+00, 0.00000E+00, 1.04000E+02, 0.00000E+00, 0.00000E+00, 4.80000E+01, 0.00000E+00, 0.00000E+00, 7.60000E+01, 0.00000E+00, 0.00000E+00,Cmd=71,HV=400,Cyk=2,MTime=0.8,Gain=10,Ch=1
 192,USER   ,20170714,12:32:51, 5.03382E-01,   0,148, 1.06746E+02,NWG-2-WS , 2.00000E+01, 0.00000E+00, 0.00000E+00, 1.04000E+02, 0.00000E+00, 0.00000E+00, 5.00000E+01, 0.00000E+00, 0.00000E+00, 7.40000E+01, 0.00000E+00, 0.00000E+00,Cmd=71,HV=400,Cyk=2,MTime=0.8,Gain=10,Ch=3
 193,USER   ,20170714,12:32:51, 3.95640E-01,   0,148, 1.03412E+02,NWG-2-WS , 2.00000E+01, 0.00000E+00, 0.00000E+00, 1.04000E+02, 0.00000E+00, 0.00000E+00, 5.20000E+01, 0.00000E+00, 0.00000E+00, 7.20000E+01, 0.00000E+00, 0.00000E+00,Cmd=71,HV=400,Cyk=2,MTime=0.8,Gain=20,Ch=5
 194,USER   ,20170714,12:32:51, 3.01664E-01,   0,148, 1.00694E+02,NWG-2-WS , 2.00000E+01, 0.00000E+00, 0.00000E+00, 1.04000E+02, 0.00000E+00, 0.00000E+00, 5.40000E+01, 0.00000E+00, 0.00000E+00, 7.00000E+01, 0.00000E+00, 0.00000E+00,Cmd=71,HV=400,Cyk=2,MTime=0.8,Gain=20,Ch=7
 195,USER   ,20170714,12:32:59, 9.40964E-01,   2,200, 1.18245E+02,NWG-2-WS , 2.00000E+01, 0.00000E+00, 0.00000E+00, 8.00000E+01, 0.00000E+00, 0.00000E+00, 4.00000E+01, 0.00000E+00, 0.00000E+00, 6.00000E+01, 0.00000E+00, 0.00000E+00,Cmd=72,HV=400,Cyk=2,MTime=0.8,Gain=10,Ch=1
 196,USER   ,20170714,12:32:59, 7.12218E-01,   4,200, 1.16909E+02,NWG-2-WS , 2.00000E+01, 0.00000E+00, 0.00000E+00, 8.00000E+01, 0.00000E+00, 0.00000E+00, 4.20000E+01, 0.00000E+00, 0.00000E+00, 5.80000E+01, 0.00000E+00, 0.00000E+00,Cmd=72,HV=400,Cyk=2,MTime=0.8,Gain=5,Ch=3
 197,USER   ,20170714,12:32:59, 5.17984E-01,   2,200, 1.17165E+02,NWG-2-WS , 2.00000E+01, 0.00000E+00, 0.00000E+00, 8.00000E+01, 0.00000E+00, 0.00000E+00, 4.40000E+01, 0.00000E+00, 0.00000E+00, 5.60000E+01, 0.00000E+00, 0.00000E+00,Cmd=72,HV=400,Cyk=2,MTime=0.8,Gain=10,Ch=5
 198,USER   ,20170714,12:32:59, 3.39438E-01,   2,200, 1.17834E+02,NWG-2-WS , 2.00000E+01, 0.00000E+00, 0.00000E+00, 8.00000E+01, 0.00000E+00, 0.00000E+00, 4.60000E+01, 0.00000E+00, 0.00000E+00, 5.40000E+01, 0.00000E+00, 0.00000E+00,Cmd=72,HV=400,Cyk=2,MTime=0.8,Gain=10,Ch=7
 199,USER   ,20170714,12:33:08, 1.32124E+00,   2,177, 1.16223E+02,NWG-2-WS , 2.00000E+01, 0.00000E+00, 0.00000E+00, 6.20000E+01, 0.00000E+00, 0.00000E+00, 3.40000E+01, 0.00000E+00, 0.00000E+00, 4.80000E+01, 0.00000E+00, 0.00000E+00,Cmd=73,HV=400,Cyk=2,MTime=0.8,Gain=10,Ch=1
 200,USER   ,20170714,12:33:08, 9.17301E-01,   0,177, 1.19882E+02,NWG-2-WS , 2.00000E+01, 0.00000E+00, 0.00000E+00, 6.20000E+01, 0.00000E+00, 0.00000E+00, 3.60000E+01, 0.00000E+00, 0.00000E+00, 4.60000E+01, 0.00000E+00, 0.00000E+00,Cmd=73,HV=400,Cyk=2,MTime=0.8,Gain=10,Ch=3
 201,USER   ,20170714,12:33:08, 5.42970E-01,   0,177, 1.22817E+02,NWG-2-WS , 2.00000E+01, 0.00000E+00, 0.00000E+00, 6.20000E+01, 0.00000E+00, 0.00000E+00, 3.80000E+01, 0.00000E+00, 0.00000E+00, 4.40000E+01, 0.00000E+00, 0.00000E+00,Cmd=73,HV=400,Cyk=2,MTime=0.8,Gain=10,Ch=5
 202,USER   ,20170714,12:33:08, 1.87110E-01,   0,177, 1.29321E+02,NWG-2-WS , 2.00000E+01, 0.00000E+00, 0.00000E+00, 6.20000E+01, 0.00000E+00, 0.00000E+00, 4.00000E+01, 0.00000E+00, 0.00000E+00, 4.20000E+01, 0.00000E+00, 0.00000E+00,Cmd=73,HV=400,Cyk=2,MTime=0.8,Gain=20,Ch=7
 203,USER   ,20170714,12:33:16, 1.75360E+00,   2,194, 1.10182E+02,NWG-2-WS , 2.00000E+01, 0.00000E+00, 0.00000E+00, 5.00000E+01, 0.00000E+00, 0.00000E+00, 3.00000E+01, 0.00000E+00, 0.00000E+00, 4.00000E+01, 0.00000E+00, 0.00000E+00,Cmd=74,HV=400,Cyk=2,MTime=0.8,Gain=10,Ch=1
 204,USER   ,20170714,12:33:16, 9.49534E-01,   2,194, 1.07390E+02,NWG-2-WS , 2.00000E+01, 0.00000E+00, 0.00000E+00, 5.00000E+01, 0.00000E+00, 0.00000E+00, 3.20000E+01, 0.00000E+00, 0.00000E+00, 3.80000E+01, 0.00000E+00, 0.00000E+00,Cmd=74,HV=400,Cyk=2,MTime=0.8,Gain=10,Ch=3
 205,USER   ,20170714,12:33:16, 2.92331E-01,   3,194, 1.02859E+02,NWG-2-WS , 2.00000E+01, 0.00000E+00, 0.00000E+00, 5.00000E+01, 0.00000E+00, 0.00000E+00, 3.40000E+01, 0.00000E+00, 0.00000E+00, 3.60000E+01, 0.00000E+00, 0.00000E+00,Cmd=74,HV=400,Cyk=2,MTime=0.8,Gain=20,Ch=5
 206,USER   ,20170714,12:33:24, 2.73176E+00,   1,192, 1.02985E+02,NWG-2-WS , 2.00000E+01, 0.00000E+00, 0.00000E+00, 3.80000E+01, 0.00000E+00, 0.00000E+00, 2.60000E+01, 0.00000E+00, 0.00000E+00, 3.20000E+01, 0.00000E+00, 0.00000E+00,Cmd=75,HV=400,Cyk=2,MTime=0.8,Gain=1,Ch=1
 207,USER   ,20170714,12:33:24, 8.28950E-01,   0,192, 1.04169E+02,NWG-2-WS , 2.00000E+01, 0.00000E+00, 0.00000E+00, 3.80000E+01, 0.00000E+00, 0.00000E+00, 2.80000E+01, 0.00000E+00, 0.00000E+00, 3.00000E+01, 0.00000E+00, 0.00000E+00,Cmd=75,HV=400,Cyk=2,MTime=0.8,Gain=10,Ch=3
 208,USER   ,20170714,12:33:31, 3.95136E+00,   2,191, 9.93085E+01,NWG-2-WS , 2.00000E+01, 0.00000E+00, 0.00000E+00, 3.20000E+01, 0.00000E+00, 0.00000E+00, 2.40000E+01, 0.00000E+00, 0.00000E+00, 2.80000E+01, 0.00000E+00, 0.00000E+00,Cmd=76,HV=400,Cyk=2,MTime=0.8,Gain=1,Ch=1
 209,USER   ,20170714,12:33:39, 8.39431E+00,   3,188, 1.05486E+02,NWG-2-WS , 2.00000E+01, 0.00000E+00, 0.00000E+00, 2.60000E+01, 0.00000E+00, 0.00000E+00, 2.20000E+01, 0.00000E+00, 0.00000E+00, 2.40000E+01, 0.00000E+00, 0.00000E+00,Cmd=77,HV=400,Cyk=2,MTime=0.8,Gain=1,Ch=1
 210,USER   ,20170714,12:33:48, 5.99305E-01,   2,161, 1.05435E+02,NWG-2-WS , 2.20000E+01, 0.00000E+00, 0.00000E+00, 1.06000E+02, 0.00000E+00, 0.00000E+00, 5.00000E+01, 0.00000E+00, 0.00000E+00, 7.80000E+01, 0.00000E+00, 0.00000E+00,Cmd=78,HV=400,Cyk=2,MTime=0.8,Gain=10,Ch=1
 211,USER   ,20170714,12:33:48, 4.81371E-01,   1,161, 1.02078E+02,NWG-2-WS , 2.20000E+01, 0.00000E+00, 0.00000E+00, 1.06000E+02, 0.00000E+00, 0.00000E+00, 5.20000E+01, 0.00000E+00, 0.00000E+00, 7.60000E+01, 0.00000E+00, 0.00000E+00,Cmd=78,HV=400,Cyk=2,MTime=0.8,Gain=10,Ch=3
 212,USER   ,20170714,12:33:48, 3.74716E-01,   2,161, 9.79434E+01,NWG-2-WS , 2.20000E+01, 0.00000E+00, 0.00000E+00, 1.06000E+02, 0.00000E+00, 0.00000E+00, 5.40000E+01, 0.00000E+00, 0.00000E+00, 7.40000E+01, 0.00000E+00, 0.00000E+00,Cmd=78,HV=400,Cyk=2,MTime=0.8,Gain=20,Ch=5
 213,USER   ,20170714,12:33:48, 2.86234E-01,   6,161, 9.55431E+01,NWG-2-WS , 2.20000E+01, 0.00000E+00, 0.00000E+00, 1.06000E+02, 0.00000E+00, 0.00000E+00, 5.60000E+01, 0.00000E+00, 0.00000E+00, 7.20000E+01, 0.00000E+00, 0.00000E+00,Cmd=78,HV=400,Cyk=2,MTime=0.8,Gain=20,Ch=7
 214,USER   ,20170714,12:33:56, 8.65799E-01,   3,222, 1.08799E+02,NWG-2-WS , 2.20000E+01, 0.00000E+00, 0.00000E+00, 8.20000E+01, 0.00000E+00, 0.00000E+00, 4.20000E+01, 0.00000E+00, 0.00000E+00, 6.20000E+01, 0.00000E+00, 0.00000E+00,Cmd=79,HV=400,Cyk=2,MTime=0.8,Gain=2,Ch=1
 215,USER   ,20170714,12:33:56, 6.65514E-01,   3,222, 1.09243E+02,NWG-2-WS , 2.20000E+01, 0.00000E+00, 0.00000E+00, 8.20000E+01, 0.00000E+00, 0.00000E+00, 4.40000E+01, 0.00000E+00, 0.00000E+00, 6.00000E+01, 0.00000E+00, 0.00000E+00,Cmd=79,HV=400,Cyk=2,MTime=0.8,Gain=10,Ch=3
 216,USER   ,20170714,12:33:56, 4.78522E-01,   3,222, 1.08239E+02,NWG-2-WS , 2.20000E+01, 0.00000E+00, 0.00000E+00, 8.20000E+01, 0.00000E+00, 0.00000E+00, 4.60000E+01, 0.00000E+00, 0.00000E+00, 5.80000E+01, 0.00000E+00, 0.00000E+00,Cmd=79,HV=400,Cyk=2,MTime=0.8,Gain=10,Ch=5
 217,USER   ,20170714,12:33:56, 3.10550E-01,   3,222, 1.07806E+02,NWG-2-WS , 2.20000E+01, 0.00000E+00, 0.00000E+00, 8.20000E+01, 0.00000E+00, 0.00000E+00, 4.80000E+01, 0.00000E+00, 0.00000E+00, 5.60000E+01, 0.00000E+00, 0.00000E+00,Cmd=79,HV=400,Cyk=2,MTime=0.8,Gain=10,Ch=7
 218,USER   ,20170714,12:34:05, 1.26973E+00,   2,237, 1.11692E+02,NWG-2-WS , 2.20000E+01, 0.00000E+00, 0.00000E+00, 6.40000E+01, 0.00000E+00, 0.00000E+00, 3.60000E+01, 0.00000E+00, 0.00000E+00, 5.00000E+01, 0.00000E+00, 0.00000E+00,Cmd=80,HV=400,Cyk=2,MTime=0.8,Gain=10,Ch=1
 219,USER   ,20170714,12:34:05, 8.71529E-01,   1,237, 1.13900E+02,NWG-2-WS , 2.20000E+01, 0.00000E+00, 0.00000E+00, 6.40000E+01, 0.00000E+00, 0.00000E+00, 3.80000E+01, 0.00000E+00, 0.00000E+00, 4.80000E+01, 0.00000E+00, 0.00000E+00,Cmd=80,HV=400,Cyk=2,MTime=0.8,Gain=10,Ch=3
 220,USER   ,20170714,12:34:05, 5.12054E-01,   1,237, 1.15824E+02,NWG-2-WS , 2.20000E+01, 0.00000E+00, 0.00000E+00, 6.40000E+01, 0.00000E+00, 0.00000E+00, 4.00000E+01, 0.00000E+00, 0.00000E+00, 4.60000E+01, 0.00000E+00, 0.00000E+00,Cmd=80,HV=400,Cyk=2,MTime=0.8,Gain=10,Ch=5
 221,USER   ,20170714,12:34:05, 1.61149E-01,   1,237, 1.11378E+02,NWG-2-WS , 2.20000E+01, 0.00000E+00, 0.00000E+00, 6.40000E+01, 0.00000E+00, 0.00000E+00, 4.20000E+01, 0.00000E+00, 0.00000E+00, 4.40000E+01, 0.00000E+00, 0.00000E+00,Cmd=80,HV=400,Cyk=2,MTime=0.8,Gain=20,Ch=7
 222,USER   ,20170714,12:34:13, 1.67236E+00,   2,233, 1.05078E+02,NWG-2-WS , 2.20000E+01, 0.00000E+00, 0.00000E+00, 5.20000E+01, 0.00000E+00, 0.00000E+00, 3.20000E+01, 0.00000E+00, 0.00000E+00, 4.20000E+01, 0.00000E+00, 0.00000E+00,Cmd=81,HV=400,Cyk=2,MTime=0.8,Gain=2,Ch=1
 223,USER   ,20170714,12:34:13, 9.15740E-01,   5,233, 1.03568E+02,NWG-2-WS , 2.20000E+01, 0.00000E+00, 0.00000E+00, 5.20000E+01, 0.00000E+00, 0.00000E+00, 3.40000E+01, 0.00000E+00, 0.00000E+00, 4.00000E+01, 0.00000E+00, 0.00000E+00,Cmd=81,HV=400,Cyk=2,MTime=0.8,Gain=10,Ch=3
 224,USER   ,20170714,12:34:13, 2.97801E-01,   2,233, 1.04784E+02,NWG-2-WS , 2.20000E+01, 0.00000E+00, 0.00000E+00, 5.20000E+01, 0.00000E+00, 0.00000E+00, 3.60000E+01, 0.00000E+00, 0.00000E+00, 3.80000E+01, 0.00000E+00, 0.00000E+00,Cmd=81,HV=400,Cyk=2,MTime=0.8,Gain=10,Ch=5
 225,USER   ,20170714,12:34:21, 2.81490E+00,   0,217, 1.06119E+02,NWG-2-WS , 2.20000E+01, 0.00000E+00, 0.00000E+00, 4.00000E+01, 0.00000E+00, 0.00000E+00, 2.80000E+01, 0.00000E+00, 0.00000E+00, 3.40000E+01, 0.00000E+00, 0.00000E+00,Cmd=82,HV=400,Cyk=2,MTime=0.8,Gain=1,Ch=1
 226,USER   ,20170714,12:34:21, 8.53517E-01,   3,217, 1.07256E+02,NWG-2-WS , 2.20000E+01, 0.00000E+00, 0.00000E+00, 4.00000E+01, 0.00000E+00, 0.00000E+00, 3.00000E+01, 0.00000E+00, 0.00000E+00, 3.20000E+01, 0.00000E+00, 0.00000E+00,Cmd=82,HV=400,Cyk=2,MTime=0.8,Gain=10,Ch=3
 227,USER   ,20170714,12:34:28, 4.08837E+00,   0,210, 1.02752E+02,NWG-2-WS , 2.20000E+01, 0.00000E+00, 0.00000E+00, 3.40000E+01, 0.00000E+00, 0.00000E+00, 2.60000E+01, 0.00000E+00, 0.00000E+00, 3.00000E+01, 0.00000E+00, 0.00000E+00,Cmd=83,HV=400,Cyk=2,MTime=0.8,Gain=1,Ch=1
 228,USER   ,20170714,12:34:36, 9.92449E+00,   5,221, 1.24715E+02,NWG-2-WS , 2.20000E+01, 0.00000E+00, 0.00000E+00, 2.80000E+01, 0.00000E+00, 0.00000E+00, 2.40000E+01, 0.00000E+00, 0.00000E+00, 2.60000E+01, 0.00000E+00, 0.00000E+00,Cmd=84,HV=400,Cyk=2,MTime=0.8,Gain=1,Ch=1
 229,USER   ,20170714,12:34:44, 5.65388E-01,   2,189, 9.94682E+01,NWG-2-WS , 2.40000E+01, 0.00000E+00, 0.00000E+00, 1.08000E+02, 0.00000E+00, 0.00000E+00, 5.20000E+01, 0.00000E+00, 0.00000E+00, 8.00000E+01, 0.00000E+00, 0.00000E+00,Cmd=85,HV=400,Cyk=2,MTime=0.8,Gain=10,Ch=1
 230,USER   ,20170714,12:34:44, 4.57898E-01,   2,189, 9.71006E+01,NWG-2-WS , 2.40000E+01, 0.00000E+00, 0.00000E+00, 1.08000E+02, 0.00000E+00, 0.00000E+00, 5.40000E+01, 0.00000E+00, 0.00000E+00, 7.80000E+01, 0.00000E+00, 0.00000E+00,Cmd=85,HV=400,Cyk=2,MTime=0.8,Gain=10,Ch=3
 231,USER   ,20170714,12:34:44, 3.63357E-01,   2,189, 9.49744E+01,NWG-2-WS , 2.40000E+01, 0.00000E+00, 0.00000E+00, 1.08000E+02, 0.00000E+00, 0.00000E+00, 5.60000E+01, 0.00000E+00, 0.00000E+00, 7.60000E+01, 0.00000E+00, 0.00000E+00,Cmd=85,HV=400,Cyk=2,MTime=0.8,Gain=20,Ch=5
 232,USER   ,20170714,12:34:44, 2.72170E-01,   2,189, 9.08489E+01,NWG-2-WS , 2.40000E+01, 0.00000E+00, 0.00000E+00, 1.08000E+02, 0.00000E+00, 0.00000E+00, 5.80000E+01, 0.00000E+00, 0.00000E+00, 7.40000E+01, 0.00000E+00, 0.00000E+00,Cmd=85,HV=400,Cyk=2,MTime=0.8,Gain=20,Ch=7
 233,USER   ,20170714,12:34:53, 7.98388E-01,   1,178, 1.00328E+02,NWG-2-WS , 2.40000E+01, 0.00000E+00, 0.00000E+00, 8.40000E+01, 0.00000E+00, 0.00000E+00, 4.40000E+01, 0.00000E+00, 0.00000E+00, 6.40000E+01, 0.00000E+00, 0.00000E+00,Cmd=86,HV=400,Cyk=2,MTime=0.8,Gain=10,Ch=1
 234,USER   ,20170714,12:34:53, 6.16632E-01,   1,178, 1.01219E+02,NWG-2-WS , 2.40000E+01, 0.00000E+00, 0.00000E+00, 8.40000E+01, 0.00000E+00, 0.00000E+00, 4.60000E+01, 0.00000E+00, 0.00000E+00, 6.20000E+01, 0.00000E+00, 0.00000E+00,Cmd=86,HV=400,Cyk=2,MTime=0.8,Gain=10,Ch=3
 235,USER   ,20170714,12:34:53, 4.48218E-01,   1,178, 1.01384E+02,NWG-2-WS , 2.40000E+01, 0.00000E+00, 0.00000E+00, 8.40000E+01, 0.00000E+00, 0.00000E+00, 4.80000E+01, 0.00000E+00, 0.00000E+00, 6.00000E+01, 0.00000E+00, 0.00000E+00,Cmd=86,HV=400,Cyk=2,MTime=0.8,Gain=10,Ch=5
 236,USER   ,20170714,12:34:53, 2.86312E-01,   0,178, 9.93921E+01,NWG-2-WS , 2.40000E+01, 0.00000E+00, 0.00000E+00, 8.40000E+01, 0.00000E+00, 0.00000E+00, 5.00000E+01, 0.00000E+00, 0.00000E+00, 5.80000E+01, 0.00000E+00, 0.00000E+00,Cmd=86,HV=400,Cyk=2,MTime=0.8,Gain=20,Ch=7
 237,USER   ,20170714,12:35:02, 1.18393E+00,   0,191, 1.04144E+02,NWG-2-WS , 2.40000E+01, 0.00000E+00, 0.00000E+00, 6.60000E+01, 0.00000E+00, 0.00000E+00, 3.80000E+01, 0.00000E+00, 0.00000E+00, 5.20000E+01, 0.00000E+00, 0.00000E+00,Cmd=87,HV=400,Cyk=2,MTime=0.8,Gain=10,Ch=1
 238,USER   ,20170714,12:35:02, 8.10048E-01,   1,191, 1.05865E+02,NWG-2-WS , 2.40000E+01, 0.00000E+00, 0.00000E+00, 6.60000E+01, 0.00000E+00, 0.00000E+00, 4.00000E+01, 0.00000E+00, 0.00000E+00, 5.00000E+01, 0.00000E+00, 0.00000E+00,Cmd=87,HV=400,Cyk=2,MTime=0.8,Gain=10,Ch=3
 239,USER   ,20170714,12:35:02, 4.59361E-01,   0,191, 1.03905E+02,NWG-2-WS , 2.40000E+01, 0.00000E+00, 0.00000E+00, 6.60000E+01, 0.00000E+00, 0.00000E+00, 4.20000E+01, 0.00000E+00, 0.00000E+00, 4.80000E+01, 0.00000E+00, 0.00000E+00,Cmd=87,HV=400,Cyk=2,MTime=0.8,Gain=10,Ch=5
 240,USER   ,20170714,12:35:02, 1.53603E-01,   0,191, 1.06163E+02,NWG-2-WS , 2.40000E+01, 0.00000E+00, 0.00000E+00, 6.60000E+01, 0.00000E+00, 0.00000E+00, 4.40000E+01, 0.00000E+00, 0.00000E+00, 4.60000E+01, 0.00000E+00, 0.00000E+00,Cmd=87,HV=400,Cyk=2,MTime=0.8,Gain=20,Ch=7
 241,USER   ,20170714,12:35:10, 1.63263E+00,   1,186, 1.02581E+02,NWG-2-WS , 2.40000E+01, 0.00000E+00, 0.00000E+00, 5.40000E+01, 0.00000E+00, 0.00000E+00, 3.40000E+01, 0.00000E+00, 0.00000E+00, 4.40000E+01, 0.00000E+00, 0.00000E+00,Cmd=88,HV=400,Cyk=2,MTime=0.8,Gain=5,Ch=1
 242,USER   ,20170714,12:35:10, 9.13585E-01,   1,186, 1.03324E+02,NWG-2-WS , 2.40000E+01, 0.00000E+00, 0.00000E+00, 5.40000E+01, 0.00000E+00, 0.00000E+00, 3.60000E+01, 0.00000E+00, 0.00000E+00, 4.20000E+01, 0.00000E+00, 0.00000E+00,Cmd=88,HV=400,Cyk=2,MTime=0.8,Gain=2,Ch=3
 243,USER   ,20170714,12:35:10, 2.92493E-01,   1,186, 1.02916E+02,NWG-2-WS , 2.40000E+01, 0.00000E+00, 0.00000E+00, 5.40000E+01, 0.00000E+00, 0.00000E+00, 3.80000E+01, 0.00000E+00, 0.00000E+00, 4.00000E+01, 0.00000E+00, 0.00000E+00,Cmd=88,HV=400,Cyk=2,MTime=0.8,Gain=20,Ch=5
 244,USER   ,20170714,12:35:18, 2.67906E+00,   2,195, 1.00998E+02,NWG-2-WS , 2.40000E+01, 0.00000E+00, 0.00000E+00, 4.20000E+01, 0.00000E+00, 0.00000E+00, 3.00000E+01, 0.00000E+00, 0.00000E+00, 3.60000E+01, 0.00000E+00, 0.00000E+00,Cmd=89,HV=400,Cyk=2,MTime=0.8,Gain=1,Ch=1
 245,USER   ,20170714,12:35:18, 7.63926E-01,   2,195, 9.59977E+01,NWG-2-WS , 2.40000E+01, 0.00000E+00, 0.00000E+00, 4.20000E+01, 0.00000E+00, 0.00000E+00, 3.20000E+01, 0.00000E+00, 0.00000E+00, 3.40000E+01, 0.00000E+00, 0.00000E+00,Cmd=89,HV=400,Cyk=2,MTime=0.8,Gain=10,Ch=3
 246,USER   ,20170714,12:35:25, 4.52014E+00,   2,178, 1.13604E+02,NWG-2-WS , 2.40000E+01, 0.00000E+00, 0.00000E+00, 3.60000E+01, 0.00000E+00, 0.00000E+00, 2.80000E+01, 0.00000E+00, 0.00000E+00, 3.20000E+01, 0.00000E+00, 0.00000E+00,Cmd=90,HV=400,Cyk=2,MTime=0.8,Gain=1,Ch=1
 247,USER   ,20170714,12:35:32, 1.08008E+01,   3,173, 1.35727E+02,NWG-2-WS , 2.40000E+01, 0.00000E+00, 0.00000E+00, 3.00000E+01, 0.00000E+00, 0.00000E+00, 2.60000E+01, 0.00000E+00, 0.00000E+00, 2.80000E+01, 0.00000E+00, 0.00000E+00,Cmd=91,HV=400,Cyk=2,MTime=0.8,Gain=1,Ch=1
 248,USER   ,20170714,12:35:41, 5.36719E-01,   2,203, 9.44245E+01,NWG-2-WS , 2.60000E+01, 0.00000E+00, 0.00000E+00, 1.10000E+02, 0.00000E+00, 0.00000E+00, 5.40000E+01, 0.00000E+00, 0.00000E+00, 8.20000E+01, 0.00000E+00, 0.00000E+00,Cmd=92,HV=400,Cyk=2,MTime=0.8,Gain=10,Ch=1
 249,USER   ,20170714,12:35:41, 4.40552E-01,   2,203, 9.34223E+01,NWG-2-WS , 2.60000E+01, 0.00000E+00, 0.00000E+00, 1.10000E+02, 0.00000E+00, 0.00000E+00, 5.60000E+01, 0.00000E+00, 0.00000E+00, 8.00000E+01, 0.00000E+00, 0.00000E+00,Cmd=92,HV=400,Cyk=2,MTime=0.8,Gain=10,Ch=3
 250,USER   ,20170714,12:35:41, 3.49588E-01,   2,203, 9.13755E+01,NWG-2-WS , 2.60000E+01, 0.00000E+00, 0.00000E+00, 1.10000E+02, 0.00000E+00, 0.00000E+00, 5.80000E+01, 0.00000E+00, 0.00000E+00, 7.80000E+01, 0.00000E+00, 0.00000E+00,Cmd=92,HV=400,Cyk=2,MTime=0.8,Gain=10,Ch=5
 251,USER   ,20170714,12:35:41, 2.63275E-01,   2,203, 8.78796E+01,NWG-2-WS , 2.60000E+01, 0.00000E+00, 0.00000E+00, 1.10000E+02, 0.00000E+00, 0.00000E+00, 6.00000E+01, 0.00000E+00, 0.00000E+00, 7.60000E+01, 0.00000E+00, 0.00000E+00,Cmd=92,HV=400,Cyk=2,MTime=0.8,Gain=20,Ch=7
 252,USER   ,20170714,12:35:50, 7.35093E-01,   2,207, 9.23745E+01,NWG-2-WS , 2.60000E+01, 0.00000E+00, 0.00000E+00, 8.60000E+01, 0.00000E+00, 0.00000E+00, 4.60000E+01, 0.00000E+00, 0.00000E+00, 6.60000E+01, 0.00000E+00, 0.00000E+00,Cmd=93,HV=400,Cyk=2,MTime=0.8,Gain=10,Ch=1
 253,USER   ,20170714,12:35:50, 5.65811E-01,   2,207, 9.28769E+01,NWG-2-WS , 2.60000E+01, 0.00000E+00, 0.00000E+00, 8.60000E+01, 0.00000E+00, 0.00000E+00, 4.80000E+01, 0.00000E+00, 0.00000E+00, 6.40000E+01, 0.00000E+00, 0.00000E+00,Cmd=93,HV=400,Cyk=2,MTime=0.8,Gain=10,Ch=3
 254,USER   ,20170714,12:35:50, 4.14442E-01,   2,207, 9.37446E+01,NWG-2-WS , 2.60000E+01, 0.00000E+00, 0.00000E+00, 8.60000E+01, 0.00000E+00, 0.00000E+00, 5.00000E+01, 0.00000E+00, 0.00000E+00, 6.20000E+01, 0.00000E+00, 0.00000E+00,Cmd=93,HV=400,Cyk=2,MTime=0.8,Gain=10,Ch=5
 255,USER   ,20170714,12:35:50, 2.69643E-01,   2,207, 9.36056E+01,NWG-2-WS , 2.60000E+01, 0.00000E+00, 0.00000E+00, 8.60000E+01, 0.00000E+00, 0.00000E+00, 5.20000E+01, 0.00000E+00, 0.00000E+00, 6.00000E+01, 0.00000E+00, 0.00000E+00,Cmd=93,HV=400,Cyk=2,MTime=0.8,Gain=20,Ch=7
 256,USER   ,20170714,12:35:59, 1.09016E+00,   2,259, 9.58955E+01,NWG-2-WS , 2.60000E+01, 0.00000E+00, 0.00000E+00, 6.80000E+01, 0.00000E+00, 0.00000E+00, 4.00000E+01, 0.00000E+00, 0.00000E+00, 5.40000E+01, 0.00000E+00, 0.00000E+00,Cmd=94,HV=400,Cyk=2,MTime=0.8,Gain=10,Ch=1
 257,USER   ,20170714,12:35:59, 7.28725E-01,   2,259, 9.52373E+01,NWG-2-WS , 2.60000E+01, 0.00000E+00, 0.00000E+00, 6.80000E+01, 0.00000E+00, 0.00000E+00, 4.20000E+01, 0.00000E+00, 0.00000E+00, 5.20000E+01, 0.00000E+00, 0.00000E+00,Cmd=94,HV=400,Cyk=2,MTime=0.8,Gain=10,Ch=3
 258,USER   ,20170714,12:35:59, 4.28286E-01,   2,259, 9.68761E+01,NWG-2-WS , 2.60000E+01, 0.00000E+00, 0.00000E+00, 6.80000E+01, 0.00000E+00, 0.00000E+00, 4.40000E+01, 0.00000E+00, 0.00000E+00, 5.00000E+01, 0.00000E+00, 0.00000E+00,Cmd=94,HV=400,Cyk=2,MTime=0.8,Gain=10,Ch=5
 259,USER   ,20170714,12:35:59, 1.37829E-01,   2,259, 9.52606E+01,NWG-2-WS , 2.60000E+01, 0.00000E+00, 0.00000E+00, 6.80000E+01, 0.00000E+00, 0.00000E+00, 4.60000E+01, 0.00000E+00, 0.00000E+00, 4.80000E+01, 0.00000E+00, 0.00000E+00,Cmd=94,HV=400,Cyk=2,MTime=0.8,Gain=20,Ch=7
 260,USER   ,20170714,12:36:07, 1.71376E+00,   2,211, 1.07678E+02,NWG-2-WS , 2.60000E+01, 0.00000E+00, 0.00000E+00, 5.60000E+01, 0.00000E+00, 0.00000E+00, 3.60000E+01, 0.00000E+00, 0.00000E+00, 4.60000E+01, 0.00000E+00, 0.00000E+00,Cmd=95,HV=400,Cyk=2,MTime=0.8,Gain=10,Ch=1
 261,USER   ,20170714,12:36:07, 9.08674E-01,   2,211, 1.02769E+02,NWG-2-WS , 2.60000E+01, 0.00000E+00, 0.00000E+00, 5.60000E+01, 0.00000E+00, 0.00000E+00, 3.80000E+01, 0.00000E+00, 0.00000E+00, 4.40000E+01, 0.00000E+00, 0.00000E+00,Cmd=95,HV=400,Cyk=2,MTime=0.8,Gain=10,Ch=3
 262,USER   ,20170714,12:36:07, 2.98760E-01,   2,211, 1.05121E+02,NWG-2-WS , 2.60000E+01, 0.00000E+00, 0.00000E+00, 5.60000E+01, 0.00000E+00, 0.00000E+00, 4.00000E+01, 0.00000E+00, 0.00000E+00, 4.20000E+01, 0.00000E+00, 0.00000E+00,Cmd=95,HV=400,Cyk=2,MTime=0.8,Gain=10,Ch=5
 263,USER   ,20170714,12:36:15, 2.62689E+00,   2,196, 9.90314E+01,NWG-2-WS , 2.60000E+01, 0.00000E+00, 0.00000E+00, 4.40000E+01, 0.00000E+00, 0.00000E+00, 3.20000E+01, 0.00000E+00, 0.00000E+00, 3.80000E+01, 0.00000E+00, 0.00000E+00,Cmd=96,HV=400,Cyk=2,MTime=0.8,Gain=1,Ch=1
 264,USER   ,20170714,12:36:15, 7.27867E-01,   4,196, 9.14665E+01,NWG-2-WS , 2.60000E+01, 0.00000E+00, 0.00000E+00, 4.40000E+01, 0.00000E+00, 0.00000E+00, 3.40000E+01, 0.00000E+00, 0.00000E+00, 3.60000E+01, 0.00000E+00, 0.00000E+00,Cmd=96,HV=400,Cyk=2,MTime=0.8,Gain=10,Ch=3
 265,USER   ,20170714,12:36:22, 4.99068E+00,   0,212, 1.25429E+02,NWG-2-WS , 2.60000E+01, 0.00000E+00, 0.00000E+00, 3.80000E+01, 0.00000E+00, 0.00000E+00, 3.00000E+01, 0.00000E+00, 0.00000E+00, 3.40000E+01, 0.00000E+00, 0.00000E+00,Cmd=97,HV=400,Cyk=2,MTime=0.8,Gain=1,Ch=1
 266,USER   ,20170714,12:36:29, 1.35861E+01,   0,210, 1.70728E+02,NWG-2-WS , 2.60000E+01, 0.00000E+00, 0.00000E+00, 3.20000E+01, 0.00000E+00, 0.00000E+00, 2.80000E+01, 0.00000E+00, 0.00000E+00, 3.00000E+01, 0.00000E+00, 0.00000E+00,Cmd=98,HV=400,Cyk=2,MTime=0.8,Gain=1,Ch=1
 267,USER   ,20170714,12:36:38, 6.86749E-01,   1,202, 8.62995E+01,NWG-2-WS , 2.80000E+01, 0.00000E+00, 0.00000E+00, 8.80000E+01, 0.00000E+00, 0.00000E+00, 4.80000E+01, 0.00000E+00, 0.00000E+00, 6.80000E+01, 0.00000E+00, 0.00000E+00,Cmd=100,HV=400,Cyk=2,MTime=0.8,Gain=5,Ch=1
 268,USER   ,20170714,12:36:38, 5.17830E-01,   0,202, 8.50009E+01,NWG-2-WS , 2.80000E+01, 0.00000E+00, 0.00000E+00, 8.80000E+01, 0.00000E+00, 0.00000E+00, 5.00000E+01, 0.00000E+00, 0.00000E+00, 6.60000E+01, 0.00000E+00, 0.00000E+00,Cmd=100,HV=400,Cyk=2,MTime=0.8,Gain=10,Ch=3
 269,USER   ,20170714,12:36:38, 3.77263E-01,   1,202, 8.53348E+01,NWG-2-WS , 2.80000E+01, 0.00000E+00, 0.00000E+00, 8.80000E+01, 0.00000E+00, 0.00000E+00, 5.20000E+01, 0.00000E+00, 0.00000E+00, 6.40000E+01, 0.00000E+00, 0.00000E+00,Cmd=100,HV=400,Cyk=2,MTime=0.8,Gain=10,Ch=5
 270,USER   ,20170714,12:36:38, 2.46954E-01,   2,202, 8.57291E+01,NWG-2-WS , 2.80000E+01, 0.00000E+00, 0.00000E+00, 8.80000E+01, 0.00000E+00, 0.00000E+00, 5.40000E+01, 0.00000E+00, 0.00000E+00, 6.20000E+01, 0.00000E+00, 0.00000E+00,Cmd=100,HV=400,Cyk=2,MTime=0.8,Gain=20,Ch=7
 271,USER   ,20170714,12:36:47, 9.72760E-01,   2,253, 8.55684E+01,NWG-2-WS , 2.80000E+01, 0.00000E+00, 0.00000E+00, 7.00000E+01, 0.00000E+00, 0.00000E+00, 4.20000E+01, 0.00000E+00, 0.00000E+00, 5.60000E+01, 0.00000E+00, 0.00000E+00,Cmd=101,HV=400,Cyk=2,MTime=0.8,Gain=10,Ch=1
 272,USER   ,20170714,12:36:47, 6.67894E-01,   2,253, 8.72872E+01,NWG-2-WS , 2.80000E+01, 0.00000E+00, 0.00000E+00, 7.00000E+01, 0.00000E+00, 0.00000E+00, 4.40000E+01, 0.00000E+00, 0.00000E+00, 5.40000E+01, 0.00000E+00, 0.00000E+00,Cmd=101,HV=400,Cyk=2,MTime=0.8,Gain=5,Ch=3
 273,USER   ,20170714,12:36:47, 3.87823E-01,   2,253, 8.77235E+01,NWG-2-WS , 2.80000E+01, 0.00000E+00, 0.00000E+00, 7.00000E+01, 0.00000E+00, 0.00000E+00, 4.60000E+01, 0.00000E+00, 0.00000E+00, 5.20000E+01, 0.00000E+00, 0.00000E+00,Cmd=101,HV=400,Cyk=2,MTime=0.8,Gain=10,Ch=5
 274,USER   ,20170714,12:36:47, 1.30420E-01,   2,253, 9.01399E+01,NWG-2-WS , 2.80000E+01, 0.00000E+00, 0.00000E+00, 7.00000E+01, 0.00000E+00, 0.00000E+00, 4.80000E+01, 0.00000E+00, 0.00000E+00, 5.00000E+01, 0.00000E+00, 0.00000E+00,Cmd=101,HV=400,Cyk=2,MTime=0.8,Gain=20,Ch=7
 275,USER   ,20170714,12:36:55, 1.68348E+00,   2,207, 1.05776E+02,NWG-2-WS , 2.80000E+01, 0.00000E+00, 0.00000E+00, 5.80000E+01, 0.00000E+00, 0.00000E+00, 3.80000E+01, 0.00000E+00, 0.00000E+00, 4.80000E+01, 0.00000E+00, 0.00000E+00,Cmd=102,HV=400,Cyk=2,MTime=0.8,Gain=5,Ch=1
 276,USER   ,20170714,12:36:55, 8.96006E-01,   1,207, 1.01336E+02,NWG-2-WS , 2.80000E+01, 0.00000E+00, 0.00000E+00, 5.80000E+01, 0.00000E+00, 0.00000E+00, 4.00000E+01, 0.00000E+00, 0.00000E+00, 4.60000E+01, 0.00000E+00, 0.00000E+00,Cmd=102,HV=400,Cyk=2,MTime=0.8,Gain=10,Ch=3
 277,USER   ,20170714,12:36:55, 2.66719E-01,   0,207, 9.38472E+01,NWG-2-WS , 2.80000E+01, 0.00000E+00, 0.00000E+00, 5.80000E+01, 0.00000E+00, 0.00000E+00, 4.20000E+01, 0.00000E+00, 0.00000E+00, 4.40000E+01, 0.00000E+00, 0.00000E+00,Cmd=102,HV=400,Cyk=2,MTime=0.8,Gain=20,Ch=5
 278,USER   ,20170714,12:37:03, 2.62183E+00,   1,221, 9.88407E+01,NWG-2-WS , 2.80000E+01, 0.00000E+00, 0.00000E+00, 4.60000E+01, 0.00000E+00, 0.00000E+00, 3.40000E+01, 0.00000E+00, 0.00000E+00, 4.00000E+01, 0.00000E+00, 0.00000E+00,Cmd=103,HV=400,Cyk=2,MTime=0.8,Gain=1,Ch=1
 279,USER   ,20170714,12:37:03, 7.42334E-01,   2,221, 9.32845E+01,NWG-2-WS , 2.80000E+01, 0.00000E+00, 0.00000E+00, 4.60000E+01, 0.00000E+00, 0.00000E+00, 3.60000E+01, 0.00000E+00, 0.00000E+00, 3.80000E+01, 0.00000E+00, 0.00000E+00,Cmd=103,HV=400,Cyk=2,MTime=0.8,Gain=10,Ch=3
 280,USER   ,20170714,12:37:10, 5.02710E+00,   2,218, 1.26345E+02,NWG-2-WS , 2.80000E+01, 0.00000E+00, 0.00000E+00, 4.00000E+01, 0.00000E+00, 0.00000E+00, 3.20000E+01, 0.00000E+00, 0.00000E+00, 3.60000E+01, 0.00000E+00, 0.00000E+00,Cmd=104,HV=400,Cyk=2,MTime=0.8,Gain=1,Ch=1
 281,USER   ,20170714,12:37:18, 1.45965E+01,   4,211, 1.83426E+02,NWG-2-WS , 2.80000E+01, 0.00000E+00, 0.00000E+00, 3.40000E+01, 0.00000E+00, 0.00000E+00, 3.00000E+01, 0.00000E+00, 0.00000E+00, 3.20000E+01, 0.00000E+00, 0.00000E+00,Cmd=105,HV=400,Cyk=2,MTime=0.8,Gain=1,Ch=1
 282,USER   ,20170714,12:37:27, 6.50263E-01,   2,187, 8.17144E+01,NWG-2-WS , 3.00000E+01, 0.00000E+00, 0.00000E+00, 9.00000E+01, 0.00000E+00, 0.00000E+00, 5.00000E+01, 0.00000E+00, 0.00000E+00, 7.00000E+01, 0.00000E+00, 0.00000E+00,Cmd=107,HV=400,Cyk=2,MTime=0.8,Gain=10,Ch=1
 283,USER   ,20170714,12:37:27, 4.88637E-01,   2,187, 8.02089E+01,NWG-2-WS , 3.00000E+01, 0.00000E+00, 0.00000E+00, 9.00000E+01, 0.00000E+00, 0.00000E+00, 5.20000E+01, 0.00000E+00, 0.00000E+00, 6.80000E+01, 0.00000E+00, 0.00000E+00,Cmd=107,HV=400,Cyk=2,MTime=0.8,Gain=10,Ch=3
 284,USER   ,20170714,12:37:27, 3.48313E-01,   0,187, 7.87866E+01,NWG-2-WS , 3.00000E+01, 0.00000E+00, 0.00000E+00, 9.00000E+01, 0.00000E+00, 0.00000E+00, 5.40000E+01, 0.00000E+00, 0.00000E+00, 6.60000E+01, 0.00000E+00, 0.00000E+00,Cmd=107,HV=400,Cyk=2,MTime=0.8,Gain=20,Ch=5
 285,USER   ,20170714,12:37:27, 2.32312E-01,   2,187, 8.06462E+01,NWG-2-WS , 3.00000E+01, 0.00000E+00, 0.00000E+00, 9.00000E+01, 0.00000E+00, 0.00000E+00, 5.60000E+01, 0.00000E+00, 0.00000E+00, 6.40000E+01, 0.00000E+00, 0.00000E+00,Cmd=107,HV=400,Cyk=2,MTime=0.8,Gain=20,Ch=7
 286,USER   ,20170714,12:37:35, 9.06489E-01,   2,223, 7.97389E+01,NWG-2-WS , 3.00000E+01, 0.00000E+00, 0.00000E+00, 7.20000E+01, 0.00000E+00, 0.00000E+00, 4.40000E+01, 0.00000E+00, 0.00000E+00, 5.80000E+01, 0.00000E+00, 0.00000E+00,Cmd=108,HV=400,Cyk=2,MTime=0.8,Gain=10,Ch=1
 287,USER   ,20170714,12:37:35, 6.09254E-01,   2,223, 7.96236E+01,NWG-2-WS , 3.00000E+01, 0.00000E+00, 0.00000E+00, 7.20000E+01, 0.00000E+00, 0.00000E+00, 4.60000E+01, 0.00000E+00, 0.00000E+00, 5.60000E+01, 0.00000E+00, 0.00000E+00,Cmd=108,HV=400,Cyk=2,MTime=0.8,Gain=10,Ch=3
 288,USER   ,20170714,12:37:35, 3.60654E-01,   2,223, 8.15781E+01,NWG-2-WS , 3.00000E+01, 0.00000E+00, 0.00000E+00, 7.20000E+01, 0.00000E+00, 0.00000E+00, 4.80000E+01, 0.00000E+00, 0.00000E+00, 5.40000E+01, 0.00000E+00, 0.00000E+00,Cmd=108,HV=400,Cyk=2,MTime=0.8,Gain=10,Ch=5
 289,USER   ,20170714,12:37:35, 1.16416E-01,   2,223, 8.04610E+01,NWG-2-WS , 3.00000E+01, 0.00000E+00, 0.00000E+00, 7.20000E+01, 0.00000E+00, 0.00000E+00, 5.00000E+01, 0.00000E+00, 0.00000E+00, 5.20000E+01, 0.00000E+00, 0.00000E+00,Cmd=108,HV=400,Cyk=2,MTime=0.8,Gain=50,Ch=7
 290,USER   ,20170714,12:37:44, 1.60430E+00,   0,161, 1.00801E+02,NWG-2-WS , 3.00000E+01, 0.00000E+00, 0.00000E+00, 6.00000E+01, 0.00000E+00, 0.00000E+00, 4.00000E+01, 0.00000E+00, 0.00000E+00, 5.00000E+01, 0.00000E+00, 0.00000E+00,Cmd=109,HV=400,Cyk=2,MTime=0.8,Gain=5,Ch=1
 291,USER   ,20170714,12:37:44, 8.34273E-01,   1,161, 9.43541E+01,NWG-2-WS , 3.00000E+01, 0.00000E+00, 0.00000E+00, 6.00000E+01, 0.00000E+00, 0.00000E+00, 4.20000E+01, 0.00000E+00, 0.00000E+00, 4.80000E+01, 0.00000E+00, 0.00000E+00,Cmd=109,HV=400,Cyk=2,MTime=0.8,Gain=10,Ch=3
 292,USER   ,20170714,12:37:44, 2.67560E-01,   0,161, 9.41431E+01,NWG-2-WS , 3.00000E+01, 0.00000E+00, 0.00000E+00, 6.00000E+01, 0.00000E+00, 0.00000E+00, 4.40000E+01, 0.00000E+00, 0.00000E+00, 4.60000E+01, 0.00000E+00, 0.00000E+00,Cmd=109,HV=400,Cyk=2,MTime=0.8,Gain=20,Ch=5
 293,USER   ,20170714,12:37:51, 2.86132E+00,   0,209, 1.07869E+02,NWG-2-WS , 3.00000E+01, 0.00000E+00, 0.00000E+00, 4.80000E+01, 0.00000E+00, 0.00000E+00, 3.60000E+01, 0.00000E+00, 0.00000E+00, 4.20000E+01, 0.00000E+00, 0.00000E+00,Cmd=110,HV=400,Cyk=2,MTime=0.8,Gain=5,Ch=1
 294,USER   ,20170714,12:37:51, 7.79708E-01,   1,209, 9.79810E+01,NWG-2-WS , 3.00000E+01, 0.00000E+00, 0.00000E+00, 4.80000E+01, 0.00000E+00, 0.00000E+00, 3.80000E+01, 0.00000E+00, 0.00000E+00, 4.00000E+01, 0.00000E+00, 0.00000E+00,Cmd=110,HV=400,Cyk=2,MTime=0.8,Gain=10,Ch=3
 295,USER   ,20170714,12:37:59, 5.03967E+00,   0,209, 1.26661E+02,NWG-2-WS , 3.00000E+01, 0.00000E+00, 0.00000E+00, 4.20000E+01, 0.00000E+00, 0.00000E+00, 3.40000E+01, 0.00000E+00, 0.00000E+00, 3.80000E+01, 0.00000E+00, 0.00000E+00,Cmd=111,HV=400,Cyk=2,MTime=0.8,Gain=1,Ch=1
 296,USER   ,20170714,12:38:06, 1.62057E+01,   2,190, 2.03647E+02,NWG-2-WS , 3.00000E+01, 0.00000E+00, 0.00000E+00, 3.60000E+01, 0.00000E+00, 0.00000E+00, 3.20000E+01, 0.00000E+00, 0.00000E+00, 3.40000E+01, 0.00000E+00, 0.00000E+00,Cmd=112,HV=400,Cyk=2,MTime=0.8,Gain=1,Ch=1
 297,USER   ,20170714,12:38:15, 6.19833E-01,   2,194, 7.78905E+01,NWG-2-WS , 3.20000E+01, 0.00000E+00, 0.00000E+00, 9.20000E+01, 0.00000E+00, 0.00000E+00, 5.20000E+01, 0.00000E+00, 0.00000E+00, 7.20000E+01, 0.00000E+00, 0.00000E+00,Cmd=114,HV=400,Cyk=2,MTime=0.8,Gain=10,Ch=1
 298,USER   ,20170714,12:38:15, 4.66919E-01,   2,194, 7.66440E+01,NWG-2-WS , 3.20000E+01, 0.00000E+00, 0.00000E+00, 9.20000E+01, 0.00000E+00, 0.00000E+00, 5.40000E+01, 0.00000E+00, 0.00000E+00, 7.00000E+01, 0.00000E+00, 0.00000E+00,Cmd=114,HV=400,Cyk=2,MTime=0.8,Gain=10,Ch=3
 299,USER   ,20170714,12:38:15, 3.34306E-01,   2,194, 7.56182E+01,NWG-2-WS , 3.20000E+01, 0.00000E+00, 0.00000E+00, 9.20000E+01, 0.00000E+00, 0.00000E+00, 5.60000E+01, 0.00000E+00, 0.00000E+00, 6.80000E+01, 0.00000E+00, 0.00000E+00,Cmd=114,HV=400,Cyk=2,MTime=0.8,Gain=20,Ch=5
 300,USER   ,20170714,12:38:15, 2.12181E-01,   2,194, 7.36578E+01,NWG-2-WS , 3.20000E+01, 0.00000E+00, 0.00000E+00, 9.20000E+01, 0.00000E+00, 0.00000E+00, 5.80000E+01, 0.00000E+00, 0.00000E+00, 6.60000E+01, 0.00000E+00, 0.00000E+00,Cmd=114,HV=400,Cyk=2,MTime=0.8,Gain=20,Ch=7
 301,USER   ,20170714,12:38:24, 8.44823E-01,   2,239, 7.43145E+01,NWG-2-WS , 3.20000E+01, 0.00000E+00, 0.00000E+00, 7.40000E+01, 0.00000E+00, 0.00000E+00, 4.60000E+01, 0.00000E+00, 0.00000E+00, 6.00000E+01, 0.00000E+00, 0.00000E+00,Cmd=115,HV=400,Cyk=2,MTime=0.8,Gain=10,Ch=1
 302,USER   ,20170714,12:38:24, 5.69266E-01,   2,239, 7.43975E+01,NWG-2-WS , 3.20000E+01, 0.00000E+00, 0.00000E+00, 7.40000E+01, 0.00000E+00, 0.00000E+00, 4.80000E+01, 0.00000E+00, 0.00000E+00, 5.80000E+01, 0.00000E+00, 0.00000E+00,Cmd=115,HV=400,Cyk=2,MTime=0.8,Gain=10,Ch=3
 303,USER   ,20170714,12:38:24, 3.24426E-01,   2,239, 7.33834E+01,NWG-2-WS , 3.20000E+01, 0.00000E+00, 0.00000E+00, 7.40000E+01, 0.00000E+00, 0.00000E+00, 5.00000E+01, 0.00000E+00, 0.00000E+00, 5.60000E+01, 0.00000E+00, 0.00000E+00,Cmd=115,HV=400,Cyk=2,MTime=0.8,Gain=10,Ch=5
 304,USER   ,20170714,12:38:24, 1.09285E-01,   1,239, 7.55323E+01,NWG-2-WS , 3.20000E+01, 0.00000E+00, 0.00000E+00, 7.40000E+01, 0.00000E+00, 0.00000E+00, 5.20000E+01, 0.00000E+00, 0.00000E+00, 5.40000E+01, 0.00000E+00, 0.00000E+00,Cmd=115,HV=400,Cyk=2,MTime=0.8,Gain=50,Ch=7
 305,USER   ,20170714,12:38:32, 1.43176E+00,   0,198, 8.99601E+01,NWG-2-WS , 3.20000E+01, 0.00000E+00, 0.00000E+00, 6.20000E+01, 0.00000E+00, 0.00000E+00, 4.20000E+01, 0.00000E+00, 0.00000E+00, 5.20000E+01, 0.00000E+00, 0.00000E+00,Cmd=116,HV=400,Cyk=2,MTime=0.8,Gain=5,Ch=1
 306,USER   ,20170714,12:38:32, 7.80017E-01,   1,198, 8.82178E+01,NWG-2-WS , 3.20000E+01, 0.00000E+00, 0.00000E+00, 6.20000E+01, 0.00000E+00, 0.00000E+00, 4.40000E+01, 0.00000E+00, 0.00000E+00, 5.00000E+01, 0.00000E+00, 0.00000E+00,Cmd=116,HV=400,Cyk=2,MTime=0.8,Gain=5,Ch=3
 307,USER   ,20170714,12:38:32, 2.42184E-01,   1,198, 8.52144E+01,NWG-2-WS , 3.20000E+01, 0.00000E+00, 0.00000E+00, 6.20000E+01, 0.00000E+00, 0.00000E+00, 4.60000E+01, 0.00000E+00, 0.00000E+00, 4.80000E+01, 0.00000E+00, 0.00000E+00,Cmd=116,HV=400,Cyk=2,MTime=0.8,Gain=20,Ch=5
 308,USER   ,20170714,12:38:40, 3.21084E+00,   2,219, 1.21046E+02,NWG-2-WS , 3.20000E+01, 0.00000E+00, 0.00000E+00, 5.00000E+01, 0.00000E+00, 0.00000E+00, 3.80000E+01, 0.00000E+00, 0.00000E+00, 4.40000E+01, 0.00000E+00, 0.00000E+00,Cmd=117,HV=400,Cyk=2,MTime=0.8,Gain=1,Ch=1
 309,USER   ,20170714,12:38:40, 8.70690E-01,   2,219, 1.09414E+02,NWG-2-WS , 3.20000E+01, 0.00000E+00, 0.00000E+00, 5.00000E+01, 0.00000E+00, 0.00000E+00, 4.00000E+01, 0.00000E+00, 0.00000E+00, 4.20000E+01, 0.00000E+00, 0.00000E+00,Cmd=117,HV=400,Cyk=2,MTime=0.8,Gain=10,Ch=3
 310,USER   ,20170714,12:38:47, 5.27305E+00,   2,200, 1.32526E+02,NWG-2-WS , 3.20000E+01, 0.00000E+00, 0.00000E+00, 4.40000E+01, 0.00000E+00, 0.00000E+00, 3.60000E+01, 0.00000E+00, 0.00000E+00, 4.00000E+01, 0.00000E+00, 0.00000E+00,Cmd=118,HV=400,Cyk=2,MTime=0.8,Gain=1,Ch=1
 311,USER   ,20170714,12:38:54, 1.58165E+01,   2,217, 1.98756E+02,NWG-2-WS , 3.20000E+01, 0.00000E+00, 0.00000E+00, 3.80000E+01, 0.00000E+00, 0.00000E+00, 3.40000E+01, 0.00000E+00, 0.00000E+00, 3.60000E+01, 0.00000E+00, 0.00000E+00,Cmd=119,HV=400,Cyk=2,MTime=0.8,Gain=1,Ch=1
 312,USER   ,20170714,12:39:03, 5.97927E-01,   2,177, 7.51377E+01,NWG-2-WS , 3.40000E+01, 0.00000E+00, 0.00000E+00, 9.40000E+01, 0.00000E+00, 0.00000E+00, 5.40000E+01, 0.00000E+00, 0.00000E+00, 7.40000E+01, 0.00000E+00, 0.00000E+00,Cmd=121,HV=400,Cyk=2,MTime=0.8,Gain=10,Ch=1
 313,USER   ,20170714,12:39:03, 4.55570E-01,   1,177, 7.47811E+01,NWG-2-WS , 3.40000E+01, 0.00000E+00, 0.00000E+00, 9.40000E+01, 0.00000E+00, 0.00000E+00, 5.60000E+01, 0.00000E+00, 0.00000E+00, 7.20000E+01, 0.00000E+00, 0.00000E+00,Cmd=121,HV=400,Cyk=2,MTime=0.8,Gain=10,Ch=3
 314,USER   ,20170714,12:39:03, 3.21824E-01,   2,177, 7.27948E+01,NWG-2-WS , 3.40000E+01, 0.00000E+00, 0.00000E+00, 9.40000E+01, 0.00000E+00, 0.00000E+00, 5.80000E+01, 0.00000E+00, 0.00000E+00, 7.00000E+01, 0.00000E+00, 0.00000E+00,Cmd=121,HV=400,Cyk=2,MTime=0.8,Gain=20,Ch=5
 315,USER   ,20170714,12:39:03, 1.98221E-01,   1,177, 6.88117E+01,NWG-2-WS , 3.40000E+01, 0.00000E+00, 0.00000E+00, 9.40000E+01, 0.00000E+00, 0.00000E+00, 6.00000E+01, 0.00000E+00, 0.00000E+00, 6.80000E+01, 0.00000E+00, 0.00000E+00,Cmd=121,HV=400,Cyk=2,MTime=0.8,Gain=20,Ch=7
 316,USER   ,20170714,12:39:12, 7.81195E-01,   1,239, 6.87175E+01,NWG-2-WS , 3.40000E+01, 0.00000E+00, 0.00000E+00, 7.60000E+01, 0.00000E+00, 0.00000E+00, 4.80000E+01, 0.00000E+00, 0.00000E+00, 6.20000E+01, 0.00000E+00, 0.00000E+00,Cmd=122,HV=400,Cyk=2,MTime=0.8,Gain=10,Ch=1
 317,USER   ,20170714,12:39:12, 5.24032E-01,   1,239, 6.84859E+01,NWG-2-WS , 3.40000E+01, 0.00000E+00, 0.00000E+00, 7.60000E+01, 0.00000E+00, 0.00000E+00, 5.00000E+01, 0.00000E+00, 0.00000E+00, 6.00000E+01, 0.00000E+00, 0.00000E+00,Cmd=122,HV=400,Cyk=2,MTime=0.8,Gain=10,Ch=3
 318,USER   ,20170714,12:39:12, 2.99767E-01,   1,239, 6.78056E+01,NWG-2-WS , 3.40000E+01, 0.00000E+00, 0.00000E+00, 7.60000E+01, 0.00000E+00, 0.00000E+00, 5.20000E+01, 0.00000E+00, 0.00000E+00, 5.80000E+01, 0.00000E+00, 0.00000E+00,Cmd=122,HV=400,Cyk=2,MTime=0.8,Gain=20,Ch=5
 319,USER   ,20170714,12:39:12, 9.40121E-02,   2,239, 6.49765E+01,NWG-2-WS , 3.40000E+01, 0.00000E+00, 0.00000E+00, 7.60000E+01, 0.00000E+00, 0.00000E+00, 5.40000E+01, 0.00000E+00, 0.00000E+00, 5.60000E+01, 0.00000E+00, 0.00000E+00,Cmd=122,HV=400,Cyk=2,MTime=0.8,Gain=50,Ch=7
 320,USER   ,20170714,12:39:20, 1.31725E+00,   2,228, 8.27651E+01,NWG-2-WS , 3.40000E+01, 0.00000E+00, 0.00000E+00, 6.40000E+01, 0.00000E+00, 0.00000E+00, 4.40000E+01, 0.00000E+00, 0.00000E+00, 5.40000E+01, 0.00000E+00, 0.00000E+00,Cmd=123,HV=400,Cyk=2,MTime=0.8,Gain=5,Ch=1
 321,USER   ,20170714,12:39:20, 7.04893E-01,   2,228, 7.97215E+01,NWG-2-WS , 3.40000E+01, 0.00000E+00, 0.00000E+00, 6.40000E+01, 0.00000E+00, 0.00000E+00, 4.60000E+01, 0.00000E+00, 0.00000E+00, 5.20000E+01, 0.00000E+00, 0.00000E+00,Cmd=123,HV=400,Cyk=2,MTime=0.8,Gain=5,Ch=3
 322,USER   ,20170714,12:39:20, 2.29635E-01,   2,228, 8.07990E+01,NWG-2-WS , 3.40000E+01, 0.00000E+00, 0.00000E+00, 6.40000E+01, 0.00000E+00, 0.00000E+00, 4.80000E+01, 0.00000E+00, 0.00000E+00, 5.00000E+01, 0.00000E+00, 0.00000E+00,Cmd=123,HV=400,Cyk=2,MTime=0.8,Gain=20,Ch=5
 323,USER   ,20170714,12:39:28, 3.65165E+00,   2,223, 1.37664E+02,NWG-2-WS , 3.40000E+01, 0.00000E+00, 0.00000E+00, 5.20000E+01, 0.00000E+00, 0.00000E+00, 4.00000E+01, 0.00000E+00, 0.00000E+00, 4.60000E+01, 0.00000E+00, 0.00000E+00,Cmd=124,HV=400,Cyk=2,MTime=0.8,Gain=1,Ch=1
 324,USER   ,20170714,12:39:28, 9.10447E-01,   2,223, 1.14410E+02,NWG-2-WS , 3.40000E+01, 0.00000E+00, 0.00000E+00, 5.20000E+01, 0.00000E+00, 0.00000E+00, 4.20000E+01, 0.00000E+00, 0.00000E+00, 4.40000E+01, 0.00000E+00, 0.00000E+00,Cmd=124,HV=400,Cyk=2,MTime=0.8,Gain=5,Ch=3
 325,USER   ,20170714,12:39:35, 5.87043E+00,   2,210, 1.47540E+02,NWG-2-WS , 3.40000E+01, 0.00000E+00, 0.00000E+00, 4.60000E+01, 0.00000E+00, 0.00000E+00, 3.80000E+01, 0.00000E+00, 0.00000E+00, 4.20000E+01, 0.00000E+00, 0.00000E+00,Cmd=125,HV=400,Cyk=2,MTime=0.8,Gain=1,Ch=1
 326,USER   ,20170714,12:39:42, 1.66636E+01,   2,208, 2.09401E+02,NWG-2-WS , 3.40000E+01, 0.00000E+00, 0.00000E+00, 4.00000E+01, 0.00000E+00, 0.00000E+00, 3.60000E+01, 0.00000E+00, 0.00000E+00, 3.80000E+01, 0.00000E+00, 0.00000E+00,Cmd=126,HV=400,Cyk=2,MTime=0.8,Gain=1,Ch=1
 327,USER   ,20170714,12:39:51, 5.91374E-01,   0,203, 7.43142E+01,NWG-2-WS , 3.60000E+01, 0.00000E+00, 0.00000E+00, 9.60000E+01, 0.00000E+00, 0.00000E+00, 5.60000E+01, 0.00000E+00, 0.00000E+00, 7.60000E+01, 0.00000E+00, 0.00000E+00,Cmd=128,HV=400,Cyk=2,MTime=0.8,Gain=10,Ch=1
 328,USER   ,20170714,12:39:51, 4.37048E-01,   2,203, 7.17407E+01,NWG-2-WS , 3.60000E+01, 0.00000E+00, 0.00000E+00, 9.60000E+01, 0.00000E+00, 0.00000E+00, 5.80000E+01, 0.00000E+00, 0.00000E+00, 7.40000E+01, 0.00000E+00, 0.00000E+00,Cmd=128,HV=400,Cyk=2,MTime=0.8,Gain=10,Ch=3
 329,USER   ,20170714,12:39:51, 3.04944E-01,   3,203, 6.89766E+01,NWG-2-WS , 3.60000E+01, 0.00000E+00, 0.00000E+00, 9.60000E+01, 0.00000E+00, 0.00000E+00, 6.00000E+01, 0.00000E+00, 0.00000E+00, 7.20000E+01, 0.00000E+00, 0.00000E+00,Cmd=128,HV=400,Cyk=2,MTime=0.8,Gain=20,Ch=5
 330,USER   ,20170714,12:39:51, 1.91530E-01,   2,203, 6.64889E+01,NWG-2-WS , 3.60000E+01, 0.00000E+00, 0.00000E+00, 9.60000E+01, 0.00000E+00, 0.00000E+00, 6.20000E+01, 0.00000E+00, 0.00000E+00, 7.00000E+01, 0.00000E+00, 0.00000E+00,Cmd=128,HV=400,Cyk=2,MTime=0.8,Gain=20,Ch=7
 331,USER   ,20170714,12:40:00, 7.04954E-01,   2,229, 6.20110E+01,NWG-2-WS , 3.60000E+01, 0.00000E+00, 0.00000E+00, 7.80000E+01, 0.00000E+00, 0.00000E+00, 5.00000E+01, 0.00000E+00, 0.00000E+00, 6.40000E+01, 0.00000E+00, 0.00000E+00,Cmd=129,HV=400,Cyk=2,MTime=0.8,Gain=10,Ch=1
 332,USER   ,20170714,12:40:00, 4.85533E-01,   2,229, 6.34545E+01,NWG-2-WS , 3.60000E+01, 0.00000E+00, 0.00000E+00, 7.80000E+01, 0.00000E+00, 0.00000E+00, 5.20000E+01, 0.00000E+00, 0.00000E+00, 6.20000E+01, 0.00000E+00, 0.00000E+00,Cmd=129,HV=400,Cyk=2,MTime=0.8,Gain=10,Ch=3
 333,USER   ,20170714,12:40:00, 2.80085E-01,   2,229, 6.33536E+01,NWG-2-WS , 3.60000E+01, 0.00000E+00, 0.00000E+00, 7.80000E+01, 0.00000E+00, 0.00000E+00, 5.40000E+01, 0.00000E+00, 0.00000E+00, 6.00000E+01, 0.00000E+00, 0.00000E+00,Cmd=129,HV=400,Cyk=2,MTime=0.8,Gain=20,Ch=5
 334,USER   ,20170714,12:40:00, 9.37374E-02,   1,229, 6.47867E+01,NWG-2-WS , 3.60000E+01, 0.00000E+00, 0.00000E+00, 7.80000E+01, 0.00000E+00, 0.00000E+00, 5.60000E+01, 0.00000E+00, 0.00000E+00, 5.80000E+01, 0.00000E+00, 0.00000E+00,Cmd=129,HV=400,Cyk=2,MTime=0.8,Gain=50,Ch=7
 335,USER   ,20170714,12:40:08, 1.18532E+00,   2,214, 7.44757E+01,NWG-2-WS , 3.60000E+01, 0.00000E+00, 0.00000E+00, 6.60000E+01, 0.00000E+00, 0.00000E+00, 4.60000E+01, 0.00000E+00, 0.00000E+00, 5.60000E+01, 0.00000E+00, 0.00000E+00,Cmd=130,HV=400,Cyk=2,MTime=0.8,Gain=5,Ch=1
 336,USER   ,20170714,12:40:08, 6.46971E-01,   2,214, 7.31707E+01,NWG-2-WS , 3.60000E+01, 0.00000E+00, 0.00000E+00, 6.60000E+01, 0.00000E+00, 0.00000E+00, 4.80000E+01, 0.00000E+00, 0.00000E+00, 5.40000E+01, 0.00000E+00, 0.00000E+00,Cmd=130,HV=400,Cyk=2,MTime=0.8,Gain=10,Ch=3
 337,USER   ,20170714,12:40:08, 2.01015E-01,   2,214, 7.07290E+01,NWG-2-WS , 3.60000E+01, 0.00000E+00, 0.00000E+00, 6.60000E+01, 0.00000E+00, 0.00000E+00, 5.00000E+01, 0.00000E+00, 0.00000E+00, 5.20000E+01, 0.00000E+00, 0.00000E+00,Cmd=130,HV=400,Cyk=2,MTime=0.8,Gain=20,Ch=5
 338,USER   ,20170714,12:40:16, 3.67215E+00,   2,208, 1.38437E+02,NWG-2-WS , 3.60000E+01, 0.00000E+00, 0.00000E+00, 5.40000E+01, 0.00000E+00, 0.00000E+00, 4.20000E+01, 0.00000E+00, 0.00000E+00, 4.80000E+01, 0.00000E+00, 0.00000E+00,Cmd=131,HV=400,Cyk=2,MTime=0.8,Gain=1,Ch=1
 339,USER   ,20170714,12:40:16, 1.03996E+00,   2,208, 1.30686E+02,NWG-2-WS , 3.60000E+01, 0.00000E+00, 0.00000E+00, 5.40000E+01, 0.00000E+00, 0.00000E+00, 4.40000E+01, 0.00000E+00, 0.00000E+00, 4.60000E+01, 0.00000E+00, 0.00000E+00,Cmd=131,HV=400,Cyk=2,MTime=0.8,Gain=10,Ch=3
 340,USER   ,20170714,12:40:24, 6.66674E+00,   2,218, 1.67554E+02,NWG-2-WS , 3.60000E+01, 0.00000E+00, 0.00000E+00, 4.80000E+01, 0.00000E+00, 0.00000E+00, 4.00000E+01, 0.00000E+00, 0.00000E+00, 4.40000E+01, 0.00000E+00, 0.00000E+00,Cmd=132,HV=400,Cyk=2,MTime=0.8,Gain=1,Ch=1
 341,USER   ,20170714,12:40:31, 1.67991E+01,   2,219, 2.11104E+02,NWG-2-WS , 3.60000E+01, 0.00000E+00, 0.00000E+00, 4.20000E+01, 0.00000E+00, 0.00000E+00, 3.80000E+01, 0.00000E+00, 0.00000E+00, 4.00000E+01, 0.00000E+00, 0.00000E+00,Cmd=133,HV=400,Cyk=2,MTime=0.8,Gain=1,Ch=1
 342,USER   ,20170714,12:40:40, 5.79617E-01,   2,208, 7.28369E+01,NWG-2-WS , 3.80000E+01, 0.00000E+00, 0.00000E+00, 9.80000E+01, 0.00000E+00, 0.00000E+00, 5.80000E+01, 0.00000E+00, 0.00000E+00, 7.80000E+01, 0.00000E+00, 0.00000E+00,Cmd=135,HV=400,Cyk=2,MTime=0.8,Gain=10,Ch=1
 343,USER   ,20170714,12:40:40, 4.31331E-01,   2,208, 7.08023E+01,NWG-2-WS , 3.80000E+01, 0.00000E+00, 0.00000E+00, 9.80000E+01, 0.00000E+00, 0.00000E+00, 6.00000E+01, 0.00000E+00, 0.00000E+00, 7.60000E+01, 0.00000E+00, 0.00000E+00,Cmd=135,HV=400,Cyk=2,MTime=0.8,Gain=10,Ch=3
 344,USER   ,20170714,12:40:40, 2.99543E-01,   0,208, 6.77549E+01,NWG-2-WS , 3.80000E+01, 0.00000E+00, 0.00000E+00, 9.80000E+01, 0.00000E+00, 0.00000E+00, 6.20000E+01, 0.00000E+00, 0.00000E+00, 7.40000E+01, 0.00000E+00, 0.00000E+00,Cmd=135,HV=400,Cyk=2,MTime=0.8,Gain=20,Ch=5
 345,USER   ,20170714,12:40:40, 1.95663E-01,   2,208, 6.79236E+01,NWG-2-WS , 3.80000E+01, 0.00000E+00, 0.00000E+00, 9.80000E+01, 0.00000E+00, 0.00000E+00, 6.40000E+01, 0.00000E+00, 0.00000E+00, 7.20000E+01, 0.00000E+00, 0.00000E+00,Cmd=135,HV=400,Cyk=2,MTime=0.8,Gain=20,Ch=7
 346,USER   ,20170714,12:40:49, 6.55972E-01,   2,232, 5.77023E+01,NWG-2-WS , 3.80000E+01, 0.00000E+00, 0.00000E+00, 8.00000E+01, 0.00000E+00, 0.00000E+00, 5.20000E+01, 0.00000E+00, 0.00000E+00, 6.60000E+01, 0.00000E+00, 0.00000E+00,Cmd=136,HV=400,Cyk=2,MTime=0.8,Gain=10,Ch=1
 347,USER   ,20170714,12:40:49, 4.42469E-01,   1,232, 5.78264E+01,NWG-2-WS , 3.80000E+01, 0.00000E+00, 0.00000E+00, 8.00000E+01, 0.00000E+00, 0.00000E+00, 5.40000E+01, 0.00000E+00, 0.00000E+00, 6.40000E+01, 0.00000E+00, 0.00000E+00,Cmd=136,HV=400,Cyk=2,MTime=0.8,Gain=10,Ch=3
 348,USER   ,20170714,12:40:49, 2.70795E-01,   1,232, 6.12524E+01,NWG-2-WS , 3.80000E+01, 0.00000E+00, 0.00000E+00, 8.00000E+01, 0.00000E+00, 0.00000E+00, 5.60000E+01, 0.00000E+00, 0.00000E+00, 6.20000E+01, 0.00000E+00, 0.00000E+00,Cmd=136,HV=400,Cyk=2,MTime=0.8,Gain=20,Ch=5
 349,USER   ,20170714,12:40:49, 9.13698E-02,   3,232, 6.31502E+01,NWG-2-WS , 3.80000E+01, 0.00000E+00, 0.00000E+00, 8.00000E+01, 0.00000E+00, 0.00000E+00, 5.80000E+01, 0.00000E+00, 0.00000E+00, 6.00000E+01, 0.00000E+00, 0.00000E+00,Cmd=136,HV=400,Cyk=2,MTime=0.8,Gain=50,Ch=7
 350,USER   ,20170714,12:40:57, 1.09107E+00,   2,265, 6.85540E+01,NWG-2-WS , 3.80000E+01, 0.00000E+00, 0.00000E+00, 6.80000E+01, 0.00000E+00, 0.00000E+00, 4.80000E+01, 0.00000E+00, 0.00000E+00, 5.80000E+01, 0.00000E+00, 0.00000E+00,Cmd=137,HV=400,Cyk=2,MTime=0.8,Gain=10,Ch=1
 351,USER   ,20170714,12:40:57, 5.67954E-01,   2,265, 6.42341E+01,NWG-2-WS , 3.80000E+01, 0.00000E+00, 0.00000E+00, 6.80000E+01, 0.00000E+00, 0.00000E+00, 5.00000E+01, 0.00000E+00, 0.00000E+00, 5.60000E+01, 0.00000E+00, 0.00000E+00,Cmd=137,HV=400,Cyk=2,MTime=0.8,Gain=10,Ch=3
 352,USER   ,20170714,12:40:57, 1.83941E-01,   2,265, 6.47212E+01,NWG-2-WS , 3.80000E+01, 0.00000E+00, 0.00000E+00, 6.80000E+01, 0.00000E+00, 0.00000E+00, 5.20000E+01, 0.00000E+00, 0.00000E+00, 5.40000E+01, 0.00000E+00, 0.00000E+00,Cmd=137,HV=400,Cyk=2,MTime=0.8,Gain=20,Ch=5
 353,USER   ,20170714,12:41:05, 3.78551E+00,   2,217, 1.42711E+02,NWG-2-WS , 3.80000E+01, 0.00000E+00, 0.00000E+00, 5.60000E+01, 0.00000E+00, 0.00000E+00, 4.40000E+01, 0.00000E+00, 0.00000E+00, 5.00000E+01, 0.00000E+00, 0.00000E+00,Cmd=138,HV=400,Cyk=2,MTime=0.8,Gain=1,Ch=1
 354,USER   ,20170714,12:41:05, 1.05178E+00,   2,217, 1.32170E+02,NWG-2-WS , 3.80000E+01, 0.00000E+00, 0.00000E+00, 5.60000E+01, 0.00000E+00, 0.00000E+00, 4.60000E+01, 0.00000E+00, 0.00000E+00, 4.80000E+01, 0.00000E+00, 0.00000E+00,Cmd=138,HV=400,Cyk=2,MTime=0.8,Gain=10,Ch=3
 355,USER   ,20170714,12:41:12, 7.33874E+00,   2,221, 1.84443E+02,NWG-2-WS , 3.80000E+01, 0.00000E+00, 0.00000E+00, 5.00000E+01, 0.00000E+00, 0.00000E+00, 4.20000E+01, 0.00000E+00, 0.00000E+00, 4.60000E+01, 0.00000E+00, 0.00000E+00,Cmd=139,HV=400,Cyk=2,MTime=0.8,Gain=1,Ch=1
 356,USER   ,20170714,12:41:19, 1.90371E+01,   2,202, 2.39228E+02,NWG-2-WS , 3.80000E+01, 0.00000E+00, 0.00000E+00, 4.40000E+01, 0.00000E+00, 0.00000E+00, 4.00000E+01, 0.00000E+00, 0.00000E+00, 4.20000E+01, 0.00000E+00, 0.00000E+00,Cmd=140,HV=400,Cyk=2,MTime=0.8,Gain=1,Ch=1
 357,USER   ,20170714,12:41:28, 5.65629E-01,   2,167, 7.10790E+01,NWG-2-WS , 4.00000E+01, 0.00000E+00, 0.00000E+00, 1.00000E+02, 0.00000E+00, 0.00000E+00, 6.00000E+01, 0.00000E+00, 0.00000E+00, 8.00000E+01, 0.00000E+00, 0.00000E+00,Cmd=142,HV=400,Cyk=2,MTime=0.8,Gain=10,Ch=1
 358,USER   ,20170714,12:41:28, 4.30020E-01,   1,167, 7.05870E+01,NWG-2-WS , 4.00000E+01, 0.00000E+00, 0.00000E+00, 1.00000E+02, 0.00000E+00, 0.00000E+00, 6.20000E+01, 0.00000E+00, 0.00000E+00, 7.80000E+01, 0.00000E+00, 0.00000E+00,Cmd=142,HV=400,Cyk=2,MTime=0.8,Gain=10,Ch=3
 359,USER   ,20170714,12:41:28, 3.15104E-01,   1,167, 7.12747E+01,NWG-2-WS , 4.00000E+01, 0.00000E+00, 0.00000E+00, 1.00000E+02, 0.00000E+00, 0.00000E+00, 6.40000E+01, 0.00000E+00, 0.00000E+00, 7.60000E+01, 0.00000E+00, 0.00000E+00,Cmd=142,HV=400,Cyk=2,MTime=0.8,Gain=20,Ch=5
 360,USER   ,20170714,12:41:28, 2.06900E-01,   0,167, 7.18245E+01,NWG-2-WS , 4.00000E+01, 0.00000E+00, 0.00000E+00, 1.00000E+02, 0.00000E+00, 0.00000E+00, 6.60000E+01, 0.00000E+00, 0.00000E+00, 7.40000E+01, 0.00000E+00, 0.00000E+00,Cmd=142,HV=400,Cyk=2,MTime=0.8,Gain=20,Ch=7
 361,USER   ,20170714,12:41:37, 6.20242E-01,   2,221, 5.45594E+01,NWG-2-WS , 4.00000E+01, 0.00000E+00, 0.00000E+00, 8.20000E+01, 0.00000E+00, 0.00000E+00, 5.40000E+01, 0.00000E+00, 0.00000E+00, 6.80000E+01, 0.00000E+00, 0.00000E+00,Cmd=143,HV=400,Cyk=2,MTime=0.8,Gain=10,Ch=1
 362,USER   ,20170714,12:41:37, 4.17266E-01,   2,221, 5.45326E+01,NWG-2-WS , 4.00000E+01, 0.00000E+00, 0.00000E+00, 8.20000E+01, 0.00000E+00, 0.00000E+00, 5.60000E+01, 0.00000E+00, 0.00000E+00, 6.60000E+01, 0.00000E+00, 0.00000E+00,Cmd=143,HV=400,Cyk=2,MTime=0.8,Gain=10,Ch=3
 363,USER   ,20170714,12:41:37, 2.41265E-01,   2,221, 5.45730E+01,NWG-2-WS , 4.00000E+01, 0.00000E+00, 0.00000E+00, 8.20000E+01, 0.00000E+00, 0.00000E+00, 5.80000E+01, 0.00000E+00, 0.00000E+00, 6.40000E+01, 0.00000E+00, 0.00000E+00,Cmd=143,HV=400,Cyk=2,MTime=0.8,Gain=20,Ch=5
 364,USER   ,20170714,12:41:37, 8.18430E-02,   2,221, 5.65658E+01,NWG-2-WS , 4.00000E+01, 0.00000E+00, 0.00000E+00, 8.20000E+01, 0.00000E+00, 0.00000E+00, 6.00000E+01, 0.00000E+00, 0.00000E+00, 6.20000E+01, 0.00000E+00, 0.00000E+00,Cmd=143,HV=400,Cyk=2,MTime=0.8,Gain=50,Ch=7
 365,USER   ,20170714,12:41:45, 1.00365E+00,   2,250, 6.30615E+01,NWG-2-WS , 4.00000E+01, 0.00000E+00, 0.00000E+00, 7.00000E+01, 0.00000E+00, 0.00000E+00, 5.00000E+01, 0.00000E+00, 0.00000E+00, 6.00000E+01, 0.00000E+00, 0.00000E+00,Cmd=144,HV=400,Cyk=2,MTime=0.8,Gain=10,Ch=1
 366,USER   ,20170714,12:41:45, 5.26189E-01,   2,250, 5.95106E+01,NWG-2-WS , 4.00000E+01, 0.00000E+00, 0.00000E+00, 7.00000E+01, 0.00000E+00, 0.00000E+00, 5.20000E+01, 0.00000E+00, 0.00000E+00, 5.80000E+01, 0.00000E+00, 0.00000E+00,Cmd=144,HV=400,Cyk=2,MTime=0.8,Gain=10,Ch=3
 367,USER   ,20170714,12:41:45, 1.56722E-01,   3,250, 5.51440E+01,NWG-2-WS , 4.00000E+01, 0.00000E+00, 0.00000E+00, 7.00000E+01, 0.00000E+00, 0.00000E+00, 5.40000E+01, 0.00000E+00, 0.00000E+00, 5.60000E+01, 0.00000E+00, 0.00000E+00,Cmd=144,HV=400,Cyk=2,MTime=0.8,Gain=20,Ch=5
 368,USER   ,20170714,12:41:53, 3.51566E+00,   2,205, 1.32537E+02,NWG-2-WS , 4.00000E+01, 0.00000E+00, 0.00000E+00, 5.80000E+01, 0.00000E+00, 0.00000E+00, 4.60000E+01, 0.00000E+00, 0.00000E+00, 5.20000E+01, 0.00000E+00, 0.00000E+00,Cmd=145,HV=400,Cyk=2,MTime=0.8,Gain=1,Ch=1
 369,USER   ,20170714,12:41:53, 1.03541E+00,   2,205, 1.30113E+02,NWG-2-WS , 4.00000E+01, 0.00000E+00, 0.00000E+00, 5.80000E+01, 0.00000E+00, 0.00000E+00, 4.80000E+01, 0.00000E+00, 0.00000E+00, 5.00000E+01, 0.00000E+00, 0.00000E+00,Cmd=145,HV=400,Cyk=2,MTime=0.8,Gain=10,Ch=3
 370,USER   ,20170714,12:42:01, 7.48968E+00,   2,231, 1.88236E+02,NWG-2-WS , 4.00000E+01, 0.00000E+00, 0.00000E+00, 5.20000E+01, 0.00000E+00, 0.00000E+00, 4.40000E+01, 0.00000E+00, 0.00000E+00, 4.80000E+01, 0.00000E+00, 0.00000E+00,Cmd=146,HV=400,Cyk=2,MTime=0.8,Gain=1,Ch=1
 371,USER   ,20170714,12:42:14, 1.94201E+01,   0, 22, 2.44041E+02,NWG-2-WS , 4.00000E+01, 0.00000E+00, 0.00000E+00, 4.60000E+01, 0.00000E+00, 0.00000E+00, 4.20000E+01, 0.00000E+00, 0.00000E+00, 4.40000E+01, 0.00000E+00, 0.00000E+00,Cmd=147,HV=38,Cyk=2,MTime=0.8,Gain=5,Ch=1
 372,USER   ,20170714,12:42:23, 5.53454E-01,   0,169, 6.95491E+01,NWG-2-WS , 4.20000E+01, 0.00000E+00, 0.00000E+00, 1.02000E+02, 0.00000E+00, 0.00000E+00, 6.20000E+01, 0.00000E+00, 0.00000E+00, 8.20000E+01, 0.00000E+00, 0.00000E+00,Cmd=149,HV=400,Cyk=2,MTime=0.8,Gain=10,Ch=1
 373,USER   ,20170714,12:42:23, 4.34506E-01,   2,169, 7.13234E+01,NWG-2-WS , 4.20000E+01, 0.00000E+00, 0.00000E+00, 1.02000E+02, 0.00000E+00, 0.00000E+00, 6.40000E+01, 0.00000E+00, 0.00000E+00, 8.00000E+01, 0.00000E+00, 0.00000E+00,Cmd=149,HV=400,Cyk=2,MTime=0.8,Gain=10,Ch=3
 374,USER   ,20170714,12:42:23, 3.23713E-01,   5,169, 7.32221E+01,NWG-2-WS , 4.20000E+01, 0.00000E+00, 0.00000E+00, 1.02000E+02, 0.00000E+00, 0.00000E+00, 6.60000E+01, 0.00000E+00, 0.00000E+00, 7.80000E+01, 0.00000E+00, 0.00000E+00,Cmd=149,HV=400,Cyk=2,MTime=0.8,Gain=20,Ch=5
 375,USER   ,20170714,12:42:23, 2.20245E-01,   0,169, 7.64573E+01,NWG-2-WS , 4.20000E+01, 0.00000E+00, 0.00000E+00, 1.02000E+02, 0.00000E+00, 0.00000E+00, 6.80000E+01, 0.00000E+00, 0.00000E+00, 7.60000E+01, 0.00000E+00, 0.00000E+00,Cmd=149,HV=400,Cyk=2,MTime=0.8,Gain=20,Ch=7
 376,USER   ,20170714,12:42:32, 6.12282E-01,   2,219, 5.38592E+01,NWG-2-WS , 4.20000E+01, 0.00000E+00, 0.00000E+00, 8.40000E+01, 0.00000E+00, 0.00000E+00, 5.60000E+01, 0.00000E+00, 0.00000E+00, 7.00000E+01, 0.00000E+00, 0.00000E+00,Cmd=150,HV=400,Cyk=2,MTime=0.8,Gain=10,Ch=1
 377,USER   ,20170714,12:42:32, 3.96944E-01,   2,219, 5.18767E+01,NWG-2-WS , 4.20000E+01, 0.00000E+00, 0.00000E+00, 8.40000E+01, 0.00000E+00, 0.00000E+00, 5.80000E+01, 0.00000E+00, 0.00000E+00, 6.80000E+01, 0.00000E+00, 0.00000E+00,Cmd=150,HV=400,Cyk=2,MTime=0.8,Gain=10,Ch=3
 378,USER   ,20170714,12:42:32, 2.15502E-01,   2,219, 4.87455E+01,NWG-2-WS , 4.20000E+01, 0.00000E+00, 0.00000E+00, 8.40000E+01, 0.00000E+00, 0.00000E+00, 6.00000E+01, 0.00000E+00, 0.00000E+00, 6.60000E+01, 0.00000E+00, 0.00000E+00,Cmd=150,HV=400,Cyk=2,MTime=0.8,Gain=20,Ch=5
 379,USER   ,20170714,12:42:32, 6.41043E-02,   3,219, 4.43057E+01,NWG-2-WS , 4.20000E+01, 0.00000E+00, 0.00000E+00, 8.40000E+01, 0.00000E+00, 0.00000E+00, 6.20000E+01, 0.00000E+00, 0.00000E+00, 6.40000E+01, 0.00000E+00, 0.00000E+00,Cmd=150,HV=400,Cyk=2,MTime=0.8,Gain=100,Ch=7
 380,USER   ,20170714,12:42:40, 9.44137E-01,   2,254, 5.93219E+01,NWG-2-WS , 4.20000E+01, 0.00000E+00, 0.00000E+00, 7.20000E+01, 0.00000E+00, 0.00000E+00, 5.20000E+01, 0.00000E+00, 0.00000E+00, 6.20000E+01, 0.00000E+00, 0.00000E+00,Cmd=151,HV=400,Cyk=2,MTime=0.8,Gain=10,Ch=1
 381,USER   ,20170714,12:42:40, 5.01638E-01,   2,254, 5.67340E+01,NWG-2-WS , 4.20000E+01, 0.00000E+00, 0.00000E+00, 7.20000E+01, 0.00000E+00, 0.00000E+00, 5.40000E+01, 0.00000E+00, 0.00000E+00, 6.00000E+01, 0.00000E+00, 0.00000E+00,Cmd=151,HV=400,Cyk=2,MTime=0.8,Gain=10,Ch=3
 382,USER   ,20170714,12:42:40, 1.61683E-01,   4,254, 5.68895E+01,NWG-2-WS , 4.20000E+01, 0.00000E+00, 0.00000E+00, 7.20000E+01, 0.00000E+00, 0.00000E+00, 5.60000E+01, 0.00000E+00, 0.00000E+00, 5.80000E+01, 0.00000E+00, 0.00000E+00,Cmd=151,HV=400,Cyk=2,MTime=0.8,Gain=20,Ch=5
 383,USER   ,20170714,12:42:48, 3.40533E+00,   2,182, 1.28378E+02,NWG-2-WS , 4.20000E+01, 0.00000E+00, 0.00000E+00, 6.00000E+01, 0.00000E+00, 0.00000E+00, 4.80000E+01, 0.00000E+00, 0.00000E+00, 5.40000E+01, 0.00000E+00, 0.00000E+00,Cmd=152,HV=400,Cyk=2,MTime=0.8,Gain=1,Ch=1
 384,USER   ,20170714,12:42:48, 9.35914E-01,   2,182, 1.17610E+02,NWG-2-WS , 4.20000E+01, 0.00000E+00, 0.00000E+00, 6.00000E+01, 0.00000E+00, 0.00000E+00, 5.00000E+01, 0.00000E+00, 0.00000E+00, 5.20000E+01, 0.00000E+00, 0.00000E+00,Cmd=152,HV=400,Cyk=2,MTime=0.8,Gain=10,Ch=3
 385,USER   ,20170714,12:42:55, 7.39118E+00,   2,229, 1.85761E+02,NWG-2-WS , 4.20000E+01, 0.00000E+00, 0.00000E+00, 5.40000E+01, 0.00000E+00, 0.00000E+00, 4.60000E+01, 0.00000E+00, 0.00000E+00, 5.00000E+01, 0.00000E+00, 0.00000E+00,Cmd=153,HV=400,Cyk=2,MTime=0.8,Gain=1,Ch=1
 386,USER   ,20170714,12:43:05, 2.27861E+01,   0, 22, 2.86338E+02,NWG-2-WS , 4.20000E+01, 0.00000E+00, 0.00000E+00, 4.80000E+01, 0.00000E+00, 0.00000E+00, 4.40000E+01, 0.00000E+00, 0.00000E+00, 4.60000E+01, 0.00000E+00, 0.00000E+00,Cmd=154,HV=35,Cyk=2,MTime=0.8,Gain=1,Ch=1
 387,USER   ,20170714,12:43:14, 5.52056E-01,   0,157, 6.93733E+01,NWG-2-WS , 4.40000E+01, 0.00000E+00, 0.00000E+00, 1.04000E+02, 0.00000E+00, 0.00000E+00, 6.40000E+01, 0.00000E+00, 0.00000E+00, 8.40000E+01, 0.00000E+00, 0.00000E+00,Cmd=156,HV=400,Cyk=2,MTime=0.8,Gain=10,Ch=1
 388,USER   ,20170714,12:43:14, 4.36022E-01,   2,157, 7.15722E+01,NWG-2-WS , 4.40000E+01, 0.00000E+00, 0.00000E+00, 1.04000E+02, 0.00000E+00, 0.00000E+00, 6.60000E+01, 0.00000E+00, 0.00000E+00, 8.20000E+01, 0.00000E+00, 0.00000E+00,Cmd=156,HV=400,Cyk=2,MTime=0.8,Gain=10,Ch=3
 389,USER   ,20170714,12:43:14, 3.24569E-01,   0,157, 7.34157E+01,NWG-2-WS , 4.40000E+01, 0.00000E+00, 0.00000E+00, 1.04000E+02, 0.00000E+00, 0.00000E+00, 6.80000E+01, 0.00000E+00, 0.00000E+00, 8.00000E+01, 0.00000E+00, 0.00000E+00,Cmd=156,HV=400,Cyk=2,MTime=0.8,Gain=20,Ch=5
 390,USER   ,20170714,12:43:14, 2.16116E-01,   1,157, 7.50238E+01,NWG-2-WS , 4.40000E+01, 0.00000E+00, 0.00000E+00, 1.04000E+02, 0.00000E+00, 0.00000E+00, 7.00000E+01, 0.00000E+00, 0.00000E+00, 7.80000E+01, 0.00000E+00, 0.00000E+00,Cmd=156,HV=400,Cyk=2,MTime=0.8,Gain=20,Ch=7
 391,USER   ,20170714,12:43:23, 5.97338E-01,   1,198, 5.25446E+01,NWG-2-WS , 4.40000E+01, 0.00000E+00, 0.00000E+00, 8.60000E+01, 0.00000E+00, 0.00000E+00, 5.80000E+01, 0.00000E+00, 0.00000E+00, 7.20000E+01, 0.00000E+00, 0.00000E+00,Cmd=157,HV=400,Cyk=2,MTime=0.8,Gain=10,Ch=1
 392,USER   ,20170714,12:43:23, 3.82932E-01,   2,198, 5.00455E+01,NWG-2-WS , 4.40000E+01, 0.00000E+00, 0.00000E+00, 8.60000E+01, 0.00000E+00, 0.00000E+00, 6.00000E+01, 0.00000E+00, 0.00000E+00, 7.00000E+01, 0.00000E+00, 0.00000E+00,Cmd=157,HV=400,Cyk=2,MTime=0.8,Gain=10,Ch=3
 393,USER   ,20170714,12:43:23, 2.04662E-01,   2,198, 4.62934E+01,NWG-2-WS , 4.40000E+01, 0.00000E+00, 0.00000E+00, 8.60000E+01, 0.00000E+00, 0.00000E+00, 6.20000E+01, 0.00000E+00, 0.00000E+00, 6.80000E+01, 0.00000E+00, 0.00000E+00,Cmd=157,HV=400,Cyk=2,MTime=0.8,Gain=20,Ch=5
 394,USER   ,20170714,12:43:23, 6.52417E-02,   0,198, 4.50919E+01,NWG-2-WS , 4.40000E+01, 0.00000E+00, 0.00000E+00, 8.60000E+01, 0.00000E+00, 0.00000E+00, 6.40000E+01, 0.00000E+00, 0.00000E+00, 6.60000E+01, 0.00000E+00, 0.00000E+00,Cmd=157,HV=400,Cyk=2,MTime=0.8,Gain=50,Ch=7
 395,USER   ,20170714,12:43:31, 9.04352E-01,   2,223, 5.68221E+01,NWG-2-WS , 4.40000E+01, 0.00000E+00, 0.00000E+00, 7.40000E+01, 0.00000E+00, 0.00000E+00, 5.40000E+01, 0.00000E+00, 0.00000E+00, 6.40000E+01, 0.00000E+00, 0.00000E+00,Cmd=158,HV=400,Cyk=2,MTime=0.8,Gain=10,Ch=1
 396,USER   ,20170714,12:43:31, 5.05277E-01,   2,223, 5.71455E+01,NWG-2-WS , 4.40000E+01, 0.00000E+00, 0.00000E+00, 7.40000E+01, 0.00000E+00, 0.00000E+00, 5.60000E+01, 0.00000E+00, 0.00000E+00, 6.20000E+01, 0.00000E+00, 0.00000E+00,Cmd=158,HV=400,Cyk=2,MTime=0.8,Gain=10,Ch=3
 397,USER   ,20170714,12:43:31, 1.62117E-01,   4,223, 5.70423E+01,NWG-2-WS , 4.40000E+01, 0.00000E+00, 0.00000E+00, 7.40000E+01, 0.00000E+00, 0.00000E+00, 5.80000E+01, 0.00000E+00, 0.00000E+00, 6.00000E+01, 0.00000E+00, 0.00000E+00,Cmd=158,HV=400,Cyk=2,MTime=0.8,Gain=20,Ch=5
 398,USER   ,20170714,12:43:39, 3.26386E+00,   2,186, 1.23045E+02,NWG-2-WS , 4.40000E+01, 0.00000E+00, 0.00000E+00, 6.20000E+01, 0.00000E+00, 0.00000E+00, 5.00000E+01, 0.00000E+00, 0.00000E+00, 5.60000E+01, 0.00000E+00, 0.00000E+00,Cmd=159,HV=400,Cyk=2,MTime=0.8,Gain=1,Ch=1
 399,USER   ,20170714,12:43:39, 9.31551E-01,   2,186, 1.17062E+02,NWG-2-WS , 4.40000E+01, 0.00000E+00, 0.00000E+00, 6.20000E+01, 0.00000E+00, 0.00000E+00, 5.20000E+01, 0.00000E+00, 0.00000E+00, 5.40000E+01, 0.00000E+00, 0.00000E+00,Cmd=159,HV=400,Cyk=2,MTime=0.8,Gain=10,Ch=3
 400,USER   ,20170714,12:43:46, 7.67975E+00,   2,201, 1.93013E+02,NWG-2-WS , 4.40000E+01, 0.00000E+00, 0.00000E+00, 5.60000E+01, 0.00000E+00, 0.00000E+00, 4.80000E+01, 0.00000E+00, 0.00000E+00, 5.20000E+01, 0.00000E+00, 0.00000E+00,Cmd=160,HV=400,Cyk=2,MTime=0.8,Gain=1,Ch=1
 401,USER   ,20170714,12:44:00, 2.19488E+01,   0, 22, 2.75817E+02,NWG-2-WS , 4.40000E+01, 0.00000E+00, 0.00000E+00, 5.00000E+01, 0.00000E+00, 0.00000E+00, 4.60000E+01, 0.00000E+00, 0.00000E+00, 4.80000E+01, 0.00000E+00, 0.00000E+00,Cmd=161,HV=42,Cyk=2,MTime=0.8,Gain=1,Ch=1
 402,USER   ,20170714,12:44:09, 5.51538E-01,   2,163, 6.93084E+01,NWG-2-WS , 4.60000E+01, 0.00000E+00, 0.00000E+00, 1.06000E+02, 0.00000E+00, 0.00000E+00, 6.60000E+01, 0.00000E+00, 0.00000E+00, 8.60000E+01, 0.00000E+00, 0.00000E+00,Cmd=163,HV=400,Cyk=2,MTime=0.8,Gain=10,Ch=1
 403,USER   ,20170714,12:44:09, 4.29114E-01,   2,163, 7.04382E+01,NWG-2-WS , 4.60000E+01, 0.00000E+00, 0.00000E+00, 1.06000E+02, 0.00000E+00, 0.00000E+00, 6.80000E+01, 0.00000E+00, 0.00000E+00, 8.40000E+01, 0.00000E+00, 0.00000E+00,Cmd=163,HV=400,Cyk=2,MTime=0.8,Gain=10,Ch=3
 404,USER   ,20170714,12:44:09, 3.18434E-01,   5,163, 7.20280E+01,NWG-2-WS , 4.60000E+01, 0.00000E+00, 0.00000E+00, 1.06000E+02, 0.00000E+00, 0.00000E+00, 7.00000E+01, 0.00000E+00, 0.00000E+00, 8.20000E+01, 0.00000E+00, 0.00000E+00,Cmd=163,HV=400,Cyk=2,MTime=0.8,Gain=20,Ch=5
 405,USER   ,20170714,12:44:09, 2.15748E-01,   1,163, 7.48959E+01,NWG-2-WS , 4.60000E+01, 0.00000E+00, 0.00000E+00, 1.06000E+02, 0.00000E+00, 0.00000E+00, 7.20000E+01, 0.00000E+00, 0.00000E+00, 8.00000E+01, 0.00000E+00, 0.00000E+00,Cmd=163,HV=400,Cyk=2,MTime=0.8,Gain=20,Ch=7
 406,USER   ,20170714,12:44:18, 5.96743E-01,   1,201, 5.24922E+01,NWG-2-WS , 4.60000E+01, 0.00000E+00, 0.00000E+00, 8.80000E+01, 0.00000E+00, 0.00000E+00, 6.00000E+01, 0.00000E+00, 0.00000E+00, 7.40000E+01, 0.00000E+00, 0.00000E+00,Cmd=164,HV=400,Cyk=2,MTime=0.8,Gain=10,Ch=1
 407,USER   ,20170714,12:44:18, 3.76005E-01,   1,201, 4.91401E+01,NWG-2-WS , 4.60000E+01, 0.00000E+00, 0.00000E+00, 8.80000E+01, 0.00000E+00, 0.00000E+00, 6.20000E+01, 0.00000E+00, 0.00000E+00, 7.20000E+01, 0.00000E+00, 0.00000E+00,Cmd=164,HV=400,Cyk=2,MTime=0.8,Gain=10,Ch=3
 408,USER   ,20170714,12:44:18, 2.18612E-01,   2,201, 4.94489E+01,NWG-2-WS , 4.60000E+01, 0.00000E+00, 0.00000E+00, 8.80000E+01, 0.00000E+00, 0.00000E+00, 6.40000E+01, 0.00000E+00, 0.00000E+00, 7.00000E+01, 0.00000E+00, 0.00000E+00,Cmd=164,HV=400,Cyk=2,MTime=0.8,Gain=20,Ch=5
 409,USER   ,20170714,12:44:18, 7.17815E-02,   1,201, 4.96118E+01,NWG-2-WS , 4.60000E+01, 0.00000E+00, 0.00000E+00, 8.80000E+01, 0.00000E+00, 0.00000E+00, 6.60000E+01, 0.00000E+00, 0.00000E+00, 6.80000E+01, 0.00000E+00, 0.00000E+00,Cmd=164,HV=400,Cyk=2,MTime=0.8,Gain=50,Ch=7
 410,USER   ,20170714,12:44:26, 9.63454E-01,   2,248, 6.05356E+01,NWG-2-WS , 4.60000E+01, 0.00000E+00, 0.00000E+00, 7.60000E+01, 0.00000E+00, 0.00000E+00, 5.60000E+01, 0.00000E+00, 0.00000E+00, 6.60000E+01, 0.00000E+00, 0.00000E+00,Cmd=165,HV=400,Cyk=2,MTime=0.8,Gain=10,Ch=1
 411,USER   ,20170714,12:44:26, 4.91625E-01,   2,248, 5.56015E+01,NWG-2-WS , 4.60000E+01, 0.00000E+00, 0.00000E+00, 7.60000E+01, 0.00000E+00, 0.00000E+00, 5.80000E+01, 0.00000E+00, 0.00000E+00, 6.40000E+01, 0.00000E+00, 0.00000E+00,Cmd=165,HV=400,Cyk=2,MTime=0.8,Gain=10,Ch=3
 412,USER   ,20170714,12:44:26, 1.56095E-01,   2,248, 5.49233E+01,NWG-2-WS , 4.60000E+01, 0.00000E+00, 0.00000E+00, 7.60000E+01, 0.00000E+00, 0.00000E+00, 6.00000E+01, 0.00000E+00, 0.00000E+00, 6.20000E+01, 0.00000E+00, 0.00000E+00,Cmd=165,HV=400,Cyk=2,MTime=0.8,Gain=20,Ch=5
 413,USER   ,20170714,12:44:34, 3.58820E+00,   3,238, 1.35272E+02,NWG-2-WS , 4.60000E+01, 0.00000E+00, 0.00000E+00, 6.40000E+01, 0.00000E+00, 0.00000E+00, 5.20000E+01, 0.00000E+00, 0.00000E+00, 5.80000E+01, 0.00000E+00, 0.00000E+00,Cmd=166,HV=400,Cyk=2,MTime=0.8,Gain=1,Ch=1
 414,USER   ,20170714,12:44:34, 9.20499E-01,   2,238, 1.15673E+02,NWG-2-WS , 4.60000E+01, 0.00000E+00, 0.00000E+00, 6.40000E+01, 0.00000E+00, 0.00000E+00, 5.40000E+01, 0.00000E+00, 0.00000E+00, 5.60000E+01, 0.00000E+00, 0.00000E+00,Cmd=166,HV=400,Cyk=2,MTime=0.8,Gain=10,Ch=3
 415,USER   ,20170714,12:44:41, 8.04785E+00,   2,206, 2.02265E+02,NWG-2-WS , 4.60000E+01, 0.00000E+00, 0.00000E+00, 5.80000E+01, 0.00000E+00, 0.00000E+00, 5.00000E+01, 0.00000E+00, 0.00000E+00, 5.40000E+01, 0.00000E+00, 0.00000E+00,Cmd=167,HV=400,Cyk=2,MTime=0.8,Gain=1,Ch=1
 416,USER   ,20170714,12:44:51, 2.25346E+01,   1, 21, 2.83178E+02,NWG-2-WS , 4.60000E+01, 0.00000E+00, 0.00000E+00, 5.20000E+01, 0.00000E+00, 0.00000E+00, 4.80000E+01, 0.00000E+00, 0.00000E+00, 5.00000E+01, 0.00000E+00, 0.00000E+00,Cmd=168,HV=35,Cyk=2,MTime=0.8,Gain=1,Ch=1
 417,USER   ,20170714,12:45:00, 5.40774E-01,   0,236, 6.79556E+01,NWG-2-WS , 4.80000E+01, 0.00000E+00, 0.00000E+00, 1.08000E+02, 0.00000E+00, 0.00000E+00, 6.80000E+01, 0.00000E+00, 0.00000E+00, 8.80000E+01, 0.00000E+00, 0.00000E+00,Cmd=170,HV=400,Cyk=2,MTime=0.8,Gain=10,Ch=1
 418,USER   ,20170714,12:45:00, 4.24714E-01,   2,236, 6.97161E+01,NWG-2-WS , 4.80000E+01, 0.00000E+00, 0.00000E+00, 1.08000E+02, 0.00000E+00, 0.00000E+00, 7.00000E+01, 0.00000E+00, 0.00000E+00, 8.60000E+01, 0.00000E+00, 0.00000E+00,Cmd=170,HV=400,Cyk=2,MTime=0.8,Gain=10,Ch=3
 419,USER   ,20170714,12:45:00, 3.15203E-01,   0,236, 7.12972E+01,NWG-2-WS , 4.80000E+01, 0.00000E+00, 0.00000E+00, 1.08000E+02, 0.00000E+00, 0.00000E+00, 7.20000E+01, 0.00000E+00, 0.00000E+00, 8.40000E+01, 0.00000E+00, 0.00000E+00,Cmd=170,HV=400,Cyk=2,MTime=0.8,Gain=10,Ch=5
 420,USER   ,20170714,12:45:00, 2.10978E-01,   3,236, 7.32403E+01,NWG-2-WS , 4.80000E+01, 0.00000E+00, 0.00000E+00, 1.08000E+02, 0.00000E+00, 0.00000E+00, 7.40000E+01, 0.00000E+00, 0.00000E+00, 8.20000E+01, 0.00000E+00, 0.00000E+00,Cmd=170,HV=400,Cyk=2,MTime=0.8,Gain=20,Ch=7
 421,USER   ,20170714,12:45:09, 6.02921E-01,   0,215, 5.30357E+01,NWG-2-WS , 4.80000E+01, 0.00000E+00, 0.00000E+00, 9.00000E+01, 0.00000E+00, 0.00000E+00, 6.20000E+01, 0.00000E+00, 0.00000E+00, 7.60000E+01, 0.00000E+00, 0.00000E+00,Cmd=171,HV=400,Cyk=2,MTime=0.8,Gain=10,Ch=1
 422,USER   ,20170714,12:45:09, 3.91940E-01,   2,215, 5.12228E+01,NWG-2-WS , 4.80000E+01, 0.00000E+00, 0.00000E+00, 9.00000E+01, 0.00000E+00, 0.00000E+00, 6.40000E+01, 0.00000E+00, 0.00000E+00, 7.40000E+01, 0.00000E+00, 0.00000E+00,Cmd=171,HV=400,Cyk=2,MTime=0.8,Gain=10,Ch=3
 423,USER   ,20170714,12:45:09, 2.25281E-01,   2,215, 5.09574E+01,NWG-2-WS , 4.80000E+01, 0.00000E+00, 0.00000E+00, 9.00000E+01, 0.00000E+00, 0.00000E+00, 6.60000E+01, 0.00000E+00, 0.00000E+00, 7.20000E+01, 0.00000E+00, 0.00000E+00,Cmd=171,HV=400,Cyk=2,MTime=0.8,Gain=20,Ch=5
 424,USER   ,20170714,12:45:09, 7.62364E-02,   2,215, 5.26908E+01,NWG-2-WS , 4.80000E+01, 0.00000E+00, 0.00000E+00, 9.00000E+01, 0.00000E+00, 0.00000E+00, 6.80000E+01, 0.00000E+00, 0.00000E+00, 7.00000E+01, 0.00000E+00, 0.00000E+00,Cmd=171,HV=400,Cyk=2,MTime=0.8,Gain=50,Ch=7
 425,USER   ,20170714,12:45:17, 9.60349E-01,   2,250, 6.03405E+01,NWG-2-WS , 4.80000E+01, 0.00000E+00, 0.00000E+00, 7.80000E+01, 0.00000E+00, 0.00000E+00, 5.80000E+01, 0.00000E+00, 0.00000E+00, 6.80000E+01, 0.00000E+00, 0.00000E+00,Cmd=172,HV=400,Cyk=2,MTime=0.8,Gain=10,Ch=1
 426,USER   ,20170714,12:45:17, 4.58697E-01,   2,250, 5.18774E+01,NWG-2-WS , 4.80000E+01, 0.00000E+00, 0.00000E+00, 7.80000E+01, 0.00000E+00, 0.00000E+00, 6.00000E+01, 0.00000E+00, 0.00000E+00, 6.60000E+01, 0.00000E+00, 0.00000E+00,Cmd=172,HV=400,Cyk=2,MTime=0.8,Gain=10,Ch=3
 427,USER   ,20170714,12:45:17, 1.27716E-01,   2,250, 4.49379E+01,NWG-2-WS , 4.80000E+01, 0.00000E+00, 0.00000E+00, 7.80000E+01, 0.00000E+00, 0.00000E+00, 6.20000E+01, 0.00000E+00, 0.00000E+00, 6.40000E+01, 0.00000E+00, 0.00000E+00,Cmd=172,HV=400,Cyk=2,MTime=0.8,Gain=20,Ch=5
 428,USER   ,20170714,12:45:25, 3.57496E+00,   2,236, 1.34773E+02,NWG-2-WS , 4.80000E+01, 0.00000E+00, 0.00000E+00, 6.60000E+01, 0.00000E+00, 0.00000E+00, 5.40000E+01, 0.00000E+00, 0.00000E+00, 6.00000E+01, 0.00000E+00, 0.00000E+00,Cmd=173,HV=400,Cyk=2,MTime=0.8,Gain=1,Ch=1
 429,USER   ,20170714,12:45:25, 1.02130E+00,   3,236, 1.28341E+02,NWG-2-WS , 4.80000E+01, 0.00000E+00, 0.00000E+00, 6.60000E+01, 0.00000E+00, 0.00000E+00, 5.60000E+01, 0.00000E+00, 0.00000E+00, 5.80000E+01, 0.00000E+00, 0.00000E+00,Cmd=173,HV=400,Cyk=2,MTime=0.8,Gain=10,Ch=3
 430,USER   ,20170714,12:45:32, 7.65858E+00,   2,182, 1.92481E+02,NWG-2-WS , 4.80000E+01, 0.00000E+00, 0.00000E+00, 6.00000E+01, 0.00000E+00, 0.00000E+00, 5.20000E+01, 0.00000E+00, 0.00000E+00, 5.60000E+01, 0.00000E+00, 0.00000E+00,Cmd=174,HV=400,Cyk=2,MTime=0.8,Gain=1,Ch=1
 431,USER   ,20170714,12:45:46, 1.99349E+01,   0, 23, 2.50509E+02,NWG-2-WS , 4.80000E+01, 0.00000E+00, 0.00000E+00, 5.40000E+01, 0.00000E+00, 0.00000E+00, 5.00000E+01, 0.00000E+00, 0.00000E+00, 5.20000E+01, 0.00000E+00, 0.00000E+00,Cmd=175,HV=38,Cyk=2,MTime=0.8,Gain=1,Ch=1
 432,USER   ,20170714,12:45:55, 5.25501E-01,   1,212, 6.60364E+01,NWG-2-WS , 5.00000E+01, 0.00000E+00, 0.00000E+00, 1.10000E+02, 0.00000E+00, 0.00000E+00, 7.00000E+01, 0.00000E+00, 0.00000E+00, 9.00000E+01, 0.00000E+00, 0.00000E+00,Cmd=177,HV=400,Cyk=2,MTime=0.8,Gain=10,Ch=1
 433,USER   ,20170714,12:45:55, 4.19532E-01,   2,212, 6.88654E+01,NWG-2-WS , 5.00000E+01, 0.00000E+00, 0.00000E+00, 1.10000E+02, 0.00000E+00, 0.00000E+00, 7.20000E+01, 0.00000E+00, 0.00000E+00, 8.80000E+01, 0.00000E+00, 0.00000E+00,Cmd=177,HV=400,Cyk=2,MTime=0.8,Gain=10,Ch=3
 434,USER   ,20170714,12:45:55, 3.13428E-01,   0,212, 7.08957E+01,NWG-2-WS , 5.00000E+01, 0.00000E+00, 0.00000E+00, 1.10000E+02, 0.00000E+00, 0.00000E+00, 7.40000E+01, 0.00000E+00, 0.00000E+00, 8.60000E+01, 0.00000E+00, 0.00000E+00,Cmd=177,HV=400,Cyk=2,MTime=0.8,Gain=20,Ch=5
 435,USER   ,20170714,12:45:55, 2.01876E-01,   0,212, 7.00803E+01,NWG-2-WS , 5.00000E+01, 0.00000E+00, 0.00000E+00, 1.10000E+02, 0.00000E+00, 0.00000E+00, 7.60000E+01, 0.00000E+00, 0.00000E+00, 8.40000E+01, 0.00000E+00, 0.00000E+00,Cmd=177,HV=400,Cyk=2,MTime=0.8,Gain=20,Ch=7
 436,USER   ,20170714,12:46:03, 6.18499E-01,   2,199, 5.44060E+01,NWG-2-WS , 5.00000E+01, 0.00000E+00, 0.00000E+00, 9.20000E+01, 0.00000E+00, 0.00000E+00, 6.40000E+01, 0.00000E+00, 0.00000E+00, 7.80000E+01, 0.00000E+00, 0.00000E+00,Cmd=178,HV=400,Cyk=2,MTime=0.8,Gain=10,Ch=1
 437,USER   ,20170714,12:46:03, 4.12193E-01,   6,199, 5.38696E+01,NWG-2-WS , 5.00000E+01, 0.00000E+00, 0.00000E+00, 9.20000E+01, 0.00000E+00, 0.00000E+00, 6.60000E+01, 0.00000E+00, 0.00000E+00, 7.60000E+01, 0.00000E+00, 0.00000E+00,Cmd=178,HV=400,Cyk=2,MTime=0.8,Gain=10,Ch=3
 438,USER   ,20170714,12:46:03, 2.29239E-01,   2,199, 5.18526E+01,NWG-2-WS , 5.00000E+01, 0.00000E+00, 0.00000E+00, 9.20000E+01, 0.00000E+00, 0.00000E+00, 6.80000E+01, 0.00000E+00, 0.00000E+00, 7.40000E+01, 0.00000E+00, 0.00000E+00,Cmd=178,HV=400,Cyk=2,MTime=0.8,Gain=20,Ch=5
 439,USER   ,20170714,12:46:03, 7.16379E-02,   4,199, 4.95126E+01,NWG-2-WS , 5.00000E+01, 0.00000E+00, 0.00000E+00, 9.20000E+01, 0.00000E+00, 0.00000E+00, 7.00000E+01, 0.00000E+00, 0.00000E+00, 7.20000E+01, 0.00000E+00, 0.00000E+00,Cmd=178,HV=400,Cyk=2,MTime=0.8,Gain=100,Ch=7
 440,USER   ,20170714,12:46:12, 9.15491E-01,   2,234, 5.75220E+01,NWG-2-WS , 5.00000E+01, 0.00000E+00, 0.00000E+00, 8.00000E+01, 0.00000E+00, 0.00000E+00, 6.00000E+01, 0.00000E+00, 0.00000E+00, 7.00000E+01, 0.00000E+00, 0.00000E+00,Cmd=179,HV=400,Cyk=2,MTime=0.8,Gain=10,Ch=1
 441,USER   ,20170714,12:46:12, 4.26436E-01,   3,234, 4.82288E+01,NWG-2-WS , 5.00000E+01, 0.00000E+00, 0.00000E+00, 8.00000E+01, 0.00000E+00, 0.00000E+00, 6.20000E+01, 0.00000E+00, 0.00000E+00, 6.80000E+01, 0.00000E+00, 0.00000E+00,Cmd=179,HV=400,Cyk=2,MTime=0.8,Gain=10,Ch=3
 442,USER   ,20170714,12:46:12, 1.28467E-01,   3,234, 4.52023E+01,NWG-2-WS , 5.00000E+01, 0.00000E+00, 0.00000E+00, 8.00000E+01, 0.00000E+00, 0.00000E+00, 6.40000E+01, 0.00000E+00, 0.00000E+00, 6.60000E+01, 0.00000E+00, 0.00000E+00,Cmd=179,HV=400,Cyk=2,MTime=0.8,Gain=20,Ch=5
 443,USER   ,20170714,12:46:20, 3.37854E+00,   2,268, 1.27368E+02,NWG-2-WS , 5.00000E+01, 0.00000E+00, 0.00000E+00, 6.80000E+01, 0.00000E+00, 0.00000E+00, 5.60000E+01, 0.00000E+00, 0.00000E+00, 6.20000E+01, 0.00000E+00, 0.00000E+00,Cmd=180,HV=400,Cyk=2,MTime=0.8,Gain=1,Ch=1
 444,USER   ,20170714,12:46:20, 9.75801E-01,   2,268, 1.22623E+02,NWG-2-WS , 5.00000E+01, 0.00000E+00, 0.00000E+00, 6.80000E+01, 0.00000E+00, 0.00000E+00, 5.80000E+01, 0.00000E+00, 0.00000E+00, 6.00000E+01, 0.00000E+00, 0.00000E+00,Cmd=180,HV=400,Cyk=2,MTime=0.8,Gain=10,Ch=3
 445,USER   ,20170714,12:46:27, 7.29215E+00,   2,203, 1.83272E+02,NWG-2-WS , 5.00000E+01, 0.00000E+00, 0.00000E+00, 6.20000E+01, 0.00000E+00, 0.00000E+00, 5.40000E+01, 0.00000E+00, 0.00000E+00, 5.80000E+01, 0.00000E+00, 0.00000E+00,Cmd=181,HV=400,Cyk=2,MTime=0.8,Gain=1,Ch=1
 446,USER   ,20170714,12:46:34, 1.90586E+01,   3,220, 2.39498E+02,NWG-2-WS , 5.00000E+01, 0.00000E+00, 0.00000E+00, 5.60000E+01, 0.00000E+00, 0.00000E+00, 5.20000E+01, 0.00000E+00, 0.00000E+00, 5.40000E+01, 0.00000E+00, 0.00000E+00,Cmd=182,HV=400,Cyk=2,MTime=0.8,Gain=1,Ch=1
 447,USER   ,20170714,12:46:43, 6.17880E-01,   1,194, 5.43515E+01,NWG-2-WS , 5.20000E+01, 0.00000E+00, 0.00000E+00, 9.40000E+01, 0.00000E+00, 0.00000E+00, 6.60000E+01, 0.00000E+00, 0.00000E+00, 8.00000E+01, 0.00000E+00, 0.00000E+00,Cmd=185,HV=400,Cyk=2,MTime=0.8,Gain=10,Ch=1
 448,USER   ,20170714,12:46:43, 4.16197E-01,   3,194, 5.43929E+01,NWG-2-WS , 5.20000E+01, 0.00000E+00, 0.00000E+00, 9.40000E+01, 0.00000E+00, 0.00000E+00, 6.80000E+01, 0.00000E+00, 0.00000E+00, 7.80000E+01, 0.00000E+00, 0.00000E+00,Cmd=185,HV=400,Cyk=2,MTime=0.8,Gain=10,Ch=3
 449,USER   ,20170714,12:46:43, 2.39543E-01,   2,194, 5.41833E+01,NWG-2-WS , 5.20000E+01, 0.00000E+00, 0.00000E+00, 9.40000E+01, 0.00000E+00, 0.00000E+00, 7.00000E+01, 0.00000E+00, 0.00000E+00, 7.60000E+01, 0.00000E+00, 0.00000E+00,Cmd=185,HV=400,Cyk=2,MTime=0.8,Gain=20,Ch=5
 450,USER   ,20170714,12:46:43, 7.73377E-02,   3,194, 5.34520E+01,NWG-2-WS , 5.20000E+01, 0.00000E+00, 0.00000E+00, 9.40000E+01, 0.00000E+00, 0.00000E+00, 7.20000E+01, 0.00000E+00, 0.00000E+00, 7.40000E+01, 0.00000E+00, 0.00000E+00,Cmd=185,HV=400,Cyk=2,MTime=0.8,Gain=50,Ch=7
 451,USER   ,20170714,12:46:52, 8.19867E-01,   2,237, 5.15138E+01,NWG-2-WS , 5.20000E+01, 0.00000E+00, 0.00000E+00, 8.20000E+01, 0.00000E+00, 0.00000E+00, 6.20000E+01, 0.00000E+00, 0.00000E+00, 7.20000E+01, 0.00000E+00, 0.00000E+00,Cmd=186,HV=400,Cyk=2,MTime=0.8,Gain=5,Ch=1
 452,USER   ,20170714,12:46:52, 4.20115E-01,   2,237, 4.75139E+01,NWG-2-WS , 5.20000E+01, 0.00000E+00, 0.00000E+00, 8.20000E+01, 0.00000E+00, 0.00000E+00, 6.40000E+01, 0.00000E+00, 0.00000E+00, 7.00000E+01, 0.00000E+00, 0.00000E+00,Cmd=186,HV=400,Cyk=2,MTime=0.8,Gain=10,Ch=3
 453,USER   ,20170714,12:46:52, 1.30425E-01,   2,237, 4.58913E+01,NWG-2-WS , 5.20000E+01, 0.00000E+00, 0.00000E+00, 8.20000E+01, 0.00000E+00, 0.00000E+00, 6.60000E+01, 0.00000E+00, 0.00000E+00, 6.80000E+01, 0.00000E+00, 0.00000E+00,Cmd=186,HV=400,Cyk=2,MTime=0.8,Gain=20,Ch=5
 454,USER   ,20170714,12:46:59, 2.89878E+00,   2,265, 1.09281E+02,NWG-2-WS , 5.20000E+01, 0.00000E+00, 0.00000E+00, 7.00000E+01, 0.00000E+00, 0.00000E+00, 5.80000E+01, 0.00000E+00, 0.00000E+00, 6.40000E+01, 0.00000E+00, 0.00000E+00,Cmd=187,HV=400,Cyk=2,MTime=0.8,Gain=1,Ch=1
 455,USER   ,20170714,12:46:59, 8.25342E-01,   0,265, 1.03716E+02,NWG-2-WS , 5.20000E+01, 0.00000E+00, 0.00000E+00, 7.00000E+01, 0.00000E+00, 0.00000E+00, 6.00000E+01, 0.00000E+00, 0.00000E+00, 6.20000E+01, 0.00000E+00, 0.00000E+00,Cmd=187,HV=400,Cyk=2,MTime=0.8,Gain=10,Ch=3
 456,USER   ,20170714,12:47:07, 7.23728E+00,   2,250, 1.81893E+02,NWG-2-WS , 5.20000E+01, 0.00000E+00, 0.00000E+00, 6.40000E+01, 0.00000E+00, 0.00000E+00, 5.60000E+01, 0.00000E+00, 0.00000E+00, 6.00000E+01, 0.00000E+00, 0.00000E+00,Cmd=188,HV=400,Cyk=2,MTime=0.8,Gain=1,Ch=1
 457,USER   ,20170714,12:47:14, 1.55514E+01,   2,219, 1.95424E+02,NWG-2-WS , 5.20000E+01, 0.00000E+00, 0.00000E+00, 5.80000E+01, 0.00000E+00, 0.00000E+00, 5.40000E+01, 0.00000E+00, 0.00000E+00, 5.60000E+01, 0.00000E+00, 0.00000E+00,Cmd=189,HV=400,Cyk=2,MTime=0.8,Gain=1,Ch=1
 458,USER   ,20170714,12:47:23, 6.06435E-01,   2,214, 5.33448E+01,NWG-2-WS , 5.40000E+01, 0.00000E+00, 0.00000E+00, 9.60000E+01, 0.00000E+00, 0.00000E+00, 6.80000E+01, 0.00000E+00, 0.00000E+00, 8.20000E+01, 0.00000E+00, 0.00000E+00,Cmd=192,HV=400,Cyk=2,MTime=0.8,Gain=10,Ch=1
 459,USER   ,20170714,12:47:23, 4.13965E-01,   2,214, 5.41012E+01,NWG-2-WS , 5.40000E+01, 0.00000E+00, 0.00000E+00, 9.60000E+01, 0.00000E+00, 0.00000E+00, 7.00000E+01, 0.00000E+00, 0.00000E+00, 8.00000E+01, 0.00000E+00, 0.00000E+00,Cmd=192,HV=400,Cyk=2,MTime=0.8,Gain=10,Ch=3
 460,USER   ,20170714,12:47:23, 2.50095E-01,   2,214, 5.65701E+01,NWG-2-WS , 5.40000E+01, 0.00000E+00, 0.00000E+00, 9.60000E+01, 0.00000E+00, 0.00000E+00, 7.20000E+01, 0.00000E+00, 0.00000E+00, 7.80000E+01, 0.00000E+00, 0.00000E+00,Cmd=192,HV=400,Cyk=2,MTime=0.8,Gain=20,Ch=5
 461,USER   ,20170714,12:47:23, 8.67811E-02,   2,214, 5.99788E+01,NWG-2-WS , 5.40000E+01, 0.00000E+00, 0.00000E+00, 9.60000E+01, 0.00000E+00, 0.00000E+00, 7.40000E+01, 0.00000E+00, 0.00000E+00, 7.60000E+01, 0.00000E+00, 0.00000E+00,Cmd=192,HV=400,Cyk=2,MTime=0.8,Gain=50,Ch=7
 462,USER   ,20170714,12:47:32, 7.93405E-01,   2,207, 4.98511E+01,NWG-2-WS , 5.40000E+01, 0.00000E+00, 0.00000E+00, 8.40000E+01, 0.00000E+00, 0.00000E+00, 6.40000E+01, 0.00000E+00, 0.00000E+00, 7.40000E+01, 0.00000E+00, 0.00000E+00,Cmd=193,HV=400,Cyk=2,MTime=0.8,Gain=10,Ch=1
 463,USER   ,20170714,12:47:32, 4.01504E-01,   2,207, 4.54090E+01,NWG-2-WS , 5.40000E+01, 0.00000E+00, 0.00000E+00, 8.40000E+01, 0.00000E+00, 0.00000E+00, 6.60000E+01, 0.00000E+00, 0.00000E+00, 7.20000E+01, 0.00000E+00, 0.00000E+00,Cmd=193,HV=400,Cyk=2,MTime=0.8,Gain=10,Ch=3
 464,USER   ,20170714,12:47:32, 1.24532E-01,   2,207, 4.38176E+01,NWG-2-WS , 5.40000E+01, 0.00000E+00, 0.00000E+00, 8.40000E+01, 0.00000E+00, 0.00000E+00, 6.80000E+01, 0.00000E+00, 0.00000E+00, 7.00000E+01, 0.00000E+00, 0.00000E+00,Cmd=193,HV=400,Cyk=2,MTime=0.8,Gain=20,Ch=5
 465,USER   ,20170714,12:47:39, 2.58220E+00,   3,243, 9.73467E+01,NWG-2-WS , 5.40000E+01, 0.00000E+00, 0.00000E+00, 7.20000E+01, 0.00000E+00, 0.00000E+00, 6.00000E+01, 0.00000E+00, 0.00000E+00, 6.60000E+01, 0.00000E+00, 0.00000E+00,Cmd=194,HV=400,Cyk=2,MTime=0.8,Gain=1,Ch=1
 466,USER   ,20170714,12:47:39, 6.32576E-01,   3,243, 7.94918E+01,NWG-2-WS , 5.40000E+01, 0.00000E+00, 0.00000E+00, 7.20000E+01, 0.00000E+00, 0.00000E+00, 6.20000E+01, 0.00000E+00, 0.00000E+00, 6.40000E+01, 0.00000E+00, 0.00000E+00,Cmd=194,HV=400,Cyk=2,MTime=0.8,Gain=10,Ch=3
 467,USER   ,20170714,12:47:47, 6.49668E+00,   2,225, 1.63279E+02,NWG-2-WS , 5.40000E+01, 0.00000E+00, 0.00000E+00, 6.60000E+01, 0.00000E+00, 0.00000E+00, 5.80000E+01, 0.00000E+00, 0.00000E+00, 6.20000E+01, 0.00000E+00, 0.00000E+00,Cmd=195,HV=400,Cyk=2,MTime=0.8,Gain=1,Ch=1
 468,USER   ,20170714,12:47:54, 1.68507E+01,   2,175, 2.11752E+02,NWG-2-WS , 5.40000E+01, 0.00000E+00, 0.00000E+00, 6.00000E+01, 0.00000E+00, 0.00000E+00, 5.60000E+01, 0.00000E+00, 0.00000E+00, 5.80000E+01, 0.00000E+00, 0.00000E+00,Cmd=196,HV=400,Cyk=2,MTime=0.8,Gain=1,Ch=1
 469,USER   ,20170714,12:48:03, 5.93714E-01,   2,207, 5.22258E+01,NWG-2-WS , 5.60000E+01, 0.00000E+00, 0.00000E+00, 9.80000E+01, 0.00000E+00, 0.00000E+00, 7.00000E+01, 0.00000E+00, 0.00000E+00, 8.40000E+01, 0.00000E+00, 0.00000E+00,Cmd=199,HV=400,Cyk=2,MTime=0.8,Gain=10,Ch=1
 470,USER   ,20170714,12:48:03, 4.13142E-01,   4,207, 5.39936E+01,NWG-2-WS , 5.60000E+01, 0.00000E+00, 0.00000E+00, 9.80000E+01, 0.00000E+00, 0.00000E+00, 7.20000E+01, 0.00000E+00, 0.00000E+00, 8.20000E+01, 0.00000E+00, 0.00000E+00,Cmd=199,HV=400,Cyk=2,MTime=0.8,Gain=10,Ch=3
 471,USER   ,20170714,12:48:03, 2.49328E-01,   0,207, 5.63966E+01,NWG-2-WS , 5.60000E+01, 0.00000E+00, 0.00000E+00, 9.80000E+01, 0.00000E+00, 0.00000E+00, 7.40000E+01, 0.00000E+00, 0.00000E+00, 8.00000E+01, 0.00000E+00, 0.00000E+00,Cmd=199,HV=400,Cyk=2,MTime=0.8,Gain=20,Ch=5
 472,USER   ,20170714,12:48:03, 8.31042E-02,   2,207, 5.74375E+01,NWG-2-WS , 5.60000E+01, 0.00000E+00, 0.00000E+00, 9.80000E+01, 0.00000E+00, 0.00000E+00, 7.60000E+01, 0.00000E+00, 0.00000E+00, 7.80000E+01, 0.00000E+00, 0.00000E+00,Cmd=199,HV=400,Cyk=2,MTime=0.8,Gain=50,Ch=7
 473,USER   ,20170714,12:48:11, 7.53772E-01,   1,213, 4.73609E+01,NWG-2-WS , 5.60000E+01, 0.00000E+00, 0.00000E+00, 8.60000E+01, 0.00000E+00, 0.00000E+00, 6.60000E+01, 0.00000E+00, 0.00000E+00, 7.60000E+01, 0.00000E+00, 0.00000E+00,Cmd=200,HV=400,Cyk=2,MTime=0.8,Gain=2,Ch=1
 474,USER   ,20170714,12:48:11, 3.70402E-01,   2,213, 4.18915E+01,NWG-2-WS , 5.60000E+01, 0.00000E+00, 0.00000E+00, 8.60000E+01, 0.00000E+00, 0.00000E+00, 6.80000E+01, 0.00000E+00, 0.00000E+00, 7.40000E+01, 0.00000E+00, 0.00000E+00,Cmd=200,HV=400,Cyk=2,MTime=0.8,Gain=10,Ch=3
 475,USER   ,20170714,12:48:11, 1.10427E-01,   4,213, 3.88545E+01,NWG-2-WS , 5.60000E+01, 0.00000E+00, 0.00000E+00, 8.60000E+01, 0.00000E+00, 0.00000E+00, 7.00000E+01, 0.00000E+00, 0.00000E+00, 7.20000E+01, 0.00000E+00, 0.00000E+00,Cmd=200,HV=400,Cyk=2,MTime=0.8,Gain=20,Ch=5
 476,USER   ,20170714,12:48:19, 2.23515E+00,   3,240, 8.42633E+01,NWG-2-WS , 5.60000E+01, 0.00000E+00, 0.00000E+00, 7.40000E+01, 0.00000E+00, 0.00000E+00, 6.20000E+01, 0.00000E+00, 0.00000E+00, 6.80000E+01, 0.00000E+00, 0.00000E+00,Cmd=201,HV=400,Cyk=2,MTime=0.8,Gain=1,Ch=1
 477,USER   ,20170714,12:48:19, 5.94223E-01,   3,240, 7.46722E+01,NWG-2-WS , 5.60000E+01, 0.00000E+00, 0.00000E+00, 7.40000E+01, 0.00000E+00, 0.00000E+00, 6.40000E+01, 0.00000E+00, 0.00000E+00, 6.60000E+01, 0.00000E+00, 0.00000E+00,Cmd=201,HV=400,Cyk=2,MTime=0.8,Gain=10,Ch=3
 478,USER   ,20170714,12:48:27, 5.16354E+00,   2,263, 1.29774E+02,NWG-2-WS , 5.60000E+01, 0.00000E+00, 0.00000E+00, 6.80000E+01, 0.00000E+00, 0.00000E+00, 6.00000E+01, 0.00000E+00, 0.00000E+00, 6.40000E+01, 0.00000E+00, 0.00000E+00,Cmd=202,HV=400,Cyk=2,MTime=0.8,Gain=1,Ch=1
 479,USER   ,20170714,12:48:34, 1.50326E+01,   1,200, 1.88906E+02,NWG-2-WS , 5.60000E+01, 0.00000E+00, 0.00000E+00, 6.20000E+01, 0.00000E+00, 0.00000E+00, 5.80000E+01, 0.00000E+00, 0.00000E+00, 6.00000E+01, 0.00000E+00, 0.00000E+00,Cmd=203,HV=400,Cyk=2,MTime=0.8,Gain=1,Ch=1
 480,USER   ,20170714,12:48:43, 6.01244E-01,   2,161, 5.28882E+01,NWG-2-WS , 5.80000E+01, 0.00000E+00, 0.00000E+00, 1.00000E+02, 0.00000E+00, 0.00000E+00, 7.20000E+01, 0.00000E+00, 0.00000E+00, 8.60000E+01, 0.00000E+00, 0.00000E+00,Cmd=206,HV=400,Cyk=2,MTime=0.8,Gain=10,Ch=1
 481,USER   ,20170714,12:48:43, 4.10017E-01,   3,161, 5.35853E+01,NWG-2-WS , 5.80000E+01, 0.00000E+00, 0.00000E+00, 1.00000E+02, 0.00000E+00, 0.00000E+00, 7.40000E+01, 0.00000E+00, 0.00000E+00, 8.40000E+01, 0.00000E+00, 0.00000E+00,Cmd=206,HV=400,Cyk=2,MTime=0.8,Gain=10,Ch=3
 482,USER   ,20170714,12:48:43, 2.40039E-01,   1,161, 5.42956E+01,NWG-2-WS , 5.80000E+01, 0.00000E+00, 0.00000E+00, 1.00000E+02, 0.00000E+00, 0.00000E+00, 7.60000E+01, 0.00000E+00, 0.00000E+00, 8.20000E+01, 0.00000E+00, 0.00000E+00,Cmd=206,HV=400,Cyk=2,MTime=0.8,Gain=20,Ch=5
 483,USER   ,20170714,12:48:43, 7.76854E-02,   3,161, 5.36923E+01,NWG-2-WS , 5.80000E+01, 0.00000E+00, 0.00000E+00, 1.00000E+02, 0.00000E+00, 0.00000E+00, 7.80000E+01, 0.00000E+00, 0.00000E+00, 8.00000E+01, 0.00000E+00, 0.00000E+00,Cmd=206,HV=400,Cyk=2,MTime=0.8,Gain=50,Ch=7
 484,USER   ,20170714,12:48:51, 7.11558E-01,   2,190, 4.47085E+01,NWG-2-WS , 5.80000E+01, 0.00000E+00, 0.00000E+00, 8.80000E+01, 0.00000E+00, 0.00000E+00, 6.80000E+01, 0.00000E+00, 0.00000E+00, 7.80000E+01, 0.00000E+00, 0.00000E+00,Cmd=207,HV=400,Cyk=2,MTime=0.8,Gain=10,Ch=1
 485,USER   ,20170714,12:48:51, 3.69413E-01,   2,190, 4.17797E+01,NWG-2-WS , 5.80000E+01, 0.00000E+00, 0.00000E+00, 8.80000E+01, 0.00000E+00, 0.00000E+00, 7.00000E+01, 0.00000E+00, 0.00000E+00, 7.60000E+01, 0.00000E+00, 0.00000E+00,Cmd=207,HV=400,Cyk=2,MTime=0.8,Gain=10,Ch=3
 486,USER   ,20170714,12:48:51, 1.14024E-01,   2,190, 4.01203E+01,NWG-2-WS , 5.80000E+01, 0.00000E+00, 0.00000E+00, 8.80000E+01, 0.00000E+00, 0.00000E+00, 7.20000E+01, 0.00000E+00, 0.00000E+00, 7.40000E+01, 0.00000E+00, 0.00000E+00,Cmd=207,HV=400,Cyk=2,MTime=0.8,Gain=50,Ch=5
 487,USER   ,20170714,12:48:59, 2.16271E+00,   3,236, 8.15322E+01,NWG-2-WS , 5.80000E+01, 0.00000E+00, 0.00000E+00, 7.60000E+01, 0.00000E+00, 0.00000E+00, 6.40000E+01, 0.00000E+00, 0.00000E+00, 7.00000E+01, 0.00000E+00, 0.00000E+00,Cmd=208,HV=400,Cyk=2,MTime=0.8,Gain=5,Ch=1
 488,USER   ,20170714,12:48:59, 5.85453E-01,   2,236, 7.35702E+01,NWG-2-WS , 5.80000E+01, 0.00000E+00, 0.00000E+00, 7.60000E+01, 0.00000E+00, 0.00000E+00, 6.60000E+01, 0.00000E+00, 0.00000E+00, 6.80000E+01, 0.00000E+00, 0.00000E+00,Cmd=208,HV=400,Cyk=2,MTime=0.8,Gain=5,Ch=3
 489,USER   ,20170714,12:49:07, 4.91092E+00,   2,240, 1.23425E+02,NWG-2-WS , 5.80000E+01, 0.00000E+00, 0.00000E+00, 7.00000E+01, 0.00000E+00, 0.00000E+00, 6.20000E+01, 0.00000E+00, 0.00000E+00, 6.60000E+01, 0.00000E+00, 0.00000E+00,Cmd=209,HV=400,Cyk=2,MTime=0.8,Gain=1,Ch=1
 490,USER   ,20170714,12:49:14, 1.45309E+01,   2,226, 1.82600E+02,NWG-2-WS , 5.80000E+01, 0.00000E+00, 0.00000E+00, 6.40000E+01, 0.00000E+00, 0.00000E+00, 6.00000E+01, 0.00000E+00, 0.00000E+00, 6.20000E+01, 0.00000E+00, 0.00000E+00,Cmd=210,HV=400,Cyk=2,MTime=0.8,Gain=1,Ch=1
 491,USER   ,20170714,12:49:23, 5.92211E-01,   3,137, 5.20936E+01,NWG-2-WS , 6.00000E+01, 0.00000E+00, 0.00000E+00, 1.02000E+02, 0.00000E+00, 0.00000E+00, 7.40000E+01, 0.00000E+00, 0.00000E+00, 8.80000E+01, 0.00000E+00, 0.00000E+00,Cmd=213,HV=400,Cyk=2,MTime=0.8,Gain=10,Ch=1
 492,USER   ,20170714,12:49:23, 4.00539E-01,   3,137, 5.23466E+01,NWG-2-WS , 6.00000E+01, 0.00000E+00, 0.00000E+00, 1.02000E+02, 0.00000E+00, 0.00000E+00, 7.60000E+01, 0.00000E+00, 0.00000E+00, 8.60000E+01, 0.00000E+00, 0.00000E+00,Cmd=213,HV=400,Cyk=2,MTime=0.8,Gain=20,Ch=3
 493,USER   ,20170714,12:49:23, 2.32751E-01,   2,137, 5.26470E+01,NWG-2-WS , 6.00000E+01, 0.00000E+00, 0.00000E+00, 1.02000E+02, 0.00000E+00, 0.00000E+00, 7.80000E+01, 0.00000E+00, 0.00000E+00, 8.40000E+01, 0.00000E+00, 0.00000E+00,Cmd=213,HV=400,Cyk=2,MTime=0.8,Gain=20,Ch=5
 494,USER   ,20170714,12:49:23, 7.67341E-02,   1,137, 5.30348E+01,NWG-2-WS , 6.00000E+01, 0.00000E+00, 0.00000E+00, 1.02000E+02, 0.00000E+00, 0.00000E+00, 8.00000E+01, 0.00000E+00, 0.00000E+00, 8.20000E+01, 0.00000E+00, 0.00000E+00,Cmd=213,HV=400,Cyk=2,MTime=0.8,Gain=100,Ch=7
 495,USER   ,20170714,12:49:31, 6.79693E-01,   0,167, 4.27064E+01,NWG-2-WS , 6.00000E+01, 0.00000E+00, 0.00000E+00, 9.00000E+01, 0.00000E+00, 0.00000E+00, 7.00000E+01, 0.00000E+00, 0.00000E+00, 8.00000E+01, 0.00000E+00, 0.00000E+00,Cmd=214,HV=400,Cyk=2,MTime=0.8,Gain=10,Ch=1
 496,USER   ,20170714,12:49:31, 3.73948E-01,   3,167, 4.22925E+01,NWG-2-WS , 6.00000E+01, 0.00000E+00, 0.00000E+00, 9.00000E+01, 0.00000E+00, 0.00000E+00, 7.20000E+01, 0.00000E+00, 0.00000E+00, 7.80000E+01, 0.00000E+00, 0.00000E+00,Cmd=214,HV=400,Cyk=2,MTime=0.8,Gain=20,Ch=3
 497,USER   ,20170714,12:49:31, 1.24904E-01,   5,167, 4.39485E+01,NWG-2-WS , 6.00000E+01, 0.00000E+00, 0.00000E+00, 9.00000E+01, 0.00000E+00, 0.00000E+00, 7.40000E+01, 0.00000E+00, 0.00000E+00, 7.60000E+01, 0.00000E+00, 0.00000E+00,Cmd=214,HV=400,Cyk=2,MTime=0.8,Gain=20,Ch=5
 498,USER   ,20170714,12:49:39, 1.87074E+00,   2,192, 7.05252E+01,NWG-2-WS , 6.00000E+01, 0.00000E+00, 0.00000E+00, 7.80000E+01, 0.00000E+00, 0.00000E+00, 6.60000E+01, 0.00000E+00, 0.00000E+00, 7.20000E+01, 0.00000E+00, 0.00000E+00,Cmd=215,HV=400,Cyk=2,MTime=0.8,Gain=10,Ch=1
 499,USER   ,20170714,12:49:39, 4.70599E-01,   2,192, 5.91372E+01,NWG-2-WS , 6.00000E+01, 0.00000E+00, 0.00000E+00, 7.80000E+01, 0.00000E+00, 0.00000E+00, 6.80000E+01, 0.00000E+00, 0.00000E+00, 7.00000E+01, 0.00000E+00, 0.00000E+00,Cmd=215,HV=400,Cyk=2,MTime=0.8,Gain=10,Ch=3
 500,USER   ,20170714,12:49:46, 4.94352E+00,   2,197, 1.24244E+02,NWG-2-WS , 6.00000E+01, 0.00000E+00, 0.00000E+00, 7.20000E+01, 0.00000E+00, 0.00000E+00, 6.40000E+01, 0.00000E+00, 0.00000E+00, 6.80000E+01, 0.00000E+00, 0.00000E+00,Cmd=216,HV=400,Cyk=2,MTime=0.8,Gain=1,Ch=1
 501,USER   ,20170714,12:49:54, 1.33815E+01,   2,183, 1.68157E+02,NWG-2-WS , 6.00000E+01, 0.00000E+00, 0.00000E+00, 6.60000E+01, 0.00000E+00, 0.00000E+00, 6.20000E+01, 0.00000E+00, 0.00000E+00, 6.40000E+01, 0.00000E+00, 0.00000E+00,Cmd=217,HV=400,Cyk=2,MTime=0.8,Gain=1,Ch=1
 502,USER   ,20170714,12:50:03, 5.71902E-01,   0,156, 5.03071E+01,NWG-2-WS , 6.20000E+01, 0.00000E+00, 0.00000E+00, 1.04000E+02, 0.00000E+00, 0.00000E+00, 7.60000E+01, 0.00000E+00, 0.00000E+00, 9.00000E+01, 0.00000E+00, 0.00000E+00,Cmd=220,HV=400,Cyk=2,MTime=0.8,Gain=10,Ch=1
 503,USER   ,20170714,12:50:03, 3.98048E-01,   1,156, 5.20210E+01,NWG-2-WS , 6.20000E+01, 0.00000E+00, 0.00000E+00, 1.04000E+02, 0.00000E+00, 0.00000E+00, 7.80000E+01, 0.00000E+00, 0.00000E+00, 8.80000E+01, 0.00000E+00, 0.00000E+00,Cmd=220,HV=400,Cyk=2,MTime=0.8,Gain=20,Ch=3
 504,USER   ,20170714,12:50:03, 2.38210E-01,   4,156, 5.38819E+01,NWG-2-WS , 6.20000E+01, 0.00000E+00, 0.00000E+00, 1.04000E+02, 0.00000E+00, 0.00000E+00, 8.00000E+01, 0.00000E+00, 0.00000E+00, 8.60000E+01, 0.00000E+00, 0.00000E+00,Cmd=220,HV=400,Cyk=2,MTime=0.8,Gain=20,Ch=5
 505,USER   ,20170714,12:50:03, 7.67923E-02,   4,156, 5.30751E+01,NWG-2-WS , 6.20000E+01, 0.00000E+00, 0.00000E+00, 1.04000E+02, 0.00000E+00, 0.00000E+00, 8.20000E+01, 0.00000E+00, 0.00000E+00, 8.40000E+01, 0.00000E+00, 0.00000E+00,Cmd=220,HV=400,Cyk=2,MTime=0.8,Gain=100,Ch=7
 506,USER   ,20170714,12:50:11, 6.42462E-01,   0,182, 4.03671E+01,NWG-2-WS , 6.20000E+01, 0.00000E+00, 0.00000E+00, 9.20000E+01, 0.00000E+00, 0.00000E+00, 7.20000E+01, 0.00000E+00, 0.00000E+00, 8.20000E+01, 0.00000E+00, 0.00000E+00,Cmd=221,HV=400,Cyk=2,MTime=0.8,Gain=10,Ch=1
 507,USER   ,20170714,12:50:11, 3.62823E-01,   0,182, 4.10343E+01,NWG-2-WS , 6.20000E+01, 0.00000E+00, 0.00000E+00, 9.20000E+01, 0.00000E+00, 0.00000E+00, 7.40000E+01, 0.00000E+00, 0.00000E+00, 8.00000E+01, 0.00000E+00, 0.00000E+00,Cmd=221,HV=400,Cyk=2,MTime=0.8,Gain=20,Ch=3
 508,USER   ,20170714,12:50:11, 1.18300E-01,   7,182, 4.16247E+01,NWG-2-WS , 6.20000E+01, 0.00000E+00, 0.00000E+00, 9.20000E+01, 0.00000E+00, 0.00000E+00, 7.60000E+01, 0.00000E+00, 0.00000E+00, 7.80000E+01, 0.00000E+00, 0.00000E+00,Cmd=221,HV=400,Cyk=2,MTime=0.8,Gain=50,Ch=5
 509,USER   ,20170714,12:50:19, 1.42833E+00,   2,212, 5.38468E+01,NWG-2-WS , 6.20000E+01, 0.00000E+00, 0.00000E+00, 8.00000E+01, 0.00000E+00, 0.00000E+00, 6.80000E+01, 0.00000E+00, 0.00000E+00, 7.40000E+01, 0.00000E+00, 0.00000E+00,Cmd=222,HV=400,Cyk=2,MTime=0.8,Gain=10,Ch=1
 510,USER   ,20170714,12:50:19, 3.59487E-01,   2,212, 4.51744E+01,NWG-2-WS , 6.20000E+01, 0.00000E+00, 0.00000E+00, 8.00000E+01, 0.00000E+00, 0.00000E+00, 7.00000E+01, 0.00000E+00, 0.00000E+00, 7.20000E+01, 0.00000E+00, 0.00000E+00,Cmd=222,HV=400,Cyk=2,MTime=0.8,Gain=10,Ch=3
 511,USER   ,20170714,12:50:27, 4.35354E+00,   2,221, 1.09416E+02,NWG-2-WS , 6.20000E+01, 0.00000E+00, 0.00000E+00, 7.40000E+01, 0.00000E+00, 0.00000E+00, 6.60000E+01, 0.00000E+00, 0.00000E+00, 7.00000E+01, 0.00000E+00, 0.00000E+00,Cmd=223,HV=400,Cyk=2,MTime=0.8,Gain=1,Ch=1
 512,USER   ,20170714,12:50:34, 1.36817E+01,   2,245, 1.71929E+02,NWG-2-WS , 6.20000E+01, 0.00000E+00, 0.00000E+00, 6.80000E+01, 0.00000E+00, 0.00000E+00, 6.40000E+01, 0.00000E+00, 0.00000E+00, 6.60000E+01, 0.00000E+00, 0.00000E+00,Cmd=224,HV=400,Cyk=2,MTime=0.8,Gain=1,Ch=1
 513,USER   ,20170714,12:50:43, 5.58272E-01,   2,175, 4.91082E+01,NWG-2-WS , 6.40000E+01, 0.00000E+00, 0.00000E+00, 1.06000E+02, 0.00000E+00, 0.00000E+00, 7.80000E+01, 0.00000E+00, 0.00000E+00, 9.20000E+01, 0.00000E+00, 0.00000E+00,Cmd=227,HV=400,Cyk=2,MTime=0.8,Gain=10,Ch=1
 514,USER   ,20170714,12:50:43, 3.84853E-01,   0,175, 5.02965E+01,NWG-2-WS , 6.40000E+01, 0.00000E+00, 0.00000E+00, 1.06000E+02, 0.00000E+00, 0.00000E+00, 8.00000E+01, 0.00000E+00, 0.00000E+00, 9.00000E+01, 0.00000E+00, 0.00000E+00,Cmd=227,HV=400,Cyk=2,MTime=0.8,Gain=20,Ch=3
 515,USER   ,20170714,12:50:43, 2.35321E-01,   3,175, 5.32284E+01,NWG-2-WS , 6.40000E+01, 0.00000E+00, 0.00000E+00, 1.06000E+02, 0.00000E+00, 0.00000E+00, 8.20000E+01, 0.00000E+00, 0.00000E+00, 8.80000E+01, 0.00000E+00, 0.00000E+00,Cmd=227,HV=400,Cyk=2,MTime=0.8,Gain=20,Ch=5
 516,USER   ,20170714,12:50:43, 8.16768E-02,   4,175, 5.64509E+01,NWG-2-WS , 6.40000E+01, 0.00000E+00, 0.00000E+00, 1.06000E+02, 0.00000E+00, 0.00000E+00, 8.40000E+01, 0.00000E+00, 0.00000E+00, 8.60000E+01, 0.00000E+00, 0.00000E+00,Cmd=227,HV=400,Cyk=2,MTime=0.8,Gain=50,Ch=7
 517,USER   ,20170714,12:50:51, 6.12871E-01,   3,198, 3.85078E+01,NWG-2-WS , 6.40000E+01, 0.00000E+00, 0.00000E+00, 9.40000E+01, 0.00000E+00, 0.00000E+00, 7.40000E+01, 0.00000E+00, 0.00000E+00, 8.40000E+01, 0.00000E+00, 0.00000E+00,Cmd=228,HV=400,Cyk=2,MTime=0.8,Gain=10,Ch=1
 518,USER   ,20170714,12:50:51, 3.39264E-01,   2,198, 3.83699E+01,NWG-2-WS , 6.40000E+01, 0.00000E+00, 0.00000E+00, 9.40000E+01, 0.00000E+00, 0.00000E+00, 7.60000E+01, 0.00000E+00, 0.00000E+00, 8.20000E+01, 0.00000E+00, 0.00000E+00,Cmd=228,HV=400,Cyk=2,MTime=0.8,Gain=20,Ch=3
 519,USER   ,20170714,12:50:51, 1.07598E-01,   5,198, 3.78593E+01,NWG-2-WS , 6.40000E+01, 0.00000E+00, 0.00000E+00, 9.40000E+01, 0.00000E+00, 0.00000E+00, 7.80000E+01, 0.00000E+00, 0.00000E+00, 8.00000E+01, 0.00000E+00, 0.00000E+00,Cmd=228,HV=400,Cyk=2,MTime=0.8,Gain=20,Ch=5
 520,USER   ,20170714,12:50:59, 1.12840E+00,   3,241, 4.25398E+01,NWG-2-WS , 6.40000E+01, 0.00000E+00, 0.00000E+00, 8.20000E+01, 0.00000E+00, 0.00000E+00, 7.00000E+01, 0.00000E+00, 0.00000E+00, 7.60000E+01, 0.00000E+00, 0.00000E+00,Cmd=229,HV=400,Cyk=2,MTime=0.8,Gain=5,Ch=1
 521,USER   ,20170714,12:50:59, 2.89520E-01,   4,241, 3.63822E+01,NWG-2-WS , 6.40000E+01, 0.00000E+00, 0.00000E+00, 8.20000E+01, 0.00000E+00, 0.00000E+00, 7.20000E+01, 0.00000E+00, 0.00000E+00, 7.40000E+01, 0.00000E+00, 0.00000E+00,Cmd=229,HV=400,Cyk=2,MTime=0.8,Gain=10,Ch=3
 522,USER   ,20170714,12:51:07, 3.22442E+00,   1,264, 8.10386E+01,NWG-2-WS , 6.40000E+01, 0.00000E+00, 0.00000E+00, 7.60000E+01, 0.00000E+00, 0.00000E+00, 6.80000E+01, 0.00000E+00, 0.00000E+00, 7.20000E+01, 0.00000E+00, 0.00000E+00,Cmd=230,HV=400,Cyk=2,MTime=0.8,Gain=5,Ch=1
 523,USER   ,20170714,12:51:14, 1.40382E+01,   2,269, 1.76410E+02,NWG-2-WS , 6.40000E+01, 0.00000E+00, 0.00000E+00, 7.00000E+01, 0.00000E+00, 0.00000E+00, 6.60000E+01, 0.00000E+00, 0.00000E+00, 6.80000E+01, 0.00000E+00, 0.00000E+00,Cmd=231,HV=400,Cyk=2,MTime=0.8,Gain=1,Ch=1
 524,USER   ,20170714,12:51:23, 5.50385E-01,   2,232, 4.84144E+01,NWG-2-WS , 6.60000E+01, 0.00000E+00, 0.00000E+00, 1.08000E+02, 0.00000E+00, 0.00000E+00, 8.00000E+01, 0.00000E+00, 0.00000E+00, 9.40000E+01, 0.00000E+00, 0.00000E+00,Cmd=234,HV=400,Cyk=2,MTime=0.8,Gain=10,Ch=1
 525,USER   ,20170714,12:51:23, 3.87111E-01,   0,232, 5.05916E+01,NWG-2-WS , 6.60000E+01, 0.00000E+00, 0.00000E+00, 1.08000E+02, 0.00000E+00, 0.00000E+00, 8.20000E+01, 0.00000E+00, 0.00000E+00, 9.20000E+01, 0.00000E+00, 0.00000E+00,Cmd=234,HV=400,Cyk=2,MTime=0.8,Gain=10,Ch=3
 526,USER   ,20170714,12:51:23, 2.26636E-01,   2,232, 5.12638E+01,NWG-2-WS , 6.60000E+01, 0.00000E+00, 0.00000E+00, 1.08000E+02, 0.00000E+00, 0.00000E+00, 8.40000E+01, 0.00000E+00, 0.00000E+00, 9.00000E+01, 0.00000E+00, 0.00000E+00,Cmd=234,HV=400,Cyk=2,MTime=0.8,Gain=20,Ch=5
 527,USER   ,20170714,12:51:23, 7.47305E-02,   3,232, 5.16500E+01,NWG-2-WS , 6.60000E+01, 0.00000E+00, 0.00000E+00, 1.08000E+02, 0.00000E+00, 0.00000E+00, 8.60000E+01, 0.00000E+00, 0.00000E+00, 8.80000E+01, 0.00000E+00, 0.00000E+00,Cmd=234,HV=400,Cyk=2,MTime=0.8,Gain=50,Ch=7
 528,USER   ,20170714,12:51:31, 6.00480E-01,   3,221, 3.77293E+01,NWG-2-WS , 6.60000E+01, 0.00000E+00, 0.00000E+00, 9.60000E+01, 0.00000E+00, 0.00000E+00, 7.60000E+01, 0.00000E+00, 0.00000E+00, 8.60000E+01, 0.00000E+00, 0.00000E+00,Cmd=235,HV=400,Cyk=2,MTime=0.8,Gain=10,Ch=1
 529,USER   ,20170714,12:51:31, 3.27478E-01,   2,221, 3.70369E+01,NWG-2-WS , 6.60000E+01, 0.00000E+00, 0.00000E+00, 9.60000E+01, 0.00000E+00, 0.00000E+00, 7.80000E+01, 0.00000E+00, 0.00000E+00, 8.40000E+01, 0.00000E+00, 0.00000E+00,Cmd=235,HV=400,Cyk=2,MTime=0.8,Gain=10,Ch=3
 530,USER   ,20170714,12:51:31, 1.05582E-01,   6,221, 3.71500E+01,NWG-2-WS , 6.60000E+01, 0.00000E+00, 0.00000E+00, 9.60000E+01, 0.00000E+00, 0.00000E+00, 8.00000E+01, 0.00000E+00, 0.00000E+00, 8.20000E+01, 0.00000E+00, 0.00000E+00,Cmd=235,HV=400,Cyk=2,MTime=0.8,Gain=20,Ch=5
 531,USER   ,20170714,12:51:39, 1.03218E+00,   3,214, 3.89123E+01,NWG-2-WS , 6.60000E+01, 0.00000E+00, 0.00000E+00, 8.40000E+01, 0.00000E+00, 0.00000E+00, 7.20000E+01, 0.00000E+00, 0.00000E+00, 7.80000E+01, 0.00000E+00, 0.00000E+00,Cmd=236,HV=400,Cyk=2,MTime=0.8,Gain=10,Ch=1
 532,USER   ,20170714,12:51:39, 2.84932E-01,   1,214, 3.58057E+01,NWG-2-WS , 6.60000E+01, 0.00000E+00, 0.00000E+00, 8.40000E+01, 0.00000E+00, 0.00000E+00, 7.40000E+01, 0.00000E+00, 0.00000E+00, 7.60000E+01, 0.00000E+00, 0.00000E+00,Cmd=236,HV=400,Cyk=2,MTime=0.8,Gain=10,Ch=3
 533,USER   ,20170714,12:51:47, 2.87136E+00,   3,245, 7.21650E+01,NWG-2-WS , 6.60000E+01, 0.00000E+00, 0.00000E+00, 7.80000E+01, 0.00000E+00, 0.00000E+00, 7.00000E+01, 0.00000E+00, 0.00000E+00, 7.40000E+01, 0.00000E+00, 0.00000E+00,Cmd=237,HV=400,Cyk=2,MTime=0.8,Gain=1,Ch=1
 534,USER   ,20170714,12:51:54, 1.53774E+01,   2,249, 1.93238E+02,NWG-2-WS , 6.60000E+01, 0.00000E+00, 0.00000E+00, 7.20000E+01, 0.00000E+00, 0.00000E+00, 6.80000E+01, 0.00000E+00, 0.00000E+00, 7.00000E+01, 0.00000E+00, 0.00000E+00,Cmd=238,HV=400,Cyk=2,MTime=0.8,Gain=1,Ch=1
 535,USER   ,20170714,12:52:03, 5.57227E-01,   2,255, 4.90162E+01,NWG-2-WS , 6.80000E+01, 0.00000E+00, 0.00000E+00, 1.10000E+02, 0.00000E+00, 0.00000E+00, 8.20000E+01, 0.00000E+00, 0.00000E+00, 9.60000E+01, 0.00000E+00, 0.00000E+00,Cmd=241,HV=400,Cyk=2,MTime=0.8,Gain=10,Ch=1
 536,USER   ,20170714,12:52:03, 3.85741E-01,   1,255, 5.04125E+01,NWG-2-WS , 6.80000E+01, 0.00000E+00, 0.00000E+00, 1.10000E+02, 0.00000E+00, 0.00000E+00, 8.40000E+01, 0.00000E+00, 0.00000E+00, 9.40000E+01, 0.00000E+00, 0.00000E+00,Cmd=241,HV=400,Cyk=2,MTime=0.8,Gain=10,Ch=3
 537,USER   ,20170714,12:52:03, 2.25558E-01,   1,255, 5.10200E+01,NWG-2-WS , 6.80000E+01, 0.00000E+00, 0.00000E+00, 1.10000E+02, 0.00000E+00, 0.00000E+00, 8.60000E+01, 0.00000E+00, 0.00000E+00, 9.20000E+01, 0.00000E+00, 0.00000E+00,Cmd=241,HV=400,Cyk=2,MTime=0.8,Gain=20,Ch=5
 538,USER   ,20170714,12:52:03, 7.02397E-02,   3,255, 4.85462E+01,NWG-2-WS , 6.80000E+01, 0.00000E+00, 0.00000E+00, 1.10000E+02, 0.00000E+00, 0.00000E+00, 8.80000E+01, 0.00000E+00, 0.00000E+00, 9.00000E+01, 0.00000E+00, 0.00000E+00,Cmd=241,HV=400,Cyk=2,MTime=0.8,Gain=50,Ch=7
 539,USER   ,20170714,12:52:11, 5.85694E-01,   2,253, 3.68002E+01,NWG-2-WS , 6.80000E+01, 0.00000E+00, 0.00000E+00, 9.80000E+01, 0.00000E+00, 0.00000E+00, 7.80000E+01, 0.00000E+00, 0.00000E+00, 8.80000E+01, 0.00000E+00, 0.00000E+00,Cmd=242,HV=400,Cyk=2,MTime=0.8,Gain=10,Ch=1
 540,USER   ,20170714,12:52:11, 3.36352E-01,   2,253, 3.80405E+01,NWG-2-WS , 6.80000E+01, 0.00000E+00, 0.00000E+00, 9.80000E+01, 0.00000E+00, 0.00000E+00, 8.00000E+01, 0.00000E+00, 0.00000E+00, 8.60000E+01, 0.00000E+00, 0.00000E+00,Cmd=242,HV=400,Cyk=2,MTime=0.8,Gain=10,Ch=3
 541,USER   ,20170714,12:52:11, 1.08250E-01,   7,253, 3.80886E+01,NWG-2-WS , 6.80000E+01, 0.00000E+00, 0.00000E+00, 9.80000E+01, 0.00000E+00, 0.00000E+00, 8.20000E+01, 0.00000E+00, 0.00000E+00, 8.40000E+01, 0.00000E+00, 0.00000E+00,Cmd=242,HV=400,Cyk=2,MTime=0.8,Gain=20,Ch=5
 542,USER   ,20170714,12:52:19, 9.85562E-01,   3,259, 3.71548E+01,NWG-2-WS , 6.80000E+01, 0.00000E+00, 0.00000E+00, 8.60000E+01, 0.00000E+00, 0.00000E+00, 7.40000E+01, 0.00000E+00, 0.00000E+00, 8.00000E+01, 0.00000E+00, 0.00000E+00,Cmd=243,HV=400,Cyk=2,MTime=0.8,Gain=10,Ch=1
 543,USER   ,20170714,12:52:19, 2.66571E-01,   3,259, 3.34982E+01,NWG-2-WS , 6.80000E+01, 0.00000E+00, 0.00000E+00, 8.60000E+01, 0.00000E+00, 0.00000E+00, 7.60000E+01, 0.00000E+00, 0.00000E+00, 7.80000E+01, 0.00000E+00, 0.00000E+00,Cmd=243,HV=400,Cyk=2,MTime=0.8,Gain=10,Ch=3
 544,USER   ,20170714,12:52:27, 2.65178E+00,   2,277, 6.66464E+01,NWG-2-WS , 6.80000E+01, 0.00000E+00, 0.00000E+00, 8.00000E+01, 0.00000E+00, 0.00000E+00, 7.20000E+01, 0.00000E+00, 0.00000E+00, 7.60000E+01, 0.00000E+00, 0.00000E+00,Cmd=244,HV=381,Cyk=2,MTime=0.8,Gain=5,Ch=1
 545,USER   ,20170714,12:52:34, 1.39180E+01,   3,289, 1.74899E+02,NWG-2-WS , 6.80000E+01, 0.00000E+00, 0.00000E+00, 7.40000E+01, 0.00000E+00, 0.00000E+00, 7.00000E+01, 0.00000E+00, 0.00000E+00, 7.20000E+01, 0.00000E+00, 0.00000E+00,Cmd=245,HV=381,Cyk=2,MTime=0.8,Gain=1,Ch=1
 546,USER   ,20170714,12:52:43, 5.81879E-01,   2,193, 3.65605E+01,NWG-2-WS , 7.00000E+01, 0.00000E+00, 0.00000E+00, 1.00000E+02, 0.00000E+00, 0.00000E+00, 8.00000E+01, 0.00000E+00, 0.00000E+00, 9.00000E+01, 0.00000E+00, 0.00000E+00,Cmd=249,HV=400,Cyk=2,MTime=0.8,Gain=10,Ch=1
 547,USER   ,20170714,12:52:43, 3.42222E-01,   4,193, 3.87044E+01,NWG-2-WS , 7.00000E+01, 0.00000E+00, 0.00000E+00, 1.00000E+02, 0.00000E+00, 0.00000E+00, 8.20000E+01, 0.00000E+00, 0.00000E+00, 8.80000E+01, 0.00000E+00, 0.00000E+00,Cmd=249,HV=400,Cyk=2,MTime=0.8,Gain=20,Ch=3
 548,USER   ,20170714,12:52:43, 1.18296E-01,   4,193, 4.16233E+01,NWG-2-WS , 7.00000E+01, 0.00000E+00, 0.00000E+00, 1.00000E+02, 0.00000E+00, 0.00000E+00, 8.40000E+01, 0.00000E+00, 0.00000E+00, 8.60000E+01, 0.00000E+00, 0.00000E+00,Cmd=249,HV=400,Cyk=2,MTime=0.8,Gain=20,Ch=5
 549,USER   ,20170714,12:52:50, 9.07165E-01,   2,232, 3.41993E+01,NWG-2-WS , 7.00000E+01, 0.00000E+00, 0.00000E+00, 8.80000E+01, 0.00000E+00, 0.00000E+00, 7.60000E+01, 0.00000E+00, 0.00000E+00, 8.20000E+01, 0.00000E+00, 0.00000E+00,Cmd=250,HV=400,Cyk=2,MTime=0.8,Gain=5,Ch=1
 550,USER   ,20170714,12:52:50, 2.20387E-01,   5,232, 2.76947E+01,NWG-2-WS , 7.00000E+01, 0.00000E+00, 0.00000E+00, 8.80000E+01, 0.00000E+00, 0.00000E+00, 7.80000E+01, 0.00000E+00, 0.00000E+00, 8.00000E+01, 0.00000E+00, 0.00000E+00,Cmd=250,HV=400,Cyk=2,MTime=0.8,Gain=20,Ch=3
 551,USER   ,20170714,12:52:58, 2.40670E+00,   3,253, 6.04870E+01,NWG-2-WS , 7.00000E+01, 0.00000E+00, 0.00000E+00, 8.20000E+01, 0.00000E+00, 0.00000E+00, 7.40000E+01, 0.00000E+00, 0.00000E+00, 7.80000E+01, 0.00000E+00, 0.00000E+00,Cmd=251,HV=400,Cyk=2,MTime=0.8,Gain=1,Ch=1
 552,USER   ,20170714,12:53:05, 1.35654E+01,   0,281, 1.70468E+02,NWG-2-WS , 7.00000E+01, 0.00000E+00, 0.00000E+00, 7.60000E+01, 0.00000E+00, 0.00000E+00, 7.20000E+01, 0.00000E+00, 0.00000E+00, 7.40000E+01, 0.00000E+00, 0.00000E+00,Cmd=252,HV=381,Cyk=2,MTime=0.8,Gain=1,Ch=1
 553,USER   ,20170714,12:53:14, 5.93875E-01,   2,180, 3.73143E+01,NWG-2-WS , 7.20000E+01, 0.00000E+00, 0.00000E+00, 1.02000E+02, 0.00000E+00, 0.00000E+00, 8.20000E+01, 0.00000E+00, 0.00000E+00, 9.20000E+01, 0.00000E+00, 0.00000E+00,Cmd=256,HV=400,Cyk=2,MTime=0.8,Gain=10,Ch=1
 554,USER   ,20170714,12:53:14, 3.37880E-01,   2,180, 3.82133E+01,NWG-2-WS , 7.20000E+01, 0.00000E+00, 0.00000E+00, 1.02000E+02, 0.00000E+00, 0.00000E+00, 8.40000E+01, 0.00000E+00, 0.00000E+00, 9.00000E+01, 0.00000E+00, 0.00000E+00,Cmd=256,HV=400,Cyk=2,MTime=0.8,Gain=20,Ch=3
 555,USER   ,20170714,12:53:14, 1.10954E-01,   2,180, 3.90400E+01,NWG-2-WS , 7.20000E+01, 0.00000E+00, 0.00000E+00, 1.02000E+02, 0.00000E+00, 0.00000E+00, 8.60000E+01, 0.00000E+00, 0.00000E+00, 8.80000E+01, 0.00000E+00, 0.00000E+00,Cmd=256,HV=400,Cyk=2,MTime=0.8,Gain=20,Ch=5
 556,USER   ,20170714,12:53:22, 7.44122E-01,   1,229, 2.80528E+01,NWG-2-WS , 7.20000E+01, 0.00000E+00, 0.00000E+00, 9.00000E+01, 0.00000E+00, 0.00000E+00, 7.80000E+01, 0.00000E+00, 0.00000E+00, 8.40000E+01, 0.00000E+00, 0.00000E+00,Cmd=257,HV=400,Cyk=2,MTime=0.8,Gain=10,Ch=1
 557,USER   ,20170714,12:53:22, 1.95200E-01,   4,229, 2.45296E+01,NWG-2-WS , 7.20000E+01, 0.00000E+00, 0.00000E+00, 9.00000E+01, 0.00000E+00, 0.00000E+00, 8.00000E+01, 0.00000E+00, 0.00000E+00, 8.20000E+01, 0.00000E+00, 0.00000E+00,Cmd=257,HV=400,Cyk=2,MTime=0.8,Gain=20,Ch=3
 558,USER   ,20170714,12:53:29, 2.09766E+00,   2,233, 5.27199E+01,NWG-2-WS , 7.20000E+01, 0.00000E+00, 0.00000E+00, 8.40000E+01, 0.00000E+00, 0.00000E+00, 7.60000E+01, 0.00000E+00, 0.00000E+00, 8.00000E+01, 0.00000E+00, 0.00000E+00,Cmd=258,HV=400,Cyk=2,MTime=0.8,Gain=5,Ch=1
 559,USER   ,20170714,12:53:36, 1.12164E+01,   2,262, 1.40949E+02,NWG-2-WS , 7.20000E+01, 0.00000E+00, 0.00000E+00, 7.80000E+01, 0.00000E+00, 0.00000E+00, 7.40000E+01, 0.00000E+00, 0.00000E+00, 7.60000E+01, 0.00000E+00, 0.00000E+00,Cmd=259,HV=400,Cyk=2,MTime=0.8,Gain=1,Ch=1
 560,USER   ,20170714,12:53:45, 6.00913E-01,   2,182, 3.77565E+01,NWG-2-WS , 7.40000E+01, 0.00000E+00, 0.00000E+00, 1.04000E+02, 0.00000E+00, 0.00000E+00, 8.40000E+01, 0.00000E+00, 0.00000E+00, 9.40000E+01, 0.00000E+00, 0.00000E+00,Cmd=263,HV=400,Cyk=2,MTime=0.8,Gain=10,Ch=1
 561,USER   ,20170714,12:53:45, 3.42229E-01,   3,182, 3.87052E+01,NWG-2-WS , 7.40000E+01, 0.00000E+00, 0.00000E+00, 1.04000E+02, 0.00000E+00, 0.00000E+00, 8.60000E+01, 0.00000E+00, 0.00000E+00, 9.20000E+01, 0.00000E+00, 0.00000E+00,Cmd=263,HV=400,Cyk=2,MTime=0.8,Gain=20,Ch=3
 562,USER   ,20170714,12:53:45, 1.05543E-01,   2,182, 3.71363E+01,NWG-2-WS , 7.40000E+01, 0.00000E+00, 0.00000E+00, 1.04000E+02, 0.00000E+00, 0.00000E+00, 8.80000E+01, 0.00000E+00, 0.00000E+00, 9.00000E+01, 0.00000E+00, 0.00000E+00,Cmd=263,HV=400,Cyk=2,MTime=0.8,Gain=20,Ch=5
 563,USER   ,20170714,12:53:53, 7.00393E-01,   2,217, 2.64042E+01,NWG-2-WS , 7.40000E+01, 0.00000E+00, 0.00000E+00, 9.20000E+01, 0.00000E+00, 0.00000E+00, 8.00000E+01, 0.00000E+00, 0.00000E+00, 8.60000E+01, 0.00000E+00, 0.00000E+00,Cmd=264,HV=400,Cyk=2,MTime=0.8,Gain=10,Ch=1
 564,USER   ,20170714,12:53:53, 1.90093E-01,   0,217, 2.38878E+01,NWG-2-WS , 7.40000E+01, 0.00000E+00, 0.00000E+00, 9.20000E+01, 0.00000E+00, 0.00000E+00, 8.20000E+01, 0.00000E+00, 0.00000E+00, 8.40000E+01, 0.00000E+00, 0.00000E+00,Cmd=264,HV=400,Cyk=2,MTime=0.8,Gain=20,Ch=3
 565,USER   ,20170714,12:54:00, 1.60133E+00,   3,236, 4.02459E+01,NWG-2-WS , 7.40000E+01, 0.00000E+00, 0.00000E+00, 8.60000E+01, 0.00000E+00, 0.00000E+00, 7.80000E+01, 0.00000E+00, 0.00000E+00, 8.20000E+01, 0.00000E+00, 0.00000E+00,Cmd=265,HV=400,Cyk=2,MTime=0.8,Gain=10,Ch=1
 566,USER   ,20170714,12:54:07, 9.72901E+00,   2,251, 1.22258E+02,NWG-2-WS , 7.40000E+01, 0.00000E+00, 0.00000E+00, 8.00000E+01, 0.00000E+00, 0.00000E+00, 7.60000E+01, 0.00000E+00, 0.00000E+00, 7.80000E+01, 0.00000E+00, 0.00000E+00,Cmd=266,HV=400,Cyk=2,MTime=0.8,Gain=1,Ch=1
 567,USER   ,20170714,12:54:16, 6.10404E-01,   1,183, 3.83528E+01,NWG-2-WS , 7.60000E+01, 0.00000E+00, 0.00000E+00, 1.06000E+02, 0.00000E+00, 0.00000E+00, 8.60000E+01, 0.00000E+00, 0.00000E+00, 9.60000E+01, 0.00000E+00, 0.00000E+00,Cmd=270,HV=400,Cyk=2,MTime=0.8,Gain=10,Ch=1
 568,USER   ,20170714,12:54:16, 3.45790E-01,   2,183, 3.91079E+01,NWG-2-WS , 7.60000E+01, 0.00000E+00, 0.00000E+00, 1.06000E+02, 0.00000E+00, 0.00000E+00, 8.80000E+01, 0.00000E+00, 0.00000E+00, 9.40000E+01, 0.00000E+00, 0.00000E+00,Cmd=270,HV=400,Cyk=2,MTime=0.8,Gain=20,Ch=3
 569,USER   ,20170714,12:54:16, 1.21097E-01,   1,183, 4.26091E+01,NWG-2-WS , 7.60000E+01, 0.00000E+00, 0.00000E+00, 1.06000E+02, 0.00000E+00, 0.00000E+00, 9.00000E+01, 0.00000E+00, 0.00000E+00, 9.20000E+01, 0.00000E+00, 0.00000E+00,Cmd=270,HV=400,Cyk=2,MTime=0.8,Gain=20,Ch=5
 570,USER   ,20170714,12:54:24, 6.94587E-01,   1,208, 2.61853E+01,NWG-2-WS , 7.60000E+01, 0.00000E+00, 0.00000E+00, 9.40000E+01, 0.00000E+00, 0.00000E+00, 8.20000E+01, 0.00000E+00, 0.00000E+00, 8.80000E+01, 0.00000E+00, 0.00000E+00,Cmd=271,HV=400,Cyk=2,MTime=0.8,Gain=10,Ch=1
 571,USER   ,20170714,12:54:24, 2.04293E-01,   3,208, 2.56722E+01,NWG-2-WS , 7.60000E+01, 0.00000E+00, 0.00000E+00, 9.40000E+01, 0.00000E+00, 0.00000E+00, 8.40000E+01, 0.00000E+00, 0.00000E+00, 8.60000E+01, 0.00000E+00, 0.00000E+00,Cmd=271,HV=400,Cyk=2,MTime=0.8,Gain=20,Ch=3
 572,USER   ,20170714,12:54:31, 1.33960E+00,   2,228, 3.36679E+01,NWG-2-WS , 7.60000E+01, 0.00000E+00, 0.00000E+00, 8.80000E+01, 0.00000E+00, 0.00000E+00, 8.00000E+01, 0.00000E+00, 0.00000E+00, 8.40000E+01, 0.00000E+00, 0.00000E+00,Cmd=272,HV=400,Cyk=2,MTime=0.8,Gain=10,Ch=1
 573,USER   ,20170714,12:54:39, 1.01708E+01,   2,250, 1.27810E+02,NWG-2-WS , 7.60000E+01, 0.00000E+00, 0.00000E+00, 8.20000E+01, 0.00000E+00, 0.00000E+00, 7.80000E+01, 0.00000E+00, 0.00000E+00, 8.00000E+01, 0.00000E+00, 0.00000E+00,Cmd=273,HV=400,Cyk=2,MTime=0.8,Gain=1,Ch=1
 574,USER   ,20170714,12:54:47, 6.38890E-01,   2,244, 4.01426E+01,NWG-2-WS , 7.80000E+01, 0.00000E+00, 0.00000E+00, 1.08000E+02, 0.00000E+00, 0.00000E+00, 8.80000E+01, 0.00000E+00, 0.00000E+00, 9.80000E+01, 0.00000E+00, 0.00000E+00,Cmd=277,HV=400,Cyk=2,MTime=0.8,Gain=5,Ch=1
 575,USER   ,20170714,12:54:47, 3.67624E-01,   2,244, 4.15773E+01,NWG-2-WS , 7.80000E+01, 0.00000E+00, 0.00000E+00, 1.08000E+02, 0.00000E+00, 0.00000E+00, 9.00000E+01, 0.00000E+00, 0.00000E+00, 9.60000E+01, 0.00000E+00, 0.00000E+00,Cmd=277,HV=400,Cyk=2,MTime=0.8,Gain=10,Ch=3
 576,USER   ,20170714,12:54:47, 1.15843E-01,   2,244, 4.07604E+01,NWG-2-WS , 7.80000E+01, 0.00000E+00, 0.00000E+00, 1.08000E+02, 0.00000E+00, 0.00000E+00, 9.20000E+01, 0.00000E+00, 0.00000E+00, 9.40000E+01, 0.00000E+00, 0.00000E+00,Cmd=277,HV=400,Cyk=2,MTime=0.8,Gain=20,Ch=5
 577,USER   ,20170714,12:54:55, 6.84706E-01,   2,235, 2.58128E+01,NWG-2-WS , 7.80000E+01, 0.00000E+00, 0.00000E+00, 9.60000E+01, 0.00000E+00, 0.00000E+00, 8.40000E+01, 0.00000E+00, 0.00000E+00, 9.00000E+01, 0.00000E+00, 0.00000E+00,Cmd=278,HV=400,Cyk=2,MTime=0.8,Gain=10,Ch=1
 578,USER   ,20170714,12:54:55, 1.93350E-01,   0,235, 2.42971E+01,NWG-2-WS , 7.80000E+01, 0.00000E+00, 0.00000E+00, 9.60000E+01, 0.00000E+00, 0.00000E+00, 8.60000E+01, 0.00000E+00, 0.00000E+00, 8.80000E+01, 0.00000E+00, 0.00000E+00,Cmd=278,HV=400,Cyk=2,MTime=0.8,Gain=20,Ch=3
 579,USER   ,20170714,12:55:03, 1.25065E+00,   2,225, 3.14322E+01,NWG-2-WS , 7.80000E+01, 0.00000E+00, 0.00000E+00, 9.00000E+01, 0.00000E+00, 0.00000E+00, 8.20000E+01, 0.00000E+00, 0.00000E+00, 8.60000E+01, 0.00000E+00, 0.00000E+00,Cmd=279,HV=400,Cyk=2,MTime=0.8,Gain=10,Ch=1
 580,USER   ,20170714,12:55:10, 9.36322E+00,   2,229, 1.17662E+02,NWG-2-WS , 7.80000E+01, 0.00000E+00, 0.00000E+00, 8.40000E+01, 0.00000E+00, 0.00000E+00, 8.00000E+01, 0.00000E+00, 0.00000E+00, 8.20000E+01, 0.00000E+00, 0.00000E+00,Cmd=280,HV=400,Cyk=2,MTime=0.8,Gain=1,Ch=1
 581,USER   ,20170714,12:55:18, 6.83102E-01,   2,222, 4.29205E+01,NWG-2-WS , 8.00000E+01, 0.00000E+00, 0.00000E+00, 1.10000E+02, 0.00000E+00, 0.00000E+00, 9.00000E+01, 0.00000E+00, 0.00000E+00, 1.00000E+02, 0.00000E+00, 0.00000E+00,Cmd=284,HV=400,Cyk=2,MTime=0.8,Gain=10,Ch=1
 582,USER   ,20170714,12:55:18, 3.88034E-01,   2,222, 4.38857E+01,NWG-2-WS , 8.00000E+01, 0.00000E+00, 0.00000E+00, 1.10000E+02, 0.00000E+00, 0.00000E+00, 9.20000E+01, 0.00000E+00, 0.00000E+00, 9.80000E+01, 0.00000E+00, 0.00000E+00,Cmd=284,HV=400,Cyk=2,MTime=0.8,Gain=10,Ch=3
 583,USER   ,20170714,12:55:18, 1.26169E-01,   0,222, 4.43936E+01,NWG-2-WS , 8.00000E+01, 0.00000E+00, 0.00000E+00, 1.10000E+02, 0.00000E+00, 0.00000E+00, 9.40000E+01, 0.00000E+00, 0.00000E+00, 9.60000E+01, 0.00000E+00, 0.00000E+00,Cmd=284,HV=400,Cyk=2,MTime=0.8,Gain=20,Ch=5
 584,USER   ,20170714,12:55:27, 7.10722E-01,   2,220, 2.67936E+01,NWG-2-WS , 8.00000E+01, 0.00000E+00, 0.00000E+00, 9.80000E+01, 0.00000E+00, 0.00000E+00, 8.60000E+01, 0.00000E+00, 0.00000E+00, 9.20000E+01, 0.00000E+00, 0.00000E+00,Cmd=285,HV=400,Cyk=2,MTime=0.8,Gain=10,Ch=1
 585,USER   ,20170714,12:55:27, 1.86040E-01,   2,220, 2.33785E+01,NWG-2-WS , 8.00000E+01, 0.00000E+00, 0.00000E+00, 9.80000E+01, 0.00000E+00, 0.00000E+00, 8.80000E+01, 0.00000E+00, 0.00000E+00, 9.00000E+01, 0.00000E+00, 0.00000E+00,Cmd=285,HV=400,Cyk=2,MTime=0.8,Gain=20,Ch=3
 586,USER   ,20170714,12:55:34, 1.29217E+00,   2,208, 3.24757E+01,NWG-2-WS , 8.00000E+01, 0.00000E+00, 0.00000E+00, 9.20000E+01, 0.00000E+00, 0.00000E+00, 8.40000E+01, 0.00000E+00, 0.00000E+00, 8.80000E+01, 0.00000E+00, 0.00000E+00,Cmd=286,HV=400,Cyk=2,MTime=0.8,Gain=10,Ch=1
 587,USER   ,20170714,12:55:41, 9.75379E+00,   2,227, 1.22570E+02,NWG-2-WS , 8.00000E+01, 0.00000E+00, 0.00000E+00, 8.60000E+01, 0.00000E+00, 0.00000E+00, 8.20000E+01, 0.00000E+00, 0.00000E+00, 8.40000E+01, 0.00000E+00, 0.00000E+00,Cmd=287,HV=400,Cyk=2,MTime=0.8,Gain=1,Ch=1
 588,USER   ,20170714,12:55:49, 7.50419E-01,   2,172, 2.82901E+01,NWG-2-WS , 8.20000E+01, 0.00000E+00, 0.00000E+00, 1.00000E+02, 0.00000E+00, 0.00000E+00, 8.80000E+01, 0.00000E+00, 0.00000E+00, 9.40000E+01, 0.00000E+00, 0.00000E+00,Cmd=292,HV=400,Cyk=2,MTime=0.8,Gain=10,Ch=1
 589,USER   ,20170714,12:55:49, 2.22552E-01,   1,172, 2.79666E+01,NWG-2-WS , 8.20000E+01, 0.00000E+00, 0.00000E+00, 1.00000E+02, 0.00000E+00, 0.00000E+00, 9.00000E+01, 0.00000E+00, 0.00000E+00, 9.20000E+01, 0.00000E+00, 0.00000E+00,Cmd=292,HV=400,Cyk=2,MTime=0.8,Gain=20,Ch=3
 590,USER   ,20170714,12:55:57, 1.19432E+00,   2,187, 3.00164E+01,NWG-2-WS , 8.20000E+01, 0.00000E+00, 0.00000E+00, 9.40000E+01, 0.00000E+00, 0.00000E+00, 8.60000E+01, 0.00000E+00, 0.00000E+00, 9.00000E+01, 0.00000E+00, 0.00000E+00,Cmd=293,HV=400,Cyk=2,MTime=0.8,Gain=10,Ch=1
 591,USER   ,20170714,12:56:04, 8.71100E+00,   2,205, 1.09466E+02,NWG-2-WS , 8.20000E+01, 0.00000E+00, 0.00000E+00, 8.80000E+01, 0.00000E+00, 0.00000E+00, 8.40000E+01, 0.00000E+00, 0.00000E+00, 8.60000E+01, 0.00000E+00, 0.00000E+00,Cmd=294,HV=400,Cyk=2,MTime=0.8,Gain=1,Ch=1
 592,USER   ,20170714,12:56:12, 8.56679E-01,   2,157, 3.22960E+01,NWG-2-WS , 8.40000E+01, 0.00000E+00, 0.00000E+00, 1.02000E+02, 0.00000E+00, 0.00000E+00, 9.00000E+01, 0.00000E+00, 0.00000E+00, 9.60000E+01, 0.00000E+00, 0.00000E+00,Cmd=299,HV=400,Cyk=2,MTime=0.8,Gain=10,Ch=1
 593,USER   ,20170714,12:56:12, 2.18180E-01,   0,157, 2.74173E+01,NWG-2-WS , 8.40000E+01, 0.00000E+00, 0.00000E+00, 1.02000E+02, 0.00000E+00, 0.00000E+00, 9.20000E+01, 0.00000E+00, 0.00000E+00, 9.40000E+01, 0.00000E+00, 0.00000E+00,Cmd=299,HV=400,Cyk=2,MTime=0.8,Gain=20,Ch=3
 594,USER   ,20170714,12:56:19, 1.41609E+00,   2,205, 3.55901E+01,NWG-2-WS , 8.40000E+01, 0.00000E+00, 0.00000E+00, 9.60000E+01, 0.00000E+00, 0.00000E+00, 8.80000E+01, 0.00000E+00, 0.00000E+00, 9.20000E+01, 0.00000E+00, 0.00000E+00,Cmd=300,HV=400,Cyk=2,MTime=0.8,Gain=10,Ch=1
 595,USER   ,20170714,12:56:27, 7.97978E+00,   5,196, 1.00277E+02,NWG-2-WS , 8.40000E+01, 0.00000E+00, 0.00000E+00, 9.00000E+01, 0.00000E+00, 0.00000E+00, 8.60000E+01, 0.00000E+00, 0.00000E+00, 8.80000E+01, 0.00000E+00, 0.00000E+00,Cmd=301,HV=400,Cyk=2,MTime=0.8,Gain=1,Ch=1
 596,USER   ,20170714,12:56:35, 9.36171E-01,   1,165, 3.52928E+01,NWG-2-WS , 8.60000E+01, 0.00000E+00, 0.00000E+00, 1.04000E+02, 0.00000E+00, 0.00000E+00, 9.20000E+01, 0.00000E+00, 0.00000E+00, 9.80000E+01, 0.00000E+00, 0.00000E+00,Cmd=306,HV=400,Cyk=2,MTime=0.8,Gain=10,Ch=1
 597,USER   ,20170714,12:56:35, 2.47212E-01,   3,165, 3.10655E+01,NWG-2-WS , 8.60000E+01, 0.00000E+00, 0.00000E+00, 1.04000E+02, 0.00000E+00, 0.00000E+00, 9.40000E+01, 0.00000E+00, 0.00000E+00, 9.60000E+01, 0.00000E+00, 0.00000E+00,Cmd=306,HV=400,Cyk=2,MTime=0.8,Gain=20,Ch=3
 598,USER   ,20170714,12:56:42, 1.58808E+00,   2,204, 3.99129E+01,NWG-2-WS , 8.60000E+01, 0.00000E+00, 0.00000E+00, 9.80000E+01, 0.00000E+00, 0.00000E+00, 9.00000E+01, 0.00000E+00, 0.00000E+00, 9.40000E+01, 0.00000E+00, 0.00000E+00,Cmd=307,HV=400,Cyk=2,MTime=0.8,Gain=10,Ch=1
 599,USER   ,20170714,12:56:50, 7.78803E+00,   5,193, 9.78673E+01,NWG-2-WS , 8.60000E+01, 0.00000E+00, 0.00000E+00, 9.20000E+01, 0.00000E+00, 0.00000E+00, 8.80000E+01, 0.00000E+00, 0.00000E+00, 9.00000E+01, 0.00000E+00, 0.00000E+00,Cmd=308,HV=400,Cyk=2,MTime=0.8,Gain=1,Ch=1
 600,USER   ,20170714,12:56:58, 9.69547E-01,   1,153, 3.65510E+01,NWG-2-WS , 8.80000E+01, 0.00000E+00, 0.00000E+00, 1.06000E+02, 0.00000E+00, 0.00000E+00, 9.40000E+01, 0.00000E+00, 0.00000E+00, 1.00000E+02, 0.00000E+00, 0.00000E+00,Cmd=313,HV=400,Cyk=2,MTime=0.8,Gain=10,Ch=1
 601,USER   ,20170714,12:56:58, 2.71011E-01,   0,153, 3.40562E+01,NWG-2-WS , 8.80000E+01, 0.00000E+00, 0.00000E+00, 1.06000E+02, 0.00000E+00, 0.00000E+00, 9.60000E+01, 0.00000E+00, 0.00000E+00, 9.80000E+01, 0.00000E+00, 0.00000E+00,Cmd=313,HV=400,Cyk=2,MTime=0.8,Gain=20,Ch=3
 602,USER   ,20170714,12:57:05, 2.09047E+00,   2,158, 5.25393E+01,NWG-2-WS , 8.80000E+01, 0.00000E+00, 0.00000E+00, 1.00000E+02, 0.00000E+00, 0.00000E+00, 9.20000E+01, 0.00000E+00, 0.00000E+00, 9.60000E+01, 0.00000E+00, 0.00000E+00,Cmd=314,HV=400,Cyk=2,MTime=0.8,Gain=10,Ch=1
 603,USER   ,20170714,12:57:12, 8.69498E+00,   2,171, 1.09264E+02,NWG-2-WS , 8.80000E+01, 0.00000E+00, 0.00000E+00, 9.40000E+01, 0.00000E+00, 0.00000E+00, 9.00000E+01, 0.00000E+00, 0.00000E+00, 9.20000E+01, 0.00000E+00, 0.00000E+00,Cmd=315,HV=400,Cyk=2,MTime=0.8,Gain=1,Ch=1
 604,USER   ,20170714,12:57:20, 1.08571E+00,   2,211, 4.09303E+01,NWG-2-WS , 9.00000E+01, 0.00000E+00, 0.00000E+00, 1.08000E+02, 0.00000E+00, 0.00000E+00, 9.60000E+01, 0.00000E+00, 0.00000E+00, 1.02000E+02, 0.00000E+00, 0.00000E+00,Cmd=320,HV=400,Cyk=2,MTime=0.8,Gain=10,Ch=1
 605,USER   ,20170714,12:57:20, 2.78587E-01,   2,211, 3.50083E+01,NWG-2-WS , 9.00000E+01, 0.00000E+00, 0.00000E+00, 1.08000E+02, 0.00000E+00, 0.00000E+00, 9.80000E+01, 0.00000E+00, 0.00000E+00, 1.00000E+02, 0.00000E+00, 0.00000E+00,Cmd=320,HV=400,Cyk=2,MTime=0.8,Gain=10,Ch=3
 606,USER   ,20170714,12:57:28, 2.65223E+00,   2,156, 6.66579E+01,NWG-2-WS , 9.00000E+01, 0.00000E+00, 0.00000E+00, 1.02000E+02, 0.00000E+00, 0.00000E+00, 9.40000E+01, 0.00000E+00, 0.00000E+00, 9.80000E+01, 0.00000E+00, 0.00000E+00,Cmd=321,HV=400,Cyk=2,MTime=0.8,Gain=10,Ch=1
 607,USER   ,20170714,12:57:35, 1.01706E+01,   2,202, 1.27807E+02,NWG-2-WS , 9.00000E+01, 0.00000E+00, 0.00000E+00, 9.60000E+01, 0.00000E+00, 0.00000E+00, 9.20000E+01, 0.00000E+00, 0.00000E+00, 9.40000E+01, 0.00000E+00, 0.00000E+00,Cmd=322,HV=400,Cyk=2,MTime=0.8,Gain=1,Ch=1
 608,USER   ,20170714,12:57:43, 1.28714E+00,   1,189, 4.85239E+01,NWG-2-WS , 9.20000E+01, 0.00000E+00, 0.00000E+00, 1.10000E+02, 0.00000E+00, 0.00000E+00, 9.80000E+01, 0.00000E+00, 0.00000E+00, 1.04000E+02, 0.00000E+00, 0.00000E+00,Cmd=327,HV=400,Cyk=2,MTime=0.8,Gain=10,Ch=1
 609,USER   ,20170714,12:57:43, 3.74801E-01,   6,189, 4.70989E+01,NWG-2-WS , 9.20000E+01, 0.00000E+00, 0.00000E+00, 1.10000E+02, 0.00000E+00, 0.00000E+00, 1.00000E+02, 0.00000E+00, 0.00000E+00, 1.02000E+02, 0.00000E+00, 0.00000E+00,Cmd=327,HV=400,Cyk=2,MTime=0.8,Gain=10,Ch=3
 610,USER   ,20170714,12:57:51, 3.20240E+00,   1,154, 8.04850E+01,NWG-2-WS , 9.20000E+01, 0.00000E+00, 0.00000E+00, 1.04000E+02, 0.00000E+00, 0.00000E+00, 9.60000E+01, 0.00000E+00, 0.00000E+00, 1.00000E+02, 0.00000E+00, 0.00000E+00,Cmd=328,HV=400,Cyk=2,MTime=0.8,Gain=5,Ch=1
 611,USER   ,20170714,12:57:58, 1.35559E+01,   2,188, 1.70348E+02,NWG-2-WS , 9.20000E+01, 0.00000E+00, 0.00000E+00, 9.80000E+01, 0.00000E+00, 0.00000E+00, 9.40000E+01, 0.00000E+00, 0.00000E+00, 9.60000E+01, 0.00000E+00, 0.00000E+00,Cmd=329,HV=400,Cyk=2,MTime=0.8,Gain=1,Ch=1
 612,USER   ,20170714,12:58:06, 3.14256E+00,   2,143, 7.89811E+01,NWG-2-WS , 9.40000E+01, 0.00000E+00, 0.00000E+00, 1.06000E+02, 0.00000E+00, 0.00000E+00, 9.80000E+01, 0.00000E+00, 0.00000E+00, 1.02000E+02, 0.00000E+00, 0.00000E+00,Cmd=335,HV=400,Cyk=2,MTime=0.8,Gain=5,Ch=1
 613,USER   ,20170714,12:58:13, 1.78078E+01,   0,148, 2.23779E+02,NWG-2-WS , 9.40000E+01, 0.00000E+00, 0.00000E+00, 1.00000E+02, 0.00000E+00, 0.00000E+00, 9.60000E+01, 0.00000E+00, 0.00000E+00, 9.80000E+01, 0.00000E+00, 0.00000E+00,Cmd=336,HV=400,Cyk=2,MTime=0.8,Gain=1,Ch=1
 614,USER   ,20170714,12:58:20, 3.19210E+00,   3,220, 8.02263E+01,NWG-2-WS , 9.60000E+01, 0.00000E+00, 0.00000E+00, 1.08000E+02, 0.00000E+00, 0.00000E+00, 1.00000E+02, 0.00000E+00, 0.00000E+00, 1.04000E+02, 0.00000E+00, 0.00000E+00,Cmd=342,HV=400,Cyk=2,MTime=0.8,Gain=2,Ch=1
 615,USER   ,20170714,12:58:28, 2.49281E+01,   3,161, 3.13256E+02,NWG-2-WS , 9.60000E+01, 0.00000E+00, 0.00000E+00, 1.02000E+02, 0.00000E+00, 0.00000E+00, 9.80000E+01, 0.00000E+00, 0.00000E+00, 1.00000E+02, 0.00000E+00, 0.00000E+00,Cmd=343,HV=400,Cyk=2,MTime=0.8,Gain=1,Ch=1
 616,USER   ,20170714,12:58:35, 3.76836E+00,   3,200, 9.47091E+01,NWG-2-WS , 9.80000E+01, 0.00000E+00, 0.00000E+00, 1.10000E+02, 0.00000E+00, 0.00000E+00, 1.02000E+02, 0.00000E+00, 0.00000E+00, 1.06000E+02, 0.00000E+00, 0.00000E+00,Cmd=349,HV=400,Cyk=2,MTime=0.8,Gain=2,Ch=1
 617,USER   ,20170714,12:58:45, 3.11951E+01,   0, 17, 3.92009E+02,NWG-2-WS , 9.80000E+01, 0.00000E+00, 0.00000E+00, 1.04000E+02, 0.00000E+00, 0.00000E+00, 1.00000E+02, 0.00000E+00, 0.00000E+00, 1.02000E+02, 0.00000E+00, 0.00000E+00,Cmd=350,HV=42,Cyk=2,MTime=0.8,Gain=1,Ch=1
 618,USER   ,20170714,12:58:53, 2.91850E+01,   1,134, 3.66750E+02,NWG-2-WS , 1.00000E+02, 0.00000E+00, 0.00000E+00, 1.06000E+02, 0.00000E+00, 0.00000E+00, 1.02000E+02, 0.00000E+00, 0.00000E+00, 1.04000E+02, 0.00000E+00, 0.00000E+00,Cmd=357,HV=400,Cyk=2,MTime=0.8,Gain=1,Ch=1
 619,USER   ,20170714,12:59:06, 2.74755E+01,   1, 16, 3.45267E+02,NWG-2-WS , 1.02000E+02, 0.00000E+00, 0.00000E+00, 1.08000E+02, 0.00000E+00, 0.00000E+00, 1.04000E+02, 0.00000E+00, 0.00000E+00, 1.06000E+02, 0.00000E+00, 0.00000E+00,Cmd=364,HV=38,Cyk=2,MTime=0.8,Gain=1,Ch=1
 620,USER   ,20170714,12:59:14, 2.04127E+01,   2,163, 2.56514E+02,NWG-2-WS , 1.04000E+02, 0.00000E+00, 0.00000E+00, 1.10000E+02, 0.00000E+00, 0.00000E+00, 1.06000E+02, 0.00000E+00, 0.00000E+00, 1.08000E+02, 0.00000E+00, 0.00000E+00,Cmd=371,HV=400,Cyk=2,MTime=0.8,Gain=1,Ch=1
