# Supplementary material for: Integrated geoelectrical and geological data sets for shallow structure characterization of the southern margin of the Krzeszowice Graben (Southern Poland)
Source: Data Brief. 2019 Jun 20;25:104157. doi: 10.1016/j.dib.2019.104157 (PMC6624450; doi:10.1016/j.dib.2019.104157)
Supplement: Supplementary file 1 [file mmc1.zip › Appendix A/Field data/STG/NWG-3-DD.stg]

Advanced Geosciences, Inc. SuperSting R8-IP Resistivity meter. S/N: SS1401234 Type: 3D
Firmware version: 01.23.60E Survey period: 20170714 Records: 1323
Unit: meter
   1,USER   ,20170714,13:36:16, 1.48909E+01,   2,162, 5.61374E+02,NWG-3-DD , 2.00000E+00, 0.00000E+00, 0.00000E+00, 0.00000E+00, 0.00000E+00, 0.00000E+00, 4.00000E+00, 0.00000E+00, 0.00000E+00, 6.00000E+00, 0.00000E+00, 0.00000E+00,Cmd=1,HV=400,Cyk=2,MTime=0.8,Gain=1,Ch=3
   2,USER   ,20170714,13:36:16, 3.24952E+00,   8,162, 4.90015E+02,NWG-3-DD , 2.00000E+00, 0.00000E+00, 0.00000E+00, 0.00000E+00, 0.00000E+00, 0.00000E+00, 6.00000E+00, 0.00000E+00, 0.00000E+00, 8.00000E+00, 0.00000E+00, 0.00000E+00,Cmd=1,HV=400,Cyk=2,MTime=0.8,Gain=1,Ch=4
   3,USER   ,20170714,13:36:16, 1.18821E+00,   0,162, 4.47943E+02,NWG-3-DD , 2.00000E+00, 0.00000E+00, 0.00000E+00, 0.00000E+00, 0.00000E+00, 0.00000E+00, 8.00000E+00, 0.00000E+00, 0.00000E+00, 1.00000E+01, 0.00000E+00, 0.00000E+00,Cmd=1,HV=400,Cyk=2,MTime=0.8,Gain=10,Ch=5
   4,USER   ,20170714,13:36:16, 4.56258E-01,   1,162, 3.44011E+02,NWG-3-DD , 2.00000E+00, 0.00000E+00, 0.00000E+00, 0.00000E+00, 0.00000E+00, 0.00000E+00, 1.00000E+01, 0.00000E+00, 0.00000E+00, 1.20000E+01, 0.00000E+00, 0.00000E+00,Cmd=1,HV=400,Cyk=2,MTime=0.8,Gain=10,Ch=6
   5,USER   ,20170714,13:36:16, 2.19205E-01,   0,162, 2.89235E+02,NWG-3-DD , 2.00000E+00, 0.00000E+00, 0.00000E+00, 0.00000E+00, 0.00000E+00, 0.00000E+00, 1.20000E+01, 0.00000E+00, 0.00000E+00, 1.40000E+01, 0.00000E+00, 0.00000E+00,Cmd=1,HV=400,Cyk=2,MTime=0.8,Gain=20,Ch=7
   6,USER   ,20170714,13:36:16, 1.26973E-01,   0,162, 2.68059E+02,NWG-3-DD , 2.00000E+00, 0.00000E+00, 0.00000E+00, 0.00000E+00, 0.00000E+00, 0.00000E+00, 1.40000E+01, 0.00000E+00, 0.00000E+00, 1.60000E+01, 0.00000E+00, 0.00000E+00,Cmd=1,HV=400,Cyk=2,MTime=0.8,Gain=50,Ch=8
   7,USER   ,20170714,13:36:25, 1.40988E+01,   1,122, 5.31513E+02,NWG-3-DD , 4.00000E+00, 0.00000E+00, 0.00000E+00, 2.00000E+00, 0.00000E+00, 0.00000E+00, 6.00000E+00, 0.00000E+00, 0.00000E+00, 8.00000E+00, 0.00000E+00, 0.00000E+00,Cmd=2,HV=400,Cyk=2,MTime=0.8,Gain=1,Ch=3
   8,USER   ,20170714,13:36:25, 3.38507E+00,   0,122, 5.10456E+02,NWG-3-DD , 4.00000E+00, 0.00000E+00, 0.00000E+00, 2.00000E+00, 0.00000E+00, 0.00000E+00, 8.00000E+00, 0.00000E+00, 0.00000E+00, 1.00000E+01, 0.00000E+00, 0.00000E+00,Cmd=2,HV=400,Cyk=2,MTime=0.8,Gain=10,Ch=4
   9,USER   ,20170714,13:36:25, 1.08949E+00,   4,122, 4.10728E+02,NWG-3-DD , 4.00000E+00, 0.00000E+00, 0.00000E+00, 2.00000E+00, 0.00000E+00, 0.00000E+00, 1.00000E+01, 0.00000E+00, 0.00000E+00, 1.20000E+01, 0.00000E+00, 0.00000E+00,Cmd=2,HV=400,Cyk=2,MTime=0.8,Gain=10,Ch=5
  10,USER   ,20170714,13:36:25, 4.68049E-01,   1,122, 3.52900E+02,NWG-3-DD , 4.00000E+00, 0.00000E+00, 0.00000E+00, 2.00000E+00, 0.00000E+00, 0.00000E+00, 1.20000E+01, 0.00000E+00, 0.00000E+00, 1.40000E+01, 0.00000E+00, 0.00000E+00,Cmd=2,HV=400,Cyk=2,MTime=0.8,Gain=20,Ch=6
  11,USER   ,20170714,13:36:25, 2.47064E-01,   0,122, 3.25993E+02,NWG-3-DD , 4.00000E+00, 0.00000E+00, 0.00000E+00, 2.00000E+00, 0.00000E+00, 0.00000E+00, 1.40000E+01, 0.00000E+00, 0.00000E+00, 1.60000E+01, 0.00000E+00, 0.00000E+00,Cmd=2,HV=400,Cyk=2,MTime=0.8,Gain=20,Ch=7
  12,USER   ,20170714,13:36:25, 1.88939E-01,   0,122, 3.98879E+02,NWG-3-DD , 4.00000E+00, 0.00000E+00, 0.00000E+00, 2.00000E+00, 0.00000E+00, 0.00000E+00, 1.60000E+01, 0.00000E+00, 0.00000E+00, 1.80000E+01, 0.00000E+00, 0.00000E+00,Cmd=2,HV=400,Cyk=2,MTime=0.8,Gain=50,Ch=8
  13,USER   ,20170714,13:36:34, 6.11798E+00,   1,204, 4.61285E+02,NWG-3-DD , 4.00000E+00, 0.00000E+00, 0.00000E+00, 0.00000E+00, 0.00000E+00, 0.00000E+00, 8.00000E+00, 0.00000E+00, 0.00000E+00, 1.20000E+01, 0.00000E+00, 0.00000E+00,Cmd=3,HV=400,Cyk=2,MTime=0.8,Gain=1,Ch=3
  14,USER   ,20170714,13:36:34, 1.06173E+00,   0,204, 3.20212E+02,NWG-3-DD , 4.00000E+00, 0.00000E+00, 0.00000E+00, 0.00000E+00, 0.00000E+00, 0.00000E+00, 1.20000E+01, 0.00000E+00, 0.00000E+00, 1.60000E+01, 0.00000E+00, 0.00000E+00,Cmd=3,HV=400,Cyk=2,MTime=0.8,Gain=10,Ch=4
  15,USER   ,20170714,13:36:34, 5.14416E-01,   0,204, 3.87860E+02,NWG-3-DD , 4.00000E+00, 0.00000E+00, 0.00000E+00, 0.00000E+00, 0.00000E+00, 0.00000E+00, 1.60000E+01, 0.00000E+00, 0.00000E+00, 2.00000E+01, 0.00000E+00, 0.00000E+00,Cmd=3,HV=400,Cyk=2,MTime=0.8,Gain=10,Ch=5
  16,USER   ,20170714,13:36:34, 3.33509E-01,   1,204, 5.02919E+02,NWG-3-DD , 4.00000E+00, 0.00000E+00, 0.00000E+00, 0.00000E+00, 0.00000E+00, 0.00000E+00, 2.00000E+01, 0.00000E+00, 0.00000E+00, 2.40000E+01, 0.00000E+00, 0.00000E+00,Cmd=3,HV=400,Cyk=2,MTime=0.8,Gain=10,Ch=6
  17,USER   ,20170714,13:36:34, 1.44311E-01,   0,204, 3.80828E+02,NWG-3-DD , 4.00000E+00, 0.00000E+00, 0.00000E+00, 0.00000E+00, 0.00000E+00, 0.00000E+00, 2.40000E+01, 0.00000E+00, 0.00000E+00, 2.80000E+01, 0.00000E+00, 0.00000E+00,Cmd=3,HV=400,Cyk=2,MTime=0.8,Gain=20,Ch=7
  18,USER   ,20170714,13:36:34, 7.44433E-02,   2,204, 3.14322E+02,NWG-3-DD , 4.00000E+00, 0.00000E+00, 0.00000E+00, 0.00000E+00, 0.00000E+00, 0.00000E+00, 2.80000E+01, 0.00000E+00, 0.00000E+00, 3.20000E+01, 0.00000E+00, 0.00000E+00,Cmd=3,HV=400,Cyk=2,MTime=0.8,Gain=50,Ch=8
  19,USER   ,20170714,13:36:43, 1.06298E+01,   0,181, 4.00732E+02,NWG-3-DD , 6.00000E+00, 0.00000E+00, 0.00000E+00, 4.00000E+00, 0.00000E+00, 0.00000E+00, 8.00000E+00, 0.00000E+00, 0.00000E+00, 1.00000E+01, 0.00000E+00, 0.00000E+00,Cmd=4,HV=400,Cyk=2,MTime=0.8,Gain=1,Ch=3
  20,USER   ,20170714,13:36:43, 2.37885E+00,   1,181, 3.58722E+02,NWG-3-DD , 6.00000E+00, 0.00000E+00, 0.00000E+00, 4.00000E+00, 0.00000E+00, 0.00000E+00, 1.00000E+01, 0.00000E+00, 0.00000E+00, 1.20000E+01, 0.00000E+00, 0.00000E+00,Cmd=4,HV=400,Cyk=2,MTime=0.8,Gain=10,Ch=4
  21,USER   ,20170714,13:36:43, 8.61075E-01,   0,181, 3.24618E+02,NWG-3-DD , 6.00000E+00, 0.00000E+00, 0.00000E+00, 4.00000E+00, 0.00000E+00, 0.00000E+00, 1.20000E+01, 0.00000E+00, 0.00000E+00, 1.40000E+01, 0.00000E+00, 0.00000E+00,Cmd=4,HV=400,Cyk=2,MTime=0.8,Gain=10,Ch=5
  22,USER   ,20170714,13:36:43, 4.14031E-01,   0,181, 3.12172E+02,NWG-3-DD , 6.00000E+00, 0.00000E+00, 0.00000E+00, 4.00000E+00, 0.00000E+00, 0.00000E+00, 1.40000E+01, 0.00000E+00, 0.00000E+00, 1.60000E+01, 0.00000E+00, 0.00000E+00,Cmd=4,HV=400,Cyk=2,MTime=0.8,Gain=10,Ch=6
  23,USER   ,20170714,13:36:43, 2.89743E-01,   0,181, 3.82307E+02,NWG-3-DD , 6.00000E+00, 0.00000E+00, 0.00000E+00, 4.00000E+00, 0.00000E+00, 0.00000E+00, 1.60000E+01, 0.00000E+00, 0.00000E+00, 1.80000E+01, 0.00000E+00, 0.00000E+00,Cmd=4,HV=400,Cyk=2,MTime=0.8,Gain=20,Ch=7
  24,USER   ,20170714,13:36:43, 1.99392E-01,   0,181, 4.20947E+02,NWG-3-DD , 6.00000E+00, 0.00000E+00, 0.00000E+00, 4.00000E+00, 0.00000E+00, 0.00000E+00, 1.80000E+01, 0.00000E+00, 0.00000E+00, 2.00000E+01, 0.00000E+00, 0.00000E+00,Cmd=4,HV=400,Cyk=2,MTime=0.8,Gain=20,Ch=8
  25,USER   ,20170714,13:36:52, 4.79560E+00,   1,144, 3.61580E+02,NWG-3-DD , 6.00000E+00, 0.00000E+00, 0.00000E+00, 2.00000E+00, 0.00000E+00, 0.00000E+00, 1.00000E+01, 0.00000E+00, 0.00000E+00, 1.40000E+01, 0.00000E+00, 0.00000E+00,Cmd=5,HV=400,Cyk=2,MTime=0.8,Gain=1,Ch=3
  26,USER   ,20170714,13:36:52, 1.13903E+00,   0,144, 3.43525E+02,NWG-3-DD , 6.00000E+00, 0.00000E+00, 0.00000E+00, 2.00000E+00, 0.00000E+00, 0.00000E+00, 1.40000E+01, 0.00000E+00, 0.00000E+00, 1.80000E+01, 0.00000E+00, 0.00000E+00,Cmd=5,HV=400,Cyk=2,MTime=0.8,Gain=10,Ch=4
  27,USER   ,20170714,13:36:52, 6.43978E-01,   0,144, 4.85548E+02,NWG-3-DD , 6.00000E+00, 0.00000E+00, 0.00000E+00, 2.00000E+00, 0.00000E+00, 0.00000E+00, 1.80000E+01, 0.00000E+00, 0.00000E+00, 2.20000E+01, 0.00000E+00, 0.00000E+00,Cmd=5,HV=400,Cyk=2,MTime=0.8,Gain=10,Ch=5
  28,USER   ,20170714,13:36:52, 3.04208E-01,   0,144, 4.58734E+02,NWG-3-DD , 6.00000E+00, 0.00000E+00, 0.00000E+00, 2.00000E+00, 0.00000E+00, 0.00000E+00, 2.20000E+01, 0.00000E+00, 0.00000E+00, 2.60000E+01, 0.00000E+00, 0.00000E+00,Cmd=5,HV=400,Cyk=2,MTime=0.8,Gain=20,Ch=6
  29,USER   ,20170714,13:36:52, 1.26579E-01,   1,144, 3.34034E+02,NWG-3-DD , 6.00000E+00, 0.00000E+00, 0.00000E+00, 2.00000E+00, 0.00000E+00, 0.00000E+00, 2.60000E+01, 0.00000E+00, 0.00000E+00, 3.00000E+01, 0.00000E+00, 0.00000E+00,Cmd=5,HV=400,Cyk=2,MTime=0.8,Gain=50,Ch=7
  30,USER   ,20170714,13:36:52, 7.32073E-02,   1,144, 3.09103E+02,NWG-3-DD , 6.00000E+00, 0.00000E+00, 0.00000E+00, 2.00000E+00, 0.00000E+00, 0.00000E+00, 3.00000E+01, 0.00000E+00, 0.00000E+00, 3.40000E+01, 0.00000E+00, 0.00000E+00,Cmd=5,HV=400,Cyk=2,MTime=0.8,Gain=100,Ch=8
  31,USER   ,20170714,13:37:02, 2.92191E+00,   2,261, 3.30461E+02,NWG-3-DD , 6.00000E+00, 0.00000E+00, 0.00000E+00, 0.00000E+00, 0.00000E+00, 0.00000E+00, 1.20000E+01, 0.00000E+00, 0.00000E+00, 1.80000E+01, 0.00000E+00, 0.00000E+00,Cmd=6,HV=400,Cyk=2,MTime=0.8,Gain=1,Ch=3
  32,USER   ,20170714,13:37:02, 1.03526E+00,   2,261, 4.68343E+02,NWG-3-DD , 6.00000E+00, 0.00000E+00, 0.00000E+00, 0.00000E+00, 0.00000E+00, 0.00000E+00, 1.80000E+01, 0.00000E+00, 0.00000E+00, 2.40000E+01, 0.00000E+00, 0.00000E+00,Cmd=6,HV=400,Cyk=2,MTime=0.8,Gain=10,Ch=4
  33,USER   ,20170714,13:37:02, 3.25767E-01,   2,261, 3.68434E+02,NWG-3-DD , 6.00000E+00, 0.00000E+00, 0.00000E+00, 0.00000E+00, 0.00000E+00, 0.00000E+00, 2.40000E+01, 0.00000E+00, 0.00000E+00, 3.00000E+01, 0.00000E+00, 0.00000E+00,Cmd=6,HV=400,Cyk=2,MTime=0.8,Gain=10,Ch=5
  34,USER   ,20170714,13:37:02, 1.16106E-01,   2,261, 2.62627E+02,NWG-3-DD , 6.00000E+00, 0.00000E+00, 0.00000E+00, 0.00000E+00, 0.00000E+00, 0.00000E+00, 3.00000E+01, 0.00000E+00, 0.00000E+00, 3.60000E+01, 0.00000E+00, 0.00000E+00,Cmd=6,HV=400,Cyk=2,MTime=0.8,Gain=20,Ch=6
  35,USER   ,20170714,13:37:02, 8.85740E-02,   3,261, 3.50612E+02,NWG-3-DD , 6.00000E+00, 0.00000E+00, 0.00000E+00, 0.00000E+00, 0.00000E+00, 0.00000E+00, 3.60000E+01, 0.00000E+00, 0.00000E+00, 4.20000E+01, 0.00000E+00, 0.00000E+00,Cmd=6,HV=400,Cyk=2,MTime=0.8,Gain=50,Ch=7
  36,USER   ,20170714,13:37:02, 4.60596E-02,   3,261, 2.91716E+02,NWG-3-DD , 6.00000E+00, 0.00000E+00, 0.00000E+00, 0.00000E+00, 0.00000E+00, 0.00000E+00, 4.20000E+01, 0.00000E+00, 0.00000E+00, 4.80000E+01, 0.00000E+00, 0.00000E+00,Cmd=6,HV=400,Cyk=2,MTime=0.8,Gain=100,Ch=8
  37,USER   ,20170714,13:37:11, 1.01658E+01,   1,193, 3.83241E+02,NWG-3-DD , 8.00000E+00, 0.00000E+00, 0.00000E+00, 6.00000E+00, 0.00000E+00, 0.00000E+00, 1.00000E+01, 0.00000E+00, 0.00000E+00, 1.20000E+01, 0.00000E+00, 0.00000E+00,Cmd=7,HV=400,Cyk=2,MTime=0.8,Gain=1,Ch=3
  38,USER   ,20170714,13:37:11, 2.37175E+00,   1,193, 3.57651E+02,NWG-3-DD , 8.00000E+00, 0.00000E+00, 0.00000E+00, 6.00000E+00, 0.00000E+00, 0.00000E+00, 1.20000E+01, 0.00000E+00, 0.00000E+00, 1.40000E+01, 0.00000E+00, 0.00000E+00,Cmd=7,HV=400,Cyk=2,MTime=0.8,Gain=10,Ch=4
  39,USER   ,20170714,13:37:11, 9.60168E-01,   1,193, 3.61975E+02,NWG-3-DD , 8.00000E+00, 0.00000E+00, 0.00000E+00, 6.00000E+00, 0.00000E+00, 0.00000E+00, 1.40000E+01, 0.00000E+00, 0.00000E+00, 1.60000E+01, 0.00000E+00, 0.00000E+00,Cmd=7,HV=400,Cyk=2,MTime=0.8,Gain=10,Ch=5
  40,USER   ,20170714,13:37:11, 5.92622E-01,   2,193, 4.46827E+02,NWG-3-DD , 8.00000E+00, 0.00000E+00, 0.00000E+00, 6.00000E+00, 0.00000E+00, 0.00000E+00, 1.60000E+01, 0.00000E+00, 0.00000E+00, 1.80000E+01, 0.00000E+00, 0.00000E+00,Cmd=7,HV=400,Cyk=2,MTime=0.8,Gain=10,Ch=6
  41,USER   ,20170714,13:37:11, 3.74608E-01,   1,193, 4.94284E+02,NWG-3-DD , 8.00000E+00, 0.00000E+00, 0.00000E+00, 6.00000E+00, 0.00000E+00, 0.00000E+00, 1.80000E+01, 0.00000E+00, 0.00000E+00, 2.00000E+01, 0.00000E+00, 0.00000E+00,Cmd=7,HV=400,Cyk=2,MTime=0.8,Gain=10,Ch=7
  42,USER   ,20170714,13:37:11, 3.13345E-01,   1,193, 6.61518E+02,NWG-3-DD , 8.00000E+00, 0.00000E+00, 0.00000E+00, 6.00000E+00, 0.00000E+00, 0.00000E+00, 2.00000E+01, 0.00000E+00, 0.00000E+00, 2.20000E+01, 0.00000E+00, 0.00000E+00,Cmd=7,HV=400,Cyk=2,MTime=0.8,Gain=20,Ch=8
  43,USER   ,20170714,13:37:20, 4.60452E+00,   0,153, 3.47173E+02,NWG-3-DD , 8.00000E+00, 0.00000E+00, 0.00000E+00, 4.00000E+00, 0.00000E+00, 0.00000E+00, 1.20000E+01, 0.00000E+00, 0.00000E+00, 1.60000E+01, 0.00000E+00, 0.00000E+00,Cmd=8,HV=400,Cyk=2,MTime=0.8,Gain=1,Ch=3
  44,USER   ,20170714,13:37:20, 1.45593E+00,   0,153, 4.39099E+02,NWG-3-DD , 8.00000E+00, 0.00000E+00, 0.00000E+00, 4.00000E+00, 0.00000E+00, 0.00000E+00, 1.60000E+01, 0.00000E+00, 0.00000E+00, 2.00000E+01, 0.00000E+00, 0.00000E+00,Cmd=8,HV=400,Cyk=2,MTime=0.8,Gain=10,Ch=4
  45,USER   ,20170714,13:37:20, 7.68710E-01,   0,153, 5.79594E+02,NWG-3-DD , 8.00000E+00, 0.00000E+00, 0.00000E+00, 4.00000E+00, 0.00000E+00, 0.00000E+00, 2.00000E+01, 0.00000E+00, 0.00000E+00, 2.40000E+01, 0.00000E+00, 0.00000E+00,Cmd=8,HV=400,Cyk=2,MTime=0.8,Gain=10,Ch=5
  46,USER   ,20170714,13:37:20, 2.95717E-01,   1,153, 4.45931E+02,NWG-3-DD , 8.00000E+00, 0.00000E+00, 0.00000E+00, 4.00000E+00, 0.00000E+00, 0.00000E+00, 2.40000E+01, 0.00000E+00, 0.00000E+00, 2.80000E+01, 0.00000E+00, 0.00000E+00,Cmd=8,HV=400,Cyk=2,MTime=0.8,Gain=20,Ch=6
  47,USER   ,20170714,13:37:20, 1.32679E-01,   1,153, 3.50131E+02,NWG-3-DD , 8.00000E+00, 0.00000E+00, 0.00000E+00, 4.00000E+00, 0.00000E+00, 0.00000E+00, 2.80000E+01, 0.00000E+00, 0.00000E+00, 3.20000E+01, 0.00000E+00, 0.00000E+00,Cmd=8,HV=400,Cyk=2,MTime=0.8,Gain=50,Ch=7
  48,USER   ,20170714,13:37:20, 5.39480E-02,   3,153, 2.27785E+02,NWG-3-DD , 8.00000E+00, 0.00000E+00, 0.00000E+00, 4.00000E+00, 0.00000E+00, 0.00000E+00, 3.20000E+01, 0.00000E+00, 0.00000E+00, 3.60000E+01, 0.00000E+00, 0.00000E+00,Cmd=8,HV=400,Cyk=2,MTime=0.8,Gain=100,Ch=8
  49,USER   ,20170714,13:37:29, 3.39487E+00,   0,127, 3.83951E+02,NWG-3-DD , 8.00000E+00, 0.00000E+00, 0.00000E+00, 2.00000E+00, 0.00000E+00, 0.00000E+00, 1.40000E+01, 0.00000E+00, 0.00000E+00, 2.00000E+01, 0.00000E+00, 0.00000E+00,Cmd=9,HV=400,Cyk=2,MTime=0.8,Gain=5,Ch=3
  50,USER   ,20170714,13:37:29, 1.21439E+00,   0,127, 5.49378E+02,NWG-3-DD , 8.00000E+00, 0.00000E+00, 0.00000E+00, 2.00000E+00, 0.00000E+00, 0.00000E+00, 2.00000E+01, 0.00000E+00, 0.00000E+00, 2.60000E+01, 0.00000E+00, 0.00000E+00,Cmd=9,HV=400,Cyk=2,MTime=0.8,Gain=10,Ch=4
  51,USER   ,20170714,13:37:29, 3.16772E-01,   1,127, 3.58260E+02,NWG-3-DD , 8.00000E+00, 0.00000E+00, 0.00000E+00, 2.00000E+00, 0.00000E+00, 0.00000E+00, 2.60000E+01, 0.00000E+00, 0.00000E+00, 3.20000E+01, 0.00000E+00, 0.00000E+00,Cmd=9,HV=400,Cyk=2,MTime=0.8,Gain=20,Ch=5
  52,USER   ,20170714,13:37:29, 1.13118E-01,   3,127, 2.55867E+02,NWG-3-DD , 8.00000E+00, 0.00000E+00, 0.00000E+00, 2.00000E+00, 0.00000E+00, 0.00000E+00, 3.20000E+01, 0.00000E+00, 0.00000E+00, 3.80000E+01, 0.00000E+00, 0.00000E+00,Cmd=9,HV=400,Cyk=2,MTime=0.8,Gain=50,Ch=6
  53,USER   ,20170714,13:37:29, 9.15070E-02,   3,127, 3.62222E+02,NWG-3-DD , 8.00000E+00, 0.00000E+00, 0.00000E+00, 2.00000E+00, 0.00000E+00, 0.00000E+00, 3.80000E+01, 0.00000E+00, 0.00000E+00, 4.40000E+01, 0.00000E+00, 0.00000E+00,Cmd=9,HV=400,Cyk=2,MTime=0.8,Gain=100,Ch=7
  54,USER   ,20170714,13:37:29, 4.61191E-02,   5,127, 2.92093E+02,NWG-3-DD , 8.00000E+00, 0.00000E+00, 0.00000E+00, 2.00000E+00, 0.00000E+00, 0.00000E+00, 4.40000E+01, 0.00000E+00, 0.00000E+00, 5.00000E+01, 0.00000E+00, 0.00000E+00,Cmd=9,HV=400,Cyk=2,MTime=0.8,Gain=100,Ch=8
  55,USER   ,20170714,13:37:38, 3.06942E+00,   0,222, 4.62857E+02,NWG-3-DD , 8.00000E+00, 0.00000E+00, 0.00000E+00, 0.00000E+00, 0.00000E+00, 0.00000E+00, 1.60000E+01, 0.00000E+00, 0.00000E+00, 2.40000E+01, 0.00000E+00, 0.00000E+00,Cmd=10,HV=400,Cyk=2,MTime=0.8,Gain=1,Ch=3
  56,USER   ,20170714,13:37:38, 6.47158E-01,   2,222, 3.90356E+02,NWG-3-DD , 8.00000E+00, 0.00000E+00, 0.00000E+00, 0.00000E+00, 0.00000E+00, 0.00000E+00, 2.40000E+01, 0.00000E+00, 0.00000E+00, 3.20000E+01, 0.00000E+00, 0.00000E+00,Cmd=10,HV=400,Cyk=2,MTime=0.8,Gain=10,Ch=4
  57,USER   ,20170714,13:37:38, 1.86180E-01,   2,222, 2.80753E+02,NWG-3-DD , 8.00000E+00, 0.00000E+00, 0.00000E+00, 0.00000E+00, 0.00000E+00, 0.00000E+00, 3.20000E+01, 0.00000E+00, 0.00000E+00, 4.00000E+01, 0.00000E+00, 0.00000E+00,Cmd=10,HV=400,Cyk=2,MTime=0.8,Gain=20,Ch=5
  58,USER   ,20170714,13:37:38, 1.03296E-01,   2,222, 3.11535E+02,NWG-3-DD , 8.00000E+00, 0.00000E+00, 0.00000E+00, 0.00000E+00, 0.00000E+00, 0.00000E+00, 4.00000E+01, 0.00000E+00, 0.00000E+00, 4.80000E+01, 0.00000E+00, 0.00000E+00,Cmd=10,HV=400,Cyk=2,MTime=0.8,Gain=50,Ch=6
  59,USER   ,20170714,13:37:38, 4.27902E-02,   1,222, 2.25841E+02,NWG-3-DD , 8.00000E+00, 0.00000E+00, 0.00000E+00, 0.00000E+00, 0.00000E+00, 0.00000E+00, 4.80000E+01, 0.00000E+00, 0.00000E+00, 5.60000E+01, 0.00000E+00, 0.00000E+00,Cmd=10,HV=400,Cyk=2,MTime=0.8,Gain=100,Ch=7
  60,USER   ,20170714,13:37:38, 2.84756E-02,   0,222, 2.40465E+02,NWG-3-DD , 8.00000E+00, 0.00000E+00, 0.00000E+00, 0.00000E+00, 0.00000E+00, 0.00000E+00, 5.60000E+01, 0.00000E+00, 0.00000E+00, 6.40000E+01, 0.00000E+00, 0.00000E+00,Cmd=10,HV=400,Cyk=2,MTime=0.8,Gain=100,Ch=8
  61,USER   ,20170714,13:37:47, 7.23168E+00,   1,217, 2.72628E+02,NWG-3-DD , 1.00000E+01, 0.00000E+00, 0.00000E+00, 8.00000E+00, 0.00000E+00, 0.00000E+00, 1.20000E+01, 0.00000E+00, 0.00000E+00, 1.40000E+01, 0.00000E+00, 0.00000E+00,Cmd=11,HV=400,Cyk=2,MTime=0.8,Gain=1,Ch=3
  62,USER   ,20170714,13:37:47, 2.01564E+00,   0,217, 3.03951E+02,NWG-3-DD , 1.00000E+01, 0.00000E+00, 0.00000E+00, 8.00000E+00, 0.00000E+00, 0.00000E+00, 1.40000E+01, 0.00000E+00, 0.00000E+00, 1.60000E+01, 0.00000E+00, 0.00000E+00,Cmd=11,HV=400,Cyk=2,MTime=0.8,Gain=10,Ch=4
  63,USER   ,20170714,13:37:47, 1.04987E+00,   2,217, 3.95793E+02,NWG-3-DD , 1.00000E+01, 0.00000E+00, 0.00000E+00, 8.00000E+00, 0.00000E+00, 0.00000E+00, 1.60000E+01, 0.00000E+00, 0.00000E+00, 1.80000E+01, 0.00000E+00, 0.00000E+00,Cmd=11,HV=400,Cyk=2,MTime=0.8,Gain=10,Ch=5
  64,USER   ,20170714,13:37:47, 6.05324E-01,   2,217, 4.56403E+02,NWG-3-DD , 1.00000E+01, 0.00000E+00, 0.00000E+00, 8.00000E+00, 0.00000E+00, 0.00000E+00, 1.80000E+01, 0.00000E+00, 0.00000E+00, 2.00000E+01, 0.00000E+00, 0.00000E+00,Cmd=11,HV=400,Cyk=2,MTime=0.8,Gain=10,Ch=6
  65,USER   ,20170714,13:37:47, 4.71344E-01,   1,217, 6.21923E+02,NWG-3-DD , 1.00000E+01, 0.00000E+00, 0.00000E+00, 8.00000E+00, 0.00000E+00, 0.00000E+00, 2.00000E+01, 0.00000E+00, 0.00000E+00, 2.20000E+01, 0.00000E+00, 0.00000E+00,Cmd=11,HV=400,Cyk=2,MTime=0.8,Gain=10,Ch=7
  66,USER   ,20170714,13:37:47, 2.51268E-01,   2,217, 5.30465E+02,NWG-3-DD , 1.00000E+01, 0.00000E+00, 0.00000E+00, 8.00000E+00, 0.00000E+00, 0.00000E+00, 2.20000E+01, 0.00000E+00, 0.00000E+00, 2.40000E+01, 0.00000E+00, 0.00000E+00,Cmd=11,HV=400,Cyk=2,MTime=0.8,Gain=20,Ch=8
  67,USER   ,20170714,13:37:56, 4.62076E+00,   1,253, 3.48397E+02,NWG-3-DD , 1.00000E+01, 0.00000E+00, 0.00000E+00, 6.00000E+00, 0.00000E+00, 0.00000E+00, 1.40000E+01, 0.00000E+00, 0.00000E+00, 1.80000E+01, 0.00000E+00, 0.00000E+00,Cmd=12,HV=400,Cyk=2,MTime=0.8,Gain=1,Ch=3
  68,USER   ,20170714,13:37:56, 7.05907E-01,   2,253, 5.32242E+02,NWG-3-DD , 1.00000E+01, 0.00000E+00, 0.00000E+00, 6.00000E+00, 0.00000E+00, 0.00000E+00, 2.20000E+01, 0.00000E+00, 0.00000E+00, 2.60000E+01, 0.00000E+00, 0.00000E+00,Cmd=12,HV=400,Cyk=2,MTime=0.8,Gain=10,Ch=5
  69,USER   ,20170714,13:37:56, 2.54720E-01,   0,253, 3.84108E+02,NWG-3-DD , 1.00000E+01, 0.00000E+00, 0.00000E+00, 6.00000E+00, 0.00000E+00, 0.00000E+00, 2.60000E+01, 0.00000E+00, 0.00000E+00, 3.00000E+01, 0.00000E+00, 0.00000E+00,Cmd=12,HV=400,Cyk=2,MTime=0.8,Gain=20,Ch=6
  70,USER   ,20170714,13:37:56, 1.29562E-01,   2,253, 3.41905E+02,NWG-3-DD , 1.00000E+01, 0.00000E+00, 0.00000E+00, 6.00000E+00, 0.00000E+00, 0.00000E+00, 3.00000E+01, 0.00000E+00, 0.00000E+00, 3.40000E+01, 0.00000E+00, 0.00000E+00,Cmd=12,HV=400,Cyk=2,MTime=0.8,Gain=20,Ch=7
  71,USER   ,20170714,13:37:56, 6.10711E-02,   0,253, 2.57861E+02,NWG-3-DD , 1.00000E+01, 0.00000E+00, 0.00000E+00, 6.00000E+00, 0.00000E+00, 0.00000E+00, 3.40000E+01, 0.00000E+00, 0.00000E+00, 3.80000E+01, 0.00000E+00, 0.00000E+00,Cmd=12,HV=400,Cyk=2,MTime=0.8,Gain=50,Ch=8
  72,USER   ,20170714,13:38:04, 1.76554E+00,   0,206, 5.32475E+02,NWG-3-DD , 1.00000E+01, 0.00000E+00, 0.00000E+00, 6.00000E+00, 0.00000E+00, 0.00000E+00, 1.80000E+01, 0.00000E+00, 0.00000E+00, 2.20000E+01, 0.00000E+00, 0.00000E+00,Cmd=12,HV=314,Cyk=2,MTime=0.8,Gain=10,Ch=4
  73,USER   ,20170714,13:38:13, 4.07171E+00,   2,194, 4.60499E+02,NWG-3-DD , 1.00000E+01, 0.00000E+00, 0.00000E+00, 4.00000E+00, 0.00000E+00, 0.00000E+00, 1.60000E+01, 0.00000E+00, 0.00000E+00, 2.20000E+01, 0.00000E+00, 0.00000E+00,Cmd=13,HV=400,Cyk=2,MTime=0.8,Gain=1,Ch=3
  74,USER   ,20170714,13:38:13, 1.07879E+00,   2,194, 4.88033E+02,NWG-3-DD , 1.00000E+01, 0.00000E+00, 0.00000E+00, 4.00000E+00, 0.00000E+00, 0.00000E+00, 2.20000E+01, 0.00000E+00, 0.00000E+00, 2.80000E+01, 0.00000E+00, 0.00000E+00,Cmd=13,HV=400,Cyk=2,MTime=0.8,Gain=10,Ch=4
  75,USER   ,20170714,13:38:13, 2.96069E-01,   0,194, 3.34846E+02,NWG-3-DD , 1.00000E+01, 0.00000E+00, 0.00000E+00, 4.00000E+00, 0.00000E+00, 0.00000E+00, 2.80000E+01, 0.00000E+00, 0.00000E+00, 3.40000E+01, 0.00000E+00, 0.00000E+00,Cmd=13,HV=400,Cyk=2,MTime=0.8,Gain=20,Ch=5
  76,USER   ,20170714,13:38:13, 1.31244E-01,   1,194, 2.96867E+02,NWG-3-DD , 1.00000E+01, 0.00000E+00, 0.00000E+00, 4.00000E+00, 0.00000E+00, 0.00000E+00, 3.40000E+01, 0.00000E+00, 0.00000E+00, 4.00000E+01, 0.00000E+00, 0.00000E+00,Cmd=13,HV=400,Cyk=2,MTime=0.8,Gain=50,Ch=6
  77,USER   ,20170714,13:38:13, 8.19311E-02,   0,194, 3.24316E+02,NWG-3-DD , 1.00000E+01, 0.00000E+00, 0.00000E+00, 4.00000E+00, 0.00000E+00, 0.00000E+00, 4.00000E+01, 0.00000E+00, 0.00000E+00, 4.60000E+01, 0.00000E+00, 0.00000E+00,Cmd=13,HV=400,Cyk=2,MTime=0.8,Gain=50,Ch=7
  78,USER   ,20170714,13:38:13, 4.11563E-02,   0,194, 2.60662E+02,NWG-3-DD , 1.00000E+01, 0.00000E+00, 0.00000E+00, 4.00000E+00, 0.00000E+00, 0.00000E+00, 4.60000E+01, 0.00000E+00, 0.00000E+00, 5.20000E+01, 0.00000E+00, 0.00000E+00,Cmd=13,HV=400,Cyk=2,MTime=0.8,Gain=100,Ch=8
  79,USER   ,20170714,13:38:22, 3.41594E+00,   0,154, 5.15112E+02,NWG-3-DD , 1.00000E+01, 0.00000E+00, 0.00000E+00, 2.00000E+00, 0.00000E+00, 0.00000E+00, 1.80000E+01, 0.00000E+00, 0.00000E+00, 2.60000E+01, 0.00000E+00, 0.00000E+00,Cmd=14,HV=400,Cyk=2,MTime=0.8,Gain=1,Ch=3
  80,USER   ,20170714,13:38:22, 5.84045E-01,   1,154, 3.52287E+02,NWG-3-DD , 1.00000E+01, 0.00000E+00, 0.00000E+00, 2.00000E+00, 0.00000E+00, 0.00000E+00, 2.60000E+01, 0.00000E+00, 0.00000E+00, 3.40000E+01, 0.00000E+00, 0.00000E+00,Cmd=14,HV=400,Cyk=2,MTime=0.8,Gain=10,Ch=4
  81,USER   ,20170714,13:38:22, 2.02327E-01,   3,154, 3.05101E+02,NWG-3-DD , 1.00000E+01, 0.00000E+00, 0.00000E+00, 2.00000E+00, 0.00000E+00, 0.00000E+00, 3.40000E+01, 0.00000E+00, 0.00000E+00, 4.20000E+01, 0.00000E+00, 0.00000E+00,Cmd=14,HV=400,Cyk=2,MTime=0.8,Gain=20,Ch=5
  82,USER   ,20170714,13:38:22, 9.76486E-02,   5,154, 2.94501E+02,NWG-3-DD , 1.00000E+01, 0.00000E+00, 0.00000E+00, 2.00000E+00, 0.00000E+00, 0.00000E+00, 4.20000E+01, 0.00000E+00, 0.00000E+00, 5.00000E+01, 0.00000E+00, 0.00000E+00,Cmd=14,HV=400,Cyk=2,MTime=0.8,Gain=50,Ch=6
  83,USER   ,20170714,13:38:22, 4.21113E-02,   6,154, 2.22258E+02,NWG-3-DD , 1.00000E+01, 0.00000E+00, 0.00000E+00, 2.00000E+00, 0.00000E+00, 0.00000E+00, 5.00000E+01, 0.00000E+00, 0.00000E+00, 5.80000E+01, 0.00000E+00, 0.00000E+00,Cmd=14,HV=400,Cyk=2,MTime=0.8,Gain=100,Ch=7
  84,USER   ,20170714,13:38:22, 2.58887E-02,   7,154, 2.18619E+02,NWG-3-DD , 1.00000E+01, 0.00000E+00, 0.00000E+00, 2.00000E+00, 0.00000E+00, 0.00000E+00, 5.80000E+01, 0.00000E+00, 0.00000E+00, 6.60000E+01, 0.00000E+00, 0.00000E+00,Cmd=14,HV=400,Cyk=2,MTime=0.8,Gain=200,Ch=8
  85,USER   ,20170714,13:38:31, 2.68640E+00,   1,284, 5.06375E+02,NWG-3-DD , 1.00000E+01, 0.00000E+00, 0.00000E+00, 0.00000E+00, 0.00000E+00, 0.00000E+00, 2.00000E+01, 0.00000E+00, 0.00000E+00, 3.00000E+01, 0.00000E+00, 0.00000E+00,Cmd=15,HV=381,Cyk=2,MTime=0.8,Gain=1,Ch=3
  86,USER   ,20170714,13:38:31, 4.09360E-01,   0,284, 3.08650E+02,NWG-3-DD , 1.00000E+01, 0.00000E+00, 0.00000E+00, 0.00000E+00, 0.00000E+00, 0.00000E+00, 3.00000E+01, 0.00000E+00, 0.00000E+00, 4.00000E+01, 0.00000E+00, 0.00000E+00,Cmd=15,HV=381,Cyk=2,MTime=0.8,Gain=10,Ch=4
  87,USER   ,20170714,13:38:31, 1.63311E-01,   5,284, 3.07835E+02,NWG-3-DD , 1.00000E+01, 0.00000E+00, 0.00000E+00, 0.00000E+00, 0.00000E+00, 0.00000E+00, 4.00000E+01, 0.00000E+00, 0.00000E+00, 5.00000E+01, 0.00000E+00, 0.00000E+00,Cmd=15,HV=381,Cyk=2,MTime=0.8,Gain=20,Ch=5
  88,USER   ,20170714,13:38:31, 6.00487E-02,   2,284, 2.26378E+02,NWG-3-DD , 1.00000E+01, 0.00000E+00, 0.00000E+00, 0.00000E+00, 0.00000E+00, 0.00000E+00, 5.00000E+01, 0.00000E+00, 0.00000E+00, 6.00000E+01, 0.00000E+00, 0.00000E+00,Cmd=15,HV=381,Cyk=2,MTime=0.8,Gain=50,Ch=6
  89,USER   ,20170714,13:38:31, 2.62161E-02,   3,284, 1.72957E+02,NWG-3-DD , 1.00000E+01, 0.00000E+00, 0.00000E+00, 0.00000E+00, 0.00000E+00, 0.00000E+00, 6.00000E+01, 0.00000E+00, 0.00000E+00, 7.00000E+01, 0.00000E+00, 0.00000E+00,Cmd=15,HV=381,Cyk=2,MTime=0.8,Gain=100,Ch=7
  90,USER   ,20170714,13:38:31, 8.51668E-03,   2,284, 8.99000E+01,NWG-3-DD , 1.00000E+01, 0.00000E+00, 0.00000E+00, 0.00000E+00, 0.00000E+00, 0.00000E+00, 7.00000E+01, 0.00000E+00, 0.00000E+00, 8.00000E+01, 0.00000E+00, 0.00000E+00,Cmd=15,HV=381,Cyk=2,MTime=0.8,Gain=500,Ch=8
  91,USER   ,20170714,13:38:40, 6.13695E+00,   4,311, 2.31358E+02,NWG-3-DD , 1.20000E+01, 0.00000E+00, 0.00000E+00, 1.00000E+01, 0.00000E+00, 0.00000E+00, 1.40000E+01, 0.00000E+00, 0.00000E+00, 1.60000E+01, 0.00000E+00, 0.00000E+00,Cmd=16,HV=357,Cyk=2,MTime=0.8,Gain=1,Ch=3
  92,USER   ,20170714,13:38:40, 2.04634E+00,   0,311, 3.08581E+02,NWG-3-DD , 1.20000E+01, 0.00000E+00, 0.00000E+00, 1.00000E+01, 0.00000E+00, 0.00000E+00, 1.60000E+01, 0.00000E+00, 0.00000E+00, 1.80000E+01, 0.00000E+00, 0.00000E+00,Cmd=16,HV=357,Cyk=2,MTime=0.8,Gain=1,Ch=4
  93,USER   ,20170714,13:38:40, 9.88114E-01,   0,311, 3.72510E+02,NWG-3-DD , 1.20000E+01, 0.00000E+00, 0.00000E+00, 1.00000E+01, 0.00000E+00, 0.00000E+00, 1.80000E+01, 0.00000E+00, 0.00000E+00, 2.00000E+01, 0.00000E+00, 0.00000E+00,Cmd=16,HV=357,Cyk=2,MTime=0.8,Gain=10,Ch=5
  94,USER   ,20170714,13:38:40, 6.85849E-01,   1,311, 5.17118E+02,NWG-3-DD , 1.20000E+01, 0.00000E+00, 0.00000E+00, 1.00000E+01, 0.00000E+00, 0.00000E+00, 2.00000E+01, 0.00000E+00, 0.00000E+00, 2.20000E+01, 0.00000E+00, 0.00000E+00,Cmd=16,HV=357,Cyk=2,MTime=0.8,Gain=10,Ch=6
  95,USER   ,20170714,13:38:40, 3.45677E-01,   0,311, 4.56110E+02,NWG-3-DD , 1.20000E+01, 0.00000E+00, 0.00000E+00, 1.00000E+01, 0.00000E+00, 0.00000E+00, 2.20000E+01, 0.00000E+00, 0.00000E+00, 2.40000E+01, 0.00000E+00, 0.00000E+00,Cmd=16,HV=357,Cyk=2,MTime=0.8,Gain=10,Ch=7
  96,USER   ,20170714,13:38:40, 2.16868E-01,   0,311, 4.57842E+02,NWG-3-DD , 1.20000E+01, 0.00000E+00, 0.00000E+00, 1.00000E+01, 0.00000E+00, 0.00000E+00, 2.40000E+01, 0.00000E+00, 0.00000E+00, 2.60000E+01, 0.00000E+00, 0.00000E+00,Cmd=16,HV=357,Cyk=2,MTime=0.8,Gain=10,Ch=8
  97,USER   ,20170714,13:38:49, 4.68490E+00,   2,240, 3.53233E+02,NWG-3-DD , 1.20000E+01, 0.00000E+00, 0.00000E+00, 8.00000E+00, 0.00000E+00, 0.00000E+00, 1.60000E+01, 0.00000E+00, 0.00000E+00, 2.00000E+01, 0.00000E+00, 0.00000E+00,Cmd=17,HV=400,Cyk=2,MTime=0.8,Gain=1,Ch=3
  98,USER   ,20170714,13:38:49, 1.74938E+00,   2,240, 5.27602E+02,NWG-3-DD , 1.20000E+01, 0.00000E+00, 0.00000E+00, 8.00000E+00, 0.00000E+00, 0.00000E+00, 2.00000E+01, 0.00000E+00, 0.00000E+00, 2.40000E+01, 0.00000E+00, 0.00000E+00,Cmd=17,HV=400,Cyk=2,MTime=0.8,Gain=10,Ch=4
  99,USER   ,20170714,13:38:49, 5.84297E-01,   2,240, 4.40550E+02,NWG-3-DD , 1.20000E+01, 0.00000E+00, 0.00000E+00, 8.00000E+00, 0.00000E+00, 0.00000E+00, 2.40000E+01, 0.00000E+00, 0.00000E+00, 2.80000E+01, 0.00000E+00, 0.00000E+00,Cmd=17,HV=400,Cyk=2,MTime=0.8,Gain=10,Ch=5
 100,USER   ,20170714,13:38:49, 2.21305E-01,   1,240, 3.33720E+02,NWG-3-DD , 1.20000E+01, 0.00000E+00, 0.00000E+00, 8.00000E+00, 0.00000E+00, 0.00000E+00, 2.80000E+01, 0.00000E+00, 0.00000E+00, 3.20000E+01, 0.00000E+00, 0.00000E+00,Cmd=17,HV=400,Cyk=2,MTime=0.8,Gain=20,Ch=6
 101,USER   ,20170714,13:38:49, 8.29703E-02,   1,240, 2.18953E+02,NWG-3-DD , 1.20000E+01, 0.00000E+00, 0.00000E+00, 8.00000E+00, 0.00000E+00, 0.00000E+00, 3.20000E+01, 0.00000E+00, 0.00000E+00, 3.60000E+01, 0.00000E+00, 0.00000E+00,Cmd=17,HV=400,Cyk=2,MTime=0.8,Gain=50,Ch=7
 102,USER   ,20170714,13:38:49, 8.52165E-02,   1,240, 3.59810E+02,NWG-3-DD , 1.20000E+01, 0.00000E+00, 0.00000E+00, 8.00000E+00, 0.00000E+00, 0.00000E+00, 3.60000E+01, 0.00000E+00, 0.00000E+00, 4.00000E+01, 0.00000E+00, 0.00000E+00,Cmd=17,HV=400,Cyk=2,MTime=0.8,Gain=50,Ch=8
 103,USER   ,20170714,13:38:58, 4.20728E+00,   2,278, 4.75832E+02,NWG-3-DD , 1.20000E+01, 0.00000E+00, 0.00000E+00, 6.00000E+00, 0.00000E+00, 0.00000E+00, 1.80000E+01, 0.00000E+00, 0.00000E+00, 2.40000E+01, 0.00000E+00, 0.00000E+00,Cmd=18,HV=381,Cyk=2,MTime=0.8,Gain=1,Ch=3
 104,USER   ,20170714,13:38:58, 9.33063E-01,   1,278, 4.22108E+02,NWG-3-DD , 1.20000E+01, 0.00000E+00, 0.00000E+00, 6.00000E+00, 0.00000E+00, 0.00000E+00, 2.40000E+01, 0.00000E+00, 0.00000E+00, 3.00000E+01, 0.00000E+00, 0.00000E+00,Cmd=18,HV=381,Cyk=2,MTime=0.8,Gain=10,Ch=4
 105,USER   ,20170714,13:38:58, 2.50112E-01,   2,278, 2.82870E+02,NWG-3-DD , 1.20000E+01, 0.00000E+00, 0.00000E+00, 6.00000E+00, 0.00000E+00, 0.00000E+00, 3.00000E+01, 0.00000E+00, 0.00000E+00, 3.60000E+01, 0.00000E+00, 0.00000E+00,Cmd=18,HV=381,Cyk=2,MTime=0.8,Gain=10,Ch=5
 106,USER   ,20170714,13:38:58, 1.59169E-01,   0,278, 3.60032E+02,NWG-3-DD , 1.20000E+01, 0.00000E+00, 0.00000E+00, 6.00000E+00, 0.00000E+00, 0.00000E+00, 3.60000E+01, 0.00000E+00, 0.00000E+00, 4.20000E+01, 0.00000E+00, 0.00000E+00,Cmd=18,HV=381,Cyk=2,MTime=0.8,Gain=20,Ch=6
 107,USER   ,20170714,13:38:58, 7.17219E-02,   2,278, 2.83904E+02,NWG-3-DD , 1.20000E+01, 0.00000E+00, 0.00000E+00, 6.00000E+00, 0.00000E+00, 0.00000E+00, 4.20000E+01, 0.00000E+00, 0.00000E+00, 4.80000E+01, 0.00000E+00, 0.00000E+00,Cmd=18,HV=381,Cyk=2,MTime=0.8,Gain=50,Ch=7
 108,USER   ,20170714,13:38:58, 3.39064E-02,   1,278, 2.14744E+02,NWG-3-DD , 1.20000E+01, 0.00000E+00, 0.00000E+00, 6.00000E+00, 0.00000E+00, 0.00000E+00, 4.80000E+01, 0.00000E+00, 0.00000E+00, 5.40000E+01, 0.00000E+00, 0.00000E+00,Cmd=18,HV=381,Cyk=2,MTime=0.8,Gain=100,Ch=8
 109,USER   ,20170714,13:39:08, 3.39891E+00,   1,217, 5.12543E+02,NWG-3-DD , 1.20000E+01, 0.00000E+00, 0.00000E+00, 4.00000E+00, 0.00000E+00, 0.00000E+00, 2.00000E+01, 0.00000E+00, 0.00000E+00, 2.80000E+01, 0.00000E+00, 0.00000E+00,Cmd=19,HV=400,Cyk=2,MTime=0.8,Gain=1,Ch=3
 110,USER   ,20170714,13:39:08, 4.91054E-01,   2,217, 2.96197E+02,NWG-3-DD , 1.20000E+01, 0.00000E+00, 0.00000E+00, 4.00000E+00, 0.00000E+00, 0.00000E+00, 2.80000E+01, 0.00000E+00, 0.00000E+00, 3.60000E+01, 0.00000E+00, 0.00000E+00,Cmd=19,HV=400,Cyk=2,MTime=0.8,Gain=10,Ch=4
 111,USER   ,20170714,13:39:08, 2.27768E-01,   0,217, 3.43466E+02,NWG-3-DD , 1.20000E+01, 0.00000E+00, 0.00000E+00, 4.00000E+00, 0.00000E+00, 0.00000E+00, 3.60000E+01, 0.00000E+00, 0.00000E+00, 4.40000E+01, 0.00000E+00, 0.00000E+00,Cmd=19,HV=400,Cyk=2,MTime=0.8,Gain=20,Ch=5
 112,USER   ,20170714,13:39:08, 8.76605E-02,   0,217, 2.64378E+02,NWG-3-DD , 1.20000E+01, 0.00000E+00, 0.00000E+00, 4.00000E+00, 0.00000E+00, 0.00000E+00, 4.40000E+01, 0.00000E+00, 0.00000E+00, 5.20000E+01, 0.00000E+00, 0.00000E+00,Cmd=19,HV=400,Cyk=2,MTime=0.8,Gain=50,Ch=6
 113,USER   ,20170714,13:39:08, 4.19753E-02,   2,217, 2.21540E+02,NWG-3-DD , 1.20000E+01, 0.00000E+00, 0.00000E+00, 4.00000E+00, 0.00000E+00, 0.00000E+00, 5.20000E+01, 0.00000E+00, 0.00000E+00, 6.00000E+01, 0.00000E+00, 0.00000E+00,Cmd=19,HV=400,Cyk=2,MTime=0.8,Gain=100,Ch=7
 114,USER   ,20170714,13:39:08, 2.19293E-02,   2,217, 1.85184E+02,NWG-3-DD , 1.20000E+01, 0.00000E+00, 0.00000E+00, 4.00000E+00, 0.00000E+00, 0.00000E+00, 6.00000E+01, 0.00000E+00, 0.00000E+00, 6.80000E+01, 0.00000E+00, 0.00000E+00,Cmd=19,HV=400,Cyk=2,MTime=0.8,Gain=200,Ch=8
 115,USER   ,20170714,13:39:17, 2.30718E+00,   0,169, 4.34894E+02,NWG-3-DD , 1.20000E+01, 0.00000E+00, 0.00000E+00, 2.00000E+00, 0.00000E+00, 0.00000E+00, 2.20000E+01, 0.00000E+00, 0.00000E+00, 3.20000E+01, 0.00000E+00, 0.00000E+00,Cmd=20,HV=400,Cyk=2,MTime=0.8,Gain=10,Ch=3
 116,USER   ,20170714,13:39:17, 3.79003E-01,   2,169, 2.85761E+02,NWG-3-DD , 1.20000E+01, 0.00000E+00, 0.00000E+00, 2.00000E+00, 0.00000E+00, 0.00000E+00, 3.20000E+01, 0.00000E+00, 0.00000E+00, 4.20000E+01, 0.00000E+00, 0.00000E+00,Cmd=20,HV=400,Cyk=2,MTime=0.8,Gain=20,Ch=4
 117,USER   ,20170714,13:39:17, 1.44181E-01,   4,169, 2.71774E+02,NWG-3-DD , 1.20000E+01, 0.00000E+00, 0.00000E+00, 2.00000E+00, 0.00000E+00, 0.00000E+00, 4.20000E+01, 0.00000E+00, 0.00000E+00, 5.20000E+01, 0.00000E+00, 0.00000E+00,Cmd=20,HV=400,Cyk=2,MTime=0.8,Gain=50,Ch=5
 118,USER   ,20170714,13:39:17, 5.86962E-02,   5,169, 2.21279E+02,NWG-3-DD , 1.20000E+01, 0.00000E+00, 0.00000E+00, 2.00000E+00, 0.00000E+00, 0.00000E+00, 5.20000E+01, 0.00000E+00, 0.00000E+00, 6.20000E+01, 0.00000E+00, 0.00000E+00,Cmd=20,HV=400,Cyk=2,MTime=0.8,Gain=100,Ch=6
 119,USER   ,20170714,13:39:17, 2.10535E-02,   6,169, 1.38897E+02,NWG-3-DD , 1.20000E+01, 0.00000E+00, 0.00000E+00, 2.00000E+00, 0.00000E+00, 0.00000E+00, 6.20000E+01, 0.00000E+00, 0.00000E+00, 7.20000E+01, 0.00000E+00, 0.00000E+00,Cmd=20,HV=400,Cyk=2,MTime=0.8,Gain=200,Ch=7
 120,USER   ,20170714,13:39:17, 8.86491E-03,  11,169, 9.35758E+01,NWG-3-DD , 1.20000E+01, 0.00000E+00, 0.00000E+00, 2.00000E+00, 0.00000E+00, 0.00000E+00, 7.20000E+01, 0.00000E+00, 0.00000E+00, 8.20000E+01, 0.00000E+00, 0.00000E+00,Cmd=20,HV=400,Cyk=2,MTime=0.8,Gain=200,Ch=8
 121,USER   ,20170714,13:39:26, 1.62439E+00,   0,319, 3.67428E+02,NWG-3-DD , 1.20000E+01, 0.00000E+00, 0.00000E+00, 0.00000E+00, 0.00000E+00, 0.00000E+00, 2.40000E+01, 0.00000E+00, 0.00000E+00, 3.60000E+01, 0.00000E+00, 0.00000E+00,Cmd=21,HV=336,Cyk=2,MTime=0.8,Gain=1,Ch=3
 122,USER   ,20170714,13:39:26, 3.65593E-01,   0,319, 3.30781E+02,NWG-3-DD , 1.20000E+01, 0.00000E+00, 0.00000E+00, 0.00000E+00, 0.00000E+00, 0.00000E+00, 3.60000E+01, 0.00000E+00, 0.00000E+00, 4.80000E+01, 0.00000E+00, 0.00000E+00,Cmd=21,HV=336,Cyk=2,MTime=0.8,Gain=10,Ch=4
 123,USER   ,20170714,13:39:26, 1.01717E-01,   2,319, 2.30079E+02,NWG-3-DD , 1.20000E+01, 0.00000E+00, 0.00000E+00, 0.00000E+00, 0.00000E+00, 0.00000E+00, 4.80000E+01, 0.00000E+00, 0.00000E+00, 6.00000E+01, 0.00000E+00, 0.00000E+00,Cmd=21,HV=336,Cyk=2,MTime=0.8,Gain=20,Ch=5
 124,USER   ,20170714,13:39:26, 3.44063E-02,   1,319, 1.55650E+02,NWG-3-DD , 1.20000E+01, 0.00000E+00, 0.00000E+00, 0.00000E+00, 0.00000E+00, 0.00000E+00, 6.00000E+01, 0.00000E+00, 0.00000E+00, 7.20000E+01, 0.00000E+00, 0.00000E+00,Cmd=21,HV=336,Cyk=2,MTime=0.8,Gain=100,Ch=6
 125,USER   ,20170714,13:39:26, 1.26368E-02,   1,319, 1.00043E+02,NWG-3-DD , 1.20000E+01, 0.00000E+00, 0.00000E+00, 0.00000E+00, 0.00000E+00, 0.00000E+00, 7.20000E+01, 0.00000E+00, 0.00000E+00, 8.40000E+01, 0.00000E+00, 0.00000E+00,Cmd=21,HV=336,Cyk=2,MTime=0.8,Gain=200,Ch=7
 126,USER   ,20170714,13:39:26, 9.45392E-03,   3,319, 1.19752E+02,NWG-3-DD , 1.20000E+01, 0.00000E+00, 0.00000E+00, 0.00000E+00, 0.00000E+00, 0.00000E+00, 8.40000E+01, 0.00000E+00, 0.00000E+00, 9.60000E+01, 0.00000E+00, 0.00000E+00,Cmd=21,HV=336,Cyk=2,MTime=0.8,Gain=200,Ch=8
 127,USER   ,20170714,13:39:35, 5.79913E+00,   0,337, 2.18622E+02,NWG-3-DD , 1.40000E+01, 0.00000E+00, 0.00000E+00, 1.20000E+01, 0.00000E+00, 0.00000E+00, 1.60000E+01, 0.00000E+00, 0.00000E+00, 1.80000E+01, 0.00000E+00, 0.00000E+00,Cmd=22,HV=318,Cyk=2,MTime=0.8,Gain=1,Ch=3
 128,USER   ,20170714,13:39:35, 1.97914E+00,   1,337, 2.98447E+02,NWG-3-DD , 1.40000E+01, 0.00000E+00, 0.00000E+00, 1.20000E+01, 0.00000E+00, 0.00000E+00, 1.80000E+01, 0.00000E+00, 0.00000E+00, 2.00000E+01, 0.00000E+00, 0.00000E+00,Cmd=22,HV=318,Cyk=2,MTime=0.8,Gain=1,Ch=4
 129,USER   ,20170714,13:39:35, 1.14837E+00,   2,337, 4.32927E+02,NWG-3-DD , 1.40000E+01, 0.00000E+00, 0.00000E+00, 1.20000E+01, 0.00000E+00, 0.00000E+00, 2.00000E+01, 0.00000E+00, 0.00000E+00, 2.20000E+01, 0.00000E+00, 0.00000E+00,Cmd=22,HV=318,Cyk=2,MTime=0.8,Gain=10,Ch=5
 130,USER   ,20170714,13:39:35, 5.33339E-01,   0,337, 4.02128E+02,NWG-3-DD , 1.40000E+01, 0.00000E+00, 0.00000E+00, 1.20000E+01, 0.00000E+00, 0.00000E+00, 2.20000E+01, 0.00000E+00, 0.00000E+00, 2.40000E+01, 0.00000E+00, 0.00000E+00,Cmd=22,HV=318,Cyk=2,MTime=0.8,Gain=10,Ch=6
 131,USER   ,20170714,13:39:35, 3.19073E-01,   1,337, 4.21007E+02,NWG-3-DD , 1.40000E+01, 0.00000E+00, 0.00000E+00, 1.20000E+01, 0.00000E+00, 0.00000E+00, 2.40000E+01, 0.00000E+00, 0.00000E+00, 2.60000E+01, 0.00000E+00, 0.00000E+00,Cmd=22,HV=318,Cyk=2,MTime=0.8,Gain=10,Ch=7
 132,USER   ,20170714,13:39:35, 1.59935E-01,   0,337, 3.37648E+02,NWG-3-DD , 1.40000E+01, 0.00000E+00, 0.00000E+00, 1.20000E+01, 0.00000E+00, 0.00000E+00, 2.60000E+01, 0.00000E+00, 0.00000E+00, 2.80000E+01, 0.00000E+00, 0.00000E+00,Cmd=22,HV=318,Cyk=2,MTime=0.8,Gain=20,Ch=8
 133,USER   ,20170714,13:39:44, 4.79583E+00,   1,294, 3.61597E+02,NWG-3-DD , 1.40000E+01, 0.00000E+00, 0.00000E+00, 1.00000E+01, 0.00000E+00, 0.00000E+00, 1.80000E+01, 0.00000E+00, 0.00000E+00, 2.20000E+01, 0.00000E+00, 0.00000E+00,Cmd=23,HV=381,Cyk=2,MTime=0.8,Gain=1,Ch=3
 134,USER   ,20170714,13:39:44, 1.41181E+00,   1,294, 4.25793E+02,NWG-3-DD , 1.40000E+01, 0.00000E+00, 0.00000E+00, 1.00000E+01, 0.00000E+00, 0.00000E+00, 2.20000E+01, 0.00000E+00, 0.00000E+00, 2.60000E+01, 0.00000E+00, 0.00000E+00,Cmd=23,HV=381,Cyk=2,MTime=0.8,Gain=10,Ch=4
 135,USER   ,20170714,13:39:44, 4.29121E-01,   0,294, 3.23549E+02,NWG-3-DD , 1.40000E+01, 0.00000E+00, 0.00000E+00, 1.00000E+01, 0.00000E+00, 0.00000E+00, 2.60000E+01, 0.00000E+00, 0.00000E+00, 3.00000E+01, 0.00000E+00, 0.00000E+00,Cmd=23,HV=381,Cyk=2,MTime=0.8,Gain=10,Ch=5
 136,USER   ,20170714,13:39:44, 1.89215E-01,   0,294, 2.85330E+02,NWG-3-DD , 1.40000E+01, 0.00000E+00, 0.00000E+00, 1.00000E+01, 0.00000E+00, 0.00000E+00, 3.00000E+01, 0.00000E+00, 0.00000E+00, 3.40000E+01, 0.00000E+00, 0.00000E+00,Cmd=23,HV=381,Cyk=2,MTime=0.8,Gain=20,Ch=6
 137,USER   ,20170714,13:39:44, 8.17103E-02,   1,294, 2.15628E+02,NWG-3-DD , 1.40000E+01, 0.00000E+00, 0.00000E+00, 1.00000E+01, 0.00000E+00, 0.00000E+00, 3.40000E+01, 0.00000E+00, 0.00000E+00, 3.80000E+01, 0.00000E+00, 0.00000E+00,Cmd=23,HV=381,Cyk=2,MTime=0.8,Gain=50,Ch=7
 138,USER   ,20170714,13:39:44, 7.85283E-02,   0,294, 3.31570E+02,NWG-3-DD , 1.40000E+01, 0.00000E+00, 0.00000E+00, 1.00000E+01, 0.00000E+00, 0.00000E+00, 3.80000E+01, 0.00000E+00, 0.00000E+00, 4.20000E+01, 0.00000E+00, 0.00000E+00,Cmd=23,HV=381,Cyk=2,MTime=0.8,Gain=50,Ch=8
 139,USER   ,20170714,13:39:53, 4.12531E+00,   0,228, 4.66561E+02,NWG-3-DD , 1.40000E+01, 0.00000E+00, 0.00000E+00, 8.00000E+00, 0.00000E+00, 0.00000E+00, 2.00000E+01, 0.00000E+00, 0.00000E+00, 2.60000E+01, 0.00000E+00, 0.00000E+00,Cmd=24,HV=400,Cyk=2,MTime=0.8,Gain=1,Ch=3
 140,USER   ,20170714,13:39:53, 7.44125E-01,   3,228, 3.36634E+02,NWG-3-DD , 1.40000E+01, 0.00000E+00, 0.00000E+00, 8.00000E+00, 0.00000E+00, 0.00000E+00, 2.60000E+01, 0.00000E+00, 0.00000E+00, 3.20000E+01, 0.00000E+00, 0.00000E+00,Cmd=24,HV=400,Cyk=2,MTime=0.8,Gain=10,Ch=4
 141,USER   ,20170714,13:39:53, 2.08340E-01,   2,228, 2.35627E+02,NWG-3-DD , 1.40000E+01, 0.00000E+00, 0.00000E+00, 8.00000E+00, 0.00000E+00, 0.00000E+00, 3.20000E+01, 0.00000E+00, 0.00000E+00, 3.80000E+01, 0.00000E+00, 0.00000E+00,Cmd=24,HV=400,Cyk=2,MTime=0.8,Gain=20,Ch=5
 142,USER   ,20170714,13:39:53, 1.43187E-01,   0,228, 3.23882E+02,NWG-3-DD , 1.40000E+01, 0.00000E+00, 0.00000E+00, 8.00000E+00, 0.00000E+00, 0.00000E+00, 3.80000E+01, 0.00000E+00, 0.00000E+00, 4.40000E+01, 0.00000E+00, 0.00000E+00,Cmd=24,HV=400,Cyk=2,MTime=0.8,Gain=20,Ch=6
 143,USER   ,20170714,13:39:53, 6.43093E-02,   1,228, 2.54562E+02,NWG-3-DD , 1.40000E+01, 0.00000E+00, 0.00000E+00, 8.00000E+00, 0.00000E+00, 0.00000E+00, 4.40000E+01, 0.00000E+00, 0.00000E+00, 5.00000E+01, 0.00000E+00, 0.00000E+00,Cmd=24,HV=400,Cyk=2,MTime=0.8,Gain=50,Ch=7
 144,USER   ,20170714,13:39:53, 2.92573E-02,   0,228, 1.85300E+02,NWG-3-DD , 1.40000E+01, 0.00000E+00, 0.00000E+00, 8.00000E+00, 0.00000E+00, 0.00000E+00, 5.00000E+01, 0.00000E+00, 0.00000E+00, 5.60000E+01, 0.00000E+00, 0.00000E+00,Cmd=24,HV=400,Cyk=2,MTime=0.8,Gain=100,Ch=8
 145,USER   ,20170714,13:40:03, 2.79972E+00,   2,267, 4.22187E+02,NWG-3-DD , 1.40000E+01, 0.00000E+00, 0.00000E+00, 6.00000E+00, 0.00000E+00, 0.00000E+00, 2.20000E+01, 0.00000E+00, 0.00000E+00, 3.00000E+01, 0.00000E+00, 0.00000E+00,Cmd=25,HV=400,Cyk=2,MTime=0.8,Gain=1,Ch=3
 146,USER   ,20170714,13:40:03, 4.61401E-01,   2,267, 2.78311E+02,NWG-3-DD , 1.40000E+01, 0.00000E+00, 0.00000E+00, 6.00000E+00, 0.00000E+00, 0.00000E+00, 3.00000E+01, 0.00000E+00, 0.00000E+00, 3.80000E+01, 0.00000E+00, 0.00000E+00,Cmd=25,HV=400,Cyk=2,MTime=0.8,Gain=10,Ch=4
 147,USER   ,20170714,13:40:03, 2.15172E-01,   2,267, 3.24471E+02,NWG-3-DD , 1.40000E+01, 0.00000E+00, 0.00000E+00, 6.00000E+00, 0.00000E+00, 0.00000E+00, 3.80000E+01, 0.00000E+00, 0.00000E+00, 4.60000E+01, 0.00000E+00, 0.00000E+00,Cmd=25,HV=400,Cyk=2,MTime=0.8,Gain=20,Ch=5
 148,USER   ,20170714,13:40:03, 7.25049E-02,   2,267, 2.18670E+02,NWG-3-DD , 1.40000E+01, 0.00000E+00, 0.00000E+00, 6.00000E+00, 0.00000E+00, 0.00000E+00, 4.60000E+01, 0.00000E+00, 0.00000E+00, 5.40000E+01, 0.00000E+00, 0.00000E+00,Cmd=25,HV=400,Cyk=2,MTime=0.8,Gain=50,Ch=6
 149,USER   ,20170714,13:40:03, 4.51559E-02,   2,267, 2.38327E+02,NWG-3-DD , 1.40000E+01, 0.00000E+00, 0.00000E+00, 6.00000E+00, 0.00000E+00, 0.00000E+00, 5.40000E+01, 0.00000E+00, 0.00000E+00, 6.20000E+01, 0.00000E+00, 0.00000E+00,Cmd=25,HV=400,Cyk=2,MTime=0.8,Gain=100,Ch=7
 150,USER   ,20170714,13:40:03, 1.76726E-02,   3,267, 1.49238E+02,NWG-3-DD , 1.40000E+01, 0.00000E+00, 0.00000E+00, 6.00000E+00, 0.00000E+00, 0.00000E+00, 6.20000E+01, 0.00000E+00, 0.00000E+00, 7.00000E+01, 0.00000E+00, 0.00000E+00,Cmd=25,HV=400,Cyk=2,MTime=0.8,Gain=100,Ch=8
 151,USER   ,20170714,13:40:12, 1.99080E+00,   1,208, 3.75258E+02,NWG-3-DD , 1.40000E+01, 0.00000E+00, 0.00000E+00, 4.00000E+00, 0.00000E+00, 0.00000E+00, 2.40000E+01, 0.00000E+00, 0.00000E+00, 3.40000E+01, 0.00000E+00, 0.00000E+00,Cmd=26,HV=400,Cyk=2,MTime=0.8,Gain=10,Ch=3
 152,USER   ,20170714,13:40:12, 3.71859E-01,   0,208, 2.80375E+02,NWG-3-DD , 1.40000E+01, 0.00000E+00, 0.00000E+00, 4.00000E+00, 0.00000E+00, 0.00000E+00, 3.40000E+01, 0.00000E+00, 0.00000E+00, 4.40000E+01, 0.00000E+00, 0.00000E+00,Cmd=26,HV=400,Cyk=2,MTime=0.8,Gain=10,Ch=4
 153,USER   ,20170714,13:40:12, 1.26183E-01,   2,208, 2.37850E+02,NWG-3-DD , 1.40000E+01, 0.00000E+00, 0.00000E+00, 4.00000E+00, 0.00000E+00, 0.00000E+00, 4.40000E+01, 0.00000E+00, 0.00000E+00, 5.40000E+01, 0.00000E+00, 0.00000E+00,Cmd=26,HV=400,Cyk=2,MTime=0.8,Gain=50,Ch=5
 154,USER   ,20170714,13:40:12, 6.11747E-02,   3,208, 2.30623E+02,NWG-3-DD , 1.40000E+01, 0.00000E+00, 0.00000E+00, 4.00000E+00, 0.00000E+00, 0.00000E+00, 5.40000E+01, 0.00000E+00, 0.00000E+00, 6.40000E+01, 0.00000E+00, 0.00000E+00,Cmd=26,HV=400,Cyk=2,MTime=0.8,Gain=50,Ch=6
 155,USER   ,20170714,13:40:12, 1.71367E-02,   4,208, 1.13057E+02,NWG-3-DD , 1.40000E+01, 0.00000E+00, 0.00000E+00, 4.00000E+00, 0.00000E+00, 0.00000E+00, 6.40000E+01, 0.00000E+00, 0.00000E+00, 7.40000E+01, 0.00000E+00, 0.00000E+00,Cmd=26,HV=400,Cyk=2,MTime=0.8,Gain=200,Ch=7
 156,USER   ,20170714,13:40:12, 9.42067E-03,   3,208, 9.94422E+01,NWG-3-DD , 1.40000E+01, 0.00000E+00, 0.00000E+00, 4.00000E+00, 0.00000E+00, 0.00000E+00, 7.40000E+01, 0.00000E+00, 0.00000E+00, 8.40000E+01, 0.00000E+00, 0.00000E+00,Cmd=26,HV=400,Cyk=2,MTime=0.8,Gain=200,Ch=8
 157,USER   ,20170714,13:40:21, 1.38003E+00,   0,163, 3.12156E+02,NWG-3-DD , 1.40000E+01, 0.00000E+00, 0.00000E+00, 2.00000E+00, 0.00000E+00, 0.00000E+00, 2.60000E+01, 0.00000E+00, 0.00000E+00, 3.80000E+01, 0.00000E+00, 0.00000E+00,Cmd=27,HV=400,Cyk=2,MTime=0.8,Gain=10,Ch=3
 158,USER   ,20170714,13:40:21, 3.45631E-01,   2,163, 3.12720E+02,NWG-3-DD , 1.40000E+01, 0.00000E+00, 0.00000E+00, 2.00000E+00, 0.00000E+00, 0.00000E+00, 3.80000E+01, 0.00000E+00, 0.00000E+00, 5.00000E+01, 0.00000E+00, 0.00000E+00,Cmd=27,HV=400,Cyk=2,MTime=0.8,Gain=20,Ch=4
 159,USER   ,20170714,13:40:21, 9.48082E-02,   4,163, 2.14451E+02,NWG-3-DD , 1.40000E+01, 0.00000E+00, 0.00000E+00, 2.00000E+00, 0.00000E+00, 0.00000E+00, 5.00000E+01, 0.00000E+00, 0.00000E+00, 6.20000E+01, 0.00000E+00, 0.00000E+00,Cmd=27,HV=400,Cyk=2,MTime=0.8,Gain=50,Ch=5
 160,USER   ,20170714,13:40:21, 2.86056E-02,   6,163, 1.29409E+02,NWG-3-DD , 1.40000E+01, 0.00000E+00, 0.00000E+00, 2.00000E+00, 0.00000E+00, 0.00000E+00, 6.20000E+01, 0.00000E+00, 0.00000E+00, 7.40000E+01, 0.00000E+00, 0.00000E+00,Cmd=27,HV=400,Cyk=2,MTime=0.8,Gain=100,Ch=6
 161,USER   ,20170714,13:40:21, 1.31114E-02,   8,163, 1.03801E+02,NWG-3-DD , 1.40000E+01, 0.00000E+00, 0.00000E+00, 2.00000E+00, 0.00000E+00, 0.00000E+00, 7.40000E+01, 0.00000E+00, 0.00000E+00, 8.60000E+01, 0.00000E+00, 0.00000E+00,Cmd=27,HV=400,Cyk=2,MTime=0.8,Gain=200,Ch=7
 162,USER   ,20170714,13:40:21, 9.56391E-03,  12,163, 1.21145E+02,NWG-3-DD , 1.40000E+01, 0.00000E+00, 0.00000E+00, 2.00000E+00, 0.00000E+00, 0.00000E+00, 8.60000E+01, 0.00000E+00, 0.00000E+00, 9.80000E+01, 0.00000E+00, 0.00000E+00,Cmd=27,HV=400,Cyk=2,MTime=0.8,Gain=500,Ch=8
 163,USER   ,20170714,13:40:30, 6.12807E+00,   0,314, 2.31023E+02,NWG-3-DD , 1.60000E+01, 0.00000E+00, 0.00000E+00, 1.40000E+01, 0.00000E+00, 0.00000E+00, 1.80000E+01, 0.00000E+00, 0.00000E+00, 2.00000E+01, 0.00000E+00, 0.00000E+00,Cmd=28,HV=336,Cyk=2,MTime=0.8,Gain=1,Ch=3
 164,USER   ,20170714,13:40:30, 2.27952E+00,   0,314, 3.43743E+02,NWG-3-DD , 1.60000E+01, 0.00000E+00, 0.00000E+00, 1.40000E+01, 0.00000E+00, 0.00000E+00, 2.00000E+01, 0.00000E+00, 0.00000E+00, 2.20000E+01, 0.00000E+00, 0.00000E+00,Cmd=28,HV=336,Cyk=2,MTime=0.8,Gain=1,Ch=4
 165,USER   ,20170714,13:40:30, 9.04233E-01,   0,314, 3.40888E+02,NWG-3-DD , 1.60000E+01, 0.00000E+00, 0.00000E+00, 1.40000E+01, 0.00000E+00, 0.00000E+00, 2.20000E+01, 0.00000E+00, 0.00000E+00, 2.40000E+01, 0.00000E+00, 0.00000E+00,Cmd=28,HV=336,Cyk=2,MTime=0.8,Gain=10,Ch=5
 166,USER   ,20170714,13:40:30, 4.95545E-01,   0,314, 3.73632E+02,NWG-3-DD , 1.60000E+01, 0.00000E+00, 0.00000E+00, 1.40000E+01, 0.00000E+00, 0.00000E+00, 2.40000E+01, 0.00000E+00, 0.00000E+00, 2.60000E+01, 0.00000E+00, 0.00000E+00,Cmd=28,HV=336,Cyk=2,MTime=0.8,Gain=10,Ch=6
 167,USER   ,20170714,13:40:30, 2.31578E-01,   1,314, 3.05560E+02,NWG-3-DD , 1.60000E+01, 0.00000E+00, 0.00000E+00, 1.40000E+01, 0.00000E+00, 0.00000E+00, 2.60000E+01, 0.00000E+00, 0.00000E+00, 2.80000E+01, 0.00000E+00, 0.00000E+00,Cmd=28,HV=336,Cyk=2,MTime=0.8,Gain=10,Ch=7
 168,USER   ,20170714,13:40:30, 1.20212E-01,   0,314, 2.53785E+02,NWG-3-DD , 1.60000E+01, 0.00000E+00, 0.00000E+00, 1.40000E+01, 0.00000E+00, 0.00000E+00, 2.80000E+01, 0.00000E+00, 0.00000E+00, 3.00000E+01, 0.00000E+00, 0.00000E+00,Cmd=28,HV=336,Cyk=2,MTime=0.8,Gain=20,Ch=8
 169,USER   ,20170714,13:40:39, 4.86278E+00,   0,325, 3.66645E+02,NWG-3-DD , 1.60000E+01, 0.00000E+00, 0.00000E+00, 1.20000E+01, 0.00000E+00, 0.00000E+00, 2.00000E+01, 0.00000E+00, 0.00000E+00, 2.40000E+01, 0.00000E+00, 0.00000E+00,Cmd=29,HV=336,Cyk=2,MTime=0.8,Gain=1,Ch=3
 170,USER   ,20170714,13:40:39, 1.20149E+00,   3,325, 3.62360E+02,NWG-3-DD , 1.60000E+01, 0.00000E+00, 0.00000E+00, 1.20000E+01, 0.00000E+00, 0.00000E+00, 2.40000E+01, 0.00000E+00, 0.00000E+00, 2.80000E+01, 0.00000E+00, 0.00000E+00,Cmd=29,HV=336,Cyk=2,MTime=0.8,Gain=10,Ch=4
 171,USER   ,20170714,13:40:39, 3.67846E-01,   2,325, 2.77349E+02,NWG-3-DD , 1.60000E+01, 0.00000E+00, 0.00000E+00, 1.20000E+01, 0.00000E+00, 0.00000E+00, 2.80000E+01, 0.00000E+00, 0.00000E+00, 3.20000E+01, 0.00000E+00, 0.00000E+00,Cmd=29,HV=336,Cyk=2,MTime=0.8,Gain=10,Ch=5
 172,USER   ,20170714,13:40:39, 1.22895E-01,   1,325, 1.85321E+02,NWG-3-DD , 1.60000E+01, 0.00000E+00, 0.00000E+00, 1.20000E+01, 0.00000E+00, 0.00000E+00, 3.20000E+01, 0.00000E+00, 0.00000E+00, 3.60000E+01, 0.00000E+00, 0.00000E+00,Cmd=29,HV=336,Cyk=2,MTime=0.8,Gain=20,Ch=6
 173,USER   ,20170714,13:40:39, 1.15957E-01,   0,325, 3.06004E+02,NWG-3-DD , 1.60000E+01, 0.00000E+00, 0.00000E+00, 1.20000E+01, 0.00000E+00, 0.00000E+00, 3.60000E+01, 0.00000E+00, 0.00000E+00, 4.00000E+01, 0.00000E+00, 0.00000E+00,Cmd=29,HV=336,Cyk=2,MTime=0.8,Gain=20,Ch=7
 174,USER   ,20170714,13:40:39, 5.94450E-02,   0,325, 2.50995E+02,NWG-3-DD , 1.60000E+01, 0.00000E+00, 0.00000E+00, 1.20000E+01, 0.00000E+00, 0.00000E+00, 4.00000E+01, 0.00000E+00, 0.00000E+00, 4.40000E+01, 0.00000E+00, 0.00000E+00,Cmd=29,HV=336,Cyk=2,MTime=0.8,Gain=50,Ch=8
 175,USER   ,20170714,13:40:49, 3.31632E+00,   2,288, 3.75067E+02,NWG-3-DD , 1.60000E+01, 0.00000E+00, 0.00000E+00, 1.00000E+01, 0.00000E+00, 0.00000E+00, 2.20000E+01, 0.00000E+00, 0.00000E+00, 2.80000E+01, 0.00000E+00, 0.00000E+00,Cmd=30,HV=381,Cyk=2,MTime=0.8,Gain=1,Ch=3
 176,USER   ,20170714,13:40:49, 6.02323E-01,   2,288, 2.72485E+02,NWG-3-DD , 1.60000E+01, 0.00000E+00, 0.00000E+00, 1.00000E+01, 0.00000E+00, 0.00000E+00, 2.80000E+01, 0.00000E+00, 0.00000E+00, 3.40000E+01, 0.00000E+00, 0.00000E+00,Cmd=30,HV=381,Cyk=2,MTime=0.8,Gain=10,Ch=4
 177,USER   ,20170714,13:40:49, 2.12978E-01,   3,288, 2.40872E+02,NWG-3-DD , 1.60000E+01, 0.00000E+00, 0.00000E+00, 1.00000E+01, 0.00000E+00, 0.00000E+00, 3.40000E+01, 0.00000E+00, 0.00000E+00, 4.00000E+01, 0.00000E+00, 0.00000E+00,Cmd=30,HV=381,Cyk=2,MTime=0.8,Gain=10,Ch=5
 178,USER   ,20170714,13:40:49, 1.12968E-01,   4,288, 2.55527E+02,NWG-3-DD , 1.60000E+01, 0.00000E+00, 0.00000E+00, 1.00000E+01, 0.00000E+00, 0.00000E+00, 4.00000E+01, 0.00000E+00, 0.00000E+00, 4.60000E+01, 0.00000E+00, 0.00000E+00,Cmd=30,HV=381,Cyk=2,MTime=0.8,Gain=20,Ch=6
 179,USER   ,20170714,13:40:49, 5.20721E-02,   5,288, 2.06123E+02,NWG-3-DD , 1.60000E+01, 0.00000E+00, 0.00000E+00, 1.00000E+01, 0.00000E+00, 0.00000E+00, 4.60000E+01, 0.00000E+00, 0.00000E+00, 5.20000E+01, 0.00000E+00, 0.00000E+00,Cmd=30,HV=381,Cyk=2,MTime=0.8,Gain=50,Ch=7
 180,USER   ,20170714,13:40:49, 2.95876E-02,   7,288, 1.87391E+02,NWG-3-DD , 1.60000E+01, 0.00000E+00, 0.00000E+00, 1.00000E+01, 0.00000E+00, 0.00000E+00, 5.20000E+01, 0.00000E+00, 0.00000E+00, 5.80000E+01, 0.00000E+00, 0.00000E+00,Cmd=30,HV=381,Cyk=2,MTime=0.8,Gain=100,Ch=8
 181,USER   ,20170714,13:40:58, 2.37501E+00,   1,223, 3.58143E+02,NWG-3-DD , 1.60000E+01, 0.00000E+00, 0.00000E+00, 8.00000E+00, 0.00000E+00, 0.00000E+00, 2.40000E+01, 0.00000E+00, 0.00000E+00, 3.20000E+01, 0.00000E+00, 0.00000E+00,Cmd=31,HV=400,Cyk=2,MTime=0.8,Gain=1,Ch=3
 182,USER   ,20170714,13:40:58, 4.06439E-01,   2,223, 2.45158E+02,NWG-3-DD , 1.60000E+01, 0.00000E+00, 0.00000E+00, 8.00000E+00, 0.00000E+00, 0.00000E+00, 3.20000E+01, 0.00000E+00, 0.00000E+00, 4.00000E+01, 0.00000E+00, 0.00000E+00,Cmd=31,HV=400,Cyk=2,MTime=0.8,Gain=10,Ch=4
 183,USER   ,20170714,13:40:58, 1.72180E-01,   1,223, 2.59641E+02,NWG-3-DD , 1.60000E+01, 0.00000E+00, 0.00000E+00, 8.00000E+00, 0.00000E+00, 0.00000E+00, 4.00000E+01, 0.00000E+00, 0.00000E+00, 4.80000E+01, 0.00000E+00, 0.00000E+00,Cmd=31,HV=400,Cyk=2,MTime=0.8,Gain=20,Ch=5
 184,USER   ,20170714,13:40:58, 6.38665E-02,   2,223, 1.92617E+02,NWG-3-DD , 1.60000E+01, 0.00000E+00, 0.00000E+00, 8.00000E+00, 0.00000E+00, 0.00000E+00, 4.80000E+01, 0.00000E+00, 0.00000E+00, 5.60000E+01, 0.00000E+00, 0.00000E+00,Cmd=31,HV=400,Cyk=2,MTime=0.8,Gain=50,Ch=6
 185,USER   ,20170714,13:40:58, 4.04821E-02,   2,223, 2.13660E+02,NWG-3-DD , 1.60000E+01, 0.00000E+00, 0.00000E+00, 8.00000E+00, 0.00000E+00, 0.00000E+00, 5.60000E+01, 0.00000E+00, 0.00000E+00, 6.40000E+01, 0.00000E+00, 0.00000E+00,Cmd=31,HV=400,Cyk=2,MTime=0.8,Gain=100,Ch=7
 186,USER   ,20170714,13:40:58, 1.32684E-02,   0,223, 1.12047E+02,NWG-3-DD , 1.60000E+01, 0.00000E+00, 0.00000E+00, 8.00000E+00, 0.00000E+00, 0.00000E+00, 6.40000E+01, 0.00000E+00, 0.00000E+00, 7.20000E+01, 0.00000E+00, 0.00000E+00,Cmd=31,HV=400,Cyk=2,MTime=0.8,Gain=200,Ch=8
 187,USER   ,20170714,13:41:07, 1.56312E+00,   3,263, 2.94641E+02,NWG-3-DD , 1.60000E+01, 0.00000E+00, 0.00000E+00, 6.00000E+00, 0.00000E+00, 0.00000E+00, 2.60000E+01, 0.00000E+00, 0.00000E+00, 3.60000E+01, 0.00000E+00, 0.00000E+00,Cmd=32,HV=400,Cyk=2,MTime=0.8,Gain=10,Ch=3
 188,USER   ,20170714,13:41:07, 4.08278E-01,   3,263, 3.07834E+02,NWG-3-DD , 1.60000E+01, 0.00000E+00, 0.00000E+00, 6.00000E+00, 0.00000E+00, 0.00000E+00, 3.60000E+01, 0.00000E+00, 0.00000E+00, 4.60000E+01, 0.00000E+00, 0.00000E+00,Cmd=32,HV=400,Cyk=2,MTime=0.8,Gain=10,Ch=4
 189,USER   ,20170714,13:41:07, 1.11207E-01,   4,263, 2.09621E+02,NWG-3-DD , 1.60000E+01, 0.00000E+00, 0.00000E+00, 6.00000E+00, 0.00000E+00, 0.00000E+00, 4.60000E+01, 0.00000E+00, 0.00000E+00, 5.60000E+01, 0.00000E+00, 0.00000E+00,Cmd=32,HV=400,Cyk=2,MTime=0.8,Gain=20,Ch=5
 190,USER   ,20170714,13:41:07, 5.66313E-02,   5,263, 2.13495E+02,NWG-3-DD , 1.60000E+01, 0.00000E+00, 0.00000E+00, 6.00000E+00, 0.00000E+00, 0.00000E+00, 5.60000E+01, 0.00000E+00, 0.00000E+00, 6.60000E+01, 0.00000E+00, 0.00000E+00,Cmd=32,HV=400,Cyk=2,MTime=0.8,Gain=50,Ch=6
 191,USER   ,20170714,13:41:07, 1.38297E-02,   9,263, 9.12391E+01,NWG-3-DD , 1.60000E+01, 0.00000E+00, 0.00000E+00, 6.00000E+00, 0.00000E+00, 0.00000E+00, 6.60000E+01, 0.00000E+00, 0.00000E+00, 7.60000E+01, 0.00000E+00, 0.00000E+00,Cmd=32,HV=400,Cyk=2,MTime=0.8,Gain=200,Ch=7
 192,USER   ,20170714,13:41:07, 9.54360E-03,  16,263, 1.00740E+02,NWG-3-DD , 1.60000E+01, 0.00000E+00, 0.00000E+00, 6.00000E+00, 0.00000E+00, 0.00000E+00, 7.60000E+01, 0.00000E+00, 0.00000E+00, 8.60000E+01, 0.00000E+00, 0.00000E+00,Cmd=32,HV=400,Cyk=2,MTime=0.8,Gain=200,Ch=8
 193,USER   ,20170714,13:41:16, 1.23840E+00,   1,204, 2.80119E+02,NWG-3-DD , 1.60000E+01, 0.00000E+00, 0.00000E+00, 4.00000E+00, 0.00000E+00, 0.00000E+00, 2.80000E+01, 0.00000E+00, 0.00000E+00, 4.00000E+01, 0.00000E+00, 0.00000E+00,Cmd=33,HV=400,Cyk=2,MTime=0.8,Gain=10,Ch=3
 194,USER   ,20170714,13:41:16, 2.86964E-01,   1,204, 2.59639E+02,NWG-3-DD , 1.60000E+01, 0.00000E+00, 0.00000E+00, 4.00000E+00, 0.00000E+00, 0.00000E+00, 4.00000E+01, 0.00000E+00, 0.00000E+00, 5.20000E+01, 0.00000E+00, 0.00000E+00,Cmd=33,HV=400,Cyk=2,MTime=0.8,Gain=20,Ch=4
 195,USER   ,20170714,13:41:16, 9.00030E-02,   2,204, 2.03582E+02,NWG-3-DD , 1.60000E+01, 0.00000E+00, 0.00000E+00, 4.00000E+00, 0.00000E+00, 0.00000E+00, 5.20000E+01, 0.00000E+00, 0.00000E+00, 6.40000E+01, 0.00000E+00, 0.00000E+00,Cmd=33,HV=400,Cyk=2,MTime=0.8,Gain=50,Ch=5
 196,USER   ,20170714,13:41:16, 2.37743E-02,   0,204, 1.07552E+02,NWG-3-DD , 1.60000E+01, 0.00000E+00, 0.00000E+00, 4.00000E+00, 0.00000E+00, 0.00000E+00, 6.40000E+01, 0.00000E+00, 0.00000E+00, 7.60000E+01, 0.00000E+00, 0.00000E+00,Cmd=33,HV=400,Cyk=2,MTime=0.8,Gain=100,Ch=6
 197,USER   ,20170714,13:41:16, 1.25075E-02,   2,204, 9.90193E+01,NWG-3-DD , 1.60000E+01, 0.00000E+00, 0.00000E+00, 4.00000E+00, 0.00000E+00, 0.00000E+00, 7.60000E+01, 0.00000E+00, 0.00000E+00, 8.80000E+01, 0.00000E+00, 0.00000E+00,Cmd=33,HV=400,Cyk=2,MTime=0.8,Gain=200,Ch=7
 198,USER   ,20170714,13:41:16, 9.49701E-03,   2,204, 1.20298E+02,NWG-3-DD , 1.60000E+01, 0.00000E+00, 0.00000E+00, 4.00000E+00, 0.00000E+00, 0.00000E+00, 8.80000E+01, 0.00000E+00, 0.00000E+00, 1.00000E+02, 0.00000E+00, 0.00000E+00,Cmd=33,HV=400,Cyk=2,MTime=0.8,Gain=200,Ch=8
 199,USER   ,20170714,13:41:25, 1.18958E+01,   0,186, 4.48463E+02,NWG-3-DD , 1.80000E+01, 0.00000E+00, 0.00000E+00, 1.60000E+01, 0.00000E+00, 0.00000E+00, 2.00000E+01, 0.00000E+00, 0.00000E+00, 2.20000E+01, 0.00000E+00, 0.00000E+00,Cmd=34,HV=400,Cyk=2,MTime=0.8,Gain=1,Ch=3
 200,USER   ,20170714,13:41:25, 3.02759E+00,   1,186, 4.56550E+02,NWG-3-DD , 1.80000E+01, 0.00000E+00, 0.00000E+00, 1.60000E+01, 0.00000E+00, 0.00000E+00, 2.20000E+01, 0.00000E+00, 0.00000E+00, 2.40000E+01, 0.00000E+00, 0.00000E+00,Cmd=34,HV=400,Cyk=2,MTime=0.8,Gain=1,Ch=4
 201,USER   ,20170714,13:41:25, 1.39814E+00,   0,186, 5.27086E+02,NWG-3-DD , 1.80000E+01, 0.00000E+00, 0.00000E+00, 1.60000E+01, 0.00000E+00, 0.00000E+00, 2.40000E+01, 0.00000E+00, 0.00000E+00, 2.60000E+01, 0.00000E+00, 0.00000E+00,Cmd=34,HV=400,Cyk=2,MTime=0.8,Gain=10,Ch=5
 202,USER   ,20170714,13:41:25, 5.79662E-01,   0,186, 4.37055E+02,NWG-3-DD , 1.80000E+01, 0.00000E+00, 0.00000E+00, 1.60000E+01, 0.00000E+00, 0.00000E+00, 2.60000E+01, 0.00000E+00, 0.00000E+00, 2.80000E+01, 0.00000E+00, 0.00000E+00,Cmd=34,HV=400,Cyk=2,MTime=0.8,Gain=10,Ch=6
 203,USER   ,20170714,13:41:25, 2.63398E-01,   0,186, 3.47546E+02,NWG-3-DD , 1.80000E+01, 0.00000E+00, 0.00000E+00, 1.60000E+01, 0.00000E+00, 0.00000E+00, 2.80000E+01, 0.00000E+00, 0.00000E+00, 3.00000E+01, 0.00000E+00, 0.00000E+00,Cmd=34,HV=400,Cyk=2,MTime=0.8,Gain=20,Ch=7
 204,USER   ,20170714,13:41:25, 1.82461E-01,   0,186, 3.85202E+02,NWG-3-DD , 1.80000E+01, 0.00000E+00, 0.00000E+00, 1.60000E+01, 0.00000E+00, 0.00000E+00, 3.00000E+01, 0.00000E+00, 0.00000E+00, 3.20000E+01, 0.00000E+00, 0.00000E+00,Cmd=34,HV=400,Cyk=2,MTime=0.8,Gain=20,Ch=8
 205,USER   ,20170714,13:41:35, 5.82050E+00,   1,190, 4.38855E+02,NWG-3-DD , 1.80000E+01, 0.00000E+00, 0.00000E+00, 1.40000E+01, 0.00000E+00, 0.00000E+00, 2.20000E+01, 0.00000E+00, 0.00000E+00, 2.60000E+01, 0.00000E+00, 0.00000E+00,Cmd=35,HV=400,Cyk=2,MTime=0.8,Gain=1,Ch=3
 206,USER   ,20170714,13:41:35, 1.19387E+00,   0,190, 3.60064E+02,NWG-3-DD , 1.80000E+01, 0.00000E+00, 0.00000E+00, 1.40000E+01, 0.00000E+00, 0.00000E+00, 2.60000E+01, 0.00000E+00, 0.00000E+00, 3.00000E+01, 0.00000E+00, 0.00000E+00,Cmd=35,HV=400,Cyk=2,MTime=0.8,Gain=10,Ch=4
 207,USER   ,20170714,13:41:35, 4.08348E-01,   0,190, 3.07887E+02,NWG-3-DD , 1.80000E+01, 0.00000E+00, 0.00000E+00, 1.40000E+01, 0.00000E+00, 0.00000E+00, 3.00000E+01, 0.00000E+00, 0.00000E+00, 3.40000E+01, 0.00000E+00, 0.00000E+00,Cmd=35,HV=400,Cyk=2,MTime=0.8,Gain=10,Ch=5
 208,USER   ,20170714,13:41:35, 1.47888E-01,   2,190, 2.23010E+02,NWG-3-DD , 1.80000E+01, 0.00000E+00, 0.00000E+00, 1.40000E+01, 0.00000E+00, 0.00000E+00, 3.40000E+01, 0.00000E+00, 0.00000E+00, 3.80000E+01, 0.00000E+00, 0.00000E+00,Cmd=35,HV=400,Cyk=2,MTime=0.8,Gain=20,Ch=6
 209,USER   ,20170714,13:41:35, 1.32629E-01,   2,190, 3.49999E+02,NWG-3-DD , 1.80000E+01, 0.00000E+00, 0.00000E+00, 1.40000E+01, 0.00000E+00, 0.00000E+00, 3.80000E+01, 0.00000E+00, 0.00000E+00, 4.20000E+01, 0.00000E+00, 0.00000E+00,Cmd=35,HV=400,Cyk=2,MTime=0.8,Gain=50,Ch=7
 210,USER   ,20170714,13:41:35, 6.06860E-02,   3,190, 2.56234E+02,NWG-3-DD , 1.80000E+01, 0.00000E+00, 0.00000E+00, 1.40000E+01, 0.00000E+00, 0.00000E+00, 4.20000E+01, 0.00000E+00, 0.00000E+00, 4.60000E+01, 0.00000E+00, 0.00000E+00,Cmd=35,HV=400,Cyk=2,MTime=0.8,Gain=100,Ch=8
 211,USER   ,20170714,13:41:44, 3.64919E+00,   1,200, 4.12713E+02,NWG-3-DD , 1.80000E+01, 0.00000E+00, 0.00000E+00, 1.20000E+01, 0.00000E+00, 0.00000E+00, 2.40000E+01, 0.00000E+00, 0.00000E+00, 3.00000E+01, 0.00000E+00, 0.00000E+00,Cmd=36,HV=400,Cyk=2,MTime=0.8,Gain=1,Ch=3
 212,USER   ,20170714,13:41:44, 5.90933E-01,   2,200, 2.67332E+02,NWG-3-DD , 1.80000E+01, 0.00000E+00, 0.00000E+00, 1.20000E+01, 0.00000E+00, 0.00000E+00, 3.00000E+01, 0.00000E+00, 0.00000E+00, 3.60000E+01, 0.00000E+00, 0.00000E+00,Cmd=36,HV=400,Cyk=2,MTime=0.8,Gain=10,Ch=4
 213,USER   ,20170714,13:41:44, 2.90684E-01,   2,200, 3.28756E+02,NWG-3-DD , 1.80000E+01, 0.00000E+00, 0.00000E+00, 1.20000E+01, 0.00000E+00, 0.00000E+00, 3.60000E+01, 0.00000E+00, 0.00000E+00, 4.20000E+01, 0.00000E+00, 0.00000E+00,Cmd=36,HV=400,Cyk=2,MTime=0.8,Gain=20,Ch=5
 214,USER   ,20170714,13:41:44, 1.09090E-01,   2,200, 2.46757E+02,NWG-3-DD , 1.80000E+01, 0.00000E+00, 0.00000E+00, 1.20000E+01, 0.00000E+00, 0.00000E+00, 4.20000E+01, 0.00000E+00, 0.00000E+00, 4.80000E+01, 0.00000E+00, 0.00000E+00,Cmd=36,HV=400,Cyk=2,MTime=0.8,Gain=50,Ch=6
 215,USER   ,20170714,13:41:44, 4.79540E-02,   2,200, 1.89822E+02,NWG-3-DD , 1.80000E+01, 0.00000E+00, 0.00000E+00, 1.20000E+01, 0.00000E+00, 0.00000E+00, 4.80000E+01, 0.00000E+00, 0.00000E+00, 5.40000E+01, 0.00000E+00, 0.00000E+00,Cmd=36,HV=400,Cyk=2,MTime=0.8,Gain=100,Ch=7
 216,USER   ,20170714,13:41:44, 3.63647E-02,   4,200, 2.30314E+02,NWG-3-DD , 1.80000E+01, 0.00000E+00, 0.00000E+00, 1.20000E+01, 0.00000E+00, 0.00000E+00, 5.40000E+01, 0.00000E+00, 0.00000E+00, 6.00000E+01, 0.00000E+00, 0.00000E+00,Cmd=36,HV=400,Cyk=2,MTime=0.8,Gain=100,Ch=8
 217,USER   ,20170714,13:41:53, 2.20261E+00,   2,180, 3.32146E+02,NWG-3-DD , 1.80000E+01, 0.00000E+00, 0.00000E+00, 1.00000E+01, 0.00000E+00, 0.00000E+00, 2.60000E+01, 0.00000E+00, 0.00000E+00, 3.40000E+01, 0.00000E+00, 0.00000E+00,Cmd=37,HV=400,Cyk=2,MTime=0.8,Gain=10,Ch=3
 218,USER   ,20170714,13:41:53, 4.40354E-01,   1,180, 2.65615E+02,NWG-3-DD , 1.80000E+01, 0.00000E+00, 0.00000E+00, 1.00000E+01, 0.00000E+00, 0.00000E+00, 3.40000E+01, 0.00000E+00, 0.00000E+00, 4.20000E+01, 0.00000E+00, 0.00000E+00,Cmd=37,HV=400,Cyk=2,MTime=0.8,Gain=10,Ch=4
 219,USER   ,20170714,13:41:53, 1.62383E-01,   1,180, 2.44868E+02,NWG-3-DD , 1.80000E+01, 0.00000E+00, 0.00000E+00, 1.00000E+01, 0.00000E+00, 0.00000E+00, 4.20000E+01, 0.00000E+00, 0.00000E+00, 5.00000E+01, 0.00000E+00, 0.00000E+00,Cmd=37,HV=400,Cyk=2,MTime=0.8,Gain=20,Ch=5
 220,USER   ,20170714,13:41:53, 6.37836E-02,   2,180, 1.92367E+02,NWG-3-DD , 1.80000E+01, 0.00000E+00, 0.00000E+00, 1.00000E+01, 0.00000E+00, 0.00000E+00, 5.00000E+01, 0.00000E+00, 0.00000E+00, 5.80000E+01, 0.00000E+00, 0.00000E+00,Cmd=37,HV=400,Cyk=2,MTime=0.8,Gain=100,Ch=6
 221,USER   ,20170714,13:41:53, 3.78224E-02,   2,180, 1.99622E+02,NWG-3-DD , 1.80000E+01, 0.00000E+00, 0.00000E+00, 1.00000E+01, 0.00000E+00, 0.00000E+00, 5.80000E+01, 0.00000E+00, 0.00000E+00, 6.60000E+01, 0.00000E+00, 0.00000E+00,Cmd=37,HV=400,Cyk=2,MTime=0.8,Gain=100,Ch=7
 222,USER   ,20170714,13:41:53, 1.07520E-02,   1,180, 9.07964E+01,NWG-3-DD , 1.80000E+01, 0.00000E+00, 0.00000E+00, 1.00000E+01, 0.00000E+00, 0.00000E+00, 6.60000E+01, 0.00000E+00, 0.00000E+00, 7.40000E+01, 0.00000E+00, 0.00000E+00,Cmd=37,HV=400,Cyk=2,MTime=0.8,Gain=200,Ch=8
 223,USER   ,20170714,13:42:03, 1.52415E+00,   0,143, 2.87296E+02,NWG-3-DD , 1.80000E+01, 0.00000E+00, 0.00000E+00, 8.00000E+00, 0.00000E+00, 0.00000E+00, 2.80000E+01, 0.00000E+00, 0.00000E+00, 3.80000E+01, 0.00000E+00, 0.00000E+00,Cmd=38,HV=400,Cyk=2,MTime=0.8,Gain=10,Ch=3
 224,USER   ,20170714,13:42:03, 4.03463E-01,   3,143, 3.04204E+02,NWG-3-DD , 1.80000E+01, 0.00000E+00, 0.00000E+00, 8.00000E+00, 0.00000E+00, 0.00000E+00, 3.80000E+01, 0.00000E+00, 0.00000E+00, 4.80000E+01, 0.00000E+00, 0.00000E+00,Cmd=38,HV=400,Cyk=2,MTime=0.8,Gain=20,Ch=4
 225,USER   ,20170714,13:42:03, 1.10587E-01,   5,143, 2.08451E+02,NWG-3-DD , 1.80000E+01, 0.00000E+00, 0.00000E+00, 8.00000E+00, 0.00000E+00, 0.00000E+00, 4.80000E+01, 0.00000E+00, 0.00000E+00, 5.80000E+01, 0.00000E+00, 0.00000E+00,Cmd=38,HV=400,Cyk=2,MTime=0.8,Gain=50,Ch=5
 226,USER   ,20170714,13:42:03, 5.10753E-02,   6,143, 1.92549E+02,NWG-3-DD , 1.80000E+01, 0.00000E+00, 0.00000E+00, 8.00000E+00, 0.00000E+00, 0.00000E+00, 5.80000E+01, 0.00000E+00, 0.00000E+00, 6.80000E+01, 0.00000E+00, 0.00000E+00,Cmd=38,HV=400,Cyk=2,MTime=0.8,Gain=100,Ch=6
 227,USER   ,20170714,13:42:03, 1.22292E-02,   5,143, 8.06801E+01,NWG-3-DD , 1.80000E+01, 0.00000E+00, 0.00000E+00, 8.00000E+00, 0.00000E+00, 0.00000E+00, 6.80000E+01, 0.00000E+00, 0.00000E+00, 7.80000E+01, 0.00000E+00, 0.00000E+00,Cmd=38,HV=400,Cyk=2,MTime=0.8,Gain=100,Ch=7
 228,USER   ,20170714,13:42:03, 9.61057E-03,   8,143, 1.01447E+02,NWG-3-DD , 1.80000E+01, 0.00000E+00, 0.00000E+00, 8.00000E+00, 0.00000E+00, 0.00000E+00, 7.80000E+01, 0.00000E+00, 0.00000E+00, 8.80000E+01, 0.00000E+00, 0.00000E+00,Cmd=38,HV=400,Cyk=2,MTime=0.8,Gain=500,Ch=8
 229,USER   ,20170714,13:42:12, 1.28836E+00,   0,165, 2.91419E+02,NWG-3-DD , 1.80000E+01, 0.00000E+00, 0.00000E+00, 6.00000E+00, 0.00000E+00, 0.00000E+00, 3.00000E+01, 0.00000E+00, 0.00000E+00, 4.20000E+01, 0.00000E+00, 0.00000E+00,Cmd=39,HV=400,Cyk=2,MTime=0.8,Gain=10,Ch=3
 230,USER   ,20170714,13:42:12, 2.62182E-01,   0,165, 2.37217E+02,NWG-3-DD , 1.80000E+01, 0.00000E+00, 0.00000E+00, 6.00000E+00, 0.00000E+00, 0.00000E+00, 4.20000E+01, 0.00000E+00, 0.00000E+00, 5.40000E+01, 0.00000E+00, 0.00000E+00,Cmd=39,HV=400,Cyk=2,MTime=0.8,Gain=20,Ch=4
 231,USER   ,20170714,13:42:12, 9.76551E-02,   0,165, 2.20891E+02,NWG-3-DD , 1.80000E+01, 0.00000E+00, 0.00000E+00, 6.00000E+00, 0.00000E+00, 0.00000E+00, 5.40000E+01, 0.00000E+00, 0.00000E+00, 6.60000E+01, 0.00000E+00, 0.00000E+00,Cmd=39,HV=400,Cyk=2,MTime=0.8,Gain=50,Ch=5
 232,USER   ,20170714,13:42:12, 2.06682E-02,   0,165, 9.35009E+01,NWG-3-DD , 1.80000E+01, 0.00000E+00, 0.00000E+00, 6.00000E+00, 0.00000E+00, 0.00000E+00, 6.60000E+01, 0.00000E+00, 0.00000E+00, 7.80000E+01, 0.00000E+00, 0.00000E+00,Cmd=39,HV=400,Cyk=2,MTime=0.8,Gain=200,Ch=6
 233,USER   ,20170714,13:42:12, 1.33733E-02,   5,165, 1.05874E+02,NWG-3-DD , 1.80000E+01, 0.00000E+00, 0.00000E+00, 6.00000E+00, 0.00000E+00, 0.00000E+00, 7.80000E+01, 0.00000E+00, 0.00000E+00, 9.00000E+01, 0.00000E+00, 0.00000E+00,Cmd=39,HV=400,Cyk=2,MTime=0.8,Gain=100,Ch=7
 234,USER   ,20170714,13:42:12, 9.79958E-03,   7,165, 1.24130E+02,NWG-3-DD , 1.80000E+01, 0.00000E+00, 0.00000E+00, 6.00000E+00, 0.00000E+00, 0.00000E+00, 9.00000E+01, 0.00000E+00, 0.00000E+00, 1.02000E+02, 0.00000E+00, 0.00000E+00,Cmd=39,HV=400,Cyk=2,MTime=0.8,Gain=200,Ch=8
 235,USER   ,20170714,13:42:21, 1.02069E+01,   0,102, 3.84791E+02,NWG-3-DD , 2.00000E+01, 0.00000E+00, 0.00000E+00, 1.80000E+01, 0.00000E+00, 0.00000E+00, 2.20000E+01, 0.00000E+00, 0.00000E+00, 2.40000E+01, 0.00000E+00, 0.00000E+00,Cmd=40,HV=400,Cyk=2,MTime=0.8,Gain=1,Ch=3
 236,USER   ,20170714,13:42:21, 3.35125E+00,   0,102, 5.05356E+02,NWG-3-DD , 2.00000E+01, 0.00000E+00, 0.00000E+00, 1.80000E+01, 0.00000E+00, 0.00000E+00, 2.40000E+01, 0.00000E+00, 0.00000E+00, 2.60000E+01, 0.00000E+00, 0.00000E+00,Cmd=40,HV=400,Cyk=2,MTime=0.8,Gain=10,Ch=4
 237,USER   ,20170714,13:42:21, 1.20326E+00,   0,102, 4.53620E+02,NWG-3-DD , 2.00000E+01, 0.00000E+00, 0.00000E+00, 1.80000E+01, 0.00000E+00, 0.00000E+00, 2.60000E+01, 0.00000E+00, 0.00000E+00, 2.80000E+01, 0.00000E+00, 0.00000E+00,Cmd=40,HV=400,Cyk=2,MTime=0.8,Gain=10,Ch=5
 238,USER   ,20170714,13:42:21, 4.67146E-01,   0,102, 3.52220E+02,NWG-3-DD , 2.00000E+01, 0.00000E+00, 0.00000E+00, 1.80000E+01, 0.00000E+00, 0.00000E+00, 2.80000E+01, 0.00000E+00, 0.00000E+00, 3.00000E+01, 0.00000E+00, 0.00000E+00,Cmd=40,HV=400,Cyk=2,MTime=0.8,Gain=20,Ch=6
 239,USER   ,20170714,13:42:21, 2.93019E-01,   0,102, 3.86630E+02,NWG-3-DD , 2.00000E+01, 0.00000E+00, 0.00000E+00, 1.80000E+01, 0.00000E+00, 0.00000E+00, 3.00000E+01, 0.00000E+00, 0.00000E+00, 3.20000E+01, 0.00000E+00, 0.00000E+00,Cmd=40,HV=400,Cyk=2,MTime=0.8,Gain=20,Ch=7
 240,USER   ,20170714,13:42:21, 1.34682E-01,   1,102, 2.84334E+02,NWG-3-DD , 2.00000E+01, 0.00000E+00, 0.00000E+00, 1.80000E+01, 0.00000E+00, 0.00000E+00, 3.20000E+01, 0.00000E+00, 0.00000E+00, 3.40000E+01, 0.00000E+00, 0.00000E+00,Cmd=40,HV=400,Cyk=2,MTime=0.8,Gain=50,Ch=8
 241,USER   ,20170714,13:42:30, 6.52586E+00,   0,139, 4.92038E+02,NWG-3-DD , 2.00000E+01, 0.00000E+00, 0.00000E+00, 1.60000E+01, 0.00000E+00, 0.00000E+00, 2.40000E+01, 0.00000E+00, 0.00000E+00, 2.80000E+01, 0.00000E+00, 0.00000E+00,Cmd=41,HV=400,Cyk=2,MTime=0.8,Gain=1,Ch=3
 242,USER   ,20170714,13:42:30, 1.20614E+00,   0,139, 3.63764E+02,NWG-3-DD , 2.00000E+01, 0.00000E+00, 0.00000E+00, 1.60000E+01, 0.00000E+00, 0.00000E+00, 2.80000E+01, 0.00000E+00, 0.00000E+00, 3.20000E+01, 0.00000E+00, 0.00000E+00,Cmd=41,HV=400,Cyk=2,MTime=0.8,Gain=10,Ch=4
 243,USER   ,20170714,13:42:30, 3.16317E-01,   0,139, 2.38497E+02,NWG-3-DD , 2.00000E+01, 0.00000E+00, 0.00000E+00, 1.60000E+01, 0.00000E+00, 0.00000E+00, 3.20000E+01, 0.00000E+00, 0.00000E+00, 3.60000E+01, 0.00000E+00, 0.00000E+00,Cmd=41,HV=400,Cyk=2,MTime=0.8,Gain=20,Ch=5
 244,USER   ,20170714,13:42:30, 2.58598E-01,   1,139, 3.89957E+02,NWG-3-DD , 2.00000E+01, 0.00000E+00, 0.00000E+00, 1.60000E+01, 0.00000E+00, 0.00000E+00, 3.60000E+01, 0.00000E+00, 0.00000E+00, 4.00000E+01, 0.00000E+00, 0.00000E+00,Cmd=41,HV=400,Cyk=2,MTime=0.8,Gain=20,Ch=6
 245,USER   ,20170714,13:42:30, 1.19534E-01,   1,139, 3.15443E+02,NWG-3-DD , 2.00000E+01, 0.00000E+00, 0.00000E+00, 1.60000E+01, 0.00000E+00, 0.00000E+00, 4.00000E+01, 0.00000E+00, 0.00000E+00, 4.40000E+01, 0.00000E+00, 0.00000E+00,Cmd=41,HV=400,Cyk=2,MTime=0.8,Gain=50,Ch=7
 246,USER   ,20170714,13:42:30, 6.61692E-02,   2,139, 2.79386E+02,NWG-3-DD , 2.00000E+01, 0.00000E+00, 0.00000E+00, 1.60000E+01, 0.00000E+00, 0.00000E+00, 4.40000E+01, 0.00000E+00, 0.00000E+00, 4.80000E+01, 0.00000E+00, 0.00000E+00,Cmd=41,HV=400,Cyk=2,MTime=0.8,Gain=100,Ch=8
 247,USER   ,20170714,13:42:39, 3.42473E+00,   1,143, 3.87328E+02,NWG-3-DD , 2.00000E+01, 0.00000E+00, 0.00000E+00, 1.40000E+01, 0.00000E+00, 0.00000E+00, 2.60000E+01, 0.00000E+00, 0.00000E+00, 3.20000E+01, 0.00000E+00, 0.00000E+00,Cmd=42,HV=400,Cyk=2,MTime=0.8,Gain=5,Ch=3
 248,USER   ,20170714,13:42:39, 5.52968E-01,   0,143, 2.50157E+02,NWG-3-DD , 2.00000E+01, 0.00000E+00, 0.00000E+00, 1.40000E+01, 0.00000E+00, 0.00000E+00, 3.20000E+01, 0.00000E+00, 0.00000E+00, 3.80000E+01, 0.00000E+00, 0.00000E+00,Cmd=42,HV=400,Cyk=2,MTime=0.8,Gain=10,Ch=4
 249,USER   ,20170714,13:42:39, 3.03386E-01,   2,143, 3.43121E+02,NWG-3-DD , 2.00000E+01, 0.00000E+00, 0.00000E+00, 1.40000E+01, 0.00000E+00, 0.00000E+00, 3.80000E+01, 0.00000E+00, 0.00000E+00, 4.40000E+01, 0.00000E+00, 0.00000E+00,Cmd=42,HV=400,Cyk=2,MTime=0.8,Gain=20,Ch=5
 250,USER   ,20170714,13:42:39, 1.14053E-01,   4,143, 2.57982E+02,NWG-3-DD , 2.00000E+01, 0.00000E+00, 0.00000E+00, 1.40000E+01, 0.00000E+00, 0.00000E+00, 4.40000E+01, 0.00000E+00, 0.00000E+00, 5.00000E+01, 0.00000E+00, 0.00000E+00,Cmd=42,HV=400,Cyk=2,MTime=0.8,Gain=50,Ch=6
 251,USER   ,20170714,13:42:39, 4.81681E-02,   4,143, 1.90669E+02,NWG-3-DD , 2.00000E+01, 0.00000E+00, 0.00000E+00, 1.40000E+01, 0.00000E+00, 0.00000E+00, 5.00000E+01, 0.00000E+00, 0.00000E+00, 5.60000E+01, 0.00000E+00, 0.00000E+00,Cmd=42,HV=400,Cyk=2,MTime=0.8,Gain=100,Ch=7
 252,USER   ,20170714,13:42:39, 3.96938E-02,   6,143, 2.51399E+02,NWG-3-DD , 2.00000E+01, 0.00000E+00, 0.00000E+00, 1.40000E+01, 0.00000E+00, 0.00000E+00, 5.60000E+01, 0.00000E+00, 0.00000E+00, 6.20000E+01, 0.00000E+00, 0.00000E+00,Cmd=42,HV=400,Cyk=2,MTime=0.8,Gain=100,Ch=8
 253,USER   ,20170714,13:42:48, 2.01016E+00,   1,150, 3.03125E+02,NWG-3-DD , 2.00000E+01, 0.00000E+00, 0.00000E+00, 1.20000E+01, 0.00000E+00, 0.00000E+00, 2.80000E+01, 0.00000E+00, 0.00000E+00, 3.60000E+01, 0.00000E+00, 0.00000E+00,Cmd=43,HV=400,Cyk=2,MTime=0.8,Gain=10,Ch=3
 254,USER   ,20170714,13:42:48, 5.53640E-01,   2,150, 3.33948E+02,NWG-3-DD , 2.00000E+01, 0.00000E+00, 0.00000E+00, 1.20000E+01, 0.00000E+00, 0.00000E+00, 3.60000E+01, 0.00000E+00, 0.00000E+00, 4.40000E+01, 0.00000E+00, 0.00000E+00,Cmd=43,HV=400,Cyk=2,MTime=0.8,Gain=10,Ch=4
 255,USER   ,20170714,13:42:48, 1.60043E-01,   4,150, 2.41340E+02,NWG-3-DD , 2.00000E+01, 0.00000E+00, 0.00000E+00, 1.20000E+01, 0.00000E+00, 0.00000E+00, 4.40000E+01, 0.00000E+00, 0.00000E+00, 5.20000E+01, 0.00000E+00, 0.00000E+00,Cmd=43,HV=400,Cyk=2,MTime=0.8,Gain=50,Ch=5
 256,USER   ,20170714,13:42:48, 7.16227E-02,   5,150, 2.16009E+02,NWG-3-DD , 2.00000E+01, 0.00000E+00, 0.00000E+00, 1.20000E+01, 0.00000E+00, 0.00000E+00, 5.20000E+01, 0.00000E+00, 0.00000E+00, 6.00000E+01, 0.00000E+00, 0.00000E+00,Cmd=43,HV=400,Cyk=2,MTime=0.8,Gain=100,Ch=6
 257,USER   ,20170714,13:42:48, 3.59607E-02,   5,150, 1.89796E+02,NWG-3-DD , 2.00000E+01, 0.00000E+00, 0.00000E+00, 1.20000E+01, 0.00000E+00, 0.00000E+00, 6.00000E+01, 0.00000E+00, 0.00000E+00, 6.80000E+01, 0.00000E+00, 0.00000E+00,Cmd=43,HV=400,Cyk=2,MTime=0.8,Gain=100,Ch=7
 258,USER   ,20170714,13:42:48, 9.96150E-03,   6,150, 8.41209E+01,NWG-3-DD , 2.00000E+01, 0.00000E+00, 0.00000E+00, 1.20000E+01, 0.00000E+00, 0.00000E+00, 6.80000E+01, 0.00000E+00, 0.00000E+00, 7.60000E+01, 0.00000E+00, 0.00000E+00,Cmd=43,HV=400,Cyk=2,MTime=0.8,Gain=200,Ch=8
 259,USER   ,20170714,13:42:58, 1.58629E+00,   0,139, 2.99008E+02,NWG-3-DD , 2.00000E+01, 0.00000E+00, 0.00000E+00, 1.00000E+01, 0.00000E+00, 0.00000E+00, 3.00000E+01, 0.00000E+00, 0.00000E+00, 4.00000E+01, 0.00000E+00, 0.00000E+00,Cmd=44,HV=400,Cyk=2,MTime=0.8,Gain=10,Ch=3
 260,USER   ,20170714,13:42:58, 3.60121E-01,   2,139, 2.71525E+02,NWG-3-DD , 2.00000E+01, 0.00000E+00, 0.00000E+00, 1.00000E+01, 0.00000E+00, 0.00000E+00, 4.00000E+01, 0.00000E+00, 0.00000E+00, 5.00000E+01, 0.00000E+00, 0.00000E+00,Cmd=44,HV=400,Cyk=2,MTime=0.8,Gain=20,Ch=4
 261,USER   ,20170714,13:42:58, 1.09165E-01,   4,139, 2.05770E+02,NWG-3-DD , 2.00000E+01, 0.00000E+00, 0.00000E+00, 1.00000E+01, 0.00000E+00, 0.00000E+00, 5.00000E+01, 0.00000E+00, 0.00000E+00, 6.00000E+01, 0.00000E+00, 0.00000E+00,Cmd=44,HV=400,Cyk=2,MTime=0.8,Gain=50,Ch=5
 262,USER   ,20170714,13:42:58, 4.51748E-02,   5,139, 1.70305E+02,NWG-3-DD , 2.00000E+01, 0.00000E+00, 0.00000E+00, 1.00000E+01, 0.00000E+00, 0.00000E+00, 6.00000E+01, 0.00000E+00, 0.00000E+00, 7.00000E+01, 0.00000E+00, 0.00000E+00,Cmd=44,HV=400,Cyk=2,MTime=0.8,Gain=100,Ch=6
 263,USER   ,20170714,13:42:58, 1.30020E-02,   6,139, 8.57788E+01,NWG-3-DD , 2.00000E+01, 0.00000E+00, 0.00000E+00, 1.00000E+01, 0.00000E+00, 0.00000E+00, 7.00000E+01, 0.00000E+00, 0.00000E+00, 8.00000E+01, 0.00000E+00, 0.00000E+00,Cmd=44,HV=400,Cyk=2,MTime=0.8,Gain=200,Ch=7
 264,USER   ,20170714,13:42:58, 1.01750E-02,  11,139, 1.07405E+02,NWG-3-DD , 2.00000E+01, 0.00000E+00, 0.00000E+00, 1.00000E+01, 0.00000E+00, 0.00000E+00, 8.00000E+01, 0.00000E+00, 0.00000E+00, 9.00000E+01, 0.00000E+00, 0.00000E+00,Cmd=44,HV=400,Cyk=2,MTime=0.8,Gain=200,Ch=8
 265,USER   ,20170714,13:43:07, 1.20593E+00,   1,117, 2.72776E+02,NWG-3-DD , 2.00000E+01, 0.00000E+00, 0.00000E+00, 8.00000E+00, 0.00000E+00, 0.00000E+00, 3.20000E+01, 0.00000E+00, 0.00000E+00, 4.40000E+01, 0.00000E+00, 0.00000E+00,Cmd=45,HV=400,Cyk=2,MTime=0.8,Gain=10,Ch=3
 266,USER   ,20170714,13:43:07, 2.55504E-01,   2,117, 2.31175E+02,NWG-3-DD , 2.00000E+01, 0.00000E+00, 0.00000E+00, 8.00000E+00, 0.00000E+00, 0.00000E+00, 4.40000E+01, 0.00000E+00, 0.00000E+00, 5.60000E+01, 0.00000E+00, 0.00000E+00,Cmd=45,HV=400,Cyk=2,MTime=0.8,Gain=20,Ch=4
 267,USER   ,20170714,13:43:07, 9.50989E-02,   3,117, 2.15109E+02,NWG-3-DD , 2.00000E+01, 0.00000E+00, 0.00000E+00, 8.00000E+00, 0.00000E+00, 0.00000E+00, 5.60000E+01, 0.00000E+00, 0.00000E+00, 6.80000E+01, 0.00000E+00, 0.00000E+00,Cmd=45,HV=400,Cyk=2,MTime=0.8,Gain=100,Ch=5
 268,USER   ,20170714,13:43:07, 1.90563E-02,   4,117, 8.62086E+01,NWG-3-DD , 2.00000E+01, 0.00000E+00, 0.00000E+00, 8.00000E+00, 0.00000E+00, 0.00000E+00, 6.80000E+01, 0.00000E+00, 0.00000E+00, 8.00000E+01, 0.00000E+00, 0.00000E+00,Cmd=45,HV=400,Cyk=2,MTime=0.8,Gain=200,Ch=6
 269,USER   ,20170714,13:43:07, 1.43218E-02,   4,117, 1.13383E+02,NWG-3-DD , 2.00000E+01, 0.00000E+00, 0.00000E+00, 8.00000E+00, 0.00000E+00, 0.00000E+00, 8.00000E+01, 0.00000E+00, 0.00000E+00, 9.20000E+01, 0.00000E+00, 0.00000E+00,Cmd=45,HV=400,Cyk=2,MTime=0.8,Gain=100,Ch=7
 270,USER   ,20170714,13:43:07, 9.87476E-03,  10,117, 1.25083E+02,NWG-3-DD , 2.00000E+01, 0.00000E+00, 0.00000E+00, 8.00000E+00, 0.00000E+00, 0.00000E+00, 9.20000E+01, 0.00000E+00, 0.00000E+00, 1.04000E+02, 0.00000E+00, 0.00000E+00,Cmd=45,HV=400,Cyk=2,MTime=0.8,Gain=1000,Ch=8
 271,USER   ,20170714,13:43:16, 1.49589E+01,   0,118, 5.63939E+02,NWG-3-DD , 2.20000E+01, 0.00000E+00, 0.00000E+00, 2.00000E+01, 0.00000E+00, 0.00000E+00, 2.40000E+01, 0.00000E+00, 0.00000E+00, 2.60000E+01, 0.00000E+00, 0.00000E+00,Cmd=46,HV=400,Cyk=2,MTime=0.8,Gain=1,Ch=3
 272,USER   ,20170714,13:43:16, 4.07356E+00,   0,118, 6.14279E+02,NWG-3-DD , 2.20000E+01, 0.00000E+00, 0.00000E+00, 2.00000E+01, 0.00000E+00, 0.00000E+00, 2.60000E+01, 0.00000E+00, 0.00000E+00, 2.80000E+01, 0.00000E+00, 0.00000E+00,Cmd=46,HV=400,Cyk=2,MTime=0.8,Gain=5,Ch=4
 273,USER   ,20170714,13:43:16, 1.25411E+00,   0,118, 4.72789E+02,NWG-3-DD , 2.20000E+01, 0.00000E+00, 0.00000E+00, 2.00000E+01, 0.00000E+00, 0.00000E+00, 2.80000E+01, 0.00000E+00, 0.00000E+00, 3.00000E+01, 0.00000E+00, 0.00000E+00,Cmd=46,HV=400,Cyk=2,MTime=0.8,Gain=10,Ch=5
 274,USER   ,20170714,13:43:16, 6.73828E-01,   1,118, 5.08055E+02,NWG-3-DD , 2.20000E+01, 0.00000E+00, 0.00000E+00, 2.00000E+01, 0.00000E+00, 0.00000E+00, 3.00000E+01, 0.00000E+00, 0.00000E+00, 3.20000E+01, 0.00000E+00, 0.00000E+00,Cmd=46,HV=400,Cyk=2,MTime=0.8,Gain=10,Ch=6
 275,USER   ,20170714,13:43:16, 2.81432E-01,   1,118, 3.71341E+02,NWG-3-DD , 2.20000E+01, 0.00000E+00, 0.00000E+00, 2.00000E+01, 0.00000E+00, 0.00000E+00, 3.20000E+01, 0.00000E+00, 0.00000E+00, 3.40000E+01, 0.00000E+00, 0.00000E+00,Cmd=46,HV=400,Cyk=2,MTime=0.8,Gain=20,Ch=7
 276,USER   ,20170714,13:43:16, 1.05611E-01,   0,118, 2.22961E+02,NWG-3-DD , 2.20000E+01, 0.00000E+00, 0.00000E+00, 2.00000E+01, 0.00000E+00, 0.00000E+00, 3.40000E+01, 0.00000E+00, 0.00000E+00, 3.60000E+01, 0.00000E+00, 0.00000E+00,Cmd=46,HV=400,Cyk=2,MTime=0.8,Gain=100,Ch=8
 277,USER   ,20170714,13:43:26, 7.00278E+00,   0,141, 5.27998E+02,NWG-3-DD , 2.20000E+01, 0.00000E+00, 0.00000E+00, 1.80000E+01, 0.00000E+00, 0.00000E+00, 2.60000E+01, 0.00000E+00, 0.00000E+00, 3.00000E+01, 0.00000E+00, 0.00000E+00,Cmd=47,HV=400,Cyk=2,MTime=0.8,Gain=1,Ch=3
 278,USER   ,20170714,13:43:26, 1.38431E+00,   0,141, 4.17497E+02,NWG-3-DD , 2.20000E+01, 0.00000E+00, 0.00000E+00, 1.80000E+01, 0.00000E+00, 0.00000E+00, 3.00000E+01, 0.00000E+00, 0.00000E+00, 3.40000E+01, 0.00000E+00, 0.00000E+00,Cmd=47,HV=400,Cyk=2,MTime=0.8,Gain=10,Ch=4
 279,USER   ,20170714,13:43:26, 3.91092E-01,   1,141, 2.94876E+02,NWG-3-DD , 2.20000E+01, 0.00000E+00, 0.00000E+00, 1.80000E+01, 0.00000E+00, 0.00000E+00, 3.40000E+01, 0.00000E+00, 0.00000E+00, 3.80000E+01, 0.00000E+00, 0.00000E+00,Cmd=47,HV=400,Cyk=2,MTime=0.8,Gain=20,Ch=5
 280,USER   ,20170714,13:43:26, 3.14606E-01,   1,141, 4.74415E+02,NWG-3-DD , 2.20000E+01, 0.00000E+00, 0.00000E+00, 1.80000E+01, 0.00000E+00, 0.00000E+00, 3.80000E+01, 0.00000E+00, 0.00000E+00, 4.20000E+01, 0.00000E+00, 0.00000E+00,Cmd=47,HV=400,Cyk=2,MTime=0.8,Gain=20,Ch=6
 281,USER   ,20170714,13:43:26, 1.24594E-01,   0,141, 3.28797E+02,NWG-3-DD , 2.20000E+01, 0.00000E+00, 0.00000E+00, 1.80000E+01, 0.00000E+00, 0.00000E+00, 4.20000E+01, 0.00000E+00, 0.00000E+00, 4.60000E+01, 0.00000E+00, 0.00000E+00,Cmd=47,HV=400,Cyk=2,MTime=0.8,Gain=50,Ch=7
 282,USER   ,20170714,13:43:26, 7.17357E-02,   1,141, 3.02890E+02,NWG-3-DD , 2.20000E+01, 0.00000E+00, 0.00000E+00, 1.80000E+01, 0.00000E+00, 0.00000E+00, 4.60000E+01, 0.00000E+00, 0.00000E+00, 5.00000E+01, 0.00000E+00, 0.00000E+00,Cmd=47,HV=400,Cyk=2,MTime=0.8,Gain=100,Ch=8
 283,USER   ,20170714,13:43:35, 3.64160E+00,   1,221, 4.11855E+02,NWG-3-DD , 2.20000E+01, 0.00000E+00, 0.00000E+00, 1.60000E+01, 0.00000E+00, 0.00000E+00, 2.80000E+01, 0.00000E+00, 0.00000E+00, 3.40000E+01, 0.00000E+00, 0.00000E+00,Cmd=48,HV=400,Cyk=2,MTime=0.8,Gain=1,Ch=3
 284,USER   ,20170714,13:43:35, 7.38626E-01,   0,221, 3.34147E+02,NWG-3-DD , 2.20000E+01, 0.00000E+00, 0.00000E+00, 1.60000E+01, 0.00000E+00, 0.00000E+00, 3.40000E+01, 0.00000E+00, 0.00000E+00, 4.00000E+01, 0.00000E+00, 0.00000E+00,Cmd=48,HV=400,Cyk=2,MTime=0.8,Gain=10,Ch=4
 285,USER   ,20170714,13:43:35, 3.07931E-01,   2,221, 3.48262E+02,NWG-3-DD , 2.20000E+01, 0.00000E+00, 0.00000E+00, 1.60000E+01, 0.00000E+00, 0.00000E+00, 4.00000E+01, 0.00000E+00, 0.00000E+00, 4.60000E+01, 0.00000E+00, 0.00000E+00,Cmd=48,HV=400,Cyk=2,MTime=0.8,Gain=20,Ch=5
 286,USER   ,20170714,13:43:35, 1.21598E-01,   1,221, 2.75049E+02,NWG-3-DD , 2.20000E+01, 0.00000E+00, 0.00000E+00, 1.60000E+01, 0.00000E+00, 0.00000E+00, 4.60000E+01, 0.00000E+00, 0.00000E+00, 5.20000E+01, 0.00000E+00, 0.00000E+00,Cmd=48,HV=400,Cyk=2,MTime=0.8,Gain=20,Ch=6
 287,USER   ,20170714,13:43:35, 6.56283E-02,   0,221, 2.59784E+02,NWG-3-DD , 2.20000E+01, 0.00000E+00, 0.00000E+00, 1.60000E+01, 0.00000E+00, 0.00000E+00, 5.20000E+01, 0.00000E+00, 0.00000E+00, 5.80000E+01, 0.00000E+00, 0.00000E+00,Cmd=48,HV=400,Cyk=2,MTime=0.8,Gain=50,Ch=7
 288,USER   ,20170714,13:43:35, 4.41697E-02,   1,221, 2.79747E+02,NWG-3-DD , 2.20000E+01, 0.00000E+00, 0.00000E+00, 1.60000E+01, 0.00000E+00, 0.00000E+00, 5.80000E+01, 0.00000E+00, 0.00000E+00, 6.40000E+01, 0.00000E+00, 0.00000E+00,Cmd=48,HV=400,Cyk=2,MTime=0.8,Gain=100,Ch=8
 289,USER   ,20170714,13:43:44, 2.33000E+00,   2,226, 3.51356E+02,NWG-3-DD , 2.20000E+01, 0.00000E+00, 0.00000E+00, 1.40000E+01, 0.00000E+00, 0.00000E+00, 3.00000E+01, 0.00000E+00, 0.00000E+00, 3.80000E+01, 0.00000E+00, 0.00000E+00,Cmd=49,HV=400,Cyk=2,MTime=0.8,Gain=1,Ch=3
 290,USER   ,20170714,13:43:44, 6.32824E-01,   1,226, 3.81710E+02,NWG-3-DD , 2.20000E+01, 0.00000E+00, 0.00000E+00, 1.40000E+01, 0.00000E+00, 0.00000E+00, 3.80000E+01, 0.00000E+00, 0.00000E+00, 4.60000E+01, 0.00000E+00, 0.00000E+00,Cmd=49,HV=400,Cyk=2,MTime=0.8,Gain=10,Ch=4
 291,USER   ,20170714,13:43:44, 1.61591E-01,   0,226, 2.43674E+02,NWG-3-DD , 2.20000E+01, 0.00000E+00, 0.00000E+00, 1.40000E+01, 0.00000E+00, 0.00000E+00, 4.60000E+01, 0.00000E+00, 0.00000E+00, 5.40000E+01, 0.00000E+00, 0.00000E+00,Cmd=49,HV=400,Cyk=2,MTime=0.8,Gain=20,Ch=5
 292,USER   ,20170714,13:43:44, 9.35162E-02,   1,226, 2.82038E+02,NWG-3-DD , 2.20000E+01, 0.00000E+00, 0.00000E+00, 1.40000E+01, 0.00000E+00, 0.00000E+00, 5.40000E+01, 0.00000E+00, 0.00000E+00, 6.20000E+01, 0.00000E+00, 0.00000E+00,Cmd=49,HV=400,Cyk=2,MTime=0.8,Gain=50,Ch=6
 293,USER   ,20170714,13:43:44, 3.51476E-02,   0,226, 1.85505E+02,NWG-3-DD , 2.20000E+01, 0.00000E+00, 0.00000E+00, 1.40000E+01, 0.00000E+00, 0.00000E+00, 6.20000E+01, 0.00000E+00, 0.00000E+00, 7.00000E+01, 0.00000E+00, 0.00000E+00,Cmd=49,HV=400,Cyk=2,MTime=0.8,Gain=100,Ch=7
 294,USER   ,20170714,13:43:44, 1.17119E-02,   4,226, 9.89026E+01,NWG-3-DD , 2.20000E+01, 0.00000E+00, 0.00000E+00, 1.40000E+01, 0.00000E+00, 0.00000E+00, 7.00000E+01, 0.00000E+00, 0.00000E+00, 7.80000E+01, 0.00000E+00, 0.00000E+00,Cmd=49,HV=400,Cyk=2,MTime=0.8,Gain=200,Ch=8
 295,USER   ,20170714,13:43:53, 1.65948E+00,   4,237, 3.12805E+02,NWG-3-DD , 2.20000E+01, 0.00000E+00, 0.00000E+00, 1.20000E+01, 0.00000E+00, 0.00000E+00, 3.20000E+01, 0.00000E+00, 0.00000E+00, 4.20000E+01, 0.00000E+00, 0.00000E+00,Cmd=50,HV=400,Cyk=2,MTime=0.8,Gain=10,Ch=3
 296,USER   ,20170714,13:43:53, 3.64200E-01,   2,237, 2.74600E+02,NWG-3-DD , 2.20000E+01, 0.00000E+00, 0.00000E+00, 1.20000E+01, 0.00000E+00, 0.00000E+00, 4.20000E+01, 0.00000E+00, 0.00000E+00, 5.20000E+01, 0.00000E+00, 0.00000E+00,Cmd=50,HV=400,Cyk=2,MTime=0.8,Gain=10,Ch=4
 297,USER   ,20170714,13:43:53, 1.29698E-01,   3,237, 2.44475E+02,NWG-3-DD , 2.20000E+01, 0.00000E+00, 0.00000E+00, 1.20000E+01, 0.00000E+00, 0.00000E+00, 5.20000E+01, 0.00000E+00, 0.00000E+00, 6.20000E+01, 0.00000E+00, 0.00000E+00,Cmd=50,HV=400,Cyk=2,MTime=0.8,Gain=20,Ch=5
 298,USER   ,20170714,13:43:53, 4.28358E-02,   3,237, 1.61487E+02,NWG-3-DD , 2.20000E+01, 0.00000E+00, 0.00000E+00, 1.20000E+01, 0.00000E+00, 0.00000E+00, 6.20000E+01, 0.00000E+00, 0.00000E+00, 7.20000E+01, 0.00000E+00, 0.00000E+00,Cmd=50,HV=400,Cyk=2,MTime=0.8,Gain=100,Ch=6
 299,USER   ,20170714,13:43:53, 1.59249E-02,   5,237, 1.05062E+02,NWG-3-DD , 2.20000E+01, 0.00000E+00, 0.00000E+00, 1.20000E+01, 0.00000E+00, 0.00000E+00, 7.20000E+01, 0.00000E+00, 0.00000E+00, 8.20000E+01, 0.00000E+00, 0.00000E+00,Cmd=50,HV=400,Cyk=2,MTime=0.8,Gain=200,Ch=7
 300,USER   ,20170714,13:43:53, 1.21872E-02,   8,237, 1.28645E+02,NWG-3-DD , 2.20000E+01, 0.00000E+00, 0.00000E+00, 1.20000E+01, 0.00000E+00, 0.00000E+00, 8.20000E+01, 0.00000E+00, 0.00000E+00, 9.20000E+01, 0.00000E+00, 0.00000E+00,Cmd=50,HV=400,Cyk=2,MTime=0.8,Gain=200,Ch=8
 301,USER   ,20170714,13:44:03, 1.36887E+00,   1,210, 3.09630E+02,NWG-3-DD , 2.20000E+01, 0.00000E+00, 0.00000E+00, 1.00000E+01, 0.00000E+00, 0.00000E+00, 3.40000E+01, 0.00000E+00, 0.00000E+00, 4.60000E+01, 0.00000E+00, 0.00000E+00,Cmd=51,HV=400,Cyk=2,MTime=0.8,Gain=10,Ch=3
 302,USER   ,20170714,13:44:03, 2.67915E-01,   2,210, 2.42404E+02,NWG-3-DD , 2.20000E+01, 0.00000E+00, 0.00000E+00, 1.00000E+01, 0.00000E+00, 0.00000E+00, 4.60000E+01, 0.00000E+00, 0.00000E+00, 5.80000E+01, 0.00000E+00, 0.00000E+00,Cmd=51,HV=400,Cyk=2,MTime=0.8,Gain=20,Ch=4
 303,USER   ,20170714,13:44:03, 9.23825E-02,   3,210, 2.08964E+02,NWG-3-DD , 2.20000E+01, 0.00000E+00, 0.00000E+00, 1.00000E+01, 0.00000E+00, 0.00000E+00, 5.80000E+01, 0.00000E+00, 0.00000E+00, 7.00000E+01, 0.00000E+00, 0.00000E+00,Cmd=51,HV=400,Cyk=2,MTime=0.8,Gain=50,Ch=5
 304,USER   ,20170714,13:44:03, 2.10820E-02,   4,210, 9.53729E+01,NWG-3-DD , 2.20000E+01, 0.00000E+00, 0.00000E+00, 1.00000E+01, 0.00000E+00, 0.00000E+00, 7.00000E+01, 0.00000E+00, 0.00000E+00, 8.20000E+01, 0.00000E+00, 0.00000E+00,Cmd=51,HV=400,Cyk=2,MTime=0.8,Gain=200,Ch=6
 305,USER   ,20170714,13:44:03, 1.56564E-02,   7,210, 1.23949E+02,NWG-3-DD , 2.20000E+01, 0.00000E+00, 0.00000E+00, 1.00000E+01, 0.00000E+00, 0.00000E+00, 8.20000E+01, 0.00000E+00, 0.00000E+00, 9.40000E+01, 0.00000E+00, 0.00000E+00,Cmd=51,HV=400,Cyk=2,MTime=0.8,Gain=200,Ch=7
 306,USER   ,20170714,13:44:03, 1.12235E-02,   7,210, 1.42167E+02,NWG-3-DD , 2.20000E+01, 0.00000E+00, 0.00000E+00, 1.00000E+01, 0.00000E+00, 0.00000E+00, 9.40000E+01, 0.00000E+00, 0.00000E+00, 1.06000E+02, 0.00000E+00, 0.00000E+00,Cmd=51,HV=400,Cyk=2,MTime=0.8,Gain=500,Ch=8
 307,USER   ,20170714,13:44:12, 1.14146E+01,   1,100, 4.30322E+02,NWG-3-DD , 2.40000E+01, 0.00000E+00, 0.00000E+00, 2.20000E+01, 0.00000E+00, 0.00000E+00, 2.60000E+01, 0.00000E+00, 0.00000E+00, 2.80000E+01, 0.00000E+00, 0.00000E+00,Cmd=52,HV=400,Cyk=2,MTime=0.8,Gain=1,Ch=3
 308,USER   ,20170714,13:44:12, 2.33726E+00,   0,100, 3.52450E+02,NWG-3-DD , 2.40000E+01, 0.00000E+00, 0.00000E+00, 2.20000E+01, 0.00000E+00, 0.00000E+00, 2.80000E+01, 0.00000E+00, 0.00000E+00, 3.00000E+01, 0.00000E+00, 0.00000E+00,Cmd=52,HV=400,Cyk=2,MTime=0.8,Gain=10,Ch=4
 309,USER   ,20170714,13:44:12, 9.93811E-01,   0,100, 3.74658E+02,NWG-3-DD , 2.40000E+01, 0.00000E+00, 0.00000E+00, 2.20000E+01, 0.00000E+00, 0.00000E+00, 3.00000E+01, 0.00000E+00, 0.00000E+00, 3.20000E+01, 0.00000E+00, 0.00000E+00,Cmd=52,HV=400,Cyk=2,MTime=0.8,Gain=10,Ch=5
 310,USER   ,20170714,13:44:12, 3.48326E-01,   1,100, 2.62632E+02,NWG-3-DD , 2.40000E+01, 0.00000E+00, 0.00000E+00, 2.20000E+01, 0.00000E+00, 0.00000E+00, 3.20000E+01, 0.00000E+00, 0.00000E+00, 3.40000E+01, 0.00000E+00, 0.00000E+00,Cmd=52,HV=400,Cyk=2,MTime=0.8,Gain=20,Ch=6
 311,USER   ,20170714,13:44:12, 1.14111E-01,   1,100, 1.50566E+02,NWG-3-DD , 2.40000E+01, 0.00000E+00, 0.00000E+00, 2.20000E+01, 0.00000E+00, 0.00000E+00, 3.40000E+01, 0.00000E+00, 0.00000E+00, 3.60000E+01, 0.00000E+00, 0.00000E+00,Cmd=52,HV=400,Cyk=2,MTime=0.8,Gain=100,Ch=7
 312,USER   ,20170714,13:44:12, 1.56152E-01,   1,100, 3.29661E+02,NWG-3-DD , 2.40000E+01, 0.00000E+00, 0.00000E+00, 2.20000E+01, 0.00000E+00, 0.00000E+00, 3.60000E+01, 0.00000E+00, 0.00000E+00, 3.80000E+01, 0.00000E+00, 0.00000E+00,Cmd=52,HV=400,Cyk=2,MTime=0.8,Gain=50,Ch=8
 313,USER   ,20170714,13:44:21, 5.24754E+00,   0, 79, 3.95655E+02,NWG-3-DD , 2.40000E+01, 0.00000E+00, 0.00000E+00, 2.00000E+01, 0.00000E+00, 0.00000E+00, 2.80000E+01, 0.00000E+00, 0.00000E+00, 3.20000E+01, 0.00000E+00, 0.00000E+00,Cmd=53,HV=400,Cyk=2,MTime=0.8,Gain=5,Ch=3
 314,USER   ,20170714,13:44:21, 8.49809E-01,   0, 79, 2.56296E+02,NWG-3-DD , 2.40000E+01, 0.00000E+00, 0.00000E+00, 2.00000E+01, 0.00000E+00, 0.00000E+00, 3.20000E+01, 0.00000E+00, 0.00000E+00, 3.60000E+01, 0.00000E+00, 0.00000E+00,Cmd=53,HV=400,Cyk=2,MTime=0.8,Gain=10,Ch=4
 315,USER   ,20170714,13:44:21, 5.64228E-01,   2, 79, 4.25418E+02,NWG-3-DD , 2.40000E+01, 0.00000E+00, 0.00000E+00, 2.00000E+01, 0.00000E+00, 0.00000E+00, 3.60000E+01, 0.00000E+00, 0.00000E+00, 4.00000E+01, 0.00000E+00, 0.00000E+00,Cmd=53,HV=400,Cyk=2,MTime=0.8,Gain=20,Ch=5
 316,USER   ,20170714,13:44:21, 2.22770E-01,   2, 79, 3.35930E+02,NWG-3-DD , 2.40000E+01, 0.00000E+00, 0.00000E+00, 2.00000E+01, 0.00000E+00, 0.00000E+00, 4.00000E+01, 0.00000E+00, 0.00000E+00, 4.40000E+01, 0.00000E+00, 0.00000E+00,Cmd=53,HV=400,Cyk=2,MTime=0.8,Gain=50,Ch=6
 317,USER   ,20170714,13:44:21, 1.09850E-01,   3, 79, 2.89888E+02,NWG-3-DD , 2.40000E+01, 0.00000E+00, 0.00000E+00, 2.00000E+01, 0.00000E+00, 0.00000E+00, 4.40000E+01, 0.00000E+00, 0.00000E+00, 4.80000E+01, 0.00000E+00, 0.00000E+00,Cmd=53,HV=400,Cyk=2,MTime=0.8,Gain=100,Ch=7
 318,USER   ,20170714,13:44:21, 5.98481E-02,   4, 79, 2.52697E+02,NWG-3-DD , 2.40000E+01, 0.00000E+00, 0.00000E+00, 2.00000E+01, 0.00000E+00, 0.00000E+00, 4.80000E+01, 0.00000E+00, 0.00000E+00, 5.20000E+01, 0.00000E+00, 0.00000E+00,Cmd=53,HV=400,Cyk=2,MTime=0.8,Gain=100,Ch=8
 319,USER   ,20170714,13:44:30, 2.99713E+00,   0, 91, 3.38967E+02,NWG-3-DD , 2.40000E+01, 0.00000E+00, 0.00000E+00, 1.80000E+01, 0.00000E+00, 0.00000E+00, 3.00000E+01, 0.00000E+00, 0.00000E+00, 3.60000E+01, 0.00000E+00, 0.00000E+00,Cmd=54,HV=400,Cyk=2,MTime=0.8,Gain=10,Ch=3
 320,USER   ,20170714,13:44:30, 8.99590E-01,   0, 91, 4.06965E+02,NWG-3-DD , 2.40000E+01, 0.00000E+00, 0.00000E+00, 1.80000E+01, 0.00000E+00, 0.00000E+00, 3.60000E+01, 0.00000E+00, 0.00000E+00, 4.20000E+01, 0.00000E+00, 0.00000E+00,Cmd=54,HV=400,Cyk=2,MTime=0.8,Gain=10,Ch=4
 321,USER   ,20170714,13:44:30, 2.53227E-01,   2, 91, 2.86394E+02,NWG-3-DD , 2.40000E+01, 0.00000E+00, 0.00000E+00, 1.80000E+01, 0.00000E+00, 0.00000E+00, 4.20000E+01, 0.00000E+00, 0.00000E+00, 4.80000E+01, 0.00000E+00, 0.00000E+00,Cmd=54,HV=400,Cyk=2,MTime=0.8,Gain=50,Ch=5
 322,USER   ,20170714,13:44:30, 1.01244E-01,   2, 91, 2.29009E+02,NWG-3-DD , 2.40000E+01, 0.00000E+00, 0.00000E+00, 1.80000E+01, 0.00000E+00, 0.00000E+00, 4.80000E+01, 0.00000E+00, 0.00000E+00, 5.40000E+01, 0.00000E+00, 0.00000E+00,Cmd=54,HV=400,Cyk=2,MTime=0.8,Gain=100,Ch=6
 323,USER   ,20170714,13:44:30, 7.53809E-02,   3, 91, 2.98388E+02,NWG-3-DD , 2.40000E+01, 0.00000E+00, 0.00000E+00, 1.80000E+01, 0.00000E+00, 0.00000E+00, 5.40000E+01, 0.00000E+00, 0.00000E+00, 6.00000E+01, 0.00000E+00, 0.00000E+00,Cmd=54,HV=400,Cyk=2,MTime=0.8,Gain=100,Ch=7
 324,USER   ,20170714,13:44:30, 3.98350E-02,   3, 91, 2.52293E+02,NWG-3-DD , 2.40000E+01, 0.00000E+00, 0.00000E+00, 1.80000E+01, 0.00000E+00, 0.00000E+00, 6.00000E+01, 0.00000E+00, 0.00000E+00, 6.60000E+01, 0.00000E+00, 0.00000E+00,Cmd=54,HV=400,Cyk=2,MTime=0.8,Gain=200,Ch=8
 325,USER   ,20170714,13:44:40, 1.99035E+00,   0,119, 3.00137E+02,NWG-3-DD , 2.40000E+01, 0.00000E+00, 0.00000E+00, 1.60000E+01, 0.00000E+00, 0.00000E+00, 3.20000E+01, 0.00000E+00, 0.00000E+00, 4.00000E+01, 0.00000E+00, 0.00000E+00,Cmd=55,HV=400,Cyk=2,MTime=0.8,Gain=10,Ch=3
 326,USER   ,20170714,13:44:40, 5.18451E-01,   2,119, 3.12722E+02,NWG-3-DD , 2.40000E+01, 0.00000E+00, 0.00000E+00, 1.60000E+01, 0.00000E+00, 0.00000E+00, 4.00000E+01, 0.00000E+00, 0.00000E+00, 4.80000E+01, 0.00000E+00, 0.00000E+00,Cmd=55,HV=400,Cyk=2,MTime=0.8,Gain=20,Ch=4
 327,USER   ,20170714,13:44:40, 1.55375E-01,   3,119, 2.34300E+02,NWG-3-DD , 2.40000E+01, 0.00000E+00, 0.00000E+00, 1.60000E+01, 0.00000E+00, 0.00000E+00, 4.80000E+01, 0.00000E+00, 0.00000E+00, 5.60000E+01, 0.00000E+00, 0.00000E+00,Cmd=55,HV=400,Cyk=2,MTime=0.8,Gain=50,Ch=5
 328,USER   ,20170714,13:44:40, 9.41075E-02,   4,119, 2.83822E+02,NWG-3-DD , 2.40000E+01, 0.00000E+00, 0.00000E+00, 1.60000E+01, 0.00000E+00, 0.00000E+00, 5.60000E+01, 0.00000E+00, 0.00000E+00, 6.40000E+01, 0.00000E+00, 0.00000E+00,Cmd=55,HV=400,Cyk=2,MTime=0.8,Gain=50,Ch=6
 329,USER   ,20170714,13:44:40, 2.91995E-02,   4,119, 1.54111E+02,NWG-3-DD , 2.40000E+01, 0.00000E+00, 0.00000E+00, 1.60000E+01, 0.00000E+00, 0.00000E+00, 6.40000E+01, 0.00000E+00, 0.00000E+00, 7.20000E+01, 0.00000E+00, 0.00000E+00,Cmd=55,HV=400,Cyk=2,MTime=0.8,Gain=200,Ch=7
 330,USER   ,20170714,13:44:40, 1.35105E-02,  10,119, 1.14091E+02,NWG-3-DD , 2.40000E+01, 0.00000E+00, 0.00000E+00, 1.60000E+01, 0.00000E+00, 0.00000E+00, 7.20000E+01, 0.00000E+00, 0.00000E+00, 8.00000E+01, 0.00000E+00, 0.00000E+00,Cmd=55,HV=400,Cyk=2,MTime=0.8,Gain=200,Ch=8
 331,USER   ,20170714,13:44:49, 1.59239E+00,   0,121, 3.00158E+02,NWG-3-DD , 2.40000E+01, 0.00000E+00, 0.00000E+00, 1.40000E+01, 0.00000E+00, 0.00000E+00, 3.40000E+01, 0.00000E+00, 0.00000E+00, 4.40000E+01, 0.00000E+00, 0.00000E+00,Cmd=56,HV=400,Cyk=2,MTime=0.8,Gain=10,Ch=3
 332,USER   ,20170714,13:44:49, 3.31145E-01,   1,121, 2.49677E+02,NWG-3-DD , 2.40000E+01, 0.00000E+00, 0.00000E+00, 1.40000E+01, 0.00000E+00, 0.00000E+00, 4.40000E+01, 0.00000E+00, 0.00000E+00, 5.40000E+01, 0.00000E+00, 0.00000E+00,Cmd=56,HV=400,Cyk=2,MTime=0.8,Gain=20,Ch=4
 333,USER   ,20170714,13:44:49, 1.41662E-01,   2,121, 2.67026E+02,NWG-3-DD , 2.40000E+01, 0.00000E+00, 0.00000E+00, 1.40000E+01, 0.00000E+00, 0.00000E+00, 5.40000E+01, 0.00000E+00, 0.00000E+00, 6.40000E+01, 0.00000E+00, 0.00000E+00,Cmd=56,HV=400,Cyk=2,MTime=0.8,Gain=50,Ch=5
 334,USER   ,20170714,13:44:49, 3.70723E-02,   0,121, 1.39759E+02,NWG-3-DD , 2.40000E+01, 0.00000E+00, 0.00000E+00, 1.40000E+01, 0.00000E+00, 0.00000E+00, 6.40000E+01, 0.00000E+00, 0.00000E+00, 7.40000E+01, 0.00000E+00, 0.00000E+00,Cmd=56,HV=400,Cyk=2,MTime=0.8,Gain=100,Ch=6
 335,USER   ,20170714,13:44:49, 1.70893E-02,   4,121, 1.12744E+02,NWG-3-DD , 2.40000E+01, 0.00000E+00, 0.00000E+00, 1.40000E+01, 0.00000E+00, 0.00000E+00, 7.40000E+01, 0.00000E+00, 0.00000E+00, 8.40000E+01, 0.00000E+00, 0.00000E+00,Cmd=56,HV=400,Cyk=2,MTime=0.8,Gain=200,Ch=7
 336,USER   ,20170714,13:44:49, 1.21183E-02,   4,121, 1.27918E+02,NWG-3-DD , 2.40000E+01, 0.00000E+00, 0.00000E+00, 1.40000E+01, 0.00000E+00, 0.00000E+00, 8.40000E+01, 0.00000E+00, 0.00000E+00, 9.40000E+01, 0.00000E+00, 0.00000E+00,Cmd=56,HV=400,Cyk=2,MTime=0.8,Gain=500,Ch=8
 337,USER   ,20170714,13:44:58, 1.55168E+00,   0,125, 3.50983E+02,NWG-3-DD , 2.40000E+01, 0.00000E+00, 0.00000E+00, 1.20000E+01, 0.00000E+00, 0.00000E+00, 3.60000E+01, 0.00000E+00, 0.00000E+00, 4.80000E+01, 0.00000E+00, 0.00000E+00,Cmd=57,HV=400,Cyk=2,MTime=0.8,Gain=10,Ch=3
 338,USER   ,20170714,13:44:58, 2.61095E-01,   1,125, 2.36234E+02,NWG-3-DD , 2.40000E+01, 0.00000E+00, 0.00000E+00, 1.20000E+01, 0.00000E+00, 0.00000E+00, 4.80000E+01, 0.00000E+00, 0.00000E+00, 6.00000E+01, 0.00000E+00, 0.00000E+00,Cmd=57,HV=400,Cyk=2,MTime=0.8,Gain=20,Ch=4
 339,USER   ,20170714,13:44:58, 8.02380E-02,   2,125, 1.81494E+02,NWG-3-DD , 2.40000E+01, 0.00000E+00, 0.00000E+00, 1.20000E+01, 0.00000E+00, 0.00000E+00, 6.00000E+01, 0.00000E+00, 0.00000E+00, 7.20000E+01, 0.00000E+00, 0.00000E+00,Cmd=57,HV=400,Cyk=2,MTime=0.8,Gain=100,Ch=5
 340,USER   ,20170714,13:44:58, 2.36969E-02,   5,125, 1.07202E+02,NWG-3-DD , 2.40000E+01, 0.00000E+00, 0.00000E+00, 1.20000E+01, 0.00000E+00, 0.00000E+00, 7.20000E+01, 0.00000E+00, 0.00000E+00, 8.40000E+01, 0.00000E+00, 0.00000E+00,Cmd=57,HV=400,Cyk=2,MTime=0.8,Gain=200,Ch=6
 341,USER   ,20170714,13:44:58, 1.54988E-02,   7,125, 1.22701E+02,NWG-3-DD , 2.40000E+01, 0.00000E+00, 0.00000E+00, 1.20000E+01, 0.00000E+00, 0.00000E+00, 8.40000E+01, 0.00000E+00, 0.00000E+00, 9.60000E+01, 0.00000E+00, 0.00000E+00,Cmd=57,HV=400,Cyk=2,MTime=0.8,Gain=200,Ch=7
 342,USER   ,20170714,13:44:58, 1.20088E-02,   8,125, 1.52115E+02,NWG-3-DD , 2.40000E+01, 0.00000E+00, 0.00000E+00, 1.20000E+01, 0.00000E+00, 0.00000E+00, 9.60000E+01, 0.00000E+00, 0.00000E+00, 1.08000E+02, 0.00000E+00, 0.00000E+00,Cmd=57,HV=400,Cyk=2,MTime=0.8,Gain=100,Ch=8
 343,USER   ,20170714,13:45:07, 1.70609E+01,   0, 82, 6.43179E+02,NWG-3-DD , 2.60000E+01, 0.00000E+00, 0.00000E+00, 2.40000E+01, 0.00000E+00, 0.00000E+00, 2.80000E+01, 0.00000E+00, 0.00000E+00, 3.00000E+01, 0.00000E+00, 0.00000E+00,Cmd=58,HV=400,Cyk=2,MTime=0.8,Gain=1,Ch=3
 344,USER   ,20170714,13:45:07, 4.52070E+00,   0, 82, 6.81705E+02,NWG-3-DD , 2.60000E+01, 0.00000E+00, 0.00000E+00, 2.40000E+01, 0.00000E+00, 0.00000E+00, 3.00000E+01, 0.00000E+00, 0.00000E+00, 3.20000E+01, 0.00000E+00, 0.00000E+00,Cmd=58,HV=400,Cyk=2,MTime=0.8,Gain=10,Ch=4
 345,USER   ,20170714,13:45:07, 1.09295E+00,   0, 82, 4.12033E+02,NWG-3-DD , 2.60000E+01, 0.00000E+00, 0.00000E+00, 2.40000E+01, 0.00000E+00, 0.00000E+00, 3.20000E+01, 0.00000E+00, 0.00000E+00, 3.40000E+01, 0.00000E+00, 0.00000E+00,Cmd=58,HV=400,Cyk=2,MTime=0.8,Gain=10,Ch=5
 346,USER   ,20170714,13:45:07, 2.46059E-01,   5, 82, 1.85524E+02,NWG-3-DD , 2.60000E+01, 0.00000E+00, 0.00000E+00, 2.40000E+01, 0.00000E+00, 0.00000E+00, 3.40000E+01, 0.00000E+00, 0.00000E+00, 3.60000E+01, 0.00000E+00, 0.00000E+00,Cmd=58,HV=400,Cyk=2,MTime=0.8,Gain=50,Ch=6
 347,USER   ,20170714,13:45:07, 2.68689E-01,   0, 82, 3.54527E+02,NWG-3-DD , 2.60000E+01, 0.00000E+00, 0.00000E+00, 2.40000E+01, 0.00000E+00, 0.00000E+00, 3.60000E+01, 0.00000E+00, 0.00000E+00, 3.80000E+01, 0.00000E+00, 0.00000E+00,Cmd=58,HV=400,Cyk=2,MTime=0.8,Gain=50,Ch=7
 348,USER   ,20170714,13:45:07, 2.17043E-01,   0, 82, 4.58210E+02,NWG-3-DD , 2.60000E+01, 0.00000E+00, 0.00000E+00, 2.40000E+01, 0.00000E+00, 0.00000E+00, 3.80000E+01, 0.00000E+00, 0.00000E+00, 4.00000E+01, 0.00000E+00, 0.00000E+00,Cmd=58,HV=400,Cyk=2,MTime=0.8,Gain=50,Ch=8
 349,USER   ,20170714,13:45:17, 6.96114E+00,   0,117, 5.24858E+02,NWG-3-DD , 2.60000E+01, 0.00000E+00, 0.00000E+00, 2.20000E+01, 0.00000E+00, 0.00000E+00, 3.00000E+01, 0.00000E+00, 0.00000E+00, 3.40000E+01, 0.00000E+00, 0.00000E+00,Cmd=59,HV=400,Cyk=2,MTime=0.8,Gain=1,Ch=3
 350,USER   ,20170714,13:45:17, 7.86940E-01,   1,117, 2.37336E+02,NWG-3-DD , 2.60000E+01, 0.00000E+00, 0.00000E+00, 2.20000E+01, 0.00000E+00, 0.00000E+00, 3.40000E+01, 0.00000E+00, 0.00000E+00, 3.80000E+01, 0.00000E+00, 0.00000E+00,Cmd=59,HV=400,Cyk=2,MTime=0.8,Gain=10,Ch=4
 351,USER   ,20170714,13:45:17, 5.24764E-01,   0,117, 3.95663E+02,NWG-3-DD , 2.60000E+01, 0.00000E+00, 0.00000E+00, 2.20000E+01, 0.00000E+00, 0.00000E+00, 3.80000E+01, 0.00000E+00, 0.00000E+00, 4.20000E+01, 0.00000E+00, 0.00000E+00,Cmd=59,HV=400,Cyk=2,MTime=0.8,Gain=20,Ch=5
 352,USER   ,20170714,13:45:17, 1.61982E-01,   1,117, 2.44262E+02,NWG-3-DD , 2.60000E+01, 0.00000E+00, 0.00000E+00, 2.20000E+01, 0.00000E+00, 0.00000E+00, 4.20000E+01, 0.00000E+00, 0.00000E+00, 4.60000E+01, 0.00000E+00, 0.00000E+00,Cmd=59,HV=400,Cyk=2,MTime=0.8,Gain=50,Ch=6
 353,USER   ,20170714,13:45:17, 8.26975E-02,   1,117, 2.18234E+02,NWG-3-DD , 2.60000E+01, 0.00000E+00, 0.00000E+00, 2.20000E+01, 0.00000E+00, 0.00000E+00, 4.60000E+01, 0.00000E+00, 0.00000E+00, 5.00000E+01, 0.00000E+00, 0.00000E+00,Cmd=59,HV=400,Cyk=2,MTime=0.8,Gain=100,Ch=7
 354,USER   ,20170714,13:45:17, 3.78421E-02,   2,117, 1.59781E+02,NWG-3-DD , 2.60000E+01, 0.00000E+00, 0.00000E+00, 2.20000E+01, 0.00000E+00, 0.00000E+00, 5.00000E+01, 0.00000E+00, 0.00000E+00, 5.40000E+01, 0.00000E+00, 0.00000E+00,Cmd=59,HV=400,Cyk=2,MTime=0.8,Gain=100,Ch=8
 355,USER   ,20170714,13:45:26, 2.76434E+00,   0, 89, 3.12640E+02,NWG-3-DD , 2.60000E+01, 0.00000E+00, 0.00000E+00, 2.00000E+01, 0.00000E+00, 0.00000E+00, 3.20000E+01, 0.00000E+00, 0.00000E+00, 3.80000E+01, 0.00000E+00, 0.00000E+00,Cmd=60,HV=400,Cyk=2,MTime=0.8,Gain=10,Ch=3
 356,USER   ,20170714,13:45:26, 8.62292E-01,   1, 89, 3.90092E+02,NWG-3-DD , 2.60000E+01, 0.00000E+00, 0.00000E+00, 2.00000E+01, 0.00000E+00, 0.00000E+00, 3.80000E+01, 0.00000E+00, 0.00000E+00, 4.40000E+01, 0.00000E+00, 0.00000E+00,Cmd=60,HV=400,Cyk=2,MTime=0.8,Gain=10,Ch=4
 357,USER   ,20170714,13:45:26, 2.29456E-01,   5, 89, 2.59508E+02,NWG-3-DD , 2.60000E+01, 0.00000E+00, 0.00000E+00, 2.00000E+01, 0.00000E+00, 0.00000E+00, 4.40000E+01, 0.00000E+00, 0.00000E+00, 5.00000E+01, 0.00000E+00, 0.00000E+00,Cmd=60,HV=400,Cyk=2,MTime=0.8,Gain=50,Ch=5
 358,USER   ,20170714,13:45:26, 8.86108E-02,   0, 89, 2.00433E+02,NWG-3-DD , 2.60000E+01, 0.00000E+00, 0.00000E+00, 2.00000E+01, 0.00000E+00, 0.00000E+00, 5.00000E+01, 0.00000E+00, 0.00000E+00, 5.60000E+01, 0.00000E+00, 0.00000E+00,Cmd=60,HV=400,Cyk=2,MTime=0.8,Gain=100,Ch=6
 359,USER   ,20170714,13:45:26, 7.12707E-02,   1, 89, 2.82118E+02,NWG-3-DD , 2.60000E+01, 0.00000E+00, 0.00000E+00, 2.00000E+01, 0.00000E+00, 0.00000E+00, 5.60000E+01, 0.00000E+00, 0.00000E+00, 6.20000E+01, 0.00000E+00, 0.00000E+00,Cmd=60,HV=400,Cyk=2,MTime=0.8,Gain=100,Ch=7
 360,USER   ,20170714,13:45:26, 3.28259E-02,   3, 89, 2.07901E+02,NWG-3-DD , 2.60000E+01, 0.00000E+00, 0.00000E+00, 2.00000E+01, 0.00000E+00, 0.00000E+00, 6.20000E+01, 0.00000E+00, 0.00000E+00, 6.80000E+01, 0.00000E+00, 0.00000E+00,Cmd=60,HV=400,Cyk=2,MTime=0.8,Gain=200,Ch=8
 361,USER   ,20170714,13:45:35, 2.01408E+00,   0,104, 3.03716E+02,NWG-3-DD , 2.60000E+01, 0.00000E+00, 0.00000E+00, 1.80000E+01, 0.00000E+00, 0.00000E+00, 3.40000E+01, 0.00000E+00, 0.00000E+00, 4.20000E+01, 0.00000E+00, 0.00000E+00,Cmd=61,HV=400,Cyk=2,MTime=0.8,Gain=10,Ch=3
 362,USER   ,20170714,13:45:35, 4.40728E-01,   1,104, 2.65841E+02,NWG-3-DD , 2.60000E+01, 0.00000E+00, 0.00000E+00, 1.80000E+01, 0.00000E+00, 0.00000E+00, 4.20000E+01, 0.00000E+00, 0.00000E+00, 5.00000E+01, 0.00000E+00, 0.00000E+00,Cmd=61,HV=400,Cyk=2,MTime=0.8,Gain=20,Ch=4
 363,USER   ,20170714,13:45:35, 1.46076E-01,   1,104, 2.20278E+02,NWG-3-DD , 2.60000E+01, 0.00000E+00, 0.00000E+00, 1.80000E+01, 0.00000E+00, 0.00000E+00, 5.00000E+01, 0.00000E+00, 0.00000E+00, 5.80000E+01, 0.00000E+00, 0.00000E+00,Cmd=61,HV=400,Cyk=2,MTime=0.8,Gain=50,Ch=5
 364,USER   ,20170714,13:45:35, 8.24700E-02,   2,104, 2.48724E+02,NWG-3-DD , 2.60000E+01, 0.00000E+00, 0.00000E+00, 1.80000E+01, 0.00000E+00, 0.00000E+00, 5.80000E+01, 0.00000E+00, 0.00000E+00, 6.60000E+01, 0.00000E+00, 0.00000E+00,Cmd=61,HV=400,Cyk=2,MTime=0.8,Gain=100,Ch=6
 365,USER   ,20170714,13:45:35, 2.23433E-02,   3,104, 1.17925E+02,NWG-3-DD , 2.60000E+01, 0.00000E+00, 0.00000E+00, 1.80000E+01, 0.00000E+00, 0.00000E+00, 6.60000E+01, 0.00000E+00, 0.00000E+00, 7.40000E+01, 0.00000E+00, 0.00000E+00,Cmd=61,HV=400,Cyk=2,MTime=0.8,Gain=100,Ch=7
 366,USER   ,20170714,13:45:35, 1.31466E-02,   4,104, 1.11018E+02,NWG-3-DD , 2.60000E+01, 0.00000E+00, 0.00000E+00, 1.80000E+01, 0.00000E+00, 0.00000E+00, 7.40000E+01, 0.00000E+00, 0.00000E+00, 8.20000E+01, 0.00000E+00, 0.00000E+00,Cmd=61,HV=400,Cyk=2,MTime=0.8,Gain=500,Ch=8
 367,USER   ,20170714,13:45:45, 1.95742E+00,   1,144, 3.68964E+02,NWG-3-DD , 2.60000E+01, 0.00000E+00, 0.00000E+00, 1.60000E+01, 0.00000E+00, 0.00000E+00, 3.60000E+01, 0.00000E+00, 0.00000E+00, 4.60000E+01, 0.00000E+00, 0.00000E+00,Cmd=62,HV=400,Cyk=2,MTime=0.8,Gain=10,Ch=3
 368,USER   ,20170714,13:45:45, 3.03128E-01,   0,144, 2.28553E+02,NWG-3-DD , 2.60000E+01, 0.00000E+00, 0.00000E+00, 1.60000E+01, 0.00000E+00, 0.00000E+00, 4.60000E+01, 0.00000E+00, 0.00000E+00, 5.60000E+01, 0.00000E+00, 0.00000E+00,Cmd=62,HV=400,Cyk=2,MTime=0.8,Gain=20,Ch=4
 369,USER   ,20170714,13:45:45, 1.38251E-01,   0,144, 2.60597E+02,NWG-3-DD , 2.60000E+01, 0.00000E+00, 0.00000E+00, 1.60000E+01, 0.00000E+00, 0.00000E+00, 5.60000E+01, 0.00000E+00, 0.00000E+00, 6.60000E+01, 0.00000E+00, 0.00000E+00,Cmd=62,HV=400,Cyk=2,MTime=0.8,Gain=50,Ch=5
 370,USER   ,20170714,13:45:45, 3.05002E-02,   2,144, 1.14983E+02,NWG-3-DD , 2.60000E+01, 0.00000E+00, 0.00000E+00, 1.60000E+01, 0.00000E+00, 0.00000E+00, 6.60000E+01, 0.00000E+00, 0.00000E+00, 7.60000E+01, 0.00000E+00, 0.00000E+00,Cmd=62,HV=400,Cyk=2,MTime=0.8,Gain=200,Ch=6
 371,USER   ,20170714,13:45:45, 1.77894E-02,   1,144, 1.17363E+02,NWG-3-DD , 2.60000E+01, 0.00000E+00, 0.00000E+00, 1.60000E+01, 0.00000E+00, 0.00000E+00, 7.60000E+01, 0.00000E+00, 0.00000E+00, 8.60000E+01, 0.00000E+00, 0.00000E+00,Cmd=62,HV=400,Cyk=2,MTime=0.8,Gain=200,Ch=7
 372,USER   ,20170714,13:45:45, 1.23027E-02,   2,144, 1.29864E+02,NWG-3-DD , 2.60000E+01, 0.00000E+00, 0.00000E+00, 1.60000E+01, 0.00000E+00, 0.00000E+00, 8.60000E+01, 0.00000E+00, 0.00000E+00, 9.60000E+01, 0.00000E+00, 0.00000E+00,Cmd=62,HV=400,Cyk=2,MTime=0.8,Gain=100,Ch=8
 373,USER   ,20170714,13:45:54, 1.50957E+00,   2,146, 3.41457E+02,NWG-3-DD , 2.60000E+01, 0.00000E+00, 0.00000E+00, 1.40000E+01, 0.00000E+00, 0.00000E+00, 3.80000E+01, 0.00000E+00, 0.00000E+00, 5.00000E+01, 0.00000E+00, 0.00000E+00,Cmd=63,HV=400,Cyk=2,MTime=0.8,Gain=10,Ch=3
 374,USER   ,20170714,13:45:54, 2.48314E-01,   1,146, 2.24669E+02,NWG-3-DD , 2.60000E+01, 0.00000E+00, 0.00000E+00, 1.40000E+01, 0.00000E+00, 0.00000E+00, 5.00000E+01, 0.00000E+00, 0.00000E+00, 6.20000E+01, 0.00000E+00, 0.00000E+00,Cmd=63,HV=400,Cyk=2,MTime=0.8,Gain=20,Ch=4
 375,USER   ,20170714,13:45:54, 6.81069E-02,   2,146, 1.54054E+02,NWG-3-DD , 2.60000E+01, 0.00000E+00, 0.00000E+00, 1.40000E+01, 0.00000E+00, 0.00000E+00, 6.20000E+01, 0.00000E+00, 0.00000E+00, 7.40000E+01, 0.00000E+00, 0.00000E+00,Cmd=63,HV=400,Cyk=2,MTime=0.8,Gain=100,Ch=5
 376,USER   ,20170714,13:45:54, 2.46120E-02,   2,146, 1.11342E+02,NWG-3-DD , 2.60000E+01, 0.00000E+00, 0.00000E+00, 1.40000E+01, 0.00000E+00, 0.00000E+00, 7.40000E+01, 0.00000E+00, 0.00000E+00, 8.60000E+01, 0.00000E+00, 0.00000E+00,Cmd=63,HV=400,Cyk=2,MTime=0.8,Gain=200,Ch=6
 377,USER   ,20170714,13:45:54, 1.60546E-02,   3,146, 1.27101E+02,NWG-3-DD , 2.60000E+01, 0.00000E+00, 0.00000E+00, 1.40000E+01, 0.00000E+00, 0.00000E+00, 8.60000E+01, 0.00000E+00, 0.00000E+00, 9.80000E+01, 0.00000E+00, 0.00000E+00,Cmd=63,HV=400,Cyk=2,MTime=0.8,Gain=500,Ch=7
 378,USER   ,20170714,13:45:54, 1.22327E-02,   0,146, 1.54950E+02,NWG-3-DD , 2.60000E+01, 0.00000E+00, 0.00000E+00, 1.40000E+01, 0.00000E+00, 0.00000E+00, 9.80000E+01, 0.00000E+00, 0.00000E+00, 1.10000E+02, 0.00000E+00, 0.00000E+00,Cmd=63,HV=400,Cyk=2,MTime=0.8,Gain=500,Ch=8
 379,USER   ,20170714,13:46:03, 2.98482E+01,   0, 84, 1.12525E+03,NWG-3-DD , 2.80000E+01, 0.00000E+00, 0.00000E+00, 2.60000E+01, 0.00000E+00, 0.00000E+00, 3.00000E+01, 0.00000E+00, 0.00000E+00, 3.20000E+01, 0.00000E+00, 0.00000E+00,Cmd=64,HV=400,Cyk=2,MTime=0.8,Gain=1,Ch=3
 380,USER   ,20170714,13:46:03, 4.68470E+00,   4, 84, 7.06435E+02,NWG-3-DD , 2.80000E+01, 0.00000E+00, 0.00000E+00, 2.60000E+01, 0.00000E+00, 0.00000E+00, 3.20000E+01, 0.00000E+00, 0.00000E+00, 3.40000E+01, 0.00000E+00, 0.00000E+00,Cmd=64,HV=400,Cyk=2,MTime=0.8,Gain=10,Ch=4
 381,USER   ,20170714,13:46:03, 5.85945E-01,   1, 84, 2.20896E+02,NWG-3-DD , 2.80000E+01, 0.00000E+00, 0.00000E+00, 2.60000E+01, 0.00000E+00, 0.00000E+00, 3.40000E+01, 0.00000E+00, 0.00000E+00, 3.60000E+01, 0.00000E+00, 0.00000E+00,Cmd=64,HV=400,Cyk=2,MTime=0.8,Gain=20,Ch=5
 382,USER   ,20170714,13:46:03, 4.76946E-01,   2, 84, 3.59609E+02,NWG-3-DD , 2.80000E+01, 0.00000E+00, 0.00000E+00, 2.60000E+01, 0.00000E+00, 0.00000E+00, 3.60000E+01, 0.00000E+00, 0.00000E+00, 3.80000E+01, 0.00000E+00, 0.00000E+00,Cmd=64,HV=400,Cyk=2,MTime=0.8,Gain=20,Ch=6
 383,USER   ,20170714,13:46:03, 3.66880E-01,   2, 84, 4.84086E+02,NWG-3-DD , 2.80000E+01, 0.00000E+00, 0.00000E+00, 2.60000E+01, 0.00000E+00, 0.00000E+00, 3.80000E+01, 0.00000E+00, 0.00000E+00, 4.00000E+01, 0.00000E+00, 0.00000E+00,Cmd=64,HV=400,Cyk=2,MTime=0.8,Gain=20,Ch=7
 384,USER   ,20170714,13:46:03, 1.73080E-01,   3, 84, 3.65398E+02,NWG-3-DD , 2.80000E+01, 0.00000E+00, 0.00000E+00, 2.60000E+01, 0.00000E+00, 0.00000E+00, 4.00000E+01, 0.00000E+00, 0.00000E+00, 4.20000E+01, 0.00000E+00, 0.00000E+00,Cmd=64,HV=400,Cyk=2,MTime=0.8,Gain=50,Ch=8
 385,USER   ,20170714,13:46:12, 6.62511E+00,   1, 75, 4.99521E+02,NWG-3-DD , 2.80000E+01, 0.00000E+00, 0.00000E+00, 2.40000E+01, 0.00000E+00, 0.00000E+00, 3.20000E+01, 0.00000E+00, 0.00000E+00, 3.60000E+01, 0.00000E+00, 0.00000E+00,Cmd=65,HV=400,Cyk=2,MTime=0.8,Gain=1,Ch=3
 386,USER   ,20170714,13:46:12, 1.33128E+00,   0, 75, 4.01505E+02,NWG-3-DD , 2.80000E+01, 0.00000E+00, 0.00000E+00, 2.40000E+01, 0.00000E+00, 0.00000E+00, 3.60000E+01, 0.00000E+00, 0.00000E+00, 4.00000E+01, 0.00000E+00, 0.00000E+00,Cmd=65,HV=400,Cyk=2,MTime=0.8,Gain=10,Ch=4
 387,USER   ,20170714,13:46:12, 4.12296E-01,   0, 75, 3.10864E+02,NWG-3-DD , 2.80000E+01, 0.00000E+00, 0.00000E+00, 2.40000E+01, 0.00000E+00, 0.00000E+00, 4.00000E+01, 0.00000E+00, 0.00000E+00, 4.40000E+01, 0.00000E+00, 0.00000E+00,Cmd=65,HV=400,Cyk=2,MTime=0.8,Gain=20,Ch=5
 388,USER   ,20170714,13:46:12, 1.43349E-01,   2, 75, 2.16166E+02,NWG-3-DD , 2.80000E+01, 0.00000E+00, 0.00000E+00, 2.40000E+01, 0.00000E+00, 0.00000E+00, 4.40000E+01, 0.00000E+00, 0.00000E+00, 4.80000E+01, 0.00000E+00, 0.00000E+00,Cmd=65,HV=400,Cyk=2,MTime=0.8,Gain=100,Ch=6
 389,USER   ,20170714,13:46:12, 6.84245E-02,   2, 75, 1.80568E+02,NWG-3-DD , 2.80000E+01, 0.00000E+00, 0.00000E+00, 2.40000E+01, 0.00000E+00, 0.00000E+00, 4.80000E+01, 0.00000E+00, 0.00000E+00, 5.20000E+01, 0.00000E+00, 0.00000E+00,Cmd=65,HV=400,Cyk=2,MTime=0.8,Gain=200,Ch=7
 390,USER   ,20170714,13:46:12, 3.66381E-02,   2, 75, 1.54697E+02,NWG-3-DD , 2.80000E+01, 0.00000E+00, 0.00000E+00, 2.40000E+01, 0.00000E+00, 0.00000E+00, 5.20000E+01, 0.00000E+00, 0.00000E+00, 5.60000E+01, 0.00000E+00, 0.00000E+00,Cmd=65,HV=400,Cyk=2,MTime=0.8,Gain=200,Ch=8
 391,USER   ,20170714,13:46:22, 2.56235E+00,   0,104, 2.89795E+02,NWG-3-DD , 2.80000E+01, 0.00000E+00, 0.00000E+00, 2.20000E+01, 0.00000E+00, 0.00000E+00, 3.40000E+01, 0.00000E+00, 0.00000E+00, 4.00000E+01, 0.00000E+00, 0.00000E+00,Cmd=66,HV=400,Cyk=2,MTime=0.8,Gain=10,Ch=3
 392,USER   ,20170714,13:46:22, 6.39657E-01,   1,104, 2.89374E+02,NWG-3-DD , 2.80000E+01, 0.00000E+00, 0.00000E+00, 2.20000E+01, 0.00000E+00, 0.00000E+00, 4.00000E+01, 0.00000E+00, 0.00000E+00, 4.60000E+01, 0.00000E+00, 0.00000E+00,Cmd=66,HV=400,Cyk=2,MTime=0.8,Gain=10,Ch=4
 393,USER   ,20170714,13:46:22, 1.71358E-01,   2,104, 1.93801E+02,NWG-3-DD , 2.80000E+01, 0.00000E+00, 0.00000E+00, 2.20000E+01, 0.00000E+00, 0.00000E+00, 4.60000E+01, 0.00000E+00, 0.00000E+00, 5.20000E+01, 0.00000E+00, 0.00000E+00,Cmd=66,HV=400,Cyk=2,MTime=0.8,Gain=50,Ch=5
 394,USER   ,20170714,13:46:22, 8.21487E-02,   3,104, 1.85816E+02,NWG-3-DD , 2.80000E+01, 0.00000E+00, 0.00000E+00, 2.20000E+01, 0.00000E+00, 0.00000E+00, 5.20000E+01, 0.00000E+00, 0.00000E+00, 5.80000E+01, 0.00000E+00, 0.00000E+00,Cmd=66,HV=400,Cyk=2,MTime=0.8,Gain=100,Ch=6
 395,USER   ,20170714,13:46:22, 5.38207E-02,   3,104, 2.13044E+02,NWG-3-DD , 2.80000E+01, 0.00000E+00, 0.00000E+00, 2.20000E+01, 0.00000E+00, 0.00000E+00, 5.80000E+01, 0.00000E+00, 0.00000E+00, 6.40000E+01, 0.00000E+00, 0.00000E+00,Cmd=66,HV=400,Cyk=2,MTime=0.8,Gain=100,Ch=7
 396,USER   ,20170714,13:46:22, 2.25312E-02,   3,104, 1.42700E+02,NWG-3-DD , 2.80000E+01, 0.00000E+00, 0.00000E+00, 2.20000E+01, 0.00000E+00, 0.00000E+00, 6.40000E+01, 0.00000E+00, 0.00000E+00, 7.00000E+01, 0.00000E+00, 0.00000E+00,Cmd=66,HV=400,Cyk=2,MTime=0.8,Gain=200,Ch=8
 397,USER   ,20170714,13:46:31, 2.52938E+00,   1, 81, 3.81422E+02,NWG-3-DD , 2.80000E+01, 0.00000E+00, 0.00000E+00, 2.00000E+01, 0.00000E+00, 0.00000E+00, 3.60000E+01, 0.00000E+00, 0.00000E+00, 4.40000E+01, 0.00000E+00, 0.00000E+00,Cmd=67,HV=400,Cyk=2,MTime=0.8,Gain=10,Ch=3
 398,USER   ,20170714,13:46:31, 3.81984E-01,   0, 81, 2.30407E+02,NWG-3-DD , 2.80000E+01, 0.00000E+00, 0.00000E+00, 2.00000E+01, 0.00000E+00, 0.00000E+00, 4.40000E+01, 0.00000E+00, 0.00000E+00, 5.20000E+01, 0.00000E+00, 0.00000E+00,Cmd=67,HV=400,Cyk=2,MTime=0.8,Gain=20,Ch=4
 399,USER   ,20170714,13:46:31, 1.43374E-01,   1, 81, 2.16203E+02,NWG-3-DD , 2.80000E+01, 0.00000E+00, 0.00000E+00, 2.00000E+01, 0.00000E+00, 0.00000E+00, 5.20000E+01, 0.00000E+00, 0.00000E+00, 6.00000E+01, 0.00000E+00, 0.00000E+00,Cmd=67,HV=400,Cyk=2,MTime=0.8,Gain=100,Ch=5
 400,USER   ,20170714,13:46:31, 6.85166E-02,   7, 81, 2.06641E+02,NWG-3-DD , 2.80000E+01, 0.00000E+00, 0.00000E+00, 2.00000E+01, 0.00000E+00, 0.00000E+00, 6.00000E+01, 0.00000E+00, 0.00000E+00, 6.80000E+01, 0.00000E+00, 0.00000E+00,Cmd=67,HV=400,Cyk=2,MTime=0.8,Gain=100,Ch=6
 401,USER   ,20170714,13:46:31, 1.75924E-02,   4, 81, 9.28505E+01,NWG-3-DD , 2.80000E+01, 0.00000E+00, 0.00000E+00, 2.00000E+01, 0.00000E+00, 0.00000E+00, 6.80000E+01, 0.00000E+00, 0.00000E+00, 7.60000E+01, 0.00000E+00, 0.00000E+00,Cmd=67,HV=400,Cyk=2,MTime=0.8,Gain=200,Ch=7
 402,USER   ,20170714,13:46:31, 1.29391E-02,   4, 81, 1.09266E+02,NWG-3-DD , 2.80000E+01, 0.00000E+00, 0.00000E+00, 2.00000E+01, 0.00000E+00, 0.00000E+00, 7.60000E+01, 0.00000E+00, 0.00000E+00, 8.40000E+01, 0.00000E+00, 0.00000E+00,Cmd=67,HV=400,Cyk=2,MTime=0.8,Gain=500,Ch=8
 403,USER   ,20170714,13:46:40, 1.90579E+00,   0, 94, 3.59234E+02,NWG-3-DD , 2.80000E+01, 0.00000E+00, 0.00000E+00, 1.80000E+01, 0.00000E+00, 0.00000E+00, 3.80000E+01, 0.00000E+00, 0.00000E+00, 4.80000E+01, 0.00000E+00, 0.00000E+00,Cmd=68,HV=400,Cyk=2,MTime=0.8,Gain=10,Ch=3
 404,USER   ,20170714,13:46:40, 2.80961E-01,   1, 94, 2.11840E+02,NWG-3-DD , 2.80000E+01, 0.00000E+00, 0.00000E+00, 1.80000E+01, 0.00000E+00, 0.00000E+00, 4.80000E+01, 0.00000E+00, 0.00000E+00, 5.80000E+01, 0.00000E+00, 0.00000E+00,Cmd=68,HV=400,Cyk=2,MTime=0.8,Gain=20,Ch=4
 405,USER   ,20170714,13:46:40, 1.17815E-01,   0, 94, 2.22076E+02,NWG-3-DD , 2.80000E+01, 0.00000E+00, 0.00000E+00, 1.80000E+01, 0.00000E+00, 0.00000E+00, 5.80000E+01, 0.00000E+00, 0.00000E+00, 6.80000E+01, 0.00000E+00, 0.00000E+00,Cmd=68,HV=400,Cyk=2,MTime=0.8,Gain=50,Ch=5
 406,USER   ,20170714,13:46:40, 2.52137E-02,   3, 94, 9.50534E+01,NWG-3-DD , 2.80000E+01, 0.00000E+00, 0.00000E+00, 1.80000E+01, 0.00000E+00, 0.00000E+00, 6.80000E+01, 0.00000E+00, 0.00000E+00, 7.80000E+01, 0.00000E+00, 0.00000E+00,Cmd=68,HV=400,Cyk=2,MTime=0.8,Gain=200,Ch=6
 407,USER   ,20170714,13:46:40, 1.72554E-02,   2, 94, 1.13840E+02,NWG-3-DD , 2.80000E+01, 0.00000E+00, 0.00000E+00, 1.80000E+01, 0.00000E+00, 0.00000E+00, 7.80000E+01, 0.00000E+00, 0.00000E+00, 8.80000E+01, 0.00000E+00, 0.00000E+00,Cmd=68,HV=400,Cyk=2,MTime=0.8,Gain=100,Ch=7
 408,USER   ,20170714,13:46:40, 1.23516E-02,   3, 94, 1.30380E+02,NWG-3-DD , 2.80000E+01, 0.00000E+00, 0.00000E+00, 1.80000E+01, 0.00000E+00, 0.00000E+00, 8.80000E+01, 0.00000E+00, 0.00000E+00, 9.80000E+01, 0.00000E+00, 0.00000E+00,Cmd=68,HV=400,Cyk=2,MTime=0.8,Gain=500,Ch=8
 409,USER   ,20170714,13:46:49, 1.23933E+00,   1,126, 2.80331E+02,NWG-3-DD , 2.80000E+01, 0.00000E+00, 0.00000E+00, 1.60000E+01, 0.00000E+00, 0.00000E+00, 4.00000E+01, 0.00000E+00, 0.00000E+00, 5.20000E+01, 0.00000E+00, 0.00000E+00,Cmd=69,HV=400,Cyk=2,MTime=0.8,Gain=10,Ch=3
 410,USER   ,20170714,13:46:49, 2.45917E-01,   2,126, 2.22501E+02,NWG-3-DD , 2.80000E+01, 0.00000E+00, 0.00000E+00, 1.60000E+01, 0.00000E+00, 0.00000E+00, 5.20000E+01, 0.00000E+00, 0.00000E+00, 6.40000E+01, 0.00000E+00, 0.00000E+00,Cmd=69,HV=400,Cyk=2,MTime=0.8,Gain=20,Ch=4
 411,USER   ,20170714,13:46:49, 5.81343E-02,   1,126, 1.31497E+02,NWG-3-DD , 2.80000E+01, 0.00000E+00, 0.00000E+00, 1.60000E+01, 0.00000E+00, 0.00000E+00, 6.40000E+01, 0.00000E+00, 0.00000E+00, 7.60000E+01, 0.00000E+00, 0.00000E+00,Cmd=69,HV=400,Cyk=2,MTime=0.8,Gain=100,Ch=5
 412,USER   ,20170714,13:46:49, 2.48758E-02,   3,126, 1.12535E+02,NWG-3-DD , 2.80000E+01, 0.00000E+00, 0.00000E+00, 1.60000E+01, 0.00000E+00, 0.00000E+00, 7.60000E+01, 0.00000E+00, 0.00000E+00, 8.80000E+01, 0.00000E+00, 0.00000E+00,Cmd=69,HV=400,Cyk=2,MTime=0.8,Gain=200,Ch=6
 413,USER   ,20170714,13:46:49, 1.69538E-02,   5,126, 1.34220E+02,NWG-3-DD , 2.80000E+01, 0.00000E+00, 0.00000E+00, 1.60000E+01, 0.00000E+00, 0.00000E+00, 8.80000E+01, 0.00000E+00, 0.00000E+00, 1.00000E+02, 0.00000E+00, 0.00000E+00,Cmd=69,HV=400,Cyk=2,MTime=0.8,Gain=200,Ch=7
 414,USER   ,20170714,13:46:59, 3.39346E+01,   1, 81, 1.27931E+03,NWG-3-DD , 3.00000E+01, 0.00000E+00, 0.00000E+00, 2.80000E+01, 0.00000E+00, 0.00000E+00, 3.20000E+01, 0.00000E+00, 0.00000E+00, 3.40000E+01, 0.00000E+00, 0.00000E+00,Cmd=70,HV=400,Cyk=2,MTime=0.8,Gain=1,Ch=3
 415,USER   ,20170714,13:46:59, 2.15577E+00,   0, 81, 3.25083E+02,NWG-3-DD , 3.00000E+01, 0.00000E+00, 0.00000E+00, 2.80000E+01, 0.00000E+00, 0.00000E+00, 3.40000E+01, 0.00000E+00, 0.00000E+00, 3.60000E+01, 0.00000E+00, 0.00000E+00,Cmd=70,HV=400,Cyk=2,MTime=0.8,Gain=10,Ch=4
 416,USER   ,20170714,13:46:59, 9.65092E-01,   1, 81, 3.63831E+02,NWG-3-DD , 3.00000E+01, 0.00000E+00, 0.00000E+00, 2.80000E+01, 0.00000E+00, 0.00000E+00, 3.60000E+01, 0.00000E+00, 0.00000E+00, 3.80000E+01, 0.00000E+00, 0.00000E+00,Cmd=70,HV=400,Cyk=2,MTime=0.8,Gain=10,Ch=5
 417,USER   ,20170714,13:46:59, 6.94391E-01,   1, 81, 5.23558E+02,NWG-3-DD , 3.00000E+01, 0.00000E+00, 0.00000E+00, 2.80000E+01, 0.00000E+00, 0.00000E+00, 3.80000E+01, 0.00000E+00, 0.00000E+00, 4.00000E+01, 0.00000E+00, 0.00000E+00,Cmd=70,HV=400,Cyk=2,MTime=0.8,Gain=20,Ch=6
 418,USER   ,20170714,13:46:59, 3.06947E-01,   2, 81, 4.05007E+02,NWG-3-DD , 3.00000E+01, 0.00000E+00, 0.00000E+00, 2.80000E+01, 0.00000E+00, 0.00000E+00, 4.00000E+01, 0.00000E+00, 0.00000E+00, 4.20000E+01, 0.00000E+00, 0.00000E+00,Cmd=70,HV=400,Cyk=2,MTime=0.8,Gain=50,Ch=7
 419,USER   ,20170714,13:46:59, 1.19153E-01,   4, 81, 2.51550E+02,NWG-3-DD , 3.00000E+01, 0.00000E+00, 0.00000E+00, 2.80000E+01, 0.00000E+00, 0.00000E+00, 4.20000E+01, 0.00000E+00, 0.00000E+00, 4.40000E+01, 0.00000E+00, 0.00000E+00,Cmd=70,HV=400,Cyk=2,MTime=0.8,Gain=100,Ch=8
 420,USER   ,20170714,13:47:08, 4.17659E+00,   1, 86, 3.14907E+02,NWG-3-DD , 3.00000E+01, 0.00000E+00, 0.00000E+00, 2.60000E+01, 0.00000E+00, 0.00000E+00, 3.40000E+01, 0.00000E+00, 0.00000E+00, 3.80000E+01, 0.00000E+00, 0.00000E+00,Cmd=71,HV=400,Cyk=2,MTime=0.8,Gain=10,Ch=3
 421,USER   ,20170714,13:47:08, 1.54166E+00,   0, 86, 4.64955E+02,NWG-3-DD , 3.00000E+01, 0.00000E+00, 0.00000E+00, 2.60000E+01, 0.00000E+00, 0.00000E+00, 3.80000E+01, 0.00000E+00, 0.00000E+00, 4.20000E+01, 0.00000E+00, 0.00000E+00,Cmd=71,HV=400,Cyk=2,MTime=0.8,Gain=10,Ch=4
 422,USER   ,20170714,13:47:08, 3.15098E-01,   2, 86, 2.37579E+02,NWG-3-DD , 3.00000E+01, 0.00000E+00, 0.00000E+00, 2.60000E+01, 0.00000E+00, 0.00000E+00, 4.20000E+01, 0.00000E+00, 0.00000E+00, 4.60000E+01, 0.00000E+00, 0.00000E+00,Cmd=71,HV=400,Cyk=2,MTime=0.8,Gain=50,Ch=5
 423,USER   ,20170714,13:47:08, 1.20281E-01,   3, 86, 1.81379E+02,NWG-3-DD , 3.00000E+01, 0.00000E+00, 0.00000E+00, 2.60000E+01, 0.00000E+00, 0.00000E+00, 4.60000E+01, 0.00000E+00, 0.00000E+00, 5.00000E+01, 0.00000E+00, 0.00000E+00,Cmd=71,HV=400,Cyk=2,MTime=0.8,Gain=50,Ch=6
 424,USER   ,20170714,13:47:08, 5.01737E-02,   4, 86, 1.32405E+02,NWG-3-DD , 3.00000E+01, 0.00000E+00, 0.00000E+00, 2.60000E+01, 0.00000E+00, 0.00000E+00, 5.00000E+01, 0.00000E+00, 0.00000E+00, 5.40000E+01, 0.00000E+00, 0.00000E+00,Cmd=71,HV=400,Cyk=2,MTime=0.8,Gain=200,Ch=7
 425,USER   ,20170714,13:47:08, 4.54381E-02,   5, 86, 1.91853E+02,NWG-3-DD , 3.00000E+01, 0.00000E+00, 0.00000E+00, 2.60000E+01, 0.00000E+00, 0.00000E+00, 5.40000E+01, 0.00000E+00, 0.00000E+00, 5.80000E+01, 0.00000E+00, 0.00000E+00,Cmd=71,HV=400,Cyk=2,MTime=0.8,Gain=100,Ch=8
 426,USER   ,20170714,13:47:17, 3.57456E+00,   1, 77, 4.04274E+02,NWG-3-DD , 3.00000E+01, 0.00000E+00, 0.00000E+00, 2.40000E+01, 0.00000E+00, 0.00000E+00, 3.60000E+01, 0.00000E+00, 0.00000E+00, 4.20000E+01, 0.00000E+00, 0.00000E+00,Cmd=72,HV=400,Cyk=2,MTime=0.8,Gain=10,Ch=3
 427,USER   ,20170714,13:47:17, 5.03198E-01,   3, 77, 2.27641E+02,NWG-3-DD , 3.00000E+01, 0.00000E+00, 0.00000E+00, 2.40000E+01, 0.00000E+00, 0.00000E+00, 4.20000E+01, 0.00000E+00, 0.00000E+00, 4.80000E+01, 0.00000E+00, 0.00000E+00,Cmd=72,HV=400,Cyk=2,MTime=0.8,Gain=20,Ch=4
 428,USER   ,20170714,13:47:17, 1.41180E-01,   4, 77, 1.59671E+02,NWG-3-DD , 3.00000E+01, 0.00000E+00, 0.00000E+00, 2.40000E+01, 0.00000E+00, 0.00000E+00, 4.80000E+01, 0.00000E+00, 0.00000E+00, 5.40000E+01, 0.00000E+00, 0.00000E+00,Cmd=72,HV=400,Cyk=2,MTime=0.8,Gain=100,Ch=5
 429,USER   ,20170714,13:47:17, 9.01043E-02,   7, 77, 2.03811E+02,NWG-3-DD , 3.00000E+01, 0.00000E+00, 0.00000E+00, 2.40000E+01, 0.00000E+00, 0.00000E+00, 5.40000E+01, 0.00000E+00, 0.00000E+00, 6.00000E+01, 0.00000E+00, 0.00000E+00,Cmd=72,HV=400,Cyk=2,MTime=0.8,Gain=100,Ch=6
 430,USER   ,20170714,13:47:17, 4.67427E-02,   8, 77, 1.85027E+02,NWG-3-DD , 3.00000E+01, 0.00000E+00, 0.00000E+00, 2.40000E+01, 0.00000E+00, 0.00000E+00, 6.00000E+01, 0.00000E+00, 0.00000E+00, 6.60000E+01, 0.00000E+00, 0.00000E+00,Cmd=72,HV=400,Cyk=2,MTime=0.8,Gain=200,Ch=7
 431,USER   ,20170714,13:47:17, 1.54328E-02,   9, 77, 9.77427E+01,NWG-3-DD , 3.00000E+01, 0.00000E+00, 0.00000E+00, 2.40000E+01, 0.00000E+00, 0.00000E+00, 6.60000E+01, 0.00000E+00, 0.00000E+00, 7.20000E+01, 0.00000E+00, 0.00000E+00,Cmd=72,HV=400,Cyk=2,MTime=0.8,Gain=500,Ch=8
 432,USER   ,20170714,13:47:27, 2.54417E+00,   0,108, 3.83652E+02,NWG-3-DD , 3.00000E+01, 0.00000E+00, 0.00000E+00, 2.20000E+01, 0.00000E+00, 0.00000E+00, 3.80000E+01, 0.00000E+00, 0.00000E+00, 4.60000E+01, 0.00000E+00, 0.00000E+00,Cmd=73,HV=400,Cyk=2,MTime=0.8,Gain=10,Ch=3
 433,USER   ,20170714,13:47:27, 2.91265E-01,   1,108, 1.75687E+02,NWG-3-DD , 3.00000E+01, 0.00000E+00, 0.00000E+00, 2.20000E+01, 0.00000E+00, 0.00000E+00, 4.60000E+01, 0.00000E+00, 0.00000E+00, 5.40000E+01, 0.00000E+00, 0.00000E+00,Cmd=73,HV=400,Cyk=2,MTime=0.8,Gain=20,Ch=4
 434,USER   ,20170714,13:47:27, 1.40846E-01,   3,108, 2.12391E+02,NWG-3-DD , 3.00000E+01, 0.00000E+00, 0.00000E+00, 2.20000E+01, 0.00000E+00, 0.00000E+00, 5.40000E+01, 0.00000E+00, 0.00000E+00, 6.20000E+01, 0.00000E+00, 0.00000E+00,Cmd=73,HV=400,Cyk=2,MTime=0.8,Gain=50,Ch=5
 435,USER   ,20170714,13:47:27, 5.09771E-02,   3,108, 1.53743E+02,NWG-3-DD , 3.00000E+01, 0.00000E+00, 0.00000E+00, 2.20000E+01, 0.00000E+00, 0.00000E+00, 6.20000E+01, 0.00000E+00, 0.00000E+00, 7.00000E+01, 0.00000E+00, 0.00000E+00,Cmd=73,HV=400,Cyk=2,MTime=0.8,Gain=100,Ch=6
 436,USER   ,20170714,13:47:27, 1.57817E-02,   3,108, 8.32936E+01,NWG-3-DD , 3.00000E+01, 0.00000E+00, 0.00000E+00, 2.20000E+01, 0.00000E+00, 0.00000E+00, 7.00000E+01, 0.00000E+00, 0.00000E+00, 7.80000E+01, 0.00000E+00, 0.00000E+00,Cmd=73,HV=400,Cyk=2,MTime=0.8,Gain=100,Ch=7
 437,USER   ,20170714,13:47:27, 1.18102E-02,   8,108, 9.97328E+01,NWG-3-DD , 3.00000E+01, 0.00000E+00, 0.00000E+00, 2.20000E+01, 0.00000E+00, 0.00000E+00, 7.80000E+01, 0.00000E+00, 0.00000E+00, 8.60000E+01, 0.00000E+00, 0.00000E+00,Cmd=73,HV=400,Cyk=2,MTime=0.8,Gain=200,Ch=8
 438,USER   ,20170714,13:47:36, 1.53431E+00,   2, 83, 2.89211E+02,NWG-3-DD , 3.00000E+01, 0.00000E+00, 0.00000E+00, 2.00000E+01, 0.00000E+00, 0.00000E+00, 4.00000E+01, 0.00000E+00, 0.00000E+00, 5.00000E+01, 0.00000E+00, 0.00000E+00,Cmd=74,HV=400,Cyk=2,MTime=0.8,Gain=10,Ch=3
 439,USER   ,20170714,13:47:36, 2.55912E-01,   5, 83, 1.92953E+02,NWG-3-DD , 3.00000E+01, 0.00000E+00, 0.00000E+00, 2.00000E+01, 0.00000E+00, 0.00000E+00, 5.00000E+01, 0.00000E+00, 0.00000E+00, 6.00000E+01, 0.00000E+00, 0.00000E+00,Cmd=74,HV=400,Cyk=2,MTime=0.8,Gain=50,Ch=4
 440,USER   ,20170714,13:47:36, 9.73076E-02,   7, 83, 1.83420E+02,NWG-3-DD , 3.00000E+01, 0.00000E+00, 0.00000E+00, 2.00000E+01, 0.00000E+00, 0.00000E+00, 6.00000E+01, 0.00000E+00, 0.00000E+00, 7.00000E+01, 0.00000E+00, 0.00000E+00,Cmd=74,HV=400,Cyk=2,MTime=0.8,Gain=100,Ch=5
 441,USER   ,20170714,13:47:36, 2.45607E-02,  12, 83, 9.25917E+01,NWG-3-DD , 3.00000E+01, 0.00000E+00, 0.00000E+00, 2.00000E+01, 0.00000E+00, 0.00000E+00, 7.00000E+01, 0.00000E+00, 0.00000E+00, 8.00000E+01, 0.00000E+00, 0.00000E+00,Cmd=74,HV=400,Cyk=2,MTime=0.8,Gain=100,Ch=6
 442,USER   ,20170714,13:47:43, 1.71337E-02,   7, 83, 1.13037E+02,NWG-3-DD , 3.00000E+01, 0.00000E+00, 0.00000E+00, 2.00000E+01, 0.00000E+00, 0.00000E+00, 8.00000E+01, 0.00000E+00, 0.00000E+00, 9.00000E+01, 0.00000E+00, 0.00000E+00,Cmd=74,HV=400,Cyk=2,MTime=0.8,Gain=200,Ch=7
 443,USER   ,20170714,13:47:43, 1.20728E-02,   6, 83, 1.27438E+02,NWG-3-DD , 3.00000E+01, 0.00000E+00, 0.00000E+00, 2.00000E+01, 0.00000E+00, 0.00000E+00, 9.00000E+01, 0.00000E+00, 0.00000E+00, 1.00000E+02, 0.00000E+00, 0.00000E+00,Cmd=74,HV=400,Cyk=2,MTime=0.8,Gain=500,Ch=8
 444,USER   ,20170714,13:47:52, 9.98735E-01,   1, 98, 2.25909E+02,NWG-3-DD , 3.00000E+01, 0.00000E+00, 0.00000E+00, 1.80000E+01, 0.00000E+00, 0.00000E+00, 4.20000E+01, 0.00000E+00, 0.00000E+00, 5.40000E+01, 0.00000E+00, 0.00000E+00,Cmd=75,HV=400,Cyk=2,MTime=0.8,Gain=10,Ch=3
 445,USER   ,20170714,13:47:52, 2.51953E-01,   1, 98, 2.27961E+02,NWG-3-DD , 3.00000E+01, 0.00000E+00, 0.00000E+00, 1.80000E+01, 0.00000E+00, 0.00000E+00, 5.40000E+01, 0.00000E+00, 0.00000E+00, 6.60000E+01, 0.00000E+00, 0.00000E+00,Cmd=75,HV=400,Cyk=2,MTime=0.8,Gain=50,Ch=4
 446,USER   ,20170714,13:47:52, 4.67122E-02,   5, 98, 1.05661E+02,NWG-3-DD , 3.00000E+01, 0.00000E+00, 0.00000E+00, 1.80000E+01, 0.00000E+00, 0.00000E+00, 6.60000E+01, 0.00000E+00, 0.00000E+00, 7.80000E+01, 0.00000E+00, 0.00000E+00,Cmd=75,HV=400,Cyk=2,MTime=0.8,Gain=200,Ch=5
 447,USER   ,20170714,13:47:52, 2.45973E-02,   5, 98, 1.11276E+02,NWG-3-DD , 3.00000E+01, 0.00000E+00, 0.00000E+00, 1.80000E+01, 0.00000E+00, 0.00000E+00, 7.80000E+01, 0.00000E+00, 0.00000E+00, 9.00000E+01, 0.00000E+00, 0.00000E+00,Cmd=75,HV=400,Cyk=2,MTime=0.8,Gain=50,Ch=6
 448,USER   ,20170714,13:47:52, 1.66865E-02,   9, 98, 1.32104E+02,NWG-3-DD , 3.00000E+01, 0.00000E+00, 0.00000E+00, 1.80000E+01, 0.00000E+00, 0.00000E+00, 9.00000E+01, 0.00000E+00, 0.00000E+00, 1.02000E+02, 0.00000E+00, 0.00000E+00,Cmd=75,HV=400,Cyk=2,MTime=0.8,Gain=200,Ch=7
 449,USER   ,20170714,13:48:02, 1.57101E+01,   0, 96, 5.92257E+02,NWG-3-DD , 3.20000E+01, 0.00000E+00, 0.00000E+00, 3.00000E+01, 0.00000E+00, 0.00000E+00, 3.40000E+01, 0.00000E+00, 0.00000E+00, 3.60000E+01, 0.00000E+00, 0.00000E+00,Cmd=76,HV=400,Cyk=2,MTime=0.8,Gain=1,Ch=3
 450,USER   ,20170714,13:48:02, 2.42825E+00,   0, 96, 3.66171E+02,NWG-3-DD , 3.20000E+01, 0.00000E+00, 0.00000E+00, 3.00000E+01, 0.00000E+00, 0.00000E+00, 3.60000E+01, 0.00000E+00, 0.00000E+00, 3.80000E+01, 0.00000E+00, 0.00000E+00,Cmd=76,HV=400,Cyk=2,MTime=0.8,Gain=10,Ch=4
 451,USER   ,20170714,13:48:02, 1.54182E+00,   0, 96, 5.81251E+02,NWG-3-DD , 3.20000E+01, 0.00000E+00, 0.00000E+00, 3.00000E+01, 0.00000E+00, 0.00000E+00, 3.80000E+01, 0.00000E+00, 0.00000E+00, 4.00000E+01, 0.00000E+00, 0.00000E+00,Cmd=76,HV=400,Cyk=2,MTime=0.8,Gain=10,Ch=5
 452,USER   ,20170714,13:48:02, 6.31840E-01,   0, 96, 4.76396E+02,NWG-3-DD , 3.20000E+01, 0.00000E+00, 0.00000E+00, 3.00000E+01, 0.00000E+00, 0.00000E+00, 4.00000E+01, 0.00000E+00, 0.00000E+00, 4.20000E+01, 0.00000E+00, 0.00000E+00,Cmd=76,HV=400,Cyk=2,MTime=0.8,Gain=20,Ch=6
 453,USER   ,20170714,13:48:02, 2.22045E-01,   2, 96, 2.92982E+02,NWG-3-DD , 3.20000E+01, 0.00000E+00, 0.00000E+00, 3.00000E+01, 0.00000E+00, 0.00000E+00, 4.20000E+01, 0.00000E+00, 0.00000E+00, 4.40000E+01, 0.00000E+00, 0.00000E+00,Cmd=76,HV=400,Cyk=2,MTime=0.8,Gain=50,Ch=7
 454,USER   ,20170714,13:48:02, 1.21007E-01,   2, 96, 2.55464E+02,NWG-3-DD , 3.20000E+01, 0.00000E+00, 0.00000E+00, 3.00000E+01, 0.00000E+00, 0.00000E+00, 4.40000E+01, 0.00000E+00, 0.00000E+00, 4.60000E+01, 0.00000E+00, 0.00000E+00,Cmd=76,HV=400,Cyk=2,MTime=0.8,Gain=100,Ch=8
 455,USER   ,20170714,13:48:11, 5.62991E+00,   0, 91, 4.24485E+02,NWG-3-DD , 3.20000E+01, 0.00000E+00, 0.00000E+00, 2.80000E+01, 0.00000E+00, 0.00000E+00, 3.60000E+01, 0.00000E+00, 0.00000E+00, 4.00000E+01, 0.00000E+00, 0.00000E+00,Cmd=77,HV=400,Cyk=2,MTime=0.8,Gain=1,Ch=3
 456,USER   ,20170714,13:48:11, 1.28152E+00,   0, 91, 3.86497E+02,NWG-3-DD , 3.20000E+01, 0.00000E+00, 0.00000E+00, 2.80000E+01, 0.00000E+00, 0.00000E+00, 4.00000E+01, 0.00000E+00, 0.00000E+00, 4.40000E+01, 0.00000E+00, 0.00000E+00,Cmd=77,HV=400,Cyk=2,MTime=0.8,Gain=10,Ch=4
 457,USER   ,20170714,13:48:11, 2.93380E-01,   0, 91, 2.21203E+02,NWG-3-DD , 3.20000E+01, 0.00000E+00, 0.00000E+00, 2.80000E+01, 0.00000E+00, 0.00000E+00, 4.40000E+01, 0.00000E+00, 0.00000E+00, 4.80000E+01, 0.00000E+00, 0.00000E+00,Cmd=77,HV=400,Cyk=2,MTime=0.8,Gain=20,Ch=5
 458,USER   ,20170714,13:48:11, 1.13145E-01,   0, 91, 1.70618E+02,NWG-3-DD , 3.20000E+01, 0.00000E+00, 0.00000E+00, 2.80000E+01, 0.00000E+00, 0.00000E+00, 4.80000E+01, 0.00000E+00, 0.00000E+00, 5.20000E+01, 0.00000E+00, 0.00000E+00,Cmd=77,HV=400,Cyk=2,MTime=0.8,Gain=100,Ch=6
 459,USER   ,20170714,13:48:11, 5.53569E-02,   2, 91, 1.46083E+02,NWG-3-DD , 3.20000E+01, 0.00000E+00, 0.00000E+00, 2.80000E+01, 0.00000E+00, 0.00000E+00, 5.20000E+01, 0.00000E+00, 0.00000E+00, 5.60000E+01, 0.00000E+00, 0.00000E+00,Cmd=77,HV=400,Cyk=2,MTime=0.8,Gain=200,Ch=7
 460,USER   ,20170714,13:48:11, 5.19159E-02,   2, 91, 2.19205E+02,NWG-3-DD , 3.20000E+01, 0.00000E+00, 0.00000E+00, 2.80000E+01, 0.00000E+00, 0.00000E+00, 5.60000E+01, 0.00000E+00, 0.00000E+00, 6.00000E+01, 0.00000E+00, 0.00000E+00,Cmd=77,HV=400,Cyk=2,MTime=0.8,Gain=200,Ch=8
 461,USER   ,20170714,13:48:20, 4.11865E+00,   2,100, 4.65809E+02,NWG-3-DD , 3.20000E+01, 0.00000E+00, 0.00000E+00, 2.60000E+01, 0.00000E+00, 0.00000E+00, 3.80000E+01, 0.00000E+00, 0.00000E+00, 4.40000E+01, 0.00000E+00, 0.00000E+00,Cmd=78,HV=400,Cyk=2,MTime=0.8,Gain=10,Ch=3
 462,USER   ,20170714,13:48:20, 4.65501E-01,   1,100, 2.10588E+02,NWG-3-DD , 3.20000E+01, 0.00000E+00, 0.00000E+00, 2.60000E+01, 0.00000E+00, 0.00000E+00, 4.40000E+01, 0.00000E+00, 0.00000E+00, 5.00000E+01, 0.00000E+00, 0.00000E+00,Cmd=78,HV=400,Cyk=2,MTime=0.8,Gain=20,Ch=4
 463,USER   ,20170714,13:48:20, 1.30475E-01,   2,100, 1.47564E+02,NWG-3-DD , 3.20000E+01, 0.00000E+00, 0.00000E+00, 2.60000E+01, 0.00000E+00, 0.00000E+00, 5.00000E+01, 0.00000E+00, 0.00000E+00, 5.60000E+01, 0.00000E+00, 0.00000E+00,Cmd=78,HV=400,Cyk=2,MTime=0.8,Gain=50,Ch=5
 464,USER   ,20170714,13:48:20, 9.37167E-02,   3,100, 2.11982E+02,NWG-3-DD , 3.20000E+01, 0.00000E+00, 0.00000E+00, 2.60000E+01, 0.00000E+00, 0.00000E+00, 5.60000E+01, 0.00000E+00, 0.00000E+00, 6.20000E+01, 0.00000E+00, 0.00000E+00,Cmd=78,HV=400,Cyk=2,MTime=0.8,Gain=100,Ch=6
 465,USER   ,20170714,13:48:20, 4.27851E-02,   4,100, 1.69361E+02,NWG-3-DD , 3.20000E+01, 0.00000E+00, 0.00000E+00, 2.60000E+01, 0.00000E+00, 0.00000E+00, 6.20000E+01, 0.00000E+00, 0.00000E+00, 6.80000E+01, 0.00000E+00, 0.00000E+00,Cmd=78,HV=400,Cyk=2,MTime=0.8,Gain=200,Ch=7
 466,USER   ,20170714,13:48:20, 1.22845E-02,   4,100, 7.78030E+01,NWG-3-DD , 3.20000E+01, 0.00000E+00, 0.00000E+00, 2.60000E+01, 0.00000E+00, 0.00000E+00, 6.80000E+01, 0.00000E+00, 0.00000E+00, 7.40000E+01, 0.00000E+00, 0.00000E+00,Cmd=78,HV=400,Cyk=2,MTime=0.8,Gain=500,Ch=8
 467,USER   ,20170714,13:48:30, 2.12654E+00,   1, 87, 3.20674E+02,NWG-3-DD , 3.20000E+01, 0.00000E+00, 0.00000E+00, 2.40000E+01, 0.00000E+00, 0.00000E+00, 4.00000E+01, 0.00000E+00, 0.00000E+00, 4.80000E+01, 0.00000E+00, 0.00000E+00,Cmd=79,HV=400,Cyk=2,MTime=0.8,Gain=10,Ch=3
 468,USER   ,20170714,13:48:30, 2.73431E-01,   1, 87, 1.64930E+02,NWG-3-DD , 3.20000E+01, 0.00000E+00, 0.00000E+00, 2.40000E+01, 0.00000E+00, 0.00000E+00, 4.80000E+01, 0.00000E+00, 0.00000E+00, 5.60000E+01, 0.00000E+00, 0.00000E+00,Cmd=79,HV=400,Cyk=2,MTime=0.8,Gain=50,Ch=4
 469,USER   ,20170714,13:48:30, 1.39210E-01,   2, 87, 2.09924E+02,NWG-3-DD , 3.20000E+01, 0.00000E+00, 0.00000E+00, 2.40000E+01, 0.00000E+00, 0.00000E+00, 5.60000E+01, 0.00000E+00, 0.00000E+00, 6.40000E+01, 0.00000E+00, 0.00000E+00,Cmd=79,HV=400,Cyk=2,MTime=0.8,Gain=50,Ch=5
 470,USER   ,20170714,13:48:30, 4.21238E-02,   1, 87, 1.27042E+02,NWG-3-DD , 3.20000E+01, 0.00000E+00, 0.00000E+00, 2.40000E+01, 0.00000E+00, 0.00000E+00, 6.40000E+01, 0.00000E+00, 0.00000E+00, 7.20000E+01, 0.00000E+00, 0.00000E+00,Cmd=79,HV=400,Cyk=2,MTime=0.8,Gain=200,Ch=6
 471,USER   ,20170714,13:48:30, 1.69625E-02,   4, 87, 8.95260E+01,NWG-3-DD , 3.20000E+01, 0.00000E+00, 0.00000E+00, 2.40000E+01, 0.00000E+00, 0.00000E+00, 7.20000E+01, 0.00000E+00, 0.00000E+00, 8.00000E+01, 0.00000E+00, 0.00000E+00,Cmd=79,HV=400,Cyk=2,MTime=0.8,Gain=500,Ch=7
 472,USER   ,20170714,13:48:30, 1.19210E-02,   5, 87, 1.00668E+02,NWG-3-DD , 3.20000E+01, 0.00000E+00, 0.00000E+00, 2.40000E+01, 0.00000E+00, 0.00000E+00, 8.00000E+01, 0.00000E+00, 0.00000E+00, 8.80000E+01, 0.00000E+00, 0.00000E+00,Cmd=79,HV=400,Cyk=2,MTime=0.8,Gain=1000,Ch=8
 473,USER   ,20170714,13:48:39, 1.20571E+00,   2,130, 2.27271E+02,NWG-3-DD , 3.20000E+01, 0.00000E+00, 0.00000E+00, 2.20000E+01, 0.00000E+00, 0.00000E+00, 4.20000E+01, 0.00000E+00, 0.00000E+00, 5.20000E+01, 0.00000E+00, 0.00000E+00,Cmd=80,HV=400,Cyk=2,MTime=0.8,Gain=10,Ch=3
 474,USER   ,20170714,13:48:39, 2.47579E-01,   4,130, 1.86670E+02,NWG-3-DD , 3.20000E+01, 0.00000E+00, 0.00000E+00, 2.20000E+01, 0.00000E+00, 0.00000E+00, 5.20000E+01, 0.00000E+00, 0.00000E+00, 6.20000E+01, 0.00000E+00, 0.00000E+00,Cmd=80,HV=400,Cyk=2,MTime=0.8,Gain=20,Ch=4
 475,USER   ,20170714,13:48:39, 7.64685E-02,   5,130, 1.44140E+02,NWG-3-DD , 3.20000E+01, 0.00000E+00, 0.00000E+00, 2.20000E+01, 0.00000E+00, 0.00000E+00, 6.20000E+01, 0.00000E+00, 0.00000E+00, 7.20000E+01, 0.00000E+00, 0.00000E+00,Cmd=80,HV=400,Cyk=2,MTime=0.8,Gain=100,Ch=5
 476,USER   ,20170714,13:48:39, 2.45430E-02,   8,130, 9.25251E+01,NWG-3-DD , 3.20000E+01, 0.00000E+00, 0.00000E+00, 2.20000E+01, 0.00000E+00, 0.00000E+00, 7.20000E+01, 0.00000E+00, 0.00000E+00, 8.20000E+01, 0.00000E+00, 0.00000E+00,Cmd=80,HV=400,Cyk=2,MTime=0.8,Gain=200,Ch=6
 477,USER   ,20170714,13:48:39, 1.64670E-02,  13,130, 1.08639E+02,NWG-3-DD , 3.20000E+01, 0.00000E+00, 0.00000E+00, 2.20000E+01, 0.00000E+00, 0.00000E+00, 8.20000E+01, 0.00000E+00, 0.00000E+00, 9.20000E+01, 0.00000E+00, 0.00000E+00,Cmd=80,HV=400,Cyk=2,MTime=0.8,Gain=200,Ch=7
 478,USER   ,20170714,13:48:39, 1.09073E-02,  17,130, 1.15135E+02,NWG-3-DD , 3.20000E+01, 0.00000E+00, 0.00000E+00, 2.20000E+01, 0.00000E+00, 0.00000E+00, 9.20000E+01, 0.00000E+00, 0.00000E+00, 1.02000E+02, 0.00000E+00, 0.00000E+00,Cmd=80,HV=400,Cyk=2,MTime=0.8,Gain=200,Ch=8
 479,USER   ,20170714,13:48:48, 9.14430E-01,   2, 94, 2.06839E+02,NWG-3-DD , 3.20000E+01, 0.00000E+00, 0.00000E+00, 2.00000E+01, 0.00000E+00, 0.00000E+00, 4.40000E+01, 0.00000E+00, 0.00000E+00, 5.60000E+01, 0.00000E+00, 0.00000E+00,Cmd=81,HV=400,Cyk=2,MTime=0.8,Gain=10,Ch=3
 480,USER   ,20170714,13:48:48, 2.40319E-01,   4, 94, 2.17435E+02,NWG-3-DD , 3.20000E+01, 0.00000E+00, 0.00000E+00, 2.00000E+01, 0.00000E+00, 0.00000E+00, 5.60000E+01, 0.00000E+00, 0.00000E+00, 6.80000E+01, 0.00000E+00, 0.00000E+00,Cmd=81,HV=400,Cyk=2,MTime=0.8,Gain=50,Ch=4
 481,USER   ,20170714,13:48:48, 3.98749E-02,   9, 94, 9.01950E+01,NWG-3-DD , 3.20000E+01, 0.00000E+00, 0.00000E+00, 2.00000E+01, 0.00000E+00, 0.00000E+00, 6.80000E+01, 0.00000E+00, 0.00000E+00, 8.00000E+01, 0.00000E+00, 0.00000E+00,Cmd=81,HV=400,Cyk=2,MTime=0.8,Gain=100,Ch=5
 482,USER   ,20170714,13:48:48, 2.42328E-02,  17, 94, 1.09627E+02,NWG-3-DD , 3.20000E+01, 0.00000E+00, 0.00000E+00, 2.00000E+01, 0.00000E+00, 0.00000E+00, 8.00000E+01, 0.00000E+00, 0.00000E+00, 9.20000E+01, 0.00000E+00, 0.00000E+00,Cmd=81,HV=400,Cyk=2,MTime=0.8,Gain=100,Ch=6
 483,USER   ,20170714,13:48:55, 1.67886E-02,  11, 94, 1.32912E+02,NWG-3-DD , 3.20000E+01, 0.00000E+00, 0.00000E+00, 2.00000E+01, 0.00000E+00, 0.00000E+00, 9.20000E+01, 0.00000E+00, 0.00000E+00, 1.04000E+02, 0.00000E+00, 0.00000E+00,Cmd=81,HV=400,Cyk=2,MTime=0.8,Gain=500,Ch=7
 484,USER   ,20170714,13:49:04, 6.67606E+00,   1,125, 2.51682E+02,NWG-3-DD , 3.40000E+01, 0.00000E+00, 0.00000E+00, 3.20000E+01, 0.00000E+00, 0.00000E+00, 3.60000E+01, 0.00000E+00, 0.00000E+00, 3.80000E+01, 0.00000E+00, 0.00000E+00,Cmd=82,HV=400,Cyk=2,MTime=0.8,Gain=1,Ch=3
 485,USER   ,20170714,13:49:04, 3.00071E+00,   0,125, 4.52497E+02,NWG-3-DD , 3.40000E+01, 0.00000E+00, 0.00000E+00, 3.20000E+01, 0.00000E+00, 0.00000E+00, 3.80000E+01, 0.00000E+00, 0.00000E+00, 4.00000E+01, 0.00000E+00, 0.00000E+00,Cmd=82,HV=400,Cyk=2,MTime=0.8,Gain=10,Ch=4
 486,USER   ,20170714,13:49:04, 1.12014E+00,   1,125, 4.22283E+02,NWG-3-DD , 3.40000E+01, 0.00000E+00, 0.00000E+00, 3.20000E+01, 0.00000E+00, 0.00000E+00, 4.00000E+01, 0.00000E+00, 0.00000E+00, 4.20000E+01, 0.00000E+00, 0.00000E+00,Cmd=82,HV=400,Cyk=2,MTime=0.8,Gain=10,Ch=5
 487,USER   ,20170714,13:49:04, 3.51910E-01,   0,125, 2.65334E+02,NWG-3-DD , 3.40000E+01, 0.00000E+00, 0.00000E+00, 3.20000E+01, 0.00000E+00, 0.00000E+00, 4.20000E+01, 0.00000E+00, 0.00000E+00, 4.40000E+01, 0.00000E+00, 0.00000E+00,Cmd=82,HV=400,Cyk=2,MTime=0.8,Gain=20,Ch=6
 488,USER   ,20170714,13:49:04, 1.70285E-01,   2,125, 2.24686E+02,NWG-3-DD , 3.40000E+01, 0.00000E+00, 0.00000E+00, 3.20000E+01, 0.00000E+00, 0.00000E+00, 4.40000E+01, 0.00000E+00, 0.00000E+00, 4.60000E+01, 0.00000E+00, 0.00000E+00,Cmd=82,HV=400,Cyk=2,MTime=0.8,Gain=50,Ch=7
 489,USER   ,20170714,13:49:04, 7.56624E-02,   3,125, 1.59735E+02,NWG-3-DD , 3.40000E+01, 0.00000E+00, 0.00000E+00, 3.20000E+01, 0.00000E+00, 0.00000E+00, 4.60000E+01, 0.00000E+00, 0.00000E+00, 4.80000E+01, 0.00000E+00, 0.00000E+00,Cmd=82,HV=400,Cyk=2,MTime=0.8,Gain=100,Ch=8
 490,USER   ,20170714,13:49:14, 6.29098E+00,   0,105, 4.74329E+02,NWG-3-DD , 3.40000E+01, 0.00000E+00, 0.00000E+00, 3.00000E+01, 0.00000E+00, 0.00000E+00, 3.80000E+01, 0.00000E+00, 0.00000E+00, 4.20000E+01, 0.00000E+00, 0.00000E+00,Cmd=83,HV=400,Cyk=2,MTime=0.8,Gain=1,Ch=3
 491,USER   ,20170714,13:49:14, 8.65784E-01,   2,105, 2.61114E+02,NWG-3-DD , 3.40000E+01, 0.00000E+00, 0.00000E+00, 3.00000E+01, 0.00000E+00, 0.00000E+00, 4.20000E+01, 0.00000E+00, 0.00000E+00, 4.60000E+01, 0.00000E+00, 0.00000E+00,Cmd=83,HV=400,Cyk=2,MTime=0.8,Gain=10,Ch=4
 492,USER   ,20170714,13:49:14, 2.26591E-01,   3,105, 1.70845E+02,NWG-3-DD , 3.40000E+01, 0.00000E+00, 0.00000E+00, 3.00000E+01, 0.00000E+00, 0.00000E+00, 4.60000E+01, 0.00000E+00, 0.00000E+00, 5.00000E+01, 0.00000E+00, 0.00000E+00,Cmd=83,HV=400,Cyk=2,MTime=0.8,Gain=50,Ch=5
 493,USER   ,20170714,13:49:14, 8.12596E-02,   4,105, 1.22537E+02,NWG-3-DD , 3.40000E+01, 0.00000E+00, 0.00000E+00, 3.00000E+01, 0.00000E+00, 0.00000E+00, 5.00000E+01, 0.00000E+00, 0.00000E+00, 5.40000E+01, 0.00000E+00, 0.00000E+00,Cmd=83,HV=400,Cyk=2,MTime=0.8,Gain=100,Ch=6
 494,USER   ,20170714,13:49:14, 6.68839E-02,   5,105, 1.76503E+02,NWG-3-DD , 3.40000E+01, 0.00000E+00, 0.00000E+00, 3.00000E+01, 0.00000E+00, 0.00000E+00, 5.40000E+01, 0.00000E+00, 0.00000E+00, 5.80000E+01, 0.00000E+00, 0.00000E+00,Cmd=83,HV=400,Cyk=2,MTime=0.8,Gain=100,Ch=7
 495,USER   ,20170714,13:49:14, 4.47913E-02,   6,105, 1.89122E+02,NWG-3-DD , 3.40000E+01, 0.00000E+00, 0.00000E+00, 3.00000E+01, 0.00000E+00, 0.00000E+00, 5.80000E+01, 0.00000E+00, 0.00000E+00, 6.20000E+01, 0.00000E+00, 0.00000E+00,Cmd=83,HV=400,Cyk=2,MTime=0.8,Gain=200,Ch=8
 496,USER   ,20170714,13:49:23, 3.11251E+00,   0,100, 3.52017E+02,NWG-3-DD , 3.40000E+01, 0.00000E+00, 0.00000E+00, 2.80000E+01, 0.00000E+00, 0.00000E+00, 4.00000E+01, 0.00000E+00, 0.00000E+00, 4.60000E+01, 0.00000E+00, 0.00000E+00,Cmd=84,HV=400,Cyk=2,MTime=0.8,Gain=10,Ch=3
 497,USER   ,20170714,13:49:23, 3.64431E-01,   0,100, 1.64865E+02,NWG-3-DD , 3.40000E+01, 0.00000E+00, 0.00000E+00, 2.80000E+01, 0.00000E+00, 0.00000E+00, 4.60000E+01, 0.00000E+00, 0.00000E+00, 5.20000E+01, 0.00000E+00, 0.00000E+00,Cmd=84,HV=400,Cyk=2,MTime=0.8,Gain=20,Ch=4
 498,USER   ,20170714,13:49:23, 1.30899E-01,   2,100, 1.48044E+02,NWG-3-DD , 3.40000E+01, 0.00000E+00, 0.00000E+00, 2.80000E+01, 0.00000E+00, 0.00000E+00, 5.20000E+01, 0.00000E+00, 0.00000E+00, 5.80000E+01, 0.00000E+00, 0.00000E+00,Cmd=84,HV=400,Cyk=2,MTime=0.8,Gain=50,Ch=5
 499,USER   ,20170714,13:49:23, 8.17696E-02,   2,100, 1.84958E+02,NWG-3-DD , 3.40000E+01, 0.00000E+00, 0.00000E+00, 2.80000E+01, 0.00000E+00, 0.00000E+00, 5.80000E+01, 0.00000E+00, 0.00000E+00, 6.40000E+01, 0.00000E+00, 0.00000E+00,Cmd=84,HV=400,Cyk=2,MTime=0.8,Gain=100,Ch=6
 500,USER   ,20170714,13:49:23, 3.39959E-02,   1,100, 1.34570E+02,NWG-3-DD , 3.40000E+01, 0.00000E+00, 0.00000E+00, 2.80000E+01, 0.00000E+00, 0.00000E+00, 6.40000E+01, 0.00000E+00, 0.00000E+00, 7.00000E+01, 0.00000E+00, 0.00000E+00,Cmd=84,HV=400,Cyk=2,MTime=0.8,Gain=200,Ch=7
 501,USER   ,20170714,13:49:23, 1.19248E-02,   4,100, 7.55252E+01,NWG-3-DD , 3.40000E+01, 0.00000E+00, 0.00000E+00, 2.80000E+01, 0.00000E+00, 0.00000E+00, 7.00000E+01, 0.00000E+00, 0.00000E+00, 7.60000E+01, 0.00000E+00, 0.00000E+00,Cmd=84,HV=400,Cyk=2,MTime=0.8,Gain=200,Ch=8
 502,USER   ,20170714,13:49:32, 1.52578E+00,   1,111, 2.30082E+02,NWG-3-DD , 3.40000E+01, 0.00000E+00, 0.00000E+00, 2.60000E+01, 0.00000E+00, 0.00000E+00, 4.20000E+01, 0.00000E+00, 0.00000E+00, 5.00000E+01, 0.00000E+00, 0.00000E+00,Cmd=85,HV=400,Cyk=2,MTime=0.8,Gain=10,Ch=3
 503,USER   ,20170714,13:49:32, 2.43640E-01,   1,111, 1.46960E+02,NWG-3-DD , 3.40000E+01, 0.00000E+00, 0.00000E+00, 2.60000E+01, 0.00000E+00, 0.00000E+00, 5.00000E+01, 0.00000E+00, 0.00000E+00, 5.80000E+01, 0.00000E+00, 0.00000E+00,Cmd=85,HV=400,Cyk=2,MTime=0.8,Gain=20,Ch=4
 504,USER   ,20170714,13:49:32, 1.21132E-01,   0,111, 1.82663E+02,NWG-3-DD , 3.40000E+01, 0.00000E+00, 0.00000E+00, 2.60000E+01, 0.00000E+00, 0.00000E+00, 5.80000E+01, 0.00000E+00, 0.00000E+00, 6.60000E+01, 0.00000E+00, 0.00000E+00,Cmd=85,HV=400,Cyk=2,MTime=0.8,Gain=50,Ch=5
 505,USER   ,20170714,13:49:32, 3.12697E-02,   2,111, 9.43073E+01,NWG-3-DD , 3.40000E+01, 0.00000E+00, 0.00000E+00, 2.60000E+01, 0.00000E+00, 0.00000E+00, 6.60000E+01, 0.00000E+00, 0.00000E+00, 7.40000E+01, 0.00000E+00, 0.00000E+00,Cmd=85,HV=400,Cyk=2,MTime=0.8,Gain=200,Ch=6
 506,USER   ,20170714,13:49:32, 1.68966E-02,   5,111, 8.91784E+01,NWG-3-DD , 3.40000E+01, 0.00000E+00, 0.00000E+00, 2.60000E+01, 0.00000E+00, 0.00000E+00, 7.40000E+01, 0.00000E+00, 0.00000E+00, 8.20000E+01, 0.00000E+00, 0.00000E+00,Cmd=85,HV=400,Cyk=2,MTime=0.8,Gain=500,Ch=7
 507,USER   ,20170714,13:49:32, 1.19820E-02,   6,111, 1.01183E+02,NWG-3-DD , 3.40000E+01, 0.00000E+00, 0.00000E+00, 2.60000E+01, 0.00000E+00, 0.00000E+00, 8.20000E+01, 0.00000E+00, 0.00000E+00, 9.00000E+01, 0.00000E+00, 0.00000E+00,Cmd=85,HV=400,Cyk=2,MTime=0.8,Gain=200,Ch=8
 508,USER   ,20170714,13:49:42, 9.92435E-01,   1, 95, 1.87070E+02,NWG-3-DD , 3.40000E+01, 0.00000E+00, 0.00000E+00, 2.40000E+01, 0.00000E+00, 0.00000E+00, 4.40000E+01, 0.00000E+00, 0.00000E+00, 5.40000E+01, 0.00000E+00, 0.00000E+00,Cmd=86,HV=400,Cyk=2,MTime=0.8,Gain=10,Ch=3
 509,USER   ,20170714,13:49:42, 2.49845E-01,   0, 95, 1.88379E+02,NWG-3-DD , 3.40000E+01, 0.00000E+00, 0.00000E+00, 2.40000E+01, 0.00000E+00, 0.00000E+00, 5.40000E+01, 0.00000E+00, 0.00000E+00, 6.40000E+01, 0.00000E+00, 0.00000E+00,Cmd=86,HV=400,Cyk=2,MTime=0.8,Gain=50,Ch=4
 510,USER   ,20170714,13:49:42, 6.11281E-02,   3, 95, 1.15224E+02,NWG-3-DD , 3.40000E+01, 0.00000E+00, 0.00000E+00, 2.40000E+01, 0.00000E+00, 0.00000E+00, 6.40000E+01, 0.00000E+00, 0.00000E+00, 7.40000E+01, 0.00000E+00, 0.00000E+00,Cmd=86,HV=400,Cyk=2,MTime=0.8,Gain=200,Ch=5
 511,USER   ,20170714,13:49:42, 2.48485E-02,   6, 95, 9.36765E+01,NWG-3-DD , 3.40000E+01, 0.00000E+00, 0.00000E+00, 2.40000E+01, 0.00000E+00, 0.00000E+00, 7.40000E+01, 0.00000E+00, 0.00000E+00, 8.40000E+01, 0.00000E+00, 0.00000E+00,Cmd=86,HV=400,Cyk=2,MTime=0.8,Gain=200,Ch=6
 512,USER   ,20170714,13:49:42, 1.55982E-02,   4, 95, 1.02907E+02,NWG-3-DD , 3.40000E+01, 0.00000E+00, 0.00000E+00, 2.40000E+01, 0.00000E+00, 0.00000E+00, 8.40000E+01, 0.00000E+00, 0.00000E+00, 9.40000E+01, 0.00000E+00, 0.00000E+00,Cmd=86,HV=400,Cyk=2,MTime=0.8,Gain=200,Ch=7
 513,USER   ,20170714,13:49:42, 1.12109E-02,   1, 95, 1.18339E+02,NWG-3-DD , 3.40000E+01, 0.00000E+00, 0.00000E+00, 2.40000E+01, 0.00000E+00, 0.00000E+00, 9.40000E+01, 0.00000E+00, 0.00000E+00, 1.04000E+02, 0.00000E+00, 0.00000E+00,Cmd=86,HV=400,Cyk=2,MTime=0.8,Gain=500,Ch=8
 514,USER   ,20170714,13:49:51, 7.49580E-01,   0,151, 1.69551E+02,NWG-3-DD , 3.40000E+01, 0.00000E+00, 0.00000E+00, 2.20000E+01, 0.00000E+00, 0.00000E+00, 4.60000E+01, 0.00000E+00, 0.00000E+00, 5.80000E+01, 0.00000E+00, 0.00000E+00,Cmd=87,HV=400,Cyk=2,MTime=0.8,Gain=10,Ch=3
 515,USER   ,20170714,13:49:51, 1.92685E-01,   0,151, 1.74337E+02,NWG-3-DD , 3.40000E+01, 0.00000E+00, 0.00000E+00, 2.20000E+01, 0.00000E+00, 0.00000E+00, 5.80000E+01, 0.00000E+00, 0.00000E+00, 7.00000E+01, 0.00000E+00, 0.00000E+00,Cmd=87,HV=400,Cyk=2,MTime=0.8,Gain=20,Ch=4
 516,USER   ,20170714,13:49:51, 3.67695E-02,   2,151, 8.31708E+01,NWG-3-DD , 3.40000E+01, 0.00000E+00, 0.00000E+00, 2.20000E+01, 0.00000E+00, 0.00000E+00, 7.00000E+01, 0.00000E+00, 0.00000E+00, 8.20000E+01, 0.00000E+00, 0.00000E+00,Cmd=87,HV=400,Cyk=2,MTime=0.8,Gain=100,Ch=5
 517,USER   ,20170714,13:49:51, 2.33016E-02,   1,151, 1.05414E+02,NWG-3-DD , 3.40000E+01, 0.00000E+00, 0.00000E+00, 2.20000E+01, 0.00000E+00, 0.00000E+00, 8.20000E+01, 0.00000E+00, 0.00000E+00, 9.40000E+01, 0.00000E+00, 0.00000E+00,Cmd=87,HV=400,Cyk=2,MTime=0.8,Gain=100,Ch=6
 518,USER   ,20170714,13:49:51, 1.47806E-02,   6,151, 1.17015E+02,NWG-3-DD , 3.40000E+01, 0.00000E+00, 0.00000E+00, 2.20000E+01, 0.00000E+00, 0.00000E+00, 9.40000E+01, 0.00000E+00, 0.00000E+00, 1.06000E+02, 0.00000E+00, 0.00000E+00,Cmd=87,HV=400,Cyk=2,MTime=0.8,Gain=100,Ch=7
 519,USER   ,20170714,13:50:00, 5.93683E+00,   1,194, 2.23813E+02,NWG-3-DD , 3.60000E+01, 0.00000E+00, 0.00000E+00, 3.40000E+01, 0.00000E+00, 0.00000E+00, 3.80000E+01, 0.00000E+00, 0.00000E+00, 4.00000E+01, 0.00000E+00, 0.00000E+00,Cmd=88,HV=400,Cyk=2,MTime=0.8,Gain=1,Ch=3
 520,USER   ,20170714,13:50:00, 1.66703E+00,   3,194, 2.51382E+02,NWG-3-DD , 3.60000E+01, 0.00000E+00, 0.00000E+00, 3.40000E+01, 0.00000E+00, 0.00000E+00, 4.00000E+01, 0.00000E+00, 0.00000E+00, 4.20000E+01, 0.00000E+00, 0.00000E+00,Cmd=88,HV=400,Cyk=2,MTime=0.8,Gain=10,Ch=4
 521,USER   ,20170714,13:50:00, 4.55433E-01,   0,194, 1.71694E+02,NWG-3-DD , 3.60000E+01, 0.00000E+00, 0.00000E+00, 3.40000E+01, 0.00000E+00, 0.00000E+00, 4.20000E+01, 0.00000E+00, 0.00000E+00, 4.40000E+01, 0.00000E+00, 0.00000E+00,Cmd=88,HV=400,Cyk=2,MTime=0.8,Gain=10,Ch=5
 522,USER   ,20170714,13:50:00, 1.96449E-01,   0,194, 1.48119E+02,NWG-3-DD , 3.60000E+01, 0.00000E+00, 0.00000E+00, 3.40000E+01, 0.00000E+00, 0.00000E+00, 4.40000E+01, 0.00000E+00, 0.00000E+00, 4.60000E+01, 0.00000E+00, 0.00000E+00,Cmd=88,HV=400,Cyk=2,MTime=0.8,Gain=20,Ch=6
 523,USER   ,20170714,13:50:00, 7.69859E-02,   1,194, 1.01580E+02,NWG-3-DD , 3.60000E+01, 0.00000E+00, 0.00000E+00, 3.40000E+01, 0.00000E+00, 0.00000E+00, 4.60000E+01, 0.00000E+00, 0.00000E+00, 4.80000E+01, 0.00000E+00, 0.00000E+00,Cmd=88,HV=400,Cyk=2,MTime=0.8,Gain=50,Ch=7
 524,USER   ,20170714,13:50:00, 4.37052E-02,   2,194, 9.22682E+01,NWG-3-DD , 3.60000E+01, 0.00000E+00, 0.00000E+00, 3.40000E+01, 0.00000E+00, 0.00000E+00, 4.80000E+01, 0.00000E+00, 0.00000E+00, 5.00000E+01, 0.00000E+00, 0.00000E+00,Cmd=88,HV=400,Cyk=2,MTime=0.8,Gain=100,Ch=8
 525,USER   ,20170714,13:50:09, 3.59387E+00,   0,159, 2.70972E+02,NWG-3-DD , 3.60000E+01, 0.00000E+00, 0.00000E+00, 3.20000E+01, 0.00000E+00, 0.00000E+00, 4.00000E+01, 0.00000E+00, 0.00000E+00, 4.40000E+01, 0.00000E+00, 0.00000E+00,Cmd=89,HV=400,Cyk=2,MTime=0.8,Gain=1,Ch=3
 526,USER   ,20170714,13:50:09, 5.20191E-01,   1,159, 1.56886E+02,NWG-3-DD , 3.60000E+01, 0.00000E+00, 0.00000E+00, 3.20000E+01, 0.00000E+00, 0.00000E+00, 4.40000E+01, 0.00000E+00, 0.00000E+00, 4.80000E+01, 0.00000E+00, 0.00000E+00,Cmd=89,HV=400,Cyk=2,MTime=0.8,Gain=10,Ch=4
 527,USER   ,20170714,13:50:09, 1.42425E-01,   2,159, 1.07386E+02,NWG-3-DD , 3.60000E+01, 0.00000E+00, 0.00000E+00, 3.20000E+01, 0.00000E+00, 0.00000E+00, 4.80000E+01, 0.00000E+00, 0.00000E+00, 5.20000E+01, 0.00000E+00, 0.00000E+00,Cmd=89,HV=400,Cyk=2,MTime=0.8,Gain=50,Ch=5
 528,USER   ,20170714,13:50:09, 5.61942E-02,   3,159, 8.47388E+01,NWG-3-DD , 3.60000E+01, 0.00000E+00, 0.00000E+00, 3.20000E+01, 0.00000E+00, 0.00000E+00, 5.20000E+01, 0.00000E+00, 0.00000E+00, 5.60000E+01, 0.00000E+00, 0.00000E+00,Cmd=89,HV=400,Cyk=2,MTime=0.8,Gain=100,Ch=6
 529,USER   ,20170714,13:50:09, 4.81555E-02,   3,159, 1.27079E+02,NWG-3-DD , 3.60000E+01, 0.00000E+00, 0.00000E+00, 3.20000E+01, 0.00000E+00, 0.00000E+00, 5.60000E+01, 0.00000E+00, 0.00000E+00, 6.00000E+01, 0.00000E+00, 0.00000E+00,Cmd=89,HV=400,Cyk=2,MTime=0.8,Gain=100,Ch=7
 530,USER   ,20170714,13:50:09, 2.87103E-02,   3,159, 1.21223E+02,NWG-3-DD , 3.60000E+01, 0.00000E+00, 0.00000E+00, 3.20000E+01, 0.00000E+00, 0.00000E+00, 6.00000E+01, 0.00000E+00, 0.00000E+00, 6.40000E+01, 0.00000E+00, 0.00000E+00,Cmd=89,HV=400,Cyk=2,MTime=0.8,Gain=200,Ch=8
 531,USER   ,20170714,13:50:19, 1.72870E+00,   0,128, 1.95512E+02,NWG-3-DD , 3.60000E+01, 0.00000E+00, 0.00000E+00, 3.00000E+01, 0.00000E+00, 0.00000E+00, 4.20000E+01, 0.00000E+00, 0.00000E+00, 4.80000E+01, 0.00000E+00, 0.00000E+00,Cmd=90,HV=400,Cyk=2,MTime=0.8,Gain=10,Ch=3
 532,USER   ,20170714,13:50:19, 2.50485E-01,   0,128, 1.13317E+02,NWG-3-DD , 3.60000E+01, 0.00000E+00, 0.00000E+00, 3.00000E+01, 0.00000E+00, 0.00000E+00, 4.80000E+01, 0.00000E+00, 0.00000E+00, 5.40000E+01, 0.00000E+00, 0.00000E+00,Cmd=90,HV=400,Cyk=2,MTime=0.8,Gain=20,Ch=4
 533,USER   ,20170714,13:50:19, 1.25952E-01,   3,128, 1.42448E+02,NWG-3-DD , 3.60000E+01, 0.00000E+00, 0.00000E+00, 3.00000E+01, 0.00000E+00, 0.00000E+00, 5.40000E+01, 0.00000E+00, 0.00000E+00, 6.00000E+01, 0.00000E+00, 0.00000E+00,Cmd=90,HV=400,Cyk=2,MTime=0.8,Gain=50,Ch=5
 534,USER   ,20170714,13:50:19, 6.27313E-02,   3,128, 1.41895E+02,NWG-3-DD , 3.60000E+01, 0.00000E+00, 0.00000E+00, 3.00000E+01, 0.00000E+00, 0.00000E+00, 6.00000E+01, 0.00000E+00, 0.00000E+00, 6.60000E+01, 0.00000E+00, 0.00000E+00,Cmd=90,HV=400,Cyk=2,MTime=0.8,Gain=100,Ch=6
 535,USER   ,20170714,13:50:19, 2.12292E-02,   3,128, 8.40339E+01,NWG-3-DD , 3.60000E+01, 0.00000E+00, 0.00000E+00, 3.00000E+01, 0.00000E+00, 0.00000E+00, 6.60000E+01, 0.00000E+00, 0.00000E+00, 7.20000E+01, 0.00000E+00, 0.00000E+00,Cmd=90,HV=400,Cyk=2,MTime=0.8,Gain=200,Ch=7
 536,USER   ,20170714,13:50:19, 1.08909E-02,   0,128, 6.89767E+01,NWG-3-DD , 3.60000E+01, 0.00000E+00, 0.00000E+00, 3.00000E+01, 0.00000E+00, 0.00000E+00, 7.20000E+01, 0.00000E+00, 0.00000E+00, 7.80000E+01, 0.00000E+00, 0.00000E+00,Cmd=90,HV=400,Cyk=2,MTime=0.8,Gain=200,Ch=8
 537,USER   ,20170714,13:50:28, 1.06739E+00,   0,121, 1.60958E+02,NWG-3-DD , 3.60000E+01, 0.00000E+00, 0.00000E+00, 2.80000E+01, 0.00000E+00, 0.00000E+00, 4.40000E+01, 0.00000E+00, 0.00000E+00, 5.20000E+01, 0.00000E+00, 0.00000E+00,Cmd=91,HV=400,Cyk=2,MTime=0.8,Gain=10,Ch=3
 538,USER   ,20170714,13:50:28, 2.11898E-01,   2,121, 1.27814E+02,NWG-3-DD , 3.60000E+01, 0.00000E+00, 0.00000E+00, 2.80000E+01, 0.00000E+00, 0.00000E+00, 5.20000E+01, 0.00000E+00, 0.00000E+00, 6.00000E+01, 0.00000E+00, 0.00000E+00,Cmd=91,HV=400,Cyk=2,MTime=0.8,Gain=20,Ch=4
 539,USER   ,20170714,13:50:28, 9.46963E-02,   0,121, 1.42799E+02,NWG-3-DD , 3.60000E+01, 0.00000E+00, 0.00000E+00, 2.80000E+01, 0.00000E+00, 0.00000E+00, 6.00000E+01, 0.00000E+00, 0.00000E+00, 6.80000E+01, 0.00000E+00, 0.00000E+00,Cmd=91,HV=400,Cyk=2,MTime=0.8,Gain=100,Ch=5
 540,USER   ,20170714,13:50:28, 2.29067E-02,   2,121, 6.90850E+01,NWG-3-DD , 3.60000E+01, 0.00000E+00, 0.00000E+00, 2.80000E+01, 0.00000E+00, 0.00000E+00, 6.80000E+01, 0.00000E+00, 0.00000E+00, 7.60000E+01, 0.00000E+00, 0.00000E+00,Cmd=91,HV=400,Cyk=2,MTime=0.8,Gain=200,Ch=6
 541,USER   ,20170714,13:50:28, 1.52760E-02,   5,121, 8.06249E+01,NWG-3-DD , 3.60000E+01, 0.00000E+00, 0.00000E+00, 2.80000E+01, 0.00000E+00, 0.00000E+00, 7.60000E+01, 0.00000E+00, 0.00000E+00, 8.40000E+01, 0.00000E+00, 0.00000E+00,Cmd=91,HV=400,Cyk=2,MTime=0.8,Gain=500,Ch=7
 542,USER   ,20170714,13:50:28, 1.07934E-02,   6,121, 9.11462E+01,NWG-3-DD , 3.60000E+01, 0.00000E+00, 0.00000E+00, 2.80000E+01, 0.00000E+00, 0.00000E+00, 8.40000E+01, 0.00000E+00, 0.00000E+00, 9.20000E+01, 0.00000E+00, 0.00000E+00,Cmd=91,HV=400,Cyk=2,MTime=0.8,Gain=100,Ch=8
 543,USER   ,20170714,13:50:37, 7.05671E-01,   0,138, 1.33016E+02,NWG-3-DD , 3.60000E+01, 0.00000E+00, 0.00000E+00, 2.60000E+01, 0.00000E+00, 0.00000E+00, 4.60000E+01, 0.00000E+00, 0.00000E+00, 5.60000E+01, 0.00000E+00, 0.00000E+00,Cmd=92,HV=400,Cyk=2,MTime=0.8,Gain=10,Ch=3
 544,USER   ,20170714,13:50:37, 2.13558E-01,   0,138, 1.61019E+02,NWG-3-DD , 3.60000E+01, 0.00000E+00, 0.00000E+00, 2.60000E+01, 0.00000E+00, 0.00000E+00, 5.60000E+01, 0.00000E+00, 0.00000E+00, 6.60000E+01, 0.00000E+00, 0.00000E+00,Cmd=92,HV=400,Cyk=2,MTime=0.8,Gain=20,Ch=4
 545,USER   ,20170714,13:50:37, 4.42096E-02,   1,138, 8.33332E+01,NWG-3-DD , 3.60000E+01, 0.00000E+00, 0.00000E+00, 2.60000E+01, 0.00000E+00, 0.00000E+00, 6.60000E+01, 0.00000E+00, 0.00000E+00, 7.60000E+01, 0.00000E+00, 0.00000E+00,Cmd=92,HV=400,Cyk=2,MTime=0.8,Gain=200,Ch=5
 546,USER   ,20170714,13:50:37, 2.23301E-02,   2,138, 8.41825E+01,NWG-3-DD , 3.60000E+01, 0.00000E+00, 0.00000E+00, 2.60000E+01, 0.00000E+00, 0.00000E+00, 7.60000E+01, 0.00000E+00, 0.00000E+00, 8.60000E+01, 0.00000E+00, 0.00000E+00,Cmd=92,HV=400,Cyk=2,MTime=0.8,Gain=200,Ch=6
 547,USER   ,20170714,13:50:37, 1.35610E-02,   0,138, 8.94667E+01,NWG-3-DD , 3.60000E+01, 0.00000E+00, 0.00000E+00, 2.60000E+01, 0.00000E+00, 0.00000E+00, 8.60000E+01, 0.00000E+00, 0.00000E+00, 9.60000E+01, 0.00000E+00, 0.00000E+00,Cmd=92,HV=400,Cyk=2,MTime=0.8,Gain=50,Ch=7
 548,USER   ,20170714,13:50:37, 1.05255E-02,   0,138, 1.11104E+02,NWG-3-DD , 3.60000E+01, 0.00000E+00, 0.00000E+00, 2.60000E+01, 0.00000E+00, 0.00000E+00, 9.60000E+01, 0.00000E+00, 0.00000E+00, 1.06000E+02, 0.00000E+00, 0.00000E+00,Cmd=92,HV=400,Cyk=2,MTime=0.8,Gain=200,Ch=8
 549,USER   ,20170714,13:50:47, 6.10119E-01,   2,113, 1.38006E+02,NWG-3-DD , 3.60000E+01, 0.00000E+00, 0.00000E+00, 2.40000E+01, 0.00000E+00, 0.00000E+00, 4.80000E+01, 0.00000E+00, 0.00000E+00, 6.00000E+01, 0.00000E+00, 0.00000E+00,Cmd=93,HV=400,Cyk=2,MTime=0.8,Gain=20,Ch=3
 550,USER   ,20170714,13:50:47, 1.46990E-01,   4,113, 1.32994E+02,NWG-3-DD , 3.60000E+01, 0.00000E+00, 0.00000E+00, 2.40000E+01, 0.00000E+00, 0.00000E+00, 6.00000E+01, 0.00000E+00, 0.00000E+00, 7.20000E+01, 0.00000E+00, 0.00000E+00,Cmd=93,HV=400,Cyk=2,MTime=0.8,Gain=50,Ch=4
 551,USER   ,20170714,13:50:47, 3.35120E-02,   6,113, 7.58023E+01,NWG-3-DD , 3.60000E+01, 0.00000E+00, 0.00000E+00, 2.40000E+01, 0.00000E+00, 0.00000E+00, 7.20000E+01, 0.00000E+00, 0.00000E+00, 8.40000E+01, 0.00000E+00, 0.00000E+00,Cmd=93,HV=400,Cyk=2,MTime=0.8,Gain=100,Ch=5
 552,USER   ,20170714,13:50:47, 1.84109E-02,  14,113, 8.32889E+01,NWG-3-DD , 3.60000E+01, 0.00000E+00, 0.00000E+00, 2.40000E+01, 0.00000E+00, 0.00000E+00, 8.40000E+01, 0.00000E+00, 0.00000E+00, 9.60000E+01, 0.00000E+00, 0.00000E+00,Cmd=93,HV=400,Cyk=2,MTime=0.8,Gain=200,Ch=6
 553,USER   ,20170714,13:50:47, 1.22328E-02,  16,113, 9.68446E+01,NWG-3-DD , 3.60000E+01, 0.00000E+00, 0.00000E+00, 2.40000E+01, 0.00000E+00, 0.00000E+00, 9.60000E+01, 0.00000E+00, 0.00000E+00, 1.08000E+02, 0.00000E+00, 0.00000E+00,Cmd=93,HV=400,Cyk=2,MTime=0.8,Gain=100,Ch=7
 554,USER   ,20170714,13:50:56, 1.03124E+01,   1,243, 3.88769E+02,NWG-3-DD , 3.80000E+01, 0.00000E+00, 0.00000E+00, 3.60000E+01, 0.00000E+00, 0.00000E+00, 4.00000E+01, 0.00000E+00, 0.00000E+00, 4.20000E+01, 0.00000E+00, 0.00000E+00,Cmd=94,HV=400,Cyk=2,MTime=0.8,Gain=1,Ch=3
 555,USER   ,20170714,13:50:56, 2.03110E+00,   2,243, 3.06283E+02,NWG-3-DD , 3.80000E+01, 0.00000E+00, 0.00000E+00, 3.60000E+01, 0.00000E+00, 0.00000E+00, 4.20000E+01, 0.00000E+00, 0.00000E+00, 4.40000E+01, 0.00000E+00, 0.00000E+00,Cmd=94,HV=400,Cyk=2,MTime=0.8,Gain=5,Ch=4
 556,USER   ,20170714,13:50:56, 7.54795E-01,   2,243, 2.84551E+02,NWG-3-DD , 3.80000E+01, 0.00000E+00, 0.00000E+00, 3.60000E+01, 0.00000E+00, 0.00000E+00, 4.40000E+01, 0.00000E+00, 0.00000E+00, 4.60000E+01, 0.00000E+00, 0.00000E+00,Cmd=94,HV=400,Cyk=2,MTime=0.8,Gain=10,Ch=5
 557,USER   ,20170714,13:50:56, 2.50976E-01,   2,243, 1.89232E+02,NWG-3-DD , 3.80000E+01, 0.00000E+00, 0.00000E+00, 3.60000E+01, 0.00000E+00, 0.00000E+00, 4.60000E+01, 0.00000E+00, 0.00000E+00, 4.80000E+01, 0.00000E+00, 0.00000E+00,Cmd=94,HV=400,Cyk=2,MTime=0.8,Gain=20,Ch=6
 558,USER   ,20170714,13:50:56, 1.25429E-01,   2,243, 1.65499E+02,NWG-3-DD , 3.80000E+01, 0.00000E+00, 0.00000E+00, 3.60000E+01, 0.00000E+00, 0.00000E+00, 4.80000E+01, 0.00000E+00, 0.00000E+00, 5.00000E+01, 0.00000E+00, 0.00000E+00,Cmd=94,HV=400,Cyk=2,MTime=0.8,Gain=20,Ch=7
 559,USER   ,20170714,13:50:56, 6.45456E-02,   2,243, 1.36266E+02,NWG-3-DD , 3.80000E+01, 0.00000E+00, 0.00000E+00, 3.60000E+01, 0.00000E+00, 0.00000E+00, 5.00000E+01, 0.00000E+00, 0.00000E+00, 5.20000E+01, 0.00000E+00, 0.00000E+00,Cmd=94,HV=400,Cyk=2,MTime=0.8,Gain=50,Ch=8
 560,USER   ,20170714,13:51:05, 3.43538E+00,   0,172, 2.59021E+02,NWG-3-DD , 3.80000E+01, 0.00000E+00, 0.00000E+00, 3.40000E+01, 0.00000E+00, 0.00000E+00, 4.20000E+01, 0.00000E+00, 0.00000E+00, 4.60000E+01, 0.00000E+00, 0.00000E+00,Cmd=95,HV=400,Cyk=2,MTime=0.8,Gain=1,Ch=3
 561,USER   ,20170714,13:51:05, 4.97495E-01,   1,172, 1.50041E+02,NWG-3-DD , 3.80000E+01, 0.00000E+00, 0.00000E+00, 3.40000E+01, 0.00000E+00, 0.00000E+00, 4.60000E+01, 0.00000E+00, 0.00000E+00, 5.00000E+01, 0.00000E+00, 0.00000E+00,Cmd=95,HV=400,Cyk=2,MTime=0.8,Gain=10,Ch=4
 562,USER   ,20170714,13:51:05, 1.30448E-01,   2,172, 9.83556E+01,NWG-3-DD , 3.80000E+01, 0.00000E+00, 0.00000E+00, 3.40000E+01, 0.00000E+00, 0.00000E+00, 5.00000E+01, 0.00000E+00, 0.00000E+00, 5.40000E+01, 0.00000E+00, 0.00000E+00,Cmd=95,HV=400,Cyk=2,MTime=0.8,Gain=50,Ch=5
 563,USER   ,20170714,13:51:05, 8.03372E-02,   2,172, 1.21146E+02,NWG-3-DD , 3.80000E+01, 0.00000E+00, 0.00000E+00, 3.40000E+01, 0.00000E+00, 0.00000E+00, 5.40000E+01, 0.00000E+00, 0.00000E+00, 5.80000E+01, 0.00000E+00, 0.00000E+00,Cmd=95,HV=400,Cyk=2,MTime=0.8,Gain=50,Ch=6
 564,USER   ,20170714,13:51:05, 5.31426E-02,   2,172, 1.40240E+02,NWG-3-DD , 3.80000E+01, 0.00000E+00, 0.00000E+00, 3.40000E+01, 0.00000E+00, 0.00000E+00, 5.80000E+01, 0.00000E+00, 0.00000E+00, 6.20000E+01, 0.00000E+00, 0.00000E+00,Cmd=95,HV=400,Cyk=2,MTime=0.8,Gain=100,Ch=7
 565,USER   ,20170714,13:51:05, 3.08755E-02,   3,172, 1.30366E+02,NWG-3-DD , 3.80000E+01, 0.00000E+00, 0.00000E+00, 3.40000E+01, 0.00000E+00, 0.00000E+00, 6.20000E+01, 0.00000E+00, 0.00000E+00, 6.60000E+01, 0.00000E+00, 0.00000E+00,Cmd=95,HV=400,Cyk=2,MTime=0.8,Gain=200,Ch=8
 566,USER   ,20170714,13:51:14, 1.73995E+00,   0,145, 1.96783E+02,NWG-3-DD , 3.80000E+01, 0.00000E+00, 0.00000E+00, 3.20000E+01, 0.00000E+00, 0.00000E+00, 4.40000E+01, 0.00000E+00, 0.00000E+00, 5.00000E+01, 0.00000E+00, 0.00000E+00,Cmd=96,HV=400,Cyk=2,MTime=0.8,Gain=10,Ch=3
 567,USER   ,20170714,13:51:14, 2.32246E-01,   1,145, 1.05066E+02,NWG-3-DD , 3.80000E+01, 0.00000E+00, 0.00000E+00, 3.20000E+01, 0.00000E+00, 0.00000E+00, 5.00000E+01, 0.00000E+00, 0.00000E+00, 5.60000E+01, 0.00000E+00, 0.00000E+00,Cmd=96,HV=400,Cyk=2,MTime=0.8,Gain=20,Ch=4
 568,USER   ,20170714,13:51:14, 1.26662E-01,   0,145, 1.43251E+02,NWG-3-DD , 3.80000E+01, 0.00000E+00, 0.00000E+00, 3.20000E+01, 0.00000E+00, 0.00000E+00, 5.60000E+01, 0.00000E+00, 0.00000E+00, 6.20000E+01, 0.00000E+00, 0.00000E+00,Cmd=96,HV=400,Cyk=2,MTime=0.8,Gain=50,Ch=5
 569,USER   ,20170714,13:51:14, 5.67559E-02,   0,145, 1.28379E+02,NWG-3-DD , 3.80000E+01, 0.00000E+00, 0.00000E+00, 3.20000E+01, 0.00000E+00, 0.00000E+00, 6.20000E+01, 0.00000E+00, 0.00000E+00, 6.80000E+01, 0.00000E+00, 0.00000E+00,Cmd=96,HV=400,Cyk=2,MTime=0.8,Gain=100,Ch=6
 570,USER   ,20170714,13:51:14, 1.67400E-02,   4,145, 6.62638E+01,NWG-3-DD , 3.80000E+01, 0.00000E+00, 0.00000E+00, 3.20000E+01, 0.00000E+00, 0.00000E+00, 6.80000E+01, 0.00000E+00, 0.00000E+00, 7.40000E+01, 0.00000E+00, 0.00000E+00,Cmd=96,HV=400,Cyk=2,MTime=0.8,Gain=500,Ch=7
 571,USER   ,20170714,13:51:14, 1.26320E-02,   1,145, 8.00044E+01,NWG-3-DD , 3.80000E+01, 0.00000E+00, 0.00000E+00, 3.20000E+01, 0.00000E+00, 0.00000E+00, 7.40000E+01, 0.00000E+00, 0.00000E+00, 8.00000E+01, 0.00000E+00, 0.00000E+00,Cmd=96,HV=400,Cyk=2,MTime=0.8,Gain=500,Ch=8
 572,USER   ,20170714,13:51:24, 9.34673E-01,   1,119, 1.40945E+02,NWG-3-DD , 3.80000E+01, 0.00000E+00, 0.00000E+00, 3.00000E+01, 0.00000E+00, 0.00000E+00, 4.60000E+01, 0.00000E+00, 0.00000E+00, 5.40000E+01, 0.00000E+00, 0.00000E+00,Cmd=97,HV=400,Cyk=2,MTime=0.8,Gain=10,Ch=3
 573,USER   ,20170714,13:51:24, 2.45049E-01,   1,119, 1.47810E+02,NWG-3-DD , 3.80000E+01, 0.00000E+00, 0.00000E+00, 3.00000E+01, 0.00000E+00, 0.00000E+00, 5.40000E+01, 0.00000E+00, 0.00000E+00, 6.20000E+01, 0.00000E+00, 0.00000E+00,Cmd=97,HV=400,Cyk=2,MTime=0.8,Gain=20,Ch=4
 574,USER   ,20170714,13:51:24, 8.44637E-02,   0,119, 1.27368E+02,NWG-3-DD , 3.80000E+01, 0.00000E+00, 0.00000E+00, 3.00000E+01, 0.00000E+00, 0.00000E+00, 6.20000E+01, 0.00000E+00, 0.00000E+00, 7.00000E+01, 0.00000E+00, 0.00000E+00,Cmd=97,HV=400,Cyk=2,MTime=0.8,Gain=100,Ch=5
 575,USER   ,20170714,13:51:24, 2.42643E-02,   6,119, 7.31794E+01,NWG-3-DD , 3.80000E+01, 0.00000E+00, 0.00000E+00, 3.00000E+01, 0.00000E+00, 0.00000E+00, 7.00000E+01, 0.00000E+00, 0.00000E+00, 7.80000E+01, 0.00000E+00, 0.00000E+00,Cmd=97,HV=400,Cyk=2,MTime=0.8,Gain=200,Ch=6
 576,USER   ,20170714,13:51:24, 1.75407E-02,  10,119, 9.25778E+01,NWG-3-DD , 3.80000E+01, 0.00000E+00, 0.00000E+00, 3.00000E+01, 0.00000E+00, 0.00000E+00, 7.80000E+01, 0.00000E+00, 0.00000E+00, 8.60000E+01, 0.00000E+00, 0.00000E+00,Cmd=97,HV=400,Cyk=2,MTime=0.8,Gain=100,Ch=7
 577,USER   ,20170714,13:51:24, 1.12280E-02,  12,119, 9.48156E+01,NWG-3-DD , 3.80000E+01, 0.00000E+00, 0.00000E+00, 3.00000E+01, 0.00000E+00, 0.00000E+00, 8.60000E+01, 0.00000E+00, 0.00000E+00, 9.40000E+01, 0.00000E+00, 0.00000E+00,Cmd=97,HV=400,Cyk=2,MTime=0.8,Gain=200,Ch=8
 578,USER   ,20170714,13:51:33, 6.97168E-01,   3,113, 1.31413E+02,NWG-3-DD , 3.80000E+01, 0.00000E+00, 0.00000E+00, 2.80000E+01, 0.00000E+00, 0.00000E+00, 4.80000E+01, 0.00000E+00, 0.00000E+00, 5.80000E+01, 0.00000E+00, 0.00000E+00,Cmd=98,HV=400,Cyk=2,MTime=0.8,Gain=10,Ch=3
 579,USER   ,20170714,13:51:33, 2.02735E-01,   4,113, 1.52859E+02,NWG-3-DD , 3.80000E+01, 0.00000E+00, 0.00000E+00, 2.80000E+01, 0.00000E+00, 0.00000E+00, 5.80000E+01, 0.00000E+00, 0.00000E+00, 6.80000E+01, 0.00000E+00, 0.00000E+00,Cmd=98,HV=400,Cyk=2,MTime=0.8,Gain=50,Ch=4
 580,USER   ,20170714,13:51:33, 3.95059E-02,   7,113, 7.44669E+01,NWG-3-DD , 3.80000E+01, 0.00000E+00, 0.00000E+00, 2.80000E+01, 0.00000E+00, 0.00000E+00, 6.80000E+01, 0.00000E+00, 0.00000E+00, 7.80000E+01, 0.00000E+00, 0.00000E+00,Cmd=98,HV=400,Cyk=2,MTime=0.8,Gain=200,Ch=5
 581,USER   ,20170714,13:51:33, 2.38170E-02,  11,113, 8.97878E+01,NWG-3-DD , 3.80000E+01, 0.00000E+00, 0.00000E+00, 2.80000E+01, 0.00000E+00, 0.00000E+00, 7.80000E+01, 0.00000E+00, 0.00000E+00, 8.80000E+01, 0.00000E+00, 0.00000E+00,Cmd=98,HV=400,Cyk=2,MTime=0.8,Gain=100,Ch=6
 582,USER   ,20170714,13:51:33, 1.45033E-02,  16,113, 9.56834E+01,NWG-3-DD , 3.80000E+01, 0.00000E+00, 0.00000E+00, 2.80000E+01, 0.00000E+00, 0.00000E+00, 8.80000E+01, 0.00000E+00, 0.00000E+00, 9.80000E+01, 0.00000E+00, 0.00000E+00,Cmd=98,HV=400,Cyk=2,MTime=0.8,Gain=100,Ch=7
 583,USER   ,20170714,13:51:33, 1.07524E-02,  19,113, 1.13499E+02,NWG-3-DD , 3.80000E+01, 0.00000E+00, 0.00000E+00, 2.80000E+01, 0.00000E+00, 0.00000E+00, 9.80000E+01, 0.00000E+00, 0.00000E+00, 1.08000E+02, 0.00000E+00, 0.00000E+00,Cmd=98,HV=400,Cyk=2,MTime=0.8,Gain=200,Ch=8
 584,USER   ,20170714,13:51:42, 5.84727E-01,   2,128, 1.32262E+02,NWG-3-DD , 3.80000E+01, 0.00000E+00, 0.00000E+00, 2.60000E+01, 0.00000E+00, 0.00000E+00, 5.00000E+01, 0.00000E+00, 0.00000E+00, 6.20000E+01, 0.00000E+00, 0.00000E+00,Cmd=99,HV=400,Cyk=2,MTime=0.8,Gain=10,Ch=3
 585,USER   ,20170714,13:51:42, 1.29464E-01,   0,128, 1.17137E+02,NWG-3-DD , 3.80000E+01, 0.00000E+00, 0.00000E+00, 2.60000E+01, 0.00000E+00, 0.00000E+00, 6.20000E+01, 0.00000E+00, 0.00000E+00, 7.40000E+01, 0.00000E+00, 0.00000E+00,Cmd=99,HV=400,Cyk=2,MTime=0.8,Gain=50,Ch=4
 586,USER   ,20170714,13:51:42, 3.80799E-02,   4,128, 8.61346E+01,NWG-3-DD , 3.80000E+01, 0.00000E+00, 0.00000E+00, 2.60000E+01, 0.00000E+00, 0.00000E+00, 7.40000E+01, 0.00000E+00, 0.00000E+00, 8.60000E+01, 0.00000E+00, 0.00000E+00,Cmd=99,HV=400,Cyk=2,MTime=0.8,Gain=200,Ch=5
 587,USER   ,20170714,13:51:42, 1.95016E-02,   3,128, 8.82230E+01,NWG-3-DD , 3.80000E+01, 0.00000E+00, 0.00000E+00, 2.60000E+01, 0.00000E+00, 0.00000E+00, 8.60000E+01, 0.00000E+00, 0.00000E+00, 9.80000E+01, 0.00000E+00, 0.00000E+00,Cmd=99,HV=400,Cyk=2,MTime=0.8,Gain=500,Ch=6
 588,USER   ,20170714,13:51:42, 1.15837E-02,   1,128, 9.17058E+01,NWG-3-DD , 3.80000E+01, 0.00000E+00, 0.00000E+00, 2.60000E+01, 0.00000E+00, 0.00000E+00, 9.80000E+01, 0.00000E+00, 0.00000E+00, 1.10000E+02, 0.00000E+00, 0.00000E+00,Cmd=99,HV=400,Cyk=2,MTime=0.8,Gain=100,Ch=7
 589,USER   ,20170714,13:51:52, 1.09560E+01,   0,216, 4.13033E+02,NWG-3-DD , 4.00000E+01, 0.00000E+00, 0.00000E+00, 3.80000E+01, 0.00000E+00, 0.00000E+00, 4.20000E+01, 0.00000E+00, 0.00000E+00, 4.40000E+01, 0.00000E+00, 0.00000E+00,Cmd=100,HV=400,Cyk=2,MTime=0.8,Gain=1,Ch=3
 590,USER   ,20170714,13:51:52, 2.88574E+00,   0,216, 4.35160E+02,NWG-3-DD , 4.00000E+01, 0.00000E+00, 0.00000E+00, 3.80000E+01, 0.00000E+00, 0.00000E+00, 4.40000E+01, 0.00000E+00, 0.00000E+00, 4.60000E+01, 0.00000E+00, 0.00000E+00,Cmd=100,HV=400,Cyk=2,MTime=0.8,Gain=1,Ch=4
 591,USER   ,20170714,13:51:52, 7.03768E-01,   1,216, 2.65314E+02,NWG-3-DD , 4.00000E+01, 0.00000E+00, 0.00000E+00, 3.80000E+01, 0.00000E+00, 0.00000E+00, 4.60000E+01, 0.00000E+00, 0.00000E+00, 4.80000E+01, 0.00000E+00, 0.00000E+00,Cmd=100,HV=400,Cyk=2,MTime=0.8,Gain=10,Ch=5
 592,USER   ,20170714,13:51:52, 2.78248E-01,   0,216, 2.09794E+02,NWG-3-DD , 4.00000E+01, 0.00000E+00, 0.00000E+00, 3.80000E+01, 0.00000E+00, 0.00000E+00, 4.80000E+01, 0.00000E+00, 0.00000E+00, 5.00000E+01, 0.00000E+00, 0.00000E+00,Cmd=100,HV=400,Cyk=2,MTime=0.8,Gain=20,Ch=6
 593,USER   ,20170714,13:51:52, 1.21677E-01,   1,216, 1.60549E+02,NWG-3-DD , 4.00000E+01, 0.00000E+00, 0.00000E+00, 3.80000E+01, 0.00000E+00, 0.00000E+00, 5.00000E+01, 0.00000E+00, 0.00000E+00, 5.20000E+01, 0.00000E+00, 0.00000E+00,Cmd=100,HV=400,Cyk=2,MTime=0.8,Gain=50,Ch=7
 594,USER   ,20170714,13:51:52, 5.31229E-02,   2,216, 1.12150E+02,NWG-3-DD , 4.00000E+01, 0.00000E+00, 0.00000E+00, 3.80000E+01, 0.00000E+00, 0.00000E+00, 5.20000E+01, 0.00000E+00, 0.00000E+00, 5.40000E+01, 0.00000E+00, 0.00000E+00,Cmd=100,HV=400,Cyk=2,MTime=0.8,Gain=100,Ch=8
 595,USER   ,20170714,13:52:01, 4.59473E+00,   0,241, 3.46434E+02,NWG-3-DD , 4.00000E+01, 0.00000E+00, 0.00000E+00, 3.60000E+01, 0.00000E+00, 0.00000E+00, 4.40000E+01, 0.00000E+00, 0.00000E+00, 4.80000E+01, 0.00000E+00, 0.00000E+00,Cmd=101,HV=400,Cyk=2,MTime=0.8,Gain=1,Ch=3
 596,USER   ,20170714,13:52:01, 5.90272E-01,   2,241, 1.78022E+02,NWG-3-DD , 4.00000E+01, 0.00000E+00, 0.00000E+00, 3.60000E+01, 0.00000E+00, 0.00000E+00, 4.80000E+01, 0.00000E+00, 0.00000E+00, 5.20000E+01, 0.00000E+00, 0.00000E+00,Cmd=101,HV=400,Cyk=2,MTime=0.8,Gain=10,Ch=4
 597,USER   ,20170714,13:52:01, 1.66359E-01,   2,241, 1.25432E+02,NWG-3-DD , 4.00000E+01, 0.00000E+00, 0.00000E+00, 3.60000E+01, 0.00000E+00, 0.00000E+00, 5.20000E+01, 0.00000E+00, 0.00000E+00, 5.60000E+01, 0.00000E+00, 0.00000E+00,Cmd=101,HV=400,Cyk=2,MTime=0.8,Gain=20,Ch=5
 598,USER   ,20170714,13:52:01, 1.26687E-01,   3,241, 1.91040E+02,NWG-3-DD , 4.00000E+01, 0.00000E+00, 0.00000E+00, 3.60000E+01, 0.00000E+00, 0.00000E+00, 5.60000E+01, 0.00000E+00, 0.00000E+00, 6.00000E+01, 0.00000E+00, 0.00000E+00,Cmd=101,HV=400,Cyk=2,MTime=0.8,Gain=20,Ch=6
 599,USER   ,20170714,13:52:01, 7.37462E-02,   3,241, 1.94612E+02,NWG-3-DD , 4.00000E+01, 0.00000E+00, 0.00000E+00, 3.60000E+01, 0.00000E+00, 0.00000E+00, 6.00000E+01, 0.00000E+00, 0.00000E+00, 6.40000E+01, 0.00000E+00, 0.00000E+00,Cmd=101,HV=400,Cyk=2,MTime=0.8,Gain=50,Ch=7
 600,USER   ,20170714,13:52:01, 4.21317E-02,   3,241, 1.77893E+02,NWG-3-DD , 4.00000E+01, 0.00000E+00, 0.00000E+00, 3.60000E+01, 0.00000E+00, 0.00000E+00, 6.40000E+01, 0.00000E+00, 0.00000E+00, 6.80000E+01, 0.00000E+00, 0.00000E+00,Cmd=101,HV=400,Cyk=2,MTime=0.8,Gain=50,Ch=8
 601,USER   ,20170714,13:52:10, 1.68829E+00,   0,172, 1.90941E+02,NWG-3-DD , 4.00000E+01, 0.00000E+00, 0.00000E+00, 3.40000E+01, 0.00000E+00, 0.00000E+00, 4.60000E+01, 0.00000E+00, 0.00000E+00, 5.20000E+01, 0.00000E+00, 0.00000E+00,Cmd=102,HV=400,Cyk=2,MTime=0.8,Gain=10,Ch=3
 602,USER   ,20170714,13:52:10, 2.74815E-01,   1,172, 1.24323E+02,NWG-3-DD , 4.00000E+01, 0.00000E+00, 0.00000E+00, 3.40000E+01, 0.00000E+00, 0.00000E+00, 5.20000E+01, 0.00000E+00, 0.00000E+00, 5.80000E+01, 0.00000E+00, 0.00000E+00,Cmd=102,HV=400,Cyk=2,MTime=0.8,Gain=20,Ch=4
 603,USER   ,20170714,13:52:10, 1.50553E-01,   2,172, 1.70271E+02,NWG-3-DD , 4.00000E+01, 0.00000E+00, 0.00000E+00, 3.40000E+01, 0.00000E+00, 0.00000E+00, 5.80000E+01, 0.00000E+00, 0.00000E+00, 6.40000E+01, 0.00000E+00, 0.00000E+00,Cmd=102,HV=400,Cyk=2,MTime=0.8,Gain=50,Ch=5
 604,USER   ,20170714,13:52:10, 6.00001E-02,   1,172, 1.35717E+02,NWG-3-DD , 4.00000E+01, 0.00000E+00, 0.00000E+00, 3.40000E+01, 0.00000E+00, 0.00000E+00, 6.40000E+01, 0.00000E+00, 0.00000E+00, 7.00000E+01, 0.00000E+00, 0.00000E+00,Cmd=102,HV=400,Cyk=2,MTime=0.8,Gain=100,Ch=6
 605,USER   ,20170714,13:52:10, 2.11193E-02,   3,172, 8.35989E+01,NWG-3-DD , 4.00000E+01, 0.00000E+00, 0.00000E+00, 3.40000E+01, 0.00000E+00, 0.00000E+00, 7.00000E+01, 0.00000E+00, 0.00000E+00, 7.60000E+01, 0.00000E+00, 0.00000E+00,Cmd=102,HV=400,Cyk=2,MTime=0.8,Gain=200,Ch=7
 606,USER   ,20170714,13:52:10, 1.50944E-02,   5,172, 9.55999E+01,NWG-3-DD , 4.00000E+01, 0.00000E+00, 0.00000E+00, 3.40000E+01, 0.00000E+00, 0.00000E+00, 7.60000E+01, 0.00000E+00, 0.00000E+00, 8.20000E+01, 0.00000E+00, 0.00000E+00,Cmd=102,HV=400,Cyk=2,MTime=0.8,Gain=200,Ch=8
 607,USER   ,20170714,13:52:19, 9.53552E-01,   0,145, 1.43792E+02,NWG-3-DD , 4.00000E+01, 0.00000E+00, 0.00000E+00, 3.20000E+01, 0.00000E+00, 0.00000E+00, 4.80000E+01, 0.00000E+00, 0.00000E+00, 5.60000E+01, 0.00000E+00, 0.00000E+00,Cmd=103,HV=400,Cyk=2,MTime=0.8,Gain=10,Ch=3
 608,USER   ,20170714,13:52:19, 2.77177E-01,   1,145, 1.67189E+02,NWG-3-DD , 4.00000E+01, 0.00000E+00, 0.00000E+00, 3.20000E+01, 0.00000E+00, 0.00000E+00, 5.60000E+01, 0.00000E+00, 0.00000E+00, 6.40000E+01, 0.00000E+00, 0.00000E+00,Cmd=103,HV=400,Cyk=2,MTime=0.8,Gain=20,Ch=4
 609,USER   ,20170714,13:52:19, 7.98449E-02,   0,145, 1.20403E+02,NWG-3-DD , 4.00000E+01, 0.00000E+00, 0.00000E+00, 3.20000E+01, 0.00000E+00, 0.00000E+00, 6.40000E+01, 0.00000E+00, 0.00000E+00, 7.20000E+01, 0.00000E+00, 0.00000E+00,Cmd=103,HV=400,Cyk=2,MTime=0.8,Gain=100,Ch=5
 610,USER   ,20170714,13:52:19, 3.00453E-02,   0,145, 9.06146E+01,NWG-3-DD , 4.00000E+01, 0.00000E+00, 0.00000E+00, 3.20000E+01, 0.00000E+00, 0.00000E+00, 7.20000E+01, 0.00000E+00, 0.00000E+00, 8.00000E+01, 0.00000E+00, 0.00000E+00,Cmd=103,HV=400,Cyk=2,MTime=0.8,Gain=200,Ch=6
 611,USER   ,20170714,13:52:19, 1.96188E-02,   5,145, 1.03546E+02,NWG-3-DD , 4.00000E+01, 0.00000E+00, 0.00000E+00, 3.20000E+01, 0.00000E+00, 0.00000E+00, 8.00000E+01, 0.00000E+00, 0.00000E+00, 8.80000E+01, 0.00000E+00, 0.00000E+00,Cmd=103,HV=400,Cyk=2,MTime=0.8,Gain=200,Ch=7
 612,USER   ,20170714,13:52:19, 1.25209E-02,   3,145, 1.05734E+02,NWG-3-DD , 4.00000E+01, 0.00000E+00, 0.00000E+00, 3.20000E+01, 0.00000E+00, 0.00000E+00, 8.80000E+01, 0.00000E+00, 0.00000E+00, 9.60000E+01, 0.00000E+00, 0.00000E+00,Cmd=103,HV=400,Cyk=2,MTime=0.8,Gain=100,Ch=8
 613,USER   ,20170714,13:52:29, 7.20986E-01,   1,119, 1.35903E+02,NWG-3-DD , 4.00000E+01, 0.00000E+00, 0.00000E+00, 3.00000E+01, 0.00000E+00, 0.00000E+00, 5.00000E+01, 0.00000E+00, 0.00000E+00, 6.00000E+01, 0.00000E+00, 0.00000E+00,Cmd=104,HV=400,Cyk=2,MTime=0.8,Gain=10,Ch=3
 614,USER   ,20170714,13:52:29, 2.04462E-01,   1,119, 1.54161E+02,NWG-3-DD , 4.00000E+01, 0.00000E+00, 0.00000E+00, 3.00000E+01, 0.00000E+00, 0.00000E+00, 6.00000E+01, 0.00000E+00, 0.00000E+00, 7.00000E+01, 0.00000E+00, 0.00000E+00,Cmd=104,HV=400,Cyk=2,MTime=0.8,Gain=50,Ch=4
 615,USER   ,20170714,13:52:29, 4.49353E-02,   3,119, 8.47011E+01,NWG-3-DD , 4.00000E+01, 0.00000E+00, 0.00000E+00, 3.00000E+01, 0.00000E+00, 0.00000E+00, 7.00000E+01, 0.00000E+00, 0.00000E+00, 8.00000E+01, 0.00000E+00, 0.00000E+00,Cmd=104,HV=400,Cyk=2,MTime=0.8,Gain=200,Ch=5
 616,USER   ,20170714,13:52:29, 2.78869E-02,   7,119, 1.05131E+02,NWG-3-DD , 4.00000E+01, 0.00000E+00, 0.00000E+00, 3.00000E+01, 0.00000E+00, 0.00000E+00, 8.00000E+01, 0.00000E+00, 0.00000E+00, 9.00000E+01, 0.00000E+00, 0.00000E+00,Cmd=104,HV=400,Cyk=2,MTime=0.8,Gain=100,Ch=6
 617,USER   ,20170714,13:52:29, 1.66738E-02,   9,119, 1.10003E+02,NWG-3-DD , 4.00000E+01, 0.00000E+00, 0.00000E+00, 3.00000E+01, 0.00000E+00, 0.00000E+00, 9.00000E+01, 0.00000E+00, 0.00000E+00, 1.00000E+02, 0.00000E+00, 0.00000E+00,Cmd=104,HV=400,Cyk=2,MTime=0.8,Gain=200,Ch=7
 618,USER   ,20170714,13:52:29, 1.21204E-02,  10,119, 1.27939E+02,NWG-3-DD , 4.00000E+01, 0.00000E+00, 0.00000E+00, 3.00000E+01, 0.00000E+00, 0.00000E+00, 1.00000E+02, 0.00000E+00, 0.00000E+00, 1.10000E+02, 0.00000E+00, 0.00000E+00,Cmd=104,HV=400,Cyk=2,MTime=0.8,Gain=200,Ch=8
 619,USER   ,20170714,13:52:38, 6.39604E-01,   0,113, 1.44675E+02,NWG-3-DD , 4.00000E+01, 0.00000E+00, 0.00000E+00, 2.80000E+01, 0.00000E+00, 0.00000E+00, 5.20000E+01, 0.00000E+00, 0.00000E+00, 6.40000E+01, 0.00000E+00, 0.00000E+00,Cmd=105,HV=400,Cyk=2,MTime=0.8,Gain=10,Ch=3
 620,USER   ,20170714,13:52:38, 1.27909E-01,   2,113, 1.15730E+02,NWG-3-DD , 4.00000E+01, 0.00000E+00, 0.00000E+00, 2.80000E+01, 0.00000E+00, 0.00000E+00, 6.40000E+01, 0.00000E+00, 0.00000E+00, 7.60000E+01, 0.00000E+00, 0.00000E+00,Cmd=105,HV=400,Cyk=2,MTime=0.8,Gain=50,Ch=4
 621,USER   ,20170714,13:52:38, 4.14906E-02,   5,113, 9.38495E+01,NWG-3-DD , 4.00000E+01, 0.00000E+00, 0.00000E+00, 2.80000E+01, 0.00000E+00, 0.00000E+00, 7.60000E+01, 0.00000E+00, 0.00000E+00, 8.80000E+01, 0.00000E+00, 0.00000E+00,Cmd=105,HV=400,Cyk=2,MTime=0.8,Gain=200,Ch=5
 622,USER   ,20170714,13:52:38, 2.23718E-02,   9,113, 1.01207E+02,NWG-3-DD , 4.00000E+01, 0.00000E+00, 0.00000E+00, 2.80000E+01, 0.00000E+00, 0.00000E+00, 8.80000E+01, 0.00000E+00, 0.00000E+00, 1.00000E+02, 0.00000E+00, 0.00000E+00,Cmd=105,HV=400,Cyk=2,MTime=0.8,Gain=100,Ch=6
 623,USER   ,20170714,13:52:47, 1.07058E+01,   1,214, 4.03600E+02,NWG-3-DD , 4.20000E+01, 0.00000E+00, 0.00000E+00, 4.00000E+01, 0.00000E+00, 0.00000E+00, 4.40000E+01, 0.00000E+00, 0.00000E+00, 4.60000E+01, 0.00000E+00, 0.00000E+00,Cmd=106,HV=400,Cyk=2,MTime=0.8,Gain=1,Ch=3
 624,USER   ,20170714,13:52:47, 1.85644E+00,   3,214, 2.79944E+02,NWG-3-DD , 4.20000E+01, 0.00000E+00, 0.00000E+00, 4.00000E+01, 0.00000E+00, 0.00000E+00, 4.60000E+01, 0.00000E+00, 0.00000E+00, 4.80000E+01, 0.00000E+00, 0.00000E+00,Cmd=106,HV=400,Cyk=2,MTime=0.8,Gain=10,Ch=4
 625,USER   ,20170714,13:52:47, 5.50382E-01,   0,214, 2.07489E+02,NWG-3-DD , 4.20000E+01, 0.00000E+00, 0.00000E+00, 4.00000E+01, 0.00000E+00, 0.00000E+00, 4.80000E+01, 0.00000E+00, 0.00000E+00, 5.00000E+01, 0.00000E+00, 0.00000E+00,Cmd=106,HV=400,Cyk=2,MTime=0.8,Gain=10,Ch=5
 626,USER   ,20170714,13:52:47, 1.96247E-01,   1,214, 1.47967E+02,NWG-3-DD , 4.20000E+01, 0.00000E+00, 0.00000E+00, 4.00000E+01, 0.00000E+00, 0.00000E+00, 5.00000E+01, 0.00000E+00, 0.00000E+00, 5.20000E+01, 0.00000E+00, 0.00000E+00,Cmd=106,HV=400,Cyk=2,MTime=0.8,Gain=20,Ch=6
 627,USER   ,20170714,13:52:47, 7.19832E-02,   0,214, 9.49795E+01,NWG-3-DD , 4.20000E+01, 0.00000E+00, 0.00000E+00, 4.00000E+01, 0.00000E+00, 0.00000E+00, 5.20000E+01, 0.00000E+00, 0.00000E+00, 5.40000E+01, 0.00000E+00, 0.00000E+00,Cmd=106,HV=400,Cyk=2,MTime=0.8,Gain=50,Ch=7
 628,USER   ,20170714,13:52:47, 6.44198E-02,   1,214, 1.36000E+02,NWG-3-DD , 4.20000E+01, 0.00000E+00, 0.00000E+00, 4.00000E+01, 0.00000E+00, 0.00000E+00, 5.40000E+01, 0.00000E+00, 0.00000E+00, 5.60000E+01, 0.00000E+00, 0.00000E+00,Cmd=106,HV=400,Cyk=2,MTime=0.8,Gain=50,Ch=8
 629,USER   ,20170714,13:52:56, 3.39026E+00,   2,210, 2.55619E+02,NWG-3-DD , 4.20000E+01, 0.00000E+00, 0.00000E+00, 3.80000E+01, 0.00000E+00, 0.00000E+00, 4.60000E+01, 0.00000E+00, 0.00000E+00, 5.00000E+01, 0.00000E+00, 0.00000E+00,Cmd=107,HV=400,Cyk=2,MTime=0.8,Gain=1,Ch=3
 630,USER   ,20170714,13:52:56, 4.43458E-01,   1,210, 1.33744E+02,NWG-3-DD , 4.20000E+01, 0.00000E+00, 0.00000E+00, 3.80000E+01, 0.00000E+00, 0.00000E+00, 5.00000E+01, 0.00000E+00, 0.00000E+00, 5.40000E+01, 0.00000E+00, 0.00000E+00,Cmd=107,HV=400,Cyk=2,MTime=0.8,Gain=10,Ch=4
 631,USER   ,20170714,13:52:56, 2.17250E-01,   1,210, 1.63803E+02,NWG-3-DD , 4.20000E+01, 0.00000E+00, 0.00000E+00, 3.80000E+01, 0.00000E+00, 0.00000E+00, 5.40000E+01, 0.00000E+00, 0.00000E+00, 5.80000E+01, 0.00000E+00, 0.00000E+00,Cmd=107,HV=400,Cyk=2,MTime=0.8,Gain=20,Ch=5
 632,USER   ,20170714,13:52:56, 1.29597E-01,   1,210, 1.95427E+02,NWG-3-DD , 4.20000E+01, 0.00000E+00, 0.00000E+00, 3.80000E+01, 0.00000E+00, 0.00000E+00, 5.80000E+01, 0.00000E+00, 0.00000E+00, 6.20000E+01, 0.00000E+00, 0.00000E+00,Cmd=107,HV=400,Cyk=2,MTime=0.8,Gain=20,Ch=6
 633,USER   ,20170714,13:52:56, 7.34866E-02,   0,210, 1.93927E+02,NWG-3-DD , 4.20000E+01, 0.00000E+00, 0.00000E+00, 3.80000E+01, 0.00000E+00, 0.00000E+00, 6.20000E+01, 0.00000E+00, 0.00000E+00, 6.60000E+01, 0.00000E+00, 0.00000E+00,Cmd=107,HV=400,Cyk=2,MTime=0.8,Gain=50,Ch=7
 634,USER   ,20170714,13:52:56, 3.33891E-02,   0,210, 1.40979E+02,NWG-3-DD , 4.20000E+01, 0.00000E+00, 0.00000E+00, 3.80000E+01, 0.00000E+00, 0.00000E+00, 6.60000E+01, 0.00000E+00, 0.00000E+00, 7.00000E+01, 0.00000E+00, 0.00000E+00,Cmd=107,HV=400,Cyk=2,MTime=0.8,Gain=100,Ch=8
 635,USER   ,20170714,13:53:06, 1.48935E+00,   1,237, 1.68442E+02,NWG-3-DD , 4.20000E+01, 0.00000E+00, 0.00000E+00, 3.60000E+01, 0.00000E+00, 0.00000E+00, 4.80000E+01, 0.00000E+00, 0.00000E+00, 5.40000E+01, 0.00000E+00, 0.00000E+00,Cmd=108,HV=400,Cyk=2,MTime=0.8,Gain=10,Ch=3
 636,USER   ,20170714,13:53:06, 3.67267E-01,   2,237, 1.66148E+02,NWG-3-DD , 4.20000E+01, 0.00000E+00, 0.00000E+00, 3.60000E+01, 0.00000E+00, 0.00000E+00, 5.40000E+01, 0.00000E+00, 0.00000E+00, 6.00000E+01, 0.00000E+00, 0.00000E+00,Cmd=108,HV=400,Cyk=2,MTime=0.8,Gain=10,Ch=4
 637,USER   ,20170714,13:53:06, 1.66664E-01,   0,237, 1.88493E+02,NWG-3-DD , 4.20000E+01, 0.00000E+00, 0.00000E+00, 3.60000E+01, 0.00000E+00, 0.00000E+00, 6.00000E+01, 0.00000E+00, 0.00000E+00, 6.60000E+01, 0.00000E+00, 0.00000E+00,Cmd=108,HV=400,Cyk=2,MTime=0.8,Gain=20,Ch=5
 638,USER   ,20170714,13:53:06, 5.25516E-02,   5,237, 1.18869E+02,NWG-3-DD , 4.20000E+01, 0.00000E+00, 0.00000E+00, 3.60000E+01, 0.00000E+00, 0.00000E+00, 6.60000E+01, 0.00000E+00, 0.00000E+00, 7.20000E+01, 0.00000E+00, 0.00000E+00,Cmd=108,HV=400,Cyk=2,MTime=0.8,Gain=100,Ch=6
 639,USER   ,20170714,13:53:06, 2.72616E-02,   1,237, 1.07913E+02,NWG-3-DD , 4.20000E+01, 0.00000E+00, 0.00000E+00, 3.60000E+01, 0.00000E+00, 0.00000E+00, 7.20000E+01, 0.00000E+00, 0.00000E+00, 7.80000E+01, 0.00000E+00, 0.00000E+00,Cmd=108,HV=400,Cyk=2,MTime=0.8,Gain=100,Ch=7
 640,USER   ,20170714,13:53:06, 1.89411E-02,   3,237, 1.19963E+02,NWG-3-DD , 4.20000E+01, 0.00000E+00, 0.00000E+00, 3.60000E+01, 0.00000E+00, 0.00000E+00, 7.80000E+01, 0.00000E+00, 0.00000E+00, 8.40000E+01, 0.00000E+00, 0.00000E+00,Cmd=108,HV=400,Cyk=2,MTime=0.8,Gain=100,Ch=8
 641,USER   ,20170714,13:53:15, 8.69650E-01,   0,170, 1.31140E+02,NWG-3-DD , 4.20000E+01, 0.00000E+00, 0.00000E+00, 3.40000E+01, 0.00000E+00, 0.00000E+00, 5.00000E+01, 0.00000E+00, 0.00000E+00, 5.80000E+01, 0.00000E+00, 0.00000E+00,Cmd=109,HV=400,Cyk=2,MTime=0.8,Gain=10,Ch=3
 642,USER   ,20170714,13:53:15, 2.86660E-01,   0,170, 1.72909E+02,NWG-3-DD , 4.20000E+01, 0.00000E+00, 0.00000E+00, 3.40000E+01, 0.00000E+00, 0.00000E+00, 5.80000E+01, 0.00000E+00, 0.00000E+00, 6.60000E+01, 0.00000E+00, 0.00000E+00,Cmd=109,HV=400,Cyk=2,MTime=0.8,Gain=20,Ch=4
 643,USER   ,20170714,13:53:15, 6.91647E-02,   0,170, 1.04298E+02,NWG-3-DD , 4.20000E+01, 0.00000E+00, 0.00000E+00, 3.40000E+01, 0.00000E+00, 0.00000E+00, 6.60000E+01, 0.00000E+00, 0.00000E+00, 7.40000E+01, 0.00000E+00, 0.00000E+00,Cmd=109,HV=400,Cyk=2,MTime=0.8,Gain=100,Ch=5
 644,USER   ,20170714,13:53:15, 3.33162E-02,   2,170, 1.00479E+02,NWG-3-DD , 4.20000E+01, 0.00000E+00, 0.00000E+00, 3.40000E+01, 0.00000E+00, 0.00000E+00, 7.40000E+01, 0.00000E+00, 0.00000E+00, 8.20000E+01, 0.00000E+00, 0.00000E+00,Cmd=109,HV=400,Cyk=2,MTime=0.8,Gain=100,Ch=6
 645,USER   ,20170714,13:53:15, 2.15215E-02,   4,170, 1.13588E+02,NWG-3-DD , 4.20000E+01, 0.00000E+00, 0.00000E+00, 3.40000E+01, 0.00000E+00, 0.00000E+00, 8.20000E+01, 0.00000E+00, 0.00000E+00, 9.00000E+01, 0.00000E+00, 0.00000E+00,Cmd=109,HV=400,Cyk=2,MTime=0.8,Gain=200,Ch=7
 646,USER   ,20170714,13:53:15, 1.30477E-02,   5,170, 1.10183E+02,NWG-3-DD , 4.20000E+01, 0.00000E+00, 0.00000E+00, 3.40000E+01, 0.00000E+00, 0.00000E+00, 9.00000E+01, 0.00000E+00, 0.00000E+00, 9.80000E+01, 0.00000E+00, 0.00000E+00,Cmd=109,HV=400,Cyk=2,MTime=0.8,Gain=200,Ch=8
 647,USER   ,20170714,13:53:24, 7.14373E-01,   1,143, 1.34656E+02,NWG-3-DD , 4.20000E+01, 0.00000E+00, 0.00000E+00, 3.20000E+01, 0.00000E+00, 0.00000E+00, 5.20000E+01, 0.00000E+00, 0.00000E+00, 6.20000E+01, 0.00000E+00, 0.00000E+00,Cmd=110,HV=400,Cyk=2,MTime=0.8,Gain=10,Ch=3
 648,USER   ,20170714,13:53:24, 1.82667E-01,   0,143, 1.37728E+02,NWG-3-DD , 4.20000E+01, 0.00000E+00, 0.00000E+00, 3.20000E+01, 0.00000E+00, 0.00000E+00, 6.20000E+01, 0.00000E+00, 0.00000E+00, 7.20000E+01, 0.00000E+00, 0.00000E+00,Cmd=110,HV=400,Cyk=2,MTime=0.8,Gain=50,Ch=4
 649,USER   ,20170714,13:53:24, 5.03874E-02,   3,143, 9.49780E+01,NWG-3-DD , 4.20000E+01, 0.00000E+00, 0.00000E+00, 3.20000E+01, 0.00000E+00, 0.00000E+00, 7.20000E+01, 0.00000E+00, 0.00000E+00, 8.20000E+01, 0.00000E+00, 0.00000E+00,Cmd=110,HV=400,Cyk=2,MTime=0.8,Gain=100,Ch=5
 650,USER   ,20170714,13:53:24, 3.00845E-02,   4,143, 1.13416E+02,NWG-3-DD , 4.20000E+01, 0.00000E+00, 0.00000E+00, 3.20000E+01, 0.00000E+00, 0.00000E+00, 8.20000E+01, 0.00000E+00, 0.00000E+00, 9.20000E+01, 0.00000E+00, 0.00000E+00,Cmd=110,HV=400,Cyk=2,MTime=0.8,Gain=200,Ch=6
 651,USER   ,20170714,13:53:24, 1.70321E-02,   7,143, 1.12366E+02,NWG-3-DD , 4.20000E+01, 0.00000E+00, 0.00000E+00, 3.20000E+01, 0.00000E+00, 0.00000E+00, 9.20000E+01, 0.00000E+00, 0.00000E+00, 1.02000E+02, 0.00000E+00, 0.00000E+00,Cmd=110,HV=400,Cyk=2,MTime=0.8,Gain=200,Ch=7
 652,USER   ,20170714,13:53:33, 7.22594E-01,   1,118, 1.63447E+02,NWG-3-DD , 4.20000E+01, 0.00000E+00, 0.00000E+00, 3.00000E+01, 0.00000E+00, 0.00000E+00, 5.40000E+01, 0.00000E+00, 0.00000E+00, 6.60000E+01, 0.00000E+00, 0.00000E+00,Cmd=111,HV=400,Cyk=2,MTime=0.8,Gain=10,Ch=3
 653,USER   ,20170714,13:53:33, 1.12471E-01,   2,118, 1.01761E+02,NWG-3-DD , 4.20000E+01, 0.00000E+00, 0.00000E+00, 3.00000E+01, 0.00000E+00, 0.00000E+00, 6.60000E+01, 0.00000E+00, 0.00000E+00, 7.80000E+01, 0.00000E+00, 0.00000E+00,Cmd=111,HV=400,Cyk=2,MTime=0.8,Gain=50,Ch=4
 654,USER   ,20170714,13:53:33, 4.58066E-02,   2,118, 1.03612E+02,NWG-3-DD , 4.20000E+01, 0.00000E+00, 0.00000E+00, 3.00000E+01, 0.00000E+00, 0.00000E+00, 7.80000E+01, 0.00000E+00, 0.00000E+00, 9.00000E+01, 0.00000E+00, 0.00000E+00,Cmd=111,HV=400,Cyk=2,MTime=0.8,Gain=100,Ch=5
 655,USER   ,20170714,13:53:33, 2.39137E-02,   6,118, 1.08183E+02,NWG-3-DD , 4.20000E+01, 0.00000E+00, 0.00000E+00, 3.00000E+01, 0.00000E+00, 0.00000E+00, 9.00000E+01, 0.00000E+00, 0.00000E+00, 1.02000E+02, 0.00000E+00, 0.00000E+00,Cmd=111,HV=400,Cyk=2,MTime=0.8,Gain=100,Ch=6
 656,USER   ,20170714,13:53:43, 6.48111E+00,   0,198, 2.44332E+02,NWG-3-DD , 4.40000E+01, 0.00000E+00, 0.00000E+00, 4.20000E+01, 0.00000E+00, 0.00000E+00, 4.60000E+01, 0.00000E+00, 0.00000E+00, 4.80000E+01, 0.00000E+00, 0.00000E+00,Cmd=112,HV=400,Cyk=2,MTime=0.8,Gain=1,Ch=3
 657,USER   ,20170714,13:53:43, 1.34458E+00,   1,198, 2.02758E+02,NWG-3-DD , 4.40000E+01, 0.00000E+00, 0.00000E+00, 4.20000E+01, 0.00000E+00, 0.00000E+00, 4.80000E+01, 0.00000E+00, 0.00000E+00, 5.00000E+01, 0.00000E+00, 0.00000E+00,Cmd=112,HV=400,Cyk=2,MTime=0.8,Gain=10,Ch=4
 658,USER   ,20170714,13:53:43, 3.90136E-01,   2,198, 1.47078E+02,NWG-3-DD , 4.40000E+01, 0.00000E+00, 0.00000E+00, 4.20000E+01, 0.00000E+00, 0.00000E+00, 5.00000E+01, 0.00000E+00, 0.00000E+00, 5.20000E+01, 0.00000E+00, 0.00000E+00,Cmd=112,HV=400,Cyk=2,MTime=0.8,Gain=10,Ch=5
 659,USER   ,20170714,13:53:43, 1.13699E-01,   1,198, 8.57267E+01,NWG-3-DD , 4.40000E+01, 0.00000E+00, 0.00000E+00, 4.20000E+01, 0.00000E+00, 0.00000E+00, 5.20000E+01, 0.00000E+00, 0.00000E+00, 5.40000E+01, 0.00000E+00, 0.00000E+00,Cmd=112,HV=400,Cyk=2,MTime=0.8,Gain=50,Ch=6
 660,USER   ,20170714,13:53:43, 8.37424E-02,   2,198, 1.10496E+02,NWG-3-DD , 4.40000E+01, 0.00000E+00, 0.00000E+00, 4.20000E+01, 0.00000E+00, 0.00000E+00, 5.40000E+01, 0.00000E+00, 0.00000E+00, 5.60000E+01, 0.00000E+00, 0.00000E+00,Cmd=112,HV=400,Cyk=2,MTime=0.8,Gain=50,Ch=7
 661,USER   ,20170714,13:53:43, 6.36647E-02,   3,198, 1.34406E+02,NWG-3-DD , 4.40000E+01, 0.00000E+00, 0.00000E+00, 4.20000E+01, 0.00000E+00, 0.00000E+00, 5.60000E+01, 0.00000E+00, 0.00000E+00, 5.80000E+01, 0.00000E+00, 0.00000E+00,Cmd=112,HV=400,Cyk=2,MTime=0.8,Gain=50,Ch=8
 662,USER   ,20170714,13:53:52, 2.47837E+00,   1,198, 1.86865E+02,NWG-3-DD , 4.40000E+01, 0.00000E+00, 0.00000E+00, 4.00000E+01, 0.00000E+00, 0.00000E+00, 4.80000E+01, 0.00000E+00, 0.00000E+00, 5.20000E+01, 0.00000E+00, 0.00000E+00,Cmd=113,HV=400,Cyk=2,MTime=0.8,Gain=5,Ch=3
 663,USER   ,20170714,13:53:52, 3.33561E-01,   2,198, 1.00599E+02,NWG-3-DD , 4.40000E+01, 0.00000E+00, 0.00000E+00, 4.00000E+01, 0.00000E+00, 0.00000E+00, 5.20000E+01, 0.00000E+00, 0.00000E+00, 5.60000E+01, 0.00000E+00, 0.00000E+00,Cmd=113,HV=400,Cyk=2,MTime=0.8,Gain=20,Ch=4
 664,USER   ,20170714,13:53:52, 2.01332E-01,   2,198, 1.51801E+02,NWG-3-DD , 4.40000E+01, 0.00000E+00, 0.00000E+00, 4.00000E+01, 0.00000E+00, 0.00000E+00, 5.60000E+01, 0.00000E+00, 0.00000E+00, 6.00000E+01, 0.00000E+00, 0.00000E+00,Cmd=113,HV=400,Cyk=2,MTime=0.8,Gain=20,Ch=5
 665,USER   ,20170714,13:53:52, 1.08263E-01,   2,198, 1.63257E+02,NWG-3-DD , 4.40000E+01, 0.00000E+00, 0.00000E+00, 4.00000E+01, 0.00000E+00, 0.00000E+00, 6.00000E+01, 0.00000E+00, 0.00000E+00, 6.40000E+01, 0.00000E+00, 0.00000E+00,Cmd=113,HV=400,Cyk=2,MTime=0.8,Gain=50,Ch=6
 666,USER   ,20170714,13:53:52, 6.02136E-02,   3,198, 1.58900E+02,NWG-3-DD , 4.40000E+01, 0.00000E+00, 0.00000E+00, 4.00000E+01, 0.00000E+00, 0.00000E+00, 6.40000E+01, 0.00000E+00, 0.00000E+00, 6.80000E+01, 0.00000E+00, 0.00000E+00,Cmd=113,HV=400,Cyk=2,MTime=0.8,Gain=100,Ch=7
 667,USER   ,20170714,13:53:52, 2.02250E-02,   2,198, 8.53961E+01,NWG-3-DD , 4.40000E+01, 0.00000E+00, 0.00000E+00, 4.00000E+01, 0.00000E+00, 0.00000E+00, 6.80000E+01, 0.00000E+00, 0.00000E+00, 7.20000E+01, 0.00000E+00, 0.00000E+00,Cmd=113,HV=400,Cyk=2,MTime=0.8,Gain=200,Ch=8
 668,USER   ,20170714,13:54:01, 1.14714E+00,   1,197, 1.29739E+02,NWG-3-DD , 4.40000E+01, 0.00000E+00, 0.00000E+00, 3.80000E+01, 0.00000E+00, 0.00000E+00, 5.00000E+01, 0.00000E+00, 0.00000E+00, 5.60000E+01, 0.00000E+00, 0.00000E+00,Cmd=114,HV=400,Cyk=2,MTime=0.8,Gain=10,Ch=3
 669,USER   ,20170714,13:54:01, 3.72170E-01,   1,197, 1.68366E+02,NWG-3-DD , 4.40000E+01, 0.00000E+00, 0.00000E+00, 3.80000E+01, 0.00000E+00, 0.00000E+00, 5.60000E+01, 0.00000E+00, 0.00000E+00, 6.20000E+01, 0.00000E+00, 0.00000E+00,Cmd=114,HV=400,Cyk=2,MTime=0.8,Gain=10,Ch=4
 670,USER   ,20170714,13:54:01, 1.50829E-01,   1,197, 1.70584E+02,NWG-3-DD , 4.40000E+01, 0.00000E+00, 0.00000E+00, 3.80000E+01, 0.00000E+00, 0.00000E+00, 6.20000E+01, 0.00000E+00, 0.00000E+00, 6.80000E+01, 0.00000E+00, 0.00000E+00,Cmd=114,HV=400,Cyk=2,MTime=0.8,Gain=20,Ch=5
 671,USER   ,20170714,13:54:01, 4.08075E-02,   3,197, 9.23045E+01,NWG-3-DD , 4.40000E+01, 0.00000E+00, 0.00000E+00, 3.80000E+01, 0.00000E+00, 0.00000E+00, 6.80000E+01, 0.00000E+00, 0.00000E+00, 7.40000E+01, 0.00000E+00, 0.00000E+00,Cmd=114,HV=400,Cyk=2,MTime=0.8,Gain=100,Ch=6
 672,USER   ,20170714,13:54:01, 2.73938E-02,   4,197, 1.08436E+02,NWG-3-DD , 4.40000E+01, 0.00000E+00, 0.00000E+00, 3.80000E+01, 0.00000E+00, 0.00000E+00, 7.40000E+01, 0.00000E+00, 0.00000E+00, 8.00000E+01, 0.00000E+00, 0.00000E+00,Cmd=114,HV=400,Cyk=2,MTime=0.8,Gain=200,Ch=7
 673,USER   ,20170714,13:54:01, 1.87272E-02,   6,197, 1.18608E+02,NWG-3-DD , 4.40000E+01, 0.00000E+00, 0.00000E+00, 3.80000E+01, 0.00000E+00, 0.00000E+00, 8.00000E+01, 0.00000E+00, 0.00000E+00, 8.60000E+01, 0.00000E+00, 0.00000E+00,Cmd=114,HV=400,Cyk=2,MTime=0.8,Gain=200,Ch=8
 674,USER   ,20170714,13:54:11, 8.27809E-01,   0,223, 1.24831E+02,NWG-3-DD , 4.40000E+01, 0.00000E+00, 0.00000E+00, 3.60000E+01, 0.00000E+00, 0.00000E+00, 5.20000E+01, 0.00000E+00, 0.00000E+00, 6.00000E+01, 0.00000E+00, 0.00000E+00,Cmd=115,HV=400,Cyk=2,MTime=0.8,Gain=10,Ch=3
 675,USER   ,20170714,13:54:11, 2.84399E-01,   2,223, 1.71545E+02,NWG-3-DD , 4.40000E+01, 0.00000E+00, 0.00000E+00, 3.60000E+01, 0.00000E+00, 0.00000E+00, 6.00000E+01, 0.00000E+00, 0.00000E+00, 6.80000E+01, 0.00000E+00, 0.00000E+00,Cmd=115,HV=400,Cyk=2,MTime=0.8,Gain=20,Ch=4
 676,USER   ,20170714,13:54:11, 6.26805E-02,   2,223, 9.45200E+01,NWG-3-DD , 4.40000E+01, 0.00000E+00, 0.00000E+00, 3.60000E+01, 0.00000E+00, 0.00000E+00, 6.80000E+01, 0.00000E+00, 0.00000E+00, 7.60000E+01, 0.00000E+00, 0.00000E+00,Cmd=115,HV=400,Cyk=2,MTime=0.8,Gain=50,Ch=5
 677,USER   ,20170714,13:54:11, 3.69654E-02,   5,223, 1.11485E+02,NWG-3-DD , 4.40000E+01, 0.00000E+00, 0.00000E+00, 3.60000E+01, 0.00000E+00, 0.00000E+00, 7.60000E+01, 0.00000E+00, 0.00000E+00, 8.40000E+01, 0.00000E+00, 0.00000E+00,Cmd=115,HV=400,Cyk=2,MTime=0.8,Gain=100,Ch=6
 678,USER   ,20170714,13:54:11, 2.29673E-02,   8,223, 1.21218E+02,NWG-3-DD , 4.40000E+01, 0.00000E+00, 0.00000E+00, 3.60000E+01, 0.00000E+00, 0.00000E+00, 8.40000E+01, 0.00000E+00, 0.00000E+00, 9.20000E+01, 0.00000E+00, 0.00000E+00,Cmd=115,HV=400,Cyk=2,MTime=0.8,Gain=100,Ch=7
 679,USER   ,20170714,13:54:11, 1.42378E-02,  11,223, 1.20232E+02,NWG-3-DD , 4.40000E+01, 0.00000E+00, 0.00000E+00, 3.60000E+01, 0.00000E+00, 0.00000E+00, 9.20000E+01, 0.00000E+00, 0.00000E+00, 1.00000E+02, 0.00000E+00, 0.00000E+00,Cmd=115,HV=400,Cyk=2,MTime=0.8,Gain=200,Ch=8
 680,USER   ,20170714,13:54:20, 7.86453E-01,   2,162, 1.48243E+02,NWG-3-DD , 4.40000E+01, 0.00000E+00, 0.00000E+00, 3.40000E+01, 0.00000E+00, 0.00000E+00, 5.40000E+01, 0.00000E+00, 0.00000E+00, 6.40000E+01, 0.00000E+00, 0.00000E+00,Cmd=116,HV=400,Cyk=2,MTime=0.8,Gain=10,Ch=3
 681,USER   ,20170714,13:54:20, 1.62170E-01,   1,162, 1.22273E+02,NWG-3-DD , 4.40000E+01, 0.00000E+00, 0.00000E+00, 3.40000E+01, 0.00000E+00, 0.00000E+00, 6.40000E+01, 0.00000E+00, 0.00000E+00, 7.40000E+01, 0.00000E+00, 0.00000E+00,Cmd=116,HV=400,Cyk=2,MTime=0.8,Gain=20,Ch=4
 682,USER   ,20170714,13:54:20, 5.42960E-02,   1,162, 1.02346E+02,NWG-3-DD , 4.40000E+01, 0.00000E+00, 0.00000E+00, 3.40000E+01, 0.00000E+00, 0.00000E+00, 7.40000E+01, 0.00000E+00, 0.00000E+00, 8.40000E+01, 0.00000E+00, 0.00000E+00,Cmd=116,HV=400,Cyk=2,MTime=0.8,Gain=100,Ch=5
 683,USER   ,20170714,13:54:20, 2.85674E-02,   4,162, 1.07696E+02,NWG-3-DD , 4.40000E+01, 0.00000E+00, 0.00000E+00, 3.40000E+01, 0.00000E+00, 0.00000E+00, 8.40000E+01, 0.00000E+00, 0.00000E+00, 9.40000E+01, 0.00000E+00, 0.00000E+00,Cmd=116,HV=400,Cyk=2,MTime=0.8,Gain=200,Ch=6
 684,USER   ,20170714,13:54:20, 1.79867E-02,   7,162, 1.18665E+02,NWG-3-DD , 4.40000E+01, 0.00000E+00, 0.00000E+00, 3.40000E+01, 0.00000E+00, 0.00000E+00, 9.40000E+01, 0.00000E+00, 0.00000E+00, 1.04000E+02, 0.00000E+00, 0.00000E+00,Cmd=116,HV=400,Cyk=2,MTime=0.8,Gain=100,Ch=7
 685,USER   ,20170714,13:54:29, 7.06758E-01,   2,137, 1.59865E+02,NWG-3-DD , 4.40000E+01, 0.00000E+00, 0.00000E+00, 3.20000E+01, 0.00000E+00, 0.00000E+00, 5.60000E+01, 0.00000E+00, 0.00000E+00, 6.80000E+01, 0.00000E+00, 0.00000E+00,Cmd=117,HV=400,Cyk=2,MTime=0.8,Gain=10,Ch=3
 686,USER   ,20170714,13:54:29, 9.81043E-02,   3,137, 8.87627E+01,NWG-3-DD , 4.40000E+01, 0.00000E+00, 0.00000E+00, 3.20000E+01, 0.00000E+00, 0.00000E+00, 6.80000E+01, 0.00000E+00, 0.00000E+00, 8.00000E+01, 0.00000E+00, 0.00000E+00,Cmd=117,HV=400,Cyk=2,MTime=0.8,Gain=50,Ch=4
 687,USER   ,20170714,13:54:29, 4.74296E-02,   9,137, 1.07283E+02,NWG-3-DD , 4.40000E+01, 0.00000E+00, 0.00000E+00, 3.20000E+01, 0.00000E+00, 0.00000E+00, 8.00000E+01, 0.00000E+00, 0.00000E+00, 9.20000E+01, 0.00000E+00, 0.00000E+00,Cmd=117,HV=400,Cyk=2,MTime=0.8,Gain=100,Ch=5
 688,USER   ,20170714,13:54:29, 2.47982E-02,  12,137, 1.12184E+02,NWG-3-DD , 4.40000E+01, 0.00000E+00, 0.00000E+00, 3.20000E+01, 0.00000E+00, 0.00000E+00, 9.20000E+01, 0.00000E+00, 0.00000E+00, 1.04000E+02, 0.00000E+00, 0.00000E+00,Cmd=117,HV=400,Cyk=2,MTime=0.8,Gain=100,Ch=6
 689,USER   ,20170714,13:54:38, 4.48318E+00,   1,186, 1.69012E+02,NWG-3-DD , 4.60000E+01, 0.00000E+00, 0.00000E+00, 4.40000E+01, 0.00000E+00, 0.00000E+00, 4.80000E+01, 0.00000E+00, 0.00000E+00, 5.00000E+01, 0.00000E+00, 0.00000E+00,Cmd=118,HV=400,Cyk=2,MTime=0.8,Gain=1,Ch=3
 690,USER   ,20170714,13:54:38, 9.31524E-01,   0,186, 1.40471E+02,NWG-3-DD , 4.60000E+01, 0.00000E+00, 0.00000E+00, 4.40000E+01, 0.00000E+00, 0.00000E+00, 5.00000E+01, 0.00000E+00, 0.00000E+00, 5.20000E+01, 0.00000E+00, 0.00000E+00,Cmd=118,HV=400,Cyk=2,MTime=0.8,Gain=10,Ch=4
 691,USER   ,20170714,13:54:38, 2.12724E-01,   1,186, 8.01950E+01,NWG-3-DD , 4.60000E+01, 0.00000E+00, 0.00000E+00, 4.40000E+01, 0.00000E+00, 0.00000E+00, 5.20000E+01, 0.00000E+00, 0.00000E+00, 5.40000E+01, 0.00000E+00, 0.00000E+00,Cmd=118,HV=400,Cyk=2,MTime=0.8,Gain=20,Ch=5
 692,USER   ,20170714,13:54:38, 1.25041E-01,   1,186, 9.42787E+01,NWG-3-DD , 4.60000E+01, 0.00000E+00, 0.00000E+00, 4.40000E+01, 0.00000E+00, 0.00000E+00, 5.40000E+01, 0.00000E+00, 0.00000E+00, 5.60000E+01, 0.00000E+00, 0.00000E+00,Cmd=118,HV=400,Cyk=2,MTime=0.8,Gain=50,Ch=6
 693,USER   ,20170714,13:54:38, 8.57498E-02,   1,186, 1.13144E+02,NWG-3-DD , 4.60000E+01, 0.00000E+00, 0.00000E+00, 4.40000E+01, 0.00000E+00, 0.00000E+00, 5.60000E+01, 0.00000E+00, 0.00000E+00, 5.80000E+01, 0.00000E+00, 0.00000E+00,Cmd=118,HV=400,Cyk=2,MTime=0.8,Gain=50,Ch=7
 694,USER   ,20170714,13:54:38, 5.92562E-02,   1,186, 1.25099E+02,NWG-3-DD , 4.60000E+01, 0.00000E+00, 0.00000E+00, 4.40000E+01, 0.00000E+00, 0.00000E+00, 5.80000E+01, 0.00000E+00, 0.00000E+00, 6.00000E+01, 0.00000E+00, 0.00000E+00,Cmd=118,HV=400,Cyk=2,MTime=0.8,Gain=100,Ch=8
 695,USER   ,20170714,13:54:47, 1.64680E+00,   2,196, 1.24166E+02,NWG-3-DD , 4.60000E+01, 0.00000E+00, 0.00000E+00, 4.20000E+01, 0.00000E+00, 0.00000E+00, 5.00000E+01, 0.00000E+00, 0.00000E+00, 5.40000E+01, 0.00000E+00, 0.00000E+00,Cmd=119,HV=400,Cyk=2,MTime=0.8,Gain=10,Ch=3
 696,USER   ,20170714,13:54:47, 3.58257E-01,   2,196, 1.08048E+02,NWG-3-DD , 4.60000E+01, 0.00000E+00, 0.00000E+00, 4.20000E+01, 0.00000E+00, 0.00000E+00, 5.40000E+01, 0.00000E+00, 0.00000E+00, 5.80000E+01, 0.00000E+00, 0.00000E+00,Cmd=119,HV=400,Cyk=2,MTime=0.8,Gain=10,Ch=4
 697,USER   ,20170714,13:54:47, 1.81113E-01,   2,196, 1.36556E+02,NWG-3-DD , 4.60000E+01, 0.00000E+00, 0.00000E+00, 4.20000E+01, 0.00000E+00, 0.00000E+00, 5.80000E+01, 0.00000E+00, 0.00000E+00, 6.20000E+01, 0.00000E+00, 0.00000E+00,Cmd=119,HV=400,Cyk=2,MTime=0.8,Gain=20,Ch=5
 698,USER   ,20170714,13:54:47, 9.73107E-02,   2,196, 1.46741E+02,NWG-3-DD , 4.60000E+01, 0.00000E+00, 0.00000E+00, 4.20000E+01, 0.00000E+00, 0.00000E+00, 6.20000E+01, 0.00000E+00, 0.00000E+00, 6.60000E+01, 0.00000E+00, 0.00000E+00,Cmd=119,HV=400,Cyk=2,MTime=0.8,Gain=50,Ch=6
 699,USER   ,20170714,13:54:47, 4.29360E-02,   0,196, 1.13305E+02,NWG-3-DD , 4.60000E+01, 0.00000E+00, 0.00000E+00, 4.20000E+01, 0.00000E+00, 0.00000E+00, 6.60000E+01, 0.00000E+00, 0.00000E+00, 7.00000E+01, 0.00000E+00, 0.00000E+00,Cmd=119,HV=400,Cyk=2,MTime=0.8,Gain=100,Ch=7
 700,USER   ,20170714,13:54:47, 1.78615E-02,   3,196, 7.54167E+01,NWG-3-DD , 4.60000E+01, 0.00000E+00, 0.00000E+00, 4.20000E+01, 0.00000E+00, 0.00000E+00, 7.00000E+01, 0.00000E+00, 0.00000E+00, 7.40000E+01, 0.00000E+00, 0.00000E+00,Cmd=119,HV=400,Cyk=2,MTime=0.8,Gain=200,Ch=8
 701,USER   ,20170714,13:54:57, 8.74155E-01,   1,198, 9.88646E+01,NWG-3-DD , 4.60000E+01, 0.00000E+00, 0.00000E+00, 4.00000E+01, 0.00000E+00, 0.00000E+00, 5.20000E+01, 0.00000E+00, 0.00000E+00, 5.80000E+01, 0.00000E+00, 0.00000E+00,Cmd=120,HV=400,Cyk=2,MTime=0.8,Gain=10,Ch=3
 702,USER   ,20170714,13:54:57, 3.25304E-01,   1,198, 1.47164E+02,NWG-3-DD , 4.60000E+01, 0.00000E+00, 0.00000E+00, 4.00000E+01, 0.00000E+00, 0.00000E+00, 5.80000E+01, 0.00000E+00, 0.00000E+00, 6.40000E+01, 0.00000E+00, 0.00000E+00,Cmd=120,HV=400,Cyk=2,MTime=0.8,Gain=20,Ch=4
 703,USER   ,20170714,13:54:57, 1.20330E-01,   1,198, 1.36090E+02,NWG-3-DD , 4.60000E+01, 0.00000E+00, 0.00000E+00, 4.00000E+01, 0.00000E+00, 0.00000E+00, 6.40000E+01, 0.00000E+00, 0.00000E+00, 7.00000E+01, 0.00000E+00, 0.00000E+00,Cmd=120,HV=400,Cyk=2,MTime=0.8,Gain=50,Ch=5
 704,USER   ,20170714,13:54:57, 3.68191E-02,   4,198, 8.32828E+01,NWG-3-DD , 4.60000E+01, 0.00000E+00, 0.00000E+00, 4.00000E+01, 0.00000E+00, 0.00000E+00, 7.00000E+01, 0.00000E+00, 0.00000E+00, 7.60000E+01, 0.00000E+00, 0.00000E+00,Cmd=120,HV=400,Cyk=2,MTime=0.8,Gain=100,Ch=6
 705,USER   ,20170714,13:54:57, 2.51753E-02,   2,198, 9.96540E+01,NWG-3-DD , 4.60000E+01, 0.00000E+00, 0.00000E+00, 4.00000E+01, 0.00000E+00, 0.00000E+00, 7.60000E+01, 0.00000E+00, 0.00000E+00, 8.20000E+01, 0.00000E+00, 0.00000E+00,Cmd=120,HV=400,Cyk=2,MTime=0.8,Gain=200,Ch=7
 706,USER   ,20170714,13:54:57, 1.70520E-02,   3,198, 1.07998E+02,NWG-3-DD , 4.60000E+01, 0.00000E+00, 0.00000E+00, 4.00000E+01, 0.00000E+00, 0.00000E+00, 8.20000E+01, 0.00000E+00, 0.00000E+00, 8.80000E+01, 0.00000E+00, 0.00000E+00,Cmd=120,HV=400,Cyk=2,MTime=0.8,Gain=200,Ch=8
 707,USER   ,20170714,13:55:06, 8.84982E-01,   1,197, 1.33452E+02,NWG-3-DD , 4.60000E+01, 0.00000E+00, 0.00000E+00, 3.80000E+01, 0.00000E+00, 0.00000E+00, 5.40000E+01, 0.00000E+00, 0.00000E+00, 6.20000E+01, 0.00000E+00, 0.00000E+00,Cmd=121,HV=400,Cyk=2,MTime=0.8,Gain=10,Ch=3
 708,USER   ,20170714,13:55:06, 2.46794E-01,   1,197, 1.48863E+02,NWG-3-DD , 4.60000E+01, 0.00000E+00, 0.00000E+00, 3.80000E+01, 0.00000E+00, 0.00000E+00, 6.20000E+01, 0.00000E+00, 0.00000E+00, 7.00000E+01, 0.00000E+00, 0.00000E+00,Cmd=121,HV=400,Cyk=2,MTime=0.8,Gain=20,Ch=4
 709,USER   ,20170714,13:55:06, 6.07938E-02,   2,197, 9.16749E+01,NWG-3-DD , 4.60000E+01, 0.00000E+00, 0.00000E+00, 3.80000E+01, 0.00000E+00, 0.00000E+00, 7.00000E+01, 0.00000E+00, 0.00000E+00, 7.80000E+01, 0.00000E+00, 0.00000E+00,Cmd=121,HV=400,Cyk=2,MTime=0.8,Gain=50,Ch=5
 710,USER   ,20170714,13:55:06, 3.66201E-02,   3,197, 1.10444E+02,NWG-3-DD , 4.60000E+01, 0.00000E+00, 0.00000E+00, 3.80000E+01, 0.00000E+00, 0.00000E+00, 7.80000E+01, 0.00000E+00, 0.00000E+00, 8.60000E+01, 0.00000E+00, 0.00000E+00,Cmd=121,HV=400,Cyk=2,MTime=0.8,Gain=100,Ch=6
 711,USER   ,20170714,13:55:06, 2.13367E-02,   3,197, 1.12612E+02,NWG-3-DD , 4.60000E+01, 0.00000E+00, 0.00000E+00, 3.80000E+01, 0.00000E+00, 0.00000E+00, 8.60000E+01, 0.00000E+00, 0.00000E+00, 9.40000E+01, 0.00000E+00, 0.00000E+00,Cmd=121,HV=400,Cyk=2,MTime=0.8,Gain=100,Ch=7
 712,USER   ,20170714,13:55:06, 1.47149E-02,   5,197, 1.24261E+02,NWG-3-DD , 4.60000E+01, 0.00000E+00, 0.00000E+00, 3.80000E+01, 0.00000E+00, 0.00000E+00, 9.40000E+01, 0.00000E+00, 0.00000E+00, 1.02000E+02, 0.00000E+00, 0.00000E+00,Cmd=121,HV=400,Cyk=2,MTime=0.8,Gain=200,Ch=8
 713,USER   ,20170714,13:55:15, 8.13176E-01,   2,223, 1.53280E+02,NWG-3-DD , 4.60000E+01, 0.00000E+00, 0.00000E+00, 3.60000E+01, 0.00000E+00, 0.00000E+00, 5.60000E+01, 0.00000E+00, 0.00000E+00, 6.60000E+01, 0.00000E+00, 0.00000E+00,Cmd=122,HV=400,Cyk=2,MTime=0.8,Gain=10,Ch=3
 714,USER   ,20170714,13:55:15, 1.41026E-01,   3,223, 1.06331E+02,NWG-3-DD , 4.60000E+01, 0.00000E+00, 0.00000E+00, 3.60000E+01, 0.00000E+00, 0.00000E+00, 6.60000E+01, 0.00000E+00, 0.00000E+00, 7.60000E+01, 0.00000E+00, 0.00000E+00,Cmd=122,HV=400,Cyk=2,MTime=0.8,Gain=20,Ch=4
 715,USER   ,20170714,13:55:15, 5.84315E-02,   3,223, 1.10141E+02,NWG-3-DD , 4.60000E+01, 0.00000E+00, 0.00000E+00, 3.60000E+01, 0.00000E+00, 0.00000E+00, 7.60000E+01, 0.00000E+00, 0.00000E+00, 8.60000E+01, 0.00000E+00, 0.00000E+00,Cmd=122,HV=400,Cyk=2,MTime=0.8,Gain=50,Ch=5
 716,USER   ,20170714,13:55:15, 2.94356E-02,   7,223, 1.10970E+02,NWG-3-DD , 4.60000E+01, 0.00000E+00, 0.00000E+00, 3.60000E+01, 0.00000E+00, 0.00000E+00, 8.60000E+01, 0.00000E+00, 0.00000E+00, 9.60000E+01, 0.00000E+00, 0.00000E+00,Cmd=122,HV=400,Cyk=2,MTime=0.8,Gain=200,Ch=6
 717,USER   ,20170714,13:55:15, 2.08511E-02,   8,223, 1.37562E+02,NWG-3-DD , 4.60000E+01, 0.00000E+00, 0.00000E+00, 3.60000E+01, 0.00000E+00, 0.00000E+00, 9.60000E+01, 0.00000E+00, 0.00000E+00, 1.06000E+02, 0.00000E+00, 0.00000E+00,Cmd=122,HV=400,Cyk=2,MTime=0.8,Gain=200,Ch=7
 718,USER   ,20170714,13:55:25, 6.56139E-01,   0,162, 1.48415E+02,NWG-3-DD , 4.60000E+01, 0.00000E+00, 0.00000E+00, 3.40000E+01, 0.00000E+00, 0.00000E+00, 5.80000E+01, 0.00000E+00, 0.00000E+00, 7.00000E+01, 0.00000E+00, 0.00000E+00,Cmd=123,HV=400,Cyk=2,MTime=0.8,Gain=10,Ch=3
 719,USER   ,20170714,13:55:25, 9.84726E-02,   3,162, 8.90959E+01,NWG-3-DD , 4.60000E+01, 0.00000E+00, 0.00000E+00, 3.40000E+01, 0.00000E+00, 0.00000E+00, 7.00000E+01, 0.00000E+00, 0.00000E+00, 8.20000E+01, 0.00000E+00, 0.00000E+00,Cmd=123,HV=400,Cyk=2,MTime=0.8,Gain=50,Ch=4
 720,USER   ,20170714,13:55:25, 4.81657E-02,   0,162, 1.08948E+02,NWG-3-DD , 4.60000E+01, 0.00000E+00, 0.00000E+00, 3.40000E+01, 0.00000E+00, 0.00000E+00, 8.20000E+01, 0.00000E+00, 0.00000E+00, 9.40000E+01, 0.00000E+00, 0.00000E+00,Cmd=123,HV=400,Cyk=2,MTime=0.8,Gain=100,Ch=5
 721,USER   ,20170714,13:55:25, 2.61017E-02,   4,162, 1.18081E+02,NWG-3-DD , 4.60000E+01, 0.00000E+00, 0.00000E+00, 3.40000E+01, 0.00000E+00, 0.00000E+00, 9.40000E+01, 0.00000E+00, 0.00000E+00, 1.06000E+02, 0.00000E+00, 0.00000E+00,Cmd=123,HV=400,Cyk=2,MTime=0.8,Gain=200,Ch=6
 722,USER   ,20170714,13:55:34, 3.54015E+00,   2,239, 1.33461E+02,NWG-3-DD , 4.80000E+01, 0.00000E+00, 0.00000E+00, 4.60000E+01, 0.00000E+00, 0.00000E+00, 5.00000E+01, 0.00000E+00, 0.00000E+00, 5.20000E+01, 0.00000E+00, 0.00000E+00,Cmd=124,HV=400,Cyk=2,MTime=0.8,Gain=1,Ch=3
 723,USER   ,20170714,13:55:34, 4.96464E-01,   1,239, 7.48651E+01,NWG-3-DD , 4.80000E+01, 0.00000E+00, 0.00000E+00, 4.60000E+01, 0.00000E+00, 0.00000E+00, 5.20000E+01, 0.00000E+00, 0.00000E+00, 5.40000E+01, 0.00000E+00, 0.00000E+00,Cmd=124,HV=400,Cyk=2,MTime=0.8,Gain=10,Ch=4
 724,USER   ,20170714,13:55:34, 1.84893E-01,   2,239, 6.97030E+01,NWG-3-DD , 4.80000E+01, 0.00000E+00, 0.00000E+00, 4.60000E+01, 0.00000E+00, 0.00000E+00, 5.40000E+01, 0.00000E+00, 0.00000E+00, 5.60000E+01, 0.00000E+00, 0.00000E+00,Cmd=124,HV=400,Cyk=2,MTime=0.8,Gain=20,Ch=5
 725,USER   ,20170714,13:55:34, 1.03553E-01,   2,239, 7.80773E+01,NWG-3-DD , 4.80000E+01, 0.00000E+00, 0.00000E+00, 4.60000E+01, 0.00000E+00, 0.00000E+00, 5.60000E+01, 0.00000E+00, 0.00000E+00, 5.80000E+01, 0.00000E+00, 0.00000E+00,Cmd=124,HV=400,Cyk=2,MTime=0.8,Gain=50,Ch=6
 726,USER   ,20170714,13:55:34, 6.64376E-02,   2,239, 8.76623E+01,NWG-3-DD , 4.80000E+01, 0.00000E+00, 0.00000E+00, 4.60000E+01, 0.00000E+00, 0.00000E+00, 5.80000E+01, 0.00000E+00, 0.00000E+00, 6.00000E+01, 0.00000E+00, 0.00000E+00,Cmd=124,HV=400,Cyk=2,MTime=0.8,Gain=50,Ch=7
 727,USER   ,20170714,13:55:34, 4.67380E-02,   1,239, 9.86710E+01,NWG-3-DD , 4.80000E+01, 0.00000E+00, 0.00000E+00, 4.60000E+01, 0.00000E+00, 0.00000E+00, 6.00000E+01, 0.00000E+00, 0.00000E+00, 6.20000E+01, 0.00000E+00, 0.00000E+00,Cmd=124,HV=400,Cyk=2,MTime=0.8,Gain=100,Ch=8
 728,USER   ,20170714,13:55:43, 1.01823E+00,   1,236, 7.67726E+01,NWG-3-DD , 4.80000E+01, 0.00000E+00, 0.00000E+00, 4.40000E+01, 0.00000E+00, 0.00000E+00, 5.20000E+01, 0.00000E+00, 0.00000E+00, 5.60000E+01, 0.00000E+00, 0.00000E+00,Cmd=125,HV=400,Cyk=2,MTime=0.8,Gain=10,Ch=3
 729,USER   ,20170714,13:55:43, 3.15237E-01,   1,236, 9.50732E+01,NWG-3-DD , 4.80000E+01, 0.00000E+00, 0.00000E+00, 4.40000E+01, 0.00000E+00, 0.00000E+00, 5.60000E+01, 0.00000E+00, 0.00000E+00, 6.00000E+01, 0.00000E+00, 0.00000E+00,Cmd=125,HV=400,Cyk=2,MTime=0.8,Gain=10,Ch=4
 730,USER   ,20170714,13:55:43, 1.52293E-01,   0,236, 1.14826E+02,NWG-3-DD , 4.80000E+01, 0.00000E+00, 0.00000E+00, 4.40000E+01, 0.00000E+00, 0.00000E+00, 6.00000E+01, 0.00000E+00, 0.00000E+00, 6.40000E+01, 0.00000E+00, 0.00000E+00,Cmd=125,HV=400,Cyk=2,MTime=0.8,Gain=20,Ch=5
 731,USER   ,20170714,13:55:43, 8.06998E-02,   1,236, 1.21692E+02,NWG-3-DD , 4.80000E+01, 0.00000E+00, 0.00000E+00, 4.40000E+01, 0.00000E+00, 0.00000E+00, 6.40000E+01, 0.00000E+00, 0.00000E+00, 6.80000E+01, 0.00000E+00, 0.00000E+00,Cmd=125,HV=400,Cyk=2,MTime=0.8,Gain=50,Ch=6
 732,USER   ,20170714,13:55:43, 2.65325E-02,   2,236, 7.00176E+01,NWG-3-DD , 4.80000E+01, 0.00000E+00, 0.00000E+00, 4.40000E+01, 0.00000E+00, 0.00000E+00, 6.80000E+01, 0.00000E+00, 0.00000E+00, 7.20000E+01, 0.00000E+00, 0.00000E+00,Cmd=125,HV=400,Cyk=2,MTime=0.8,Gain=100,Ch=7
 733,USER   ,20170714,13:55:43, 1.88931E-02,   3,236, 7.97722E+01,NWG-3-DD , 4.80000E+01, 0.00000E+00, 0.00000E+00, 4.40000E+01, 0.00000E+00, 0.00000E+00, 7.20000E+01, 0.00000E+00, 0.00000E+00, 7.60000E+01, 0.00000E+00, 0.00000E+00,Cmd=125,HV=400,Cyk=2,MTime=0.8,Gain=200,Ch=8
 734,USER   ,20170714,13:55:52, 8.17696E-01,   1,250, 9.24793E+01,NWG-3-DD , 4.80000E+01, 0.00000E+00, 0.00000E+00, 4.20000E+01, 0.00000E+00, 0.00000E+00, 5.40000E+01, 0.00000E+00, 0.00000E+00, 6.00000E+01, 0.00000E+00, 0.00000E+00,Cmd=126,HV=400,Cyk=2,MTime=0.8,Gain=10,Ch=3
 735,USER   ,20170714,13:55:52, 2.78442E-01,   1,250, 1.25964E+02,NWG-3-DD , 4.80000E+01, 0.00000E+00, 0.00000E+00, 4.20000E+01, 0.00000E+00, 0.00000E+00, 6.00000E+01, 0.00000E+00, 0.00000E+00, 6.60000E+01, 0.00000E+00, 0.00000E+00,Cmd=126,HV=400,Cyk=2,MTime=0.8,Gain=10,Ch=4
 736,USER   ,20170714,13:55:52, 8.15459E-02,   0,250, 9.22262E+01,NWG-3-DD , 4.80000E+01, 0.00000E+00, 0.00000E+00, 4.20000E+01, 0.00000E+00, 0.00000E+00, 6.60000E+01, 0.00000E+00, 0.00000E+00, 7.20000E+01, 0.00000E+00, 0.00000E+00,Cmd=126,HV=400,Cyk=2,MTime=0.8,Gain=50,Ch=5
 737,USER   ,20170714,13:55:52, 3.72652E-02,   0,250, 8.42920E+01,NWG-3-DD , 4.80000E+01, 0.00000E+00, 0.00000E+00, 4.20000E+01, 0.00000E+00, 0.00000E+00, 7.20000E+01, 0.00000E+00, 0.00000E+00, 7.80000E+01, 0.00000E+00, 0.00000E+00,Cmd=126,HV=400,Cyk=2,MTime=0.8,Gain=100,Ch=6
 738,USER   ,20170714,13:55:52, 2.35495E-02,   2,250, 9.32186E+01,NWG-3-DD , 4.80000E+01, 0.00000E+00, 0.00000E+00, 4.20000E+01, 0.00000E+00, 0.00000E+00, 7.80000E+01, 0.00000E+00, 0.00000E+00, 8.40000E+01, 0.00000E+00, 0.00000E+00,Cmd=126,HV=400,Cyk=2,MTime=0.8,Gain=200,Ch=7
 739,USER   ,20170714,13:55:52, 1.49193E-02,   3,250, 9.44904E+01,NWG-3-DD , 4.80000E+01, 0.00000E+00, 0.00000E+00, 4.20000E+01, 0.00000E+00, 0.00000E+00, 8.40000E+01, 0.00000E+00, 0.00000E+00, 9.00000E+01, 0.00000E+00, 0.00000E+00,Cmd=126,HV=400,Cyk=2,MTime=0.8,Gain=100,Ch=8
 740,USER   ,20170714,13:56:02, 7.76597E-01,   2,252, 1.17108E+02,NWG-3-DD , 4.80000E+01, 0.00000E+00, 0.00000E+00, 4.00000E+01, 0.00000E+00, 0.00000E+00, 5.60000E+01, 0.00000E+00, 0.00000E+00, 6.40000E+01, 0.00000E+00, 0.00000E+00,Cmd=127,HV=400,Cyk=2,MTime=0.8,Gain=10,Ch=3
 741,USER   ,20170714,13:56:02, 1.87772E-01,   2,252, 1.13261E+02,NWG-3-DD , 4.80000E+01, 0.00000E+00, 0.00000E+00, 4.00000E+01, 0.00000E+00, 0.00000E+00, 6.40000E+01, 0.00000E+00, 0.00000E+00, 7.20000E+01, 0.00000E+00, 0.00000E+00,Cmd=127,HV=400,Cyk=2,MTime=0.8,Gain=20,Ch=4
 742,USER   ,20170714,13:56:02, 5.87923E-02,   2,252, 8.86567E+01,NWG-3-DD , 4.80000E+01, 0.00000E+00, 0.00000E+00, 4.00000E+01, 0.00000E+00, 0.00000E+00, 7.20000E+01, 0.00000E+00, 0.00000E+00, 8.00000E+01, 0.00000E+00, 0.00000E+00,Cmd=127,HV=400,Cyk=2,MTime=0.8,Gain=50,Ch=5
 743,USER   ,20170714,13:56:02, 3.26891E-02,   3,252, 9.85881E+01,NWG-3-DD , 4.80000E+01, 0.00000E+00, 0.00000E+00, 4.00000E+01, 0.00000E+00, 0.00000E+00, 8.00000E+01, 0.00000E+00, 0.00000E+00, 8.80000E+01, 0.00000E+00, 0.00000E+00,Cmd=127,HV=400,Cyk=2,MTime=0.8,Gain=100,Ch=6
 744,USER   ,20170714,13:56:02, 1.90448E-02,   0,252, 1.00516E+02,NWG-3-DD , 4.80000E+01, 0.00000E+00, 0.00000E+00, 4.00000E+01, 0.00000E+00, 0.00000E+00, 8.80000E+01, 0.00000E+00, 0.00000E+00, 9.60000E+01, 0.00000E+00, 0.00000E+00,Cmd=127,HV=400,Cyk=2,MTime=0.8,Gain=200,Ch=7
 745,USER   ,20170714,13:56:02, 1.42578E-02,   5,252, 1.20401E+02,NWG-3-DD , 4.80000E+01, 0.00000E+00, 0.00000E+00, 4.00000E+01, 0.00000E+00, 0.00000E+00, 9.60000E+01, 0.00000E+00, 0.00000E+00, 1.04000E+02, 0.00000E+00, 0.00000E+00,Cmd=127,HV=400,Cyk=2,MTime=0.8,Gain=100,Ch=8
 746,USER   ,20170714,13:56:11, 7.17963E-01,   2,251, 1.35333E+02,NWG-3-DD , 4.80000E+01, 0.00000E+00, 0.00000E+00, 3.80000E+01, 0.00000E+00, 0.00000E+00, 5.80000E+01, 0.00000E+00, 0.00000E+00, 6.80000E+01, 0.00000E+00, 0.00000E+00,Cmd=128,HV=400,Cyk=2,MTime=0.8,Gain=10,Ch=3
 747,USER   ,20170714,13:56:11, 1.13511E-01,   2,251, 8.55849E+01,NWG-3-DD , 4.80000E+01, 0.00000E+00, 0.00000E+00, 3.80000E+01, 0.00000E+00, 0.00000E+00, 6.80000E+01, 0.00000E+00, 0.00000E+00, 7.80000E+01, 0.00000E+00, 0.00000E+00,Cmd=128,HV=400,Cyk=2,MTime=0.8,Gain=20,Ch=4
 748,USER   ,20170714,13:56:11, 5.36993E-02,   0,251, 1.01221E+02,NWG-3-DD , 4.80000E+01, 0.00000E+00, 0.00000E+00, 3.80000E+01, 0.00000E+00, 0.00000E+00, 7.80000E+01, 0.00000E+00, 0.00000E+00, 8.80000E+01, 0.00000E+00, 0.00000E+00,Cmd=128,HV=400,Cyk=2,MTime=0.8,Gain=50,Ch=5
 749,USER   ,20170714,13:56:11, 2.82104E-02,   1,251, 1.06351E+02,NWG-3-DD , 4.80000E+01, 0.00000E+00, 0.00000E+00, 3.80000E+01, 0.00000E+00, 0.00000E+00, 8.80000E+01, 0.00000E+00, 0.00000E+00, 9.80000E+01, 0.00000E+00, 0.00000E+00,Cmd=128,HV=400,Cyk=2,MTime=0.8,Gain=100,Ch=6
 750,USER   ,20170714,13:56:11, 1.95227E-02,   6,251, 1.28798E+02,NWG-3-DD , 4.80000E+01, 0.00000E+00, 0.00000E+00, 3.80000E+01, 0.00000E+00, 0.00000E+00, 9.80000E+01, 0.00000E+00, 0.00000E+00, 1.08000E+02, 0.00000E+00, 0.00000E+00,Cmd=128,HV=400,Cyk=2,MTime=0.8,Gain=100,Ch=7
 751,USER   ,20170714,13:56:20, 5.79166E-01,   1,277, 1.31004E+02,NWG-3-DD , 4.80000E+01, 0.00000E+00, 0.00000E+00, 3.60000E+01, 0.00000E+00, 0.00000E+00, 6.00000E+01, 0.00000E+00, 0.00000E+00, 7.20000E+01, 0.00000E+00, 0.00000E+00,Cmd=129,HV=381,Cyk=2,MTime=0.8,Gain=10,Ch=3
 752,USER   ,20170714,13:56:20, 1.07086E-01,   2,277, 9.68888E+01,NWG-3-DD , 4.80000E+01, 0.00000E+00, 0.00000E+00, 3.60000E+01, 0.00000E+00, 0.00000E+00, 7.20000E+01, 0.00000E+00, 0.00000E+00, 8.40000E+01, 0.00000E+00, 0.00000E+00,Cmd=129,HV=381,Cyk=2,MTime=0.8,Gain=20,Ch=4
 753,USER   ,20170714,13:56:20, 4.63756E-02,   2,277, 1.04899E+02,NWG-3-DD , 4.80000E+01, 0.00000E+00, 0.00000E+00, 3.60000E+01, 0.00000E+00, 0.00000E+00, 8.40000E+01, 0.00000E+00, 0.00000E+00, 9.60000E+01, 0.00000E+00, 0.00000E+00,Cmd=129,HV=381,Cyk=2,MTime=0.8,Gain=50,Ch=5
 754,USER   ,20170714,13:56:20, 2.82329E-02,   3,277, 1.27723E+02,NWG-3-DD , 4.80000E+01, 0.00000E+00, 0.00000E+00, 3.60000E+01, 0.00000E+00, 0.00000E+00, 9.60000E+01, 0.00000E+00, 0.00000E+00, 1.08000E+02, 0.00000E+00, 0.00000E+00,Cmd=129,HV=381,Cyk=2,MTime=0.8,Gain=50,Ch=6
 755,USER   ,20170714,13:56:29, 2.14013E+00,   1,285, 8.06810E+01,NWG-3-DD , 5.00000E+01, 0.00000E+00, 0.00000E+00, 4.80000E+01, 0.00000E+00, 0.00000E+00, 5.20000E+01, 0.00000E+00, 0.00000E+00, 5.40000E+01, 0.00000E+00, 0.00000E+00,Cmd=130,HV=381,Cyk=2,MTime=0.8,Gain=1,Ch=3
 756,USER   ,20170714,13:56:29, 4.31236E-01,   2,285, 6.50288E+01,NWG-3-DD , 5.00000E+01, 0.00000E+00, 0.00000E+00, 4.80000E+01, 0.00000E+00, 0.00000E+00, 5.40000E+01, 0.00000E+00, 0.00000E+00, 5.60000E+01, 0.00000E+00, 0.00000E+00,Cmd=130,HV=381,Cyk=2,MTime=0.8,Gain=10,Ch=4
 757,USER   ,20170714,13:56:29, 1.76827E-01,   1,285, 6.66621E+01,NWG-3-DD , 5.00000E+01, 0.00000E+00, 0.00000E+00, 4.80000E+01, 0.00000E+00, 0.00000E+00, 5.60000E+01, 0.00000E+00, 0.00000E+00, 5.80000E+01, 0.00000E+00, 0.00000E+00,Cmd=130,HV=381,Cyk=2,MTime=0.8,Gain=20,Ch=5
 758,USER   ,20170714,13:56:29, 9.44094E-02,   0,285, 7.11830E+01,NWG-3-DD , 5.00000E+01, 0.00000E+00, 0.00000E+00, 4.80000E+01, 0.00000E+00, 0.00000E+00, 5.80000E+01, 0.00000E+00, 0.00000E+00, 6.00000E+01, 0.00000E+00, 0.00000E+00,Cmd=130,HV=381,Cyk=2,MTime=0.8,Gain=20,Ch=6
 759,USER   ,20170714,13:56:29, 6.13181E-02,   0,285, 8.09073E+01,NWG-3-DD , 5.00000E+01, 0.00000E+00, 0.00000E+00, 4.80000E+01, 0.00000E+00, 0.00000E+00, 6.00000E+01, 0.00000E+00, 0.00000E+00, 6.20000E+01, 0.00000E+00, 0.00000E+00,Cmd=130,HV=381,Cyk=2,MTime=0.8,Gain=50,Ch=7
 760,USER   ,20170714,13:56:29, 4.11461E-02,   1,285, 8.68657E+01,NWG-3-DD , 5.00000E+01, 0.00000E+00, 0.00000E+00, 4.80000E+01, 0.00000E+00, 0.00000E+00, 6.20000E+01, 0.00000E+00, 0.00000E+00, 6.40000E+01, 0.00000E+00, 0.00000E+00,Cmd=130,HV=381,Cyk=2,MTime=0.8,Gain=50,Ch=8
 761,USER   ,20170714,13:56:39, 8.95105E-01,   2,229, 6.74893E+01,NWG-3-DD , 5.00000E+01, 0.00000E+00, 0.00000E+00, 4.60000E+01, 0.00000E+00, 0.00000E+00, 5.40000E+01, 0.00000E+00, 0.00000E+00, 5.80000E+01, 0.00000E+00, 0.00000E+00,Cmd=131,HV=400,Cyk=2,MTime=0.8,Gain=10,Ch=3
 762,USER   ,20170714,13:56:39, 2.68611E-01,   2,229, 8.10112E+01,NWG-3-DD , 5.00000E+01, 0.00000E+00, 0.00000E+00, 4.60000E+01, 0.00000E+00, 0.00000E+00, 5.80000E+01, 0.00000E+00, 0.00000E+00, 6.20000E+01, 0.00000E+00, 0.00000E+00,Cmd=131,HV=400,Cyk=2,MTime=0.8,Gain=20,Ch=4
 763,USER   ,20170714,13:56:39, 1.29522E-01,   2,229, 9.76575E+01,NWG-3-DD , 5.00000E+01, 0.00000E+00, 0.00000E+00, 4.60000E+01, 0.00000E+00, 0.00000E+00, 6.20000E+01, 0.00000E+00, 0.00000E+00, 6.60000E+01, 0.00000E+00, 0.00000E+00,Cmd=131,HV=400,Cyk=2,MTime=0.8,Gain=20,Ch=5
 764,USER   ,20170714,13:56:39, 5.47390E-02,   2,229, 8.25444E+01,NWG-3-DD , 5.00000E+01, 0.00000E+00, 0.00000E+00, 4.60000E+01, 0.00000E+00, 0.00000E+00, 6.60000E+01, 0.00000E+00, 0.00000E+00, 7.00000E+01, 0.00000E+00, 0.00000E+00,Cmd=131,HV=400,Cyk=2,MTime=0.8,Gain=50,Ch=6
 765,USER   ,20170714,13:56:39, 2.18409E-02,   1,229, 5.76367E+01,NWG-3-DD , 5.00000E+01, 0.00000E+00, 0.00000E+00, 4.60000E+01, 0.00000E+00, 0.00000E+00, 7.00000E+01, 0.00000E+00, 0.00000E+00, 7.40000E+01, 0.00000E+00, 0.00000E+00,Cmd=131,HV=400,Cyk=2,MTime=0.8,Gain=200,Ch=7
 766,USER   ,20170714,13:56:39, 1.76873E-02,   4,229, 7.46810E+01,NWG-3-DD , 5.00000E+01, 0.00000E+00, 0.00000E+00, 4.60000E+01, 0.00000E+00, 0.00000E+00, 7.40000E+01, 0.00000E+00, 0.00000E+00, 7.80000E+01, 0.00000E+00, 0.00000E+00,Cmd=131,HV=400,Cyk=2,MTime=0.8,Gain=200,Ch=8
 767,USER   ,20170714,13:56:48, 7.36353E-01,   1,228, 8.32796E+01,NWG-3-DD , 5.00000E+01, 0.00000E+00, 0.00000E+00, 4.40000E+01, 0.00000E+00, 0.00000E+00, 5.60000E+01, 0.00000E+00, 0.00000E+00, 6.20000E+01, 0.00000E+00, 0.00000E+00,Cmd=132,HV=400,Cyk=2,MTime=0.8,Gain=10,Ch=3
 768,USER   ,20170714,13:56:48, 2.35520E-01,   2,228, 1.06547E+02,NWG-3-DD , 5.00000E+01, 0.00000E+00, 0.00000E+00, 4.40000E+01, 0.00000E+00, 0.00000E+00, 6.20000E+01, 0.00000E+00, 0.00000E+00, 6.80000E+01, 0.00000E+00, 0.00000E+00,Cmd=132,HV=400,Cyk=2,MTime=0.8,Gain=20,Ch=4
 769,USER   ,20170714,13:56:48, 5.82955E-02,   2,228, 6.59307E+01,NWG-3-DD , 5.00000E+01, 0.00000E+00, 0.00000E+00, 4.40000E+01, 0.00000E+00, 0.00000E+00, 6.80000E+01, 0.00000E+00, 0.00000E+00, 7.40000E+01, 0.00000E+00, 0.00000E+00,Cmd=132,HV=400,Cyk=2,MTime=0.8,Gain=100,Ch=5
 770,USER   ,20170714,13:56:48, 3.55175E-02,   3,228, 8.03387E+01,NWG-3-DD , 5.00000E+01, 0.00000E+00, 0.00000E+00, 4.40000E+01, 0.00000E+00, 0.00000E+00, 7.40000E+01, 0.00000E+00, 0.00000E+00, 8.00000E+01, 0.00000E+00, 0.00000E+00,Cmd=132,HV=400,Cyk=2,MTime=0.8,Gain=100,Ch=6
 771,USER   ,20170714,13:56:48, 2.24992E-02,   3,228, 8.90609E+01,NWG-3-DD , 5.00000E+01, 0.00000E+00, 0.00000E+00, 4.40000E+01, 0.00000E+00, 0.00000E+00, 8.00000E+01, 0.00000E+00, 0.00000E+00, 8.60000E+01, 0.00000E+00, 0.00000E+00,Cmd=132,HV=400,Cyk=2,MTime=0.8,Gain=200,Ch=7
 772,USER   ,20170714,13:56:48, 1.38340E-02,   1,228, 8.76172E+01,NWG-3-DD , 5.00000E+01, 0.00000E+00, 0.00000E+00, 4.40000E+01, 0.00000E+00, 0.00000E+00, 8.60000E+01, 0.00000E+00, 0.00000E+00, 9.20000E+01, 0.00000E+00, 0.00000E+00,Cmd=132,HV=400,Cyk=2,MTime=0.8,Gain=200,Ch=8
 773,USER   ,20170714,13:56:57, 6.76277E-01,   1,243, 1.01980E+02,NWG-3-DD , 5.00000E+01, 0.00000E+00, 0.00000E+00, 4.20000E+01, 0.00000E+00, 0.00000E+00, 5.80000E+01, 0.00000E+00, 0.00000E+00, 6.60000E+01, 0.00000E+00, 0.00000E+00,Cmd=133,HV=400,Cyk=2,MTime=0.8,Gain=10,Ch=3
 774,USER   ,20170714,13:56:57, 1.37399E-01,   1,243, 8.28769E+01,NWG-3-DD , 5.00000E+01, 0.00000E+00, 0.00000E+00, 4.20000E+01, 0.00000E+00, 0.00000E+00, 6.60000E+01, 0.00000E+00, 0.00000E+00, 7.40000E+01, 0.00000E+00, 0.00000E+00,Cmd=133,HV=400,Cyk=2,MTime=0.8,Gain=20,Ch=4
 775,USER   ,20170714,13:56:57, 5.51238E-02,   0,243, 8.31247E+01,NWG-3-DD , 5.00000E+01, 0.00000E+00, 0.00000E+00, 4.20000E+01, 0.00000E+00, 0.00000E+00, 7.40000E+01, 0.00000E+00, 0.00000E+00, 8.20000E+01, 0.00000E+00, 0.00000E+00,Cmd=133,HV=400,Cyk=2,MTime=0.8,Gain=100,Ch=5
 776,USER   ,20170714,13:56:57, 3.07845E-02,   4,243, 9.28438E+01,NWG-3-DD , 5.00000E+01, 0.00000E+00, 0.00000E+00, 4.20000E+01, 0.00000E+00, 0.00000E+00, 8.20000E+01, 0.00000E+00, 0.00000E+00, 9.00000E+01, 0.00000E+00, 0.00000E+00,Cmd=133,HV=400,Cyk=2,MTime=0.8,Gain=100,Ch=6
 777,USER   ,20170714,13:56:57, 1.70078E-02,   7,243, 8.97653E+01,NWG-3-DD , 5.00000E+01, 0.00000E+00, 0.00000E+00, 4.20000E+01, 0.00000E+00, 0.00000E+00, 9.00000E+01, 0.00000E+00, 0.00000E+00, 9.80000E+01, 0.00000E+00, 0.00000E+00,Cmd=133,HV=400,Cyk=2,MTime=0.8,Gain=100,Ch=7
 778,USER   ,20170714,13:56:57, 1.31979E-02,   9,243, 1.11451E+02,NWG-3-DD , 5.00000E+01, 0.00000E+00, 0.00000E+00, 4.20000E+01, 0.00000E+00, 0.00000E+00, 9.80000E+01, 0.00000E+00, 0.00000E+00, 1.06000E+02, 0.00000E+00, 0.00000E+00,Cmd=133,HV=400,Cyk=2,MTime=0.8,Gain=200,Ch=8
 779,USER   ,20170714,13:57:07, 5.94259E-01,   2,245, 1.12015E+02,NWG-3-DD , 5.00000E+01, 0.00000E+00, 0.00000E+00, 4.00000E+01, 0.00000E+00, 0.00000E+00, 6.00000E+01, 0.00000E+00, 0.00000E+00, 7.00000E+01, 0.00000E+00, 0.00000E+00,Cmd=134,HV=400,Cyk=2,MTime=0.8,Gain=10,Ch=3
 780,USER   ,20170714,13:57:07, 1.01411E-01,   3,245, 7.64621E+01,NWG-3-DD , 5.00000E+01, 0.00000E+00, 0.00000E+00, 4.00000E+01, 0.00000E+00, 0.00000E+00, 7.00000E+01, 0.00000E+00, 0.00000E+00, 8.00000E+01, 0.00000E+00, 0.00000E+00,Cmd=134,HV=400,Cyk=2,MTime=0.8,Gain=50,Ch=4
 781,USER   ,20170714,13:57:07, 4.93697E-02,   2,245, 9.30597E+01,NWG-3-DD , 5.00000E+01, 0.00000E+00, 0.00000E+00, 4.00000E+01, 0.00000E+00, 0.00000E+00, 8.00000E+01, 0.00000E+00, 0.00000E+00, 9.00000E+01, 0.00000E+00, 0.00000E+00,Cmd=134,HV=400,Cyk=2,MTime=0.8,Gain=100,Ch=5
 782,USER   ,20170714,13:57:07, 2.54873E-02,   5,245, 9.60849E+01,NWG-3-DD , 5.00000E+01, 0.00000E+00, 0.00000E+00, 4.00000E+01, 0.00000E+00, 0.00000E+00, 9.00000E+01, 0.00000E+00, 0.00000E+00, 1.00000E+02, 0.00000E+00, 0.00000E+00,Cmd=134,HV=400,Cyk=2,MTime=0.8,Gain=200,Ch=6
 783,USER   ,20170714,13:57:07, 1.73177E-02,   4,245, 1.14251E+02,NWG-3-DD , 5.00000E+01, 0.00000E+00, 0.00000E+00, 4.00000E+01, 0.00000E+00, 0.00000E+00, 1.00000E+02, 0.00000E+00, 0.00000E+00, 1.10000E+02, 0.00000E+00, 0.00000E+00,Cmd=134,HV=400,Cyk=2,MTime=0.8,Gain=200,Ch=7
 784,USER   ,20170714,13:57:16, 4.85848E-01,   2,244, 1.09896E+02,NWG-3-DD , 5.00000E+01, 0.00000E+00, 0.00000E+00, 3.80000E+01, 0.00000E+00, 0.00000E+00, 6.20000E+01, 0.00000E+00, 0.00000E+00, 7.40000E+01, 0.00000E+00, 0.00000E+00,Cmd=135,HV=400,Cyk=2,MTime=0.8,Gain=10,Ch=3
 785,USER   ,20170714,13:57:16, 1.04373E-01,   3,244, 9.44344E+01,NWG-3-DD , 5.00000E+01, 0.00000E+00, 0.00000E+00, 3.80000E+01, 0.00000E+00, 0.00000E+00, 7.40000E+01, 0.00000E+00, 0.00000E+00, 8.60000E+01, 0.00000E+00, 0.00000E+00,Cmd=135,HV=400,Cyk=2,MTime=0.8,Gain=50,Ch=4
 786,USER   ,20170714,13:57:16, 4.28214E-02,   4,244, 9.68598E+01,NWG-3-DD , 5.00000E+01, 0.00000E+00, 0.00000E+00, 3.80000E+01, 0.00000E+00, 0.00000E+00, 8.60000E+01, 0.00000E+00, 0.00000E+00, 9.80000E+01, 0.00000E+00, 0.00000E+00,Cmd=135,HV=400,Cyk=2,MTime=0.8,Gain=100,Ch=5
 787,USER   ,20170714,13:57:16, 2.70376E-02,   3,244, 1.22315E+02,NWG-3-DD , 5.00000E+01, 0.00000E+00, 0.00000E+00, 3.80000E+01, 0.00000E+00, 0.00000E+00, 9.80000E+01, 0.00000E+00, 0.00000E+00, 1.10000E+02, 0.00000E+00, 0.00000E+00,Cmd=135,HV=400,Cyk=2,MTime=0.8,Gain=100,Ch=6
 788,USER   ,20170714,13:57:25, 1.46225E+00,   1,225, 5.51254E+01,NWG-3-DD , 5.20000E+01, 0.00000E+00, 0.00000E+00, 5.00000E+01, 0.00000E+00, 0.00000E+00, 5.40000E+01, 0.00000E+00, 0.00000E+00, 5.60000E+01, 0.00000E+00, 0.00000E+00,Cmd=136,HV=400,Cyk=2,MTime=0.8,Gain=10,Ch=3
 789,USER   ,20170714,13:57:25, 3.57252E-01,   2,225, 5.38723E+01,NWG-3-DD , 5.20000E+01, 0.00000E+00, 0.00000E+00, 5.00000E+01, 0.00000E+00, 0.00000E+00, 5.60000E+01, 0.00000E+00, 0.00000E+00, 5.80000E+01, 0.00000E+00, 0.00000E+00,Cmd=136,HV=400,Cyk=2,MTime=0.8,Gain=10,Ch=4
 790,USER   ,20170714,13:57:25, 1.37163E-01,   2,225, 5.17093E+01,NWG-3-DD , 5.20000E+01, 0.00000E+00, 0.00000E+00, 5.00000E+01, 0.00000E+00, 0.00000E+00, 5.80000E+01, 0.00000E+00, 0.00000E+00, 6.00000E+01, 0.00000E+00, 0.00000E+00,Cmd=136,HV=400,Cyk=2,MTime=0.8,Gain=20,Ch=5
 791,USER   ,20170714,13:57:25, 7.46677E-02,   4,225, 5.62981E+01,NWG-3-DD , 5.20000E+01, 0.00000E+00, 0.00000E+00, 5.00000E+01, 0.00000E+00, 0.00000E+00, 6.00000E+01, 0.00000E+00, 0.00000E+00, 6.20000E+01, 0.00000E+00, 0.00000E+00,Cmd=136,HV=400,Cyk=2,MTime=0.8,Gain=50,Ch=6
 792,USER   ,20170714,13:57:25, 4.79412E-02,   2,225, 6.32569E+01,NWG-3-DD , 5.20000E+01, 0.00000E+00, 0.00000E+00, 5.00000E+01, 0.00000E+00, 0.00000E+00, 6.20000E+01, 0.00000E+00, 0.00000E+00, 6.40000E+01, 0.00000E+00, 0.00000E+00,Cmd=136,HV=400,Cyk=2,MTime=0.8,Gain=100,Ch=7
 793,USER   ,20170714,13:57:25, 3.57938E-02,   2,225, 7.55661E+01,NWG-3-DD , 5.20000E+01, 0.00000E+00, 0.00000E+00, 5.00000E+01, 0.00000E+00, 0.00000E+00, 6.40000E+01, 0.00000E+00, 0.00000E+00, 6.60000E+01, 0.00000E+00, 0.00000E+00,Cmd=136,HV=400,Cyk=2,MTime=0.8,Gain=100,Ch=8
 794,USER   ,20170714,13:57:34, 7.64921E-01,   2,236, 5.76737E+01,NWG-3-DD , 5.20000E+01, 0.00000E+00, 0.00000E+00, 4.80000E+01, 0.00000E+00, 0.00000E+00, 5.60000E+01, 0.00000E+00, 0.00000E+00, 6.00000E+01, 0.00000E+00, 0.00000E+00,Cmd=137,HV=400,Cyk=2,MTime=0.8,Gain=10,Ch=3
 795,USER   ,20170714,13:57:34, 2.25076E-01,   1,236, 6.78814E+01,NWG-3-DD , 5.20000E+01, 0.00000E+00, 0.00000E+00, 4.80000E+01, 0.00000E+00, 0.00000E+00, 6.00000E+01, 0.00000E+00, 0.00000E+00, 6.40000E+01, 0.00000E+00, 0.00000E+00,Cmd=137,HV=400,Cyk=2,MTime=0.8,Gain=20,Ch=4
 796,USER   ,20170714,13:57:34, 1.09659E-01,   2,236, 8.26810E+01,NWG-3-DD , 5.20000E+01, 0.00000E+00, 0.00000E+00, 4.80000E+01, 0.00000E+00, 0.00000E+00, 6.40000E+01, 0.00000E+00, 0.00000E+00, 6.80000E+01, 0.00000E+00, 0.00000E+00,Cmd=137,HV=400,Cyk=2,MTime=0.8,Gain=50,Ch=5
 797,USER   ,20170714,13:57:34, 3.35066E-02,   4,236, 5.05267E+01,NWG-3-DD , 5.20000E+01, 0.00000E+00, 0.00000E+00, 4.80000E+01, 0.00000E+00, 0.00000E+00, 6.80000E+01, 0.00000E+00, 0.00000E+00, 7.20000E+01, 0.00000E+00, 0.00000E+00,Cmd=137,HV=400,Cyk=2,MTime=0.8,Gain=100,Ch=6
 798,USER   ,20170714,13:57:34, 2.33800E-02,   4,236, 6.16984E+01,NWG-3-DD , 5.20000E+01, 0.00000E+00, 0.00000E+00, 4.80000E+01, 0.00000E+00, 0.00000E+00, 7.20000E+01, 0.00000E+00, 0.00000E+00, 7.60000E+01, 0.00000E+00, 0.00000E+00,Cmd=137,HV=400,Cyk=2,MTime=0.8,Gain=100,Ch=7
 799,USER   ,20170714,13:57:34, 1.47368E-02,   5,236, 6.22231E+01,NWG-3-DD , 5.20000E+01, 0.00000E+00, 0.00000E+00, 4.80000E+01, 0.00000E+00, 0.00000E+00, 7.60000E+01, 0.00000E+00, 0.00000E+00, 8.00000E+01, 0.00000E+00, 0.00000E+00,Cmd=137,HV=400,Cyk=2,MTime=0.8,Gain=200,Ch=8
 800,USER   ,20170714,13:57:44, 6.01249E-01,   0,187, 6.79996E+01,NWG-3-DD , 5.20000E+01, 0.00000E+00, 0.00000E+00, 4.60000E+01, 0.00000E+00, 0.00000E+00, 5.80000E+01, 0.00000E+00, 0.00000E+00, 6.40000E+01, 0.00000E+00, 0.00000E+00,Cmd=138,HV=400,Cyk=2,MTime=0.8,Gain=10,Ch=3
 801,USER   ,20170714,13:57:44, 1.80601E-01,   0,187, 8.17021E+01,NWG-3-DD , 5.20000E+01, 0.00000E+00, 0.00000E+00, 4.60000E+01, 0.00000E+00, 0.00000E+00, 6.40000E+01, 0.00000E+00, 0.00000E+00, 7.00000E+01, 0.00000E+00, 0.00000E+00,Cmd=138,HV=400,Cyk=2,MTime=0.8,Gain=20,Ch=4
 802,USER   ,20170714,13:57:44, 5.04981E-02,   2,187, 5.71120E+01,NWG-3-DD , 5.20000E+01, 0.00000E+00, 0.00000E+00, 4.60000E+01, 0.00000E+00, 0.00000E+00, 7.00000E+01, 0.00000E+00, 0.00000E+00, 7.60000E+01, 0.00000E+00, 0.00000E+00,Cmd=138,HV=400,Cyk=2,MTime=0.8,Gain=100,Ch=5
 803,USER   ,20170714,13:57:44, 2.90115E-02,   3,187, 6.56225E+01,NWG-3-DD , 5.20000E+01, 0.00000E+00, 0.00000E+00, 4.60000E+01, 0.00000E+00, 0.00000E+00, 7.60000E+01, 0.00000E+00, 0.00000E+00, 8.20000E+01, 0.00000E+00, 0.00000E+00,Cmd=138,HV=400,Cyk=2,MTime=0.8,Gain=200,Ch=6
 804,USER   ,20170714,13:57:44, 1.89896E-02,   2,187, 7.51687E+01,NWG-3-DD , 5.20000E+01, 0.00000E+00, 0.00000E+00, 4.60000E+01, 0.00000E+00, 0.00000E+00, 8.20000E+01, 0.00000E+00, 0.00000E+00, 8.80000E+01, 0.00000E+00, 0.00000E+00,Cmd=138,HV=400,Cyk=2,MTime=0.8,Gain=200,Ch=7
 805,USER   ,20170714,13:57:44, 1.18993E-02,   1,187, 7.53638E+01,NWG-3-DD , 5.20000E+01, 0.00000E+00, 0.00000E+00, 4.60000E+01, 0.00000E+00, 0.00000E+00, 8.80000E+01, 0.00000E+00, 0.00000E+00, 9.40000E+01, 0.00000E+00, 0.00000E+00,Cmd=138,HV=400,Cyk=2,MTime=0.8,Gain=100,Ch=8
 806,USER   ,20170714,13:57:53, 5.67185E-01,   0,187, 8.55295E+01,NWG-3-DD , 5.20000E+01, 0.00000E+00, 0.00000E+00, 4.40000E+01, 0.00000E+00, 0.00000E+00, 6.00000E+01, 0.00000E+00, 0.00000E+00, 6.80000E+01, 0.00000E+00, 0.00000E+00,Cmd=139,HV=400,Cyk=2,MTime=0.8,Gain=10,Ch=3
 807,USER   ,20170714,13:57:53, 1.02223E-01,   0,187, 6.16594E+01,NWG-3-DD , 5.20000E+01, 0.00000E+00, 0.00000E+00, 4.40000E+01, 0.00000E+00, 0.00000E+00, 6.80000E+01, 0.00000E+00, 0.00000E+00, 7.60000E+01, 0.00000E+00, 0.00000E+00,Cmd=139,HV=400,Cyk=2,MTime=0.8,Gain=50,Ch=4
 808,USER   ,20170714,13:57:53, 4.97987E-02,   1,187, 7.50946E+01,NWG-3-DD , 5.20000E+01, 0.00000E+00, 0.00000E+00, 4.40000E+01, 0.00000E+00, 0.00000E+00, 7.60000E+01, 0.00000E+00, 0.00000E+00, 8.40000E+01, 0.00000E+00, 0.00000E+00,Cmd=139,HV=400,Cyk=2,MTime=0.8,Gain=100,Ch=5
 809,USER   ,20170714,13:57:53, 2.66060E-02,   5,187, 8.02417E+01,NWG-3-DD , 5.20000E+01, 0.00000E+00, 0.00000E+00, 4.40000E+01, 0.00000E+00, 0.00000E+00, 8.40000E+01, 0.00000E+00, 0.00000E+00, 9.20000E+01, 0.00000E+00, 0.00000E+00,Cmd=139,HV=400,Cyk=2,MTime=0.8,Gain=200,Ch=6
 810,USER   ,20170714,13:57:53, 1.49137E-02,   8,187, 7.87129E+01,NWG-3-DD , 5.20000E+01, 0.00000E+00, 0.00000E+00, 4.40000E+01, 0.00000E+00, 0.00000E+00, 9.20000E+01, 0.00000E+00, 0.00000E+00, 1.00000E+02, 0.00000E+00, 0.00000E+00,Cmd=139,HV=400,Cyk=2,MTime=0.8,Gain=500,Ch=7
 811,USER   ,20170714,13:57:53, 1.18245E-02,   9,187, 9.98535E+01,NWG-3-DD , 5.20000E+01, 0.00000E+00, 0.00000E+00, 4.40000E+01, 0.00000E+00, 0.00000E+00, 1.00000E+02, 0.00000E+00, 0.00000E+00, 1.08000E+02, 0.00000E+00, 0.00000E+00,Cmd=139,HV=400,Cyk=2,MTime=0.8,Gain=200,Ch=8
 812,USER   ,20170714,13:58:02, 4.68232E-01,   1,199, 8.82596E+01,NWG-3-DD , 5.20000E+01, 0.00000E+00, 0.00000E+00, 4.20000E+01, 0.00000E+00, 0.00000E+00, 6.20000E+01, 0.00000E+00, 0.00000E+00, 7.20000E+01, 0.00000E+00, 0.00000E+00,Cmd=140,HV=400,Cyk=2,MTime=0.8,Gain=10,Ch=3
 813,USER   ,20170714,13:58:02, 9.69884E-02,   0,199, 7.31275E+01,NWG-3-DD , 5.20000E+01, 0.00000E+00, 0.00000E+00, 4.20000E+01, 0.00000E+00, 0.00000E+00, 7.20000E+01, 0.00000E+00, 0.00000E+00, 8.20000E+01, 0.00000E+00, 0.00000E+00,Cmd=140,HV=400,Cyk=2,MTime=0.8,Gain=50,Ch=4
 814,USER   ,20170714,13:58:02, 4.52558E-02,   2,199, 8.53052E+01,NWG-3-DD , 5.20000E+01, 0.00000E+00, 0.00000E+00, 4.20000E+01, 0.00000E+00, 0.00000E+00, 8.20000E+01, 0.00000E+00, 0.00000E+00, 9.20000E+01, 0.00000E+00, 0.00000E+00,Cmd=140,HV=400,Cyk=2,MTime=0.8,Gain=100,Ch=5
 815,USER   ,20170714,13:58:02, 2.23970E-02,   5,199, 8.44348E+01,NWG-3-DD , 5.20000E+01, 0.00000E+00, 0.00000E+00, 4.20000E+01, 0.00000E+00, 0.00000E+00, 9.20000E+01, 0.00000E+00, 0.00000E+00, 1.02000E+02, 0.00000E+00, 0.00000E+00,Cmd=140,HV=400,Cyk=2,MTime=0.8,Gain=100,Ch=6
 816,USER   ,20170714,13:58:11, 3.88397E-01,   1,202, 8.78533E+01,NWG-3-DD , 5.20000E+01, 0.00000E+00, 0.00000E+00, 4.00000E+01, 0.00000E+00, 0.00000E+00, 6.40000E+01, 0.00000E+00, 0.00000E+00, 7.60000E+01, 0.00000E+00, 0.00000E+00,Cmd=141,HV=400,Cyk=2,MTime=0.8,Gain=10,Ch=3
 817,USER   ,20170714,13:58:11, 9.04553E-02,   2,202, 8.18420E+01,NWG-3-DD , 5.20000E+01, 0.00000E+00, 0.00000E+00, 4.00000E+01, 0.00000E+00, 0.00000E+00, 7.60000E+01, 0.00000E+00, 0.00000E+00, 8.80000E+01, 0.00000E+00, 0.00000E+00,Cmd=141,HV=400,Cyk=2,MTime=0.8,Gain=50,Ch=4
 818,USER   ,20170714,13:58:11, 3.93675E-02,   4,202, 8.90472E+01,NWG-3-DD , 5.20000E+01, 0.00000E+00, 0.00000E+00, 4.00000E+01, 0.00000E+00, 0.00000E+00, 8.80000E+01, 0.00000E+00, 0.00000E+00, 1.00000E+02, 0.00000E+00, 0.00000E+00,Cmd=141,HV=400,Cyk=2,MTime=0.8,Gain=100,Ch=5
 819,USER   ,20170714,13:58:20, 1.08138E+00,   2,200, 4.07671E+01,NWG-3-DD , 5.40000E+01, 0.00000E+00, 0.00000E+00, 5.20000E+01, 0.00000E+00, 0.00000E+00, 5.60000E+01, 0.00000E+00, 0.00000E+00, 5.80000E+01, 0.00000E+00, 0.00000E+00,Cmd=142,HV=400,Cyk=2,MTime=0.8,Gain=10,Ch=3
 820,USER   ,20170714,13:58:20, 2.14898E-01,   2,200, 3.24058E+01,NWG-3-DD , 5.40000E+01, 0.00000E+00, 0.00000E+00, 5.20000E+01, 0.00000E+00, 0.00000E+00, 5.80000E+01, 0.00000E+00, 0.00000E+00, 6.00000E+01, 0.00000E+00, 0.00000E+00,Cmd=142,HV=400,Cyk=2,MTime=0.8,Gain=20,Ch=4
 821,USER   ,20170714,13:58:20, 8.77370E-02,   2,200, 3.30761E+01,NWG-3-DD , 5.40000E+01, 0.00000E+00, 0.00000E+00, 5.20000E+01, 0.00000E+00, 0.00000E+00, 6.00000E+01, 0.00000E+00, 0.00000E+00, 6.20000E+01, 0.00000E+00, 0.00000E+00,Cmd=142,HV=400,Cyk=2,MTime=0.8,Gain=50,Ch=5
 822,USER   ,20170714,13:58:20, 5.13672E-02,   0,200, 3.87300E+01,NWG-3-DD , 5.40000E+01, 0.00000E+00, 0.00000E+00, 5.20000E+01, 0.00000E+00, 0.00000E+00, 6.20000E+01, 0.00000E+00, 0.00000E+00, 6.40000E+01, 0.00000E+00, 0.00000E+00,Cmd=142,HV=400,Cyk=2,MTime=0.8,Gain=50,Ch=6
 823,USER   ,20170714,13:58:20, 3.62216E-02,   2,200, 4.77933E+01,NWG-3-DD , 5.40000E+01, 0.00000E+00, 0.00000E+00, 5.20000E+01, 0.00000E+00, 0.00000E+00, 6.40000E+01, 0.00000E+00, 0.00000E+00, 6.60000E+01, 0.00000E+00, 0.00000E+00,Cmd=142,HV=400,Cyk=2,MTime=0.8,Gain=100,Ch=7
 824,USER   ,20170714,13:58:20, 2.20659E-02,   1,200, 4.65845E+01,NWG-3-DD , 5.40000E+01, 0.00000E+00, 0.00000E+00, 5.20000E+01, 0.00000E+00, 0.00000E+00, 6.60000E+01, 0.00000E+00, 0.00000E+00, 6.80000E+01, 0.00000E+00, 0.00000E+00,Cmd=142,HV=400,Cyk=2,MTime=0.8,Gain=200,Ch=8
 825,USER   ,20170714,13:58:29, 5.14793E-01,   2,243, 3.88145E+01,NWG-3-DD , 5.40000E+01, 0.00000E+00, 0.00000E+00, 5.00000E+01, 0.00000E+00, 0.00000E+00, 5.80000E+01, 0.00000E+00, 0.00000E+00, 6.20000E+01, 0.00000E+00, 0.00000E+00,Cmd=143,HV=400,Cyk=2,MTime=0.8,Gain=10,Ch=3
 826,USER   ,20170714,13:58:29, 1.71482E-01,   3,243, 5.17176E+01,NWG-3-DD , 5.40000E+01, 0.00000E+00, 0.00000E+00, 5.00000E+01, 0.00000E+00, 0.00000E+00, 6.20000E+01, 0.00000E+00, 0.00000E+00, 6.60000E+01, 0.00000E+00, 0.00000E+00,Cmd=143,HV=400,Cyk=2,MTime=0.8,Gain=20,Ch=4
 827,USER   ,20170714,13:58:29, 6.67554E-02,   2,243, 5.03324E+01,NWG-3-DD , 5.40000E+01, 0.00000E+00, 0.00000E+00, 5.00000E+01, 0.00000E+00, 0.00000E+00, 6.60000E+01, 0.00000E+00, 0.00000E+00, 7.00000E+01, 0.00000E+00, 0.00000E+00,Cmd=143,HV=400,Cyk=2,MTime=0.8,Gain=50,Ch=5
 828,USER   ,20170714,13:58:29, 2.43035E-02,   2,243, 3.66488E+01,NWG-3-DD , 5.40000E+01, 0.00000E+00, 0.00000E+00, 5.00000E+01, 0.00000E+00, 0.00000E+00, 7.00000E+01, 0.00000E+00, 0.00000E+00, 7.40000E+01, 0.00000E+00, 0.00000E+00,Cmd=143,HV=400,Cyk=2,MTime=0.8,Gain=200,Ch=6
 829,USER   ,20170714,13:58:29, 1.81986E-02,   3,243, 4.80249E+01,NWG-3-DD , 5.40000E+01, 0.00000E+00, 0.00000E+00, 5.00000E+01, 0.00000E+00, 0.00000E+00, 7.40000E+01, 0.00000E+00, 0.00000E+00, 7.80000E+01, 0.00000E+00, 0.00000E+00,Cmd=143,HV=400,Cyk=2,MTime=0.8,Gain=100,Ch=7
 830,USER   ,20170714,13:58:29, 1.13515E-02,   2,243, 4.79294E+01,NWG-3-DD , 5.40000E+01, 0.00000E+00, 0.00000E+00, 5.00000E+01, 0.00000E+00, 0.00000E+00, 7.80000E+01, 0.00000E+00, 0.00000E+00, 8.20000E+01, 0.00000E+00, 0.00000E+00,Cmd=143,HV=400,Cyk=2,MTime=0.8,Gain=100,Ch=8
 831,USER   ,20170714,13:58:39, 4.67642E-01,   2,251, 5.28891E+01,NWG-3-DD , 5.40000E+01, 0.00000E+00, 0.00000E+00, 4.80000E+01, 0.00000E+00, 0.00000E+00, 6.00000E+01, 0.00000E+00, 0.00000E+00, 6.60000E+01, 0.00000E+00, 0.00000E+00,Cmd=144,HV=400,Cyk=2,MTime=0.8,Gain=10,Ch=3
 832,USER   ,20170714,13:58:39, 1.15375E-01,   3,251, 5.21943E+01,NWG-3-DD , 5.40000E+01, 0.00000E+00, 0.00000E+00, 4.80000E+01, 0.00000E+00, 0.00000E+00, 6.60000E+01, 0.00000E+00, 0.00000E+00, 7.20000E+01, 0.00000E+00, 0.00000E+00,Cmd=144,HV=400,Cyk=2,MTime=0.8,Gain=20,Ch=4
 833,USER   ,20170714,13:58:39, 4.55399E-02,   2,251, 5.15044E+01,NWG-3-DD , 5.40000E+01, 0.00000E+00, 0.00000E+00, 4.80000E+01, 0.00000E+00, 0.00000E+00, 7.20000E+01, 0.00000E+00, 0.00000E+00, 7.80000E+01, 0.00000E+00, 0.00000E+00,Cmd=144,HV=400,Cyk=2,MTime=0.8,Gain=100,Ch=5
 834,USER   ,20170714,13:58:39, 2.56277E-02,   5,251, 5.79684E+01,NWG-3-DD , 5.40000E+01, 0.00000E+00, 0.00000E+00, 4.80000E+01, 0.00000E+00, 0.00000E+00, 7.80000E+01, 0.00000E+00, 0.00000E+00, 8.40000E+01, 0.00000E+00, 0.00000E+00,Cmd=144,HV=400,Cyk=2,MTime=0.8,Gain=100,Ch=6
 835,USER   ,20170714,13:58:39, 1.46766E-02,   9,251, 5.80959E+01,NWG-3-DD , 5.40000E+01, 0.00000E+00, 0.00000E+00, 4.80000E+01, 0.00000E+00, 0.00000E+00, 8.40000E+01, 0.00000E+00, 0.00000E+00, 9.00000E+01, 0.00000E+00, 0.00000E+00,Cmd=144,HV=400,Cyk=2,MTime=0.8,Gain=200,Ch=7
 836,USER   ,20170714,13:58:39, 9.16271E-03,  11,251, 5.80316E+01,NWG-3-DD , 5.40000E+01, 0.00000E+00, 0.00000E+00, 4.80000E+01, 0.00000E+00, 0.00000E+00, 9.00000E+01, 0.00000E+00, 0.00000E+00, 9.60000E+01, 0.00000E+00, 0.00000E+00,Cmd=144,HV=400,Cyk=2,MTime=0.8,Gain=100,Ch=8
 837,USER   ,20170714,13:58:48, 4.22077E-01,   2,198, 6.36477E+01,NWG-3-DD , 5.40000E+01, 0.00000E+00, 0.00000E+00, 4.60000E+01, 0.00000E+00, 0.00000E+00, 6.20000E+01, 0.00000E+00, 0.00000E+00, 7.00000E+01, 0.00000E+00, 0.00000E+00,Cmd=145,HV=400,Cyk=2,MTime=0.8,Gain=10,Ch=3
 838,USER   ,20170714,13:58:48, 8.20254E-02,   2,198, 4.94765E+01,NWG-3-DD , 5.40000E+01, 0.00000E+00, 0.00000E+00, 4.60000E+01, 0.00000E+00, 0.00000E+00, 7.00000E+01, 0.00000E+00, 0.00000E+00, 7.80000E+01, 0.00000E+00, 0.00000E+00,Cmd=145,HV=400,Cyk=2,MTime=0.8,Gain=50,Ch=4
 839,USER   ,20170714,13:58:48, 4.17328E-02,   1,198, 6.29316E+01,NWG-3-DD , 5.40000E+01, 0.00000E+00, 0.00000E+00, 4.60000E+01, 0.00000E+00, 0.00000E+00, 7.80000E+01, 0.00000E+00, 0.00000E+00, 8.60000E+01, 0.00000E+00, 0.00000E+00,Cmd=145,HV=400,Cyk=2,MTime=0.8,Gain=100,Ch=5
 840,USER   ,20170714,13:58:48, 2.06612E-02,   5,198, 6.23127E+01,NWG-3-DD , 5.40000E+01, 0.00000E+00, 0.00000E+00, 4.60000E+01, 0.00000E+00, 0.00000E+00, 8.60000E+01, 0.00000E+00, 0.00000E+00, 9.40000E+01, 0.00000E+00, 0.00000E+00,Cmd=145,HV=400,Cyk=2,MTime=0.8,Gain=200,Ch=6
 841,USER   ,20170714,13:58:48, 1.31764E-02,   8,198, 6.95436E+01,NWG-3-DD , 5.40000E+01, 0.00000E+00, 0.00000E+00, 4.60000E+01, 0.00000E+00, 0.00000E+00, 9.40000E+01, 0.00000E+00, 0.00000E+00, 1.02000E+02, 0.00000E+00, 0.00000E+00,Cmd=145,HV=400,Cyk=2,MTime=0.8,Gain=100,Ch=7
 842,USER   ,20170714,13:58:48, 9.51256E-03,   8,198, 8.03298E+01,NWG-3-DD , 5.40000E+01, 0.00000E+00, 0.00000E+00, 4.60000E+01, 0.00000E+00, 0.00000E+00, 1.02000E+02, 0.00000E+00, 0.00000E+00, 1.10000E+02, 0.00000E+00, 0.00000E+00,Cmd=145,HV=400,Cyk=2,MTime=0.8,Gain=200,Ch=8
 843,USER   ,20170714,13:58:57, 3.53216E-01,   2,197, 6.65796E+01,NWG-3-DD , 5.40000E+01, 0.00000E+00, 0.00000E+00, 4.40000E+01, 0.00000E+00, 0.00000E+00, 6.40000E+01, 0.00000E+00, 0.00000E+00, 7.40000E+01, 0.00000E+00, 0.00000E+00,Cmd=146,HV=400,Cyk=2,MTime=0.8,Gain=10,Ch=3
 844,USER   ,20170714,13:58:57, 8.62998E-02,   3,197, 6.50685E+01,NWG-3-DD , 5.40000E+01, 0.00000E+00, 0.00000E+00, 4.40000E+01, 0.00000E+00, 0.00000E+00, 7.40000E+01, 0.00000E+00, 0.00000E+00, 8.40000E+01, 0.00000E+00, 0.00000E+00,Cmd=146,HV=400,Cyk=2,MTime=0.8,Gain=50,Ch=4
 845,USER   ,20170714,13:58:57, 3.63229E-02,   2,197, 6.84671E+01,NWG-3-DD , 5.40000E+01, 0.00000E+00, 0.00000E+00, 4.40000E+01, 0.00000E+00, 0.00000E+00, 8.40000E+01, 0.00000E+00, 0.00000E+00, 9.40000E+01, 0.00000E+00, 0.00000E+00,Cmd=146,HV=400,Cyk=2,MTime=0.8,Gain=100,Ch=5
 846,USER   ,20170714,13:58:57, 2.02006E-02,   4,197, 7.61543E+01,NWG-3-DD , 5.40000E+01, 0.00000E+00, 0.00000E+00, 4.40000E+01, 0.00000E+00, 0.00000E+00, 9.40000E+01, 0.00000E+00, 0.00000E+00, 1.04000E+02, 0.00000E+00, 0.00000E+00,Cmd=146,HV=400,Cyk=2,MTime=0.8,Gain=200,Ch=6
 847,USER   ,20170714,13:59:06, 2.79741E-01,   2,210, 6.32759E+01,NWG-3-DD , 5.40000E+01, 0.00000E+00, 0.00000E+00, 4.20000E+01, 0.00000E+00, 0.00000E+00, 6.60000E+01, 0.00000E+00, 0.00000E+00, 7.80000E+01, 0.00000E+00, 0.00000E+00,Cmd=147,HV=400,Cyk=2,MTime=0.8,Gain=20,Ch=3
 848,USER   ,20170714,13:59:06, 7.87618E-02,   2,210, 7.12620E+01,NWG-3-DD , 5.40000E+01, 0.00000E+00, 0.00000E+00, 4.20000E+01, 0.00000E+00, 0.00000E+00, 7.80000E+01, 0.00000E+00, 0.00000E+00, 9.00000E+01, 0.00000E+00, 0.00000E+00,Cmd=147,HV=400,Cyk=2,MTime=0.8,Gain=50,Ch=4
 849,USER   ,20170714,13:59:06, 3.41819E-02,   3,210, 7.73177E+01,NWG-3-DD , 5.40000E+01, 0.00000E+00, 0.00000E+00, 4.20000E+01, 0.00000E+00, 0.00000E+00, 9.00000E+01, 0.00000E+00, 0.00000E+00, 1.02000E+02, 0.00000E+00, 0.00000E+00,Cmd=147,HV=400,Cyk=2,MTime=0.8,Gain=100,Ch=5
 850,USER   ,20170714,13:59:15, 1.50337E+00,   0,161, 5.66758E+01,NWG-3-DD , 5.60000E+01, 0.00000E+00, 0.00000E+00, 5.40000E+01, 0.00000E+00, 0.00000E+00, 5.80000E+01, 0.00000E+00, 0.00000E+00, 6.00000E+01, 0.00000E+00, 0.00000E+00,Cmd=148,HV=400,Cyk=2,MTime=0.8,Gain=10,Ch=3
 851,USER   ,20170714,13:59:15, 2.43675E-01,   0,161, 3.67453E+01,NWG-3-DD , 5.60000E+01, 0.00000E+00, 0.00000E+00, 5.40000E+01, 0.00000E+00, 0.00000E+00, 6.00000E+01, 0.00000E+00, 0.00000E+00, 6.20000E+01, 0.00000E+00, 0.00000E+00,Cmd=148,HV=400,Cyk=2,MTime=0.8,Gain=20,Ch=4
 852,USER   ,20170714,13:59:15, 1.14756E-01,   0,161, 4.32620E+01,NWG-3-DD , 5.60000E+01, 0.00000E+00, 0.00000E+00, 5.40000E+01, 0.00000E+00, 0.00000E+00, 6.20000E+01, 0.00000E+00, 0.00000E+00, 6.40000E+01, 0.00000E+00, 0.00000E+00,Cmd=148,HV=400,Cyk=2,MTime=0.8,Gain=50,Ch=5
 853,USER   ,20170714,13:59:15, 7.38246E-02,   0,161, 5.56624E+01,NWG-3-DD , 5.60000E+01, 0.00000E+00, 0.00000E+00, 5.40000E+01, 0.00000E+00, 0.00000E+00, 6.40000E+01, 0.00000E+00, 0.00000E+00, 6.60000E+01, 0.00000E+00, 0.00000E+00,Cmd=148,HV=400,Cyk=2,MTime=0.8,Gain=50,Ch=6
 854,USER   ,20170714,13:59:15, 4.24699E-02,   1,161, 5.60378E+01,NWG-3-DD , 5.60000E+01, 0.00000E+00, 0.00000E+00, 5.40000E+01, 0.00000E+00, 0.00000E+00, 6.60000E+01, 0.00000E+00, 0.00000E+00, 6.80000E+01, 0.00000E+00, 0.00000E+00,Cmd=148,HV=400,Cyk=2,MTime=0.8,Gain=100,Ch=7
 855,USER   ,20170714,13:59:15, 2.10468E-02,   2,161, 4.44330E+01,NWG-3-DD , 5.60000E+01, 0.00000E+00, 0.00000E+00, 5.40000E+01, 0.00000E+00, 0.00000E+00, 6.80000E+01, 0.00000E+00, 0.00000E+00, 7.00000E+01, 0.00000E+00, 0.00000E+00,Cmd=148,HV=400,Cyk=2,MTime=0.8,Gain=200,Ch=8
 856,USER   ,20170714,13:59:25, 4.97449E-01,   0,153, 3.75068E+01,NWG-3-DD , 5.60000E+01, 0.00000E+00, 0.00000E+00, 5.20000E+01, 0.00000E+00, 0.00000E+00, 6.00000E+01, 0.00000E+00, 0.00000E+00, 6.40000E+01, 0.00000E+00, 0.00000E+00,Cmd=149,HV=400,Cyk=2,MTime=0.8,Gain=10,Ch=3
 857,USER   ,20170714,13:59:25, 1.74640E-01,   1,153, 5.26703E+01,NWG-3-DD , 5.60000E+01, 0.00000E+00, 0.00000E+00, 5.20000E+01, 0.00000E+00, 0.00000E+00, 6.40000E+01, 0.00000E+00, 0.00000E+00, 6.80000E+01, 0.00000E+00, 0.00000E+00,Cmd=149,HV=400,Cyk=2,MTime=0.8,Gain=20,Ch=4
 858,USER   ,20170714,13:59:25, 4.95730E-02,   2,153, 3.73772E+01,NWG-3-DD , 5.60000E+01, 0.00000E+00, 0.00000E+00, 5.20000E+01, 0.00000E+00, 0.00000E+00, 6.80000E+01, 0.00000E+00, 0.00000E+00, 7.20000E+01, 0.00000E+00, 0.00000E+00,Cmd=149,HV=400,Cyk=2,MTime=0.8,Gain=100,Ch=5
 859,USER   ,20170714,13:59:25, 2.85330E-02,   0,153, 4.30268E+01,NWG-3-DD , 5.60000E+01, 0.00000E+00, 0.00000E+00, 5.20000E+01, 0.00000E+00, 0.00000E+00, 7.20000E+01, 0.00000E+00, 0.00000E+00, 7.60000E+01, 0.00000E+00, 0.00000E+00,Cmd=149,HV=400,Cyk=2,MTime=0.8,Gain=200,Ch=6
 860,USER   ,20170714,13:59:25, 1.79065E-02,   3,153, 4.72542E+01,NWG-3-DD , 5.60000E+01, 0.00000E+00, 0.00000E+00, 5.20000E+01, 0.00000E+00, 0.00000E+00, 7.60000E+01, 0.00000E+00, 0.00000E+00, 8.00000E+01, 0.00000E+00, 0.00000E+00,Cmd=149,HV=400,Cyk=2,MTime=0.8,Gain=200,Ch=7
 861,USER   ,20170714,13:59:25, 1.25600E-02,   4,153, 5.30322E+01,NWG-3-DD , 5.60000E+01, 0.00000E+00, 0.00000E+00, 5.20000E+01, 0.00000E+00, 0.00000E+00, 8.00000E+01, 0.00000E+00, 0.00000E+00, 8.40000E+01, 0.00000E+00, 0.00000E+00,Cmd=149,HV=400,Cyk=2,MTime=0.8,Gain=100,Ch=8
 862,USER   ,20170714,13:59:34, 4.47036E-01,   0,183, 5.05586E+01,NWG-3-DD , 5.60000E+01, 0.00000E+00, 0.00000E+00, 5.00000E+01, 0.00000E+00, 0.00000E+00, 6.20000E+01, 0.00000E+00, 0.00000E+00, 6.80000E+01, 0.00000E+00, 0.00000E+00,Cmd=150,HV=400,Cyk=2,MTime=0.8,Gain=10,Ch=3
 863,USER   ,20170714,13:59:34, 8.83390E-02,   1,183, 3.99636E+01,NWG-3-DD , 5.60000E+01, 0.00000E+00, 0.00000E+00, 5.00000E+01, 0.00000E+00, 0.00000E+00, 6.80000E+01, 0.00000E+00, 0.00000E+00, 7.40000E+01, 0.00000E+00, 0.00000E+00,Cmd=150,HV=400,Cyk=2,MTime=0.8,Gain=50,Ch=4
 864,USER   ,20170714,13:59:34, 4.44482E-02,   0,183, 5.02698E+01,NWG-3-DD , 5.60000E+01, 0.00000E+00, 0.00000E+00, 5.00000E+01, 0.00000E+00, 0.00000E+00, 7.40000E+01, 0.00000E+00, 0.00000E+00, 8.00000E+01, 0.00000E+00, 0.00000E+00,Cmd=150,HV=400,Cyk=2,MTime=0.8,Gain=100,Ch=5
 865,USER   ,20170714,13:59:34, 2.47429E-02,   2,183, 5.59672E+01,NWG-3-DD , 5.60000E+01, 0.00000E+00, 0.00000E+00, 5.00000E+01, 0.00000E+00, 0.00000E+00, 8.00000E+01, 0.00000E+00, 0.00000E+00, 8.60000E+01, 0.00000E+00, 0.00000E+00,Cmd=150,HV=400,Cyk=2,MTime=0.8,Gain=100,Ch=6
 866,USER   ,20170714,13:59:34, 1.36127E-02,   5,183, 5.38845E+01,NWG-3-DD , 5.60000E+01, 0.00000E+00, 0.00000E+00, 5.00000E+01, 0.00000E+00, 0.00000E+00, 8.60000E+01, 0.00000E+00, 0.00000E+00, 9.20000E+01, 0.00000E+00, 0.00000E+00,Cmd=150,HV=400,Cyk=2,MTime=0.8,Gain=200,Ch=7
 867,USER   ,20170714,13:59:34, 7.95280E-03,   3,183, 5.03687E+01,NWG-3-DD , 5.60000E+01, 0.00000E+00, 0.00000E+00, 5.00000E+01, 0.00000E+00, 0.00000E+00, 9.20000E+01, 0.00000E+00, 0.00000E+00, 9.80000E+01, 0.00000E+00, 0.00000E+00,Cmd=150,HV=400,Cyk=2,MTime=0.8,Gain=500,Ch=8
 868,USER   ,20170714,13:59:43, 3.67132E-01,   1,190, 5.53622E+01,NWG-3-DD , 5.60000E+01, 0.00000E+00, 0.00000E+00, 4.80000E+01, 0.00000E+00, 0.00000E+00, 6.40000E+01, 0.00000E+00, 0.00000E+00, 7.20000E+01, 0.00000E+00, 0.00000E+00,Cmd=151,HV=400,Cyk=2,MTime=0.8,Gain=10,Ch=3
 869,USER   ,20170714,13:59:43, 8.46291E-02,   3,190, 5.10471E+01,NWG-3-DD , 5.60000E+01, 0.00000E+00, 0.00000E+00, 4.80000E+01, 0.00000E+00, 0.00000E+00, 7.20000E+01, 0.00000E+00, 0.00000E+00, 8.00000E+01, 0.00000E+00, 0.00000E+00,Cmd=151,HV=400,Cyk=2,MTime=0.8,Gain=50,Ch=4
 870,USER   ,20170714,13:59:43, 3.88194E-02,   3,190, 5.85383E+01,NWG-3-DD , 5.60000E+01, 0.00000E+00, 0.00000E+00, 4.80000E+01, 0.00000E+00, 0.00000E+00, 8.00000E+01, 0.00000E+00, 0.00000E+00, 8.80000E+01, 0.00000E+00, 0.00000E+00,Cmd=151,HV=400,Cyk=2,MTime=0.8,Gain=100,Ch=5
 871,USER   ,20170714,13:59:43, 1.94028E-02,   3,190, 5.85176E+01,NWG-3-DD , 5.60000E+01, 0.00000E+00, 0.00000E+00, 4.80000E+01, 0.00000E+00, 0.00000E+00, 8.80000E+01, 0.00000E+00, 0.00000E+00, 9.60000E+01, 0.00000E+00, 0.00000E+00,Cmd=151,HV=400,Cyk=2,MTime=0.8,Gain=100,Ch=6
 872,USER   ,20170714,13:59:43, 1.31638E-02,   7,190, 6.94766E+01,NWG-3-DD , 5.60000E+01, 0.00000E+00, 0.00000E+00, 4.80000E+01, 0.00000E+00, 0.00000E+00, 9.60000E+01, 0.00000E+00, 0.00000E+00, 1.04000E+02, 0.00000E+00, 0.00000E+00,Cmd=151,HV=400,Cyk=2,MTime=0.8,Gain=200,Ch=7
 873,USER   ,20170714,13:59:52, 2.81118E-01,   0,155, 5.29896E+01,NWG-3-DD , 5.60000E+01, 0.00000E+00, 0.00000E+00, 4.60000E+01, 0.00000E+00, 0.00000E+00, 6.60000E+01, 0.00000E+00, 0.00000E+00, 7.60000E+01, 0.00000E+00, 0.00000E+00,Cmd=152,HV=400,Cyk=2,MTime=0.8,Gain=20,Ch=3
 874,USER   ,20170714,13:59:52, 7.85785E-02,   2,155, 5.92468E+01,NWG-3-DD , 5.60000E+01, 0.00000E+00, 0.00000E+00, 4.60000E+01, 0.00000E+00, 0.00000E+00, 7.60000E+01, 0.00000E+00, 0.00000E+00, 8.60000E+01, 0.00000E+00, 0.00000E+00,Cmd=152,HV=400,Cyk=2,MTime=0.8,Gain=100,Ch=4
 875,USER   ,20170714,13:59:52, 3.19696E-02,   4,155, 6.02614E+01,NWG-3-DD , 5.60000E+01, 0.00000E+00, 0.00000E+00, 4.60000E+01, 0.00000E+00, 0.00000E+00, 8.60000E+01, 0.00000E+00, 0.00000E+00, 9.60000E+01, 0.00000E+00, 0.00000E+00,Cmd=152,HV=400,Cyk=2,MTime=0.8,Gain=100,Ch=5
 876,USER   ,20170714,13:59:52, 2.01369E-02,   4,155, 7.59143E+01,NWG-3-DD , 5.60000E+01, 0.00000E+00, 0.00000E+00, 4.60000E+01, 0.00000E+00, 0.00000E+00, 9.60000E+01, 0.00000E+00, 0.00000E+00, 1.06000E+02, 0.00000E+00, 0.00000E+00,Cmd=152,HV=400,Cyk=2,MTime=0.8,Gain=200,Ch=6
 877,USER   ,20170714,14:00:01, 2.26573E-01,   1,154, 5.12496E+01,NWG-3-DD , 5.60000E+01, 0.00000E+00, 0.00000E+00, 4.40000E+01, 0.00000E+00, 0.00000E+00, 6.80000E+01, 0.00000E+00, 0.00000E+00, 8.00000E+01, 0.00000E+00, 0.00000E+00,Cmd=153,HV=400,Cyk=2,MTime=0.8,Gain=20,Ch=3
 878,USER   ,20170714,14:00:01, 7.46578E-02,   4,154, 6.75487E+01,NWG-3-DD , 5.60000E+01, 0.00000E+00, 0.00000E+00, 4.40000E+01, 0.00000E+00, 0.00000E+00, 8.00000E+01, 0.00000E+00, 0.00000E+00, 9.20000E+01, 0.00000E+00, 0.00000E+00,Cmd=153,HV=400,Cyk=2,MTime=0.8,Gain=100,Ch=4
 879,USER   ,20170714,14:00:01, 3.11708E-02,   7,154, 7.05068E+01,NWG-3-DD , 5.60000E+01, 0.00000E+00, 0.00000E+00, 4.40000E+01, 0.00000E+00, 0.00000E+00, 9.20000E+01, 0.00000E+00, 0.00000E+00, 1.04000E+02, 0.00000E+00, 0.00000E+00,Cmd=153,HV=400,Cyk=2,MTime=0.8,Gain=200,Ch=5
 880,USER   ,20170714,14:00:11, 1.35972E+00,   0,142, 5.12601E+01,NWG-3-DD , 5.80000E+01, 0.00000E+00, 0.00000E+00, 5.60000E+01, 0.00000E+00, 0.00000E+00, 6.00000E+01, 0.00000E+00, 0.00000E+00, 6.20000E+01, 0.00000E+00, 0.00000E+00,Cmd=154,HV=400,Cyk=2,MTime=0.8,Gain=10,Ch=3
 881,USER   ,20170714,14:00:11, 2.50521E-01,   0,142, 3.77777E+01,NWG-3-DD , 5.80000E+01, 0.00000E+00, 0.00000E+00, 5.60000E+01, 0.00000E+00, 0.00000E+00, 6.20000E+01, 0.00000E+00, 0.00000E+00, 6.40000E+01, 0.00000E+00, 0.00000E+00,Cmd=154,HV=400,Cyk=2,MTime=0.8,Gain=20,Ch=4
 882,USER   ,20170714,14:00:11, 1.24387E-01,   0,142, 4.68927E+01,NWG-3-DD , 5.80000E+01, 0.00000E+00, 0.00000E+00, 5.60000E+01, 0.00000E+00, 0.00000E+00, 6.40000E+01, 0.00000E+00, 0.00000E+00, 6.60000E+01, 0.00000E+00, 0.00000E+00,Cmd=154,HV=400,Cyk=2,MTime=0.8,Gain=50,Ch=5
 883,USER   ,20170714,14:00:11, 6.58892E-02,   3,142, 4.96793E+01,NWG-3-DD , 5.80000E+01, 0.00000E+00, 0.00000E+00, 5.60000E+01, 0.00000E+00, 0.00000E+00, 6.60000E+01, 0.00000E+00, 0.00000E+00, 6.80000E+01, 0.00000E+00, 0.00000E+00,Cmd=154,HV=400,Cyk=2,MTime=0.8,Gain=100,Ch=6
 884,USER   ,20170714,14:00:11, 2.97291E-02,   2,142, 3.92266E+01,NWG-3-DD , 5.80000E+01, 0.00000E+00, 0.00000E+00, 5.60000E+01, 0.00000E+00, 0.00000E+00, 6.80000E+01, 0.00000E+00, 0.00000E+00, 7.00000E+01, 0.00000E+00, 0.00000E+00,Cmd=154,HV=400,Cyk=2,MTime=0.8,Gain=200,Ch=7
 885,USER   ,20170714,14:00:11, 1.56218E-02,   2,142, 3.29800E+01,NWG-3-DD , 5.80000E+01, 0.00000E+00, 0.00000E+00, 5.60000E+01, 0.00000E+00, 0.00000E+00, 7.00000E+01, 0.00000E+00, 0.00000E+00, 7.20000E+01, 0.00000E+00, 0.00000E+00,Cmd=154,HV=400,Cyk=2,MTime=0.8,Gain=200,Ch=8
 886,USER   ,20170714,14:00:20, 5.63718E-01,   0,177, 4.25033E+01,NWG-3-DD , 5.80000E+01, 0.00000E+00, 0.00000E+00, 5.40000E+01, 0.00000E+00, 0.00000E+00, 6.20000E+01, 0.00000E+00, 0.00000E+00, 6.60000E+01, 0.00000E+00, 0.00000E+00,Cmd=155,HV=400,Cyk=2,MTime=0.8,Gain=10,Ch=3
 887,USER   ,20170714,14:00:20, 1.59347E-01,   0,177, 4.80578E+01,NWG-3-DD , 5.80000E+01, 0.00000E+00, 0.00000E+00, 5.40000E+01, 0.00000E+00, 0.00000E+00, 6.60000E+01, 0.00000E+00, 0.00000E+00, 7.00000E+01, 0.00000E+00, 0.00000E+00,Cmd=155,HV=400,Cyk=2,MTime=0.8,Gain=50,Ch=4
 888,USER   ,20170714,14:00:20, 4.95075E-02,   2,177, 3.73278E+01,NWG-3-DD , 5.80000E+01, 0.00000E+00, 0.00000E+00, 5.40000E+01, 0.00000E+00, 0.00000E+00, 7.00000E+01, 0.00000E+00, 0.00000E+00, 7.40000E+01, 0.00000E+00, 0.00000E+00,Cmd=155,HV=400,Cyk=2,MTime=0.8,Gain=100,Ch=5
 889,USER   ,20170714,14:00:20, 3.42261E-02,   2,177, 5.16118E+01,NWG-3-DD , 5.80000E+01, 0.00000E+00, 0.00000E+00, 5.40000E+01, 0.00000E+00, 0.00000E+00, 7.40000E+01, 0.00000E+00, 0.00000E+00, 7.80000E+01, 0.00000E+00, 0.00000E+00,Cmd=155,HV=400,Cyk=2,MTime=0.8,Gain=200,Ch=6
 890,USER   ,20170714,14:00:20, 2.00481E-02,   3,177, 5.29057E+01,NWG-3-DD , 5.80000E+01, 0.00000E+00, 0.00000E+00, 5.40000E+01, 0.00000E+00, 0.00000E+00, 7.80000E+01, 0.00000E+00, 0.00000E+00, 8.20000E+01, 0.00000E+00, 0.00000E+00,Cmd=155,HV=400,Cyk=2,MTime=0.8,Gain=100,Ch=7
 891,USER   ,20170714,14:00:20, 1.53088E-02,   3,177, 6.46383E+01,NWG-3-DD , 5.80000E+01, 0.00000E+00, 0.00000E+00, 5.40000E+01, 0.00000E+00, 0.00000E+00, 8.20000E+01, 0.00000E+00, 0.00000E+00, 8.60000E+01, 0.00000E+00, 0.00000E+00,Cmd=155,HV=400,Cyk=2,MTime=0.8,Gain=200,Ch=8
 892,USER   ,20170714,14:00:29, 4.26629E-01,   1,167, 4.82506E+01,NWG-3-DD , 5.80000E+01, 0.00000E+00, 0.00000E+00, 5.20000E+01, 0.00000E+00, 0.00000E+00, 6.40000E+01, 0.00000E+00, 0.00000E+00, 7.00000E+01, 0.00000E+00, 0.00000E+00,Cmd=156,HV=400,Cyk=2,MTime=0.8,Gain=10,Ch=3
 893,USER   ,20170714,14:00:29, 8.60470E-02,   2,167, 3.89268E+01,NWG-3-DD , 5.80000E+01, 0.00000E+00, 0.00000E+00, 5.20000E+01, 0.00000E+00, 0.00000E+00, 7.00000E+01, 0.00000E+00, 0.00000E+00, 7.60000E+01, 0.00000E+00, 0.00000E+00,Cmd=156,HV=400,Cyk=2,MTime=0.8,Gain=50,Ch=4
 894,USER   ,20170714,14:00:29, 4.33912E-02,   4,167, 4.90743E+01,NWG-3-DD , 5.80000E+01, 0.00000E+00, 0.00000E+00, 5.20000E+01, 0.00000E+00, 0.00000E+00, 7.60000E+01, 0.00000E+00, 0.00000E+00, 8.20000E+01, 0.00000E+00, 0.00000E+00,Cmd=156,HV=400,Cyk=2,MTime=0.8,Gain=100,Ch=5
 895,USER   ,20170714,14:00:29, 2.49419E-02,   4,167, 5.64172E+01,NWG-3-DD , 5.80000E+01, 0.00000E+00, 0.00000E+00, 5.20000E+01, 0.00000E+00, 0.00000E+00, 8.20000E+01, 0.00000E+00, 0.00000E+00, 8.80000E+01, 0.00000E+00, 0.00000E+00,Cmd=156,HV=400,Cyk=2,MTime=0.8,Gain=200,Ch=6
 896,USER   ,20170714,14:00:29, 1.39258E-02,   7,167, 5.51240E+01,NWG-3-DD , 5.80000E+01, 0.00000E+00, 0.00000E+00, 5.20000E+01, 0.00000E+00, 0.00000E+00, 8.80000E+01, 0.00000E+00, 0.00000E+00, 9.40000E+01, 0.00000E+00, 0.00000E+00,Cmd=156,HV=400,Cyk=2,MTime=0.8,Gain=200,Ch=7
 897,USER   ,20170714,14:00:29, 8.51800E-03,  11,167, 5.39483E+01,NWG-3-DD , 5.80000E+01, 0.00000E+00, 0.00000E+00, 5.20000E+01, 0.00000E+00, 0.00000E+00, 9.40000E+01, 0.00000E+00, 0.00000E+00, 1.00000E+02, 0.00000E+00, 0.00000E+00,Cmd=156,HV=400,Cyk=2,MTime=0.8,Gain=200,Ch=8
 898,USER   ,20170714,14:00:39, 2.99524E-01,   2,203, 4.51672E+01,NWG-3-DD , 5.80000E+01, 0.00000E+00, 0.00000E+00, 5.00000E+01, 0.00000E+00, 0.00000E+00, 6.60000E+01, 0.00000E+00, 0.00000E+00, 7.40000E+01, 0.00000E+00, 0.00000E+00,Cmd=157,HV=400,Cyk=2,MTime=0.8,Gain=20,Ch=3
 899,USER   ,20170714,14:00:39, 8.38133E-02,   2,203, 5.05550E+01,NWG-3-DD , 5.80000E+01, 0.00000E+00, 0.00000E+00, 5.00000E+01, 0.00000E+00, 0.00000E+00, 7.40000E+01, 0.00000E+00, 0.00000E+00, 8.20000E+01, 0.00000E+00, 0.00000E+00,Cmd=157,HV=400,Cyk=2,MTime=0.8,Gain=50,Ch=4
 900,USER   ,20170714,14:00:39, 3.79335E-02,   1,203, 5.72024E+01,NWG-3-DD , 5.80000E+01, 0.00000E+00, 0.00000E+00, 5.00000E+01, 0.00000E+00, 0.00000E+00, 8.20000E+01, 0.00000E+00, 0.00000E+00, 9.00000E+01, 0.00000E+00, 0.00000E+00,Cmd=157,HV=400,Cyk=2,MTime=0.8,Gain=100,Ch=5
 901,USER   ,20170714,14:00:39, 1.79706E-02,   3,203, 5.41980E+01,NWG-3-DD , 5.80000E+01, 0.00000E+00, 0.00000E+00, 5.00000E+01, 0.00000E+00, 0.00000E+00, 9.00000E+01, 0.00000E+00, 0.00000E+00, 9.80000E+01, 0.00000E+00, 0.00000E+00,Cmd=157,HV=400,Cyk=2,MTime=0.8,Gain=200,Ch=6
 902,USER   ,20170714,14:00:39, 1.28345E-02,   2,203, 6.77390E+01,NWG-3-DD , 5.80000E+01, 0.00000E+00, 0.00000E+00, 5.00000E+01, 0.00000E+00, 0.00000E+00, 9.80000E+01, 0.00000E+00, 0.00000E+00, 1.06000E+02, 0.00000E+00, 0.00000E+00,Cmd=157,HV=400,Cyk=2,MTime=0.8,Gain=200,Ch=7
 903,USER   ,20170714,14:00:48, 2.30124E-01,   1,210, 4.33774E+01,NWG-3-DD , 5.80000E+01, 0.00000E+00, 0.00000E+00, 4.80000E+01, 0.00000E+00, 0.00000E+00, 6.80000E+01, 0.00000E+00, 0.00000E+00, 7.80000E+01, 0.00000E+00, 0.00000E+00,Cmd=158,HV=400,Cyk=2,MTime=0.8,Gain=20,Ch=3
 904,USER   ,20170714,14:00:48, 7.52961E-02,   2,210, 5.67720E+01,NWG-3-DD , 5.80000E+01, 0.00000E+00, 0.00000E+00, 4.80000E+01, 0.00000E+00, 0.00000E+00, 7.80000E+01, 0.00000E+00, 0.00000E+00, 8.80000E+01, 0.00000E+00, 0.00000E+00,Cmd=158,HV=400,Cyk=2,MTime=0.8,Gain=50,Ch=4
 905,USER   ,20170714,14:00:48, 3.12235E-02,   3,210, 5.88549E+01,NWG-3-DD , 5.80000E+01, 0.00000E+00, 0.00000E+00, 4.80000E+01, 0.00000E+00, 0.00000E+00, 8.80000E+01, 0.00000E+00, 0.00000E+00, 9.80000E+01, 0.00000E+00, 0.00000E+00,Cmd=158,HV=400,Cyk=2,MTime=0.8,Gain=100,Ch=5
 906,USER   ,20170714,14:00:48, 1.92800E-02,   3,210, 7.26837E+01,NWG-3-DD , 5.80000E+01, 0.00000E+00, 0.00000E+00, 4.80000E+01, 0.00000E+00, 0.00000E+00, 9.80000E+01, 0.00000E+00, 0.00000E+00, 1.08000E+02, 0.00000E+00, 0.00000E+00,Cmd=158,HV=400,Cyk=2,MTime=0.8,Gain=200,Ch=6
 907,USER   ,20170714,14:00:57, 2.08587E-01,   1,169, 4.71814E+01,NWG-3-DD , 5.80000E+01, 0.00000E+00, 0.00000E+00, 4.60000E+01, 0.00000E+00, 0.00000E+00, 7.00000E+01, 0.00000E+00, 0.00000E+00, 8.20000E+01, 0.00000E+00, 0.00000E+00,Cmd=159,HV=400,Cyk=2,MTime=0.8,Gain=20,Ch=3
 908,USER   ,20170714,14:00:57, 6.94314E-02,   3,169, 6.28201E+01,NWG-3-DD , 5.80000E+01, 0.00000E+00, 0.00000E+00, 4.60000E+01, 0.00000E+00, 0.00000E+00, 8.20000E+01, 0.00000E+00, 0.00000E+00, 9.40000E+01, 0.00000E+00, 0.00000E+00,Cmd=159,HV=400,Cyk=2,MTime=0.8,Gain=50,Ch=4
 909,USER   ,20170714,14:00:57, 3.02104E-02,   4,169, 6.83343E+01,NWG-3-DD , 5.80000E+01, 0.00000E+00, 0.00000E+00, 4.60000E+01, 0.00000E+00, 0.00000E+00, 9.40000E+01, 0.00000E+00, 0.00000E+00, 1.06000E+02, 0.00000E+00, 0.00000E+00,Cmd=159,HV=400,Cyk=2,MTime=0.8,Gain=200,Ch=5
 910,USER   ,20170714,14:01:06, 1.62665E+00,   0,157, 6.13231E+01,NWG-3-DD , 6.00000E+01, 0.00000E+00, 0.00000E+00, 5.80000E+01, 0.00000E+00, 0.00000E+00, 6.20000E+01, 0.00000E+00, 0.00000E+00, 6.40000E+01, 0.00000E+00, 0.00000E+00,Cmd=160,HV=400,Cyk=2,MTime=0.8,Gain=10,Ch=3
 911,USER   ,20170714,14:01:06, 2.21331E-01,   0,157, 3.33759E+01,NWG-3-DD , 6.00000E+01, 0.00000E+00, 0.00000E+00, 5.80000E+01, 0.00000E+00, 0.00000E+00, 6.40000E+01, 0.00000E+00, 0.00000E+00, 6.60000E+01, 0.00000E+00, 0.00000E+00,Cmd=160,HV=400,Cyk=2,MTime=0.8,Gain=20,Ch=4
 912,USER   ,20170714,14:01:06, 9.97114E-02,   0,157, 3.75903E+01,NWG-3-DD , 6.00000E+01, 0.00000E+00, 0.00000E+00, 5.80000E+01, 0.00000E+00, 0.00000E+00, 6.60000E+01, 0.00000E+00, 0.00000E+00, 6.80000E+01, 0.00000E+00, 0.00000E+00,Cmd=160,HV=400,Cyk=2,MTime=0.8,Gain=50,Ch=5
 913,USER   ,20170714,14:01:06, 4.17859E-02,   1,157, 3.15058E+01,NWG-3-DD , 6.00000E+01, 0.00000E+00, 0.00000E+00, 5.80000E+01, 0.00000E+00, 0.00000E+00, 6.80000E+01, 0.00000E+00, 0.00000E+00, 7.00000E+01, 0.00000E+00, 0.00000E+00,Cmd=160,HV=400,Cyk=2,MTime=0.8,Gain=100,Ch=6
 914,USER   ,20170714,14:01:06, 2.05076E-02,   2,157, 2.70591E+01,NWG-3-DD , 6.00000E+01, 0.00000E+00, 0.00000E+00, 5.80000E+01, 0.00000E+00, 0.00000E+00, 7.00000E+01, 0.00000E+00, 0.00000E+00, 7.20000E+01, 0.00000E+00, 0.00000E+00,Cmd=160,HV=400,Cyk=2,MTime=0.8,Gain=100,Ch=7
 915,USER   ,20170714,14:01:06, 1.58390E-02,   4,157, 3.34384E+01,NWG-3-DD , 6.00000E+01, 0.00000E+00, 0.00000E+00, 5.80000E+01, 0.00000E+00, 0.00000E+00, 7.20000E+01, 0.00000E+00, 0.00000E+00, 7.40000E+01, 0.00000E+00, 0.00000E+00,Cmd=160,HV=400,Cyk=2,MTime=0.8,Gain=200,Ch=8
 916,USER   ,20170714,14:01:15, 5.09234E-01,   6,145, 3.83953E+01,NWG-3-DD , 6.00000E+01, 0.00000E+00, 0.00000E+00, 5.60000E+01, 0.00000E+00, 0.00000E+00, 6.40000E+01, 0.00000E+00, 0.00000E+00, 6.80000E+01, 0.00000E+00, 0.00000E+00,Cmd=161,HV=400,Cyk=2,MTime=0.8,Gain=10,Ch=3
 917,USER   ,20170714,14:01:15, 1.07810E-01,   0,145, 3.25149E+01,NWG-3-DD , 6.00000E+01, 0.00000E+00, 0.00000E+00, 5.60000E+01, 0.00000E+00, 0.00000E+00, 6.80000E+01, 0.00000E+00, 0.00000E+00, 7.20000E+01, 0.00000E+00, 0.00000E+00,Cmd=161,HV=400,Cyk=2,MTime=0.8,Gain=50,Ch=4
 918,USER   ,20170714,14:01:15, 5.32502E-02,   0,145, 4.01497E+01,NWG-3-DD , 6.00000E+01, 0.00000E+00, 0.00000E+00, 5.60000E+01, 0.00000E+00, 0.00000E+00, 7.20000E+01, 0.00000E+00, 0.00000E+00, 7.60000E+01, 0.00000E+00, 0.00000E+00,Cmd=161,HV=400,Cyk=2,MTime=0.8,Gain=100,Ch=5
 919,USER   ,20170714,14:01:15, 3.06719E-02,   3,145, 4.62522E+01,NWG-3-DD , 6.00000E+01, 0.00000E+00, 0.00000E+00, 5.60000E+01, 0.00000E+00, 0.00000E+00, 7.60000E+01, 0.00000E+00, 0.00000E+00, 8.00000E+01, 0.00000E+00, 0.00000E+00,Cmd=161,HV=400,Cyk=2,MTime=0.8,Gain=200,Ch=6
 920,USER   ,20170714,14:01:15, 2.02829E-02,   3,145, 5.35253E+01,NWG-3-DD , 6.00000E+01, 0.00000E+00, 0.00000E+00, 5.60000E+01, 0.00000E+00, 0.00000E+00, 8.00000E+01, 0.00000E+00, 0.00000E+00, 8.40000E+01, 0.00000E+00, 0.00000E+00,Cmd=161,HV=400,Cyk=2,MTime=0.8,Gain=200,Ch=7
 921,USER   ,20170714,14:01:15, 1.21632E-02,   3,145, 5.13566E+01,NWG-3-DD , 6.00000E+01, 0.00000E+00, 0.00000E+00, 5.60000E+01, 0.00000E+00, 0.00000E+00, 8.40000E+01, 0.00000E+00, 0.00000E+00, 8.80000E+01, 0.00000E+00, 0.00000E+00,Cmd=161,HV=400,Cyk=2,MTime=0.8,Gain=200,Ch=8
 922,USER   ,20170714,14:01:25, 3.48496E-01,   1,182, 3.94140E+01,NWG-3-DD , 6.00000E+01, 0.00000E+00, 0.00000E+00, 5.40000E+01, 0.00000E+00, 0.00000E+00, 6.60000E+01, 0.00000E+00, 0.00000E+00, 7.20000E+01, 0.00000E+00, 0.00000E+00,Cmd=162,HV=400,Cyk=2,MTime=0.8,Gain=20,Ch=3
 923,USER   ,20170714,14:01:25, 9.50121E-02,   0,182, 4.29824E+01,NWG-3-DD , 6.00000E+01, 0.00000E+00, 0.00000E+00, 5.40000E+01, 0.00000E+00, 0.00000E+00, 7.20000E+01, 0.00000E+00, 0.00000E+00, 7.80000E+01, 0.00000E+00, 0.00000E+00,Cmd=162,HV=400,Cyk=2,MTime=0.8,Gain=50,Ch=4
 924,USER   ,20170714,14:01:25, 4.69819E-02,   9,182, 5.31353E+01,NWG-3-DD , 6.00000E+01, 0.00000E+00, 0.00000E+00, 5.40000E+01, 0.00000E+00, 0.00000E+00, 7.80000E+01, 0.00000E+00, 0.00000E+00, 8.40000E+01, 0.00000E+00, 0.00000E+00,Cmd=162,HV=400,Cyk=2,MTime=0.8,Gain=50,Ch=5
 925,USER   ,20170714,14:01:25, 2.36594E-02,   3,182, 5.35162E+01,NWG-3-DD , 6.00000E+01, 0.00000E+00, 0.00000E+00, 5.40000E+01, 0.00000E+00, 0.00000E+00, 8.40000E+01, 0.00000E+00, 0.00000E+00, 9.00000E+01, 0.00000E+00, 0.00000E+00,Cmd=162,HV=400,Cyk=2,MTime=0.8,Gain=100,Ch=6
 926,USER   ,20170714,14:01:25, 1.32447E-02,   4,182, 5.24279E+01,NWG-3-DD , 6.00000E+01, 0.00000E+00, 0.00000E+00, 5.40000E+01, 0.00000E+00, 0.00000E+00, 9.00000E+01, 0.00000E+00, 0.00000E+00, 9.60000E+01, 0.00000E+00, 0.00000E+00,Cmd=162,HV=400,Cyk=2,MTime=0.8,Gain=100,Ch=7
 927,USER   ,20170714,14:01:25, 9.77829E-03,   4,182, 6.19303E+01,NWG-3-DD , 6.00000E+01, 0.00000E+00, 0.00000E+00, 5.40000E+01, 0.00000E+00, 0.00000E+00, 9.60000E+01, 0.00000E+00, 0.00000E+00, 1.02000E+02, 0.00000E+00, 0.00000E+00,Cmd=162,HV=400,Cyk=2,MTime=0.8,Gain=200,Ch=8
 928,USER   ,20170714,14:01:34, 2.39196E-01,   3,170, 3.60699E+01,NWG-3-DD , 6.00000E+01, 0.00000E+00, 0.00000E+00, 5.20000E+01, 0.00000E+00, 0.00000E+00, 6.80000E+01, 0.00000E+00, 0.00000E+00, 7.60000E+01, 0.00000E+00, 0.00000E+00,Cmd=163,HV=400,Cyk=2,MTime=0.8,Gain=20,Ch=3
 929,USER   ,20170714,14:01:34, 8.16684E-02,   6,170, 4.92612E+01,NWG-3-DD , 6.00000E+01, 0.00000E+00, 0.00000E+00, 5.20000E+01, 0.00000E+00, 0.00000E+00, 7.60000E+01, 0.00000E+00, 0.00000E+00, 8.40000E+01, 0.00000E+00, 0.00000E+00,Cmd=163,HV=400,Cyk=2,MTime=0.8,Gain=100,Ch=4
 930,USER   ,20170714,14:01:34, 3.53060E-02,  10,170, 5.32401E+01,NWG-3-DD , 6.00000E+01, 0.00000E+00, 0.00000E+00, 5.20000E+01, 0.00000E+00, 0.00000E+00, 8.40000E+01, 0.00000E+00, 0.00000E+00, 9.20000E+01, 0.00000E+00, 0.00000E+00,Cmd=163,HV=400,Cyk=2,MTime=0.8,Gain=200,Ch=5
 931,USER   ,20170714,14:01:34, 1.70361E-02,  14,170, 5.13796E+01,NWG-3-DD , 6.00000E+01, 0.00000E+00, 0.00000E+00, 5.20000E+01, 0.00000E+00, 0.00000E+00, 9.20000E+01, 0.00000E+00, 0.00000E+00, 1.00000E+02, 0.00000E+00, 0.00000E+00,Cmd=163,HV=400,Cyk=2,MTime=0.8,Gain=200,Ch=6
 932,USER   ,20170714,14:01:34, 1.27546E-02,  17,170, 6.73174E+01,NWG-3-DD , 6.00000E+01, 0.00000E+00, 0.00000E+00, 5.20000E+01, 0.00000E+00, 0.00000E+00, 1.00000E+02, 0.00000E+00, 0.00000E+00, 1.08000E+02, 0.00000E+00, 0.00000E+00,Cmd=163,HV=400,Cyk=2,MTime=0.8,Gain=100,Ch=7
 933,USER   ,20170714,14:01:43, 2.09550E-01,   1,206, 3.94992E+01,NWG-3-DD , 6.00000E+01, 0.00000E+00, 0.00000E+00, 5.00000E+01, 0.00000E+00, 0.00000E+00, 7.00000E+01, 0.00000E+00, 0.00000E+00, 8.00000E+01, 0.00000E+00, 0.00000E+00,Cmd=164,HV=400,Cyk=2,MTime=0.8,Gain=20,Ch=3
 934,USER   ,20170714,14:01:43, 7.10434E-02,   0,206, 5.35655E+01,NWG-3-DD , 6.00000E+01, 0.00000E+00, 0.00000E+00, 5.00000E+01, 0.00000E+00, 0.00000E+00, 8.00000E+01, 0.00000E+00, 0.00000E+00, 9.00000E+01, 0.00000E+00, 0.00000E+00,Cmd=164,HV=400,Cyk=2,MTime=0.8,Gain=50,Ch=4
 935,USER   ,20170714,14:01:43, 2.88563E-02,   2,206, 5.43928E+01,NWG-3-DD , 6.00000E+01, 0.00000E+00, 0.00000E+00, 5.00000E+01, 0.00000E+00, 0.00000E+00, 9.00000E+01, 0.00000E+00, 0.00000E+00, 1.00000E+02, 0.00000E+00, 0.00000E+00,Cmd=164,HV=400,Cyk=2,MTime=0.8,Gain=200,Ch=5
 936,USER   ,20170714,14:01:43, 1.79470E-02,   3,206, 6.76586E+01,NWG-3-DD , 6.00000E+01, 0.00000E+00, 0.00000E+00, 5.00000E+01, 0.00000E+00, 0.00000E+00, 1.00000E+02, 0.00000E+00, 0.00000E+00, 1.10000E+02, 0.00000E+00, 0.00000E+00,Cmd=164,HV=400,Cyk=2,MTime=0.8,Gain=200,Ch=6
 937,USER   ,20170714,14:01:52, 2.12261E-01,   2,213, 4.80124E+01,NWG-3-DD , 6.00000E+01, 0.00000E+00, 0.00000E+00, 4.80000E+01, 0.00000E+00, 0.00000E+00, 7.20000E+01, 0.00000E+00, 0.00000E+00, 8.40000E+01, 0.00000E+00, 0.00000E+00,Cmd=165,HV=400,Cyk=2,MTime=0.8,Gain=20,Ch=3
 938,USER   ,20170714,14:01:52, 6.04454E-02,   2,213, 5.46897E+01,NWG-3-DD , 6.00000E+01, 0.00000E+00, 0.00000E+00, 4.80000E+01, 0.00000E+00, 0.00000E+00, 8.40000E+01, 0.00000E+00, 0.00000E+00, 9.60000E+01, 0.00000E+00, 0.00000E+00,Cmd=165,HV=400,Cyk=2,MTime=0.8,Gain=50,Ch=4
 939,USER   ,20170714,14:01:52, 2.97315E-02,   4,213, 6.72511E+01,NWG-3-DD , 6.00000E+01, 0.00000E+00, 0.00000E+00, 4.80000E+01, 0.00000E+00, 0.00000E+00, 9.60000E+01, 0.00000E+00, 0.00000E+00, 1.08000E+02, 0.00000E+00, 0.00000E+00,Cmd=165,HV=400,Cyk=2,MTime=0.8,Gain=100,Ch=5
 940,USER   ,20170714,14:02:01, 2.50093E+00,   0,178, 9.42829E+01,NWG-3-DD , 6.20000E+01, 0.00000E+00, 0.00000E+00, 6.00000E+01, 0.00000E+00, 0.00000E+00, 6.40000E+01, 0.00000E+00, 0.00000E+00, 6.60000E+01, 0.00000E+00, 0.00000E+00,Cmd=166,HV=400,Cyk=2,MTime=0.8,Gain=5,Ch=3
 941,USER   ,20170714,14:02:01, 1.93706E-01,   0,178, 2.92102E+01,NWG-3-DD , 6.20000E+01, 0.00000E+00, 0.00000E+00, 6.00000E+01, 0.00000E+00, 0.00000E+00, 6.60000E+01, 0.00000E+00, 0.00000E+00, 6.80000E+01, 0.00000E+00, 0.00000E+00,Cmd=166,HV=400,Cyk=2,MTime=0.8,Gain=20,Ch=4
 942,USER   ,20170714,14:02:01, 6.47855E-02,   0,178, 2.44235E+01,NWG-3-DD , 6.20000E+01, 0.00000E+00, 0.00000E+00, 6.00000E+01, 0.00000E+00, 0.00000E+00, 6.80000E+01, 0.00000E+00, 0.00000E+00, 7.00000E+01, 0.00000E+00, 0.00000E+00,Cmd=166,HV=400,Cyk=2,MTime=0.8,Gain=100,Ch=5
 943,USER   ,20170714,14:02:01, 2.82374E-02,   0,178, 2.12905E+01,NWG-3-DD , 6.20000E+01, 0.00000E+00, 0.00000E+00, 6.00000E+01, 0.00000E+00, 0.00000E+00, 7.00000E+01, 0.00000E+00, 0.00000E+00, 7.20000E+01, 0.00000E+00, 0.00000E+00,Cmd=166,HV=400,Cyk=2,MTime=0.8,Gain=100,Ch=6
 944,USER   ,20170714,14:02:01, 1.95672E-02,   1,178, 2.58183E+01,NWG-3-DD , 6.20000E+01, 0.00000E+00, 0.00000E+00, 6.00000E+01, 0.00000E+00, 0.00000E+00, 7.20000E+01, 0.00000E+00, 0.00000E+00, 7.40000E+01, 0.00000E+00, 0.00000E+00,Cmd=166,HV=400,Cyk=2,MTime=0.8,Gain=100,Ch=7
 945,USER   ,20170714,14:02:01, 1.55614E-02,   1,178, 3.28524E+01,NWG-3-DD , 6.20000E+01, 0.00000E+00, 0.00000E+00, 6.00000E+01, 0.00000E+00, 0.00000E+00, 7.40000E+01, 0.00000E+00, 0.00000E+00, 7.60000E+01, 0.00000E+00, 0.00000E+00,Cmd=166,HV=400,Cyk=2,MTime=0.8,Gain=200,Ch=8
 946,USER   ,20170714,14:02:10, 3.99792E-01,   0,175, 3.01436E+01,NWG-3-DD , 6.20000E+01, 0.00000E+00, 0.00000E+00, 5.80000E+01, 0.00000E+00, 0.00000E+00, 6.60000E+01, 0.00000E+00, 0.00000E+00, 7.00000E+01, 0.00000E+00, 0.00000E+00,Cmd=167,HV=400,Cyk=2,MTime=0.8,Gain=10,Ch=3
 947,USER   ,20170714,14:02:10, 8.41986E-02,   1,175, 2.53937E+01,NWG-3-DD , 6.20000E+01, 0.00000E+00, 0.00000E+00, 5.80000E+01, 0.00000E+00, 0.00000E+00, 7.00000E+01, 0.00000E+00, 0.00000E+00, 7.40000E+01, 0.00000E+00, 0.00000E+00,Cmd=167,HV=400,Cyk=2,MTime=0.8,Gain=50,Ch=4
 948,USER   ,20170714,14:02:10, 4.88166E-02,   2,175, 3.68068E+01,NWG-3-DD , 6.20000E+01, 0.00000E+00, 0.00000E+00, 5.80000E+01, 0.00000E+00, 0.00000E+00, 7.40000E+01, 0.00000E+00, 0.00000E+00, 7.80000E+01, 0.00000E+00, 0.00000E+00,Cmd=167,HV=400,Cyk=2,MTime=0.8,Gain=100,Ch=5
 949,USER   ,20170714,14:02:10, 2.61757E-02,   3,175, 3.94720E+01,NWG-3-DD , 6.20000E+01, 0.00000E+00, 0.00000E+00, 5.80000E+01, 0.00000E+00, 0.00000E+00, 7.80000E+01, 0.00000E+00, 0.00000E+00, 8.20000E+01, 0.00000E+00, 0.00000E+00,Cmd=167,HV=400,Cyk=2,MTime=0.8,Gain=50,Ch=6
 950,USER   ,20170714,14:02:10, 1.82890E-02,   4,175, 4.82636E+01,NWG-3-DD , 6.20000E+01, 0.00000E+00, 0.00000E+00, 5.80000E+01, 0.00000E+00, 0.00000E+00, 8.20000E+01, 0.00000E+00, 0.00000E+00, 8.60000E+01, 0.00000E+00, 0.00000E+00,Cmd=167,HV=400,Cyk=2,MTime=0.8,Gain=200,Ch=7
 951,USER   ,20170714,14:02:10, 9.84477E-03,   4,175, 4.15676E+01,NWG-3-DD , 6.20000E+01, 0.00000E+00, 0.00000E+00, 5.80000E+01, 0.00000E+00, 0.00000E+00, 8.60000E+01, 0.00000E+00, 0.00000E+00, 9.00000E+01, 0.00000E+00, 0.00000E+00,Cmd=167,HV=400,Cyk=2,MTime=0.8,Gain=200,Ch=8
 952,USER   ,20170714,14:02:20, 2.48851E-01,   0,160, 2.81444E+01,NWG-3-DD , 6.20000E+01, 0.00000E+00, 0.00000E+00, 5.60000E+01, 0.00000E+00, 0.00000E+00, 6.80000E+01, 0.00000E+00, 0.00000E+00, 7.40000E+01, 0.00000E+00, 0.00000E+00,Cmd=168,HV=400,Cyk=2,MTime=0.8,Gain=20,Ch=3
 953,USER   ,20170714,14:02:20, 8.93822E-02,   2,160, 4.04356E+01,NWG-3-DD , 6.20000E+01, 0.00000E+00, 0.00000E+00, 5.60000E+01, 0.00000E+00, 0.00000E+00, 7.40000E+01, 0.00000E+00, 0.00000E+00, 8.00000E+01, 0.00000E+00, 0.00000E+00,Cmd=168,HV=400,Cyk=2,MTime=0.8,Gain=50,Ch=4
 954,USER   ,20170714,14:02:20, 4.30482E-02,   5,160, 4.86864E+01,NWG-3-DD , 6.20000E+01, 0.00000E+00, 0.00000E+00, 5.60000E+01, 0.00000E+00, 0.00000E+00, 8.00000E+01, 0.00000E+00, 0.00000E+00, 8.60000E+01, 0.00000E+00, 0.00000E+00,Cmd=168,HV=400,Cyk=2,MTime=0.8,Gain=100,Ch=5
 955,USER   ,20170714,14:02:20, 2.10239E-02,   9,160, 4.75548E+01,NWG-3-DD , 6.20000E+01, 0.00000E+00, 0.00000E+00, 5.60000E+01, 0.00000E+00, 0.00000E+00, 8.60000E+01, 0.00000E+00, 0.00000E+00, 9.20000E+01, 0.00000E+00, 0.00000E+00,Cmd=168,HV=400,Cyk=2,MTime=0.8,Gain=200,Ch=6
 956,USER   ,20170714,14:02:20, 1.12205E-02,  15,160, 4.44152E+01,NWG-3-DD , 6.20000E+01, 0.00000E+00, 0.00000E+00, 5.60000E+01, 0.00000E+00, 0.00000E+00, 9.20000E+01, 0.00000E+00, 0.00000E+00, 9.80000E+01, 0.00000E+00, 0.00000E+00,Cmd=168,HV=400,Cyk=2,MTime=0.8,Gain=500,Ch=7
 957,USER   ,20170714,14:02:20, 9.67211E-03,  16,160, 6.12579E+01,NWG-3-DD , 6.20000E+01, 0.00000E+00, 0.00000E+00, 5.60000E+01, 0.00000E+00, 0.00000E+00, 9.80000E+01, 0.00000E+00, 0.00000E+00, 1.04000E+02, 0.00000E+00, 0.00000E+00,Cmd=168,HV=400,Cyk=2,MTime=0.8,Gain=500,Ch=8
 958,USER   ,20170714,14:02:29, 2.16468E-01,   1,206, 3.26426E+01,NWG-3-DD , 6.20000E+01, 0.00000E+00, 0.00000E+00, 5.40000E+01, 0.00000E+00, 0.00000E+00, 7.00000E+01, 0.00000E+00, 0.00000E+00, 7.80000E+01, 0.00000E+00, 0.00000E+00,Cmd=169,HV=400,Cyk=2,MTime=0.8,Gain=20,Ch=3
 959,USER   ,20170714,14:02:29, 7.97283E-02,   1,206, 4.80910E+01,NWG-3-DD , 6.20000E+01, 0.00000E+00, 0.00000E+00, 5.40000E+01, 0.00000E+00, 0.00000E+00, 7.80000E+01, 0.00000E+00, 0.00000E+00, 8.60000E+01, 0.00000E+00, 0.00000E+00,Cmd=169,HV=400,Cyk=2,MTime=0.8,Gain=50,Ch=4
 960,USER   ,20170714,14:02:29, 3.18889E-02,   2,206, 4.80873E+01,NWG-3-DD , 6.20000E+01, 0.00000E+00, 0.00000E+00, 5.40000E+01, 0.00000E+00, 0.00000E+00, 8.60000E+01, 0.00000E+00, 0.00000E+00, 9.40000E+01, 0.00000E+00, 0.00000E+00,Cmd=169,HV=400,Cyk=2,MTime=0.8,Gain=100,Ch=5
 961,USER   ,20170714,14:02:29, 1.75077E-02,   3,206, 5.28019E+01,NWG-3-DD , 6.20000E+01, 0.00000E+00, 0.00000E+00, 5.40000E+01, 0.00000E+00, 0.00000E+00, 9.40000E+01, 0.00000E+00, 0.00000E+00, 1.02000E+02, 0.00000E+00, 0.00000E+00,Cmd=169,HV=400,Cyk=2,MTime=0.8,Gain=200,Ch=6
 962,USER   ,20170714,14:02:29, 1.22026E-02,   4,206, 6.44037E+01,NWG-3-DD , 6.20000E+01, 0.00000E+00, 0.00000E+00, 5.40000E+01, 0.00000E+00, 0.00000E+00, 1.02000E+02, 0.00000E+00, 0.00000E+00, 1.10000E+02, 0.00000E+00, 0.00000E+00,Cmd=169,HV=400,Cyk=2,MTime=0.8,Gain=200,Ch=7
 963,USER   ,20170714,14:02:38, 2.06307E-01,   2,192, 3.88880E+01,NWG-3-DD , 6.20000E+01, 0.00000E+00, 0.00000E+00, 5.20000E+01, 0.00000E+00, 0.00000E+00, 7.20000E+01, 0.00000E+00, 0.00000E+00, 8.20000E+01, 0.00000E+00, 0.00000E+00,Cmd=170,HV=400,Cyk=2,MTime=0.8,Gain=20,Ch=3
 964,USER   ,20170714,14:02:38, 6.77804E-02,   3,192, 5.11052E+01,NWG-3-DD , 6.20000E+01, 0.00000E+00, 0.00000E+00, 5.20000E+01, 0.00000E+00, 0.00000E+00, 8.20000E+01, 0.00000E+00, 0.00000E+00, 9.20000E+01, 0.00000E+00, 0.00000E+00,Cmd=170,HV=400,Cyk=2,MTime=0.8,Gain=100,Ch=4
 965,USER   ,20170714,14:02:38, 2.62038E-02,   4,192, 4.93931E+01,NWG-3-DD , 6.20000E+01, 0.00000E+00, 0.00000E+00, 5.20000E+01, 0.00000E+00, 0.00000E+00, 9.20000E+01, 0.00000E+00, 0.00000E+00, 1.02000E+02, 0.00000E+00, 0.00000E+00,Cmd=170,HV=400,Cyk=2,MTime=0.8,Gain=100,Ch=5
 966,USER   ,20170714,14:02:47, 2.01119E-01,   0,237, 4.54920E+01,NWG-3-DD , 6.20000E+01, 0.00000E+00, 0.00000E+00, 5.00000E+01, 0.00000E+00, 0.00000E+00, 7.40000E+01, 0.00000E+00, 0.00000E+00, 8.60000E+01, 0.00000E+00, 0.00000E+00,Cmd=171,HV=400,Cyk=2,MTime=0.8,Gain=20,Ch=3
 967,USER   ,20170714,14:02:47, 5.32056E-02,   5,237, 4.81393E+01,NWG-3-DD , 6.20000E+01, 0.00000E+00, 0.00000E+00, 5.00000E+01, 0.00000E+00, 0.00000E+00, 8.60000E+01, 0.00000E+00, 0.00000E+00, 9.80000E+01, 0.00000E+00, 0.00000E+00,Cmd=171,HV=400,Cyk=2,MTime=0.8,Gain=100,Ch=4
 968,USER   ,20170714,14:02:47, 2.81276E-02,   1,237, 6.36231E+01,NWG-3-DD , 6.20000E+01, 0.00000E+00, 0.00000E+00, 5.00000E+01, 0.00000E+00, 0.00000E+00, 9.80000E+01, 0.00000E+00, 0.00000E+00, 1.10000E+02, 0.00000E+00, 0.00000E+00,Cmd=171,HV=400,Cyk=2,MTime=0.8,Gain=100,Ch=5
 969,USER   ,20170714,14:02:56, 1.38246E+00,   2,196, 5.21174E+01,NWG-3-DD , 6.40000E+01, 0.00000E+00, 0.00000E+00, 6.20000E+01, 0.00000E+00, 0.00000E+00, 6.60000E+01, 0.00000E+00, 0.00000E+00, 6.80000E+01, 0.00000E+00, 0.00000E+00,Cmd=172,HV=400,Cyk=2,MTime=0.8,Gain=10,Ch=3
 970,USER   ,20170714,14:02:56, 1.40111E-01,   2,196, 2.11283E+01,NWG-3-DD , 6.40000E+01, 0.00000E+00, 0.00000E+00, 6.20000E+01, 0.00000E+00, 0.00000E+00, 6.80000E+01, 0.00000E+00, 0.00000E+00, 7.00000E+01, 0.00000E+00, 0.00000E+00,Cmd=172,HV=400,Cyk=2,MTime=0.8,Gain=50,Ch=4
 971,USER   ,20170714,14:02:56, 4.24298E-02,   3,196, 1.59957E+01,NWG-3-DD , 6.40000E+01, 0.00000E+00, 0.00000E+00, 6.20000E+01, 0.00000E+00, 0.00000E+00, 7.00000E+01, 0.00000E+00, 0.00000E+00, 7.20000E+01, 0.00000E+00, 0.00000E+00,Cmd=172,HV=400,Cyk=2,MTime=0.8,Gain=100,Ch=5
 972,USER   ,20170714,14:02:56, 2.47360E-02,   3,196, 1.86505E+01,NWG-3-DD , 6.40000E+01, 0.00000E+00, 0.00000E+00, 6.20000E+01, 0.00000E+00, 0.00000E+00, 7.20000E+01, 0.00000E+00, 0.00000E+00, 7.40000E+01, 0.00000E+00, 0.00000E+00,Cmd=172,HV=400,Cyk=2,MTime=0.8,Gain=100,Ch=6
 973,USER   ,20170714,14:02:56, 1.81483E-02,   5,196, 2.39461E+01,NWG-3-DD , 6.40000E+01, 0.00000E+00, 0.00000E+00, 6.20000E+01, 0.00000E+00, 0.00000E+00, 7.40000E+01, 0.00000E+00, 0.00000E+00, 7.60000E+01, 0.00000E+00, 0.00000E+00,Cmd=172,HV=400,Cyk=2,MTime=0.8,Gain=200,Ch=7
 974,USER   ,20170714,14:02:56, 1.18627E-02,   7,196, 2.50439E+01,NWG-3-DD , 6.40000E+01, 0.00000E+00, 0.00000E+00, 6.20000E+01, 0.00000E+00, 0.00000E+00, 7.60000E+01, 0.00000E+00, 0.00000E+00, 7.80000E+01, 0.00000E+00, 0.00000E+00,Cmd=172,HV=400,Cyk=2,MTime=0.8,Gain=200,Ch=8
 975,USER   ,20170714,14:03:06, 2.75603E-01,   1,173, 2.07800E+01,NWG-3-DD , 6.40000E+01, 0.00000E+00, 0.00000E+00, 6.00000E+01, 0.00000E+00, 0.00000E+00, 6.80000E+01, 0.00000E+00, 0.00000E+00, 7.20000E+01, 0.00000E+00, 0.00000E+00,Cmd=173,HV=400,Cyk=2,MTime=0.8,Gain=20,Ch=3
 976,USER   ,20170714,14:03:06, 7.80655E-02,   1,173, 2.35440E+01,NWG-3-DD , 6.40000E+01, 0.00000E+00, 0.00000E+00, 6.00000E+01, 0.00000E+00, 0.00000E+00, 7.20000E+01, 0.00000E+00, 0.00000E+00, 7.60000E+01, 0.00000E+00, 0.00000E+00,Cmd=173,HV=400,Cyk=2,MTime=0.8,Gain=50,Ch=4
 977,USER   ,20170714,14:03:06, 3.87676E-02,   0,173, 2.92300E+01,NWG-3-DD , 6.40000E+01, 0.00000E+00, 0.00000E+00, 6.00000E+01, 0.00000E+00, 0.00000E+00, 7.60000E+01, 0.00000E+00, 0.00000E+00, 8.00000E+01, 0.00000E+00, 0.00000E+00,Cmd=173,HV=400,Cyk=2,MTime=0.8,Gain=100,Ch=5
 978,USER   ,20170714,14:03:06, 2.30378E-02,   0,173, 3.47402E+01,NWG-3-DD , 6.40000E+01, 0.00000E+00, 0.00000E+00, 6.00000E+01, 0.00000E+00, 0.00000E+00, 8.00000E+01, 0.00000E+00, 0.00000E+00, 8.40000E+01, 0.00000E+00, 0.00000E+00,Cmd=173,HV=400,Cyk=2,MTime=0.8,Gain=200,Ch=6
 979,USER   ,20170714,14:03:06, 1.27276E-02,   2,173, 3.35873E+01,NWG-3-DD , 6.40000E+01, 0.00000E+00, 0.00000E+00, 6.00000E+01, 0.00000E+00, 0.00000E+00, 8.40000E+01, 0.00000E+00, 0.00000E+00, 8.80000E+01, 0.00000E+00, 0.00000E+00,Cmd=173,HV=400,Cyk=2,MTime=0.8,Gain=500,Ch=7
 980,USER   ,20170714,14:03:06, 8.90265E-03,   3,173, 3.75896E+01,NWG-3-DD , 6.40000E+01, 0.00000E+00, 0.00000E+00, 6.00000E+01, 0.00000E+00, 0.00000E+00, 8.80000E+01, 0.00000E+00, 0.00000E+00, 9.20000E+01, 0.00000E+00, 0.00000E+00,Cmd=173,HV=400,Cyk=2,MTime=0.8,Gain=200,Ch=8
 981,USER   ,20170714,14:03:15, 1.98351E-01,   1,169, 2.24329E+01,NWG-3-DD , 6.40000E+01, 0.00000E+00, 0.00000E+00, 5.80000E+01, 0.00000E+00, 0.00000E+00, 7.00000E+01, 0.00000E+00, 0.00000E+00, 7.60000E+01, 0.00000E+00, 0.00000E+00,Cmd=174,HV=400,Cyk=2,MTime=0.8,Gain=20,Ch=3
 982,USER   ,20170714,14:03:15, 7.25177E-02,   0,169, 3.28062E+01,NWG-3-DD , 6.40000E+01, 0.00000E+00, 0.00000E+00, 5.80000E+01, 0.00000E+00, 0.00000E+00, 7.60000E+01, 0.00000E+00, 0.00000E+00, 8.20000E+01, 0.00000E+00, 0.00000E+00,Cmd=174,HV=400,Cyk=2,MTime=0.8,Gain=100,Ch=4
 983,USER   ,20170714,14:03:15, 3.55039E-02,   7,169, 4.01540E+01,NWG-3-DD , 6.40000E+01, 0.00000E+00, 0.00000E+00, 5.80000E+01, 0.00000E+00, 0.00000E+00, 8.20000E+01, 0.00000E+00, 0.00000E+00, 8.80000E+01, 0.00000E+00, 0.00000E+00,Cmd=174,HV=400,Cyk=2,MTime=0.8,Gain=100,Ch=5
 984,USER   ,20170714,14:03:15, 1.73245E-02,   3,169, 3.91871E+01,NWG-3-DD , 6.40000E+01, 0.00000E+00, 0.00000E+00, 5.80000E+01, 0.00000E+00, 0.00000E+00, 8.80000E+01, 0.00000E+00, 0.00000E+00, 9.40000E+01, 0.00000E+00, 0.00000E+00,Cmd=174,HV=400,Cyk=2,MTime=0.8,Gain=200,Ch=6
 985,USER   ,20170714,14:03:15, 1.01977E-02,   5,169, 4.03666E+01,NWG-3-DD , 6.40000E+01, 0.00000E+00, 0.00000E+00, 5.80000E+01, 0.00000E+00, 0.00000E+00, 9.40000E+01, 0.00000E+00, 0.00000E+00, 1.00000E+02, 0.00000E+00, 0.00000E+00,Cmd=174,HV=400,Cyk=2,MTime=0.8,Gain=100,Ch=7
 986,USER   ,20170714,14:03:15, 7.98236E-03,   6,169, 5.05559E+01,NWG-3-DD , 6.40000E+01, 0.00000E+00, 0.00000E+00, 5.80000E+01, 0.00000E+00, 0.00000E+00, 1.00000E+02, 0.00000E+00, 0.00000E+00, 1.06000E+02, 0.00000E+00, 0.00000E+00,Cmd=174,HV=400,Cyk=2,MTime=0.8,Gain=500,Ch=8
 987,USER   ,20170714,14:03:24, 2.00720E-01,   0,155, 3.02678E+01,NWG-3-DD , 6.40000E+01, 0.00000E+00, 0.00000E+00, 5.60000E+01, 0.00000E+00, 0.00000E+00, 7.20000E+01, 0.00000E+00, 0.00000E+00, 8.00000E+01, 0.00000E+00, 0.00000E+00,Cmd=175,HV=400,Cyk=2,MTime=0.8,Gain=20,Ch=3
 988,USER   ,20170714,14:03:24, 6.83844E-02,   2,155, 4.12485E+01,NWG-3-DD , 6.40000E+01, 0.00000E+00, 0.00000E+00, 5.60000E+01, 0.00000E+00, 0.00000E+00, 8.00000E+01, 0.00000E+00, 0.00000E+00, 8.80000E+01, 0.00000E+00, 0.00000E+00,Cmd=175,HV=400,Cyk=2,MTime=0.8,Gain=100,Ch=4
 989,USER   ,20170714,14:03:24, 2.71328E-02,   3,155, 4.09152E+01,NWG-3-DD , 6.40000E+01, 0.00000E+00, 0.00000E+00, 5.60000E+01, 0.00000E+00, 0.00000E+00, 8.80000E+01, 0.00000E+00, 0.00000E+00, 9.60000E+01, 0.00000E+00, 0.00000E+00,Cmd=175,HV=400,Cyk=2,MTime=0.8,Gain=200,Ch=5
 990,USER   ,20170714,14:03:24, 1.66545E-02,   1,155, 5.02287E+01,NWG-3-DD , 6.40000E+01, 0.00000E+00, 0.00000E+00, 5.60000E+01, 0.00000E+00, 0.00000E+00, 9.60000E+01, 0.00000E+00, 0.00000E+00, 1.04000E+02, 0.00000E+00, 0.00000E+00,Cmd=175,HV=400,Cyk=2,MTime=0.8,Gain=200,Ch=6
 991,USER   ,20170714,14:03:33, 1.98410E-01,   2,198, 3.73995E+01,NWG-3-DD , 6.40000E+01, 0.00000E+00, 0.00000E+00, 5.40000E+01, 0.00000E+00, 0.00000E+00, 7.40000E+01, 0.00000E+00, 0.00000E+00, 8.40000E+01, 0.00000E+00, 0.00000E+00,Cmd=176,HV=400,Cyk=2,MTime=0.8,Gain=20,Ch=3
 992,USER   ,20170714,14:03:33, 5.75336E-02,   3,198, 4.33793E+01,NWG-3-DD , 6.40000E+01, 0.00000E+00, 0.00000E+00, 5.40000E+01, 0.00000E+00, 0.00000E+00, 8.40000E+01, 0.00000E+00, 0.00000E+00, 9.40000E+01, 0.00000E+00, 0.00000E+00,Cmd=176,HV=400,Cyk=2,MTime=0.8,Gain=100,Ch=4
 993,USER   ,20170714,14:03:33, 2.59581E-02,   5,198, 4.89298E+01,NWG-3-DD , 6.40000E+01, 0.00000E+00, 0.00000E+00, 5.40000E+01, 0.00000E+00, 0.00000E+00, 9.40000E+01, 0.00000E+00, 0.00000E+00, 1.04000E+02, 0.00000E+00, 0.00000E+00,Cmd=176,HV=400,Cyk=2,MTime=0.8,Gain=200,Ch=5
 994,USER   ,20170714,14:03:42, 1.75974E-01,   2,185, 3.98043E+01,NWG-3-DD , 6.40000E+01, 0.00000E+00, 0.00000E+00, 5.20000E+01, 0.00000E+00, 0.00000E+00, 7.60000E+01, 0.00000E+00, 0.00000E+00, 8.80000E+01, 0.00000E+00, 0.00000E+00,Cmd=177,HV=400,Cyk=2,MTime=0.8,Gain=20,Ch=3
 995,USER   ,20170714,14:03:42, 4.96589E-02,   2,185, 4.49303E+01,NWG-3-DD , 6.40000E+01, 0.00000E+00, 0.00000E+00, 5.20000E+01, 0.00000E+00, 0.00000E+00, 8.80000E+01, 0.00000E+00, 0.00000E+00, 1.00000E+02, 0.00000E+00, 0.00000E+00,Cmd=177,HV=400,Cyk=2,MTime=0.8,Gain=100,Ch=4
 996,USER   ,20170714,14:03:51, 4.45899E+00,   2,158, 1.68100E+02,NWG-3-DD , 6.60000E+01, 0.00000E+00, 0.00000E+00, 6.40000E+01, 0.00000E+00, 0.00000E+00, 6.80000E+01, 0.00000E+00, 0.00000E+00, 7.00000E+01, 0.00000E+00, 0.00000E+00,Cmd=178,HV=400,Cyk=2,MTime=0.8,Gain=1,Ch=3
 997,USER   ,20170714,14:03:51, 2.74681E-01,   1,158, 4.14209E+01,NWG-3-DD , 6.60000E+01, 0.00000E+00, 0.00000E+00, 6.40000E+01, 0.00000E+00, 0.00000E+00, 7.00000E+01, 0.00000E+00, 0.00000E+00, 7.20000E+01, 0.00000E+00, 0.00000E+00,Cmd=178,HV=400,Cyk=2,MTime=0.8,Gain=20,Ch=4
 998,USER   ,20170714,14:03:51, 5.19128E-02,   1,158, 1.95707E+01,NWG-3-DD , 6.60000E+01, 0.00000E+00, 0.00000E+00, 6.40000E+01, 0.00000E+00, 0.00000E+00, 7.20000E+01, 0.00000E+00, 0.00000E+00, 7.40000E+01, 0.00000E+00, 0.00000E+00,Cmd=178,HV=400,Cyk=2,MTime=0.8,Gain=100,Ch=5
 999,USER   ,20170714,14:03:51, 2.79076E-02,   1,158, 2.10419E+01,NWG-3-DD , 6.60000E+01, 0.00000E+00, 0.00000E+00, 6.40000E+01, 0.00000E+00, 0.00000E+00, 7.40000E+01, 0.00000E+00, 0.00000E+00, 7.60000E+01, 0.00000E+00, 0.00000E+00,Cmd=178,HV=400,Cyk=2,MTime=0.8,Gain=200,Ch=6
1000,USER   ,20170714,14:03:51, 1.68914E-02,   0,158, 2.22877E+01,NWG-3-DD , 6.60000E+01, 0.00000E+00, 0.00000E+00, 6.40000E+01, 0.00000E+00, 0.00000E+00, 7.60000E+01, 0.00000E+00, 0.00000E+00, 7.80000E+01, 0.00000E+00, 0.00000E+00,Cmd=178,HV=400,Cyk=2,MTime=0.8,Gain=200,Ch=7
1001,USER   ,20170714,14:03:51, 1.14209E-02,   3,158, 2.41113E+01,NWG-3-DD , 6.60000E+01, 0.00000E+00, 0.00000E+00, 6.40000E+01, 0.00000E+00, 0.00000E+00, 7.80000E+01, 0.00000E+00, 0.00000E+00, 8.00000E+01, 0.00000E+00, 0.00000E+00,Cmd=178,HV=400,Cyk=2,MTime=0.8,Gain=200,Ch=8
1002,USER   ,20170714,14:04:00, 3.93870E-01,   1,164, 2.96971E+01,NWG-3-DD , 6.60000E+01, 0.00000E+00, 0.00000E+00, 6.20000E+01, 0.00000E+00, 0.00000E+00, 7.00000E+01, 0.00000E+00, 0.00000E+00, 7.40000E+01, 0.00000E+00, 0.00000E+00,Cmd=179,HV=400,Cyk=2,MTime=0.8,Gain=20,Ch=3
1003,USER   ,20170714,14:04:00, 7.47790E-02,   0,164, 2.25528E+01,NWG-3-DD , 6.60000E+01, 0.00000E+00, 0.00000E+00, 6.20000E+01, 0.00000E+00, 0.00000E+00, 7.40000E+01, 0.00000E+00, 0.00000E+00, 7.80000E+01, 0.00000E+00, 0.00000E+00,Cmd=179,HV=400,Cyk=2,MTime=0.8,Gain=100,Ch=4
1004,USER   ,20170714,14:04:00, 3.38239E-02,   1,164, 2.55026E+01,NWG-3-DD , 6.60000E+01, 0.00000E+00, 0.00000E+00, 6.20000E+01, 0.00000E+00, 0.00000E+00, 7.80000E+01, 0.00000E+00, 0.00000E+00, 8.20000E+01, 0.00000E+00, 0.00000E+00,Cmd=179,HV=400,Cyk=2,MTime=0.8,Gain=100,Ch=5
1005,USER   ,20170714,14:04:00, 2.08370E-02,   3,164, 3.14215E+01,NWG-3-DD , 6.60000E+01, 0.00000E+00, 0.00000E+00, 6.20000E+01, 0.00000E+00, 0.00000E+00, 8.20000E+01, 0.00000E+00, 0.00000E+00, 8.60000E+01, 0.00000E+00, 0.00000E+00,Cmd=179,HV=400,Cyk=2,MTime=0.8,Gain=200,Ch=6
1006,USER   ,20170714,14:04:00, 1.04473E-02,   4,164, 2.75698E+01,NWG-3-DD , 6.60000E+01, 0.00000E+00, 0.00000E+00, 6.20000E+01, 0.00000E+00, 0.00000E+00, 8.60000E+01, 0.00000E+00, 0.00000E+00, 9.00000E+01, 0.00000E+00, 0.00000E+00,Cmd=179,HV=400,Cyk=2,MTime=0.8,Gain=200,Ch=7
1007,USER   ,20170714,14:04:00, 6.93219E-03,   5,164, 2.92698E+01,NWG-3-DD , 6.60000E+01, 0.00000E+00, 0.00000E+00, 6.20000E+01, 0.00000E+00, 0.00000E+00, 9.00000E+01, 0.00000E+00, 0.00000E+00, 9.40000E+01, 0.00000E+00, 0.00000E+00,Cmd=179,HV=400,Cyk=2,MTime=0.8,Gain=500,Ch=8
1008,USER   ,20170714,14:04:10, 1.97598E-01,   2,149, 2.23478E+01,NWG-3-DD , 6.60000E+01, 0.00000E+00, 0.00000E+00, 6.00000E+01, 0.00000E+00, 0.00000E+00, 7.20000E+01, 0.00000E+00, 0.00000E+00, 7.80000E+01, 0.00000E+00, 0.00000E+00,Cmd=180,HV=400,Cyk=2,MTime=0.8,Gain=20,Ch=3
1009,USER   ,20170714,14:04:10, 6.55160E-02,   2,149, 2.96387E+01,NWG-3-DD , 6.60000E+01, 0.00000E+00, 0.00000E+00, 6.00000E+01, 0.00000E+00, 0.00000E+00, 7.80000E+01, 0.00000E+00, 0.00000E+00, 8.40000E+01, 0.00000E+00, 0.00000E+00,Cmd=180,HV=400,Cyk=2,MTime=0.8,Gain=100,Ch=4
1010,USER   ,20170714,14:04:10, 2.79363E-02,   9,149, 3.15952E+01,NWG-3-DD , 6.60000E+01, 0.00000E+00, 0.00000E+00, 6.00000E+01, 0.00000E+00, 0.00000E+00, 8.40000E+01, 0.00000E+00, 0.00000E+00, 9.00000E+01, 0.00000E+00, 0.00000E+00,Cmd=180,HV=400,Cyk=2,MTime=0.8,Gain=100,Ch=5
1011,USER   ,20170714,14:04:10, 1.38121E-02,  12,149, 3.12422E+01,NWG-3-DD , 6.60000E+01, 0.00000E+00, 0.00000E+00, 6.00000E+01, 0.00000E+00, 0.00000E+00, 9.00000E+01, 0.00000E+00, 0.00000E+00, 9.60000E+01, 0.00000E+00, 0.00000E+00,Cmd=180,HV=400,Cyk=2,MTime=0.8,Gain=100,Ch=6
1012,USER   ,20170714,14:04:10, 1.01131E-02,  15,149, 4.00318E+01,NWG-3-DD , 6.60000E+01, 0.00000E+00, 0.00000E+00, 6.00000E+01, 0.00000E+00, 0.00000E+00, 9.60000E+01, 0.00000E+00, 0.00000E+00, 1.02000E+02, 0.00000E+00, 0.00000E+00,Cmd=180,HV=400,Cyk=2,MTime=0.8,Gain=200,Ch=7
1013,USER   ,20170714,14:04:10, 6.95593E-03,  16,149, 4.40551E+01,NWG-3-DD , 6.60000E+01, 0.00000E+00, 0.00000E+00, 6.00000E+01, 0.00000E+00, 0.00000E+00, 1.02000E+02, 0.00000E+00, 0.00000E+00, 1.08000E+02, 0.00000E+00, 0.00000E+00,Cmd=180,HV=400,Cyk=2,MTime=0.8,Gain=500,Ch=8
1014,USER   ,20170714,14:04:19, 1.83655E-01,   0,146, 2.76944E+01,NWG-3-DD , 6.60000E+01, 0.00000E+00, 0.00000E+00, 5.80000E+01, 0.00000E+00, 0.00000E+00, 7.40000E+01, 0.00000E+00, 0.00000E+00, 8.20000E+01, 0.00000E+00, 0.00000E+00,Cmd=181,HV=400,Cyk=2,MTime=0.8,Gain=20,Ch=3
1015,USER   ,20170714,14:04:19, 5.96106E-02,   3,146, 3.59563E+01,NWG-3-DD , 6.60000E+01, 0.00000E+00, 0.00000E+00, 5.80000E+01, 0.00000E+00, 0.00000E+00, 8.20000E+01, 0.00000E+00, 0.00000E+00, 9.00000E+01, 0.00000E+00, 0.00000E+00,Cmd=181,HV=400,Cyk=2,MTime=0.8,Gain=100,Ch=4
1016,USER   ,20170714,14:04:19, 2.29419E-02,   4,146, 3.45956E+01,NWG-3-DD , 6.60000E+01, 0.00000E+00, 0.00000E+00, 5.80000E+01, 0.00000E+00, 0.00000E+00, 9.00000E+01, 0.00000E+00, 0.00000E+00, 9.80000E+01, 0.00000E+00, 0.00000E+00,Cmd=181,HV=400,Cyk=2,MTime=0.8,Gain=200,Ch=5
1017,USER   ,20170714,14:04:19, 1.52835E-02,   6,146, 4.60939E+01,NWG-3-DD , 6.60000E+01, 0.00000E+00, 0.00000E+00, 5.80000E+01, 0.00000E+00, 0.00000E+00, 9.80000E+01, 0.00000E+00, 0.00000E+00, 1.06000E+02, 0.00000E+00, 0.00000E+00,Cmd=181,HV=400,Cyk=2,MTime=0.8,Gain=200,Ch=6
1018,USER   ,20170714,14:04:28, 1.75364E-01,   0,136, 3.30554E+01,NWG-3-DD , 6.60000E+01, 0.00000E+00, 0.00000E+00, 5.60000E+01, 0.00000E+00, 0.00000E+00, 7.60000E+01, 0.00000E+00, 0.00000E+00, 8.60000E+01, 0.00000E+00, 0.00000E+00,Cmd=182,HV=400,Cyk=2,MTime=0.8,Gain=50,Ch=3
1019,USER   ,20170714,14:04:28, 4.75720E-02,   4,136, 3.58684E+01,NWG-3-DD , 6.60000E+01, 0.00000E+00, 0.00000E+00, 5.60000E+01, 0.00000E+00, 0.00000E+00, 8.60000E+01, 0.00000E+00, 0.00000E+00, 9.60000E+01, 0.00000E+00, 0.00000E+00,Cmd=182,HV=400,Cyk=2,MTime=0.8,Gain=50,Ch=4
1020,USER   ,20170714,14:04:28, 2.47120E-02,   6,136, 4.65810E+01,NWG-3-DD , 6.60000E+01, 0.00000E+00, 0.00000E+00, 5.60000E+01, 0.00000E+00, 0.00000E+00, 9.60000E+01, 0.00000E+00, 0.00000E+00, 1.06000E+02, 0.00000E+00, 0.00000E+00,Cmd=182,HV=400,Cyk=2,MTime=0.8,Gain=200,Ch=5
1021,USER   ,20170714,14:04:36, 1.63218E-01,   3,168, 3.69191E+01,NWG-3-DD , 6.60000E+01, 0.00000E+00, 0.00000E+00, 5.40000E+01, 0.00000E+00, 0.00000E+00, 7.80000E+01, 0.00000E+00, 0.00000E+00, 9.00000E+01, 0.00000E+00, 0.00000E+00,Cmd=183,HV=400,Cyk=2,MTime=0.8,Gain=20,Ch=3
1022,USER   ,20170714,14:04:36, 4.64082E-02,   7,168, 4.19892E+01,NWG-3-DD , 6.60000E+01, 0.00000E+00, 0.00000E+00, 5.40000E+01, 0.00000E+00, 0.00000E+00, 9.00000E+01, 0.00000E+00, 0.00000E+00, 1.02000E+02, 0.00000E+00, 0.00000E+00,Cmd=183,HV=400,Cyk=2,MTime=0.8,Gain=50,Ch=4
1023,USER   ,20170714,14:04:46, 6.69506E+00,   1,107, 2.52398E+02,NWG-3-DD , 6.80000E+01, 0.00000E+00, 0.00000E+00, 6.60000E+01, 0.00000E+00, 0.00000E+00, 7.00000E+01, 0.00000E+00, 0.00000E+00, 7.20000E+01, 0.00000E+00, 0.00000E+00,Cmd=184,HV=400,Cyk=2,MTime=0.8,Gain=1,Ch=3
1024,USER   ,20170714,14:04:46, 3.84586E-01,   0,107, 5.79942E+01,NWG-3-DD , 6.80000E+01, 0.00000E+00, 0.00000E+00, 6.60000E+01, 0.00000E+00, 0.00000E+00, 7.20000E+01, 0.00000E+00, 0.00000E+00, 7.40000E+01, 0.00000E+00, 0.00000E+00,Cmd=184,HV=400,Cyk=2,MTime=0.8,Gain=20,Ch=4
1025,USER   ,20170714,14:04:46, 6.74048E-02,   0,107, 2.54110E+01,NWG-3-DD , 6.80000E+01, 0.00000E+00, 0.00000E+00, 6.60000E+01, 0.00000E+00, 0.00000E+00, 7.40000E+01, 0.00000E+00, 0.00000E+00, 7.60000E+01, 0.00000E+00, 0.00000E+00,Cmd=184,HV=400,Cyk=2,MTime=0.8,Gain=100,Ch=5
1026,USER   ,20170714,14:04:46, 2.47630E-02,   3,107, 1.86709E+01,NWG-3-DD , 6.80000E+01, 0.00000E+00, 0.00000E+00, 6.60000E+01, 0.00000E+00, 0.00000E+00, 7.60000E+01, 0.00000E+00, 0.00000E+00, 7.80000E+01, 0.00000E+00, 0.00000E+00,Cmd=184,HV=400,Cyk=2,MTime=0.8,Gain=200,Ch=6
1027,USER   ,20170714,14:04:46, 1.43887E-02,   5,107, 1.89855E+01,NWG-3-DD , 6.80000E+01, 0.00000E+00, 0.00000E+00, 6.60000E+01, 0.00000E+00, 0.00000E+00, 7.80000E+01, 0.00000E+00, 0.00000E+00, 8.00000E+01, 0.00000E+00, 0.00000E+00,Cmd=184,HV=400,Cyk=2,MTime=0.8,Gain=200,Ch=7
1028,USER   ,20170714,14:04:46, 9.18254E-03,   2,107, 1.93857E+01,NWG-3-DD , 6.80000E+01, 0.00000E+00, 0.00000E+00, 6.60000E+01, 0.00000E+00, 0.00000E+00, 8.00000E+01, 0.00000E+00, 0.00000E+00, 8.20000E+01, 0.00000E+00, 0.00000E+00,Cmd=184,HV=400,Cyk=2,MTime=0.8,Gain=200,Ch=8
1029,USER   ,20170714,14:04:55, 5.31801E-01,   0,119, 4.00968E+01,NWG-3-DD , 6.80000E+01, 0.00000E+00, 0.00000E+00, 6.40000E+01, 0.00000E+00, 0.00000E+00, 7.20000E+01, 0.00000E+00, 0.00000E+00, 7.60000E+01, 0.00000E+00, 0.00000E+00,Cmd=185,HV=400,Cyk=2,MTime=0.8,Gain=20,Ch=3
1030,USER   ,20170714,14:04:55, 6.75408E-02,   2,119, 2.03698E+01,NWG-3-DD , 6.80000E+01, 0.00000E+00, 0.00000E+00, 6.40000E+01, 0.00000E+00, 0.00000E+00, 7.60000E+01, 0.00000E+00, 0.00000E+00, 8.00000E+01, 0.00000E+00, 0.00000E+00,Cmd=185,HV=400,Cyk=2,MTime=0.8,Gain=100,Ch=4
1031,USER   ,20170714,14:04:55, 3.16522E-02,   3,119, 2.38652E+01,NWG-3-DD , 6.80000E+01, 0.00000E+00, 0.00000E+00, 6.40000E+01, 0.00000E+00, 0.00000E+00, 8.00000E+01, 0.00000E+00, 0.00000E+00, 8.40000E+01, 0.00000E+00, 0.00000E+00,Cmd=185,HV=400,Cyk=2,MTime=0.8,Gain=200,Ch=5
1032,USER   ,20170714,14:04:55, 1.54785E-02,   4,119, 2.33410E+01,NWG-3-DD , 6.80000E+01, 0.00000E+00, 0.00000E+00, 6.40000E+01, 0.00000E+00, 0.00000E+00, 8.40000E+01, 0.00000E+00, 0.00000E+00, 8.80000E+01, 0.00000E+00, 0.00000E+00,Cmd=185,HV=400,Cyk=2,MTime=0.8,Gain=200,Ch=6
1033,USER   ,20170714,14:04:55, 9.61422E-03,   6,119, 2.53713E+01,NWG-3-DD , 6.80000E+01, 0.00000E+00, 0.00000E+00, 6.40000E+01, 0.00000E+00, 0.00000E+00, 8.80000E+01, 0.00000E+00, 0.00000E+00, 9.20000E+01, 0.00000E+00, 0.00000E+00,Cmd=185,HV=400,Cyk=2,MTime=0.8,Gain=200,Ch=7
1034,USER   ,20170714,14:04:55, 4.92773E-03,  11,119, 2.08063E+01,NWG-3-DD , 6.80000E+01, 0.00000E+00, 0.00000E+00, 6.40000E+01, 0.00000E+00, 0.00000E+00, 9.20000E+01, 0.00000E+00, 0.00000E+00, 9.60000E+01, 0.00000E+00, 0.00000E+00,Cmd=185,HV=400,Cyk=2,MTime=0.8,Gain=200,Ch=8
1035,USER   ,20170714,14:05:05, 2.01254E-01,   2,123, 2.27613E+01,NWG-3-DD , 6.80000E+01, 0.00000E+00, 0.00000E+00, 6.20000E+01, 0.00000E+00, 0.00000E+00, 7.40000E+01, 0.00000E+00, 0.00000E+00, 8.00000E+01, 0.00000E+00, 0.00000E+00,Cmd=186,HV=400,Cyk=2,MTime=0.8,Gain=50,Ch=3
1036,USER   ,20170714,14:05:05, 5.63835E-02,   5,123, 2.55073E+01,NWG-3-DD , 6.80000E+01, 0.00000E+00, 0.00000E+00, 6.20000E+01, 0.00000E+00, 0.00000E+00, 8.00000E+01, 0.00000E+00, 0.00000E+00, 8.60000E+01, 0.00000E+00, 0.00000E+00,Cmd=186,HV=400,Cyk=2,MTime=0.8,Gain=100,Ch=4
1037,USER   ,20170714,14:05:05, 2.22316E-02,   9,123, 2.51434E+01,NWG-3-DD , 6.80000E+01, 0.00000E+00, 0.00000E+00, 6.20000E+01, 0.00000E+00, 0.00000E+00, 8.60000E+01, 0.00000E+00, 0.00000E+00, 9.20000E+01, 0.00000E+00, 0.00000E+00,Cmd=186,HV=400,Cyk=2,MTime=0.8,Gain=200,Ch=5
1038,USER   ,20170714,14:05:05, 1.02145E-02,  12,123, 2.31047E+01,NWG-3-DD , 6.80000E+01, 0.00000E+00, 0.00000E+00, 6.20000E+01, 0.00000E+00, 0.00000E+00, 9.20000E+01, 0.00000E+00, 0.00000E+00, 9.80000E+01, 0.00000E+00, 0.00000E+00,Cmd=186,HV=400,Cyk=2,MTime=0.8,Gain=200,Ch=6
1039,USER   ,20170714,14:05:05, 8.25176E-03,  15,123, 3.26638E+01,NWG-3-DD , 6.80000E+01, 0.00000E+00, 0.00000E+00, 6.20000E+01, 0.00000E+00, 0.00000E+00, 9.80000E+01, 0.00000E+00, 0.00000E+00, 1.04000E+02, 0.00000E+00, 0.00000E+00,Cmd=186,HV=400,Cyk=2,MTime=0.8,Gain=200,Ch=7
1040,USER   ,20170714,14:05:05, 5.29683E-03,  17,123, 3.35472E+01,NWG-3-DD , 6.80000E+01, 0.00000E+00, 0.00000E+00, 6.20000E+01, 0.00000E+00, 0.00000E+00, 1.04000E+02, 0.00000E+00, 0.00000E+00, 1.10000E+02, 0.00000E+00, 0.00000E+00,Cmd=186,HV=400,Cyk=2,MTime=0.8,Gain=200,Ch=8
1041,USER   ,20170714,14:05:14, 1.60153E-01,   0,115, 2.41505E+01,NWG-3-DD , 6.80000E+01, 0.00000E+00, 0.00000E+00, 6.00000E+01, 0.00000E+00, 0.00000E+00, 7.60000E+01, 0.00000E+00, 0.00000E+00, 8.40000E+01, 0.00000E+00, 0.00000E+00,Cmd=187,HV=400,Cyk=2,MTime=0.8,Gain=50,Ch=3
1042,USER   ,20170714,14:05:14, 4.63483E-02,   0,115, 2.79566E+01,NWG-3-DD , 6.80000E+01, 0.00000E+00, 0.00000E+00, 6.00000E+01, 0.00000E+00, 0.00000E+00, 8.40000E+01, 0.00000E+00, 0.00000E+00, 9.20000E+01, 0.00000E+00, 0.00000E+00,Cmd=187,HV=400,Cyk=2,MTime=0.8,Gain=200,Ch=4
1043,USER   ,20170714,14:05:14, 1.88359E-02,   4,115, 2.84039E+01,NWG-3-DD , 6.80000E+01, 0.00000E+00, 0.00000E+00, 6.00000E+01, 0.00000E+00, 0.00000E+00, 9.20000E+01, 0.00000E+00, 0.00000E+00, 1.00000E+02, 0.00000E+00, 0.00000E+00,Cmd=187,HV=400,Cyk=2,MTime=0.8,Gain=500,Ch=5
1044,USER   ,20170714,14:05:14, 1.28477E-02,   3,115, 3.87477E+01,NWG-3-DD , 6.80000E+01, 0.00000E+00, 0.00000E+00, 6.00000E+01, 0.00000E+00, 0.00000E+00, 1.00000E+02, 0.00000E+00, 0.00000E+00, 1.08000E+02, 0.00000E+00, 0.00000E+00,Cmd=187,HV=400,Cyk=2,MTime=0.8,Gain=200,Ch=6
1045,USER   ,20170714,14:05:22, 1.48061E-01,   0,113, 2.79088E+01,NWG-3-DD , 6.80000E+01, 0.00000E+00, 0.00000E+00, 5.80000E+01, 0.00000E+00, 0.00000E+00, 7.80000E+01, 0.00000E+00, 0.00000E+00, 8.80000E+01, 0.00000E+00, 0.00000E+00,Cmd=188,HV=400,Cyk=2,MTime=0.8,Gain=50,Ch=3
1046,USER   ,20170714,14:05:22, 4.02051E-02,   3,113, 3.03139E+01,NWG-3-DD , 6.80000E+01, 0.00000E+00, 0.00000E+00, 5.80000E+01, 0.00000E+00, 0.00000E+00, 8.80000E+01, 0.00000E+00, 0.00000E+00, 9.80000E+01, 0.00000E+00, 0.00000E+00,Cmd=188,HV=400,Cyk=2,MTime=0.8,Gain=100,Ch=4
1047,USER   ,20170714,14:05:22, 2.20127E-02,   5,113, 4.14930E+01,NWG-3-DD , 6.80000E+01, 0.00000E+00, 0.00000E+00, 5.80000E+01, 0.00000E+00, 0.00000E+00, 9.80000E+01, 0.00000E+00, 0.00000E+00, 1.08000E+02, 0.00000E+00, 0.00000E+00,Cmd=188,HV=400,Cyk=2,MTime=0.8,Gain=200,Ch=5
1048,USER   ,20170714,14:05:31, 1.41761E-01,   2,106, 3.20656E+01,NWG-3-DD , 6.80000E+01, 0.00000E+00, 0.00000E+00, 5.60000E+01, 0.00000E+00, 0.00000E+00, 8.00000E+01, 0.00000E+00, 0.00000E+00, 9.20000E+01, 0.00000E+00, 0.00000E+00,Cmd=189,HV=400,Cyk=2,MTime=0.8,Gain=50,Ch=3
1049,USER   ,20170714,14:05:31, 3.88556E-02,   3,106, 3.51557E+01,NWG-3-DD , 6.80000E+01, 0.00000E+00, 0.00000E+00, 5.60000E+01, 0.00000E+00, 0.00000E+00, 9.20000E+01, 0.00000E+00, 0.00000E+00, 1.04000E+02, 0.00000E+00, 0.00000E+00,Cmd=189,HV=400,Cyk=2,MTime=0.8,Gain=200,Ch=4
1050,USER   ,20170714,14:05:41, 7.55376E+00,   0, 98, 2.84770E+02,NWG-3-DD , 7.00000E+01, 0.00000E+00, 0.00000E+00, 6.80000E+01, 0.00000E+00, 0.00000E+00, 7.20000E+01, 0.00000E+00, 0.00000E+00, 7.40000E+01, 0.00000E+00, 0.00000E+00,Cmd=190,HV=400,Cyk=2,MTime=0.8,Gain=1,Ch=3
1051,USER   ,20170714,14:05:41, 5.59335E-01,   0, 98, 8.43457E+01,NWG-3-DD , 7.00000E+01, 0.00000E+00, 0.00000E+00, 6.80000E+01, 0.00000E+00, 0.00000E+00, 7.40000E+01, 0.00000E+00, 0.00000E+00, 7.60000E+01, 0.00000E+00, 0.00000E+00,Cmd=190,HV=400,Cyk=2,MTime=0.8,Gain=20,Ch=4
1052,USER   ,20170714,14:05:41, 8.63840E-02,   1, 98, 3.25660E+01,NWG-3-DD , 7.00000E+01, 0.00000E+00, 0.00000E+00, 6.80000E+01, 0.00000E+00, 0.00000E+00, 7.60000E+01, 0.00000E+00, 0.00000E+00, 7.80000E+01, 0.00000E+00, 0.00000E+00,Cmd=190,HV=400,Cyk=2,MTime=0.8,Gain=50,Ch=5
1053,USER   ,20170714,14:05:41, 3.20279E-02,   4, 98, 2.41484E+01,NWG-3-DD , 7.00000E+01, 0.00000E+00, 0.00000E+00, 6.80000E+01, 0.00000E+00, 0.00000E+00, 7.80000E+01, 0.00000E+00, 0.00000E+00, 8.00000E+01, 0.00000E+00, 0.00000E+00,Cmd=190,HV=400,Cyk=2,MTime=0.8,Gain=200,Ch=6
1054,USER   ,20170714,14:05:41, 1.73054E-02,   2, 98, 2.28340E+01,NWG-3-DD , 7.00000E+01, 0.00000E+00, 0.00000E+00, 6.80000E+01, 0.00000E+00, 0.00000E+00, 8.00000E+01, 0.00000E+00, 0.00000E+00, 8.20000E+01, 0.00000E+00, 0.00000E+00,Cmd=190,HV=400,Cyk=2,MTime=0.8,Gain=200,Ch=7
1055,USER   ,20170714,14:05:41, 1.25435E-02,   5, 98, 2.64812E+01,NWG-3-DD , 7.00000E+01, 0.00000E+00, 0.00000E+00, 6.80000E+01, 0.00000E+00, 0.00000E+00, 8.20000E+01, 0.00000E+00, 0.00000E+00, 8.40000E+01, 0.00000E+00, 0.00000E+00,Cmd=190,HV=400,Cyk=2,MTime=0.8,Gain=200,Ch=8
1056,USER   ,20170714,14:05:50, 7.38668E-01,   0,122, 5.56943E+01,NWG-3-DD , 7.00000E+01, 0.00000E+00, 0.00000E+00, 6.60000E+01, 0.00000E+00, 0.00000E+00, 7.40000E+01, 0.00000E+00, 0.00000E+00, 7.80000E+01, 0.00000E+00, 0.00000E+00,Cmd=191,HV=400,Cyk=2,MTime=0.8,Gain=10,Ch=3
1057,USER   ,20170714,14:05:50, 7.31203E-02,   2,122, 2.20525E+01,NWG-3-DD , 7.00000E+01, 0.00000E+00, 0.00000E+00, 6.60000E+01, 0.00000E+00, 0.00000E+00, 7.80000E+01, 0.00000E+00, 0.00000E+00, 8.20000E+01, 0.00000E+00, 0.00000E+00,Cmd=191,HV=400,Cyk=2,MTime=0.8,Gain=50,Ch=4
1058,USER   ,20170714,14:05:50, 3.22805E-02,   1,122, 2.43389E+01,NWG-3-DD , 7.00000E+01, 0.00000E+00, 0.00000E+00, 6.60000E+01, 0.00000E+00, 0.00000E+00, 8.20000E+01, 0.00000E+00, 0.00000E+00, 8.60000E+01, 0.00000E+00, 0.00000E+00,Cmd=191,HV=400,Cyk=2,MTime=0.8,Gain=100,Ch=5
1059,USER   ,20170714,14:05:50, 1.32250E-02,   0,122, 1.99429E+01,NWG-3-DD , 7.00000E+01, 0.00000E+00, 0.00000E+00, 6.60000E+01, 0.00000E+00, 0.00000E+00, 8.60000E+01, 0.00000E+00, 0.00000E+00, 9.00000E+01, 0.00000E+00, 0.00000E+00,Cmd=191,HV=400,Cyk=2,MTime=0.8,Gain=100,Ch=6
1060,USER   ,20170714,14:05:50, 7.36065E-03,   0,122, 1.94243E+01,NWG-3-DD , 7.00000E+01, 0.00000E+00, 0.00000E+00, 6.60000E+01, 0.00000E+00, 0.00000E+00, 9.00000E+01, 0.00000E+00, 0.00000E+00, 9.40000E+01, 0.00000E+00, 0.00000E+00,Cmd=191,HV=400,Cyk=2,MTime=0.8,Gain=200,Ch=7
1061,USER   ,20170714,14:05:50, 4.19189E-03,   6,122, 1.76994E+01,NWG-3-DD , 7.00000E+01, 0.00000E+00, 0.00000E+00, 6.60000E+01, 0.00000E+00, 0.00000E+00, 9.40000E+01, 0.00000E+00, 0.00000E+00, 9.80000E+01, 0.00000E+00, 0.00000E+00,Cmd=191,HV=400,Cyk=2,MTime=0.8,Gain=500,Ch=8
1062,USER   ,20170714,14:05:59, 2.20384E-01,   0,139, 2.49248E+01,NWG-3-DD , 7.00000E+01, 0.00000E+00, 0.00000E+00, 6.40000E+01, 0.00000E+00, 0.00000E+00, 7.60000E+01, 0.00000E+00, 0.00000E+00, 8.20000E+01, 0.00000E+00, 0.00000E+00,Cmd=192,HV=400,Cyk=2,MTime=0.8,Gain=20,Ch=3
1063,USER   ,20170714,14:05:59, 5.40808E-02,   1,139, 2.44656E+01,NWG-3-DD , 7.00000E+01, 0.00000E+00, 0.00000E+00, 6.40000E+01, 0.00000E+00, 0.00000E+00, 8.20000E+01, 0.00000E+00, 0.00000E+00, 8.80000E+01, 0.00000E+00, 0.00000E+00,Cmd=192,HV=400,Cyk=2,MTime=0.8,Gain=100,Ch=4
1064,USER   ,20170714,14:05:59, 1.94285E-02,   5,139, 2.19732E+01,NWG-3-DD , 7.00000E+01, 0.00000E+00, 0.00000E+00, 6.40000E+01, 0.00000E+00, 0.00000E+00, 8.80000E+01, 0.00000E+00, 0.00000E+00, 9.40000E+01, 0.00000E+00, 0.00000E+00,Cmd=192,HV=400,Cyk=2,MTime=0.8,Gain=200,Ch=5
1065,USER   ,20170714,14:05:59, 9.64352E-03,   3,139, 2.18131E+01,NWG-3-DD , 7.00000E+01, 0.00000E+00, 0.00000E+00, 6.40000E+01, 0.00000E+00, 0.00000E+00, 9.40000E+01, 0.00000E+00, 0.00000E+00, 1.00000E+02, 0.00000E+00, 0.00000E+00,Cmd=192,HV=400,Cyk=2,MTime=0.8,Gain=200,Ch=6
1066,USER   ,20170714,14:05:59, 7.20046E-03,   4,139, 2.85023E+01,NWG-3-DD , 7.00000E+01, 0.00000E+00, 0.00000E+00, 6.40000E+01, 0.00000E+00, 0.00000E+00, 1.00000E+02, 0.00000E+00, 0.00000E+00, 1.06000E+02, 0.00000E+00, 0.00000E+00,Cmd=192,HV=400,Cyk=2,MTime=0.8,Gain=1000,Ch=7
1067,USER   ,20170714,14:06:08, 1.59647E-01,   3,143, 2.40742E+01,NWG-3-DD , 7.00000E+01, 0.00000E+00, 0.00000E+00, 6.20000E+01, 0.00000E+00, 0.00000E+00, 7.80000E+01, 0.00000E+00, 0.00000E+00, 8.60000E+01, 0.00000E+00, 0.00000E+00,Cmd=193,HV=400,Cyk=2,MTime=0.8,Gain=50,Ch=3
1068,USER   ,20170714,14:06:08, 3.79750E-02,   7,143, 2.29060E+01,NWG-3-DD , 7.00000E+01, 0.00000E+00, 0.00000E+00, 6.20000E+01, 0.00000E+00, 0.00000E+00, 8.60000E+01, 0.00000E+00, 0.00000E+00, 9.40000E+01, 0.00000E+00, 0.00000E+00,Cmd=193,HV=400,Cyk=2,MTime=0.8,Gain=100,Ch=4
1069,USER   ,20170714,14:06:08, 1.70861E-02,  13,143, 2.57652E+01,NWG-3-DD , 7.00000E+01, 0.00000E+00, 0.00000E+00, 6.20000E+01, 0.00000E+00, 0.00000E+00, 9.40000E+01, 0.00000E+00, 0.00000E+00, 1.02000E+02, 0.00000E+00, 0.00000E+00,Cmd=193,HV=400,Cyk=2,MTime=0.8,Gain=200,Ch=5
1070,USER   ,20170714,14:06:08, 1.06791E-02,  14,143, 3.22075E+01,NWG-3-DD , 7.00000E+01, 0.00000E+00, 0.00000E+00, 6.20000E+01, 0.00000E+00, 0.00000E+00, 1.02000E+02, 0.00000E+00, 0.00000E+00, 1.10000E+02, 0.00000E+00, 0.00000E+00,Cmd=193,HV=400,Cyk=2,MTime=0.8,Gain=500,Ch=6
1071,USER   ,20170714,14:06:17, 1.37398E-01,   4,131, 2.58990E+01,NWG-3-DD , 7.00000E+01, 0.00000E+00, 0.00000E+00, 6.00000E+01, 0.00000E+00, 0.00000E+00, 8.00000E+01, 0.00000E+00, 0.00000E+00, 9.00000E+01, 0.00000E+00, 0.00000E+00,Cmd=194,HV=400,Cyk=2,MTime=0.8,Gain=50,Ch=3
1072,USER   ,20170714,14:06:17, 3.42550E-02,  12,131, 2.58277E+01,NWG-3-DD , 7.00000E+01, 0.00000E+00, 0.00000E+00, 6.00000E+01, 0.00000E+00, 0.00000E+00, 9.00000E+01, 0.00000E+00, 0.00000E+00, 1.00000E+02, 0.00000E+00, 0.00000E+00,Cmd=194,HV=400,Cyk=2,MTime=0.8,Gain=100,Ch=4
1073,USER   ,20170714,14:06:17, 1.86144E-02,  14,131, 3.50873E+01,NWG-3-DD , 7.00000E+01, 0.00000E+00, 0.00000E+00, 6.00000E+01, 0.00000E+00, 0.00000E+00, 1.00000E+02, 0.00000E+00, 0.00000E+00, 1.10000E+02, 0.00000E+00, 0.00000E+00,Cmd=194,HV=400,Cyk=2,MTime=0.8,Gain=200,Ch=5
1074,USER   ,20170714,14:06:26, 1.25750E-01,   2,129, 2.84441E+01,NWG-3-DD , 7.00000E+01, 0.00000E+00, 0.00000E+00, 5.80000E+01, 0.00000E+00, 0.00000E+00, 8.20000E+01, 0.00000E+00, 0.00000E+00, 9.40000E+01, 0.00000E+00, 0.00000E+00,Cmd=195,HV=400,Cyk=2,MTime=0.8,Gain=50,Ch=3
1075,USER   ,20170714,14:06:26, 3.49985E-02,   7,129, 3.16659E+01,NWG-3-DD , 7.00000E+01, 0.00000E+00, 0.00000E+00, 5.80000E+01, 0.00000E+00, 0.00000E+00, 9.40000E+01, 0.00000E+00, 0.00000E+00, 1.06000E+02, 0.00000E+00, 0.00000E+00,Cmd=195,HV=400,Cyk=2,MTime=0.8,Gain=200,Ch=4
1076,USER   ,20170714,14:06:35, 9.09922E+00,   0, 89, 3.43032E+02,NWG-3-DD , 7.20000E+01, 0.00000E+00, 0.00000E+00, 7.00000E+01, 0.00000E+00, 0.00000E+00, 7.40000E+01, 0.00000E+00, 0.00000E+00, 7.60000E+01, 0.00000E+00, 0.00000E+00,Cmd=196,HV=400,Cyk=2,MTime=0.8,Gain=1,Ch=3
1077,USER   ,20170714,14:06:35, 6.32951E-01,   2, 89, 9.54468E+01,NWG-3-DD , 7.20000E+01, 0.00000E+00, 0.00000E+00, 7.00000E+01, 0.00000E+00, 0.00000E+00, 7.60000E+01, 0.00000E+00, 0.00000E+00, 7.80000E+01, 0.00000E+00, 0.00000E+00,Cmd=196,HV=400,Cyk=2,MTime=0.8,Gain=20,Ch=4
1078,USER   ,20170714,14:06:35, 1.40509E-01,   1, 89, 5.29708E+01,NWG-3-DD , 7.20000E+01, 0.00000E+00, 0.00000E+00, 7.00000E+01, 0.00000E+00, 0.00000E+00, 7.80000E+01, 0.00000E+00, 0.00000E+00, 8.00000E+01, 0.00000E+00, 0.00000E+00,Cmd=196,HV=400,Cyk=2,MTime=0.8,Gain=50,Ch=5
1079,USER   ,20170714,14:06:35, 5.88916E-02,   0, 89, 4.44032E+01,NWG-3-DD , 7.20000E+01, 0.00000E+00, 0.00000E+00, 7.00000E+01, 0.00000E+00, 0.00000E+00, 8.00000E+01, 0.00000E+00, 0.00000E+00, 8.20000E+01, 0.00000E+00, 0.00000E+00,Cmd=196,HV=400,Cyk=2,MTime=0.8,Gain=100,Ch=6
1080,USER   ,20170714,14:06:35, 3.84126E-02,   1, 89, 5.06843E+01,NWG-3-DD , 7.20000E+01, 0.00000E+00, 0.00000E+00, 7.00000E+01, 0.00000E+00, 0.00000E+00, 8.20000E+01, 0.00000E+00, 0.00000E+00, 8.40000E+01, 0.00000E+00, 0.00000E+00,Cmd=196,HV=400,Cyk=2,MTime=0.8,Gain=100,Ch=7
1081,USER   ,20170714,14:06:35, 1.97116E-02,   4, 89, 4.16141E+01,NWG-3-DD , 7.20000E+01, 0.00000E+00, 0.00000E+00, 7.00000E+01, 0.00000E+00, 0.00000E+00, 8.40000E+01, 0.00000E+00, 0.00000E+00, 8.60000E+01, 0.00000E+00, 0.00000E+00,Cmd=196,HV=400,Cyk=2,MTime=0.8,Gain=200,Ch=8
1082,USER   ,20170714,14:06:45, 8.91339E-01,   0, 81, 6.72054E+01,NWG-3-DD , 7.20000E+01, 0.00000E+00, 0.00000E+00, 6.80000E+01, 0.00000E+00, 0.00000E+00, 7.60000E+01, 0.00000E+00, 0.00000E+00, 8.00000E+01, 0.00000E+00, 0.00000E+00,Cmd=197,HV=400,Cyk=2,MTime=0.8,Gain=10,Ch=3
1083,USER   ,20170714,14:06:45, 1.27026E-01,   1, 81, 3.83100E+01,NWG-3-DD , 7.20000E+01, 0.00000E+00, 0.00000E+00, 6.80000E+01, 0.00000E+00, 0.00000E+00, 8.00000E+01, 0.00000E+00, 0.00000E+00, 8.40000E+01, 0.00000E+00, 0.00000E+00,Cmd=197,HV=400,Cyk=2,MTime=0.8,Gain=100,Ch=4
1084,USER   ,20170714,14:06:45, 4.20154E-02,   2, 81, 3.16788E+01,NWG-3-DD , 7.20000E+01, 0.00000E+00, 0.00000E+00, 6.80000E+01, 0.00000E+00, 0.00000E+00, 8.40000E+01, 0.00000E+00, 0.00000E+00, 8.80000E+01, 0.00000E+00, 0.00000E+00,Cmd=197,HV=400,Cyk=2,MTime=0.8,Gain=200,Ch=5
1085,USER   ,20170714,14:06:45, 1.83638E-02,   2, 81, 2.76919E+01,NWG-3-DD , 7.20000E+01, 0.00000E+00, 0.00000E+00, 6.80000E+01, 0.00000E+00, 0.00000E+00, 8.80000E+01, 0.00000E+00, 0.00000E+00, 9.20000E+01, 0.00000E+00, 0.00000E+00,Cmd=197,HV=400,Cyk=2,MTime=0.8,Gain=500,Ch=6
1086,USER   ,20170714,14:06:45, 7.37766E-03,   2, 81, 1.94692E+01,NWG-3-DD , 7.20000E+01, 0.00000E+00, 0.00000E+00, 6.80000E+01, 0.00000E+00, 0.00000E+00, 9.20000E+01, 0.00000E+00, 0.00000E+00, 9.60000E+01, 0.00000E+00, 0.00000E+00,Cmd=197,HV=400,Cyk=2,MTime=0.8,Gain=500,Ch=7
1087,USER   ,20170714,14:06:45, 5.14386E-03,   8, 81, 2.17189E+01,NWG-3-DD , 7.20000E+01, 0.00000E+00, 0.00000E+00, 6.80000E+01, 0.00000E+00, 0.00000E+00, 9.60000E+01, 0.00000E+00, 0.00000E+00, 1.00000E+02, 0.00000E+00, 0.00000E+00,Cmd=197,HV=400,Cyk=2,MTime=0.8,Gain=1000,Ch=8
1088,USER   ,20170714,14:06:54, 3.31013E-01,   0, 97, 3.74367E+01,NWG-3-DD , 7.20000E+01, 0.00000E+00, 0.00000E+00, 6.60000E+01, 0.00000E+00, 0.00000E+00, 7.80000E+01, 0.00000E+00, 0.00000E+00, 8.40000E+01, 0.00000E+00, 0.00000E+00,Cmd=198,HV=400,Cyk=2,MTime=0.8,Gain=20,Ch=3
1089,USER   ,20170714,14:06:54, 6.33220E-02,   3, 97, 2.86462E+01,NWG-3-DD , 7.20000E+01, 0.00000E+00, 0.00000E+00, 6.60000E+01, 0.00000E+00, 0.00000E+00, 8.40000E+01, 0.00000E+00, 0.00000E+00, 9.00000E+01, 0.00000E+00, 0.00000E+00,Cmd=198,HV=400,Cyk=2,MTime=0.8,Gain=200,Ch=4
1090,USER   ,20170714,14:06:54, 1.96768E-02,   8, 97, 2.22539E+01,NWG-3-DD , 7.20000E+01, 0.00000E+00, 0.00000E+00, 6.60000E+01, 0.00000E+00, 0.00000E+00, 9.00000E+01, 0.00000E+00, 0.00000E+00, 9.60000E+01, 0.00000E+00, 0.00000E+00,Cmd=198,HV=400,Cyk=2,MTime=0.8,Gain=100,Ch=5
1091,USER   ,20170714,14:06:54, 1.05714E-02,   7, 97, 2.39120E+01,NWG-3-DD , 7.20000E+01, 0.00000E+00, 0.00000E+00, 6.60000E+01, 0.00000E+00, 0.00000E+00, 9.60000E+01, 0.00000E+00, 0.00000E+00, 1.02000E+02, 0.00000E+00, 0.00000E+00,Cmd=198,HV=400,Cyk=2,MTime=0.8,Gain=500,Ch=6
1092,USER   ,20170714,14:06:54, 6.68781E-03,  10, 97, 2.64731E+01,NWG-3-DD , 7.20000E+01, 0.00000E+00, 0.00000E+00, 6.60000E+01, 0.00000E+00, 0.00000E+00, 1.02000E+02, 0.00000E+00, 0.00000E+00, 1.08000E+02, 0.00000E+00, 0.00000E+00,Cmd=198,HV=400,Cyk=2,MTime=0.8,Gain=500,Ch=7
1093,USER   ,20170714,14:07:03, 2.15640E-01,   3,108, 3.25177E+01,NWG-3-DD , 7.20000E+01, 0.00000E+00, 0.00000E+00, 6.40000E+01, 0.00000E+00, 0.00000E+00, 8.00000E+01, 0.00000E+00, 0.00000E+00, 8.80000E+01, 0.00000E+00, 0.00000E+00,Cmd=199,HV=400,Cyk=2,MTime=0.8,Gain=50,Ch=3
1094,USER   ,20170714,14:07:03, 4.04091E-02,   4,108, 2.43742E+01,NWG-3-DD , 7.20000E+01, 0.00000E+00, 0.00000E+00, 6.40000E+01, 0.00000E+00, 0.00000E+00, 8.80000E+01, 0.00000E+00, 0.00000E+00, 9.60000E+01, 0.00000E+00, 0.00000E+00,Cmd=199,HV=400,Cyk=2,MTime=0.8,Gain=200,Ch=4
1095,USER   ,20170714,14:07:03, 1.79360E-02,  11,108, 2.70469E+01,NWG-3-DD , 7.20000E+01, 0.00000E+00, 0.00000E+00, 6.40000E+01, 0.00000E+00, 0.00000E+00, 9.60000E+01, 0.00000E+00, 0.00000E+00, 1.04000E+02, 0.00000E+00, 0.00000E+00,Cmd=199,HV=400,Cyk=2,MTime=0.8,Gain=500,Ch=5
1096,USER   ,20170714,14:07:11, 1.66820E-01,   2,111, 3.14449E+01,NWG-3-DD , 7.20000E+01, 0.00000E+00, 0.00000E+00, 6.20000E+01, 0.00000E+00, 0.00000E+00, 8.20000E+01, 0.00000E+00, 0.00000E+00, 9.20000E+01, 0.00000E+00, 0.00000E+00,Cmd=200,HV=400,Cyk=2,MTime=0.8,Gain=50,Ch=3
1097,USER   ,20170714,14:07:11, 3.17810E-02,   8,111, 2.39623E+01,NWG-3-DD , 7.20000E+01, 0.00000E+00, 0.00000E+00, 6.20000E+01, 0.00000E+00, 0.00000E+00, 9.20000E+01, 0.00000E+00, 0.00000E+00, 1.02000E+02, 0.00000E+00, 0.00000E+00,Cmd=200,HV=400,Cyk=2,MTime=0.8,Gain=200,Ch=4
1098,USER   ,20170714,14:07:20, 1.23576E-01,   4,104, 2.79523E+01,NWG-3-DD , 7.20000E+01, 0.00000E+00, 0.00000E+00, 6.00000E+01, 0.00000E+00, 0.00000E+00, 8.40000E+01, 0.00000E+00, 0.00000E+00, 9.60000E+01, 0.00000E+00, 0.00000E+00,Cmd=201,HV=400,Cyk=2,MTime=0.8,Gain=50,Ch=3
1099,USER   ,20170714,14:07:20, 3.39170E-02,   9,104, 3.06874E+01,NWG-3-DD , 7.20000E+01, 0.00000E+00, 0.00000E+00, 6.00000E+01, 0.00000E+00, 0.00000E+00, 9.60000E+01, 0.00000E+00, 0.00000E+00, 1.08000E+02, 0.00000E+00, 0.00000E+00,Cmd=201,HV=400,Cyk=2,MTime=0.8,Gain=100,Ch=4
1100,USER   ,20170714,14:07:30, 7.60851E+00,   1, 99, 2.86834E+02,NWG-3-DD , 7.40000E+01, 0.00000E+00, 0.00000E+00, 7.20000E+01, 0.00000E+00, 0.00000E+00, 7.60000E+01, 0.00000E+00, 0.00000E+00, 7.80000E+01, 0.00000E+00, 0.00000E+00,Cmd=202,HV=400,Cyk=2,MTime=0.8,Gain=5,Ch=3
1101,USER   ,20170714,14:07:30, 8.37864E-01,   0, 99, 1.26347E+02,NWG-3-DD , 7.40000E+01, 0.00000E+00, 0.00000E+00, 7.20000E+01, 0.00000E+00, 0.00000E+00, 7.80000E+01, 0.00000E+00, 0.00000E+00, 8.00000E+01, 0.00000E+00, 0.00000E+00,Cmd=202,HV=400,Cyk=2,MTime=0.8,Gain=10,Ch=4
1102,USER   ,20170714,14:07:30, 2.52164E-01,   0, 99, 9.50637E+01,NWG-3-DD , 7.40000E+01, 0.00000E+00, 0.00000E+00, 7.20000E+01, 0.00000E+00, 0.00000E+00, 8.00000E+01, 0.00000E+00, 0.00000E+00, 8.20000E+01, 0.00000E+00, 0.00000E+00,Cmd=202,HV=400,Cyk=2,MTime=0.8,Gain=50,Ch=5
1103,USER   ,20170714,14:07:30, 1.44500E-01,   2, 99, 1.08951E+02,NWG-3-DD , 7.40000E+01, 0.00000E+00, 0.00000E+00, 7.20000E+01, 0.00000E+00, 0.00000E+00, 8.20000E+01, 0.00000E+00, 0.00000E+00, 8.40000E+01, 0.00000E+00, 0.00000E+00,Cmd=202,HV=400,Cyk=2,MTime=0.8,Gain=50,Ch=6
1104,USER   ,20170714,14:07:30, 6.88869E-02,   2, 99, 9.08942E+01,NWG-3-DD , 7.40000E+01, 0.00000E+00, 0.00000E+00, 7.20000E+01, 0.00000E+00, 0.00000E+00, 8.40000E+01, 0.00000E+00, 0.00000E+00, 8.60000E+01, 0.00000E+00, 0.00000E+00,Cmd=202,HV=400,Cyk=2,MTime=0.8,Gain=100,Ch=7
1105,USER   ,20170714,14:07:30, 3.60435E-02,   2, 99, 7.60933E+01,NWG-3-DD , 7.40000E+01, 0.00000E+00, 0.00000E+00, 7.20000E+01, 0.00000E+00, 0.00000E+00, 8.60000E+01, 0.00000E+00, 0.00000E+00, 8.80000E+01, 0.00000E+00, 0.00000E+00,Cmd=202,HV=400,Cyk=2,MTime=0.8,Gain=100,Ch=8
1106,USER   ,20170714,14:07:39, 1.28811E+00,   1,123, 9.71215E+01,NWG-3-DD , 7.40000E+01, 0.00000E+00, 0.00000E+00, 7.00000E+01, 0.00000E+00, 0.00000E+00, 7.80000E+01, 0.00000E+00, 0.00000E+00, 8.20000E+01, 0.00000E+00, 0.00000E+00,Cmd=203,HV=400,Cyk=2,MTime=0.8,Gain=5,Ch=3
1107,USER   ,20170714,14:07:39, 2.71669E-01,   0,123, 8.19333E+01,NWG-3-DD , 7.40000E+01, 0.00000E+00, 0.00000E+00, 7.00000E+01, 0.00000E+00, 0.00000E+00, 8.20000E+01, 0.00000E+00, 0.00000E+00, 8.60000E+01, 0.00000E+00, 0.00000E+00,Cmd=203,HV=400,Cyk=2,MTime=0.8,Gain=20,Ch=4
1108,USER   ,20170714,14:07:39, 7.82628E-02,   2,123, 5.90087E+01,NWG-3-DD , 7.40000E+01, 0.00000E+00, 0.00000E+00, 7.00000E+01, 0.00000E+00, 0.00000E+00, 8.60000E+01, 0.00000E+00, 0.00000E+00, 9.00000E+01, 0.00000E+00, 0.00000E+00,Cmd=203,HV=400,Cyk=2,MTime=0.8,Gain=100,Ch=5
1109,USER   ,20170714,14:07:39, 3.22031E-02,   3,123, 4.85612E+01,NWG-3-DD , 7.40000E+01, 0.00000E+00, 0.00000E+00, 7.00000E+01, 0.00000E+00, 0.00000E+00, 9.00000E+01, 0.00000E+00, 0.00000E+00, 9.40000E+01, 0.00000E+00, 0.00000E+00,Cmd=203,HV=400,Cyk=2,MTime=0.8,Gain=200,Ch=6
1110,USER   ,20170714,14:07:39, 1.44142E-02,   5,123, 3.80381E+01,NWG-3-DD , 7.40000E+01, 0.00000E+00, 0.00000E+00, 7.00000E+01, 0.00000E+00, 0.00000E+00, 9.40000E+01, 0.00000E+00, 0.00000E+00, 9.80000E+01, 0.00000E+00, 0.00000E+00,Cmd=203,HV=400,Cyk=2,MTime=0.8,Gain=200,Ch=7
1111,USER   ,20170714,14:07:39, 1.06392E-02,   6,123, 4.49219E+01,NWG-3-DD , 7.40000E+01, 0.00000E+00, 0.00000E+00, 7.00000E+01, 0.00000E+00, 0.00000E+00, 9.80000E+01, 0.00000E+00, 0.00000E+00, 1.02000E+02, 0.00000E+00, 0.00000E+00,Cmd=203,HV=400,Cyk=2,MTime=0.8,Gain=200,Ch=8
1112,USER   ,20170714,14:07:49, 6.19812E-01,   0,108, 7.00991E+01,NWG-3-DD , 7.40000E+01, 0.00000E+00, 0.00000E+00, 6.80000E+01, 0.00000E+00, 0.00000E+00, 8.00000E+01, 0.00000E+00, 0.00000E+00, 8.60000E+01, 0.00000E+00, 0.00000E+00,Cmd=204,HV=400,Cyk=2,MTime=0.8,Gain=20,Ch=3
1113,USER   ,20170714,14:07:49, 1.09541E-01,   3,108, 4.95550E+01,NWG-3-DD , 7.40000E+01, 0.00000E+00, 0.00000E+00, 6.80000E+01, 0.00000E+00, 0.00000E+00, 8.60000E+01, 0.00000E+00, 0.00000E+00, 9.20000E+01, 0.00000E+00, 0.00000E+00,Cmd=204,HV=400,Cyk=2,MTime=0.8,Gain=100,Ch=4
1114,USER   ,20170714,14:07:49, 2.89843E-02,   7,108, 3.27805E+01,NWG-3-DD , 7.40000E+01, 0.00000E+00, 0.00000E+00, 6.80000E+01, 0.00000E+00, 0.00000E+00, 9.20000E+01, 0.00000E+00, 0.00000E+00, 9.80000E+01, 0.00000E+00, 0.00000E+00,Cmd=204,HV=400,Cyk=2,MTime=0.8,Gain=200,Ch=5
1115,USER   ,20170714,14:07:49, 1.71766E-02,  11,108, 3.88527E+01,NWG-3-DD , 7.40000E+01, 0.00000E+00, 0.00000E+00, 6.80000E+01, 0.00000E+00, 0.00000E+00, 9.80000E+01, 0.00000E+00, 0.00000E+00, 1.04000E+02, 0.00000E+00, 0.00000E+00,Cmd=204,HV=400,Cyk=2,MTime=0.8,Gain=200,Ch=6
1116,USER   ,20170714,14:07:49, 9.14234E-03,  14,108, 3.61891E+01,NWG-3-DD , 7.40000E+01, 0.00000E+00, 0.00000E+00, 6.80000E+01, 0.00000E+00, 0.00000E+00, 1.04000E+02, 0.00000E+00, 0.00000E+00, 1.10000E+02, 0.00000E+00, 0.00000E+00,Cmd=204,HV=400,Cyk=2,MTime=0.8,Gain=200,Ch=7
1117,USER   ,20170714,14:07:57, 3.95079E-01,   3,139, 5.95765E+01,NWG-3-DD , 7.40000E+01, 0.00000E+00, 0.00000E+00, 6.60000E+01, 0.00000E+00, 0.00000E+00, 8.20000E+01, 0.00000E+00, 0.00000E+00, 9.00000E+01, 0.00000E+00, 0.00000E+00,Cmd=205,HV=400,Cyk=2,MTime=0.8,Gain=20,Ch=3
1118,USER   ,20170714,14:07:57, 5.79840E-02,   8,139, 3.49751E+01,NWG-3-DD , 7.40000E+01, 0.00000E+00, 0.00000E+00, 6.60000E+01, 0.00000E+00, 0.00000E+00, 9.00000E+01, 0.00000E+00, 0.00000E+00, 9.80000E+01, 0.00000E+00, 0.00000E+00,Cmd=205,HV=400,Cyk=2,MTime=0.8,Gain=100,Ch=4
1119,USER   ,20170714,14:07:57, 2.47825E-02,  13,139, 3.73711E+01,NWG-3-DD , 7.40000E+01, 0.00000E+00, 0.00000E+00, 6.60000E+01, 0.00000E+00, 0.00000E+00, 9.80000E+01, 0.00000E+00, 0.00000E+00, 1.06000E+02, 0.00000E+00, 0.00000E+00,Cmd=205,HV=400,Cyk=2,MTime=0.8,Gain=200,Ch=5
1120,USER   ,20170714,14:08:06, 2.44956E-01,   1,159, 4.61731E+01,NWG-3-DD , 7.40000E+01, 0.00000E+00, 0.00000E+00, 6.40000E+01, 0.00000E+00, 0.00000E+00, 8.40000E+01, 0.00000E+00, 0.00000E+00, 9.40000E+01, 0.00000E+00, 0.00000E+00,Cmd=206,HV=400,Cyk=2,MTime=0.8,Gain=20,Ch=3
1121,USER   ,20170714,14:08:06, 4.36487E-02,   1,159, 3.29103E+01,NWG-3-DD , 7.40000E+01, 0.00000E+00, 0.00000E+00, 6.40000E+01, 0.00000E+00, 0.00000E+00, 9.40000E+01, 0.00000E+00, 0.00000E+00, 1.04000E+02, 0.00000E+00, 0.00000E+00,Cmd=206,HV=400,Cyk=2,MTime=0.8,Gain=100,Ch=4
1122,USER   ,20170714,14:08:15, 1.70767E-01,   1,165, 3.86265E+01,NWG-3-DD , 7.40000E+01, 0.00000E+00, 0.00000E+00, 6.20000E+01, 0.00000E+00, 0.00000E+00, 8.60000E+01, 0.00000E+00, 0.00000E+00, 9.80000E+01, 0.00000E+00, 0.00000E+00,Cmd=207,HV=400,Cyk=2,MTime=0.8,Gain=20,Ch=3
1123,USER   ,20170714,14:08:15, 4.01963E-02,   2,165, 3.63688E+01,NWG-3-DD , 7.40000E+01, 0.00000E+00, 0.00000E+00, 6.20000E+01, 0.00000E+00, 0.00000E+00, 9.80000E+01, 0.00000E+00, 0.00000E+00, 1.10000E+02, 0.00000E+00, 0.00000E+00,Cmd=207,HV=400,Cyk=2,MTime=0.8,Gain=200,Ch=4
1124,USER   ,20170714,14:08:24, 6.54111E+00,   0,114, 2.46594E+02,NWG-3-DD , 7.60000E+01, 0.00000E+00, 0.00000E+00, 7.40000E+01, 0.00000E+00, 0.00000E+00, 7.80000E+01, 0.00000E+00, 0.00000E+00, 8.00000E+01, 0.00000E+00, 0.00000E+00,Cmd=208,HV=400,Cyk=2,MTime=0.8,Gain=1,Ch=3
1125,USER   ,20170714,14:08:24, 8.71944E-01,   1,114, 1.31486E+02,NWG-3-DD , 7.60000E+01, 0.00000E+00, 0.00000E+00, 7.40000E+01, 0.00000E+00, 0.00000E+00, 8.00000E+01, 0.00000E+00, 0.00000E+00, 8.20000E+01, 0.00000E+00, 0.00000E+00,Cmd=208,HV=400,Cyk=2,MTime=0.8,Gain=10,Ch=4
1126,USER   ,20170714,14:08:24, 3.53975E-01,   1,114, 1.33445E+02,NWG-3-DD , 7.60000E+01, 0.00000E+00, 0.00000E+00, 7.40000E+01, 0.00000E+00, 0.00000E+00, 8.20000E+01, 0.00000E+00, 0.00000E+00, 8.40000E+01, 0.00000E+00, 0.00000E+00,Cmd=208,HV=400,Cyk=2,MTime=0.8,Gain=20,Ch=5
1127,USER   ,20170714,14:08:24, 1.38620E-01,   1,114, 1.04517E+02,NWG-3-DD , 7.60000E+01, 0.00000E+00, 0.00000E+00, 7.40000E+01, 0.00000E+00, 0.00000E+00, 8.40000E+01, 0.00000E+00, 0.00000E+00, 8.60000E+01, 0.00000E+00, 0.00000E+00,Cmd=208,HV=400,Cyk=2,MTime=0.8,Gain=50,Ch=6
1128,USER   ,20170714,14:08:24, 6.50234E-02,   2,114, 8.57964E+01,NWG-3-DD , 7.60000E+01, 0.00000E+00, 0.00000E+00, 7.40000E+01, 0.00000E+00, 0.00000E+00, 8.60000E+01, 0.00000E+00, 0.00000E+00, 8.80000E+01, 0.00000E+00, 0.00000E+00,Cmd=208,HV=400,Cyk=2,MTime=0.8,Gain=100,Ch=7
1129,USER   ,20170714,14:08:24, 4.03662E-02,   2,114, 8.52191E+01,NWG-3-DD , 7.60000E+01, 0.00000E+00, 0.00000E+00, 7.40000E+01, 0.00000E+00, 0.00000E+00, 8.80000E+01, 0.00000E+00, 0.00000E+00, 9.00000E+01, 0.00000E+00, 0.00000E+00,Cmd=208,HV=400,Cyk=2,MTime=0.8,Gain=100,Ch=8
1130,USER   ,20170714,14:08:34, 1.62046E+00,   1, 86, 1.22180E+02,NWG-3-DD , 7.60000E+01, 0.00000E+00, 0.00000E+00, 7.20000E+01, 0.00000E+00, 0.00000E+00, 8.00000E+01, 0.00000E+00, 0.00000E+00, 8.40000E+01, 0.00000E+00, 0.00000E+00,Cmd=209,HV=400,Cyk=2,MTime=0.8,Gain=10,Ch=3
1131,USER   ,20170714,14:08:34, 3.08303E-01,   1, 86, 9.29820E+01,NWG-3-DD , 7.60000E+01, 0.00000E+00, 0.00000E+00, 7.20000E+01, 0.00000E+00, 0.00000E+00, 8.40000E+01, 0.00000E+00, 0.00000E+00, 8.80000E+01, 0.00000E+00, 0.00000E+00,Cmd=209,HV=400,Cyk=2,MTime=0.8,Gain=50,Ch=4
1132,USER   ,20170714,14:08:34, 1.05656E-01,   1, 86, 7.96627E+01,NWG-3-DD , 7.60000E+01, 0.00000E+00, 0.00000E+00, 7.20000E+01, 0.00000E+00, 0.00000E+00, 8.80000E+01, 0.00000E+00, 0.00000E+00, 9.20000E+01, 0.00000E+00, 0.00000E+00,Cmd=209,HV=400,Cyk=2,MTime=0.8,Gain=100,Ch=5
1133,USER   ,20170714,14:08:34, 3.49878E-02,   1, 86, 5.27604E+01,NWG-3-DD , 7.60000E+01, 0.00000E+00, 0.00000E+00, 7.20000E+01, 0.00000E+00, 0.00000E+00, 9.20000E+01, 0.00000E+00, 0.00000E+00, 9.60000E+01, 0.00000E+00, 0.00000E+00,Cmd=209,HV=400,Cyk=2,MTime=0.8,Gain=200,Ch=6
1134,USER   ,20170714,14:08:34, 2.35772E-02,   2, 86, 6.22187E+01,NWG-3-DD , 7.60000E+01, 0.00000E+00, 0.00000E+00, 7.20000E+01, 0.00000E+00, 0.00000E+00, 9.60000E+01, 0.00000E+00, 0.00000E+00, 1.00000E+02, 0.00000E+00, 0.00000E+00,Cmd=209,HV=400,Cyk=2,MTime=0.8,Gain=500,Ch=7
1135,USER   ,20170714,14:08:34, 1.53919E-02,   1, 86, 6.49894E+01,NWG-3-DD , 7.60000E+01, 0.00000E+00, 0.00000E+00, 7.20000E+01, 0.00000E+00, 0.00000E+00, 1.00000E+02, 0.00000E+00, 0.00000E+00, 1.04000E+02, 0.00000E+00, 0.00000E+00,Cmd=209,HV=400,Cyk=2,MTime=0.8,Gain=500,Ch=8
1136,USER   ,20170714,14:08:43, 8.75201E-01,   1,104, 9.89829E+01,NWG-3-DD , 7.60000E+01, 0.00000E+00, 0.00000E+00, 7.00000E+01, 0.00000E+00, 0.00000E+00, 8.20000E+01, 0.00000E+00, 0.00000E+00, 8.80000E+01, 0.00000E+00, 0.00000E+00,Cmd=210,HV=400,Cyk=2,MTime=0.8,Gain=10,Ch=3
1137,USER   ,20170714,14:08:43, 1.42343E-01,   3,104, 6.43947E+01,NWG-3-DD , 7.60000E+01, 0.00000E+00, 0.00000E+00, 7.00000E+01, 0.00000E+00, 0.00000E+00, 8.80000E+01, 0.00000E+00, 0.00000E+00, 9.40000E+01, 0.00000E+00, 0.00000E+00,Cmd=210,HV=400,Cyk=2,MTime=0.8,Gain=50,Ch=4
1138,USER   ,20170714,14:08:43, 4.32547E-02,   1,104, 4.89199E+01,NWG-3-DD , 7.60000E+01, 0.00000E+00, 0.00000E+00, 7.00000E+01, 0.00000E+00, 0.00000E+00, 9.40000E+01, 0.00000E+00, 0.00000E+00, 1.00000E+02, 0.00000E+00, 0.00000E+00,Cmd=210,HV=400,Cyk=2,MTime=0.8,Gain=100,Ch=5
1139,USER   ,20170714,14:08:43, 2.47899E-02,   2,104, 5.60734E+01,NWG-3-DD , 7.60000E+01, 0.00000E+00, 0.00000E+00, 7.00000E+01, 0.00000E+00, 0.00000E+00, 1.00000E+02, 0.00000E+00, 0.00000E+00, 1.06000E+02, 0.00000E+00, 0.00000E+00,Cmd=210,HV=400,Cyk=2,MTime=0.8,Gain=200,Ch=6
1140,USER   ,20170714,14:08:52, 4.73926E-01,   1, 93, 7.14664E+01,NWG-3-DD , 7.60000E+01, 0.00000E+00, 0.00000E+00, 6.80000E+01, 0.00000E+00, 0.00000E+00, 8.40000E+01, 0.00000E+00, 0.00000E+00, 9.20000E+01, 0.00000E+00, 0.00000E+00,Cmd=211,HV=400,Cyk=2,MTime=0.8,Gain=20,Ch=3
1141,USER   ,20170714,14:08:52, 7.14446E-02,   2, 93, 4.30944E+01,NWG-3-DD , 7.60000E+01, 0.00000E+00, 0.00000E+00, 6.80000E+01, 0.00000E+00, 0.00000E+00, 9.20000E+01, 0.00000E+00, 0.00000E+00, 1.00000E+02, 0.00000E+00, 0.00000E+00,Cmd=211,HV=400,Cyk=2,MTime=0.8,Gain=100,Ch=4
1142,USER   ,20170714,14:08:52, 3.21807E-02,   3, 93, 4.85273E+01,NWG-3-DD , 7.60000E+01, 0.00000E+00, 0.00000E+00, 6.80000E+01, 0.00000E+00, 0.00000E+00, 1.00000E+02, 0.00000E+00, 0.00000E+00, 1.08000E+02, 0.00000E+00, 0.00000E+00,Cmd=211,HV=400,Cyk=2,MTime=0.8,Gain=200,Ch=5
1143,USER   ,20170714,14:09:00, 2.92468E-01,   0,115, 5.51290E+01,NWG-3-DD , 7.60000E+01, 0.00000E+00, 0.00000E+00, 6.60000E+01, 0.00000E+00, 0.00000E+00, 8.60000E+01, 0.00000E+00, 0.00000E+00, 9.60000E+01, 0.00000E+00, 0.00000E+00,Cmd=212,HV=400,Cyk=2,MTime=0.8,Gain=20,Ch=3
1144,USER   ,20170714,14:09:00, 5.98039E-02,   1,115, 4.50911E+01,NWG-3-DD , 7.60000E+01, 0.00000E+00, 0.00000E+00, 6.60000E+01, 0.00000E+00, 0.00000E+00, 9.60000E+01, 0.00000E+00, 0.00000E+00, 1.06000E+02, 0.00000E+00, 0.00000E+00,Cmd=212,HV=400,Cyk=2,MTime=0.8,Gain=100,Ch=4
1145,USER   ,20170714,14:09:09, 2.12985E-01,   5,129, 4.81761E+01,NWG-3-DD , 7.60000E+01, 0.00000E+00, 0.00000E+00, 6.40000E+01, 0.00000E+00, 0.00000E+00, 8.80000E+01, 0.00000E+00, 0.00000E+00, 1.00000E+02, 0.00000E+00, 0.00000E+00,Cmd=213,HV=400,Cyk=2,MTime=0.8,Gain=20,Ch=3
1146,USER   ,20170714,14:09:18, 6.62579E+00,   1,108, 2.49786E+02,NWG-3-DD , 7.80000E+01, 0.00000E+00, 0.00000E+00, 7.60000E+01, 0.00000E+00, 0.00000E+00, 8.00000E+01, 0.00000E+00, 0.00000E+00, 8.20000E+01, 0.00000E+00, 0.00000E+00,Cmd=214,HV=400,Cyk=2,MTime=0.8,Gain=1,Ch=3
1147,USER   ,20170714,14:09:18, 1.48852E+00,   0,108, 2.24464E+02,NWG-3-DD , 7.80000E+01, 0.00000E+00, 0.00000E+00, 7.60000E+01, 0.00000E+00, 0.00000E+00, 8.20000E+01, 0.00000E+00, 0.00000E+00, 8.40000E+01, 0.00000E+00, 0.00000E+00,Cmd=214,HV=400,Cyk=2,MTime=0.8,Gain=10,Ch=4
1148,USER   ,20170714,14:09:18, 3.95773E-01,   1,108, 1.49203E+02,NWG-3-DD , 7.80000E+01, 0.00000E+00, 0.00000E+00, 7.60000E+01, 0.00000E+00, 0.00000E+00, 8.40000E+01, 0.00000E+00, 0.00000E+00, 8.60000E+01, 0.00000E+00, 0.00000E+00,Cmd=214,HV=400,Cyk=2,MTime=0.8,Gain=20,Ch=5
1149,USER   ,20170714,14:09:18, 1.40129E-01,   1,108, 1.05655E+02,NWG-3-DD , 7.80000E+01, 0.00000E+00, 0.00000E+00, 7.60000E+01, 0.00000E+00, 0.00000E+00, 8.60000E+01, 0.00000E+00, 0.00000E+00, 8.80000E+01, 0.00000E+00, 0.00000E+00,Cmd=214,HV=400,Cyk=2,MTime=0.8,Gain=50,Ch=6
1150,USER   ,20170714,14:09:18, 7.26023E-02,   0,108, 9.57965E+01,NWG-3-DD , 7.80000E+01, 0.00000E+00, 0.00000E+00, 7.60000E+01, 0.00000E+00, 0.00000E+00, 8.80000E+01, 0.00000E+00, 0.00000E+00, 9.00000E+01, 0.00000E+00, 0.00000E+00,Cmd=214,HV=400,Cyk=2,MTime=0.8,Gain=100,Ch=7
1151,USER   ,20170714,14:09:18, 4.05599E-02,   3,108, 8.56280E+01,NWG-3-DD , 7.80000E+01, 0.00000E+00, 0.00000E+00, 7.60000E+01, 0.00000E+00, 0.00000E+00, 9.00000E+01, 0.00000E+00, 0.00000E+00, 9.20000E+01, 0.00000E+00, 0.00000E+00,Cmd=214,HV=400,Cyk=2,MTime=0.8,Gain=200,Ch=8
1152,USER   ,20170714,14:09:27, 2.37720E+00,   1,128, 1.79237E+02,NWG-3-DD , 7.80000E+01, 0.00000E+00, 0.00000E+00, 7.40000E+01, 0.00000E+00, 0.00000E+00, 8.20000E+01, 0.00000E+00, 0.00000E+00, 8.60000E+01, 0.00000E+00, 0.00000E+00,Cmd=215,HV=400,Cyk=2,MTime=0.8,Gain=10,Ch=3
1153,USER   ,20170714,14:09:27, 3.18295E-01,   2,128, 9.59954E+01,NWG-3-DD , 7.80000E+01, 0.00000E+00, 0.00000E+00, 7.40000E+01, 0.00000E+00, 0.00000E+00, 8.60000E+01, 0.00000E+00, 0.00000E+00, 9.00000E+01, 0.00000E+00, 0.00000E+00,Cmd=215,HV=400,Cyk=2,MTime=0.8,Gain=20,Ch=4
1154,USER   ,20170714,14:09:27, 9.78353E-02,   0,128, 7.37661E+01,NWG-3-DD , 7.80000E+01, 0.00000E+00, 0.00000E+00, 7.40000E+01, 0.00000E+00, 0.00000E+00, 9.00000E+01, 0.00000E+00, 0.00000E+00, 9.40000E+01, 0.00000E+00, 0.00000E+00,Cmd=215,HV=400,Cyk=2,MTime=0.8,Gain=100,Ch=5
1155,USER   ,20170714,14:09:27, 3.73279E-02,   0,128, 5.62892E+01,NWG-3-DD , 7.80000E+01, 0.00000E+00, 0.00000E+00, 7.40000E+01, 0.00000E+00, 0.00000E+00, 9.40000E+01, 0.00000E+00, 0.00000E+00, 9.80000E+01, 0.00000E+00, 0.00000E+00,Cmd=215,HV=400,Cyk=2,MTime=0.8,Gain=100,Ch=6
1156,USER   ,20170714,14:09:27, 2.66113E-02,   1,128, 7.02255E+01,NWG-3-DD , 7.80000E+01, 0.00000E+00, 0.00000E+00, 7.40000E+01, 0.00000E+00, 0.00000E+00, 9.80000E+01, 0.00000E+00, 0.00000E+00, 1.02000E+02, 0.00000E+00, 0.00000E+00,Cmd=215,HV=400,Cyk=2,MTime=0.8,Gain=200,Ch=7
1157,USER   ,20170714,14:09:27, 1.68013E-02,   3,128, 7.09400E+01,NWG-3-DD , 7.80000E+01, 0.00000E+00, 0.00000E+00, 7.40000E+01, 0.00000E+00, 0.00000E+00, 1.02000E+02, 0.00000E+00, 0.00000E+00, 1.06000E+02, 0.00000E+00, 0.00000E+00,Cmd=215,HV=400,Cyk=2,MTime=0.8,Gain=500,Ch=8
1158,USER   ,20170714,14:09:37, 9.80650E-01,   0, 93, 1.10909E+02,NWG-3-DD , 7.80000E+01, 0.00000E+00, 0.00000E+00, 7.20000E+01, 0.00000E+00, 0.00000E+00, 8.40000E+01, 0.00000E+00, 0.00000E+00, 9.00000E+01, 0.00000E+00, 0.00000E+00,Cmd=216,HV=400,Cyk=2,MTime=0.8,Gain=10,Ch=3
1159,USER   ,20170714,14:09:37, 1.47150E-01,   0, 93, 6.65690E+01,NWG-3-DD , 7.80000E+01, 0.00000E+00, 0.00000E+00, 7.20000E+01, 0.00000E+00, 0.00000E+00, 9.00000E+01, 0.00000E+00, 0.00000E+00, 9.60000E+01, 0.00000E+00, 0.00000E+00,Cmd=216,HV=400,Cyk=2,MTime=0.8,Gain=50,Ch=4
1160,USER   ,20170714,14:09:37, 5.63752E-02,   4, 93, 6.37589E+01,NWG-3-DD , 7.80000E+01, 0.00000E+00, 0.00000E+00, 7.20000E+01, 0.00000E+00, 0.00000E+00, 9.60000E+01, 0.00000E+00, 0.00000E+00, 1.02000E+02, 0.00000E+00, 0.00000E+00,Cmd=216,HV=400,Cyk=2,MTime=0.8,Gain=100,Ch=5
1161,USER   ,20170714,14:09:37, 2.89489E-02,   5, 93, 6.54809E+01,NWG-3-DD , 7.80000E+01, 0.00000E+00, 0.00000E+00, 7.20000E+01, 0.00000E+00, 0.00000E+00, 1.02000E+02, 0.00000E+00, 0.00000E+00, 1.08000E+02, 0.00000E+00, 0.00000E+00,Cmd=216,HV=400,Cyk=2,MTime=0.8,Gain=200,Ch=6
1162,USER   ,20170714,14:09:45, 5.25758E-01,   0,114, 7.92824E+01,NWG-3-DD , 7.80000E+01, 0.00000E+00, 0.00000E+00, 7.00000E+01, 0.00000E+00, 0.00000E+00, 8.60000E+01, 0.00000E+00, 0.00000E+00, 9.40000E+01, 0.00000E+00, 0.00000E+00,Cmd=217,HV=400,Cyk=2,MTime=0.8,Gain=20,Ch=3
1163,USER   ,20170714,14:09:45, 8.87915E-02,   1,114, 5.35577E+01,NWG-3-DD , 7.80000E+01, 0.00000E+00, 0.00000E+00, 7.00000E+01, 0.00000E+00, 0.00000E+00, 9.40000E+01, 0.00000E+00, 0.00000E+00, 1.02000E+02, 0.00000E+00, 0.00000E+00,Cmd=217,HV=400,Cyk=2,MTime=0.8,Gain=100,Ch=4
1164,USER   ,20170714,14:09:45, 3.87900E-02,   2,114, 5.84939E+01,NWG-3-DD , 7.80000E+01, 0.00000E+00, 0.00000E+00, 7.00000E+01, 0.00000E+00, 0.00000E+00, 1.02000E+02, 0.00000E+00, 0.00000E+00, 1.10000E+02, 0.00000E+00, 0.00000E+00,Cmd=217,HV=400,Cyk=2,MTime=0.8,Gain=200,Ch=5
1165,USER   ,20170714,14:09:54, 3.35183E-01,   0,101, 6.31805E+01,NWG-3-DD , 7.80000E+01, 0.00000E+00, 0.00000E+00, 6.80000E+01, 0.00000E+00, 0.00000E+00, 8.80000E+01, 0.00000E+00, 0.00000E+00, 9.80000E+01, 0.00000E+00, 0.00000E+00,Cmd=218,HV=400,Cyk=2,MTime=0.8,Gain=20,Ch=3
1166,USER   ,20170714,14:09:54, 7.31340E-02,   5,101, 5.51417E+01,NWG-3-DD , 7.80000E+01, 0.00000E+00, 0.00000E+00, 6.80000E+01, 0.00000E+00, 0.00000E+00, 9.80000E+01, 0.00000E+00, 0.00000E+00, 1.08000E+02, 0.00000E+00, 0.00000E+00,Cmd=218,HV=400,Cyk=2,MTime=0.8,Gain=100,Ch=4
1167,USER   ,20170714,14:10:03, 2.33961E-01,   0,128, 5.29208E+01,NWG-3-DD , 7.80000E+01, 0.00000E+00, 0.00000E+00, 6.60000E+01, 0.00000E+00, 0.00000E+00, 9.00000E+01, 0.00000E+00, 0.00000E+00, 1.02000E+02, 0.00000E+00, 0.00000E+00,Cmd=219,HV=400,Cyk=2,MTime=0.8,Gain=20,Ch=3
1168,USER   ,20170714,14:10:12, 9.83606E+00,   1,144, 3.70811E+02,NWG-3-DD , 8.00000E+01, 0.00000E+00, 0.00000E+00, 7.80000E+01, 0.00000E+00, 0.00000E+00, 8.20000E+01, 0.00000E+00, 0.00000E+00, 8.40000E+01, 0.00000E+00, 0.00000E+00,Cmd=220,HV=400,Cyk=2,MTime=0.8,Gain=1,Ch=3
1169,USER   ,20170714,14:10:12, 1.80872E+00,   1,144, 2.72749E+02,NWG-3-DD , 8.00000E+01, 0.00000E+00, 0.00000E+00, 7.80000E+01, 0.00000E+00, 0.00000E+00, 8.40000E+01, 0.00000E+00, 0.00000E+00, 8.60000E+01, 0.00000E+00, 0.00000E+00,Cmd=220,HV=400,Cyk=2,MTime=0.8,Gain=10,Ch=4
1170,USER   ,20170714,14:10:12, 4.75175E-01,   1,144, 1.79137E+02,NWG-3-DD , 8.00000E+01, 0.00000E+00, 0.00000E+00, 7.80000E+01, 0.00000E+00, 0.00000E+00, 8.60000E+01, 0.00000E+00, 0.00000E+00, 8.80000E+01, 0.00000E+00, 0.00000E+00,Cmd=220,HV=400,Cyk=2,MTime=0.8,Gain=10,Ch=5
1171,USER   ,20170714,14:10:12, 1.90490E-01,   2,144, 1.43626E+02,NWG-3-DD , 8.00000E+01, 0.00000E+00, 0.00000E+00, 7.80000E+01, 0.00000E+00, 0.00000E+00, 8.80000E+01, 0.00000E+00, 0.00000E+00, 9.00000E+01, 0.00000E+00, 0.00000E+00,Cmd=220,HV=400,Cyk=2,MTime=0.8,Gain=20,Ch=6
1172,USER   ,20170714,14:10:12, 8.45414E-02,   2,144, 1.11550E+02,NWG-3-DD , 8.00000E+01, 0.00000E+00, 0.00000E+00, 7.80000E+01, 0.00000E+00, 0.00000E+00, 9.00000E+01, 0.00000E+00, 0.00000E+00, 9.20000E+01, 0.00000E+00, 0.00000E+00,Cmd=220,HV=400,Cyk=2,MTime=0.8,Gain=100,Ch=7
1173,USER   ,20170714,14:10:12, 3.40242E-02,   0,144, 7.18302E+01,NWG-3-DD , 8.00000E+01, 0.00000E+00, 0.00000E+00, 7.80000E+01, 0.00000E+00, 0.00000E+00, 9.20000E+01, 0.00000E+00, 0.00000E+00, 9.40000E+01, 0.00000E+00, 0.00000E+00,Cmd=220,HV=400,Cyk=2,MTime=0.8,Gain=100,Ch=8
1174,USER   ,20170714,14:10:21, 2.81803E+00,   0,127, 2.12474E+02,NWG-3-DD , 8.00000E+01, 0.00000E+00, 0.00000E+00, 7.60000E+01, 0.00000E+00, 0.00000E+00, 8.40000E+01, 0.00000E+00, 0.00000E+00, 8.80000E+01, 0.00000E+00, 0.00000E+00,Cmd=221,HV=400,Cyk=2,MTime=0.8,Gain=10,Ch=3
1175,USER   ,20170714,14:10:21, 3.88574E-01,   0,127, 1.17191E+02,NWG-3-DD , 8.00000E+01, 0.00000E+00, 0.00000E+00, 7.60000E+01, 0.00000E+00, 0.00000E+00, 8.80000E+01, 0.00000E+00, 0.00000E+00, 9.20000E+01, 0.00000E+00, 0.00000E+00,Cmd=221,HV=400,Cyk=2,MTime=0.8,Gain=20,Ch=4
1176,USER   ,20170714,14:10:21, 8.25444E-02,   1,127, 6.22370E+01,NWG-3-DD , 8.00000E+01, 0.00000E+00, 0.00000E+00, 7.60000E+01, 0.00000E+00, 0.00000E+00, 9.20000E+01, 0.00000E+00, 0.00000E+00, 9.60000E+01, 0.00000E+00, 0.00000E+00,Cmd=221,HV=400,Cyk=2,MTime=0.8,Gain=100,Ch=5
1177,USER   ,20170714,14:10:21, 4.58033E-02,   2,127, 6.90698E+01,NWG-3-DD , 8.00000E+01, 0.00000E+00, 0.00000E+00, 7.60000E+01, 0.00000E+00, 0.00000E+00, 9.60000E+01, 0.00000E+00, 0.00000E+00, 1.00000E+02, 0.00000E+00, 0.00000E+00,Cmd=221,HV=400,Cyk=2,MTime=0.8,Gain=200,Ch=6
1178,USER   ,20170714,14:10:21, 2.85860E-02,   2,127, 7.54368E+01,NWG-3-DD , 8.00000E+01, 0.00000E+00, 0.00000E+00, 7.60000E+01, 0.00000E+00, 0.00000E+00, 1.00000E+02, 0.00000E+00, 0.00000E+00, 1.04000E+02, 0.00000E+00, 0.00000E+00,Cmd=221,HV=400,Cyk=2,MTime=0.8,Gain=100,Ch=7
1179,USER   ,20170714,14:10:21, 1.70964E-02,   3,127, 7.21861E+01,NWG-3-DD , 8.00000E+01, 0.00000E+00, 0.00000E+00, 7.60000E+01, 0.00000E+00, 0.00000E+00, 1.04000E+02, 0.00000E+00, 0.00000E+00, 1.08000E+02, 0.00000E+00, 0.00000E+00,Cmd=221,HV=400,Cyk=2,MTime=0.8,Gain=500,Ch=8
1180,USER   ,20170714,14:10:31, 1.13502E+00,   1,157, 1.28368E+02,NWG-3-DD , 8.00000E+01, 0.00000E+00, 0.00000E+00, 7.40000E+01, 0.00000E+00, 0.00000E+00, 8.60000E+01, 0.00000E+00, 0.00000E+00, 9.20000E+01, 0.00000E+00, 0.00000E+00,Cmd=222,HV=400,Cyk=2,MTime=0.8,Gain=10,Ch=3
1181,USER   ,20170714,14:10:31, 1.36490E-01,   2,157, 6.17464E+01,NWG-3-DD , 8.00000E+01, 0.00000E+00, 0.00000E+00, 7.40000E+01, 0.00000E+00, 0.00000E+00, 9.20000E+01, 0.00000E+00, 0.00000E+00, 9.80000E+01, 0.00000E+00, 0.00000E+00,Cmd=222,HV=400,Cyk=2,MTime=0.8,Gain=50,Ch=4
1182,USER   ,20170714,14:10:31, 6.49945E-02,   2,157, 7.35070E+01,NWG-3-DD , 8.00000E+01, 0.00000E+00, 0.00000E+00, 7.40000E+01, 0.00000E+00, 0.00000E+00, 9.80000E+01, 0.00000E+00, 0.00000E+00, 1.04000E+02, 0.00000E+00, 0.00000E+00,Cmd=222,HV=400,Cyk=2,MTime=0.8,Gain=100,Ch=5
1183,USER   ,20170714,14:10:31, 3.13383E-02,   4,157, 7.08856E+01,NWG-3-DD , 8.00000E+01, 0.00000E+00, 0.00000E+00, 7.40000E+01, 0.00000E+00, 0.00000E+00, 1.04000E+02, 0.00000E+00, 0.00000E+00, 1.10000E+02, 0.00000E+00, 0.00000E+00,Cmd=222,HV=400,Cyk=2,MTime=0.8,Gain=200,Ch=6
1184,USER   ,20170714,14:10:39, 6.11513E-01,   1,108, 9.22139E+01,NWG-3-DD , 8.00000E+01, 0.00000E+00, 0.00000E+00, 7.20000E+01, 0.00000E+00, 0.00000E+00, 8.80000E+01, 0.00000E+00, 0.00000E+00, 9.60000E+01, 0.00000E+00, 0.00000E+00,Cmd=223,HV=400,Cyk=2,MTime=0.8,Gain=10,Ch=3
1185,USER   ,20170714,14:10:39, 1.13322E-01,   0,108, 6.83543E+01,NWG-3-DD , 8.00000E+01, 0.00000E+00, 0.00000E+00, 7.20000E+01, 0.00000E+00, 0.00000E+00, 9.60000E+01, 0.00000E+00, 0.00000E+00, 1.04000E+02, 0.00000E+00, 0.00000E+00,Cmd=223,HV=400,Cyk=2,MTime=0.8,Gain=50,Ch=4
1186,USER   ,20170714,14:10:48, 3.67090E-01,   0,137, 6.91949E+01,NWG-3-DD , 8.00000E+01, 0.00000E+00, 0.00000E+00, 7.00000E+01, 0.00000E+00, 0.00000E+00, 9.00000E+01, 0.00000E+00, 0.00000E+00, 1.00000E+02, 0.00000E+00, 0.00000E+00,Cmd=224,HV=400,Cyk=2,MTime=0.8,Gain=20,Ch=3
1187,USER   ,20170714,14:10:48, 8.57456E-02,   2,137, 6.46506E+01,NWG-3-DD , 8.00000E+01, 0.00000E+00, 0.00000E+00, 7.00000E+01, 0.00000E+00, 0.00000E+00, 1.00000E+02, 0.00000E+00, 0.00000E+00, 1.10000E+02, 0.00000E+00, 0.00000E+00,Cmd=224,HV=400,Cyk=2,MTime=0.8,Gain=50,Ch=4
1188,USER   ,20170714,14:10:56, 2.48667E-01,   2,118, 5.62470E+01,NWG-3-DD , 8.00000E+01, 0.00000E+00, 0.00000E+00, 6.80000E+01, 0.00000E+00, 0.00000E+00, 9.20000E+01, 0.00000E+00, 0.00000E+00, 1.04000E+02, 0.00000E+00, 0.00000E+00,Cmd=225,HV=400,Cyk=2,MTime=0.8,Gain=20,Ch=3
1189,USER   ,20170714,14:11:06, 7.50592E+00,   2,198, 2.82967E+02,NWG-3-DD , 8.20000E+01, 0.00000E+00, 0.00000E+00, 8.00000E+01, 0.00000E+00, 0.00000E+00, 8.40000E+01, 0.00000E+00, 0.00000E+00, 8.60000E+01, 0.00000E+00, 0.00000E+00,Cmd=226,HV=400,Cyk=2,MTime=0.8,Gain=1,Ch=3
1190,USER   ,20170714,14:11:06, 1.50630E+00,   2,198, 2.27145E+02,NWG-3-DD , 8.20000E+01, 0.00000E+00, 0.00000E+00, 8.00000E+01, 0.00000E+00, 0.00000E+00, 8.60000E+01, 0.00000E+00, 0.00000E+00, 8.80000E+01, 0.00000E+00, 0.00000E+00,Cmd=226,HV=400,Cyk=2,MTime=0.8,Gain=10,Ch=4
1191,USER   ,20170714,14:11:06, 4.98500E-01,   2,198, 1.87930E+02,NWG-3-DD , 8.20000E+01, 0.00000E+00, 0.00000E+00, 8.00000E+01, 0.00000E+00, 0.00000E+00, 8.80000E+01, 0.00000E+00, 0.00000E+00, 9.00000E+01, 0.00000E+00, 0.00000E+00,Cmd=226,HV=400,Cyk=2,MTime=0.8,Gain=10,Ch=5
1192,USER   ,20170714,14:11:06, 1.83436E-01,   1,198, 1.38308E+02,NWG-3-DD , 8.20000E+01, 0.00000E+00, 0.00000E+00, 8.00000E+01, 0.00000E+00, 0.00000E+00, 9.00000E+01, 0.00000E+00, 0.00000E+00, 9.20000E+01, 0.00000E+00, 0.00000E+00,Cmd=226,HV=400,Cyk=2,MTime=0.8,Gain=20,Ch=6
1193,USER   ,20170714,14:11:06, 5.97757E-02,   4,198, 7.88721E+01,NWG-3-DD , 8.20000E+01, 0.00000E+00, 0.00000E+00, 8.00000E+01, 0.00000E+00, 0.00000E+00, 9.20000E+01, 0.00000E+00, 0.00000E+00, 9.40000E+01, 0.00000E+00, 0.00000E+00,Cmd=226,HV=400,Cyk=2,MTime=0.8,Gain=100,Ch=7
1194,USER   ,20170714,14:11:06, 2.82222E-02,   0,198, 5.95814E+01,NWG-3-DD , 8.20000E+01, 0.00000E+00, 0.00000E+00, 8.00000E+01, 0.00000E+00, 0.00000E+00, 9.40000E+01, 0.00000E+00, 0.00000E+00, 9.60000E+01, 0.00000E+00, 0.00000E+00,Cmd=226,HV=400,Cyk=2,MTime=0.8,Gain=100,Ch=8
1195,USER   ,20170714,14:11:15, 2.66328E+00,   3,153, 2.00807E+02,NWG-3-DD , 8.20000E+01, 0.00000E+00, 0.00000E+00, 7.80000E+01, 0.00000E+00, 0.00000E+00, 8.60000E+01, 0.00000E+00, 0.00000E+00, 9.00000E+01, 0.00000E+00, 0.00000E+00,Cmd=227,HV=400,Cyk=2,MTime=0.8,Gain=10,Ch=3
1196,USER   ,20170714,14:11:15, 3.61811E-01,   2,153, 1.09120E+02,NWG-3-DD , 8.20000E+01, 0.00000E+00, 0.00000E+00, 7.80000E+01, 0.00000E+00, 0.00000E+00, 9.00000E+01, 0.00000E+00, 0.00000E+00, 9.40000E+01, 0.00000E+00, 0.00000E+00,Cmd=227,HV=400,Cyk=2,MTime=0.8,Gain=20,Ch=4
1197,USER   ,20170714,14:11:15, 8.27883E-02,   2,153, 6.24209E+01,NWG-3-DD , 8.20000E+01, 0.00000E+00, 0.00000E+00, 7.80000E+01, 0.00000E+00, 0.00000E+00, 9.40000E+01, 0.00000E+00, 0.00000E+00, 9.80000E+01, 0.00000E+00, 0.00000E+00,Cmd=227,HV=400,Cyk=2,MTime=0.8,Gain=100,Ch=5
1198,USER   ,20170714,14:11:15, 5.06744E-02,   0,153, 7.64153E+01,NWG-3-DD , 8.20000E+01, 0.00000E+00, 0.00000E+00, 7.80000E+01, 0.00000E+00, 0.00000E+00, 9.80000E+01, 0.00000E+00, 0.00000E+00, 1.02000E+02, 0.00000E+00, 0.00000E+00,Cmd=227,HV=400,Cyk=2,MTime=0.8,Gain=100,Ch=6
1199,USER   ,20170714,14:11:15, 3.02865E-02,   4,153, 7.99243E+01,NWG-3-DD , 8.20000E+01, 0.00000E+00, 0.00000E+00, 7.80000E+01, 0.00000E+00, 0.00000E+00, 1.02000E+02, 0.00000E+00, 0.00000E+00, 1.06000E+02, 0.00000E+00, 0.00000E+00,Cmd=227,HV=400,Cyk=2,MTime=0.8,Gain=200,Ch=7
1200,USER   ,20170714,14:11:15, 1.77387E-02,   3,153, 7.48982E+01,NWG-3-DD , 8.20000E+01, 0.00000E+00, 0.00000E+00, 7.80000E+01, 0.00000E+00, 0.00000E+00, 1.06000E+02, 0.00000E+00, 0.00000E+00, 1.10000E+02, 0.00000E+00, 0.00000E+00,Cmd=227,HV=400,Cyk=2,MTime=0.8,Gain=200,Ch=8
1201,USER   ,20170714,14:11:24, 1.18311E+00,   1,134, 1.33807E+02,NWG-3-DD , 8.20000E+01, 0.00000E+00, 0.00000E+00, 7.60000E+01, 0.00000E+00, 0.00000E+00, 8.80000E+01, 0.00000E+00, 0.00000E+00, 9.40000E+01, 0.00000E+00, 0.00000E+00,Cmd=228,HV=400,Cyk=2,MTime=0.8,Gain=10,Ch=3
1202,USER   ,20170714,14:11:24, 1.41580E-01,   2,134, 6.40494E+01,NWG-3-DD , 8.20000E+01, 0.00000E+00, 0.00000E+00, 7.60000E+01, 0.00000E+00, 0.00000E+00, 9.40000E+01, 0.00000E+00, 0.00000E+00, 1.00000E+02, 0.00000E+00, 0.00000E+00,Cmd=228,HV=400,Cyk=2,MTime=0.8,Gain=50,Ch=4
1203,USER   ,20170714,14:11:24, 6.72937E-02,   2,134, 7.61073E+01,NWG-3-DD , 8.20000E+01, 0.00000E+00, 0.00000E+00, 7.60000E+01, 0.00000E+00, 0.00000E+00, 1.00000E+02, 0.00000E+00, 0.00000E+00, 1.06000E+02, 0.00000E+00, 0.00000E+00,Cmd=228,HV=400,Cyk=2,MTime=0.8,Gain=100,Ch=5
1204,USER   ,20170714,14:11:33, 5.80298E-01,   2,168, 8.75069E+01,NWG-3-DD , 8.20000E+01, 0.00000E+00, 0.00000E+00, 7.40000E+01, 0.00000E+00, 0.00000E+00, 9.00000E+01, 0.00000E+00, 0.00000E+00, 9.80000E+01, 0.00000E+00, 0.00000E+00,Cmd=229,HV=400,Cyk=2,MTime=0.8,Gain=10,Ch=3
1205,USER   ,20170714,14:11:33, 1.24620E-01,   1,168, 7.51690E+01,NWG-3-DD , 8.20000E+01, 0.00000E+00, 0.00000E+00, 7.40000E+01, 0.00000E+00, 0.00000E+00, 9.80000E+01, 0.00000E+00, 0.00000E+00, 1.06000E+02, 0.00000E+00, 0.00000E+00,Cmd=229,HV=400,Cyk=2,MTime=0.8,Gain=50,Ch=4
1206,USER   ,20170714,14:11:41, 3.49735E-01,   1,113, 6.59236E+01,NWG-3-DD , 8.20000E+01, 0.00000E+00, 0.00000E+00, 7.20000E+01, 0.00000E+00, 0.00000E+00, 9.20000E+01, 0.00000E+00, 0.00000E+00, 1.02000E+02, 0.00000E+00, 0.00000E+00,Cmd=230,HV=400,Cyk=2,MTime=0.8,Gain=20,Ch=3
1207,USER   ,20170714,14:11:50, 2.77376E-01,   3,145, 6.27410E+01,NWG-3-DD , 8.20000E+01, 0.00000E+00, 0.00000E+00, 7.00000E+01, 0.00000E+00, 0.00000E+00, 9.40000E+01, 0.00000E+00, 0.00000E+00, 1.06000E+02, 0.00000E+00, 0.00000E+00,Cmd=231,HV=400,Cyk=2,MTime=0.8,Gain=20,Ch=3
1208,USER   ,20170714,14:11:59, 6.20620E+00,   1,178, 2.33968E+02,NWG-3-DD , 8.40000E+01, 0.00000E+00, 0.00000E+00, 8.20000E+01, 0.00000E+00, 0.00000E+00, 8.60000E+01, 0.00000E+00, 0.00000E+00, 8.80000E+01, 0.00000E+00, 0.00000E+00,Cmd=232,HV=400,Cyk=2,MTime=0.8,Gain=1,Ch=3
1209,USER   ,20170714,14:11:59, 1.62496E+00,   1,178, 2.45039E+02,NWG-3-DD , 8.40000E+01, 0.00000E+00, 0.00000E+00, 8.20000E+01, 0.00000E+00, 0.00000E+00, 8.80000E+01, 0.00000E+00, 0.00000E+00, 9.00000E+01, 0.00000E+00, 0.00000E+00,Cmd=232,HV=400,Cyk=2,MTime=0.8,Gain=10,Ch=4
1210,USER   ,20170714,14:11:59, 4.95521E-01,   2,178, 1.86807E+02,NWG-3-DD , 8.40000E+01, 0.00000E+00, 0.00000E+00, 8.20000E+01, 0.00000E+00, 0.00000E+00, 9.00000E+01, 0.00000E+00, 0.00000E+00, 9.20000E+01, 0.00000E+00, 0.00000E+00,Cmd=232,HV=400,Cyk=2,MTime=0.8,Gain=10,Ch=5
1211,USER   ,20170714,14:11:59, 1.37322E-01,   1,178, 1.03538E+02,NWG-3-DD , 8.40000E+01, 0.00000E+00, 0.00000E+00, 8.20000E+01, 0.00000E+00, 0.00000E+00, 9.20000E+01, 0.00000E+00, 0.00000E+00, 9.40000E+01, 0.00000E+00, 0.00000E+00,Cmd=232,HV=400,Cyk=2,MTime=0.8,Gain=50,Ch=6
1212,USER   ,20170714,14:11:59, 5.36667E-02,   1,178, 7.08115E+01,NWG-3-DD , 8.40000E+01, 0.00000E+00, 0.00000E+00, 8.20000E+01, 0.00000E+00, 0.00000E+00, 9.40000E+01, 0.00000E+00, 0.00000E+00, 9.60000E+01, 0.00000E+00, 0.00000E+00,Cmd=232,HV=400,Cyk=2,MTime=0.8,Gain=100,Ch=7
1213,USER   ,20170714,14:11:59, 3.62602E-02,   2,178, 7.65507E+01,NWG-3-DD , 8.40000E+01, 0.00000E+00, 0.00000E+00, 8.20000E+01, 0.00000E+00, 0.00000E+00, 9.60000E+01, 0.00000E+00, 0.00000E+00, 9.80000E+01, 0.00000E+00, 0.00000E+00,Cmd=232,HV=400,Cyk=2,MTime=0.8,Gain=200,Ch=8
1214,USER   ,20170714,14:12:09, 2.79477E+00,   4,165, 2.10721E+02,NWG-3-DD , 8.40000E+01, 0.00000E+00, 0.00000E+00, 8.00000E+01, 0.00000E+00, 0.00000E+00, 8.80000E+01, 0.00000E+00, 0.00000E+00, 9.20000E+01, 0.00000E+00, 0.00000E+00,Cmd=233,HV=400,Cyk=2,MTime=0.8,Gain=5,Ch=3
1215,USER   ,20170714,14:12:09, 2.79193E-01,   1,165, 8.42025E+01,NWG-3-DD , 8.40000E+01, 0.00000E+00, 0.00000E+00, 8.00000E+01, 0.00000E+00, 0.00000E+00, 9.20000E+01, 0.00000E+00, 0.00000E+00, 9.60000E+01, 0.00000E+00, 0.00000E+00,Cmd=233,HV=400,Cyk=2,MTime=0.8,Gain=20,Ch=4
1216,USER   ,20170714,14:12:09, 1.00752E-01,   0,165, 7.59654E+01,NWG-3-DD , 8.40000E+01, 0.00000E+00, 0.00000E+00, 8.00000E+01, 0.00000E+00, 0.00000E+00, 9.60000E+01, 0.00000E+00, 0.00000E+00, 1.00000E+02, 0.00000E+00, 0.00000E+00,Cmd=233,HV=400,Cyk=2,MTime=0.8,Gain=50,Ch=5
1217,USER   ,20170714,14:12:09, 5.63684E-02,   0,165, 8.50015E+01,NWG-3-DD , 8.40000E+01, 0.00000E+00, 0.00000E+00, 8.00000E+01, 0.00000E+00, 0.00000E+00, 1.00000E+02, 0.00000E+00, 0.00000E+00, 1.04000E+02, 0.00000E+00, 0.00000E+00,Cmd=233,HV=400,Cyk=2,MTime=0.8,Gain=100,Ch=6
1218,USER   ,20170714,14:12:09, 3.25645E-02,   0,165, 8.59356E+01,NWG-3-DD , 8.40000E+01, 0.00000E+00, 0.00000E+00, 8.00000E+01, 0.00000E+00, 0.00000E+00, 1.04000E+02, 0.00000E+00, 0.00000E+00, 1.08000E+02, 0.00000E+00, 0.00000E+00,Cmd=233,HV=400,Cyk=2,MTime=0.8,Gain=200,Ch=7
1219,USER   ,20170714,14:12:18, 1.09390E+00,   0,133, 1.23717E+02,NWG-3-DD , 8.40000E+01, 0.00000E+00, 0.00000E+00, 7.80000E+01, 0.00000E+00, 0.00000E+00, 9.00000E+01, 0.00000E+00, 0.00000E+00, 9.60000E+01, 0.00000E+00, 0.00000E+00,Cmd=234,HV=400,Cyk=2,MTime=0.8,Gain=5,Ch=3
1220,USER   ,20170714,14:12:18, 1.69517E-01,   1,133, 7.66875E+01,NWG-3-DD , 8.40000E+01, 0.00000E+00, 0.00000E+00, 7.80000E+01, 0.00000E+00, 0.00000E+00, 9.60000E+01, 0.00000E+00, 0.00000E+00, 1.02000E+02, 0.00000E+00, 0.00000E+00,Cmd=234,HV=400,Cyk=2,MTime=0.8,Gain=50,Ch=4
1221,USER   ,20170714,14:12:18, 7.46016E-02,   1,133, 8.43724E+01,NWG-3-DD , 8.40000E+01, 0.00000E+00, 0.00000E+00, 7.80000E+01, 0.00000E+00, 0.00000E+00, 1.02000E+02, 0.00000E+00, 0.00000E+00, 1.08000E+02, 0.00000E+00, 0.00000E+00,Cmd=234,HV=400,Cyk=2,MTime=0.8,Gain=100,Ch=5
1222,USER   ,20170714,14:12:26, 5.07876E-01,   2,119, 7.65859E+01,NWG-3-DD , 8.40000E+01, 0.00000E+00, 0.00000E+00, 7.60000E+01, 0.00000E+00, 0.00000E+00, 9.20000E+01, 0.00000E+00, 0.00000E+00, 1.00000E+02, 0.00000E+00, 0.00000E+00,Cmd=235,HV=400,Cyk=2,MTime=0.8,Gain=20,Ch=3
1223,USER   ,20170714,14:12:26, 1.34665E-01,   2,119, 8.12281E+01,NWG-3-DD , 8.40000E+01, 0.00000E+00, 0.00000E+00, 7.60000E+01, 0.00000E+00, 0.00000E+00, 1.00000E+02, 0.00000E+00, 0.00000E+00, 1.08000E+02, 0.00000E+00, 0.00000E+00,Cmd=235,HV=400,Cyk=2,MTime=0.8,Gain=50,Ch=4
1224,USER   ,20170714,14:12:34, 3.74902E-01,   1,145, 7.06674E+01,NWG-3-DD , 8.40000E+01, 0.00000E+00, 0.00000E+00, 7.40000E+01, 0.00000E+00, 0.00000E+00, 9.40000E+01, 0.00000E+00, 0.00000E+00, 1.04000E+02, 0.00000E+00, 0.00000E+00,Cmd=236,HV=400,Cyk=2,MTime=0.8,Gain=20,Ch=3
1225,USER   ,20170714,14:12:43, 3.30550E-01,   1,102, 7.47687E+01,NWG-3-DD , 8.40000E+01, 0.00000E+00, 0.00000E+00, 7.20000E+01, 0.00000E+00, 0.00000E+00, 9.60000E+01, 0.00000E+00, 0.00000E+00, 1.08000E+02, 0.00000E+00, 0.00000E+00,Cmd=237,HV=400,Cyk=2,MTime=0.8,Gain=20,Ch=3
1226,USER   ,20170714,14:12:53, 6.66811E+00,   1,148, 2.51382E+02,NWG-3-DD , 8.60000E+01, 0.00000E+00, 0.00000E+00, 8.40000E+01, 0.00000E+00, 0.00000E+00, 8.80000E+01, 0.00000E+00, 0.00000E+00, 9.00000E+01, 0.00000E+00, 0.00000E+00,Cmd=238,HV=400,Cyk=2,MTime=0.8,Gain=1,Ch=3
1227,USER   ,20170714,14:12:53, 1.54016E+00,   2,148, 2.32251E+02,NWG-3-DD , 8.60000E+01, 0.00000E+00, 0.00000E+00, 8.40000E+01, 0.00000E+00, 0.00000E+00, 9.00000E+01, 0.00000E+00, 0.00000E+00, 9.20000E+01, 0.00000E+00, 0.00000E+00,Cmd=238,HV=400,Cyk=2,MTime=0.8,Gain=10,Ch=4
1228,USER   ,20170714,14:12:53, 3.37682E-01,   2,148, 1.27303E+02,NWG-3-DD , 8.60000E+01, 0.00000E+00, 0.00000E+00, 8.40000E+01, 0.00000E+00, 0.00000E+00, 9.20000E+01, 0.00000E+00, 0.00000E+00, 9.40000E+01, 0.00000E+00, 0.00000E+00,Cmd=238,HV=400,Cyk=2,MTime=0.8,Gain=20,Ch=5
1229,USER   ,20170714,14:12:53, 9.70258E-02,   3,148, 7.31557E+01,NWG-3-DD , 8.60000E+01, 0.00000E+00, 0.00000E+00, 8.40000E+01, 0.00000E+00, 0.00000E+00, 9.40000E+01, 0.00000E+00, 0.00000E+00, 9.60000E+01, 0.00000E+00, 0.00000E+00,Cmd=238,HV=400,Cyk=2,MTime=0.8,Gain=50,Ch=6
1230,USER   ,20170714,14:12:53, 5.33315E-02,   4,148, 7.03692E+01,NWG-3-DD , 8.60000E+01, 0.00000E+00, 0.00000E+00, 8.40000E+01, 0.00000E+00, 0.00000E+00, 9.60000E+01, 0.00000E+00, 0.00000E+00, 9.80000E+01, 0.00000E+00, 0.00000E+00,Cmd=238,HV=400,Cyk=2,MTime=0.8,Gain=100,Ch=7
1231,USER   ,20170714,14:12:53, 3.42396E-02,   5,148, 7.22849E+01,NWG-3-DD , 8.60000E+01, 0.00000E+00, 0.00000E+00, 8.40000E+01, 0.00000E+00, 0.00000E+00, 9.80000E+01, 0.00000E+00, 0.00000E+00, 1.00000E+02, 0.00000E+00, 0.00000E+00,Cmd=238,HV=400,Cyk=2,MTime=0.8,Gain=200,Ch=8
1232,USER   ,20170714,14:13:02, 2.50853E+00,   1,172, 1.89138E+02,NWG-3-DD , 8.60000E+01, 0.00000E+00, 0.00000E+00, 8.20000E+01, 0.00000E+00, 0.00000E+00, 9.00000E+01, 0.00000E+00, 0.00000E+00, 9.40000E+01, 0.00000E+00, 0.00000E+00,Cmd=239,HV=400,Cyk=2,MTime=0.8,Gain=10,Ch=3
1233,USER   ,20170714,14:13:02, 2.40379E-01,   1,172, 7.24967E+01,NWG-3-DD , 8.60000E+01, 0.00000E+00, 0.00000E+00, 8.20000E+01, 0.00000E+00, 0.00000E+00, 9.40000E+01, 0.00000E+00, 0.00000E+00, 9.80000E+01, 0.00000E+00, 0.00000E+00,Cmd=239,HV=400,Cyk=2,MTime=0.8,Gain=20,Ch=4
1234,USER   ,20170714,14:13:02, 1.04843E-01,   0,172, 7.90494E+01,NWG-3-DD , 8.60000E+01, 0.00000E+00, 0.00000E+00, 8.20000E+01, 0.00000E+00, 0.00000E+00, 9.80000E+01, 0.00000E+00, 0.00000E+00, 1.02000E+02, 0.00000E+00, 0.00000E+00,Cmd=239,HV=400,Cyk=2,MTime=0.8,Gain=50,Ch=5
1235,USER   ,20170714,14:13:02, 5.78079E-02,   0,172, 8.71723E+01,NWG-3-DD , 8.60000E+01, 0.00000E+00, 0.00000E+00, 8.20000E+01, 0.00000E+00, 0.00000E+00, 1.02000E+02, 0.00000E+00, 0.00000E+00, 1.06000E+02, 0.00000E+00, 0.00000E+00,Cmd=239,HV=400,Cyk=2,MTime=0.8,Gain=100,Ch=6
1236,USER   ,20170714,14:13:02, 3.27278E-02,   3,172, 8.63667E+01,NWG-3-DD , 8.60000E+01, 0.00000E+00, 0.00000E+00, 8.20000E+01, 0.00000E+00, 0.00000E+00, 1.06000E+02, 0.00000E+00, 0.00000E+00, 1.10000E+02, 0.00000E+00, 0.00000E+00,Cmd=239,HV=400,Cyk=2,MTime=0.8,Gain=100,Ch=7
1237,USER   ,20170714,14:13:11, 8.24270E-01,   2,160, 9.32227E+01,NWG-3-DD , 8.60000E+01, 0.00000E+00, 0.00000E+00, 8.00000E+01, 0.00000E+00, 0.00000E+00, 9.20000E+01, 0.00000E+00, 0.00000E+00, 9.80000E+01, 0.00000E+00, 0.00000E+00,Cmd=240,HV=400,Cyk=2,MTime=0.8,Gain=10,Ch=3
1238,USER   ,20170714,14:13:11, 1.75784E-01,   2,160, 7.95229E+01,NWG-3-DD , 8.60000E+01, 0.00000E+00, 0.00000E+00, 8.00000E+01, 0.00000E+00, 0.00000E+00, 9.80000E+01, 0.00000E+00, 0.00000E+00, 1.04000E+02, 0.00000E+00, 0.00000E+00,Cmd=240,HV=400,Cyk=2,MTime=0.8,Gain=20,Ch=4
1239,USER   ,20170714,14:13:11, 7.49405E-02,   2,160, 8.47557E+01,NWG-3-DD , 8.60000E+01, 0.00000E+00, 0.00000E+00, 8.00000E+01, 0.00000E+00, 0.00000E+00, 1.04000E+02, 0.00000E+00, 0.00000E+00, 1.10000E+02, 0.00000E+00, 0.00000E+00,Cmd=240,HV=400,Cyk=2,MTime=0.8,Gain=100,Ch=5
1240,USER   ,20170714,14:13:19, 4.78123E-01,   2,130, 7.20992E+01,NWG-3-DD , 8.60000E+01, 0.00000E+00, 0.00000E+00, 7.80000E+01, 0.00000E+00, 0.00000E+00, 9.40000E+01, 0.00000E+00, 0.00000E+00, 1.02000E+02, 0.00000E+00, 0.00000E+00,Cmd=241,HV=400,Cyk=2,MTime=0.8,Gain=20,Ch=3
1241,USER   ,20170714,14:13:19, 1.38024E-01,   2,130, 8.32543E+01,NWG-3-DD , 8.60000E+01, 0.00000E+00, 0.00000E+00, 7.80000E+01, 0.00000E+00, 0.00000E+00, 1.02000E+02, 0.00000E+00, 0.00000E+00, 1.10000E+02, 0.00000E+00, 0.00000E+00,Cmd=241,HV=400,Cyk=2,MTime=0.8,Gain=50,Ch=4
1242,USER   ,20170714,14:13:28, 4.03311E-01,   2,117, 7.60223E+01,NWG-3-DD , 8.60000E+01, 0.00000E+00, 0.00000E+00, 7.60000E+01, 0.00000E+00, 0.00000E+00, 9.60000E+01, 0.00000E+00, 0.00000E+00, 1.06000E+02, 0.00000E+00, 0.00000E+00,Cmd=242,HV=400,Cyk=2,MTime=0.8,Gain=20,Ch=3
1243,USER   ,20170714,14:13:36, 3.47233E-01,   1,142, 7.85423E+01,NWG-3-DD , 8.60000E+01, 0.00000E+00, 0.00000E+00, 7.40000E+01, 0.00000E+00, 0.00000E+00, 9.80000E+01, 0.00000E+00, 0.00000E+00, 1.10000E+02, 0.00000E+00, 0.00000E+00,Cmd=243,HV=400,Cyk=2,MTime=0.8,Gain=20,Ch=3
1244,USER   ,20170714,14:13:46, 5.79117E+00,   0,170, 2.18322E+02,NWG-3-DD , 8.80000E+01, 0.00000E+00, 0.00000E+00, 8.60000E+01, 0.00000E+00, 0.00000E+00, 9.00000E+01, 0.00000E+00, 0.00000E+00, 9.20000E+01, 0.00000E+00, 0.00000E+00,Cmd=244,HV=400,Cyk=2,MTime=0.8,Gain=1,Ch=3
1245,USER   ,20170714,14:13:46, 9.64746E-01,   2,170, 1.45480E+02,NWG-3-DD , 8.80000E+01, 0.00000E+00, 0.00000E+00, 8.60000E+01, 0.00000E+00, 0.00000E+00, 9.20000E+01, 0.00000E+00, 0.00000E+00, 9.40000E+01, 0.00000E+00, 0.00000E+00,Cmd=244,HV=400,Cyk=2,MTime=0.8,Gain=10,Ch=4
1246,USER   ,20170714,14:13:46, 2.03720E-01,   1,170, 7.68007E+01,NWG-3-DD , 8.80000E+01, 0.00000E+00, 0.00000E+00, 8.60000E+01, 0.00000E+00, 0.00000E+00, 9.40000E+01, 0.00000E+00, 0.00000E+00, 9.60000E+01, 0.00000E+00, 0.00000E+00,Cmd=244,HV=400,Cyk=2,MTime=0.8,Gain=20,Ch=5
1247,USER   ,20170714,14:13:46, 8.48874E-02,   1,170, 6.40036E+01,NWG-3-DD , 8.80000E+01, 0.00000E+00, 0.00000E+00, 8.60000E+01, 0.00000E+00, 0.00000E+00, 9.60000E+01, 0.00000E+00, 0.00000E+00, 9.80000E+01, 0.00000E+00, 0.00000E+00,Cmd=244,HV=400,Cyk=2,MTime=0.8,Gain=50,Ch=6
1248,USER   ,20170714,14:13:46, 4.48071E-02,   1,170, 5.91216E+01,NWG-3-DD , 8.80000E+01, 0.00000E+00, 0.00000E+00, 8.60000E+01, 0.00000E+00, 0.00000E+00, 9.80000E+01, 0.00000E+00, 0.00000E+00, 1.00000E+02, 0.00000E+00, 0.00000E+00,Cmd=244,HV=400,Cyk=2,MTime=0.8,Gain=100,Ch=7
1249,USER   ,20170714,14:13:46, 2.65339E-02,   2,170, 5.60169E+01,NWG-3-DD , 8.80000E+01, 0.00000E+00, 0.00000E+00, 8.60000E+01, 0.00000E+00, 0.00000E+00, 1.00000E+02, 0.00000E+00, 0.00000E+00, 1.02000E+02, 0.00000E+00, 0.00000E+00,Cmd=244,HV=400,Cyk=2,MTime=0.8,Gain=200,Ch=8
1250,USER   ,20170714,14:13:55, 1.60143E+00,   0,174, 1.20745E+02,NWG-3-DD , 8.80000E+01, 0.00000E+00, 0.00000E+00, 8.40000E+01, 0.00000E+00, 0.00000E+00, 9.20000E+01, 0.00000E+00, 0.00000E+00, 9.60000E+01, 0.00000E+00, 0.00000E+00,Cmd=245,HV=400,Cyk=2,MTime=0.8,Gain=5,Ch=3
1251,USER   ,20170714,14:13:55, 2.17182E-01,   2,174, 6.55005E+01,NWG-3-DD , 8.80000E+01, 0.00000E+00, 0.00000E+00, 8.40000E+01, 0.00000E+00, 0.00000E+00, 9.60000E+01, 0.00000E+00, 0.00000E+00, 1.00000E+02, 0.00000E+00, 0.00000E+00,Cmd=245,HV=400,Cyk=2,MTime=0.8,Gain=20,Ch=4
1252,USER   ,20170714,14:13:55, 8.78528E-02,   1,174, 6.62394E+01,NWG-3-DD , 8.80000E+01, 0.00000E+00, 0.00000E+00, 8.40000E+01, 0.00000E+00, 0.00000E+00, 1.00000E+02, 0.00000E+00, 0.00000E+00, 1.04000E+02, 0.00000E+00, 0.00000E+00,Cmd=245,HV=400,Cyk=2,MTime=0.8,Gain=50,Ch=5
1253,USER   ,20170714,14:13:55, 4.76722E-02,   2,174, 7.18879E+01,NWG-3-DD , 8.80000E+01, 0.00000E+00, 0.00000E+00, 8.40000E+01, 0.00000E+00, 0.00000E+00, 1.04000E+02, 0.00000E+00, 0.00000E+00, 1.08000E+02, 0.00000E+00, 0.00000E+00,Cmd=245,HV=400,Cyk=2,MTime=0.8,Gain=100,Ch=6
1254,USER   ,20170714,14:14:04, 6.34281E-01,   2,209, 7.17355E+01,NWG-3-DD , 8.80000E+01, 0.00000E+00, 0.00000E+00, 8.20000E+01, 0.00000E+00, 0.00000E+00, 9.40000E+01, 0.00000E+00, 0.00000E+00, 1.00000E+02, 0.00000E+00, 0.00000E+00,Cmd=246,HV=400,Cyk=2,MTime=0.8,Gain=10,Ch=3
1255,USER   ,20170714,14:14:04, 1.60887E-01,   3,209, 7.27835E+01,NWG-3-DD , 8.80000E+01, 0.00000E+00, 0.00000E+00, 8.20000E+01, 0.00000E+00, 0.00000E+00, 1.00000E+02, 0.00000E+00, 0.00000E+00, 1.06000E+02, 0.00000E+00, 0.00000E+00,Cmd=246,HV=400,Cyk=2,MTime=0.8,Gain=20,Ch=4
1256,USER   ,20170714,14:14:12, 4.61723E-01,   2,192, 6.96262E+01,NWG-3-DD , 8.80000E+01, 0.00000E+00, 0.00000E+00, 8.00000E+01, 0.00000E+00, 0.00000E+00, 9.60000E+01, 0.00000E+00, 0.00000E+00, 1.04000E+02, 0.00000E+00, 0.00000E+00,Cmd=247,HV=400,Cyk=2,MTime=0.8,Gain=10,Ch=3
1257,USER   ,20170714,14:14:20, 3.86071E-01,   2,151, 7.27726E+01,NWG-3-DD , 8.80000E+01, 0.00000E+00, 0.00000E+00, 7.80000E+01, 0.00000E+00, 0.00000E+00, 9.80000E+01, 0.00000E+00, 0.00000E+00, 1.08000E+02, 0.00000E+00, 0.00000E+00,Cmd=248,HV=400,Cyk=2,MTime=0.8,Gain=20,Ch=3
1258,USER   ,20170714,14:14:30, 5.11989E+00,   1,138, 1.93015E+02,NWG-3-DD , 9.00000E+01, 0.00000E+00, 0.00000E+00, 8.80000E+01, 0.00000E+00, 0.00000E+00, 9.20000E+01, 0.00000E+00, 0.00000E+00, 9.40000E+01, 0.00000E+00, 0.00000E+00,Cmd=250,HV=400,Cyk=2,MTime=0.8,Gain=1,Ch=3
1259,USER   ,20170714,14:14:30, 6.92969E-01,   5,138, 1.04497E+02,NWG-3-DD , 9.00000E+01, 0.00000E+00, 0.00000E+00, 8.80000E+01, 0.00000E+00, 0.00000E+00, 9.40000E+01, 0.00000E+00, 0.00000E+00, 9.60000E+01, 0.00000E+00, 0.00000E+00,Cmd=250,HV=400,Cyk=2,MTime=0.8,Gain=10,Ch=4
1260,USER   ,20170714,14:14:30, 2.22230E-01,   0,138, 8.37786E+01,NWG-3-DD , 9.00000E+01, 0.00000E+00, 0.00000E+00, 8.80000E+01, 0.00000E+00, 0.00000E+00, 9.60000E+01, 0.00000E+00, 0.00000E+00, 9.80000E+01, 0.00000E+00, 0.00000E+00,Cmd=250,HV=400,Cyk=2,MTime=0.8,Gain=20,Ch=5
1261,USER   ,20170714,14:14:30, 8.89053E-02,   1,138, 6.70330E+01,NWG-3-DD , 9.00000E+01, 0.00000E+00, 0.00000E+00, 8.80000E+01, 0.00000E+00, 0.00000E+00, 9.80000E+01, 0.00000E+00, 0.00000E+00, 1.00000E+02, 0.00000E+00, 0.00000E+00,Cmd=250,HV=400,Cyk=2,MTime=0.8,Gain=100,Ch=6
1262,USER   ,20170714,14:14:30, 4.57934E-02,   2,138, 6.04229E+01,NWG-3-DD , 9.00000E+01, 0.00000E+00, 0.00000E+00, 8.80000E+01, 0.00000E+00, 0.00000E+00, 1.00000E+02, 0.00000E+00, 0.00000E+00, 1.02000E+02, 0.00000E+00, 0.00000E+00,Cmd=250,HV=400,Cyk=2,MTime=0.8,Gain=200,Ch=7
1263,USER   ,20170714,14:14:30, 3.09503E-02,   3,138, 6.53408E+01,NWG-3-DD , 9.00000E+01, 0.00000E+00, 0.00000E+00, 8.80000E+01, 0.00000E+00, 0.00000E+00, 1.02000E+02, 0.00000E+00, 0.00000E+00, 1.04000E+02, 0.00000E+00, 0.00000E+00,Cmd=250,HV=400,Cyk=2,MTime=0.8,Gain=200,Ch=8
1264,USER   ,20170714,14:14:39, 1.20821E+00,   4,121, 9.10969E+01,NWG-3-DD , 9.00000E+01, 0.00000E+00, 0.00000E+00, 8.60000E+01, 0.00000E+00, 0.00000E+00, 9.40000E+01, 0.00000E+00, 0.00000E+00, 9.80000E+01, 0.00000E+00, 0.00000E+00,Cmd=251,HV=400,Cyk=2,MTime=0.8,Gain=10,Ch=3
1265,USER   ,20170714,14:14:39, 2.06153E-01,   2,121, 6.21741E+01,NWG-3-DD , 9.00000E+01, 0.00000E+00, 0.00000E+00, 8.60000E+01, 0.00000E+00, 0.00000E+00, 9.80000E+01, 0.00000E+00, 0.00000E+00, 1.02000E+02, 0.00000E+00, 0.00000E+00,Cmd=251,HV=400,Cyk=2,MTime=0.8,Gain=20,Ch=4
1266,USER   ,20170714,14:14:39, 8.65403E-02,   0,121, 6.52498E+01,NWG-3-DD , 9.00000E+01, 0.00000E+00, 0.00000E+00, 8.60000E+01, 0.00000E+00, 0.00000E+00, 1.02000E+02, 0.00000E+00, 0.00000E+00, 1.06000E+02, 0.00000E+00, 0.00000E+00,Cmd=251,HV=400,Cyk=2,MTime=0.8,Gain=100,Ch=5
1267,USER   ,20170714,14:14:39, 4.59135E-02,   4,121, 6.92359E+01,NWG-3-DD , 9.00000E+01, 0.00000E+00, 0.00000E+00, 8.60000E+01, 0.00000E+00, 0.00000E+00, 1.06000E+02, 0.00000E+00, 0.00000E+00, 1.10000E+02, 0.00000E+00, 0.00000E+00,Cmd=251,HV=400,Cyk=2,MTime=0.8,Gain=200,Ch=6
1268,USER   ,20170714,14:14:48, 6.24399E-01,   0,123, 7.06179E+01,NWG-3-DD , 9.00000E+01, 0.00000E+00, 0.00000E+00, 8.40000E+01, 0.00000E+00, 0.00000E+00, 9.60000E+01, 0.00000E+00, 0.00000E+00, 1.02000E+02, 0.00000E+00, 0.00000E+00,Cmd=252,HV=400,Cyk=2,MTime=0.8,Gain=10,Ch=3
1269,USER   ,20170714,14:14:48, 1.52573E-01,   1,123, 6.90226E+01,NWG-3-DD , 9.00000E+01, 0.00000E+00, 0.00000E+00, 8.40000E+01, 0.00000E+00, 0.00000E+00, 1.02000E+02, 0.00000E+00, 0.00000E+00, 1.08000E+02, 0.00000E+00, 0.00000E+00,Cmd=252,HV=400,Cyk=2,MTime=0.8,Gain=50,Ch=4
1270,USER   ,20170714,14:14:56, 4.53561E-01,   0,140, 6.83954E+01,NWG-3-DD , 9.00000E+01, 0.00000E+00, 0.00000E+00, 8.20000E+01, 0.00000E+00, 0.00000E+00, 9.80000E+01, 0.00000E+00, 0.00000E+00, 1.06000E+02, 0.00000E+00, 0.00000E+00,Cmd=253,HV=400,Cyk=2,MTime=0.8,Gain=20,Ch=3
1271,USER   ,20170714,14:15:05, 3.76738E-01,   0,132, 7.10135E+01,NWG-3-DD , 9.00000E+01, 0.00000E+00, 0.00000E+00, 8.00000E+01, 0.00000E+00, 0.00000E+00, 1.00000E+02, 0.00000E+00, 0.00000E+00, 1.10000E+02, 0.00000E+00, 0.00000E+00,Cmd=254,HV=400,Cyk=2,MTime=0.8,Gain=20,Ch=3
1272,USER   ,20170714,14:15:14, 3.90967E+00,   1, 95, 1.47391E+02,NWG-3-DD , 9.20000E+01, 0.00000E+00, 0.00000E+00, 9.00000E+01, 0.00000E+00, 0.00000E+00, 9.40000E+01, 0.00000E+00, 0.00000E+00, 9.60000E+01, 0.00000E+00, 0.00000E+00,Cmd=256,HV=400,Cyk=2,MTime=0.8,Gain=5,Ch=3
1273,USER   ,20170714,14:15:14, 7.17799E-01,   0, 95, 1.08242E+02,NWG-3-DD , 9.20000E+01, 0.00000E+00, 0.00000E+00, 9.00000E+01, 0.00000E+00, 0.00000E+00, 9.60000E+01, 0.00000E+00, 0.00000E+00, 9.80000E+01, 0.00000E+00, 0.00000E+00,Cmd=256,HV=400,Cyk=2,MTime=0.8,Gain=10,Ch=4
1274,USER   ,20170714,14:15:14, 1.97969E-01,   0, 95, 7.46326E+01,NWG-3-DD , 9.20000E+01, 0.00000E+00, 0.00000E+00, 9.00000E+01, 0.00000E+00, 0.00000E+00, 9.80000E+01, 0.00000E+00, 0.00000E+00, 1.00000E+02, 0.00000E+00, 0.00000E+00,Cmd=256,HV=400,Cyk=2,MTime=0.8,Gain=50,Ch=5
1275,USER   ,20170714,14:15:14, 7.48936E-02,   1, 95, 5.64684E+01,NWG-3-DD , 9.20000E+01, 0.00000E+00, 0.00000E+00, 9.00000E+01, 0.00000E+00, 0.00000E+00, 1.00000E+02, 0.00000E+00, 0.00000E+00, 1.02000E+02, 0.00000E+00, 0.00000E+00,Cmd=256,HV=400,Cyk=2,MTime=0.8,Gain=100,Ch=6
1276,USER   ,20170714,14:15:14, 4.45524E-02,   2, 95, 5.87855E+01,NWG-3-DD , 9.20000E+01, 0.00000E+00, 0.00000E+00, 9.00000E+01, 0.00000E+00, 0.00000E+00, 1.02000E+02, 0.00000E+00, 0.00000E+00, 1.04000E+02, 0.00000E+00, 0.00000E+00,Cmd=256,HV=400,Cyk=2,MTime=0.8,Gain=200,Ch=7
1277,USER   ,20170714,14:15:14, 3.03547E-02,   3, 95, 6.40834E+01,NWG-3-DD , 9.20000E+01, 0.00000E+00, 0.00000E+00, 9.00000E+01, 0.00000E+00, 0.00000E+00, 1.04000E+02, 0.00000E+00, 0.00000E+00, 1.06000E+02, 0.00000E+00, 0.00000E+00,Cmd=256,HV=400,Cyk=2,MTime=0.8,Gain=200,Ch=8
1278,USER   ,20170714,14:15:23, 1.22642E+00,   0,121, 9.24696E+01,NWG-3-DD , 9.20000E+01, 0.00000E+00, 0.00000E+00, 8.80000E+01, 0.00000E+00, 0.00000E+00, 9.60000E+01, 0.00000E+00, 0.00000E+00, 1.00000E+02, 0.00000E+00, 0.00000E+00,Cmd=257,HV=400,Cyk=2,MTime=0.8,Gain=10,Ch=3
1279,USER   ,20170714,14:15:23, 1.96725E-01,   1,121, 5.93308E+01,NWG-3-DD , 9.20000E+01, 0.00000E+00, 0.00000E+00, 8.80000E+01, 0.00000E+00, 0.00000E+00, 1.00000E+02, 0.00000E+00, 0.00000E+00, 1.04000E+02, 0.00000E+00, 0.00000E+00,Cmd=257,HV=400,Cyk=2,MTime=0.8,Gain=20,Ch=4
1280,USER   ,20170714,14:15:23, 8.83465E-02,   0,121, 6.66116E+01,NWG-3-DD , 9.20000E+01, 0.00000E+00, 0.00000E+00, 8.80000E+01, 0.00000E+00, 0.00000E+00, 1.04000E+02, 0.00000E+00, 0.00000E+00, 1.08000E+02, 0.00000E+00, 0.00000E+00,Cmd=257,HV=400,Cyk=2,MTime=0.8,Gain=50,Ch=5
1281,USER   ,20170714,14:15:32, 5.72747E-01,   0,108, 6.47762E+01,NWG-3-DD , 9.20000E+01, 0.00000E+00, 0.00000E+00, 8.60000E+01, 0.00000E+00, 0.00000E+00, 9.80000E+01, 0.00000E+00, 0.00000E+00, 1.04000E+02, 0.00000E+00, 0.00000E+00,Cmd=258,HV=400,Cyk=2,MTime=0.8,Gain=20,Ch=3
1282,USER   ,20170714,14:15:32, 1.47657E-01,   0,108, 6.67985E+01,NWG-3-DD , 9.20000E+01, 0.00000E+00, 0.00000E+00, 8.60000E+01, 0.00000E+00, 0.00000E+00, 1.04000E+02, 0.00000E+00, 0.00000E+00, 1.10000E+02, 0.00000E+00, 0.00000E+00,Cmd=258,HV=400,Cyk=2,MTime=0.8,Gain=50,Ch=4
1283,USER   ,20170714,14:15:40, 4.18292E-01,   0,110, 6.30769E+01,NWG-3-DD , 9.20000E+01, 0.00000E+00, 0.00000E+00, 8.40000E+01, 0.00000E+00, 0.00000E+00, 1.00000E+02, 0.00000E+00, 0.00000E+00, 1.08000E+02, 0.00000E+00, 0.00000E+00,Cmd=259,HV=400,Cyk=2,MTime=0.8,Gain=20,Ch=3
1284,USER   ,20170714,14:15:50, 4.78764E+00,   0, 90, 1.80490E+02,NWG-3-DD , 9.40000E+01, 0.00000E+00, 0.00000E+00, 9.20000E+01, 0.00000E+00, 0.00000E+00, 9.60000E+01, 0.00000E+00, 0.00000E+00, 9.80000E+01, 0.00000E+00, 0.00000E+00,Cmd=262,HV=400,Cyk=2,MTime=0.8,Gain=5,Ch=3
1285,USER   ,20170714,14:15:50, 5.73571E-01,   0, 90, 8.64925E+01,NWG-3-DD , 9.40000E+01, 0.00000E+00, 0.00000E+00, 9.20000E+01, 0.00000E+00, 0.00000E+00, 9.80000E+01, 0.00000E+00, 0.00000E+00, 1.00000E+02, 0.00000E+00, 0.00000E+00,Cmd=262,HV=400,Cyk=2,MTime=0.8,Gain=20,Ch=4
1286,USER   ,20170714,14:15:50, 1.16650E-01,   2, 90, 4.39758E+01,NWG-3-DD , 9.40000E+01, 0.00000E+00, 0.00000E+00, 9.20000E+01, 0.00000E+00, 0.00000E+00, 1.00000E+02, 0.00000E+00, 0.00000E+00, 1.02000E+02, 0.00000E+00, 0.00000E+00,Cmd=262,HV=400,Cyk=2,MTime=0.8,Gain=50,Ch=5
1287,USER   ,20170714,14:15:50, 4.97269E-02,   3, 90, 3.74932E+01,NWG-3-DD , 9.40000E+01, 0.00000E+00, 0.00000E+00, 9.20000E+01, 0.00000E+00, 0.00000E+00, 1.02000E+02, 0.00000E+00, 0.00000E+00, 1.04000E+02, 0.00000E+00, 0.00000E+00,Cmd=262,HV=400,Cyk=2,MTime=0.8,Gain=200,Ch=6
1288,USER   ,20170714,14:15:50, 3.02425E-02,   2, 90, 3.99041E+01,NWG-3-DD , 9.40000E+01, 0.00000E+00, 0.00000E+00, 9.20000E+01, 0.00000E+00, 0.00000E+00, 1.04000E+02, 0.00000E+00, 0.00000E+00, 1.06000E+02, 0.00000E+00, 0.00000E+00,Cmd=262,HV=400,Cyk=2,MTime=0.8,Gain=100,Ch=7
1289,USER   ,20170714,14:15:50, 1.86844E-02,   6, 90, 3.94455E+01,NWG-3-DD , 9.40000E+01, 0.00000E+00, 0.00000E+00, 9.20000E+01, 0.00000E+00, 0.00000E+00, 1.06000E+02, 0.00000E+00, 0.00000E+00, 1.08000E+02, 0.00000E+00, 0.00000E+00,Cmd=262,HV=400,Cyk=2,MTime=0.8,Gain=200,Ch=8
1290,USER   ,20170714,14:15:59, 9.62672E-01,   1, 99, 7.25838E+01,NWG-3-DD , 9.40000E+01, 0.00000E+00, 0.00000E+00, 9.00000E+01, 0.00000E+00, 0.00000E+00, 9.80000E+01, 0.00000E+00, 0.00000E+00, 1.02000E+02, 0.00000E+00, 0.00000E+00,Cmd=263,HV=400,Cyk=2,MTime=0.8,Gain=10,Ch=3
1291,USER   ,20170714,14:15:59, 1.54659E-01,   0, 99, 4.66441E+01,NWG-3-DD , 9.40000E+01, 0.00000E+00, 0.00000E+00, 9.00000E+01, 0.00000E+00, 0.00000E+00, 1.02000E+02, 0.00000E+00, 0.00000E+00, 1.06000E+02, 0.00000E+00, 0.00000E+00,Cmd=263,HV=400,Cyk=2,MTime=0.8,Gain=50,Ch=4
1292,USER   ,20170714,14:15:59, 7.07578E-02,   0, 99, 5.33501E+01,NWG-3-DD , 9.40000E+01, 0.00000E+00, 0.00000E+00, 9.00000E+01, 0.00000E+00, 0.00000E+00, 1.06000E+02, 0.00000E+00, 0.00000E+00, 1.10000E+02, 0.00000E+00, 0.00000E+00,Cmd=263,HV=400,Cyk=2,MTime=0.8,Gain=100,Ch=5
1293,USER   ,20170714,14:16:07, 4.43262E-01,   1,129, 5.01317E+01,NWG-3-DD , 9.40000E+01, 0.00000E+00, 0.00000E+00, 8.80000E+01, 0.00000E+00, 0.00000E+00, 1.00000E+02, 0.00000E+00, 0.00000E+00, 1.06000E+02, 0.00000E+00, 0.00000E+00,Cmd=264,HV=400,Cyk=2,MTime=0.8,Gain=20,Ch=3
1294,USER   ,20170714,14:16:15, 3.56468E-01,   3,114, 5.37541E+01,NWG-3-DD , 9.40000E+01, 0.00000E+00, 0.00000E+00, 8.60000E+01, 0.00000E+00, 0.00000E+00, 1.02000E+02, 0.00000E+00, 0.00000E+00, 1.10000E+02, 0.00000E+00, 0.00000E+00,Cmd=265,HV=400,Cyk=2,MTime=0.8,Gain=20,Ch=3
1295,USER   ,20170714,14:16:25, 1.01804E+01,   0, 97, 3.83792E+02,NWG-3-DD , 9.60000E+01, 0.00000E+00, 0.00000E+00, 9.40000E+01, 0.00000E+00, 0.00000E+00, 9.80000E+01, 0.00000E+00, 0.00000E+00, 1.00000E+02, 0.00000E+00, 0.00000E+00,Cmd=268,HV=400,Cyk=2,MTime=0.8,Gain=1,Ch=3
1296,USER   ,20170714,14:16:25, 6.86773E-01,   2, 97, 1.03563E+02,NWG-3-DD , 9.60000E+01, 0.00000E+00, 0.00000E+00, 9.40000E+01, 0.00000E+00, 0.00000E+00, 1.00000E+02, 0.00000E+00, 0.00000E+00, 1.02000E+02, 0.00000E+00, 0.00000E+00,Cmd=268,HV=400,Cyk=2,MTime=0.8,Gain=10,Ch=4
1297,USER   ,20170714,14:16:25, 1.09373E-01,   4, 97, 4.12327E+01,NWG-3-DD , 9.60000E+01, 0.00000E+00, 0.00000E+00, 9.40000E+01, 0.00000E+00, 0.00000E+00, 1.02000E+02, 0.00000E+00, 0.00000E+00, 1.04000E+02, 0.00000E+00, 0.00000E+00,Cmd=268,HV=400,Cyk=2,MTime=0.8,Gain=100,Ch=5
1298,USER   ,20170714,14:16:25, 4.41203E-02,   6, 97, 3.32659E+01,NWG-3-DD , 9.60000E+01, 0.00000E+00, 0.00000E+00, 9.40000E+01, 0.00000E+00, 0.00000E+00, 1.04000E+02, 0.00000E+00, 0.00000E+00, 1.06000E+02, 0.00000E+00, 0.00000E+00,Cmd=268,HV=400,Cyk=2,MTime=0.8,Gain=100,Ch=6
1299,USER   ,20170714,14:16:25, 2.63872E-02,   7, 97, 3.48170E+01,NWG-3-DD , 9.60000E+01, 0.00000E+00, 0.00000E+00, 9.40000E+01, 0.00000E+00, 0.00000E+00, 1.06000E+02, 0.00000E+00, 0.00000E+00, 1.08000E+02, 0.00000E+00, 0.00000E+00,Cmd=268,HV=400,Cyk=2,MTime=0.8,Gain=200,Ch=7
1300,USER   ,20170714,14:16:25, 1.64366E-02,  10, 97, 3.47001E+01,NWG-3-DD , 9.60000E+01, 0.00000E+00, 0.00000E+00, 9.40000E+01, 0.00000E+00, 0.00000E+00, 1.08000E+02, 0.00000E+00, 0.00000E+00, 1.10000E+02, 0.00000E+00, 0.00000E+00,Cmd=268,HV=400,Cyk=2,MTime=0.8,Gain=500,Ch=8
1301,USER   ,20170714,14:16:34, 9.62509E-01,   0, 93, 7.25715E+01,NWG-3-DD , 9.60000E+01, 0.00000E+00, 0.00000E+00, 9.20000E+01, 0.00000E+00, 0.00000E+00, 1.00000E+02, 0.00000E+00, 0.00000E+00, 1.04000E+02, 0.00000E+00, 0.00000E+00,Cmd=269,HV=400,Cyk=2,MTime=0.8,Gain=10,Ch=3
1302,USER   ,20170714,14:16:34, 1.19410E-01,   0, 93, 3.60132E+01,NWG-3-DD , 9.60000E+01, 0.00000E+00, 0.00000E+00, 9.20000E+01, 0.00000E+00, 0.00000E+00, 1.04000E+02, 0.00000E+00, 0.00000E+00, 1.08000E+02, 0.00000E+00, 0.00000E+00,Cmd=269,HV=400,Cyk=2,MTime=0.8,Gain=50,Ch=4
1303,USER   ,20170714,14:16:42, 3.73442E-01,   0,102, 4.22353E+01,NWG-3-DD , 9.60000E+01, 0.00000E+00, 0.00000E+00, 9.00000E+01, 0.00000E+00, 0.00000E+00, 1.02000E+02, 0.00000E+00, 0.00000E+00, 1.08000E+02, 0.00000E+00, 0.00000E+00,Cmd=270,HV=400,Cyk=2,MTime=0.8,Gain=20,Ch=3
1304,USER   ,20170714,14:16:51, 9.82672E+00,   1,100, 3.70459E+02,NWG-3-DD , 9.80000E+01, 0.00000E+00, 0.00000E+00, 9.60000E+01, 0.00000E+00, 0.00000E+00, 1.00000E+02, 0.00000E+00, 0.00000E+00, 1.02000E+02, 0.00000E+00, 0.00000E+00,Cmd=274,HV=400,Cyk=2,MTime=0.8,Gain=1,Ch=3
1305,USER   ,20170714,14:16:51, 6.00828E-01,   1,100, 9.06028E+01,NWG-3-DD , 9.80000E+01, 0.00000E+00, 0.00000E+00, 9.60000E+01, 0.00000E+00, 0.00000E+00, 1.02000E+02, 0.00000E+00, 0.00000E+00, 1.04000E+02, 0.00000E+00, 0.00000E+00,Cmd=274,HV=400,Cyk=2,MTime=0.8,Gain=20,Ch=4
1306,USER   ,20170714,14:16:51, 1.08927E-01,   1,100, 4.10645E+01,NWG-3-DD , 9.80000E+01, 0.00000E+00, 0.00000E+00, 9.60000E+01, 0.00000E+00, 0.00000E+00, 1.04000E+02, 0.00000E+00, 0.00000E+00, 1.06000E+02, 0.00000E+00, 0.00000E+00,Cmd=274,HV=400,Cyk=2,MTime=0.8,Gain=100,Ch=5
1307,USER   ,20170714,14:16:51, 4.56109E-02,   3,100, 3.43898E+01,NWG-3-DD , 9.80000E+01, 0.00000E+00, 0.00000E+00, 9.60000E+01, 0.00000E+00, 0.00000E+00, 1.06000E+02, 0.00000E+00, 0.00000E+00, 1.08000E+02, 0.00000E+00, 0.00000E+00,Cmd=274,HV=400,Cyk=2,MTime=0.8,Gain=100,Ch=6
1308,USER   ,20170714,14:16:51, 2.69328E-02,   1,100, 3.55370E+01,NWG-3-DD , 9.80000E+01, 0.00000E+00, 0.00000E+00, 9.60000E+01, 0.00000E+00, 0.00000E+00, 1.08000E+02, 0.00000E+00, 0.00000E+00, 1.10000E+02, 0.00000E+00, 0.00000E+00,Cmd=274,HV=400,Cyk=2,MTime=0.8,Gain=200,Ch=7
1309,USER   ,20170714,14:17:00, 8.64719E-01,   1, 96, 6.51983E+01,NWG-3-DD , 9.80000E+01, 0.00000E+00, 0.00000E+00, 9.40000E+01, 0.00000E+00, 0.00000E+00, 1.02000E+02, 0.00000E+00, 0.00000E+00, 1.06000E+02, 0.00000E+00, 0.00000E+00,Cmd=275,HV=400,Cyk=2,MTime=0.8,Gain=10,Ch=3
1310,USER   ,20170714,14:17:00, 1.16701E-01,   3, 96, 3.51963E+01,NWG-3-DD , 9.80000E+01, 0.00000E+00, 0.00000E+00, 9.40000E+01, 0.00000E+00, 0.00000E+00, 1.06000E+02, 0.00000E+00, 0.00000E+00, 1.10000E+02, 0.00000E+00, 0.00000E+00,Cmd=275,HV=400,Cyk=2,MTime=0.8,Gain=100,Ch=4
1311,USER   ,20170714,14:17:09, 3.34943E-01,   1, 92, 3.78812E+01,NWG-3-DD , 9.80000E+01, 0.00000E+00, 0.00000E+00, 9.20000E+01, 0.00000E+00, 0.00000E+00, 1.04000E+02, 0.00000E+00, 0.00000E+00, 1.10000E+02, 0.00000E+00, 0.00000E+00,Cmd=276,HV=400,Cyk=2,MTime=0.8,Gain=20,Ch=3
1312,USER   ,20170714,14:17:18, 8.24347E+00,   0, 93, 3.10771E+02,NWG-3-DD , 1.00000E+02, 0.00000E+00, 0.00000E+00, 9.80000E+01, 0.00000E+00, 0.00000E+00, 1.02000E+02, 0.00000E+00, 0.00000E+00, 1.04000E+02, 0.00000E+00, 0.00000E+00,Cmd=280,HV=400,Cyk=2,MTime=0.8,Gain=1,Ch=3
1313,USER   ,20170714,14:17:18, 5.19542E-01,   0, 93, 7.83450E+01,NWG-3-DD , 1.00000E+02, 0.00000E+00, 0.00000E+00, 9.80000E+01, 0.00000E+00, 0.00000E+00, 1.04000E+02, 0.00000E+00, 0.00000E+00, 1.06000E+02, 0.00000E+00, 0.00000E+00,Cmd=280,HV=400,Cyk=2,MTime=0.8,Gain=20,Ch=4
1314,USER   ,20170714,14:17:18, 1.07266E-01,   2, 93, 4.04384E+01,NWG-3-DD , 1.00000E+02, 0.00000E+00, 0.00000E+00, 9.80000E+01, 0.00000E+00, 0.00000E+00, 1.06000E+02, 0.00000E+00, 0.00000E+00, 1.08000E+02, 0.00000E+00, 0.00000E+00,Cmd=280,HV=400,Cyk=2,MTime=0.8,Gain=50,Ch=5
1315,USER   ,20170714,14:17:18, 5.07433E-02,   3, 93, 3.82596E+01,NWG-3-DD , 1.00000E+02, 0.00000E+00, 0.00000E+00, 9.80000E+01, 0.00000E+00, 0.00000E+00, 1.08000E+02, 0.00000E+00, 0.00000E+00, 1.10000E+02, 0.00000E+00, 0.00000E+00,Cmd=280,HV=400,Cyk=2,MTime=0.8,Gain=100,Ch=6
1316,USER   ,20170714,14:17:26, 7.81552E-01,   3, 93, 5.89276E+01,NWG-3-DD , 1.00000E+02, 0.00000E+00, 0.00000E+00, 9.60000E+01, 0.00000E+00, 0.00000E+00, 1.04000E+02, 0.00000E+00, 0.00000E+00, 1.08000E+02, 0.00000E+00, 0.00000E+00,Cmd=281,HV=400,Cyk=2,MTime=0.8,Gain=10,Ch=3
1317,USER   ,20170714,14:17:35, 6.43215E+00,   1, 88, 2.42486E+02,NWG-3-DD , 1.02000E+02, 0.00000E+00, 0.00000E+00, 1.00000E+02, 0.00000E+00, 0.00000E+00, 1.04000E+02, 0.00000E+00, 0.00000E+00, 1.06000E+02, 0.00000E+00, 0.00000E+00,Cmd=286,HV=400,Cyk=2,MTime=0.8,Gain=1,Ch=3
1318,USER   ,20170714,14:17:35, 4.68982E-01,   0, 88, 7.07209E+01,NWG-3-DD , 1.02000E+02, 0.00000E+00, 0.00000E+00, 1.00000E+02, 0.00000E+00, 0.00000E+00, 1.06000E+02, 0.00000E+00, 0.00000E+00, 1.08000E+02, 0.00000E+00, 0.00000E+00,Cmd=286,HV=400,Cyk=2,MTime=0.8,Gain=20,Ch=4
1319,USER   ,20170714,14:17:35, 1.07784E-01,   1, 88, 4.06334E+01,NWG-3-DD , 1.02000E+02, 0.00000E+00, 0.00000E+00, 1.00000E+02, 0.00000E+00, 0.00000E+00, 1.08000E+02, 0.00000E+00, 0.00000E+00, 1.10000E+02, 0.00000E+00, 0.00000E+00,Cmd=286,HV=400,Cyk=2,MTime=0.8,Gain=100,Ch=5
1320,USER   ,20170714,14:17:43, 7.35258E-01,   0, 93, 5.54371E+01,NWG-3-DD , 1.02000E+02, 0.00000E+00, 0.00000E+00, 9.80000E+01, 0.00000E+00, 0.00000E+00, 1.06000E+02, 0.00000E+00, 0.00000E+00, 1.10000E+02, 0.00000E+00, 0.00000E+00,Cmd=287,HV=400,Cyk=2,MTime=0.8,Gain=20,Ch=3
1321,USER   ,20170714,14:17:52, 6.59728E+00,   0, 88, 2.48712E+02,NWG-3-DD , 1.04000E+02, 0.00000E+00, 0.00000E+00, 1.02000E+02, 0.00000E+00, 0.00000E+00, 1.06000E+02, 0.00000E+00, 0.00000E+00, 1.08000E+02, 0.00000E+00, 0.00000E+00,Cmd=292,HV=400,Cyk=2,MTime=0.8,Gain=5,Ch=3
1322,USER   ,20170714,14:17:52, 5.27739E-01,   2, 88, 7.95811E+01,NWG-3-DD , 1.04000E+02, 0.00000E+00, 0.00000E+00, 1.02000E+02, 0.00000E+00, 0.00000E+00, 1.08000E+02, 0.00000E+00, 0.00000E+00, 1.10000E+02, 0.00000E+00, 0.00000E+00,Cmd=292,HV=400,Cyk=2,MTime=0.8,Gain=20,Ch=4
1323,USER   ,20170714,14:18:01, 8.45291E+00,   1, 89, 3.18667E+02,NWG-3-DD , 1.06000E+02, 0.00000E+00, 0.00000E+00, 1.04000E+02, 0.00000E+00, 0.00000E+00, 1.08000E+02, 0.00000E+00, 0.00000E+00, 1.10000E+02, 0.00000E+00, 0.00000E+00,Cmd=298,HV=400,Cyk=2,MTime=0.8,Gain=1,Ch=3
