# Supplementary material for: Integrated geoelectrical and geological data sets for shallow structure characterization of the southern margin of the Krzeszowice Graben (Southern Poland)
Source: Data Brief. 2019 Jun 20;25:104157. doi: 10.1016/j.dib.2019.104157 (PMC6624450; doi:10.1016/j.dib.2019.104157)
Supplement: Supplementary file 1 [file mmc1.zip › Appendix A/Field data/STG/NWG-3-WS.stg]

Advanced Geosciences, Inc. SuperSting R8-IP Resistivity meter. S/N: SS1401234 Type: 3D
Firmware version: 01.23.60E Survey period: 20170714 Records: 620
Unit: meter
   1,USER   ,20170714,14:19:28, 1.21962E+00,   2,208, 2.14566E+02,NWG-3-WS , 0.00000E+00, 0.00000E+00, 0.00000E+00, 8.40000E+01, 0.00000E+00, 0.00000E+00, 2.80000E+01, 0.00000E+00, 0.00000E+00, 5.60000E+01, 0.00000E+00, 0.00000E+00,Cmd=1,HV=400,Cyk=2,MTime=0.8,Gain=10,Ch=1
   2,USER   ,20170714,14:19:28, 1.03259E+00,   3,208, 2.18969E+02,NWG-3-WS , 0.00000E+00, 0.00000E+00, 0.00000E+00, 8.40000E+01, 0.00000E+00, 0.00000E+00, 3.00000E+01, 0.00000E+00, 0.00000E+00, 5.40000E+01, 0.00000E+00, 0.00000E+00,Cmd=1,HV=400,Cyk=2,MTime=0.8,Gain=10,Ch=3
   3,USER   ,20170714,14:19:28, 8.64800E-01,   3,208, 2.26042E+02,NWG-3-WS , 0.00000E+00, 0.00000E+00, 0.00000E+00, 8.40000E+01, 0.00000E+00, 0.00000E+00, 3.20000E+01, 0.00000E+00, 0.00000E+00, 5.20000E+01, 0.00000E+00, 0.00000E+00,Cmd=1,HV=400,Cyk=2,MTime=0.8,Gain=10,Ch=5
   4,USER   ,20170714,14:19:28, 7.16314E-01,   3,208, 2.39101E+02,NWG-3-WS , 0.00000E+00, 0.00000E+00, 0.00000E+00, 8.40000E+01, 0.00000E+00, 0.00000E+00, 3.40000E+01, 0.00000E+00, 0.00000E+00, 5.00000E+01, 0.00000E+00, 0.00000E+00,Cmd=1,HV=400,Cyk=2,MTime=0.8,Gain=10,Ch=7
   5,USER   ,20170714,14:19:36, 2.00110E+00,   2,202, 2.51466E+02,NWG-3-WS , 0.00000E+00, 0.00000E+00, 0.00000E+00, 6.00000E+01, 0.00000E+00, 0.00000E+00, 2.00000E+01, 0.00000E+00, 0.00000E+00, 4.00000E+01, 0.00000E+00, 0.00000E+00,Cmd=2,HV=400,Cyk=2,MTime=0.8,Gain=10,Ch=1
   6,USER   ,20170714,14:19:36, 1.37804E+00,   1,202, 2.26203E+02,NWG-3-WS , 0.00000E+00, 0.00000E+00, 0.00000E+00, 6.00000E+01, 0.00000E+00, 0.00000E+00, 2.20000E+01, 0.00000E+00, 0.00000E+00, 3.80000E+01, 0.00000E+00, 0.00000E+00,Cmd=2,HV=400,Cyk=2,MTime=0.8,Gain=10,Ch=3
   7,USER   ,20170714,14:19:36, 9.40652E-01,   0,202, 2.12771E+02,NWG-3-WS , 0.00000E+00, 0.00000E+00, 0.00000E+00, 6.00000E+01, 0.00000E+00, 0.00000E+00, 2.40000E+01, 0.00000E+00, 0.00000E+00, 3.60000E+01, 0.00000E+00, 0.00000E+00,Cmd=2,HV=400,Cyk=2,MTime=0.8,Gain=10,Ch=5
   8,USER   ,20170714,14:19:36, 6.30929E-01,   1,202, 2.19025E+02,NWG-3-WS , 0.00000E+00, 0.00000E+00, 0.00000E+00, 6.00000E+01, 0.00000E+00, 0.00000E+00, 2.60000E+01, 0.00000E+00, 0.00000E+00, 3.40000E+01, 0.00000E+00, 0.00000E+00,Cmd=2,HV=400,Cyk=2,MTime=0.8,Gain=10,Ch=7
   9,USER   ,20170714,14:19:45, 3.16811E+00,   2,248, 2.78681E+02,NWG-3-WS , 0.00000E+00, 0.00000E+00, 0.00000E+00, 4.20000E+01, 0.00000E+00, 0.00000E+00, 1.40000E+01, 0.00000E+00, 0.00000E+00, 2.80000E+01, 0.00000E+00, 0.00000E+00,Cmd=3,HV=400,Cyk=2,MTime=0.8,Gain=1,Ch=1
  10,USER   ,20170714,14:19:45, 2.33718E+00,   2,248, 3.05447E+02,NWG-3-WS , 0.00000E+00, 0.00000E+00, 0.00000E+00, 4.20000E+01, 0.00000E+00, 0.00000E+00, 1.60000E+01, 0.00000E+00, 0.00000E+00, 2.60000E+01, 0.00000E+00, 0.00000E+00,Cmd=3,HV=400,Cyk=2,MTime=0.8,Gain=1,Ch=3
  11,USER   ,20170714,14:19:45, 1.44795E+00,   2,248, 3.27518E+02,NWG-3-WS , 0.00000E+00, 0.00000E+00, 0.00000E+00, 4.20000E+01, 0.00000E+00, 0.00000E+00, 1.80000E+01, 0.00000E+00, 0.00000E+00, 2.40000E+01, 0.00000E+00, 0.00000E+00,Cmd=3,HV=400,Cyk=2,MTime=0.8,Gain=10,Ch=5
  12,USER   ,20170714,14:19:45, 5.71456E-01,   2,248, 3.94962E+02,NWG-3-WS , 0.00000E+00, 0.00000E+00, 0.00000E+00, 4.20000E+01, 0.00000E+00, 0.00000E+00, 2.00000E+01, 0.00000E+00, 0.00000E+00, 2.20000E+01, 0.00000E+00, 0.00000E+00,Cmd=3,HV=400,Cyk=2,MTime=0.8,Gain=10,Ch=7
  13,USER   ,20170714,14:19:53, 4.47759E+00,   1,131, 2.81335E+02,NWG-3-WS , 0.00000E+00, 0.00000E+00, 0.00000E+00, 3.00000E+01, 0.00000E+00, 0.00000E+00, 1.00000E+01, 0.00000E+00, 0.00000E+00, 2.00000E+01, 0.00000E+00, 0.00000E+00,Cmd=4,HV=400,Cyk=2,MTime=0.8,Gain=1,Ch=1
  14,USER   ,20170714,14:19:53, 2.34658E+00,   2,131, 2.65392E+02,NWG-3-WS , 0.00000E+00, 0.00000E+00, 0.00000E+00, 3.00000E+01, 0.00000E+00, 0.00000E+00, 1.20000E+01, 0.00000E+00, 0.00000E+00, 1.80000E+01, 0.00000E+00, 0.00000E+00,Cmd=4,HV=400,Cyk=2,MTime=0.8,Gain=10,Ch=3
  15,USER   ,20170714,14:19:53, 6.66155E-01,   0,131, 2.34392E+02,NWG-3-WS , 0.00000E+00, 0.00000E+00, 0.00000E+00, 3.00000E+01, 0.00000E+00, 0.00000E+00, 1.40000E+01, 0.00000E+00, 0.00000E+00, 1.60000E+01, 0.00000E+00, 0.00000E+00,Cmd=4,HV=400,Cyk=2,MTime=0.8,Gain=10,Ch=5
  16,USER   ,20170714,14:20:01, 1.08598E+01,   2,177, 4.09405E+02,NWG-3-WS , 0.00000E+00, 0.00000E+00, 0.00000E+00, 1.80000E+01, 0.00000E+00, 0.00000E+00, 6.00000E+00, 0.00000E+00, 0.00000E+00, 1.20000E+01, 0.00000E+00, 0.00000E+00,Cmd=5,HV=400,Cyk=2,MTime=0.8,Gain=1,Ch=1
  17,USER   ,20170714,14:20:01, 3.33564E+00,   2,177, 4.19169E+02,NWG-3-WS , 0.00000E+00, 0.00000E+00, 0.00000E+00, 1.80000E+01, 0.00000E+00, 0.00000E+00, 8.00000E+00, 0.00000E+00, 0.00000E+00, 1.00000E+01, 0.00000E+00, 0.00000E+00,Cmd=5,HV=400,Cyk=2,MTime=0.8,Gain=1,Ch=3
  18,USER   ,20170714,14:20:11, 1.78837E+01,   0, 28, 4.49465E+02,NWG-3-WS , 0.00000E+00, 0.00000E+00, 0.00000E+00, 1.20000E+01, 0.00000E+00, 0.00000E+00, 4.00000E+00, 0.00000E+00, 0.00000E+00, 8.00000E+00, 0.00000E+00, 0.00000E+00,Cmd=6,HV=29,Cyk=2,MTime=0.8,Gain=1,Ch=1
  19,USER   ,20170714,14:20:21, 4.26145E+01,   0, 22, 5.35510E+02,NWG-3-WS , 0.00000E+00, 0.00000E+00, 0.00000E+00, 6.00000E+00, 0.00000E+00, 0.00000E+00, 2.00000E+00, 0.00000E+00, 0.00000E+00, 4.00000E+00, 0.00000E+00, 0.00000E+00,Cmd=7,HV=32,Cyk=2,MTime=0.8,Gain=1,Ch=1
  20,USER   ,20170714,14:20:29, 1.20294E+00,   0,119, 2.11633E+02,NWG-3-WS , 2.00000E+00, 0.00000E+00, 0.00000E+00, 8.60000E+01, 0.00000E+00, 0.00000E+00, 3.00000E+01, 0.00000E+00, 0.00000E+00, 5.80000E+01, 0.00000E+00, 0.00000E+00,Cmd=8,HV=400,Cyk=2,MTime=0.8,Gain=5,Ch=1
  21,USER   ,20170714,14:20:29, 1.00118E+00,   1,119, 2.12307E+02,NWG-3-WS , 2.00000E+00, 0.00000E+00, 0.00000E+00, 8.60000E+01, 0.00000E+00, 0.00000E+00, 3.20000E+01, 0.00000E+00, 0.00000E+00, 5.60000E+01, 0.00000E+00, 0.00000E+00,Cmd=8,HV=400,Cyk=2,MTime=0.8,Gain=10,Ch=3
  22,USER   ,20170714,14:20:29, 8.40303E-01,   1,119, 2.19639E+02,NWG-3-WS , 2.00000E+00, 0.00000E+00, 0.00000E+00, 8.60000E+01, 0.00000E+00, 0.00000E+00, 3.40000E+01, 0.00000E+00, 0.00000E+00, 5.40000E+01, 0.00000E+00, 0.00000E+00,Cmd=8,HV=400,Cyk=2,MTime=0.8,Gain=10,Ch=5
  23,USER   ,20170714,14:20:29, 7.39005E-01,   2,119, 2.46675E+02,NWG-3-WS , 2.00000E+00, 0.00000E+00, 0.00000E+00, 8.60000E+01, 0.00000E+00, 0.00000E+00, 3.60000E+01, 0.00000E+00, 0.00000E+00, 5.20000E+01, 0.00000E+00, 0.00000E+00,Cmd=8,HV=400,Cyk=2,MTime=0.8,Gain=10,Ch=7
  24,USER   ,20170714,14:20:38, 1.85802E+00,   0,136, 2.33486E+02,NWG-3-WS , 2.00000E+00, 0.00000E+00, 0.00000E+00, 6.20000E+01, 0.00000E+00, 0.00000E+00, 2.20000E+01, 0.00000E+00, 0.00000E+00, 4.20000E+01, 0.00000E+00, 0.00000E+00,Cmd=9,HV=400,Cyk=2,MTime=0.8,Gain=2,Ch=1
  25,USER   ,20170714,14:20:38, 1.36670E+00,   2,136, 2.24341E+02,NWG-3-WS , 2.00000E+00, 0.00000E+00, 0.00000E+00, 6.20000E+01, 0.00000E+00, 0.00000E+00, 2.40000E+01, 0.00000E+00, 0.00000E+00, 4.00000E+01, 0.00000E+00, 0.00000E+00,Cmd=9,HV=400,Cyk=2,MTime=0.8,Gain=10,Ch=3
  26,USER   ,20170714,14:20:38, 9.06483E-01,   1,136, 2.05042E+02,NWG-3-WS , 2.00000E+00, 0.00000E+00, 0.00000E+00, 6.20000E+01, 0.00000E+00, 0.00000E+00, 2.60000E+01, 0.00000E+00, 0.00000E+00, 3.80000E+01, 0.00000E+00, 0.00000E+00,Cmd=9,HV=400,Cyk=2,MTime=0.8,Gain=10,Ch=5
  27,USER   ,20170714,14:20:38, 5.52187E-01,   0,136, 1.91689E+02,NWG-3-WS , 2.00000E+00, 0.00000E+00, 0.00000E+00, 6.20000E+01, 0.00000E+00, 0.00000E+00, 2.80000E+01, 0.00000E+00, 0.00000E+00, 3.60000E+01, 0.00000E+00, 0.00000E+00,Cmd=9,HV=400,Cyk=2,MTime=0.8,Gain=10,Ch=7
  28,USER   ,20170714,14:20:47, 3.22381E+00,   3,131, 2.83581E+02,NWG-3-WS , 2.00000E+00, 0.00000E+00, 0.00000E+00, 4.40000E+01, 0.00000E+00, 0.00000E+00, 1.60000E+01, 0.00000E+00, 0.00000E+00, 3.00000E+01, 0.00000E+00, 0.00000E+00,Cmd=10,HV=400,Cyk=2,MTime=0.8,Gain=2,Ch=1
  29,USER   ,20170714,14:20:47, 2.28637E+00,   3,131, 2.98806E+02,NWG-3-WS , 2.00000E+00, 0.00000E+00, 0.00000E+00, 4.40000E+01, 0.00000E+00, 0.00000E+00, 1.80000E+01, 0.00000E+00, 0.00000E+00, 2.80000E+01, 0.00000E+00, 0.00000E+00,Cmd=10,HV=400,Cyk=2,MTime=0.8,Gain=5,Ch=3
  30,USER   ,20170714,14:20:47, 1.42338E+00,   3,131, 3.21960E+02,NWG-3-WS , 2.00000E+00, 0.00000E+00, 0.00000E+00, 4.40000E+01, 0.00000E+00, 0.00000E+00, 2.00000E+01, 0.00000E+00, 0.00000E+00, 2.60000E+01, 0.00000E+00, 0.00000E+00,Cmd=10,HV=400,Cyk=2,MTime=0.8,Gain=10,Ch=5
  31,USER   ,20170714,14:20:47, 4.24381E-01,   3,131, 2.93311E+02,NWG-3-WS , 2.00000E+00, 0.00000E+00, 0.00000E+00, 4.40000E+01, 0.00000E+00, 0.00000E+00, 2.20000E+01, 0.00000E+00, 0.00000E+00, 2.40000E+01, 0.00000E+00, 0.00000E+00,Cmd=10,HV=400,Cyk=2,MTime=0.8,Gain=20,Ch=7
  32,USER   ,20170714,14:20:55, 4.77370E+00,   0,105, 2.99940E+02,NWG-3-WS , 2.00000E+00, 0.00000E+00, 0.00000E+00, 3.20000E+01, 0.00000E+00, 0.00000E+00, 1.20000E+01, 0.00000E+00, 0.00000E+00, 2.20000E+01, 0.00000E+00, 0.00000E+00,Cmd=11,HV=400,Cyk=2,MTime=0.8,Gain=2,Ch=1
  33,USER   ,20170714,14:20:55, 2.47732E+00,   1,105, 2.80179E+02,NWG-3-WS , 2.00000E+00, 0.00000E+00, 0.00000E+00, 3.20000E+01, 0.00000E+00, 0.00000E+00, 1.40000E+01, 0.00000E+00, 0.00000E+00, 2.00000E+01, 0.00000E+00, 0.00000E+00,Cmd=11,HV=400,Cyk=2,MTime=0.8,Gain=10,Ch=3
  34,USER   ,20170714,14:20:55, 8.50567E-01,   0,105, 2.99279E+02,NWG-3-WS , 2.00000E+00, 0.00000E+00, 0.00000E+00, 3.20000E+01, 0.00000E+00, 0.00000E+00, 1.60000E+01, 0.00000E+00, 0.00000E+00, 1.80000E+01, 0.00000E+00, 0.00000E+00,Cmd=11,HV=400,Cyk=2,MTime=0.8,Gain=10,Ch=5
  35,USER   ,20170714,14:21:03, 9.98411E+00,   0, 89, 3.76392E+02,NWG-3-WS , 2.00000E+00, 0.00000E+00, 0.00000E+00, 2.00000E+01, 0.00000E+00, 0.00000E+00, 8.00000E+00, 0.00000E+00, 0.00000E+00, 1.40000E+01, 0.00000E+00, 0.00000E+00,Cmd=12,HV=400,Cyk=2,MTime=0.8,Gain=1,Ch=1
  36,USER   ,20170714,14:21:03, 2.86059E+00,   0, 89, 3.59473E+02,NWG-3-WS , 2.00000E+00, 0.00000E+00, 0.00000E+00, 2.00000E+01, 0.00000E+00, 0.00000E+00, 1.00000E+01, 0.00000E+00, 0.00000E+00, 1.20000E+01, 0.00000E+00, 0.00000E+00,Cmd=12,HV=400,Cyk=2,MTime=0.8,Gain=2,Ch=3
  37,USER   ,20170714,14:21:10, 1.65278E+01,   2,164, 4.15389E+02,NWG-3-WS , 2.00000E+00, 0.00000E+00, 0.00000E+00, 1.40000E+01, 0.00000E+00, 0.00000E+00, 6.00000E+00, 0.00000E+00, 0.00000E+00, 1.00000E+01, 0.00000E+00, 0.00000E+00,Cmd=13,HV=400,Cyk=2,MTime=0.8,Gain=1,Ch=1
  38,USER   ,20170714,14:21:19, 3.78225E+01,   2, 11, 4.75291E+02,NWG-3-WS , 2.00000E+00, 0.00000E+00, 0.00000E+00, 8.00000E+00, 0.00000E+00, 0.00000E+00, 4.00000E+00, 0.00000E+00, 0.00000E+00, 6.00000E+00, 0.00000E+00, 0.00000E+00,Cmd=14,HV=35,Cyk=2,MTime=0.8,Gain=5,Ch=1
  39,USER   ,20170714,14:21:28, 1.17658E+00,   0,167, 2.06994E+02,NWG-3-WS , 4.00000E+00, 0.00000E+00, 0.00000E+00, 8.80000E+01, 0.00000E+00, 0.00000E+00, 3.20000E+01, 0.00000E+00, 0.00000E+00, 6.00000E+01, 0.00000E+00, 0.00000E+00,Cmd=15,HV=400,Cyk=2,MTime=0.8,Gain=10,Ch=1
  40,USER   ,20170714,14:21:28, 1.00714E+00,   1,167, 2.13571E+02,NWG-3-WS , 4.00000E+00, 0.00000E+00, 0.00000E+00, 8.80000E+01, 0.00000E+00, 0.00000E+00, 3.40000E+01, 0.00000E+00, 0.00000E+00, 5.80000E+01, 0.00000E+00, 0.00000E+00,Cmd=15,HV=400,Cyk=2,MTime=0.8,Gain=10,Ch=3
  41,USER   ,20170714,14:21:28, 8.78148E-01,   1,167, 2.29531E+02,NWG-3-WS , 4.00000E+00, 0.00000E+00, 0.00000E+00, 8.80000E+01, 0.00000E+00, 0.00000E+00, 3.60000E+01, 0.00000E+00, 0.00000E+00, 5.60000E+01, 0.00000E+00, 0.00000E+00,Cmd=15,HV=400,Cyk=2,MTime=0.8,Gain=10,Ch=5
  42,USER   ,20170714,14:21:28, 6.93059E-01,   1,167, 2.31339E+02,NWG-3-WS , 4.00000E+00, 0.00000E+00, 0.00000E+00, 8.80000E+01, 0.00000E+00, 0.00000E+00, 3.80000E+01, 0.00000E+00, 0.00000E+00, 5.40000E+01, 0.00000E+00, 0.00000E+00,Cmd=15,HV=400,Cyk=2,MTime=0.8,Gain=10,Ch=7
  43,USER   ,20170714,14:21:37, 1.80108E+00,   1,161, 2.26331E+02,NWG-3-WS , 4.00000E+00, 0.00000E+00, 0.00000E+00, 6.40000E+01, 0.00000E+00, 0.00000E+00, 2.40000E+01, 0.00000E+00, 0.00000E+00, 4.40000E+01, 0.00000E+00, 0.00000E+00,Cmd=16,HV=400,Cyk=2,MTime=0.8,Gain=2,Ch=1
  44,USER   ,20170714,14:21:37, 1.33903E+00,   2,161, 2.19800E+02,NWG-3-WS , 4.00000E+00, 0.00000E+00, 0.00000E+00, 6.40000E+01, 0.00000E+00, 0.00000E+00, 2.60000E+01, 0.00000E+00, 0.00000E+00, 4.20000E+01, 0.00000E+00, 0.00000E+00,Cmd=16,HV=400,Cyk=2,MTime=0.8,Gain=5,Ch=3
  45,USER   ,20170714,14:21:37, 9.50553E-01,   2,161, 2.15010E+02,NWG-3-WS , 4.00000E+00, 0.00000E+00, 0.00000E+00, 6.40000E+01, 0.00000E+00, 0.00000E+00, 2.80000E+01, 0.00000E+00, 0.00000E+00, 4.00000E+01, 0.00000E+00, 0.00000E+00,Cmd=16,HV=400,Cyk=2,MTime=0.8,Gain=10,Ch=5
  46,USER   ,20170714,14:21:37, 5.69651E-01,   0,161, 1.97752E+02,NWG-3-WS , 4.00000E+00, 0.00000E+00, 0.00000E+00, 6.40000E+01, 0.00000E+00, 0.00000E+00, 3.00000E+01, 0.00000E+00, 0.00000E+00, 3.80000E+01, 0.00000E+00, 0.00000E+00,Cmd=16,HV=400,Cyk=2,MTime=0.8,Gain=10,Ch=7
  47,USER   ,20170714,14:21:46, 3.26151E+00,   0,160, 2.86897E+02,NWG-3-WS , 4.00000E+00, 0.00000E+00, 0.00000E+00, 4.60000E+01, 0.00000E+00, 0.00000E+00, 1.80000E+01, 0.00000E+00, 0.00000E+00, 3.20000E+01, 0.00000E+00, 0.00000E+00,Cmd=17,HV=400,Cyk=2,MTime=0.8,Gain=5,Ch=1
  48,USER   ,20170714,14:21:46, 2.23726E+00,   0,160, 2.92388E+02,NWG-3-WS , 4.00000E+00, 0.00000E+00, 0.00000E+00, 4.60000E+01, 0.00000E+00, 0.00000E+00, 2.00000E+01, 0.00000E+00, 0.00000E+00, 3.00000E+01, 0.00000E+00, 0.00000E+00,Cmd=17,HV=400,Cyk=2,MTime=0.8,Gain=10,Ch=3
  49,USER   ,20170714,14:21:46, 1.20990E+00,   1,160, 2.73673E+02,NWG-3-WS , 4.00000E+00, 0.00000E+00, 0.00000E+00, 4.60000E+01, 0.00000E+00, 0.00000E+00, 2.20000E+01, 0.00000E+00, 0.00000E+00, 2.80000E+01, 0.00000E+00, 0.00000E+00,Cmd=17,HV=400,Cyk=2,MTime=0.8,Gain=10,Ch=5
  50,USER   ,20170714,14:21:46, 4.06600E-01,   1,160, 2.81022E+02,NWG-3-WS , 4.00000E+00, 0.00000E+00, 0.00000E+00, 4.60000E+01, 0.00000E+00, 0.00000E+00, 2.40000E+01, 0.00000E+00, 0.00000E+00, 2.60000E+01, 0.00000E+00, 0.00000E+00,Cmd=17,HV=400,Cyk=2,MTime=0.8,Gain=20,Ch=7
  51,USER   ,20170714,14:21:54, 5.02572E+00,   1,141, 3.15776E+02,NWG-3-WS , 4.00000E+00, 0.00000E+00, 0.00000E+00, 3.40000E+01, 0.00000E+00, 0.00000E+00, 1.40000E+01, 0.00000E+00, 0.00000E+00, 2.40000E+01, 0.00000E+00, 0.00000E+00,Cmd=18,HV=400,Cyk=2,MTime=0.8,Gain=2,Ch=1
  52,USER   ,20170714,14:21:54, 3.11452E+00,   0,141, 3.52244E+02,NWG-3-WS , 4.00000E+00, 0.00000E+00, 0.00000E+00, 3.40000E+01, 0.00000E+00, 0.00000E+00, 1.60000E+01, 0.00000E+00, 0.00000E+00, 2.20000E+01, 0.00000E+00, 0.00000E+00,Cmd=18,HV=400,Cyk=2,MTime=0.8,Gain=10,Ch=3
  53,USER   ,20170714,14:21:54, 9.27851E-01,   0,141, 3.26472E+02,NWG-3-WS , 4.00000E+00, 0.00000E+00, 0.00000E+00, 3.40000E+01, 0.00000E+00, 0.00000E+00, 1.80000E+01, 0.00000E+00, 0.00000E+00, 2.00000E+01, 0.00000E+00, 0.00000E+00,Cmd=18,HV=400,Cyk=2,MTime=0.8,Gain=10,Ch=5
  54,USER   ,20170714,14:22:02, 8.57647E+00,   5,150, 3.23325E+02,NWG-3-WS , 4.00000E+00, 0.00000E+00, 0.00000E+00, 2.20000E+01, 0.00000E+00, 0.00000E+00, 1.00000E+01, 0.00000E+00, 0.00000E+00, 1.60000E+01, 0.00000E+00, 0.00000E+00,Cmd=19,HV=400,Cyk=2,MTime=0.8,Gain=1,Ch=1
  55,USER   ,20170714,14:22:02, 2.53881E+00,   0,150, 3.19036E+02,NWG-3-WS , 4.00000E+00, 0.00000E+00, 0.00000E+00, 2.20000E+01, 0.00000E+00, 0.00000E+00, 1.20000E+01, 0.00000E+00, 0.00000E+00, 1.40000E+01, 0.00000E+00, 0.00000E+00,Cmd=19,HV=400,Cyk=2,MTime=0.8,Gain=10,Ch=3
  56,USER   ,20170714,14:22:09, 1.59337E+01,   2,201, 4.00457E+02,NWG-3-WS , 4.00000E+00, 0.00000E+00, 0.00000E+00, 1.60000E+01, 0.00000E+00, 0.00000E+00, 8.00000E+00, 0.00000E+00, 0.00000E+00, 1.20000E+01, 0.00000E+00, 0.00000E+00,Cmd=20,HV=400,Cyk=2,MTime=0.8,Gain=1,Ch=1
  57,USER   ,20170714,14:22:19, 3.56611E+01,   1, 17, 4.48131E+02,NWG-3-WS , 4.00000E+00, 0.00000E+00, 0.00000E+00, 1.00000E+01, 0.00000E+00, 0.00000E+00, 6.00000E+00, 0.00000E+00, 0.00000E+00, 8.00000E+00, 0.00000E+00, 0.00000E+00,Cmd=21,HV=35,Cyk=2,MTime=0.8,Gain=1,Ch=1
  58,USER   ,20170714,14:22:27, 1.16518E+00,   2,142, 2.04990E+02,NWG-3-WS , 6.00000E+00, 0.00000E+00, 0.00000E+00, 9.00000E+01, 0.00000E+00, 0.00000E+00, 3.40000E+01, 0.00000E+00, 0.00000E+00, 6.20000E+01, 0.00000E+00, 0.00000E+00,Cmd=22,HV=400,Cyk=2,MTime=0.8,Gain=5,Ch=1
  59,USER   ,20170714,14:22:27, 1.04206E+00,   0,142, 2.20976E+02,NWG-3-WS , 6.00000E+00, 0.00000E+00, 0.00000E+00, 9.00000E+01, 0.00000E+00, 0.00000E+00, 3.60000E+01, 0.00000E+00, 0.00000E+00, 6.00000E+01, 0.00000E+00, 0.00000E+00,Cmd=22,HV=400,Cyk=2,MTime=0.8,Gain=5,Ch=3
  60,USER   ,20170714,14:22:27, 8.49772E-01,   1,142, 2.22114E+02,NWG-3-WS , 6.00000E+00, 0.00000E+00, 0.00000E+00, 9.00000E+01, 0.00000E+00, 0.00000E+00, 3.80000E+01, 0.00000E+00, 0.00000E+00, 5.80000E+01, 0.00000E+00, 0.00000E+00,Cmd=22,HV=400,Cyk=2,MTime=0.8,Gain=10,Ch=5
  61,USER   ,20170714,14:22:27, 6.33776E-01,   2,142, 2.11551E+02,NWG-3-WS , 6.00000E+00, 0.00000E+00, 0.00000E+00, 9.00000E+01, 0.00000E+00, 0.00000E+00, 4.00000E+01, 0.00000E+00, 0.00000E+00, 5.60000E+01, 0.00000E+00, 0.00000E+00,Cmd=22,HV=400,Cyk=2,MTime=0.8,Gain=10,Ch=7
  62,USER   ,20170714,14:22:36, 1.72791E+00,   0,171, 2.17135E+02,NWG-3-WS , 6.00000E+00, 0.00000E+00, 0.00000E+00, 6.60000E+01, 0.00000E+00, 0.00000E+00, 2.60000E+01, 0.00000E+00, 0.00000E+00, 4.60000E+01, 0.00000E+00, 0.00000E+00,Cmd=23,HV=400,Cyk=2,MTime=0.8,Gain=2,Ch=1
  63,USER   ,20170714,14:22:36, 1.31589E+00,   1,171, 2.16001E+02,NWG-3-WS , 6.00000E+00, 0.00000E+00, 0.00000E+00, 6.60000E+01, 0.00000E+00, 0.00000E+00, 2.80000E+01, 0.00000E+00, 0.00000E+00, 4.40000E+01, 0.00000E+00, 0.00000E+00,Cmd=23,HV=400,Cyk=2,MTime=0.8,Gain=5,Ch=3
  64,USER   ,20170714,14:22:36, 9.64700E-01,   1,171, 2.18210E+02,NWG-3-WS , 6.00000E+00, 0.00000E+00, 0.00000E+00, 6.60000E+01, 0.00000E+00, 0.00000E+00, 3.00000E+01, 0.00000E+00, 0.00000E+00, 4.20000E+01, 0.00000E+00, 0.00000E+00,Cmd=23,HV=400,Cyk=2,MTime=0.8,Gain=10,Ch=5
  65,USER   ,20170714,14:22:36, 5.96806E-01,   1,171, 2.07179E+02,NWG-3-WS , 6.00000E+00, 0.00000E+00, 0.00000E+00, 6.60000E+01, 0.00000E+00, 0.00000E+00, 3.20000E+01, 0.00000E+00, 0.00000E+00, 4.00000E+01, 0.00000E+00, 0.00000E+00,Cmd=23,HV=400,Cyk=2,MTime=0.8,Gain=10,Ch=7
  66,USER   ,20170714,14:22:45, 3.18318E+00,   2,256, 2.80007E+02,NWG-3-WS , 6.00000E+00, 0.00000E+00, 0.00000E+00, 4.80000E+01, 0.00000E+00, 0.00000E+00, 2.00000E+01, 0.00000E+00, 0.00000E+00, 3.40000E+01, 0.00000E+00, 0.00000E+00,Cmd=24,HV=400,Cyk=2,MTime=0.8,Gain=1,Ch=1
  67,USER   ,20170714,14:22:45, 2.02259E+00,   2,256, 2.64332E+02,NWG-3-WS , 6.00000E+00, 0.00000E+00, 0.00000E+00, 4.80000E+01, 0.00000E+00, 0.00000E+00, 2.20000E+01, 0.00000E+00, 0.00000E+00, 3.20000E+01, 0.00000E+00, 0.00000E+00,Cmd=24,HV=400,Cyk=2,MTime=0.8,Gain=5,Ch=3
  68,USER   ,20170714,14:22:45, 1.11358E+00,   2,256, 2.51885E+02,NWG-3-WS , 6.00000E+00, 0.00000E+00, 0.00000E+00, 4.80000E+01, 0.00000E+00, 0.00000E+00, 2.40000E+01, 0.00000E+00, 0.00000E+00, 3.00000E+01, 0.00000E+00, 0.00000E+00,Cmd=24,HV=400,Cyk=2,MTime=0.8,Gain=5,Ch=5
  69,USER   ,20170714,14:22:45, 3.45734E-01,   2,256, 2.38954E+02,NWG-3-WS , 6.00000E+00, 0.00000E+00, 0.00000E+00, 4.80000E+01, 0.00000E+00, 0.00000E+00, 2.60000E+01, 0.00000E+00, 0.00000E+00, 2.80000E+01, 0.00000E+00, 0.00000E+00,Cmd=24,HV=400,Cyk=2,MTime=0.8,Gain=10,Ch=7
  70,USER   ,20170714,14:22:53, 5.75096E+00,   2,242, 3.61343E+02,NWG-3-WS , 6.00000E+00, 0.00000E+00, 0.00000E+00, 3.60000E+01, 0.00000E+00, 0.00000E+00, 1.60000E+01, 0.00000E+00, 0.00000E+00, 2.60000E+01, 0.00000E+00, 0.00000E+00,Cmd=25,HV=400,Cyk=2,MTime=0.8,Gain=1,Ch=1
  71,USER   ,20170714,14:22:53, 3.37740E+00,   2,242, 3.81975E+02,NWG-3-WS , 6.00000E+00, 0.00000E+00, 0.00000E+00, 3.60000E+01, 0.00000E+00, 0.00000E+00, 1.80000E+01, 0.00000E+00, 0.00000E+00, 2.40000E+01, 0.00000E+00, 0.00000E+00,Cmd=25,HV=400,Cyk=2,MTime=0.8,Gain=5,Ch=3
  72,USER   ,20170714,14:22:53, 1.31234E+00,   2,242, 4.61759E+02,NWG-3-WS , 6.00000E+00, 0.00000E+00, 0.00000E+00, 3.60000E+01, 0.00000E+00, 0.00000E+00, 2.00000E+01, 0.00000E+00, 0.00000E+00, 2.20000E+01, 0.00000E+00, 0.00000E+00,Cmd=25,HV=400,Cyk=2,MTime=0.8,Gain=10,Ch=5
  73,USER   ,20170714,14:23:01, 8.92882E+00,   0,104, 3.36609E+02,NWG-3-WS , 6.00000E+00, 0.00000E+00, 0.00000E+00, 2.40000E+01, 0.00000E+00, 0.00000E+00, 1.20000E+01, 0.00000E+00, 0.00000E+00, 1.80000E+01, 0.00000E+00, 0.00000E+00,Cmd=26,HV=400,Cyk=2,MTime=0.8,Gain=2,Ch=1
  74,USER   ,20170714,14:23:01, 2.29688E+00,   0,104, 2.88634E+02,NWG-3-WS , 6.00000E+00, 0.00000E+00, 0.00000E+00, 2.40000E+01, 0.00000E+00, 0.00000E+00, 1.40000E+01, 0.00000E+00, 0.00000E+00, 1.60000E+01, 0.00000E+00, 0.00000E+00,Cmd=26,HV=400,Cyk=2,MTime=0.8,Gain=10,Ch=3
  75,USER   ,20170714,14:23:08, 1.38257E+01,   3,156, 3.47477E+02,NWG-3-WS , 6.00000E+00, 0.00000E+00, 0.00000E+00, 1.80000E+01, 0.00000E+00, 0.00000E+00, 1.00000E+01, 0.00000E+00, 0.00000E+00, 1.40000E+01, 0.00000E+00, 0.00000E+00,Cmd=27,HV=400,Cyk=2,MTime=0.8,Gain=1,Ch=1
  76,USER   ,20170714,14:23:18, 2.89156E+01,   0, 27, 3.63364E+02,NWG-3-WS , 6.00000E+00, 0.00000E+00, 0.00000E+00, 1.20000E+01, 0.00000E+00, 0.00000E+00, 8.00000E+00, 0.00000E+00, 0.00000E+00, 1.00000E+01, 0.00000E+00, 0.00000E+00,Cmd=28,HV=35,Cyk=2,MTime=0.8,Gain=1,Ch=1
  77,USER   ,20170714,14:23:26, 1.19717E+00,   0,112, 2.10617E+02,NWG-3-WS , 8.00000E+00, 0.00000E+00, 0.00000E+00, 9.20000E+01, 0.00000E+00, 0.00000E+00, 3.60000E+01, 0.00000E+00, 0.00000E+00, 6.40000E+01, 0.00000E+00, 0.00000E+00,Cmd=29,HV=400,Cyk=2,MTime=0.8,Gain=10,Ch=1
  78,USER   ,20170714,14:23:26, 1.00217E+00,   0,112, 2.12518E+02,NWG-3-WS , 8.00000E+00, 0.00000E+00, 0.00000E+00, 9.20000E+01, 0.00000E+00, 0.00000E+00, 3.80000E+01, 0.00000E+00, 0.00000E+00, 6.20000E+01, 0.00000E+00, 0.00000E+00,Cmd=29,HV=400,Cyk=2,MTime=0.8,Gain=10,Ch=3
  79,USER   ,20170714,14:23:26, 7.85127E-01,   0,112, 2.05217E+02,NWG-3-WS , 8.00000E+00, 0.00000E+00, 0.00000E+00, 9.20000E+01, 0.00000E+00, 0.00000E+00, 4.00000E+01, 0.00000E+00, 0.00000E+00, 6.00000E+01, 0.00000E+00, 0.00000E+00,Cmd=29,HV=400,Cyk=2,MTime=0.8,Gain=10,Ch=5
  80,USER   ,20170714,14:23:26, 6.01141E-01,   5,112, 2.00657E+02,NWG-3-WS , 8.00000E+00, 0.00000E+00, 0.00000E+00, 9.20000E+01, 0.00000E+00, 0.00000E+00, 4.20000E+01, 0.00000E+00, 0.00000E+00, 5.80000E+01, 0.00000E+00, 0.00000E+00,Cmd=29,HV=400,Cyk=2,MTime=0.8,Gain=20,Ch=7
  81,USER   ,20170714,14:23:35, 1.69890E+00,   1,112, 2.13491E+02,NWG-3-WS , 8.00000E+00, 0.00000E+00, 0.00000E+00, 6.80000E+01, 0.00000E+00, 0.00000E+00, 2.80000E+01, 0.00000E+00, 0.00000E+00, 4.80000E+01, 0.00000E+00, 0.00000E+00,Cmd=30,HV=400,Cyk=2,MTime=0.8,Gain=2,Ch=1
  82,USER   ,20170714,14:23:35, 1.32562E+00,   0,112, 2.17598E+02,NWG-3-WS , 8.00000E+00, 0.00000E+00, 0.00000E+00, 6.80000E+01, 0.00000E+00, 0.00000E+00, 3.00000E+01, 0.00000E+00, 0.00000E+00, 4.60000E+01, 0.00000E+00, 0.00000E+00,Cmd=30,HV=400,Cyk=2,MTime=0.8,Gain=10,Ch=3
  83,USER   ,20170714,14:23:35, 9.45061E-01,   1,112, 2.13768E+02,NWG-3-WS , 8.00000E+00, 0.00000E+00, 0.00000E+00, 6.80000E+01, 0.00000E+00, 0.00000E+00, 3.20000E+01, 0.00000E+00, 0.00000E+00, 4.40000E+01, 0.00000E+00, 0.00000E+00,Cmd=30,HV=400,Cyk=2,MTime=0.8,Gain=10,Ch=5
  84,USER   ,20170714,14:23:35, 6.39311E-01,   0,112, 2.21934E+02,NWG-3-WS , 8.00000E+00, 0.00000E+00, 0.00000E+00, 6.80000E+01, 0.00000E+00, 0.00000E+00, 3.40000E+01, 0.00000E+00, 0.00000E+00, 4.20000E+01, 0.00000E+00, 0.00000E+00,Cmd=30,HV=400,Cyk=2,MTime=0.8,Gain=10,Ch=7
  85,USER   ,20170714,14:23:44, 2.78682E+00,   1,210, 2.45141E+02,NWG-3-WS , 8.00000E+00, 0.00000E+00, 0.00000E+00, 5.00000E+01, 0.00000E+00, 0.00000E+00, 2.20000E+01, 0.00000E+00, 0.00000E+00, 3.60000E+01, 0.00000E+00, 0.00000E+00,Cmd=31,HV=400,Cyk=2,MTime=0.8,Gain=1,Ch=1
  86,USER   ,20170714,14:23:44, 1.89016E+00,   3,210, 2.47025E+02,NWG-3-WS , 8.00000E+00, 0.00000E+00, 0.00000E+00, 5.00000E+01, 0.00000E+00, 0.00000E+00, 2.40000E+01, 0.00000E+00, 0.00000E+00, 3.40000E+01, 0.00000E+00, 0.00000E+00,Cmd=31,HV=400,Cyk=2,MTime=0.8,Gain=10,Ch=3
  87,USER   ,20170714,14:23:44, 1.06906E+00,   0,210, 2.41815E+02,NWG-3-WS , 8.00000E+00, 0.00000E+00, 0.00000E+00, 5.00000E+01, 0.00000E+00, 0.00000E+00, 2.60000E+01, 0.00000E+00, 0.00000E+00, 3.20000E+01, 0.00000E+00, 0.00000E+00,Cmd=31,HV=400,Cyk=2,MTime=0.8,Gain=5,Ch=5
  88,USER   ,20170714,14:23:44, 3.28946E-01,   0,210, 2.27351E+02,NWG-3-WS , 8.00000E+00, 0.00000E+00, 0.00000E+00, 5.00000E+01, 0.00000E+00, 0.00000E+00, 2.80000E+01, 0.00000E+00, 0.00000E+00, 3.00000E+01, 0.00000E+00, 0.00000E+00,Cmd=31,HV=400,Cyk=2,MTime=0.8,Gain=20,Ch=7
  89,USER   ,20170714,14:23:52, 5.97244E+00,   2,183, 3.75260E+02,NWG-3-WS , 8.00000E+00, 0.00000E+00, 0.00000E+00, 3.80000E+01, 0.00000E+00, 0.00000E+00, 1.80000E+01, 0.00000E+00, 0.00000E+00, 2.80000E+01, 0.00000E+00, 0.00000E+00,Cmd=32,HV=400,Cyk=2,MTime=0.8,Gain=1,Ch=1
  90,USER   ,20170714,14:23:52, 3.49737E+00,   2,183, 3.95543E+02,NWG-3-WS , 8.00000E+00, 0.00000E+00, 0.00000E+00, 3.80000E+01, 0.00000E+00, 0.00000E+00, 2.00000E+01, 0.00000E+00, 0.00000E+00, 2.60000E+01, 0.00000E+00, 0.00000E+00,Cmd=32,HV=400,Cyk=2,MTime=0.8,Gain=5,Ch=3
  91,USER   ,20170714,14:23:52, 1.01330E+00,   2,183, 3.56536E+02,NWG-3-WS , 8.00000E+00, 0.00000E+00, 0.00000E+00, 3.80000E+01, 0.00000E+00, 0.00000E+00, 2.20000E+01, 0.00000E+00, 0.00000E+00, 2.40000E+01, 0.00000E+00, 0.00000E+00,Cmd=32,HV=400,Cyk=2,MTime=0.8,Gain=10,Ch=5
  92,USER   ,20170714,14:24:00, 9.31455E+00,   0,116, 3.51150E+02,NWG-3-WS , 8.00000E+00, 0.00000E+00, 0.00000E+00, 2.60000E+01, 0.00000E+00, 0.00000E+00, 1.40000E+01, 0.00000E+00, 0.00000E+00, 2.00000E+01, 0.00000E+00, 0.00000E+00,Cmd=33,HV=400,Cyk=2,MTime=0.8,Gain=1,Ch=1
  93,USER   ,20170714,14:24:00, 2.94283E+00,   0,116, 3.69806E+02,NWG-3-WS , 8.00000E+00, 0.00000E+00, 0.00000E+00, 2.60000E+01, 0.00000E+00, 0.00000E+00, 1.60000E+01, 0.00000E+00, 0.00000E+00, 1.80000E+01, 0.00000E+00, 0.00000E+00,Cmd=33,HV=400,Cyk=2,MTime=0.8,Gain=10,Ch=3
  94,USER   ,20170714,14:24:07, 1.33569E+01,   0,106, 3.35696E+02,NWG-3-WS , 8.00000E+00, 0.00000E+00, 0.00000E+00, 2.00000E+01, 0.00000E+00, 0.00000E+00, 1.20000E+01, 0.00000E+00, 0.00000E+00, 1.60000E+01, 0.00000E+00, 0.00000E+00,Cmd=34,HV=400,Cyk=2,MTime=0.8,Gain=1,Ch=1
  95,USER   ,20170714,14:24:17, 2.57630E+01,   0, 22, 3.23748E+02,NWG-3-WS , 8.00000E+00, 0.00000E+00, 0.00000E+00, 1.40000E+01, 0.00000E+00, 0.00000E+00, 1.00000E+01, 0.00000E+00, 0.00000E+00, 1.20000E+01, 0.00000E+00, 0.00000E+00,Cmd=35,HV=38,Cyk=2,MTime=0.8,Gain=1,Ch=1
  96,USER   ,20170714,14:24:26, 1.14877E+00,   1,141, 2.02101E+02,NWG-3-WS , 1.00000E+01, 0.00000E+00, 0.00000E+00, 9.40000E+01, 0.00000E+00, 0.00000E+00, 3.80000E+01, 0.00000E+00, 0.00000E+00, 6.60000E+01, 0.00000E+00, 0.00000E+00,Cmd=36,HV=400,Cyk=2,MTime=0.8,Gain=10,Ch=1
  97,USER   ,20170714,14:24:26, 9.19489E-01,   1,141, 1.94985E+02,NWG-3-WS , 1.00000E+01, 0.00000E+00, 0.00000E+00, 9.40000E+01, 0.00000E+00, 0.00000E+00, 4.00000E+01, 0.00000E+00, 0.00000E+00, 6.40000E+01, 0.00000E+00, 0.00000E+00,Cmd=36,HV=400,Cyk=2,MTime=0.8,Gain=10,Ch=3
  98,USER   ,20170714,14:24:26, 7.37966E-01,   1,141, 1.92890E+02,NWG-3-WS , 1.00000E+01, 0.00000E+00, 0.00000E+00, 9.40000E+01, 0.00000E+00, 0.00000E+00, 4.20000E+01, 0.00000E+00, 0.00000E+00, 6.20000E+01, 0.00000E+00, 0.00000E+00,Cmd=36,HV=400,Cyk=2,MTime=0.8,Gain=10,Ch=5
  99,USER   ,20170714,14:24:26, 5.74178E-01,   1,141, 1.91657E+02,NWG-3-WS , 1.00000E+01, 0.00000E+00, 0.00000E+00, 9.40000E+01, 0.00000E+00, 0.00000E+00, 4.40000E+01, 0.00000E+00, 0.00000E+00, 6.00000E+01, 0.00000E+00, 0.00000E+00,Cmd=36,HV=400,Cyk=2,MTime=0.8,Gain=10,Ch=7
 100,USER   ,20170714,14:24:34, 1.69753E+00,   0,160, 2.13317E+02,NWG-3-WS , 1.00000E+01, 0.00000E+00, 0.00000E+00, 7.00000E+01, 0.00000E+00, 0.00000E+00, 3.00000E+01, 0.00000E+00, 0.00000E+00, 5.00000E+01, 0.00000E+00, 0.00000E+00,Cmd=37,HV=400,Cyk=2,MTime=0.8,Gain=10,Ch=1
 101,USER   ,20170714,14:24:34, 1.29418E+00,   1,160, 2.12437E+02,NWG-3-WS , 1.00000E+01, 0.00000E+00, 0.00000E+00, 7.00000E+01, 0.00000E+00, 0.00000E+00, 3.20000E+01, 0.00000E+00, 0.00000E+00, 4.80000E+01, 0.00000E+00, 0.00000E+00,Cmd=37,HV=400,Cyk=2,MTime=0.8,Gain=10,Ch=3
 102,USER   ,20170714,14:24:34, 9.82050E-01,   0,160, 2.22134E+02,NWG-3-WS , 1.00000E+01, 0.00000E+00, 0.00000E+00, 7.00000E+01, 0.00000E+00, 0.00000E+00, 3.40000E+01, 0.00000E+00, 0.00000E+00, 4.60000E+01, 0.00000E+00, 0.00000E+00,Cmd=37,HV=400,Cyk=2,MTime=0.8,Gain=10,Ch=5
 103,USER   ,20170714,14:24:34, 7.29943E-01,   0,160, 2.53397E+02,NWG-3-WS , 1.00000E+01, 0.00000E+00, 0.00000E+00, 7.00000E+01, 0.00000E+00, 0.00000E+00, 3.60000E+01, 0.00000E+00, 0.00000E+00, 4.40000E+01, 0.00000E+00, 0.00000E+00,Cmd=37,HV=400,Cyk=2,MTime=0.8,Gain=10,Ch=7
 104,USER   ,20170714,14:24:43, 2.70206E+00,   2,223, 2.37685E+02,NWG-3-WS , 1.00000E+01, 0.00000E+00, 0.00000E+00, 5.20000E+01, 0.00000E+00, 0.00000E+00, 2.40000E+01, 0.00000E+00, 0.00000E+00, 3.80000E+01, 0.00000E+00, 0.00000E+00,Cmd=38,HV=400,Cyk=2,MTime=0.8,Gain=1,Ch=1
 105,USER   ,20170714,14:24:43, 1.65211E+00,   2,223, 2.15915E+02,NWG-3-WS , 1.00000E+01, 0.00000E+00, 0.00000E+00, 5.20000E+01, 0.00000E+00, 0.00000E+00, 2.60000E+01, 0.00000E+00, 0.00000E+00, 3.60000E+01, 0.00000E+00, 0.00000E+00,Cmd=38,HV=400,Cyk=2,MTime=0.8,Gain=10,Ch=3
 106,USER   ,20170714,14:24:43, 1.01440E+00,   2,223, 2.29452E+02,NWG-3-WS , 1.00000E+01, 0.00000E+00, 0.00000E+00, 5.20000E+01, 0.00000E+00, 0.00000E+00, 2.80000E+01, 0.00000E+00, 0.00000E+00, 3.40000E+01, 0.00000E+00, 0.00000E+00,Cmd=38,HV=400,Cyk=2,MTime=0.8,Gain=5,Ch=5
 107,USER   ,20170714,14:24:43, 3.72787E-01,   2,223, 2.57652E+02,NWG-3-WS , 1.00000E+01, 0.00000E+00, 0.00000E+00, 5.20000E+01, 0.00000E+00, 0.00000E+00, 3.00000E+01, 0.00000E+00, 0.00000E+00, 3.20000E+01, 0.00000E+00, 0.00000E+00,Cmd=38,HV=400,Cyk=2,MTime=0.8,Gain=10,Ch=7
 108,USER   ,20170714,14:24:51, 5.69542E+00,   2,240, 3.57854E+02,NWG-3-WS , 1.00000E+01, 0.00000E+00, 0.00000E+00, 4.00000E+01, 0.00000E+00, 0.00000E+00, 2.00000E+01, 0.00000E+00, 0.00000E+00, 3.00000E+01, 0.00000E+00, 0.00000E+00,Cmd=39,HV=400,Cyk=2,MTime=0.8,Gain=1,Ch=1
 109,USER   ,20170714,14:24:51, 2.92588E+00,   2,240, 3.30910E+02,NWG-3-WS , 1.00000E+01, 0.00000E+00, 0.00000E+00, 4.00000E+01, 0.00000E+00, 0.00000E+00, 2.20000E+01, 0.00000E+00, 0.00000E+00, 2.80000E+01, 0.00000E+00, 0.00000E+00,Cmd=39,HV=400,Cyk=2,MTime=0.8,Gain=5,Ch=3
 110,USER   ,20170714,14:24:51, 9.62473E-01,   2,240, 3.38654E+02,NWG-3-WS , 1.00000E+01, 0.00000E+00, 0.00000E+00, 4.00000E+01, 0.00000E+00, 0.00000E+00, 2.40000E+01, 0.00000E+00, 0.00000E+00, 2.60000E+01, 0.00000E+00, 0.00000E+00,Cmd=39,HV=400,Cyk=2,MTime=0.8,Gain=10,Ch=5
 111,USER   ,20170714,14:24:59, 1.08309E+01,   0,121, 4.08316E+02,NWG-3-WS , 1.00000E+01, 0.00000E+00, 0.00000E+00, 2.80000E+01, 0.00000E+00, 0.00000E+00, 1.60000E+01, 0.00000E+00, 0.00000E+00, 2.20000E+01, 0.00000E+00, 0.00000E+00,Cmd=40,HV=400,Cyk=2,MTime=0.8,Gain=1,Ch=1
 112,USER   ,20170714,14:24:59, 2.99759E+00,   0,121, 3.76689E+02,NWG-3-WS , 1.00000E+01, 0.00000E+00, 0.00000E+00, 2.80000E+01, 0.00000E+00, 0.00000E+00, 1.80000E+01, 0.00000E+00, 0.00000E+00, 2.00000E+01, 0.00000E+00, 0.00000E+00,Cmd=40,HV=400,Cyk=2,MTime=0.8,Gain=10,Ch=3
 113,USER   ,20170714,14:25:06, 1.46104E+01,   2,206, 3.67200E+02,NWG-3-WS , 1.00000E+01, 0.00000E+00, 0.00000E+00, 2.20000E+01, 0.00000E+00, 0.00000E+00, 1.40000E+01, 0.00000E+00, 0.00000E+00, 1.80000E+01, 0.00000E+00, 0.00000E+00,Cmd=41,HV=400,Cyk=2,MTime=0.8,Gain=1,Ch=1
 114,USER   ,20170714,14:25:16, 2.19906E+01,   1, 28, 2.76342E+02,NWG-3-WS , 1.00000E+01, 0.00000E+00, 0.00000E+00, 1.60000E+01, 0.00000E+00, 0.00000E+00, 1.20000E+01, 0.00000E+00, 0.00000E+00, 1.40000E+01, 0.00000E+00, 0.00000E+00,Cmd=42,HV=35,Cyk=2,MTime=0.8,Gain=1,Ch=1
 115,USER   ,20170714,14:25:25, 1.03951E+00,   3,161, 1.82880E+02,NWG-3-WS , 1.20000E+01, 0.00000E+00, 0.00000E+00, 9.60000E+01, 0.00000E+00, 0.00000E+00, 4.00000E+01, 0.00000E+00, 0.00000E+00, 6.80000E+01, 0.00000E+00, 0.00000E+00,Cmd=43,HV=400,Cyk=2,MTime=0.8,Gain=10,Ch=1
 116,USER   ,20170714,14:25:25, 8.50550E-01,   3,161, 1.80366E+02,NWG-3-WS , 1.20000E+01, 0.00000E+00, 0.00000E+00, 9.60000E+01, 0.00000E+00, 0.00000E+00, 4.20000E+01, 0.00000E+00, 0.00000E+00, 6.60000E+01, 0.00000E+00, 0.00000E+00,Cmd=43,HV=400,Cyk=2,MTime=0.8,Gain=10,Ch=3
 117,USER   ,20170714,14:25:25, 6.89768E-01,   4,161, 1.80292E+02,NWG-3-WS , 1.20000E+01, 0.00000E+00, 0.00000E+00, 9.60000E+01, 0.00000E+00, 0.00000E+00, 4.40000E+01, 0.00000E+00, 0.00000E+00, 6.40000E+01, 0.00000E+00, 0.00000E+00,Cmd=43,HV=400,Cyk=2,MTime=0.8,Gain=10,Ch=5
 118,USER   ,20170714,14:25:25, 5.30144E-01,   4,161, 1.76959E+02,NWG-3-WS , 1.20000E+01, 0.00000E+00, 0.00000E+00, 9.60000E+01, 0.00000E+00, 0.00000E+00, 4.60000E+01, 0.00000E+00, 0.00000E+00, 6.20000E+01, 0.00000E+00, 0.00000E+00,Cmd=43,HV=400,Cyk=2,MTime=0.8,Gain=10,Ch=7
 119,USER   ,20170714,14:25:34, 1.61694E+00,   2,129, 2.03191E+02,NWG-3-WS , 1.20000E+01, 0.00000E+00, 0.00000E+00, 7.20000E+01, 0.00000E+00, 0.00000E+00, 3.20000E+01, 0.00000E+00, 0.00000E+00, 5.20000E+01, 0.00000E+00, 0.00000E+00,Cmd=44,HV=400,Cyk=2,MTime=0.8,Gain=10,Ch=1
 120,USER   ,20170714,14:25:34, 1.29870E+00,   2,129, 2.13179E+02,NWG-3-WS , 1.20000E+01, 0.00000E+00, 0.00000E+00, 7.20000E+01, 0.00000E+00, 0.00000E+00, 3.40000E+01, 0.00000E+00, 0.00000E+00, 5.00000E+01, 0.00000E+00, 0.00000E+00,Cmd=44,HV=400,Cyk=2,MTime=0.8,Gain=10,Ch=3
 121,USER   ,20170714,14:25:34, 1.06157E+00,   5,129, 2.40121E+02,NWG-3-WS , 1.20000E+01, 0.00000E+00, 0.00000E+00, 7.20000E+01, 0.00000E+00, 0.00000E+00, 3.60000E+01, 0.00000E+00, 0.00000E+00, 4.80000E+01, 0.00000E+00, 0.00000E+00,Cmd=44,HV=400,Cyk=2,MTime=0.8,Gain=10,Ch=5
 122,USER   ,20170714,14:25:34, 7.19545E-01,   2,129, 2.49787E+02,NWG-3-WS , 1.20000E+01, 0.00000E+00, 0.00000E+00, 7.20000E+01, 0.00000E+00, 0.00000E+00, 3.80000E+01, 0.00000E+00, 0.00000E+00, 4.60000E+01, 0.00000E+00, 0.00000E+00,Cmd=44,HV=400,Cyk=2,MTime=0.8,Gain=10,Ch=7
 123,USER   ,20170714,14:25:42, 2.66298E+00,   2,263, 2.34248E+02,NWG-3-WS , 1.20000E+01, 0.00000E+00, 0.00000E+00, 5.40000E+01, 0.00000E+00, 0.00000E+00, 2.60000E+01, 0.00000E+00, 0.00000E+00, 4.00000E+01, 0.00000E+00, 0.00000E+00,Cmd=45,HV=400,Cyk=2,MTime=0.8,Gain=1,Ch=1
 124,USER   ,20170714,14:25:42, 1.63867E+00,   0,263, 2.14158E+02,NWG-3-WS , 1.20000E+01, 0.00000E+00, 0.00000E+00, 5.40000E+01, 0.00000E+00, 0.00000E+00, 2.80000E+01, 0.00000E+00, 0.00000E+00, 3.80000E+01, 0.00000E+00, 0.00000E+00,Cmd=45,HV=400,Cyk=2,MTime=0.8,Gain=10,Ch=3
 125,USER   ,20170714,14:25:42, 8.77400E-01,   2,263, 1.98463E+02,NWG-3-WS , 1.20000E+01, 0.00000E+00, 0.00000E+00, 5.40000E+01, 0.00000E+00, 0.00000E+00, 3.00000E+01, 0.00000E+00, 0.00000E+00, 3.60000E+01, 0.00000E+00, 0.00000E+00,Cmd=45,HV=400,Cyk=2,MTime=0.8,Gain=10,Ch=5
 126,USER   ,20170714,14:25:42, 2.90582E-01,   2,263, 2.00836E+02,NWG-3-WS , 1.20000E+01, 0.00000E+00, 0.00000E+00, 5.40000E+01, 0.00000E+00, 0.00000E+00, 3.20000E+01, 0.00000E+00, 0.00000E+00, 3.40000E+01, 0.00000E+00, 0.00000E+00,Cmd=45,HV=400,Cyk=2,MTime=0.8,Gain=10,Ch=7
 127,USER   ,20170714,14:25:50, 4.86005E+00,   2,261, 3.05366E+02,NWG-3-WS , 1.20000E+01, 0.00000E+00, 0.00000E+00, 4.20000E+01, 0.00000E+00, 0.00000E+00, 2.20000E+01, 0.00000E+00, 0.00000E+00, 3.20000E+01, 0.00000E+00, 0.00000E+00,Cmd=46,HV=400,Cyk=2,MTime=0.8,Gain=1,Ch=1
 128,USER   ,20170714,14:25:50, 2.55068E+00,   2,261, 2.88475E+02,NWG-3-WS , 1.20000E+01, 0.00000E+00, 0.00000E+00, 4.20000E+01, 0.00000E+00, 0.00000E+00, 2.40000E+01, 0.00000E+00, 0.00000E+00, 3.00000E+01, 0.00000E+00, 0.00000E+00,Cmd=46,HV=400,Cyk=2,MTime=0.8,Gain=1,Ch=3
 129,USER   ,20170714,14:25:50, 7.70371E-01,   2,261, 2.71062E+02,NWG-3-WS , 1.20000E+01, 0.00000E+00, 0.00000E+00, 4.20000E+01, 0.00000E+00, 0.00000E+00, 2.60000E+01, 0.00000E+00, 0.00000E+00, 2.80000E+01, 0.00000E+00, 0.00000E+00,Cmd=46,HV=400,Cyk=2,MTime=0.8,Gain=10,Ch=5
 130,USER   ,20170714,14:25:58, 1.05812E+01,   0,137, 3.98902E+02,NWG-3-WS , 1.20000E+01, 0.00000E+00, 0.00000E+00, 3.00000E+01, 0.00000E+00, 0.00000E+00, 1.80000E+01, 0.00000E+00, 0.00000E+00, 2.40000E+01, 0.00000E+00, 0.00000E+00,Cmd=47,HV=400,Cyk=2,MTime=0.8,Gain=1,Ch=1
 131,USER   ,20170714,14:25:58, 3.83798E+00,   0,137, 4.82295E+02,NWG-3-WS , 1.20000E+01, 0.00000E+00, 0.00000E+00, 3.00000E+01, 0.00000E+00, 0.00000E+00, 2.00000E+01, 0.00000E+00, 0.00000E+00, 2.20000E+01, 0.00000E+00, 0.00000E+00,Cmd=47,HV=400,Cyk=2,MTime=0.8,Gain=1,Ch=3
 132,USER   ,20170714,14:26:05, 1.60178E+01,   0,116, 4.02570E+02,NWG-3-WS , 1.20000E+01, 0.00000E+00, 0.00000E+00, 2.40000E+01, 0.00000E+00, 0.00000E+00, 1.60000E+01, 0.00000E+00, 0.00000E+00, 2.00000E+01, 0.00000E+00, 0.00000E+00,Cmd=48,HV=400,Cyk=2,MTime=0.8,Gain=1,Ch=1
 133,USER   ,20170714,14:26:13, 2.07133E+01,   3,189, 2.60291E+02,NWG-3-WS , 1.20000E+01, 0.00000E+00, 0.00000E+00, 1.80000E+01, 0.00000E+00, 0.00000E+00, 1.40000E+01, 0.00000E+00, 0.00000E+00, 1.60000E+01, 0.00000E+00, 0.00000E+00,Cmd=49,HV=400,Cyk=2,MTime=0.8,Gain=1,Ch=1
 134,USER   ,20170714,14:26:21, 9.45401E-01,   2,155, 1.66324E+02,NWG-3-WS , 1.40000E+01, 0.00000E+00, 0.00000E+00, 9.80000E+01, 0.00000E+00, 0.00000E+00, 4.20000E+01, 0.00000E+00, 0.00000E+00, 7.00000E+01, 0.00000E+00, 0.00000E+00,Cmd=50,HV=400,Cyk=2,MTime=0.8,Gain=10,Ch=1
 135,USER   ,20170714,14:26:21, 7.87389E-01,   2,155, 1.66972E+02,NWG-3-WS , 1.40000E+01, 0.00000E+00, 0.00000E+00, 9.80000E+01, 0.00000E+00, 0.00000E+00, 4.40000E+01, 0.00000E+00, 0.00000E+00, 6.80000E+01, 0.00000E+00, 0.00000E+00,Cmd=50,HV=400,Cyk=2,MTime=0.8,Gain=10,Ch=3
 136,USER   ,20170714,14:26:21, 6.31599E-01,   2,155, 1.65088E+02,NWG-3-WS , 1.40000E+01, 0.00000E+00, 0.00000E+00, 9.80000E+01, 0.00000E+00, 0.00000E+00, 4.60000E+01, 0.00000E+00, 0.00000E+00, 6.60000E+01, 0.00000E+00, 0.00000E+00,Cmd=50,HV=400,Cyk=2,MTime=0.8,Gain=10,Ch=5
 137,USER   ,20170714,14:26:21, 4.93070E-01,   2,155, 1.64584E+02,NWG-3-WS , 1.40000E+01, 0.00000E+00, 0.00000E+00, 9.80000E+01, 0.00000E+00, 0.00000E+00, 4.80000E+01, 0.00000E+00, 0.00000E+00, 6.40000E+01, 0.00000E+00, 0.00000E+00,Cmd=50,HV=400,Cyk=2,MTime=0.8,Gain=10,Ch=7
 138,USER   ,20170714,14:26:30, 1.55957E+00,   2,202, 1.95982E+02,NWG-3-WS , 1.40000E+01, 0.00000E+00, 0.00000E+00, 7.40000E+01, 0.00000E+00, 0.00000E+00, 3.40000E+01, 0.00000E+00, 0.00000E+00, 5.40000E+01, 0.00000E+00, 0.00000E+00,Cmd=51,HV=400,Cyk=2,MTime=0.8,Gain=10,Ch=1
 139,USER   ,20170714,14:26:30, 1.35002E+00,   2,202, 2.21603E+02,NWG-3-WS , 1.40000E+01, 0.00000E+00, 0.00000E+00, 7.40000E+01, 0.00000E+00, 0.00000E+00, 3.60000E+01, 0.00000E+00, 0.00000E+00, 5.20000E+01, 0.00000E+00, 0.00000E+00,Cmd=51,HV=400,Cyk=2,MTime=0.8,Gain=10,Ch=3
 140,USER   ,20170714,14:26:30, 1.01705E+00,   2,202, 2.30051E+02,NWG-3-WS , 1.40000E+01, 0.00000E+00, 0.00000E+00, 7.40000E+01, 0.00000E+00, 0.00000E+00, 3.80000E+01, 0.00000E+00, 0.00000E+00, 5.00000E+01, 0.00000E+00, 0.00000E+00,Cmd=51,HV=400,Cyk=2,MTime=0.8,Gain=10,Ch=5
 141,USER   ,20170714,14:26:30, 6.38123E-01,   2,202, 2.21522E+02,NWG-3-WS , 1.40000E+01, 0.00000E+00, 0.00000E+00, 7.40000E+01, 0.00000E+00, 0.00000E+00, 4.00000E+01, 0.00000E+00, 0.00000E+00, 4.80000E+01, 0.00000E+00, 0.00000E+00,Cmd=51,HV=400,Cyk=2,MTime=0.8,Gain=10,Ch=7
 142,USER   ,20170714,14:26:39, 2.59028E+00,   2,192, 2.27853E+02,NWG-3-WS , 1.40000E+01, 0.00000E+00, 0.00000E+00, 5.60000E+01, 0.00000E+00, 0.00000E+00, 2.80000E+01, 0.00000E+00, 0.00000E+00, 4.20000E+01, 0.00000E+00, 0.00000E+00,Cmd=52,HV=400,Cyk=2,MTime=0.8,Gain=5,Ch=1
 143,USER   ,20170714,14:26:39, 1.71158E+00,   2,192, 2.23686E+02,NWG-3-WS , 1.40000E+01, 0.00000E+00, 0.00000E+00, 5.60000E+01, 0.00000E+00, 0.00000E+00, 3.00000E+01, 0.00000E+00, 0.00000E+00, 4.00000E+01, 0.00000E+00, 0.00000E+00,Cmd=52,HV=400,Cyk=2,MTime=0.8,Gain=10,Ch=3
 144,USER   ,20170714,14:26:39, 8.27896E-01,   2,192, 1.87266E+02,NWG-3-WS , 1.40000E+01, 0.00000E+00, 0.00000E+00, 5.60000E+01, 0.00000E+00, 0.00000E+00, 3.20000E+01, 0.00000E+00, 0.00000E+00, 3.80000E+01, 0.00000E+00, 0.00000E+00,Cmd=52,HV=400,Cyk=2,MTime=0.8,Gain=10,Ch=5
 145,USER   ,20170714,14:26:39, 1.79787E-01,   2,192, 1.24260E+02,NWG-3-WS , 1.40000E+01, 0.00000E+00, 0.00000E+00, 5.60000E+01, 0.00000E+00, 0.00000E+00, 3.40000E+01, 0.00000E+00, 0.00000E+00, 3.60000E+01, 0.00000E+00, 0.00000E+00,Cmd=52,HV=400,Cyk=2,MTime=0.8,Gain=20,Ch=7
 146,USER   ,20170714,14:26:47, 4.27401E+00,   2,238, 2.68544E+02,NWG-3-WS , 1.40000E+01, 0.00000E+00, 0.00000E+00, 4.40000E+01, 0.00000E+00, 0.00000E+00, 2.40000E+01, 0.00000E+00, 0.00000E+00, 3.40000E+01, 0.00000E+00, 0.00000E+00,Cmd=53,HV=400,Cyk=2,MTime=0.8,Gain=1,Ch=1
 147,USER   ,20170714,14:26:47, 2.27746E+00,   2,238, 2.57574E+02,NWG-3-WS , 1.40000E+01, 0.00000E+00, 0.00000E+00, 4.40000E+01, 0.00000E+00, 0.00000E+00, 2.60000E+01, 0.00000E+00, 0.00000E+00, 3.20000E+01, 0.00000E+00, 0.00000E+00,Cmd=53,HV=400,Cyk=2,MTime=0.8,Gain=1,Ch=3
 148,USER   ,20170714,14:26:47, 6.79563E-01,   2,238, 2.39110E+02,NWG-3-WS , 1.40000E+01, 0.00000E+00, 0.00000E+00, 4.40000E+01, 0.00000E+00, 0.00000E+00, 2.80000E+01, 0.00000E+00, 0.00000E+00, 3.00000E+01, 0.00000E+00, 0.00000E+00,Cmd=53,HV=400,Cyk=2,MTime=0.8,Gain=10,Ch=5
 149,USER   ,20170714,14:26:55, 1.04026E+01,   1,166, 3.92168E+02,NWG-3-WS , 1.40000E+01, 0.00000E+00, 0.00000E+00, 3.20000E+01, 0.00000E+00, 0.00000E+00, 2.00000E+01, 0.00000E+00, 0.00000E+00, 2.60000E+01, 0.00000E+00, 0.00000E+00,Cmd=54,HV=400,Cyk=2,MTime=0.8,Gain=1,Ch=1
 150,USER   ,20170714,14:26:55, 2.75701E+00,   1,166, 3.46456E+02,NWG-3-WS , 1.40000E+01, 0.00000E+00, 0.00000E+00, 3.20000E+01, 0.00000E+00, 0.00000E+00, 2.20000E+01, 0.00000E+00, 0.00000E+00, 2.40000E+01, 0.00000E+00, 0.00000E+00,Cmd=54,HV=400,Cyk=2,MTime=0.8,Gain=10,Ch=3
 151,USER   ,20170714,14:27:02, 1.74820E+01,   0,145, 4.39372E+02,NWG-3-WS , 1.40000E+01, 0.00000E+00, 0.00000E+00, 2.60000E+01, 0.00000E+00, 0.00000E+00, 1.80000E+01, 0.00000E+00, 0.00000E+00, 2.20000E+01, 0.00000E+00, 0.00000E+00,Cmd=55,HV=400,Cyk=2,MTime=0.8,Gain=1,Ch=1
 152,USER   ,20170714,14:27:09, 2.81282E+01,   3,131, 3.53469E+02,NWG-3-WS , 1.40000E+01, 0.00000E+00, 0.00000E+00, 2.00000E+01, 0.00000E+00, 0.00000E+00, 1.60000E+01, 0.00000E+00, 0.00000E+00, 1.80000E+01, 0.00000E+00, 0.00000E+00,Cmd=56,HV=400,Cyk=2,MTime=0.8,Gain=1,Ch=1
 153,USER   ,20170714,14:27:18, 8.65602E-01,   1,137, 1.52285E+02,NWG-3-WS , 1.60000E+01, 0.00000E+00, 0.00000E+00, 1.00000E+02, 0.00000E+00, 0.00000E+00, 4.40000E+01, 0.00000E+00, 0.00000E+00, 7.20000E+01, 0.00000E+00, 0.00000E+00,Cmd=57,HV=400,Cyk=2,MTime=0.8,Gain=10,Ch=1
 154,USER   ,20170714,14:27:18, 7.04226E-01,   2,137, 1.49336E+02,NWG-3-WS , 1.60000E+01, 0.00000E+00, 0.00000E+00, 1.00000E+02, 0.00000E+00, 0.00000E+00, 4.60000E+01, 0.00000E+00, 0.00000E+00, 7.00000E+01, 0.00000E+00, 0.00000E+00,Cmd=57,HV=400,Cyk=2,MTime=0.8,Gain=10,Ch=3
 155,USER   ,20170714,14:27:18, 5.77299E-01,   2,137, 1.50895E+02,NWG-3-WS , 1.60000E+01, 0.00000E+00, 0.00000E+00, 1.00000E+02, 0.00000E+00, 0.00000E+00, 4.80000E+01, 0.00000E+00, 0.00000E+00, 6.80000E+01, 0.00000E+00, 0.00000E+00,Cmd=57,HV=400,Cyk=2,MTime=0.8,Gain=10,Ch=5
 156,USER   ,20170714,14:27:18, 4.51483E-01,   1,137, 1.50702E+02,NWG-3-WS , 1.60000E+01, 0.00000E+00, 0.00000E+00, 1.00000E+02, 0.00000E+00, 0.00000E+00, 5.00000E+01, 0.00000E+00, 0.00000E+00, 6.60000E+01, 0.00000E+00, 0.00000E+00,Cmd=57,HV=400,Cyk=2,MTime=0.8,Gain=10,Ch=7
 157,USER   ,20170714,14:27:27, 1.61369E+00,   0,152, 2.02782E+02,NWG-3-WS , 1.60000E+01, 0.00000E+00, 0.00000E+00, 7.60000E+01, 0.00000E+00, 0.00000E+00, 3.60000E+01, 0.00000E+00, 0.00000E+00, 5.60000E+01, 0.00000E+00, 0.00000E+00,Cmd=58,HV=400,Cyk=2,MTime=0.8,Gain=10,Ch=1
 158,USER   ,20170714,14:27:27, 1.23981E+00,   1,152, 2.03513E+02,NWG-3-WS , 1.60000E+01, 0.00000E+00, 0.00000E+00, 7.60000E+01, 0.00000E+00, 0.00000E+00, 3.80000E+01, 0.00000E+00, 0.00000E+00, 5.40000E+01, 0.00000E+00, 0.00000E+00,Cmd=58,HV=400,Cyk=2,MTime=0.8,Gain=10,Ch=3
 159,USER   ,20170714,14:27:27, 8.86390E-01,   0,152, 2.00497E+02,NWG-3-WS , 1.60000E+01, 0.00000E+00, 0.00000E+00, 7.60000E+01, 0.00000E+00, 0.00000E+00, 4.00000E+01, 0.00000E+00, 0.00000E+00, 5.20000E+01, 0.00000E+00, 0.00000E+00,Cmd=58,HV=400,Cyk=2,MTime=0.8,Gain=10,Ch=5
 160,USER   ,20170714,14:27:27, 5.83581E-01,   0,152, 2.02588E+02,NWG-3-WS , 1.60000E+01, 0.00000E+00, 0.00000E+00, 7.60000E+01, 0.00000E+00, 0.00000E+00, 4.20000E+01, 0.00000E+00, 0.00000E+00, 5.00000E+01, 0.00000E+00, 0.00000E+00,Cmd=58,HV=400,Cyk=2,MTime=0.8,Gain=10,Ch=7
 161,USER   ,20170714,14:27:36, 2.48342E+00,   1,211, 2.18453E+02,NWG-3-WS , 1.60000E+01, 0.00000E+00, 0.00000E+00, 5.80000E+01, 0.00000E+00, 0.00000E+00, 3.00000E+01, 0.00000E+00, 0.00000E+00, 4.40000E+01, 0.00000E+00, 0.00000E+00,Cmd=59,HV=400,Cyk=2,MTime=0.8,Gain=1,Ch=1
 162,USER   ,20170714,14:27:36, 1.62776E+00,   2,211, 2.12732E+02,NWG-3-WS , 1.60000E+01, 0.00000E+00, 0.00000E+00, 5.80000E+01, 0.00000E+00, 0.00000E+00, 3.20000E+01, 0.00000E+00, 0.00000E+00, 4.20000E+01, 0.00000E+00, 0.00000E+00,Cmd=59,HV=400,Cyk=2,MTime=0.8,Gain=10,Ch=3
 163,USER   ,20170714,14:27:36, 9.40756E-01,   1,211, 2.12794E+02,NWG-3-WS , 1.60000E+01, 0.00000E+00, 0.00000E+00, 5.80000E+01, 0.00000E+00, 0.00000E+00, 3.40000E+01, 0.00000E+00, 0.00000E+00, 4.00000E+01, 0.00000E+00, 0.00000E+00,Cmd=59,HV=400,Cyk=2,MTime=0.8,Gain=10,Ch=5
 164,USER   ,20170714,14:27:36, 3.44612E-01,   2,211, 2.38179E+02,NWG-3-WS , 1.60000E+01, 0.00000E+00, 0.00000E+00, 5.80000E+01, 0.00000E+00, 0.00000E+00, 3.60000E+01, 0.00000E+00, 0.00000E+00, 3.80000E+01, 0.00000E+00, 0.00000E+00,Cmd=59,HV=400,Cyk=2,MTime=0.8,Gain=10,Ch=7
 165,USER   ,20170714,14:27:44, 3.38524E+00,   2,234, 2.12701E+02,NWG-3-WS , 1.60000E+01, 0.00000E+00, 0.00000E+00, 4.60000E+01, 0.00000E+00, 0.00000E+00, 2.60000E+01, 0.00000E+00, 0.00000E+00, 3.60000E+01, 0.00000E+00, 0.00000E+00,Cmd=60,HV=400,Cyk=2,MTime=0.8,Gain=1,Ch=1
 166,USER   ,20170714,14:27:44, 7.11649E-01,   2,234, 2.50400E+02,NWG-3-WS , 1.60000E+01, 0.00000E+00, 0.00000E+00, 4.60000E+01, 0.00000E+00, 0.00000E+00, 3.00000E+01, 0.00000E+00, 0.00000E+00, 3.20000E+01, 0.00000E+00, 0.00000E+00,Cmd=60,HV=400,Cyk=2,MTime=0.8,Gain=10,Ch=5
 167,USER   ,20170714,14:27:52, 1.98085E+00,   0,213, 2.24028E+02,NWG-3-WS , 1.60000E+01, 0.00000E+00, 0.00000E+00, 4.60000E+01, 0.00000E+00, 0.00000E+00, 2.80000E+01, 0.00000E+00, 0.00000E+00, 3.40000E+01, 0.00000E+00, 0.00000E+00,Cmd=60,HV=355,Cyk=2,MTime=0.8,Gain=1,Ch=3
 168,USER   ,20170714,14:27:59, 8.80684E+00,   0,199, 3.32010E+02,NWG-3-WS , 1.60000E+01, 0.00000E+00, 0.00000E+00, 3.40000E+01, 0.00000E+00, 0.00000E+00, 2.20000E+01, 0.00000E+00, 0.00000E+00, 2.80000E+01, 0.00000E+00, 0.00000E+00,Cmd=61,HV=400,Cyk=2,MTime=0.8,Gain=1,Ch=1
 169,USER   ,20170714,14:27:59, 2.72647E+00,   2,199, 3.42618E+02,NWG-3-WS , 1.60000E+01, 0.00000E+00, 0.00000E+00, 3.40000E+01, 0.00000E+00, 0.00000E+00, 2.40000E+01, 0.00000E+00, 0.00000E+00, 2.60000E+01, 0.00000E+00, 0.00000E+00,Cmd=61,HV=400,Cyk=2,MTime=0.8,Gain=1,Ch=3
 170,USER   ,20170714,14:28:07, 1.54961E+01,   1,124, 3.89460E+02,NWG-3-WS , 1.60000E+01, 0.00000E+00, 0.00000E+00, 2.80000E+01, 0.00000E+00, 0.00000E+00, 2.00000E+01, 0.00000E+00, 0.00000E+00, 2.40000E+01, 0.00000E+00, 0.00000E+00,Cmd=62,HV=400,Cyk=2,MTime=0.8,Gain=1,Ch=1
 171,USER   ,20170714,14:28:16, 2.69366E+01,   0, 17, 3.38496E+02,NWG-3-WS , 1.60000E+01, 0.00000E+00, 0.00000E+00, 2.20000E+01, 0.00000E+00, 0.00000E+00, 1.80000E+01, 0.00000E+00, 0.00000E+00, 2.00000E+01, 0.00000E+00, 0.00000E+00,Cmd=63,HV=32,Cyk=2,MTime=0.8,Gain=1,Ch=1
 172,USER   ,20170714,14:28:25, 8.01822E-01,   1,101, 1.41064E+02,NWG-3-WS , 1.80000E+01, 0.00000E+00, 0.00000E+00, 1.02000E+02, 0.00000E+00, 0.00000E+00, 4.60000E+01, 0.00000E+00, 0.00000E+00, 7.40000E+01, 0.00000E+00, 0.00000E+00,Cmd=64,HV=400,Cyk=2,MTime=0.8,Gain=10,Ch=1
 173,USER   ,20170714,14:28:25, 6.49037E-01,   2,101, 1.37633E+02,NWG-3-WS , 1.80000E+01, 0.00000E+00, 0.00000E+00, 1.02000E+02, 0.00000E+00, 0.00000E+00, 4.80000E+01, 0.00000E+00, 0.00000E+00, 7.20000E+01, 0.00000E+00, 0.00000E+00,Cmd=64,HV=400,Cyk=2,MTime=0.8,Gain=10,Ch=3
 174,USER   ,20170714,14:28:25, 5.24636E-01,   2,101, 1.37130E+02,NWG-3-WS , 1.80000E+01, 0.00000E+00, 0.00000E+00, 1.02000E+02, 0.00000E+00, 0.00000E+00, 5.00000E+01, 0.00000E+00, 0.00000E+00, 7.00000E+01, 0.00000E+00, 0.00000E+00,Cmd=64,HV=400,Cyk=2,MTime=0.8,Gain=20,Ch=5
 175,USER   ,20170714,14:28:25, 4.30856E-01,   2,101, 1.43817E+02,NWG-3-WS , 1.80000E+01, 0.00000E+00, 0.00000E+00, 1.02000E+02, 0.00000E+00, 0.00000E+00, 5.20000E+01, 0.00000E+00, 0.00000E+00, 6.80000E+01, 0.00000E+00, 0.00000E+00,Cmd=64,HV=400,Cyk=2,MTime=0.8,Gain=20,Ch=7
 176,USER   ,20170714,14:28:34, 1.57511E+00,   2,119, 1.97934E+02,NWG-3-WS , 1.80000E+01, 0.00000E+00, 0.00000E+00, 7.80000E+01, 0.00000E+00, 0.00000E+00, 3.80000E+01, 0.00000E+00, 0.00000E+00, 5.80000E+01, 0.00000E+00, 0.00000E+00,Cmd=65,HV=400,Cyk=2,MTime=0.8,Gain=10,Ch=1
 177,USER   ,20170714,14:28:34, 1.13334E+00,   1,119, 1.86036E+02,NWG-3-WS , 1.80000E+01, 0.00000E+00, 0.00000E+00, 7.80000E+01, 0.00000E+00, 0.00000E+00, 4.00000E+01, 0.00000E+00, 0.00000E+00, 5.60000E+01, 0.00000E+00, 0.00000E+00,Cmd=65,HV=400,Cyk=2,MTime=0.8,Gain=10,Ch=3
 178,USER   ,20170714,14:28:34, 7.94022E-01,   2,119, 1.79604E+02,NWG-3-WS , 1.80000E+01, 0.00000E+00, 0.00000E+00, 7.80000E+01, 0.00000E+00, 0.00000E+00, 4.20000E+01, 0.00000E+00, 0.00000E+00, 5.40000E+01, 0.00000E+00, 0.00000E+00,Cmd=65,HV=400,Cyk=2,MTime=0.8,Gain=10,Ch=5
 179,USER   ,20170714,14:28:34, 5.39602E-01,   2,119, 1.87321E+02,NWG-3-WS , 1.80000E+01, 0.00000E+00, 0.00000E+00, 7.80000E+01, 0.00000E+00, 0.00000E+00, 4.40000E+01, 0.00000E+00, 0.00000E+00, 5.20000E+01, 0.00000E+00, 0.00000E+00,Cmd=65,HV=400,Cyk=2,MTime=0.8,Gain=10,Ch=7
 180,USER   ,20170714,14:28:43, 2.38876E+00,   0,131, 2.10126E+02,NWG-3-WS , 1.80000E+01, 0.00000E+00, 0.00000E+00, 6.00000E+01, 0.00000E+00, 0.00000E+00, 3.20000E+01, 0.00000E+00, 0.00000E+00, 4.60000E+01, 0.00000E+00, 0.00000E+00,Cmd=66,HV=400,Cyk=2,MTime=0.8,Gain=10,Ch=1
 181,USER   ,20170714,14:28:43, 1.65484E+00,   1,131, 2.16271E+02,NWG-3-WS , 1.80000E+01, 0.00000E+00, 0.00000E+00, 6.00000E+01, 0.00000E+00, 0.00000E+00, 3.40000E+01, 0.00000E+00, 0.00000E+00, 4.40000E+01, 0.00000E+00, 0.00000E+00,Cmd=66,HV=400,Cyk=2,MTime=0.8,Gain=10,Ch=3
 182,USER   ,20170714,14:28:43, 1.14276E+00,   0,131, 2.58487E+02,NWG-3-WS , 1.80000E+01, 0.00000E+00, 0.00000E+00, 6.00000E+01, 0.00000E+00, 0.00000E+00, 3.60000E+01, 0.00000E+00, 0.00000E+00, 4.20000E+01, 0.00000E+00, 0.00000E+00,Cmd=66,HV=400,Cyk=2,MTime=0.8,Gain=10,Ch=5
 183,USER   ,20170714,14:28:43, 4.24599E-01,   0,131, 2.93462E+02,NWG-3-WS , 1.80000E+01, 0.00000E+00, 0.00000E+00, 6.00000E+01, 0.00000E+00, 0.00000E+00, 3.80000E+01, 0.00000E+00, 0.00000E+00, 4.00000E+01, 0.00000E+00, 0.00000E+00,Cmd=66,HV=400,Cyk=2,MTime=0.8,Gain=20,Ch=7
 184,USER   ,20170714,14:28:51, 3.33957E+00,   2,181, 2.09831E+02,NWG-3-WS , 1.80000E+01, 0.00000E+00, 0.00000E+00, 4.80000E+01, 0.00000E+00, 0.00000E+00, 2.80000E+01, 0.00000E+00, 0.00000E+00, 3.80000E+01, 0.00000E+00, 0.00000E+00,Cmd=67,HV=400,Cyk=2,MTime=0.8,Gain=1,Ch=1
 185,USER   ,20170714,14:28:51, 1.71526E+00,   2,181, 1.93992E+02,NWG-3-WS , 1.80000E+01, 0.00000E+00, 0.00000E+00, 4.80000E+01, 0.00000E+00, 0.00000E+00, 3.00000E+01, 0.00000E+00, 0.00000E+00, 3.60000E+01, 0.00000E+00, 0.00000E+00,Cmd=67,HV=400,Cyk=2,MTime=0.8,Gain=10,Ch=3
 186,USER   ,20170714,14:28:51, 5.52876E-01,   2,181, 1.94534E+02,NWG-3-WS , 1.80000E+01, 0.00000E+00, 0.00000E+00, 4.80000E+01, 0.00000E+00, 0.00000E+00, 3.20000E+01, 0.00000E+00, 0.00000E+00, 3.40000E+01, 0.00000E+00, 0.00000E+00,Cmd=67,HV=400,Cyk=2,MTime=0.8,Gain=10,Ch=5
 187,USER   ,20170714,14:28:59, 9.78230E+00,   2,171, 3.68784E+02,NWG-3-WS , 1.80000E+01, 0.00000E+00, 0.00000E+00, 3.60000E+01, 0.00000E+00, 0.00000E+00, 2.40000E+01, 0.00000E+00, 0.00000E+00, 3.00000E+01, 0.00000E+00, 0.00000E+00,Cmd=68,HV=400,Cyk=2,MTime=0.8,Gain=1,Ch=1
 188,USER   ,20170714,14:29:06, 2.76031E+00,   0,157, 3.46870E+02,NWG-3-WS , 1.80000E+01, 0.00000E+00, 0.00000E+00, 3.60000E+01, 0.00000E+00, 0.00000E+00, 2.60000E+01, 0.00000E+00, 0.00000E+00, 2.80000E+01, 0.00000E+00, 0.00000E+00,Cmd=68,HV=365,Cyk=2,MTime=0.8,Gain=1,Ch=3
 189,USER   ,20170714,14:29:13, 1.73717E+01,   4, 98, 4.36598E+02,NWG-3-WS , 1.80000E+01, 0.00000E+00, 0.00000E+00, 3.00000E+01, 0.00000E+00, 0.00000E+00, 2.20000E+01, 0.00000E+00, 0.00000E+00, 2.60000E+01, 0.00000E+00, 0.00000E+00,Cmd=69,HV=400,Cyk=2,MTime=0.8,Gain=1,Ch=1
 190,USER   ,20170714,14:29:21, 3.94478E+01,   0, 88, 4.95716E+02,NWG-3-WS , 1.80000E+01, 0.00000E+00, 0.00000E+00, 2.40000E+01, 0.00000E+00, 0.00000E+00, 2.00000E+01, 0.00000E+00, 0.00000E+00, 2.20000E+01, 0.00000E+00, 0.00000E+00,Cmd=70,HV=400,Cyk=2,MTime=0.8,Gain=1,Ch=1
 191,USER   ,20170714,14:29:30, 7.61092E-01,   1, 82, 1.33898E+02,NWG-3-WS , 2.00000E+01, 0.00000E+00, 0.00000E+00, 1.04000E+02, 0.00000E+00, 0.00000E+00, 4.80000E+01, 0.00000E+00, 0.00000E+00, 7.60000E+01, 0.00000E+00, 0.00000E+00,Cmd=71,HV=400,Cyk=2,MTime=0.8,Gain=20,Ch=1
 192,USER   ,20170714,14:29:30, 6.08739E-01,   1, 82, 1.29088E+02,NWG-3-WS , 2.00000E+01, 0.00000E+00, 0.00000E+00, 1.04000E+02, 0.00000E+00, 0.00000E+00, 5.00000E+01, 0.00000E+00, 0.00000E+00, 7.40000E+01, 0.00000E+00, 0.00000E+00,Cmd=71,HV=400,Cyk=2,MTime=0.8,Gain=20,Ch=3
 193,USER   ,20170714,14:29:30, 4.96022E-01,   1, 82, 1.29651E+02,NWG-3-WS , 2.00000E+01, 0.00000E+00, 0.00000E+00, 1.04000E+02, 0.00000E+00, 0.00000E+00, 5.20000E+01, 0.00000E+00, 0.00000E+00, 7.20000E+01, 0.00000E+00, 0.00000E+00,Cmd=71,HV=400,Cyk=2,MTime=0.8,Gain=20,Ch=5
 194,USER   ,20170714,14:29:30, 4.21071E-01,   1, 82, 1.40551E+02,NWG-3-WS , 2.00000E+01, 0.00000E+00, 0.00000E+00, 1.04000E+02, 0.00000E+00, 0.00000E+00, 5.40000E+01, 0.00000E+00, 0.00000E+00, 7.00000E+01, 0.00000E+00, 0.00000E+00,Cmd=71,HV=400,Cyk=2,MTime=0.8,Gain=20,Ch=7
 195,USER   ,20170714,14:29:38, 1.44883E+00,   0,112, 1.82066E+02,NWG-3-WS , 2.00000E+01, 0.00000E+00, 0.00000E+00, 8.00000E+01, 0.00000E+00, 0.00000E+00, 4.00000E+01, 0.00000E+00, 0.00000E+00, 6.00000E+01, 0.00000E+00, 0.00000E+00,Cmd=72,HV=400,Cyk=2,MTime=0.8,Gain=10,Ch=1
 196,USER   ,20170714,14:29:38, 1.07602E+00,   0,112, 1.76627E+02,NWG-3-WS , 2.00000E+01, 0.00000E+00, 0.00000E+00, 8.00000E+01, 0.00000E+00, 0.00000E+00, 4.20000E+01, 0.00000E+00, 0.00000E+00, 5.80000E+01, 0.00000E+00, 0.00000E+00,Cmd=72,HV=400,Cyk=2,MTime=0.8,Gain=10,Ch=3
 197,USER   ,20170714,14:29:38, 7.60003E-01,   1,112, 1.71909E+02,NWG-3-WS , 2.00000E+01, 0.00000E+00, 0.00000E+00, 8.00000E+01, 0.00000E+00, 0.00000E+00, 4.40000E+01, 0.00000E+00, 0.00000E+00, 5.60000E+01, 0.00000E+00, 0.00000E+00,Cmd=72,HV=400,Cyk=2,MTime=0.8,Gain=10,Ch=5
 198,USER   ,20170714,14:29:38, 4.63390E-01,   1,112, 1.60864E+02,NWG-3-WS , 2.00000E+01, 0.00000E+00, 0.00000E+00, 8.00000E+01, 0.00000E+00, 0.00000E+00, 4.60000E+01, 0.00000E+00, 0.00000E+00, 5.40000E+01, 0.00000E+00, 0.00000E+00,Cmd=72,HV=400,Cyk=2,MTime=0.8,Gain=20,Ch=7
 199,USER   ,20170714,14:29:47, 2.35922E+00,   1,118, 2.07528E+02,NWG-3-WS , 2.00000E+01, 0.00000E+00, 0.00000E+00, 6.20000E+01, 0.00000E+00, 0.00000E+00, 3.40000E+01, 0.00000E+00, 0.00000E+00, 4.80000E+01, 0.00000E+00, 0.00000E+00,Cmd=73,HV=400,Cyk=2,MTime=0.8,Gain=10,Ch=1
 200,USER   ,20170714,14:29:47, 1.84001E+00,   0,118, 2.40472E+02,NWG-3-WS , 2.00000E+01, 0.00000E+00, 0.00000E+00, 6.20000E+01, 0.00000E+00, 0.00000E+00, 3.60000E+01, 0.00000E+00, 0.00000E+00, 4.60000E+01, 0.00000E+00, 0.00000E+00,Cmd=73,HV=400,Cyk=2,MTime=0.8,Gain=10,Ch=3
 201,USER   ,20170714,14:29:47, 1.10595E+00,   0,118, 2.50159E+02,NWG-3-WS , 2.00000E+01, 0.00000E+00, 0.00000E+00, 6.20000E+01, 0.00000E+00, 0.00000E+00, 3.80000E+01, 0.00000E+00, 0.00000E+00, 4.40000E+01, 0.00000E+00, 0.00000E+00,Cmd=73,HV=400,Cyk=2,MTime=0.8,Gain=10,Ch=5
 202,USER   ,20170714,14:29:47, 3.50362E-01,   1,118, 2.42153E+02,NWG-3-WS , 2.00000E+01, 0.00000E+00, 0.00000E+00, 6.20000E+01, 0.00000E+00, 0.00000E+00, 4.00000E+01, 0.00000E+00, 0.00000E+00, 4.20000E+01, 0.00000E+00, 0.00000E+00,Cmd=73,HV=400,Cyk=2,MTime=0.8,Gain=20,Ch=7
 203,USER   ,20170714,14:29:55, 3.49146E+00,   0,132, 2.19375E+02,NWG-3-WS , 2.00000E+01, 0.00000E+00, 0.00000E+00, 5.00000E+01, 0.00000E+00, 0.00000E+00, 3.00000E+01, 0.00000E+00, 0.00000E+00, 4.00000E+01, 0.00000E+00, 0.00000E+00,Cmd=74,HV=400,Cyk=2,MTime=0.8,Gain=5,Ch=1
 204,USER   ,20170714,14:29:55, 1.61074E+00,   0,132, 1.82171E+02,NWG-3-WS , 2.00000E+01, 0.00000E+00, 0.00000E+00, 5.00000E+01, 0.00000E+00, 0.00000E+00, 3.20000E+01, 0.00000E+00, 0.00000E+00, 3.80000E+01, 0.00000E+00, 0.00000E+00,Cmd=74,HV=400,Cyk=2,MTime=0.8,Gain=10,Ch=3
 205,USER   ,20170714,14:29:55, 3.42247E-01,   0,132, 1.20423E+02,NWG-3-WS , 2.00000E+01, 0.00000E+00, 0.00000E+00, 5.00000E+01, 0.00000E+00, 0.00000E+00, 3.40000E+01, 0.00000E+00, 0.00000E+00, 3.60000E+01, 0.00000E+00, 0.00000E+00,Cmd=74,HV=400,Cyk=2,MTime=0.8,Gain=20,Ch=5
 206,USER   ,20170714,14:30:03, 9.82664E+00,   1,121, 3.70455E+02,NWG-3-WS , 2.00000E+01, 0.00000E+00, 0.00000E+00, 3.80000E+01, 0.00000E+00, 0.00000E+00, 2.60000E+01, 0.00000E+00, 0.00000E+00, 3.20000E+01, 0.00000E+00, 0.00000E+00,Cmd=75,HV=400,Cyk=2,MTime=0.8,Gain=1,Ch=1
 207,USER   ,20170714,14:30:03, 2.64958E+00,   1,121, 3.32956E+02,NWG-3-WS , 2.00000E+01, 0.00000E+00, 0.00000E+00, 3.80000E+01, 0.00000E+00, 0.00000E+00, 2.80000E+01, 0.00000E+00, 0.00000E+00, 3.00000E+01, 0.00000E+00, 0.00000E+00,Cmd=75,HV=400,Cyk=2,MTime=0.8,Gain=10,Ch=3
 208,USER   ,20170714,14:30:11, 1.78272E+01,   1, 95, 4.48047E+02,NWG-3-WS , 2.00000E+01, 0.00000E+00, 0.00000E+00, 3.20000E+01, 0.00000E+00, 0.00000E+00, 2.40000E+01, 0.00000E+00, 0.00000E+00, 2.80000E+01, 0.00000E+00, 0.00000E+00,Cmd=76,HV=400,Cyk=2,MTime=0.8,Gain=1,Ch=1
 209,USER   ,20170714,14:30:18, 3.14848E+01,   0, 88, 3.95650E+02,NWG-3-WS , 2.00000E+01, 0.00000E+00, 0.00000E+00, 2.60000E+01, 0.00000E+00, 0.00000E+00, 2.20000E+01, 0.00000E+00, 0.00000E+00, 2.40000E+01, 0.00000E+00, 0.00000E+00,Cmd=77,HV=400,Cyk=2,MTime=0.8,Gain=1,Ch=1
 210,USER   ,20170714,14:30:27, 7.47269E-01,   0,115, 1.31466E+02,NWG-3-WS , 2.20000E+01, 0.00000E+00, 0.00000E+00, 1.06000E+02, 0.00000E+00, 0.00000E+00, 5.00000E+01, 0.00000E+00, 0.00000E+00, 7.80000E+01, 0.00000E+00, 0.00000E+00,Cmd=78,HV=400,Cyk=2,MTime=0.8,Gain=10,Ch=1
 211,USER   ,20170714,14:30:27, 6.10439E-01,   6,115, 1.29448E+02,NWG-3-WS , 2.20000E+01, 0.00000E+00, 0.00000E+00, 1.06000E+02, 0.00000E+00, 0.00000E+00, 5.20000E+01, 0.00000E+00, 0.00000E+00, 7.60000E+01, 0.00000E+00, 0.00000E+00,Cmd=78,HV=400,Cyk=2,MTime=0.8,Gain=10,Ch=3
 212,USER   ,20170714,14:30:27, 5.11047E-01,   0,115, 1.33578E+02,NWG-3-WS , 2.20000E+01, 0.00000E+00, 0.00000E+00, 1.06000E+02, 0.00000E+00, 0.00000E+00, 5.40000E+01, 0.00000E+00, 0.00000E+00, 7.40000E+01, 0.00000E+00, 0.00000E+00,Cmd=78,HV=400,Cyk=2,MTime=0.8,Gain=20,Ch=5
 213,USER   ,20170714,14:30:27, 3.92717E-01,   0,115, 1.31087E+02,NWG-3-WS , 2.20000E+01, 0.00000E+00, 0.00000E+00, 1.06000E+02, 0.00000E+00, 0.00000E+00, 5.60000E+01, 0.00000E+00, 0.00000E+00, 7.20000E+01, 0.00000E+00, 0.00000E+00,Cmd=78,HV=400,Cyk=2,MTime=0.8,Gain=20,Ch=7
 214,USER   ,20170714,14:30:36, 1.40380E+00,   2,182, 1.76407E+02,NWG-3-WS , 2.20000E+01, 0.00000E+00, 0.00000E+00, 8.20000E+01, 0.00000E+00, 0.00000E+00, 4.20000E+01, 0.00000E+00, 0.00000E+00, 6.20000E+01, 0.00000E+00, 0.00000E+00,Cmd=79,HV=400,Cyk=2,MTime=0.8,Gain=10,Ch=1
 215,USER   ,20170714,14:30:36, 1.06860E+00,   2,182, 1.75408E+02,NWG-3-WS , 2.20000E+01, 0.00000E+00, 0.00000E+00, 8.20000E+01, 0.00000E+00, 0.00000E+00, 4.40000E+01, 0.00000E+00, 0.00000E+00, 6.00000E+01, 0.00000E+00, 0.00000E+00,Cmd=79,HV=400,Cyk=2,MTime=0.8,Gain=10,Ch=3
 216,USER   ,20170714,14:30:36, 7.43510E-01,   2,182, 1.68178E+02,NWG-3-WS , 2.20000E+01, 0.00000E+00, 0.00000E+00, 8.20000E+01, 0.00000E+00, 0.00000E+00, 4.60000E+01, 0.00000E+00, 0.00000E+00, 5.80000E+01, 0.00000E+00, 0.00000E+00,Cmd=79,HV=400,Cyk=2,MTime=0.8,Gain=10,Ch=5
 217,USER   ,20170714,14:30:36, 4.54403E-01,   2,182, 1.57744E+02,NWG-3-WS , 2.20000E+01, 0.00000E+00, 0.00000E+00, 8.20000E+01, 0.00000E+00, 0.00000E+00, 4.80000E+01, 0.00000E+00, 0.00000E+00, 5.60000E+01, 0.00000E+00, 0.00000E+00,Cmd=79,HV=400,Cyk=2,MTime=0.8,Gain=10,Ch=7
 218,USER   ,20170714,14:30:44, 2.65790E+00,   0,171, 2.33801E+02,NWG-3-WS , 2.20000E+01, 0.00000E+00, 0.00000E+00, 6.40000E+01, 0.00000E+00, 0.00000E+00, 3.60000E+01, 0.00000E+00, 0.00000E+00, 5.00000E+01, 0.00000E+00, 0.00000E+00,Cmd=80,HV=400,Cyk=2,MTime=0.8,Gain=10,Ch=1
 219,USER   ,20170714,14:30:44, 1.83008E+00,   1,171, 2.39174E+02,NWG-3-WS , 2.20000E+01, 0.00000E+00, 0.00000E+00, 6.40000E+01, 0.00000E+00, 0.00000E+00, 3.80000E+01, 0.00000E+00, 0.00000E+00, 4.80000E+01, 0.00000E+00, 0.00000E+00,Cmd=80,HV=400,Cyk=2,MTime=0.8,Gain=10,Ch=3
 220,USER   ,20170714,14:30:44, 1.00504E+00,   0,171, 2.27334E+02,NWG-3-WS , 2.20000E+01, 0.00000E+00, 0.00000E+00, 6.40000E+01, 0.00000E+00, 0.00000E+00, 4.00000E+01, 0.00000E+00, 0.00000E+00, 4.60000E+01, 0.00000E+00, 0.00000E+00,Cmd=80,HV=400,Cyk=2,MTime=0.8,Gain=10,Ch=5
 221,USER   ,20170714,14:30:44, 3.06246E-01,   1,171, 2.11662E+02,NWG-3-WS , 2.20000E+01, 0.00000E+00, 0.00000E+00, 6.40000E+01, 0.00000E+00, 0.00000E+00, 4.20000E+01, 0.00000E+00, 0.00000E+00, 4.40000E+01, 0.00000E+00, 0.00000E+00,Cmd=80,HV=400,Cyk=2,MTime=0.8,Gain=20,Ch=7
 222,USER   ,20170714,14:30:52, 3.52901E+00,   1,170, 2.21734E+02,NWG-3-WS , 2.20000E+01, 0.00000E+00, 0.00000E+00, 5.20000E+01, 0.00000E+00, 0.00000E+00, 3.20000E+01, 0.00000E+00, 0.00000E+00, 4.20000E+01, 0.00000E+00, 0.00000E+00,Cmd=81,HV=400,Cyk=2,MTime=0.8,Gain=1,Ch=1
 223,USER   ,20170714,14:30:52, 1.95229E+00,   2,170, 2.20799E+02,NWG-3-WS , 2.20000E+01, 0.00000E+00, 0.00000E+00, 5.20000E+01, 0.00000E+00, 0.00000E+00, 3.40000E+01, 0.00000E+00, 0.00000E+00, 4.00000E+01, 0.00000E+00, 0.00000E+00,Cmd=81,HV=400,Cyk=2,MTime=0.8,Gain=10,Ch=3
 224,USER   ,20170714,14:30:52, 7.17246E-01,   0,170, 2.52369E+02,NWG-3-WS , 2.20000E+01, 0.00000E+00, 0.00000E+00, 5.20000E+01, 0.00000E+00, 0.00000E+00, 3.60000E+01, 0.00000E+00, 0.00000E+00, 3.80000E+01, 0.00000E+00, 0.00000E+00,Cmd=81,HV=400,Cyk=2,MTime=0.8,Gain=10,Ch=5
 225,USER   ,20170714,14:31:00, 8.72191E+00,   2,182, 3.28808E+02,NWG-3-WS , 2.20000E+01, 0.00000E+00, 0.00000E+00, 4.00000E+01, 0.00000E+00, 0.00000E+00, 2.80000E+01, 0.00000E+00, 0.00000E+00, 3.40000E+01, 0.00000E+00, 0.00000E+00,Cmd=82,HV=400,Cyk=2,MTime=0.8,Gain=1,Ch=1
 226,USER   ,20170714,14:31:00, 2.82964E+00,   2,182, 3.55583E+02,NWG-3-WS , 2.20000E+01, 0.00000E+00, 0.00000E+00, 4.00000E+01, 0.00000E+00, 0.00000E+00, 3.00000E+01, 0.00000E+00, 0.00000E+00, 3.20000E+01, 0.00000E+00, 0.00000E+00,Cmd=82,HV=400,Cyk=2,MTime=0.8,Gain=1,Ch=3
 227,USER   ,20170714,14:31:07, 1.56386E+01,   1,150, 3.93042E+02,NWG-3-WS , 2.20000E+01, 0.00000E+00, 0.00000E+00, 3.40000E+01, 0.00000E+00, 0.00000E+00, 2.60000E+01, 0.00000E+00, 0.00000E+00, 3.00000E+01, 0.00000E+00, 0.00000E+00,Cmd=83,HV=400,Cyk=2,MTime=0.8,Gain=1,Ch=1
 228,USER   ,20170714,14:31:17, 4.53587E+01,   0, 11, 5.69995E+02,NWG-3-WS , 2.20000E+01, 0.00000E+00, 0.00000E+00, 2.80000E+01, 0.00000E+00, 0.00000E+00, 2.40000E+01, 0.00000E+00, 0.00000E+00, 2.60000E+01, 0.00000E+00, 0.00000E+00,Cmd=84,HV=42,Cyk=2,MTime=0.8,Gain=1,Ch=1
 229,USER   ,20170714,14:31:26, 7.31229E-01,   4, 79, 1.28645E+02,NWG-3-WS , 2.40000E+01, 0.00000E+00, 0.00000E+00, 1.08000E+02, 0.00000E+00, 0.00000E+00, 5.20000E+01, 0.00000E+00, 0.00000E+00, 8.00000E+01, 0.00000E+00, 0.00000E+00,Cmd=85,HV=400,Cyk=2,MTime=0.8,Gain=20,Ch=1
 230,USER   ,20170714,14:31:26, 6.19490E-01,   4, 79, 1.31368E+02,NWG-3-WS , 2.40000E+01, 0.00000E+00, 0.00000E+00, 1.08000E+02, 0.00000E+00, 0.00000E+00, 5.40000E+01, 0.00000E+00, 0.00000E+00, 7.80000E+01, 0.00000E+00, 0.00000E+00,Cmd=85,HV=400,Cyk=2,MTime=0.8,Gain=20,Ch=3
 231,USER   ,20170714,14:31:26, 4.83903E-01,   4, 79, 1.26483E+02,NWG-3-WS , 2.40000E+01, 0.00000E+00, 0.00000E+00, 1.08000E+02, 0.00000E+00, 0.00000E+00, 5.60000E+01, 0.00000E+00, 0.00000E+00, 7.60000E+01, 0.00000E+00, 0.00000E+00,Cmd=85,HV=400,Cyk=2,MTime=0.8,Gain=20,Ch=5
 232,USER   ,20170714,14:31:26, 3.48629E-01,   4, 79, 1.16370E+02,NWG-3-WS , 2.40000E+01, 0.00000E+00, 0.00000E+00, 1.08000E+02, 0.00000E+00, 0.00000E+00, 5.80000E+01, 0.00000E+00, 0.00000E+00, 7.40000E+01, 0.00000E+00, 0.00000E+00,Cmd=85,HV=400,Cyk=2,MTime=0.8,Gain=20,Ch=7
 233,USER   ,20170714,14:31:35, 1.30764E+00,   1, 94, 1.64323E+02,NWG-3-WS , 2.40000E+01, 0.00000E+00, 0.00000E+00, 8.40000E+01, 0.00000E+00, 0.00000E+00, 4.40000E+01, 0.00000E+00, 0.00000E+00, 6.40000E+01, 0.00000E+00, 0.00000E+00,Cmd=86,HV=400,Cyk=2,MTime=0.8,Gain=10,Ch=1
 234,USER   ,20170714,14:31:35, 9.85907E-01,   2, 94, 1.61835E+02,NWG-3-WS , 2.40000E+01, 0.00000E+00, 0.00000E+00, 8.40000E+01, 0.00000E+00, 0.00000E+00, 4.60000E+01, 0.00000E+00, 0.00000E+00, 6.20000E+01, 0.00000E+00, 0.00000E+00,Cmd=86,HV=400,Cyk=2,MTime=0.8,Gain=10,Ch=3
 235,USER   ,20170714,14:31:35, 7.07060E-01,   2, 94, 1.59933E+02,NWG-3-WS , 2.40000E+01, 0.00000E+00, 0.00000E+00, 8.40000E+01, 0.00000E+00, 0.00000E+00, 4.80000E+01, 0.00000E+00, 0.00000E+00, 6.00000E+01, 0.00000E+00, 0.00000E+00,Cmd=86,HV=400,Cyk=2,MTime=0.8,Gain=10,Ch=5
 236,USER   ,20170714,14:31:35, 4.36302E-01,   1, 94, 1.51461E+02,NWG-3-WS , 2.40000E+01, 0.00000E+00, 0.00000E+00, 8.40000E+01, 0.00000E+00, 0.00000E+00, 5.00000E+01, 0.00000E+00, 0.00000E+00, 5.80000E+01, 0.00000E+00, 0.00000E+00,Cmd=86,HV=400,Cyk=2,MTime=0.8,Gain=20,Ch=7
 237,USER   ,20170714,14:31:44, 2.41743E+00,   3, 92, 2.12648E+02,NWG-3-WS , 2.40000E+01, 0.00000E+00, 0.00000E+00, 6.60000E+01, 0.00000E+00, 0.00000E+00, 3.80000E+01, 0.00000E+00, 0.00000E+00, 5.20000E+01, 0.00000E+00, 0.00000E+00,Cmd=87,HV=400,Cyk=2,MTime=0.8,Gain=10,Ch=1
 238,USER   ,20170714,14:31:44, 1.55242E+00,   0, 92, 2.02887E+02,NWG-3-WS , 2.40000E+01, 0.00000E+00, 0.00000E+00, 6.60000E+01, 0.00000E+00, 0.00000E+00, 4.00000E+01, 0.00000E+00, 0.00000E+00, 5.00000E+01, 0.00000E+00, 0.00000E+00,Cmd=87,HV=400,Cyk=2,MTime=0.8,Gain=10,Ch=3
 239,USER   ,20170714,14:31:44, 8.70653E-01,   0, 92, 1.96937E+02,NWG-3-WS , 2.40000E+01, 0.00000E+00, 0.00000E+00, 6.60000E+01, 0.00000E+00, 0.00000E+00, 4.20000E+01, 0.00000E+00, 0.00000E+00, 4.80000E+01, 0.00000E+00, 0.00000E+00,Cmd=87,HV=400,Cyk=2,MTime=0.8,Gain=10,Ch=5
 240,USER   ,20170714,14:31:44, 3.02841E-01,   0, 92, 2.09309E+02,NWG-3-WS , 2.40000E+01, 0.00000E+00, 0.00000E+00, 6.60000E+01, 0.00000E+00, 0.00000E+00, 4.40000E+01, 0.00000E+00, 0.00000E+00, 4.60000E+01, 0.00000E+00, 0.00000E+00,Cmd=87,HV=400,Cyk=2,MTime=0.8,Gain=20,Ch=7
 241,USER   ,20170714,14:31:52, 3.52378E+00,   0,105, 2.21405E+02,NWG-3-WS , 2.40000E+01, 0.00000E+00, 0.00000E+00, 5.40000E+01, 0.00000E+00, 0.00000E+00, 3.40000E+01, 0.00000E+00, 0.00000E+00, 4.40000E+01, 0.00000E+00, 0.00000E+00,Cmd=88,HV=400,Cyk=2,MTime=0.8,Gain=10,Ch=1
 242,USER   ,20170714,14:31:52, 2.40639E+00,   1,105, 2.72157E+02,NWG-3-WS , 2.40000E+01, 0.00000E+00, 0.00000E+00, 5.40000E+01, 0.00000E+00, 0.00000E+00, 3.60000E+01, 0.00000E+00, 0.00000E+00, 4.20000E+01, 0.00000E+00, 0.00000E+00,Cmd=88,HV=400,Cyk=2,MTime=0.8,Gain=10,Ch=3
 243,USER   ,20170714,14:31:52, 8.87192E-01,   0,105, 3.12166E+02,NWG-3-WS , 2.40000E+01, 0.00000E+00, 0.00000E+00, 5.40000E+01, 0.00000E+00, 0.00000E+00, 3.80000E+01, 0.00000E+00, 0.00000E+00, 4.00000E+01, 0.00000E+00, 0.00000E+00,Cmd=88,HV=400,Cyk=2,MTime=0.8,Gain=10,Ch=5
 244,USER   ,20170714,14:32:00, 6.44191E+00,   2,104, 2.42854E+02,NWG-3-WS , 2.40000E+01, 0.00000E+00, 0.00000E+00, 4.20000E+01, 0.00000E+00, 0.00000E+00, 3.00000E+01, 0.00000E+00, 0.00000E+00, 3.60000E+01, 0.00000E+00, 0.00000E+00,Cmd=89,HV=400,Cyk=2,MTime=0.8,Gain=1,Ch=1
 245,USER   ,20170714,14:32:00, 1.91827E+00,   0,104, 2.41057E+02,NWG-3-WS , 2.40000E+01, 0.00000E+00, 0.00000E+00, 4.20000E+01, 0.00000E+00, 0.00000E+00, 3.20000E+01, 0.00000E+00, 0.00000E+00, 3.40000E+01, 0.00000E+00, 0.00000E+00,Cmd=89,HV=400,Cyk=2,MTime=0.8,Gain=10,Ch=3
 246,USER   ,20170714,14:32:07, 1.49824E+01,   0,111, 3.76549E+02,NWG-3-WS , 2.40000E+01, 0.00000E+00, 0.00000E+00, 3.60000E+01, 0.00000E+00, 0.00000E+00, 2.80000E+01, 0.00000E+00, 0.00000E+00, 3.20000E+01, 0.00000E+00, 0.00000E+00,Cmd=90,HV=400,Cyk=2,MTime=0.8,Gain=1,Ch=1
 247,USER   ,20170714,14:32:14, 5.44933E+01,   2, 76, 6.84783E+02,NWG-3-WS , 2.40000E+01, 0.00000E+00, 0.00000E+00, 3.00000E+01, 0.00000E+00, 0.00000E+00, 2.60000E+01, 0.00000E+00, 0.00000E+00, 2.80000E+01, 0.00000E+00, 0.00000E+00,Cmd=91,HV=400,Cyk=2,MTime=0.8,Gain=1,Ch=1
 248,USER   ,20170714,14:32:23, 7.37267E-01,   1, 88, 1.29707E+02,NWG-3-WS , 2.60000E+01, 0.00000E+00, 0.00000E+00, 1.10000E+02, 0.00000E+00, 0.00000E+00, 5.40000E+01, 0.00000E+00, 0.00000E+00, 8.20000E+01, 0.00000E+00, 0.00000E+00,Cmd=92,HV=400,Cyk=2,MTime=0.8,Gain=20,Ch=1
 249,USER   ,20170714,14:32:23, 5.88126E-01,   1, 88, 1.24717E+02,NWG-3-WS , 2.60000E+01, 0.00000E+00, 0.00000E+00, 1.10000E+02, 0.00000E+00, 0.00000E+00, 5.60000E+01, 0.00000E+00, 0.00000E+00, 8.00000E+01, 0.00000E+00, 0.00000E+00,Cmd=92,HV=400,Cyk=2,MTime=0.8,Gain=10,Ch=3
 250,USER   ,20170714,14:32:23, 4.37475E-01,   0, 88, 1.14347E+02,NWG-3-WS , 2.60000E+01, 0.00000E+00, 0.00000E+00, 1.10000E+02, 0.00000E+00, 0.00000E+00, 5.80000E+01, 0.00000E+00, 0.00000E+00, 7.80000E+01, 0.00000E+00, 0.00000E+00,Cmd=92,HV=400,Cyk=2,MTime=0.8,Gain=20,Ch=5
 251,USER   ,20170714,14:32:23, 3.13648E-01,   1, 88, 1.04694E+02,NWG-3-WS , 2.60000E+01, 0.00000E+00, 0.00000E+00, 1.10000E+02, 0.00000E+00, 0.00000E+00, 6.00000E+01, 0.00000E+00, 0.00000E+00, 7.60000E+01, 0.00000E+00, 0.00000E+00,Cmd=92,HV=400,Cyk=2,MTime=0.8,Gain=20,Ch=7
 252,USER   ,20170714,14:32:32, 1.19651E+00,   2,111, 1.50357E+02,NWG-3-WS , 2.60000E+01, 0.00000E+00, 0.00000E+00, 8.60000E+01, 0.00000E+00, 0.00000E+00, 4.60000E+01, 0.00000E+00, 0.00000E+00, 6.60000E+01, 0.00000E+00, 0.00000E+00,Cmd=93,HV=400,Cyk=2,MTime=0.8,Gain=5,Ch=1
 253,USER   ,20170714,14:32:32, 9.18747E-01,   2,111, 1.50811E+02,NWG-3-WS , 2.60000E+01, 0.00000E+00, 0.00000E+00, 8.60000E+01, 0.00000E+00, 0.00000E+00, 4.80000E+01, 0.00000E+00, 0.00000E+00, 6.40000E+01, 0.00000E+00, 0.00000E+00,Cmd=93,HV=400,Cyk=2,MTime=0.8,Gain=10,Ch=3
 254,USER   ,20170714,14:32:32, 6.60344E-01,   1,111, 1.49366E+02,NWG-3-WS , 2.60000E+01, 0.00000E+00, 0.00000E+00, 8.60000E+01, 0.00000E+00, 0.00000E+00, 5.00000E+01, 0.00000E+00, 0.00000E+00, 6.20000E+01, 0.00000E+00, 0.00000E+00,Cmd=93,HV=400,Cyk=2,MTime=0.8,Gain=10,Ch=5
 255,USER   ,20170714,14:32:32, 4.43146E-01,   2,111, 1.53836E+02,NWG-3-WS , 2.60000E+01, 0.00000E+00, 0.00000E+00, 8.60000E+01, 0.00000E+00, 0.00000E+00, 5.20000E+01, 0.00000E+00, 0.00000E+00, 6.00000E+01, 0.00000E+00, 0.00000E+00,Cmd=93,HV=400,Cyk=2,MTime=0.8,Gain=20,Ch=7
 256,USER   ,20170714,14:32:41, 2.02559E+00,   0, 88, 1.78180E+02,NWG-3-WS , 2.60000E+01, 0.00000E+00, 0.00000E+00, 6.80000E+01, 0.00000E+00, 0.00000E+00, 4.00000E+01, 0.00000E+00, 0.00000E+00, 5.40000E+01, 0.00000E+00, 0.00000E+00,Cmd=94,HV=400,Cyk=2,MTime=0.8,Gain=10,Ch=1
 257,USER   ,20170714,14:32:41, 1.34410E+00,   1, 88, 1.75661E+02,NWG-3-WS , 2.60000E+01, 0.00000E+00, 0.00000E+00, 6.80000E+01, 0.00000E+00, 0.00000E+00, 4.20000E+01, 0.00000E+00, 0.00000E+00, 5.20000E+01, 0.00000E+00, 0.00000E+00,Cmd=94,HV=400,Cyk=2,MTime=0.8,Gain=10,Ch=3
 258,USER   ,20170714,14:32:41, 8.06787E-01,   0, 88, 1.82491E+02,NWG-3-WS , 2.60000E+01, 0.00000E+00, 0.00000E+00, 6.80000E+01, 0.00000E+00, 0.00000E+00, 4.40000E+01, 0.00000E+00, 0.00000E+00, 5.00000E+01, 0.00000E+00, 0.00000E+00,Cmd=94,HV=400,Cyk=2,MTime=0.8,Gain=10,Ch=5
 259,USER   ,20170714,14:32:41, 2.51875E-01,   0, 88, 1.74083E+02,NWG-3-WS , 2.60000E+01, 0.00000E+00, 0.00000E+00, 6.80000E+01, 0.00000E+00, 0.00000E+00, 4.60000E+01, 0.00000E+00, 0.00000E+00, 4.80000E+01, 0.00000E+00, 0.00000E+00,Cmd=94,HV=400,Cyk=2,MTime=0.8,Gain=50,Ch=7
 260,USER   ,20170714,14:32:49, 3.99939E+00,   1,107, 2.51289E+02,NWG-3-WS , 2.60000E+01, 0.00000E+00, 0.00000E+00, 5.60000E+01, 0.00000E+00, 0.00000E+00, 3.60000E+01, 0.00000E+00, 0.00000E+00, 4.60000E+01, 0.00000E+00, 0.00000E+00,Cmd=95,HV=400,Cyk=2,MTime=0.8,Gain=5,Ch=1
 261,USER   ,20170714,14:32:49, 2.33920E+00,   0,107, 2.64558E+02,NWG-3-WS , 2.60000E+01, 0.00000E+00, 0.00000E+00, 5.60000E+01, 0.00000E+00, 0.00000E+00, 3.80000E+01, 0.00000E+00, 0.00000E+00, 4.40000E+01, 0.00000E+00, 0.00000E+00,Cmd=95,HV=400,Cyk=2,MTime=0.8,Gain=10,Ch=3
 262,USER   ,20170714,14:32:49, 7.24069E-01,   0,107, 2.54770E+02,NWG-3-WS , 2.60000E+01, 0.00000E+00, 0.00000E+00, 5.60000E+01, 0.00000E+00, 0.00000E+00, 4.00000E+01, 0.00000E+00, 0.00000E+00, 4.20000E+01, 0.00000E+00, 0.00000E+00,Cmd=95,HV=400,Cyk=2,MTime=0.8,Gain=10,Ch=5
 263,USER   ,20170714,14:32:57, 6.12239E+00,   1,120, 2.30809E+02,NWG-3-WS , 2.60000E+01, 0.00000E+00, 0.00000E+00, 4.40000E+01, 0.00000E+00, 0.00000E+00, 3.20000E+01, 0.00000E+00, 0.00000E+00, 3.80000E+01, 0.00000E+00, 0.00000E+00,Cmd=96,HV=400,Cyk=2,MTime=0.8,Gain=1,Ch=1
 264,USER   ,20170714,14:32:57, 1.12517E+00,   0,120, 1.41393E+02,NWG-3-WS , 2.60000E+01, 0.00000E+00, 0.00000E+00, 4.40000E+01, 0.00000E+00, 0.00000E+00, 3.40000E+01, 0.00000E+00, 0.00000E+00, 3.60000E+01, 0.00000E+00, 0.00000E+00,Cmd=96,HV=400,Cyk=2,MTime=0.8,Gain=10,Ch=3
 265,USER   ,20170714,14:33:04, 1.70160E+01,   0,126, 4.27660E+02,NWG-3-WS , 2.60000E+01, 0.00000E+00, 0.00000E+00, 3.80000E+01, 0.00000E+00, 0.00000E+00, 3.00000E+01, 0.00000E+00, 0.00000E+00, 3.40000E+01, 0.00000E+00, 0.00000E+00,Cmd=97,HV=400,Cyk=2,MTime=0.8,Gain=1,Ch=1
 266,USER   ,20170714,14:33:14, 6.06967E+01,   0,  6, 7.62738E+02,NWG-3-WS , 2.60000E+01, 0.00000E+00, 0.00000E+00, 3.20000E+01, 0.00000E+00, 0.00000E+00, 2.80000E+01, 0.00000E+00, 0.00000E+00, 3.00000E+01, 0.00000E+00, 0.00000E+00,Cmd=98,HV=22,Cyk=2,MTime=0.8,Gain=10,Ch=1
 267,USER   ,20170714,14:33:23, 1.09913E+00,   4,110, 1.38121E+02,NWG-3-WS , 2.80000E+01, 0.00000E+00, 0.00000E+00, 8.80000E+01, 0.00000E+00, 0.00000E+00, 4.80000E+01, 0.00000E+00, 0.00000E+00, 6.80000E+01, 0.00000E+00, 0.00000E+00,Cmd=100,HV=400,Cyk=2,MTime=0.8,Gain=10,Ch=1
 268,USER   ,20170714,14:33:23, 8.46577E-01,   4,110, 1.38964E+02,NWG-3-WS , 2.80000E+01, 0.00000E+00, 0.00000E+00, 8.80000E+01, 0.00000E+00, 0.00000E+00, 5.00000E+01, 0.00000E+00, 0.00000E+00, 6.60000E+01, 0.00000E+00, 0.00000E+00,Cmd=100,HV=400,Cyk=2,MTime=0.8,Gain=10,Ch=3
 269,USER   ,20170714,14:33:23, 6.36713E-01,   5,110, 1.44021E+02,NWG-3-WS , 2.80000E+01, 0.00000E+00, 0.00000E+00, 8.80000E+01, 0.00000E+00, 0.00000E+00, 5.20000E+01, 0.00000E+00, 0.00000E+00, 6.40000E+01, 0.00000E+00, 0.00000E+00,Cmd=100,HV=400,Cyk=2,MTime=0.8,Gain=10,Ch=5
 270,USER   ,20170714,14:33:23, 4.69044E-01,   4,110, 1.62827E+02,NWG-3-WS , 2.80000E+01, 0.00000E+00, 0.00000E+00, 8.80000E+01, 0.00000E+00, 0.00000E+00, 5.40000E+01, 0.00000E+00, 0.00000E+00, 6.20000E+01, 0.00000E+00, 0.00000E+00,Cmd=100,HV=400,Cyk=2,MTime=0.8,Gain=20,Ch=7
 271,USER   ,20170714,14:33:32, 1.80188E+00,   0, 90, 1.58502E+02,NWG-3-WS , 2.80000E+01, 0.00000E+00, 0.00000E+00, 7.00000E+01, 0.00000E+00, 0.00000E+00, 4.20000E+01, 0.00000E+00, 0.00000E+00, 5.60000E+01, 0.00000E+00, 0.00000E+00,Cmd=101,HV=400,Cyk=2,MTime=0.8,Gain=10,Ch=1
 272,USER   ,20170714,14:33:32, 1.18459E+00,   0, 90, 1.54814E+02,NWG-3-WS , 2.80000E+01, 0.00000E+00, 0.00000E+00, 7.00000E+01, 0.00000E+00, 0.00000E+00, 4.40000E+01, 0.00000E+00, 0.00000E+00, 5.40000E+01, 0.00000E+00, 0.00000E+00,Cmd=101,HV=400,Cyk=2,MTime=0.8,Gain=10,Ch=3
 273,USER   ,20170714,14:33:32, 6.89750E-01,   1, 90, 1.56018E+02,NWG-3-WS , 2.80000E+01, 0.00000E+00, 0.00000E+00, 7.00000E+01, 0.00000E+00, 0.00000E+00, 4.60000E+01, 0.00000E+00, 0.00000E+00, 5.20000E+01, 0.00000E+00, 0.00000E+00,Cmd=101,HV=400,Cyk=2,MTime=0.8,Gain=10,Ch=5
 274,USER   ,20170714,14:33:32, 2.41609E-01,   1, 90, 1.66988E+02,NWG-3-WS , 2.80000E+01, 0.00000E+00, 0.00000E+00, 7.00000E+01, 0.00000E+00, 0.00000E+00, 4.80000E+01, 0.00000E+00, 0.00000E+00, 5.00000E+01, 0.00000E+00, 0.00000E+00,Cmd=101,HV=400,Cyk=2,MTime=0.8,Gain=50,Ch=7
 275,USER   ,20170714,14:33:40, 3.80548E+00,   2,101, 2.39105E+02,NWG-3-WS , 2.80000E+01, 0.00000E+00, 0.00000E+00, 5.80000E+01, 0.00000E+00, 0.00000E+00, 3.80000E+01, 0.00000E+00, 0.00000E+00, 4.80000E+01, 0.00000E+00, 0.00000E+00,Cmd=102,HV=400,Cyk=2,MTime=0.8,Gain=10,Ch=1
 276,USER   ,20170714,14:33:40, 1.96723E+00,   1,101, 2.22488E+02,NWG-3-WS , 2.80000E+01, 0.00000E+00, 0.00000E+00, 5.80000E+01, 0.00000E+00, 0.00000E+00, 4.00000E+01, 0.00000E+00, 0.00000E+00, 4.60000E+01, 0.00000E+00, 0.00000E+00,Cmd=102,HV=400,Cyk=2,MTime=0.8,Gain=10,Ch=3
 277,USER   ,20170714,14:33:40, 5.76493E-01,   1,101, 2.02844E+02,NWG-3-WS , 2.80000E+01, 0.00000E+00, 0.00000E+00, 5.80000E+01, 0.00000E+00, 0.00000E+00, 4.20000E+01, 0.00000E+00, 0.00000E+00, 4.40000E+01, 0.00000E+00, 0.00000E+00,Cmd=102,HV=400,Cyk=2,MTime=0.8,Gain=20,Ch=5
 278,USER   ,20170714,14:33:48, 6.20132E+00,   1,107, 2.33784E+02,NWG-3-WS , 2.80000E+01, 0.00000E+00, 0.00000E+00, 4.60000E+01, 0.00000E+00, 0.00000E+00, 3.40000E+01, 0.00000E+00, 0.00000E+00, 4.00000E+01, 0.00000E+00, 0.00000E+00,Cmd=103,HV=400,Cyk=2,MTime=0.8,Gain=1,Ch=1
 279,USER   ,20170714,14:33:48, 2.05590E+00,   3,107, 2.58352E+02,NWG-3-WS , 2.80000E+01, 0.00000E+00, 0.00000E+00, 4.60000E+01, 0.00000E+00, 0.00000E+00, 3.60000E+01, 0.00000E+00, 0.00000E+00, 3.80000E+01, 0.00000E+00, 0.00000E+00,Cmd=103,HV=400,Cyk=2,MTime=0.8,Gain=10,Ch=3
 280,USER   ,20170714,14:33:55, 1.26798E+01,   1,112, 3.18679E+02,NWG-3-WS , 2.80000E+01, 0.00000E+00, 0.00000E+00, 4.00000E+01, 0.00000E+00, 0.00000E+00, 3.20000E+01, 0.00000E+00, 0.00000E+00, 3.60000E+01, 0.00000E+00, 0.00000E+00,Cmd=104,HV=400,Cyk=2,MTime=0.8,Gain=1,Ch=1
 281,USER   ,20170714,14:34:05, 5.79963E+01,   0,  6, 7.28803E+02,NWG-3-WS , 2.80000E+01, 0.00000E+00, 0.00000E+00, 3.40000E+01, 0.00000E+00, 0.00000E+00, 3.00000E+01, 0.00000E+00, 0.00000E+00, 3.20000E+01, 0.00000E+00, 0.00000E+00,Cmd=105,HV=22,Cyk=2,MTime=0.8,Gain=10,Ch=1
 282,USER   ,20170714,14:34:14, 9.95342E-01,   5, 91, 1.25078E+02,NWG-3-WS , 3.00000E+01, 0.00000E+00, 0.00000E+00, 9.00000E+01, 0.00000E+00, 0.00000E+00, 5.00000E+01, 0.00000E+00, 0.00000E+00, 7.00000E+01, 0.00000E+00, 0.00000E+00,Cmd=107,HV=400,Cyk=2,MTime=0.8,Gain=10,Ch=1
 283,USER   ,20170714,14:34:14, 8.02992E-01,   0, 91, 1.31810E+02,NWG-3-WS , 3.00000E+01, 0.00000E+00, 0.00000E+00, 9.00000E+01, 0.00000E+00, 0.00000E+00, 5.20000E+01, 0.00000E+00, 0.00000E+00, 6.80000E+01, 0.00000E+00, 0.00000E+00,Cmd=107,HV=400,Cyk=2,MTime=0.8,Gain=10,Ch=3
 284,USER   ,20170714,14:34:14, 6.46462E-01,   1, 91, 1.46226E+02,NWG-3-WS , 3.00000E+01, 0.00000E+00, 0.00000E+00, 9.00000E+01, 0.00000E+00, 0.00000E+00, 5.40000E+01, 0.00000E+00, 0.00000E+00, 6.60000E+01, 0.00000E+00, 0.00000E+00,Cmd=107,HV=400,Cyk=2,MTime=0.8,Gain=20,Ch=5
 285,USER   ,20170714,14:34:14, 4.36910E-01,   0, 91, 1.51671E+02,NWG-3-WS , 3.00000E+01, 0.00000E+00, 0.00000E+00, 9.00000E+01, 0.00000E+00, 0.00000E+00, 5.60000E+01, 0.00000E+00, 0.00000E+00, 6.40000E+01, 0.00000E+00, 0.00000E+00,Cmd=107,HV=400,Cyk=2,MTime=0.8,Gain=20,Ch=7
 286,USER   ,20170714,14:34:23, 1.70891E+00,   0, 79, 1.50323E+02,NWG-3-WS , 3.00000E+01, 0.00000E+00, 0.00000E+00, 7.20000E+01, 0.00000E+00, 0.00000E+00, 4.40000E+01, 0.00000E+00, 0.00000E+00, 5.80000E+01, 0.00000E+00, 0.00000E+00,Cmd=108,HV=400,Cyk=2,MTime=0.8,Gain=10,Ch=1
 287,USER   ,20170714,14:34:23, 1.07526E+00,   0, 79, 1.40526E+02,NWG-3-WS , 3.00000E+01, 0.00000E+00, 0.00000E+00, 7.20000E+01, 0.00000E+00, 0.00000E+00, 4.60000E+01, 0.00000E+00, 0.00000E+00, 5.60000E+01, 0.00000E+00, 0.00000E+00,Cmd=108,HV=400,Cyk=2,MTime=0.8,Gain=10,Ch=3
 288,USER   ,20170714,14:34:23, 5.82731E-01,   1, 79, 1.31811E+02,NWG-3-WS , 3.00000E+01, 0.00000E+00, 0.00000E+00, 7.20000E+01, 0.00000E+00, 0.00000E+00, 4.80000E+01, 0.00000E+00, 0.00000E+00, 5.40000E+01, 0.00000E+00, 0.00000E+00,Cmd=108,HV=400,Cyk=2,MTime=0.8,Gain=20,Ch=5
 289,USER   ,20170714,14:34:23, 1.87785E-01,   2, 79, 1.29788E+02,NWG-3-WS , 3.00000E+01, 0.00000E+00, 0.00000E+00, 7.20000E+01, 0.00000E+00, 0.00000E+00, 5.00000E+01, 0.00000E+00, 0.00000E+00, 5.20000E+01, 0.00000E+00, 0.00000E+00,Cmd=108,HV=400,Cyk=2,MTime=0.8,Gain=50,Ch=7
 290,USER   ,20170714,14:34:31, 3.19788E+00,   0,103, 2.00929E+02,NWG-3-WS , 3.00000E+01, 0.00000E+00, 0.00000E+00, 6.00000E+01, 0.00000E+00, 0.00000E+00, 4.00000E+01, 0.00000E+00, 0.00000E+00, 5.00000E+01, 0.00000E+00, 0.00000E+00,Cmd=109,HV=400,Cyk=2,MTime=0.8,Gain=10,Ch=1
 291,USER   ,20170714,14:34:31, 1.65298E+00,   0,103, 1.86947E+02,NWG-3-WS , 3.00000E+01, 0.00000E+00, 0.00000E+00, 6.00000E+01, 0.00000E+00, 0.00000E+00, 4.20000E+01, 0.00000E+00, 0.00000E+00, 4.80000E+01, 0.00000E+00, 0.00000E+00,Cmd=109,HV=400,Cyk=2,MTime=0.8,Gain=10,Ch=3
 292,USER   ,20170714,14:34:31, 5.60365E-01,   0,103, 1.97169E+02,NWG-3-WS , 3.00000E+01, 0.00000E+00, 0.00000E+00, 6.00000E+01, 0.00000E+00, 0.00000E+00, 4.40000E+01, 0.00000E+00, 0.00000E+00, 4.60000E+01, 0.00000E+00, 0.00000E+00,Cmd=109,HV=400,Cyk=2,MTime=0.8,Gain=20,Ch=5
 293,USER   ,20170714,14:34:39, 7.47445E+00,   0,131, 2.81780E+02,NWG-3-WS , 3.00000E+01, 0.00000E+00, 0.00000E+00, 4.80000E+01, 0.00000E+00, 0.00000E+00, 3.60000E+01, 0.00000E+00, 0.00000E+00, 4.20000E+01, 0.00000E+00, 0.00000E+00,Cmd=110,HV=400,Cyk=2,MTime=0.8,Gain=1,Ch=1
 294,USER   ,20170714,14:34:39, 2.61877E+00,   0,131, 3.29084E+02,NWG-3-WS , 3.00000E+01, 0.00000E+00, 0.00000E+00, 4.80000E+01, 0.00000E+00, 0.00000E+00, 3.80000E+01, 0.00000E+00, 0.00000E+00, 4.00000E+01, 0.00000E+00, 0.00000E+00,Cmd=110,HV=400,Cyk=2,MTime=0.8,Gain=10,Ch=3
 295,USER   ,20170714,14:34:46, 1.01213E+01,   0,117, 2.54376E+02,NWG-3-WS , 3.00000E+01, 0.00000E+00, 0.00000E+00, 4.20000E+01, 0.00000E+00, 0.00000E+00, 3.40000E+01, 0.00000E+00, 0.00000E+00, 3.80000E+01, 0.00000E+00, 0.00000E+00,Cmd=111,HV=400,Cyk=2,MTime=0.8,Gain=1,Ch=1
 296,USER   ,20170714,14:34:56, 5.28087E+01,   1, 11, 6.63614E+02,NWG-3-WS , 3.00000E+01, 0.00000E+00, 0.00000E+00, 3.60000E+01, 0.00000E+00, 0.00000E+00, 3.20000E+01, 0.00000E+00, 0.00000E+00, 3.40000E+01, 0.00000E+00, 0.00000E+00,Cmd=112,HV=35,Cyk=2,MTime=0.8,Gain=1,Ch=1
 297,USER   ,20170714,14:35:05, 9.46682E-01,   1, 95, 1.18964E+02,NWG-3-WS , 3.20000E+01, 0.00000E+00, 0.00000E+00, 9.20000E+01, 0.00000E+00, 0.00000E+00, 5.20000E+01, 0.00000E+00, 0.00000E+00, 7.20000E+01, 0.00000E+00, 0.00000E+00,Cmd=114,HV=400,Cyk=2,MTime=0.8,Gain=10,Ch=1
 298,USER   ,20170714,14:35:05, 7.94291E-01,   0, 95, 1.30382E+02,NWG-3-WS , 3.20000E+01, 0.00000E+00, 0.00000E+00, 9.20000E+01, 0.00000E+00, 0.00000E+00, 5.40000E+01, 0.00000E+00, 0.00000E+00, 7.00000E+01, 0.00000E+00, 0.00000E+00,Cmd=114,HV=400,Cyk=2,MTime=0.8,Gain=10,Ch=3
 299,USER   ,20170714,14:35:05, 6.02694E-01,   2, 95, 1.36326E+02,NWG-3-WS , 3.20000E+01, 0.00000E+00, 0.00000E+00, 9.20000E+01, 0.00000E+00, 0.00000E+00, 5.60000E+01, 0.00000E+00, 0.00000E+00, 6.80000E+01, 0.00000E+00, 0.00000E+00,Cmd=114,HV=400,Cyk=2,MTime=0.8,Gain=20,Ch=5
 300,USER   ,20170714,14:35:05, 3.91544E-01,   1, 95, 1.35923E+02,NWG-3-WS , 3.20000E+01, 0.00000E+00, 0.00000E+00, 9.20000E+01, 0.00000E+00, 0.00000E+00, 5.80000E+01, 0.00000E+00, 0.00000E+00, 6.60000E+01, 0.00000E+00, 0.00000E+00,Cmd=114,HV=400,Cyk=2,MTime=0.8,Gain=20,Ch=7
 301,USER   ,20170714,14:35:14, 1.58835E+00,   2,121, 1.39718E+02,NWG-3-WS , 3.20000E+01, 0.00000E+00, 0.00000E+00, 7.40000E+01, 0.00000E+00, 0.00000E+00, 4.60000E+01, 0.00000E+00, 0.00000E+00, 6.00000E+01, 0.00000E+00, 0.00000E+00,Cmd=115,HV=400,Cyk=2,MTime=0.8,Gain=10,Ch=1
 302,USER   ,20170714,14:35:14, 1.04424E+00,   0,121, 1.36472E+02,NWG-3-WS , 3.20000E+01, 0.00000E+00, 0.00000E+00, 7.40000E+01, 0.00000E+00, 0.00000E+00, 4.80000E+01, 0.00000E+00, 0.00000E+00, 5.80000E+01, 0.00000E+00, 0.00000E+00,Cmd=115,HV=400,Cyk=2,MTime=0.8,Gain=10,Ch=3
 303,USER   ,20170714,14:35:14, 5.40148E-01,   0,121, 1.22179E+02,NWG-3-WS , 3.20000E+01, 0.00000E+00, 0.00000E+00, 7.40000E+01, 0.00000E+00, 0.00000E+00, 5.00000E+01, 0.00000E+00, 0.00000E+00, 5.60000E+01, 0.00000E+00, 0.00000E+00,Cmd=115,HV=400,Cyk=2,MTime=0.8,Gain=10,Ch=5
 304,USER   ,20170714,14:35:14, 1.41481E-01,   1,121, 9.77847E+01,NWG-3-WS , 3.20000E+01, 0.00000E+00, 0.00000E+00, 7.40000E+01, 0.00000E+00, 0.00000E+00, 5.20000E+01, 0.00000E+00, 0.00000E+00, 5.40000E+01, 0.00000E+00, 0.00000E+00,Cmd=115,HV=400,Cyk=2,MTime=0.8,Gain=50,Ch=7
 305,USER   ,20170714,14:35:22, 2.67762E+00,   0,139, 1.68240E+02,NWG-3-WS , 3.20000E+01, 0.00000E+00, 0.00000E+00, 6.20000E+01, 0.00000E+00, 0.00000E+00, 4.20000E+01, 0.00000E+00, 0.00000E+00, 5.20000E+01, 0.00000E+00, 0.00000E+00,Cmd=116,HV=400,Cyk=2,MTime=0.8,Gain=5,Ch=1
 306,USER   ,20170714,14:35:22, 1.50930E+00,   0,139, 1.70698E+02,NWG-3-WS , 3.20000E+01, 0.00000E+00, 0.00000E+00, 6.20000E+01, 0.00000E+00, 0.00000E+00, 4.40000E+01, 0.00000E+00, 0.00000E+00, 5.00000E+01, 0.00000E+00, 0.00000E+00,Cmd=116,HV=400,Cyk=2,MTime=0.8,Gain=10,Ch=3
 307,USER   ,20170714,14:35:22, 4.56617E-01,   1,139, 1.60665E+02,NWG-3-WS , 3.20000E+01, 0.00000E+00, 0.00000E+00, 6.20000E+01, 0.00000E+00, 0.00000E+00, 4.60000E+01, 0.00000E+00, 0.00000E+00, 4.80000E+01, 0.00000E+00, 0.00000E+00,Cmd=116,HV=400,Cyk=2,MTime=0.8,Gain=10,Ch=5
 308,USER   ,20170714,14:35:30, 7.61678E+00,   1,157, 2.87146E+02,NWG-3-WS , 3.20000E+01, 0.00000E+00, 0.00000E+00, 5.00000E+01, 0.00000E+00, 0.00000E+00, 3.80000E+01, 0.00000E+00, 0.00000E+00, 4.40000E+01, 0.00000E+00, 0.00000E+00,Cmd=117,HV=400,Cyk=2,MTime=0.8,Gain=1,Ch=1
 309,USER   ,20170714,14:35:30, 2.16650E+00,   0,157, 2.72250E+02,NWG-3-WS , 3.20000E+01, 0.00000E+00, 0.00000E+00, 5.00000E+01, 0.00000E+00, 0.00000E+00, 4.00000E+01, 0.00000E+00, 0.00000E+00, 4.20000E+01, 0.00000E+00, 0.00000E+00,Cmd=117,HV=400,Cyk=2,MTime=0.8,Gain=10,Ch=3
 310,USER   ,20170714,14:35:37, 1.39533E+01,   0,134, 3.50685E+02,NWG-3-WS , 3.20000E+01, 0.00000E+00, 0.00000E+00, 4.40000E+01, 0.00000E+00, 0.00000E+00, 3.60000E+01, 0.00000E+00, 0.00000E+00, 4.00000E+01, 0.00000E+00, 0.00000E+00,Cmd=118,HV=400,Cyk=2,MTime=0.8,Gain=1,Ch=1
 311,USER   ,20170714,14:35:44, 2.75194E+01,   2,141, 3.45819E+02,NWG-3-WS , 3.20000E+01, 0.00000E+00, 0.00000E+00, 3.80000E+01, 0.00000E+00, 0.00000E+00, 3.40000E+01, 0.00000E+00, 0.00000E+00, 3.60000E+01, 0.00000E+00, 0.00000E+00,Cmd=119,HV=400,Cyk=2,MTime=0.8,Gain=1,Ch=1
 312,USER   ,20170714,14:35:53, 9.48803E-01,   1,112, 1.19230E+02,NWG-3-WS , 3.40000E+01, 0.00000E+00, 0.00000E+00, 9.40000E+01, 0.00000E+00, 0.00000E+00, 5.40000E+01, 0.00000E+00, 0.00000E+00, 7.40000E+01, 0.00000E+00, 0.00000E+00,Cmd=121,HV=400,Cyk=2,MTime=0.8,Gain=10,Ch=1
 313,USER   ,20170714,14:35:53, 7.15533E-01,   0,112, 1.17454E+02,NWG-3-WS , 3.40000E+01, 0.00000E+00, 0.00000E+00, 9.40000E+01, 0.00000E+00, 0.00000E+00, 5.60000E+01, 0.00000E+00, 0.00000E+00, 7.20000E+01, 0.00000E+00, 0.00000E+00,Cmd=121,HV=400,Cyk=2,MTime=0.8,Gain=10,Ch=3
 314,USER   ,20170714,14:35:53, 5.10202E-01,   0,112, 1.15405E+02,NWG-3-WS , 3.40000E+01, 0.00000E+00, 0.00000E+00, 9.40000E+01, 0.00000E+00, 0.00000E+00, 5.80000E+01, 0.00000E+00, 0.00000E+00, 7.00000E+01, 0.00000E+00, 0.00000E+00,Cmd=121,HV=400,Cyk=2,MTime=0.8,Gain=20,Ch=5
 315,USER   ,20170714,14:35:53, 3.36556E-01,   4,112, 1.16834E+02,NWG-3-WS , 3.40000E+01, 0.00000E+00, 0.00000E+00, 9.40000E+01, 0.00000E+00, 0.00000E+00, 6.00000E+01, 0.00000E+00, 0.00000E+00, 6.80000E+01, 0.00000E+00, 0.00000E+00,Cmd=121,HV=400,Cyk=2,MTime=0.8,Gain=20,Ch=7
 316,USER   ,20170714,14:36:02, 1.46629E+00,   2,116, 1.28982E+02,NWG-3-WS , 3.40000E+01, 0.00000E+00, 0.00000E+00, 7.60000E+01, 0.00000E+00, 0.00000E+00, 4.80000E+01, 0.00000E+00, 0.00000E+00, 6.20000E+01, 0.00000E+00, 0.00000E+00,Cmd=122,HV=400,Cyk=2,MTime=0.8,Gain=10,Ch=1
 317,USER   ,20170714,14:36:02, 9.66434E-01,   2,116, 1.26303E+02,NWG-3-WS , 3.40000E+01, 0.00000E+00, 0.00000E+00, 7.60000E+01, 0.00000E+00, 0.00000E+00, 5.00000E+01, 0.00000E+00, 0.00000E+00, 6.00000E+01, 0.00000E+00, 0.00000E+00,Cmd=122,HV=400,Cyk=2,MTime=0.8,Gain=10,Ch=3
 318,USER   ,20170714,14:36:02, 5.60931E-01,   2,116, 1.26880E+02,NWG-3-WS , 3.40000E+01, 0.00000E+00, 0.00000E+00, 7.60000E+01, 0.00000E+00, 0.00000E+00, 5.20000E+01, 0.00000E+00, 0.00000E+00, 5.80000E+01, 0.00000E+00, 0.00000E+00,Cmd=122,HV=400,Cyk=2,MTime=0.8,Gain=20,Ch=5
 319,USER   ,20170714,14:36:02, 2.02080E-01,   0,116, 1.39668E+02,NWG-3-WS , 3.40000E+01, 0.00000E+00, 0.00000E+00, 7.60000E+01, 0.00000E+00, 0.00000E+00, 5.40000E+01, 0.00000E+00, 0.00000E+00, 5.60000E+01, 0.00000E+00, 0.00000E+00,Cmd=122,HV=400,Cyk=2,MTime=0.8,Gain=50,Ch=7
 320,USER   ,20170714,14:36:10, 2.24921E+00,   0,159, 1.41322E+02,NWG-3-WS , 3.40000E+01, 0.00000E+00, 0.00000E+00, 6.40000E+01, 0.00000E+00, 0.00000E+00, 4.40000E+01, 0.00000E+00, 0.00000E+00, 5.40000E+01, 0.00000E+00, 0.00000E+00,Cmd=123,HV=400,Cyk=2,MTime=0.8,Gain=10,Ch=1
 321,USER   ,20170714,14:36:10, 1.23442E+00,   0,159, 1.39610E+02,NWG-3-WS , 3.40000E+01, 0.00000E+00, 0.00000E+00, 6.40000E+01, 0.00000E+00, 0.00000E+00, 4.60000E+01, 0.00000E+00, 0.00000E+00, 5.20000E+01, 0.00000E+00, 0.00000E+00,Cmd=123,HV=400,Cyk=2,MTime=0.8,Gain=10,Ch=3
 322,USER   ,20170714,14:36:10, 4.21002E-01,   0,159, 1.48133E+02,NWG-3-WS , 3.40000E+01, 0.00000E+00, 0.00000E+00, 6.40000E+01, 0.00000E+00, 0.00000E+00, 4.80000E+01, 0.00000E+00, 0.00000E+00, 5.00000E+01, 0.00000E+00, 0.00000E+00,Cmd=123,HV=400,Cyk=2,MTime=0.8,Gain=20,Ch=5
 323,USER   ,20170714,14:36:18, 5.95762E+00,   0,158, 2.24597E+02,NWG-3-WS , 3.40000E+01, 0.00000E+00, 0.00000E+00, 5.20000E+01, 0.00000E+00, 0.00000E+00, 4.00000E+01, 0.00000E+00, 0.00000E+00, 4.60000E+01, 0.00000E+00, 0.00000E+00,Cmd=124,HV=400,Cyk=2,MTime=0.8,Gain=1,Ch=1
 324,USER   ,20170714,14:36:18, 1.53144E+00,   1,158, 1.92446E+02,NWG-3-WS , 3.40000E+01, 0.00000E+00, 0.00000E+00, 5.20000E+01, 0.00000E+00, 0.00000E+00, 4.20000E+01, 0.00000E+00, 0.00000E+00, 4.40000E+01, 0.00000E+00, 0.00000E+00,Cmd=124,HV=400,Cyk=2,MTime=0.8,Gain=10,Ch=3
 325,USER   ,20170714,14:36:25, 1.35639E+01,   1,158, 3.40898E+02,NWG-3-WS , 3.40000E+01, 0.00000E+00, 0.00000E+00, 4.60000E+01, 0.00000E+00, 0.00000E+00, 3.80000E+01, 0.00000E+00, 0.00000E+00, 4.20000E+01, 0.00000E+00, 0.00000E+00,Cmd=125,HV=400,Cyk=2,MTime=0.8,Gain=1,Ch=1
 326,USER   ,20170714,14:36:33, 2.51845E+01,   2,169, 3.16478E+02,NWG-3-WS , 3.40000E+01, 0.00000E+00, 0.00000E+00, 4.00000E+01, 0.00000E+00, 0.00000E+00, 3.60000E+01, 0.00000E+00, 0.00000E+00, 3.80000E+01, 0.00000E+00, 0.00000E+00,Cmd=126,HV=400,Cyk=2,MTime=0.8,Gain=1,Ch=1
 327,USER   ,20170714,14:36:41, 8.77321E-01,   0,145, 1.10247E+02,NWG-3-WS , 3.60000E+01, 0.00000E+00, 0.00000E+00, 9.60000E+01, 0.00000E+00, 0.00000E+00, 5.60000E+01, 0.00000E+00, 0.00000E+00, 7.60000E+01, 0.00000E+00, 0.00000E+00,Cmd=128,HV=400,Cyk=2,MTime=0.8,Gain=10,Ch=1
 328,USER   ,20170714,14:36:41, 6.20398E-01,   1,145, 1.01837E+02,NWG-3-WS , 3.60000E+01, 0.00000E+00, 0.00000E+00, 9.60000E+01, 0.00000E+00, 0.00000E+00, 5.80000E+01, 0.00000E+00, 0.00000E+00, 7.40000E+01, 0.00000E+00, 0.00000E+00,Cmd=128,HV=400,Cyk=2,MTime=0.8,Gain=10,Ch=3
 329,USER   ,20170714,14:36:41, 4.17400E-01,   2,145, 9.44135E+01,NWG-3-WS , 3.60000E+01, 0.00000E+00, 0.00000E+00, 9.60000E+01, 0.00000E+00, 0.00000E+00, 6.00000E+01, 0.00000E+00, 0.00000E+00, 7.20000E+01, 0.00000E+00, 0.00000E+00,Cmd=128,HV=400,Cyk=2,MTime=0.8,Gain=20,Ch=5
 330,USER   ,20170714,14:36:41, 2.66059E-01,   2,145, 9.23613E+01,NWG-3-WS , 3.60000E+01, 0.00000E+00, 0.00000E+00, 9.60000E+01, 0.00000E+00, 0.00000E+00, 6.20000E+01, 0.00000E+00, 0.00000E+00, 7.00000E+01, 0.00000E+00, 0.00000E+00,Cmd=128,HV=400,Cyk=2,MTime=0.8,Gain=20,Ch=7
 331,USER   ,20170714,14:36:50, 1.28680E+00,   1,165, 1.13193E+02,NWG-3-WS , 3.60000E+01, 0.00000E+00, 0.00000E+00, 7.80000E+01, 0.00000E+00, 0.00000E+00, 5.00000E+01, 0.00000E+00, 0.00000E+00, 6.40000E+01, 0.00000E+00, 0.00000E+00,Cmd=129,HV=400,Cyk=2,MTime=0.8,Gain=10,Ch=1
 332,USER   ,20170714,14:36:50, 9.12022E-01,   1,165, 1.19192E+02,NWG-3-WS , 3.60000E+01, 0.00000E+00, 0.00000E+00, 7.80000E+01, 0.00000E+00, 0.00000E+00, 5.20000E+01, 0.00000E+00, 0.00000E+00, 6.20000E+01, 0.00000E+00, 0.00000E+00,Cmd=129,HV=400,Cyk=2,MTime=0.8,Gain=10,Ch=3
 333,USER   ,20170714,14:36:50, 6.00571E-01,   0,165, 1.35846E+02,NWG-3-WS , 3.60000E+01, 0.00000E+00, 0.00000E+00, 7.80000E+01, 0.00000E+00, 0.00000E+00, 5.40000E+01, 0.00000E+00, 0.00000E+00, 6.00000E+01, 0.00000E+00, 0.00000E+00,Cmd=129,HV=400,Cyk=2,MTime=0.8,Gain=10,Ch=5
 334,USER   ,20170714,14:36:50, 2.11394E-01,   1,165, 1.46105E+02,NWG-3-WS , 3.60000E+01, 0.00000E+00, 0.00000E+00, 7.80000E+01, 0.00000E+00, 0.00000E+00, 5.60000E+01, 0.00000E+00, 0.00000E+00, 5.80000E+01, 0.00000E+00, 0.00000E+00,Cmd=129,HV=400,Cyk=2,MTime=0.8,Gain=20,Ch=7
 335,USER   ,20170714,14:36:59, 1.80661E+00,   1,182, 1.13513E+02,NWG-3-WS , 3.60000E+01, 0.00000E+00, 0.00000E+00, 6.60000E+01, 0.00000E+00, 0.00000E+00, 4.60000E+01, 0.00000E+00, 0.00000E+00, 5.60000E+01, 0.00000E+00, 0.00000E+00,Cmd=130,HV=400,Cyk=2,MTime=0.8,Gain=5,Ch=1
 336,USER   ,20170714,14:36:59, 9.47648E-01,   1,182, 1.07176E+02,NWG-3-WS , 3.60000E+01, 0.00000E+00, 0.00000E+00, 6.60000E+01, 0.00000E+00, 0.00000E+00, 4.80000E+01, 0.00000E+00, 0.00000E+00, 5.40000E+01, 0.00000E+00, 0.00000E+00,Cmd=130,HV=400,Cyk=2,MTime=0.8,Gain=10,Ch=3
 337,USER   ,20170714,14:36:59, 3.01976E-01,   2,182, 1.06253E+02,NWG-3-WS , 3.60000E+01, 0.00000E+00, 0.00000E+00, 6.60000E+01, 0.00000E+00, 0.00000E+00, 5.00000E+01, 0.00000E+00, 0.00000E+00, 5.20000E+01, 0.00000E+00, 0.00000E+00,Cmd=130,HV=400,Cyk=2,MTime=0.8,Gain=20,Ch=5
 338,USER   ,20170714,14:37:06, 4.20297E+00,   2,233, 1.58448E+02,NWG-3-WS , 3.60000E+01, 0.00000E+00, 0.00000E+00, 5.40000E+01, 0.00000E+00, 0.00000E+00, 4.20000E+01, 0.00000E+00, 0.00000E+00, 4.80000E+01, 0.00000E+00, 0.00000E+00,Cmd=131,HV=400,Cyk=2,MTime=0.8,Gain=1,Ch=1
 339,USER   ,20170714,14:37:06, 1.31768E+00,   2,233, 1.65585E+02,NWG-3-WS , 3.60000E+01, 0.00000E+00, 0.00000E+00, 5.40000E+01, 0.00000E+00, 0.00000E+00, 4.40000E+01, 0.00000E+00, 0.00000E+00, 4.60000E+01, 0.00000E+00, 0.00000E+00,Cmd=131,HV=400,Cyk=2,MTime=0.8,Gain=10,Ch=3
 340,USER   ,20170714,14:37:14, 9.23167E+00,   2,269, 2.32017E+02,NWG-3-WS , 3.60000E+01, 0.00000E+00, 0.00000E+00, 4.80000E+01, 0.00000E+00, 0.00000E+00, 4.00000E+01, 0.00000E+00, 0.00000E+00, 4.40000E+01, 0.00000E+00, 0.00000E+00,Cmd=132,HV=381,Cyk=2,MTime=0.8,Gain=1,Ch=1
 341,USER   ,20170714,14:37:24, 2.77524E+01,   0, 23, 3.48747E+02,NWG-3-WS , 3.60000E+01, 0.00000E+00, 0.00000E+00, 4.20000E+01, 0.00000E+00, 0.00000E+00, 3.80000E+01, 0.00000E+00, 0.00000E+00, 4.00000E+01, 0.00000E+00, 0.00000E+00,Cmd=133,HV=38,Cyk=2,MTime=0.8,Gain=1,Ch=1
 342,USER   ,20170714,14:37:32, 8.17552E-01,   0,134, 1.02737E+02,NWG-3-WS , 3.80000E+01, 0.00000E+00, 0.00000E+00, 9.80000E+01, 0.00000E+00, 0.00000E+00, 5.80000E+01, 0.00000E+00, 0.00000E+00, 7.80000E+01, 0.00000E+00, 0.00000E+00,Cmd=135,HV=400,Cyk=2,MTime=0.8,Gain=10,Ch=1
 343,USER   ,20170714,14:37:32, 5.77663E-01,   1,134, 9.48223E+01,NWG-3-WS , 3.80000E+01, 0.00000E+00, 0.00000E+00, 9.80000E+01, 0.00000E+00, 0.00000E+00, 6.00000E+01, 0.00000E+00, 0.00000E+00, 7.60000E+01, 0.00000E+00, 0.00000E+00,Cmd=135,HV=400,Cyk=2,MTime=0.8,Gain=10,Ch=3
 344,USER   ,20170714,14:37:32, 3.76189E-01,   0,134, 8.50919E+01,NWG-3-WS , 3.80000E+01, 0.00000E+00, 0.00000E+00, 9.80000E+01, 0.00000E+00, 0.00000E+00, 6.20000E+01, 0.00000E+00, 0.00000E+00, 7.40000E+01, 0.00000E+00, 0.00000E+00,Cmd=135,HV=400,Cyk=2,MTime=0.8,Gain=20,Ch=5
 345,USER   ,20170714,14:37:32, 2.20020E-01,   5,134, 7.63792E+01,NWG-3-WS , 3.80000E+01, 0.00000E+00, 0.00000E+00, 9.80000E+01, 0.00000E+00, 0.00000E+00, 6.40000E+01, 0.00000E+00, 0.00000E+00, 7.20000E+01, 0.00000E+00, 0.00000E+00,Cmd=135,HV=400,Cyk=2,MTime=0.8,Gain=20,Ch=7
 346,USER   ,20170714,14:37:41, 1.25421E+00,   2,192, 1.10326E+02,NWG-3-WS , 3.80000E+01, 0.00000E+00, 0.00000E+00, 8.00000E+01, 0.00000E+00, 0.00000E+00, 5.20000E+01, 0.00000E+00, 0.00000E+00, 6.60000E+01, 0.00000E+00, 0.00000E+00,Cmd=136,HV=400,Cyk=2,MTime=0.8,Gain=10,Ch=1
 347,USER   ,20170714,14:37:41, 9.47097E-01,   2,192, 1.23776E+02,NWG-3-WS , 3.80000E+01, 0.00000E+00, 0.00000E+00, 8.00000E+01, 0.00000E+00, 0.00000E+00, 5.40000E+01, 0.00000E+00, 0.00000E+00, 6.40000E+01, 0.00000E+00, 0.00000E+00,Cmd=136,HV=400,Cyk=2,MTime=0.8,Gain=5,Ch=3
 348,USER   ,20170714,14:37:41, 5.85258E-01,   2,192, 1.32382E+02,NWG-3-WS , 3.80000E+01, 0.00000E+00, 0.00000E+00, 8.00000E+01, 0.00000E+00, 0.00000E+00, 5.60000E+01, 0.00000E+00, 0.00000E+00, 6.20000E+01, 0.00000E+00, 0.00000E+00,Cmd=136,HV=400,Cyk=2,MTime=0.8,Gain=10,Ch=5
 349,USER   ,20170714,14:37:41, 1.92728E-01,   1,192, 1.33204E+02,NWG-3-WS , 3.80000E+01, 0.00000E+00, 0.00000E+00, 8.00000E+01, 0.00000E+00, 0.00000E+00, 5.80000E+01, 0.00000E+00, 0.00000E+00, 6.00000E+01, 0.00000E+00, 0.00000E+00,Cmd=136,HV=400,Cyk=2,MTime=0.8,Gain=20,Ch=7
 350,USER   ,20170714,14:37:50, 1.71611E+00,   2,122, 1.07826E+02,NWG-3-WS , 3.80000E+01, 0.00000E+00, 0.00000E+00, 6.80000E+01, 0.00000E+00, 0.00000E+00, 4.80000E+01, 0.00000E+00, 0.00000E+00, 5.80000E+01, 0.00000E+00, 0.00000E+00,Cmd=137,HV=400,Cyk=2,MTime=0.8,Gain=10,Ch=1
 351,USER   ,20170714,14:37:50, 8.60544E-01,   1,122, 9.73253E+01,NWG-3-WS , 3.80000E+01, 0.00000E+00, 0.00000E+00, 6.80000E+01, 0.00000E+00, 0.00000E+00, 5.00000E+01, 0.00000E+00, 0.00000E+00, 5.60000E+01, 0.00000E+00, 0.00000E+00,Cmd=137,HV=400,Cyk=2,MTime=0.8,Gain=10,Ch=3
 352,USER   ,20170714,14:37:50, 2.20259E-01,   2,122, 7.75000E+01,NWG-3-WS , 3.80000E+01, 0.00000E+00, 0.00000E+00, 6.80000E+01, 0.00000E+00, 0.00000E+00, 5.20000E+01, 0.00000E+00, 0.00000E+00, 5.40000E+01, 0.00000E+00, 0.00000E+00,Cmd=137,HV=400,Cyk=2,MTime=0.8,Gain=20,Ch=5
 353,USER   ,20170714,14:37:57, 3.98509E+00,   1,161, 1.50234E+02,NWG-3-WS , 3.80000E+01, 0.00000E+00, 0.00000E+00, 5.60000E+01, 0.00000E+00, 0.00000E+00, 4.40000E+01, 0.00000E+00, 0.00000E+00, 5.00000E+01, 0.00000E+00, 0.00000E+00,Cmd=138,HV=400,Cyk=2,MTime=0.8,Gain=1,Ch=1
 354,USER   ,20170714,14:37:57, 1.07578E+00,   2,161, 1.35187E+02,NWG-3-WS , 3.80000E+01, 0.00000E+00, 0.00000E+00, 5.60000E+01, 0.00000E+00, 0.00000E+00, 4.60000E+01, 0.00000E+00, 0.00000E+00, 4.80000E+01, 0.00000E+00, 0.00000E+00,Cmd=138,HV=400,Cyk=2,MTime=0.8,Gain=10,Ch=3
 355,USER   ,20170714,14:38:05, 7.62269E+00,   2,239, 1.91579E+02,NWG-3-WS , 3.80000E+01, 0.00000E+00, 0.00000E+00, 5.00000E+01, 0.00000E+00, 0.00000E+00, 4.20000E+01, 0.00000E+00, 0.00000E+00, 4.60000E+01, 0.00000E+00, 0.00000E+00,Cmd=139,HV=400,Cyk=2,MTime=0.8,Gain=1,Ch=1
 356,USER   ,20170714,14:38:15, 2.84291E+01,   0, 17, 3.57251E+02,NWG-3-WS , 3.80000E+01, 0.00000E+00, 0.00000E+00, 4.40000E+01, 0.00000E+00, 0.00000E+00, 4.00000E+01, 0.00000E+00, 0.00000E+00, 4.20000E+01, 0.00000E+00, 0.00000E+00,Cmd=140,HV=35,Cyk=2,MTime=0.8,Gain=1,Ch=1
 357,USER   ,20170714,14:38:24, 7.95522E-01,   0,123, 9.99682E+01,NWG-3-WS , 4.00000E+01, 0.00000E+00, 0.00000E+00, 1.00000E+02, 0.00000E+00, 0.00000E+00, 6.00000E+01, 0.00000E+00, 0.00000E+00, 8.00000E+01, 0.00000E+00, 0.00000E+00,Cmd=142,HV=400,Cyk=2,MTime=0.8,Gain=10,Ch=1
 358,USER   ,20170714,14:38:24, 5.52659E-01,   2,123, 9.07179E+01,NWG-3-WS , 4.00000E+01, 0.00000E+00, 0.00000E+00, 1.00000E+02, 0.00000E+00, 0.00000E+00, 6.20000E+01, 0.00000E+00, 0.00000E+00, 7.80000E+01, 0.00000E+00, 0.00000E+00,Cmd=142,HV=400,Cyk=2,MTime=0.8,Gain=10,Ch=3
 359,USER   ,20170714,14:38:24, 3.65402E-01,   3,123, 8.26519E+01,NWG-3-WS , 4.00000E+01, 0.00000E+00, 0.00000E+00, 1.00000E+02, 0.00000E+00, 0.00000E+00, 6.40000E+01, 0.00000E+00, 0.00000E+00, 7.60000E+01, 0.00000E+00, 0.00000E+00,Cmd=142,HV=400,Cyk=2,MTime=0.8,Gain=20,Ch=5
 360,USER   ,20170714,14:38:24, 1.99530E-01,   0,123, 6.92661E+01,NWG-3-WS , 4.00000E+01, 0.00000E+00, 0.00000E+00, 1.00000E+02, 0.00000E+00, 0.00000E+00, 6.60000E+01, 0.00000E+00, 0.00000E+00, 7.40000E+01, 0.00000E+00, 0.00000E+00,Cmd=142,HV=400,Cyk=2,MTime=0.8,Gain=20,Ch=7
 361,USER   ,20170714,14:38:33, 1.32596E+00,   1,211, 1.16638E+02,NWG-3-WS , 4.00000E+01, 0.00000E+00, 0.00000E+00, 8.20000E+01, 0.00000E+00, 0.00000E+00, 5.40000E+01, 0.00000E+00, 0.00000E+00, 6.80000E+01, 0.00000E+00, 0.00000E+00,Cmd=143,HV=400,Cyk=2,MTime=0.8,Gain=10,Ch=1
 362,USER   ,20170714,14:38:33, 9.45567E-01,   1,211, 1.23576E+02,NWG-3-WS , 4.00000E+01, 0.00000E+00, 0.00000E+00, 8.20000E+01, 0.00000E+00, 0.00000E+00, 5.60000E+01, 0.00000E+00, 0.00000E+00, 6.60000E+01, 0.00000E+00, 0.00000E+00,Cmd=143,HV=400,Cyk=2,MTime=0.8,Gain=10,Ch=3
 363,USER   ,20170714,14:38:33, 5.46320E-01,   1,211, 1.23575E+02,NWG-3-WS , 4.00000E+01, 0.00000E+00, 0.00000E+00, 8.20000E+01, 0.00000E+00, 0.00000E+00, 5.80000E+01, 0.00000E+00, 0.00000E+00, 6.40000E+01, 0.00000E+00, 0.00000E+00,Cmd=143,HV=400,Cyk=2,MTime=0.8,Gain=10,Ch=5
 364,USER   ,20170714,14:38:33, 1.82384E-01,   2,211, 1.26055E+02,NWG-3-WS , 4.00000E+01, 0.00000E+00, 0.00000E+00, 8.20000E+01, 0.00000E+00, 0.00000E+00, 6.00000E+01, 0.00000E+00, 0.00000E+00, 6.20000E+01, 0.00000E+00, 0.00000E+00,Cmd=143,HV=400,Cyk=2,MTime=0.8,Gain=20,Ch=7
 365,USER   ,20170714,14:38:41, 1.66755E+00,   2,145, 1.04775E+02,NWG-3-WS , 4.00000E+01, 0.00000E+00, 0.00000E+00, 7.00000E+01, 0.00000E+00, 0.00000E+00, 5.00000E+01, 0.00000E+00, 0.00000E+00, 6.00000E+01, 0.00000E+00, 0.00000E+00,Cmd=144,HV=400,Cyk=2,MTime=0.8,Gain=5,Ch=1
 366,USER   ,20170714,14:38:41, 9.20527E-01,   2,145, 1.04109E+02,NWG-3-WS , 4.00000E+01, 0.00000E+00, 0.00000E+00, 7.00000E+01, 0.00000E+00, 0.00000E+00, 5.20000E+01, 0.00000E+00, 0.00000E+00, 5.80000E+01, 0.00000E+00, 0.00000E+00,Cmd=144,HV=400,Cyk=2,MTime=0.8,Gain=10,Ch=3
 367,USER   ,20170714,14:38:41, 3.27424E-01,   2,145, 1.15207E+02,NWG-3-WS , 4.00000E+01, 0.00000E+00, 0.00000E+00, 7.00000E+01, 0.00000E+00, 0.00000E+00, 5.40000E+01, 0.00000E+00, 0.00000E+00, 5.60000E+01, 0.00000E+00, 0.00000E+00,Cmd=144,HV=400,Cyk=2,MTime=0.8,Gain=20,Ch=5
 368,USER   ,20170714,14:38:49, 3.52402E+00,   1,177, 1.32852E+02,NWG-3-WS , 4.00000E+01, 0.00000E+00, 0.00000E+00, 5.80000E+01, 0.00000E+00, 0.00000E+00, 4.60000E+01, 0.00000E+00, 0.00000E+00, 5.20000E+01, 0.00000E+00, 0.00000E+00,Cmd=145,HV=400,Cyk=2,MTime=0.8,Gain=1,Ch=1
 369,USER   ,20170714,14:38:49, 1.06378E+00,   1,177, 1.33678E+02,NWG-3-WS , 4.00000E+01, 0.00000E+00, 0.00000E+00, 5.80000E+01, 0.00000E+00, 0.00000E+00, 4.80000E+01, 0.00000E+00, 0.00000E+00, 5.00000E+01, 0.00000E+00, 0.00000E+00,Cmd=145,HV=400,Cyk=2,MTime=0.8,Gain=10,Ch=3
 370,USER   ,20170714,14:38:56, 7.63010E+00,   2,195, 1.91765E+02,NWG-3-WS , 4.00000E+01, 0.00000E+00, 0.00000E+00, 5.20000E+01, 0.00000E+00, 0.00000E+00, 4.40000E+01, 0.00000E+00, 0.00000E+00, 4.80000E+01, 0.00000E+00, 0.00000E+00,Cmd=146,HV=400,Cyk=2,MTime=0.8,Gain=1,Ch=1
 371,USER   ,20170714,14:39:09, 2.32714E+01,   1, 16, 2.92437E+02,NWG-3-WS , 4.00000E+01, 0.00000E+00, 0.00000E+00, 4.60000E+01, 0.00000E+00, 0.00000E+00, 4.20000E+01, 0.00000E+00, 0.00000E+00, 4.40000E+01, 0.00000E+00, 0.00000E+00,Cmd=147,HV=32,Cyk=2,MTime=0.8,Gain=10,Ch=1
 372,USER   ,20170714,14:39:18, 7.59619E-01,   1,123, 9.54565E+01,NWG-3-WS , 4.20000E+01, 0.00000E+00, 0.00000E+00, 1.02000E+02, 0.00000E+00, 0.00000E+00, 6.20000E+01, 0.00000E+00, 0.00000E+00, 8.20000E+01, 0.00000E+00, 0.00000E+00,Cmd=149,HV=400,Cyk=2,MTime=0.8,Gain=10,Ch=1
 373,USER   ,20170714,14:39:18, 5.33500E-01,   0,123, 8.75731E+01,NWG-3-WS , 4.20000E+01, 0.00000E+00, 0.00000E+00, 1.02000E+02, 0.00000E+00, 0.00000E+00, 6.40000E+01, 0.00000E+00, 0.00000E+00, 8.00000E+01, 0.00000E+00, 0.00000E+00,Cmd=149,HV=400,Cyk=2,MTime=0.8,Gain=10,Ch=3
 374,USER   ,20170714,14:39:18, 3.41353E-01,   0,123, 7.72122E+01,NWG-3-WS , 4.20000E+01, 0.00000E+00, 0.00000E+00, 1.02000E+02, 0.00000E+00, 0.00000E+00, 6.60000E+01, 0.00000E+00, 0.00000E+00, 7.80000E+01, 0.00000E+00, 0.00000E+00,Cmd=149,HV=400,Cyk=2,MTime=0.8,Gain=20,Ch=5
 375,USER   ,20170714,14:39:18, 1.96263E-01,   1,123, 6.81320E+01,NWG-3-WS , 4.20000E+01, 0.00000E+00, 0.00000E+00, 1.02000E+02, 0.00000E+00, 0.00000E+00, 6.80000E+01, 0.00000E+00, 0.00000E+00, 7.60000E+01, 0.00000E+00, 0.00000E+00,Cmd=149,HV=400,Cyk=2,MTime=0.8,Gain=50,Ch=7
 376,USER   ,20170714,14:39:27, 1.24948E+00,   2,175, 1.09910E+02,NWG-3-WS , 4.20000E+01, 0.00000E+00, 0.00000E+00, 8.40000E+01, 0.00000E+00, 0.00000E+00, 5.60000E+01, 0.00000E+00, 0.00000E+00, 7.00000E+01, 0.00000E+00, 0.00000E+00,Cmd=150,HV=400,Cyk=2,MTime=0.8,Gain=10,Ch=1
 377,USER   ,20170714,14:39:27, 8.57822E-01,   2,175, 1.12109E+02,NWG-3-WS , 4.20000E+01, 0.00000E+00, 0.00000E+00, 8.40000E+01, 0.00000E+00, 0.00000E+00, 5.80000E+01, 0.00000E+00, 0.00000E+00, 6.80000E+01, 0.00000E+00, 0.00000E+00,Cmd=150,HV=400,Cyk=2,MTime=0.8,Gain=10,Ch=3
 378,USER   ,20170714,14:39:27, 5.01870E-01,   2,175, 1.13520E+02,NWG-3-WS , 4.20000E+01, 0.00000E+00, 0.00000E+00, 8.40000E+01, 0.00000E+00, 0.00000E+00, 6.00000E+01, 0.00000E+00, 0.00000E+00, 6.60000E+01, 0.00000E+00, 0.00000E+00,Cmd=150,HV=400,Cyk=2,MTime=0.8,Gain=10,Ch=5
 379,USER   ,20170714,14:39:27, 1.57865E-01,   1,175, 1.09109E+02,NWG-3-WS , 4.20000E+01, 0.00000E+00, 0.00000E+00, 8.40000E+01, 0.00000E+00, 0.00000E+00, 6.20000E+01, 0.00000E+00, 0.00000E+00, 6.40000E+01, 0.00000E+00, 0.00000E+00,Cmd=150,HV=400,Cyk=2,MTime=0.8,Gain=50,Ch=7
 380,USER   ,20170714,14:39:35, 1.65957E+00,   0,111, 1.04274E+02,NWG-3-WS , 4.20000E+01, 0.00000E+00, 0.00000E+00, 7.20000E+01, 0.00000E+00, 0.00000E+00, 5.20000E+01, 0.00000E+00, 0.00000E+00, 6.20000E+01, 0.00000E+00, 0.00000E+00,Cmd=151,HV=400,Cyk=2,MTime=0.8,Gain=5,Ch=1
 381,USER   ,20170714,14:39:35, 1.05986E+00,   2,111, 1.19867E+02,NWG-3-WS , 4.20000E+01, 0.00000E+00, 0.00000E+00, 7.20000E+01, 0.00000E+00, 0.00000E+00, 5.40000E+01, 0.00000E+00, 0.00000E+00, 6.00000E+01, 0.00000E+00, 0.00000E+00,Cmd=151,HV=400,Cyk=2,MTime=0.8,Gain=10,Ch=3
 382,USER   ,20170714,14:39:35, 3.68452E-01,   0,111, 1.29643E+02,NWG-3-WS , 4.20000E+01, 0.00000E+00, 0.00000E+00, 7.20000E+01, 0.00000E+00, 0.00000E+00, 5.60000E+01, 0.00000E+00, 0.00000E+00, 5.80000E+01, 0.00000E+00, 0.00000E+00,Cmd=151,HV=400,Cyk=2,MTime=0.8,Gain=20,Ch=5
 383,USER   ,20170714,14:39:43, 2.90684E+00,   2,167, 1.09585E+02,NWG-3-WS , 4.20000E+01, 0.00000E+00, 0.00000E+00, 6.00000E+01, 0.00000E+00, 0.00000E+00, 4.80000E+01, 0.00000E+00, 0.00000E+00, 5.40000E+01, 0.00000E+00, 0.00000E+00,Cmd=152,HV=400,Cyk=2,MTime=0.8,Gain=5,Ch=1
 384,USER   ,20170714,14:39:43, 8.43497E-01,   2,167, 1.05997E+02,NWG-3-WS , 4.20000E+01, 0.00000E+00, 0.00000E+00, 6.00000E+01, 0.00000E+00, 0.00000E+00, 5.00000E+01, 0.00000E+00, 0.00000E+00, 5.20000E+01, 0.00000E+00, 0.00000E+00,Cmd=152,HV=400,Cyk=2,MTime=0.8,Gain=10,Ch=3
 385,USER   ,20170714,14:39:51, 6.04170E+00,   2,208, 1.51844E+02,NWG-3-WS , 4.20000E+01, 0.00000E+00, 0.00000E+00, 5.40000E+01, 0.00000E+00, 0.00000E+00, 4.60000E+01, 0.00000E+00, 0.00000E+00, 5.00000E+01, 0.00000E+00, 0.00000E+00,Cmd=153,HV=400,Cyk=2,MTime=0.8,Gain=1,Ch=1
 386,USER   ,20170714,14:40:00, 2.13409E+01,   1, 23, 2.68178E+02,NWG-3-WS , 4.20000E+01, 0.00000E+00, 0.00000E+00, 4.80000E+01, 0.00000E+00, 0.00000E+00, 4.40000E+01, 0.00000E+00, 0.00000E+00, 4.60000E+01, 0.00000E+00, 0.00000E+00,Cmd=154,HV=35,Cyk=2,MTime=0.8,Gain=1,Ch=1
 387,USER   ,20170714,14:40:09, 7.43874E-01,   1,117, 9.34780E+01,NWG-3-WS , 4.40000E+01, 0.00000E+00, 0.00000E+00, 1.04000E+02, 0.00000E+00, 0.00000E+00, 6.40000E+01, 0.00000E+00, 0.00000E+00, 8.40000E+01, 0.00000E+00, 0.00000E+00,Cmd=156,HV=400,Cyk=2,MTime=0.8,Gain=10,Ch=1
 388,USER   ,20170714,14:40:09, 5.03359E-01,   0,117, 8.26255E+01,NWG-3-WS , 4.40000E+01, 0.00000E+00, 0.00000E+00, 1.04000E+02, 0.00000E+00, 0.00000E+00, 6.60000E+01, 0.00000E+00, 0.00000E+00, 8.20000E+01, 0.00000E+00, 0.00000E+00,Cmd=156,HV=400,Cyk=2,MTime=0.8,Gain=20,Ch=3
 389,USER   ,20170714,14:40:09, 3.34202E-01,   2,117, 7.55947E+01,NWG-3-WS , 4.40000E+01, 0.00000E+00, 0.00000E+00, 1.04000E+02, 0.00000E+00, 0.00000E+00, 6.80000E+01, 0.00000E+00, 0.00000E+00, 8.00000E+01, 0.00000E+00, 0.00000E+00,Cmd=156,HV=400,Cyk=2,MTime=0.8,Gain=20,Ch=5
 390,USER   ,20170714,14:40:09, 2.13359E-01,   4,117, 7.40667E+01,NWG-3-WS , 4.40000E+01, 0.00000E+00, 0.00000E+00, 1.04000E+02, 0.00000E+00, 0.00000E+00, 7.00000E+01, 0.00000E+00, 0.00000E+00, 7.80000E+01, 0.00000E+00, 0.00000E+00,Cmd=156,HV=400,Cyk=2,MTime=0.8,Gain=20,Ch=7
 391,USER   ,20170714,14:40:18, 1.11499E+00,   0,160, 9.80797E+01,NWG-3-WS , 4.40000E+01, 0.00000E+00, 0.00000E+00, 8.60000E+01, 0.00000E+00, 0.00000E+00, 5.80000E+01, 0.00000E+00, 0.00000E+00, 7.20000E+01, 0.00000E+00, 0.00000E+00,Cmd=157,HV=400,Cyk=2,MTime=0.8,Gain=10,Ch=1
 392,USER   ,20170714,14:40:18, 7.43927E-01,   0,160, 9.72241E+01,NWG-3-WS , 4.40000E+01, 0.00000E+00, 0.00000E+00, 8.60000E+01, 0.00000E+00, 0.00000E+00, 6.00000E+01, 0.00000E+00, 0.00000E+00, 7.00000E+01, 0.00000E+00, 0.00000E+00,Cmd=157,HV=400,Cyk=2,MTime=0.8,Gain=10,Ch=3
 393,USER   ,20170714,14:40:18, 4.38494E-01,   1,160, 9.91850E+01,NWG-3-WS , 4.40000E+01, 0.00000E+00, 0.00000E+00, 8.60000E+01, 0.00000E+00, 0.00000E+00, 6.20000E+01, 0.00000E+00, 0.00000E+00, 6.80000E+01, 0.00000E+00, 0.00000E+00,Cmd=157,HV=400,Cyk=2,MTime=0.8,Gain=20,Ch=5
 394,USER   ,20170714,14:40:18, 1.52509E-01,   0,160, 1.05407E+02,NWG-3-WS , 4.40000E+01, 0.00000E+00, 0.00000E+00, 8.60000E+01, 0.00000E+00, 0.00000E+00, 6.40000E+01, 0.00000E+00, 0.00000E+00, 6.60000E+01, 0.00000E+00, 0.00000E+00,Cmd=157,HV=400,Cyk=2,MTime=0.8,Gain=50,Ch=7
 395,USER   ,20170714,14:40:26, 1.73238E+00,   1,158, 1.08849E+02,NWG-3-WS , 4.40000E+01, 0.00000E+00, 0.00000E+00, 7.40000E+01, 0.00000E+00, 0.00000E+00, 5.40000E+01, 0.00000E+00, 0.00000E+00, 6.40000E+01, 0.00000E+00, 0.00000E+00,Cmd=158,HV=400,Cyk=2,MTime=0.8,Gain=5,Ch=1
 396,USER   ,20170714,14:40:26, 1.04559E+00,   2,158, 1.18254E+02,NWG-3-WS , 4.40000E+01, 0.00000E+00, 0.00000E+00, 7.40000E+01, 0.00000E+00, 0.00000E+00, 5.60000E+01, 0.00000E+00, 0.00000E+00, 6.20000E+01, 0.00000E+00, 0.00000E+00,Cmd=158,HV=400,Cyk=2,MTime=0.8,Gain=5,Ch=3
 397,USER   ,20170714,14:40:26, 3.41093E-01,   0,158, 1.20016E+02,NWG-3-WS , 4.40000E+01, 0.00000E+00, 0.00000E+00, 7.40000E+01, 0.00000E+00, 0.00000E+00, 5.80000E+01, 0.00000E+00, 0.00000E+00, 6.00000E+01, 0.00000E+00, 0.00000E+00,Cmd=158,HV=400,Cyk=2,MTime=0.8,Gain=20,Ch=5
 398,USER   ,20170714,14:40:34, 5.68616E-01,   1,191, 7.14544E+01,NWG-3-WS , 4.40000E+01, 0.00000E+00, 0.00000E+00, 6.20000E+01, 0.00000E+00, 0.00000E+00, 5.20000E+01, 0.00000E+00, 0.00000E+00, 5.40000E+01, 0.00000E+00, 0.00000E+00,Cmd=159,HV=400,Cyk=2,MTime=0.8,Gain=10,Ch=3
 399,USER   ,20170714,14:40:42, 2.45701E+00,   0,157, 9.26269E+01,NWG-3-WS , 4.40000E+01, 0.00000E+00, 0.00000E+00, 6.20000E+01, 0.00000E+00, 0.00000E+00, 5.00000E+01, 0.00000E+00, 0.00000E+00, 5.60000E+01, 0.00000E+00, 0.00000E+00,Cmd=159,HV=326,Cyk=2,MTime=0.8,Gain=10,Ch=1
 400,USER   ,20170714,14:40:49, 4.85505E+00,   1,152, 1.22021E+02,NWG-3-WS , 4.40000E+01, 0.00000E+00, 0.00000E+00, 5.60000E+01, 0.00000E+00, 0.00000E+00, 4.80000E+01, 0.00000E+00, 0.00000E+00, 5.20000E+01, 0.00000E+00, 0.00000E+00,Cmd=160,HV=400,Cyk=2,MTime=0.8,Gain=5,Ch=1
 401,USER   ,20170714,14:40:56, 1.43353E+01,   2,226, 1.80142E+02,NWG-3-WS , 4.40000E+01, 0.00000E+00, 0.00000E+00, 5.00000E+01, 0.00000E+00, 0.00000E+00, 4.60000E+01, 0.00000E+00, 0.00000E+00, 4.80000E+01, 0.00000E+00, 0.00000E+00,Cmd=161,HV=400,Cyk=2,MTime=0.8,Gain=1,Ch=1
 402,USER   ,20170714,14:41:05, 7.11475E-01,   3,121, 8.94066E+01,NWG-3-WS , 4.60000E+01, 0.00000E+00, 0.00000E+00, 1.06000E+02, 0.00000E+00, 0.00000E+00, 6.60000E+01, 0.00000E+00, 0.00000E+00, 8.60000E+01, 0.00000E+00, 0.00000E+00,Cmd=163,HV=400,Cyk=2,MTime=0.8,Gain=10,Ch=1
 403,USER   ,20170714,14:41:05, 5.06551E-01,   0,121, 8.31494E+01,NWG-3-WS , 4.60000E+01, 0.00000E+00, 0.00000E+00, 1.06000E+02, 0.00000E+00, 0.00000E+00, 6.80000E+01, 0.00000E+00, 0.00000E+00, 8.40000E+01, 0.00000E+00, 0.00000E+00,Cmd=163,HV=400,Cyk=2,MTime=0.8,Gain=20,Ch=3
 404,USER   ,20170714,14:41:05, 3.55022E-01,   0,121, 8.03041E+01,NWG-3-WS , 4.60000E+01, 0.00000E+00, 0.00000E+00, 1.06000E+02, 0.00000E+00, 0.00000E+00, 7.00000E+01, 0.00000E+00, 0.00000E+00, 8.20000E+01, 0.00000E+00, 0.00000E+00,Cmd=163,HV=400,Cyk=2,MTime=0.8,Gain=20,Ch=5
 405,USER   ,20170714,14:41:05, 2.42641E-01,   1,121, 8.42317E+01,NWG-3-WS , 4.60000E+01, 0.00000E+00, 0.00000E+00, 1.06000E+02, 0.00000E+00, 0.00000E+00, 7.20000E+01, 0.00000E+00, 0.00000E+00, 8.00000E+01, 0.00000E+00, 0.00000E+00,Cmd=163,HV=400,Cyk=2,MTime=0.8,Gain=20,Ch=7
 406,USER   ,20170714,14:41:14, 1.04416E+00,   2,191, 9.18489E+01,NWG-3-WS , 4.60000E+01, 0.00000E+00, 0.00000E+00, 8.80000E+01, 0.00000E+00, 0.00000E+00, 6.00000E+01, 0.00000E+00, 0.00000E+00, 7.40000E+01, 0.00000E+00, 0.00000E+00,Cmd=164,HV=400,Cyk=2,MTime=0.8,Gain=10,Ch=1
 407,USER   ,20170714,14:41:14, 6.39719E-01,   0,191, 8.36050E+01,NWG-3-WS , 4.60000E+01, 0.00000E+00, 0.00000E+00, 8.80000E+01, 0.00000E+00, 0.00000E+00, 6.20000E+01, 0.00000E+00, 0.00000E+00, 7.20000E+01, 0.00000E+00, 0.00000E+00,Cmd=164,HV=400,Cyk=2,MTime=0.8,Gain=10,Ch=3
 408,USER   ,20170714,14:41:14, 3.67452E-01,   1,191, 8.31157E+01,NWG-3-WS , 4.60000E+01, 0.00000E+00, 0.00000E+00, 8.80000E+01, 0.00000E+00, 0.00000E+00, 6.40000E+01, 0.00000E+00, 0.00000E+00, 7.00000E+01, 0.00000E+00, 0.00000E+00,Cmd=164,HV=400,Cyk=2,MTime=0.8,Gain=10,Ch=5
 409,USER   ,20170714,14:41:14, 1.21042E-01,   1,191, 8.36579E+01,NWG-3-WS , 4.60000E+01, 0.00000E+00, 0.00000E+00, 8.80000E+01, 0.00000E+00, 0.00000E+00, 6.60000E+01, 0.00000E+00, 0.00000E+00, 6.80000E+01, 0.00000E+00, 0.00000E+00,Cmd=164,HV=400,Cyk=2,MTime=0.8,Gain=50,Ch=7
 410,USER   ,20170714,14:41:23, 1.66512E+00,   0,128, 1.04623E+02,NWG-3-WS , 4.60000E+01, 0.00000E+00, 0.00000E+00, 7.60000E+01, 0.00000E+00, 0.00000E+00, 5.60000E+01, 0.00000E+00, 0.00000E+00, 6.60000E+01, 0.00000E+00, 0.00000E+00,Cmd=165,HV=400,Cyk=2,MTime=0.8,Gain=10,Ch=1
 411,USER   ,20170714,14:41:23, 9.43660E-01,   0,128, 1.06725E+02,NWG-3-WS , 4.60000E+01, 0.00000E+00, 0.00000E+00, 7.60000E+01, 0.00000E+00, 0.00000E+00, 5.80000E+01, 0.00000E+00, 0.00000E+00, 6.40000E+01, 0.00000E+00, 0.00000E+00,Cmd=165,HV=400,Cyk=2,MTime=0.8,Gain=10,Ch=3
 412,USER   ,20170714,14:41:23, 3.12511E-01,   1,128, 1.09960E+02,NWG-3-WS , 4.60000E+01, 0.00000E+00, 0.00000E+00, 7.60000E+01, 0.00000E+00, 0.00000E+00, 6.00000E+01, 0.00000E+00, 0.00000E+00, 6.20000E+01, 0.00000E+00, 0.00000E+00,Cmd=165,HV=400,Cyk=2,MTime=0.8,Gain=20,Ch=5
 413,USER   ,20170714,14:41:30, 2.22178E+00,   3,183, 8.37593E+01,NWG-3-WS , 4.60000E+01, 0.00000E+00, 0.00000E+00, 6.40000E+01, 0.00000E+00, 0.00000E+00, 5.20000E+01, 0.00000E+00, 0.00000E+00, 5.80000E+01, 0.00000E+00, 0.00000E+00,Cmd=166,HV=400,Cyk=2,MTime=0.8,Gain=10,Ch=1
 414,USER   ,20170714,14:41:30, 7.38144E-01,   2,183, 9.27579E+01,NWG-3-WS , 4.60000E+01, 0.00000E+00, 0.00000E+00, 6.40000E+01, 0.00000E+00, 0.00000E+00, 5.40000E+01, 0.00000E+00, 0.00000E+00, 5.60000E+01, 0.00000E+00, 0.00000E+00,Cmd=166,HV=400,Cyk=2,MTime=0.8,Gain=10,Ch=3
 415,USER   ,20170714,14:41:38, 3.38707E+00,   2,166, 8.51263E+01,NWG-3-WS , 4.60000E+01, 0.00000E+00, 0.00000E+00, 5.80000E+01, 0.00000E+00, 0.00000E+00, 5.00000E+01, 0.00000E+00, 0.00000E+00, 5.40000E+01, 0.00000E+00, 0.00000E+00,Cmd=167,HV=400,Cyk=2,MTime=0.8,Gain=1,Ch=1
 416,USER   ,20170714,14:41:45, 1.01785E+01,   2,183, 1.27907E+02,NWG-3-WS , 4.60000E+01, 0.00000E+00, 0.00000E+00, 5.20000E+01, 0.00000E+00, 0.00000E+00, 4.80000E+01, 0.00000E+00, 0.00000E+00, 5.00000E+01, 0.00000E+00, 0.00000E+00,Cmd=168,HV=400,Cyk=2,MTime=0.8,Gain=1,Ch=1
 417,USER   ,20170714,14:41:54, 6.85123E-01,   1,147, 8.60951E+01,NWG-3-WS , 4.80000E+01, 0.00000E+00, 0.00000E+00, 1.08000E+02, 0.00000E+00, 0.00000E+00, 6.80000E+01, 0.00000E+00, 0.00000E+00, 8.80000E+01, 0.00000E+00, 0.00000E+00,Cmd=170,HV=400,Cyk=2,MTime=0.8,Gain=10,Ch=1
 418,USER   ,20170714,14:41:54, 5.33326E-01,   1,147, 8.75446E+01,NWG-3-WS , 4.80000E+01, 0.00000E+00, 0.00000E+00, 1.08000E+02, 0.00000E+00, 0.00000E+00, 7.00000E+01, 0.00000E+00, 0.00000E+00, 8.60000E+01, 0.00000E+00, 0.00000E+00,Cmd=170,HV=400,Cyk=2,MTime=0.8,Gain=10,Ch=3
 419,USER   ,20170714,14:41:54, 4.00550E-01,   1,147, 9.06023E+01,NWG-3-WS , 4.80000E+01, 0.00000E+00, 0.00000E+00, 1.08000E+02, 0.00000E+00, 0.00000E+00, 7.20000E+01, 0.00000E+00, 0.00000E+00, 8.40000E+01, 0.00000E+00, 0.00000E+00,Cmd=170,HV=400,Cyk=2,MTime=0.8,Gain=20,Ch=5
 420,USER   ,20170714,14:41:54, 2.56143E-01,   0,147, 8.89189E+01,NWG-3-WS , 4.80000E+01, 0.00000E+00, 0.00000E+00, 1.08000E+02, 0.00000E+00, 0.00000E+00, 7.40000E+01, 0.00000E+00, 0.00000E+00, 8.20000E+01, 0.00000E+00, 0.00000E+00,Cmd=170,HV=400,Cyk=2,MTime=0.8,Gain=20,Ch=7
 421,USER   ,20170714,14:42:03, 9.61424E-01,   0,157, 8.45713E+01,NWG-3-WS , 4.80000E+01, 0.00000E+00, 0.00000E+00, 9.00000E+01, 0.00000E+00, 0.00000E+00, 6.20000E+01, 0.00000E+00, 0.00000E+00, 7.60000E+01, 0.00000E+00, 0.00000E+00,Cmd=171,HV=400,Cyk=2,MTime=0.8,Gain=10,Ch=1
 422,USER   ,20170714,14:42:03, 5.80572E-01,   0,157, 7.58751E+01,NWG-3-WS , 4.80000E+01, 0.00000E+00, 0.00000E+00, 9.00000E+01, 0.00000E+00, 0.00000E+00, 6.40000E+01, 0.00000E+00, 0.00000E+00, 7.40000E+01, 0.00000E+00, 0.00000E+00,Cmd=171,HV=400,Cyk=2,MTime=0.8,Gain=10,Ch=3
 423,USER   ,20170714,14:42:03, 2.77745E-01,   0,157, 6.28245E+01,NWG-3-WS , 4.80000E+01, 0.00000E+00, 0.00000E+00, 9.00000E+01, 0.00000E+00, 0.00000E+00, 6.60000E+01, 0.00000E+00, 0.00000E+00, 7.20000E+01, 0.00000E+00, 0.00000E+00,Cmd=171,HV=400,Cyk=2,MTime=0.8,Gain=20,Ch=5
 424,USER   ,20170714,14:42:03, 7.83123E-02,   2,157, 5.41256E+01,NWG-3-WS , 4.80000E+01, 0.00000E+00, 0.00000E+00, 9.00000E+01, 0.00000E+00, 0.00000E+00, 6.80000E+01, 0.00000E+00, 0.00000E+00, 7.00000E+01, 0.00000E+00, 0.00000E+00,Cmd=171,HV=400,Cyk=2,MTime=0.8,Gain=100,Ch=7
 425,USER   ,20170714,14:42:11, 1.47056E+00,   1,175, 9.23979E+01,NWG-3-WS , 4.80000E+01, 0.00000E+00, 0.00000E+00, 7.80000E+01, 0.00000E+00, 0.00000E+00, 5.80000E+01, 0.00000E+00, 0.00000E+00, 6.80000E+01, 0.00000E+00, 0.00000E+00,Cmd=172,HV=400,Cyk=2,MTime=0.8,Gain=10,Ch=1
 426,USER   ,20170714,14:42:11, 8.45195E-01,   2,175, 9.55893E+01,NWG-3-WS , 4.80000E+01, 0.00000E+00, 0.00000E+00, 7.80000E+01, 0.00000E+00, 0.00000E+00, 6.00000E+01, 0.00000E+00, 0.00000E+00, 6.60000E+01, 0.00000E+00, 0.00000E+00,Cmd=172,HV=400,Cyk=2,MTime=0.8,Gain=10,Ch=3
 427,USER   ,20170714,14:42:11, 2.64258E-01,   4,175, 9.29813E+01,NWG-3-WS , 4.80000E+01, 0.00000E+00, 0.00000E+00, 7.80000E+01, 0.00000E+00, 0.00000E+00, 6.20000E+01, 0.00000E+00, 0.00000E+00, 6.40000E+01, 0.00000E+00, 0.00000E+00,Cmd=172,HV=400,Cyk=2,MTime=0.8,Gain=20,Ch=5
 428,USER   ,20170714,14:42:19, 2.22812E+00,   1,194, 8.39981E+01,NWG-3-WS , 4.80000E+01, 0.00000E+00, 0.00000E+00, 6.60000E+01, 0.00000E+00, 0.00000E+00, 5.40000E+01, 0.00000E+00, 0.00000E+00, 6.00000E+01, 0.00000E+00, 0.00000E+00,Cmd=173,HV=400,Cyk=2,MTime=0.8,Gain=10,Ch=1
 429,USER   ,20170714,14:42:19, 7.32699E-01,   1,194, 9.20736E+01,NWG-3-WS , 4.80000E+01, 0.00000E+00, 0.00000E+00, 6.60000E+01, 0.00000E+00, 0.00000E+00, 5.60000E+01, 0.00000E+00, 0.00000E+00, 5.80000E+01, 0.00000E+00, 0.00000E+00,Cmd=173,HV=400,Cyk=2,MTime=0.8,Gain=10,Ch=3
 430,USER   ,20170714,14:42:26, 2.65245E+00,   2,198, 6.66633E+01,NWG-3-WS , 4.80000E+01, 0.00000E+00, 0.00000E+00, 6.00000E+01, 0.00000E+00, 0.00000E+00, 5.20000E+01, 0.00000E+00, 0.00000E+00, 5.60000E+01, 0.00000E+00, 0.00000E+00,Cmd=174,HV=400,Cyk=2,MTime=0.8,Gain=1,Ch=1
 431,USER   ,20170714,14:42:34, 7.66743E+00,   2,246, 9.63517E+01,NWG-3-WS , 4.80000E+01, 0.00000E+00, 0.00000E+00, 5.40000E+01, 0.00000E+00, 0.00000E+00, 5.00000E+01, 0.00000E+00, 0.00000E+00, 5.20000E+01, 0.00000E+00, 0.00000E+00,Cmd=175,HV=400,Cyk=2,MTime=0.8,Gain=1,Ch=1
 432,USER   ,20170714,14:42:43, 7.08888E-01,   0,133, 8.90816E+01,NWG-3-WS , 5.00000E+01, 0.00000E+00, 0.00000E+00, 1.10000E+02, 0.00000E+00, 0.00000E+00, 7.00000E+01, 0.00000E+00, 0.00000E+00, 9.00000E+01, 0.00000E+00, 0.00000E+00,Cmd=177,HV=400,Cyk=2,MTime=0.8,Gain=10,Ch=1
 433,USER   ,20170714,14:42:43, 5.57775E-01,   0,133, 9.15577E+01,NWG-3-WS , 5.00000E+01, 0.00000E+00, 0.00000E+00, 1.10000E+02, 0.00000E+00, 0.00000E+00, 7.20000E+01, 0.00000E+00, 0.00000E+00, 8.80000E+01, 0.00000E+00, 0.00000E+00,Cmd=177,HV=400,Cyk=2,MTime=0.8,Gain=10,Ch=3
 434,USER   ,20170714,14:42:43, 4.20662E-01,   1,133, 9.51514E+01,NWG-3-WS , 5.00000E+01, 0.00000E+00, 0.00000E+00, 1.10000E+02, 0.00000E+00, 0.00000E+00, 7.40000E+01, 0.00000E+00, 0.00000E+00, 8.60000E+01, 0.00000E+00, 0.00000E+00,Cmd=177,HV=400,Cyk=2,MTime=0.8,Gain=20,Ch=5
 435,USER   ,20170714,14:42:43, 2.74592E-01,   6,133, 9.53236E+01,NWG-3-WS , 5.00000E+01, 0.00000E+00, 0.00000E+00, 1.10000E+02, 0.00000E+00, 0.00000E+00, 7.60000E+01, 0.00000E+00, 0.00000E+00, 8.40000E+01, 0.00000E+00, 0.00000E+00,Cmd=177,HV=400,Cyk=2,MTime=0.8,Gain=20,Ch=7
 436,USER   ,20170714,14:42:51, 8.81248E-01,   0,134, 7.75186E+01,NWG-3-WS , 5.00000E+01, 0.00000E+00, 0.00000E+00, 9.20000E+01, 0.00000E+00, 0.00000E+00, 6.40000E+01, 0.00000E+00, 0.00000E+00, 7.80000E+01, 0.00000E+00, 0.00000E+00,Cmd=178,HV=400,Cyk=2,MTime=0.8,Gain=10,Ch=1
 437,USER   ,20170714,14:42:51, 5.22512E-01,   2,134, 6.82872E+01,NWG-3-WS , 5.00000E+01, 0.00000E+00, 0.00000E+00, 9.20000E+01, 0.00000E+00, 0.00000E+00, 6.60000E+01, 0.00000E+00, 0.00000E+00, 7.60000E+01, 0.00000E+00, 0.00000E+00,Cmd=178,HV=400,Cyk=2,MTime=0.8,Gain=10,Ch=3
 438,USER   ,20170714,14:42:51, 2.49466E-01,   1,134, 5.64278E+01,NWG-3-WS , 5.00000E+01, 0.00000E+00, 0.00000E+00, 9.20000E+01, 0.00000E+00, 0.00000E+00, 6.80000E+01, 0.00000E+00, 0.00000E+00, 7.40000E+01, 0.00000E+00, 0.00000E+00,Cmd=178,HV=400,Cyk=2,MTime=0.8,Gain=20,Ch=5
 439,USER   ,20170714,14:42:51, 6.56032E-02,   0,134, 4.53417E+01,NWG-3-WS , 5.00000E+01, 0.00000E+00, 0.00000E+00, 9.20000E+01, 0.00000E+00, 0.00000E+00, 7.00000E+01, 0.00000E+00, 0.00000E+00, 7.20000E+01, 0.00000E+00, 0.00000E+00,Cmd=178,HV=400,Cyk=2,MTime=0.8,Gain=100,Ch=7
 440,USER   ,20170714,14:43:00, 1.26810E+00,   2,223, 7.96772E+01,NWG-3-WS , 5.00000E+01, 0.00000E+00, 0.00000E+00, 8.00000E+01, 0.00000E+00, 0.00000E+00, 6.00000E+01, 0.00000E+00, 0.00000E+00, 7.00000E+01, 0.00000E+00, 0.00000E+00,Cmd=179,HV=400,Cyk=2,MTime=0.8,Gain=10,Ch=1
 441,USER   ,20170714,14:43:00, 7.30551E-01,   2,223, 8.26234E+01,NWG-3-WS , 5.00000E+01, 0.00000E+00, 0.00000E+00, 8.00000E+01, 0.00000E+00, 0.00000E+00, 6.20000E+01, 0.00000E+00, 0.00000E+00, 6.80000E+01, 0.00000E+00, 0.00000E+00,Cmd=179,HV=400,Cyk=2,MTime=0.8,Gain=10,Ch=3
 442,USER   ,20170714,14:43:00, 2.51598E-01,   4,223, 8.85269E+01,NWG-3-WS , 5.00000E+01, 0.00000E+00, 0.00000E+00, 8.00000E+01, 0.00000E+00, 0.00000E+00, 6.40000E+01, 0.00000E+00, 0.00000E+00, 6.60000E+01, 0.00000E+00, 0.00000E+00,Cmd=179,HV=400,Cyk=2,MTime=0.8,Gain=20,Ch=5
 443,USER   ,20170714,14:43:08, 2.03218E+00,   0,134, 7.66113E+01,NWG-3-WS , 5.00000E+01, 0.00000E+00, 0.00000E+00, 6.80000E+01, 0.00000E+00, 0.00000E+00, 5.60000E+01, 0.00000E+00, 0.00000E+00, 6.20000E+01, 0.00000E+00, 0.00000E+00,Cmd=180,HV=400,Cyk=2,MTime=0.8,Gain=5,Ch=1
 444,USER   ,20170714,14:43:08, 6.38469E-01,   2,134, 8.02323E+01,NWG-3-WS , 5.00000E+01, 0.00000E+00, 0.00000E+00, 6.80000E+01, 0.00000E+00, 0.00000E+00, 5.80000E+01, 0.00000E+00, 0.00000E+00, 6.00000E+01, 0.00000E+00, 0.00000E+00,Cmd=180,HV=400,Cyk=2,MTime=0.8,Gain=10,Ch=3
 445,USER   ,20170714,14:43:15, 2.75679E+00,   2,236, 6.92858E+01,NWG-3-WS , 5.00000E+01, 0.00000E+00, 0.00000E+00, 6.20000E+01, 0.00000E+00, 0.00000E+00, 5.40000E+01, 0.00000E+00, 0.00000E+00, 5.80000E+01, 0.00000E+00, 0.00000E+00,Cmd=181,HV=400,Cyk=2,MTime=0.8,Gain=1,Ch=1
 446,USER   ,20170714,14:43:22, 4.80041E+00,   2,183, 6.03237E+01,NWG-3-WS , 5.00000E+01, 0.00000E+00, 0.00000E+00, 5.60000E+01, 0.00000E+00, 0.00000E+00, 5.20000E+01, 0.00000E+00, 0.00000E+00, 5.40000E+01, 0.00000E+00, 0.00000E+00,Cmd=182,HV=400,Cyk=2,MTime=0.8,Gain=1,Ch=1
 447,USER   ,20170714,14:43:31, 8.10462E-01,   2,124, 7.12920E+01,NWG-3-WS , 5.20000E+01, 0.00000E+00, 0.00000E+00, 9.40000E+01, 0.00000E+00, 0.00000E+00, 6.60000E+01, 0.00000E+00, 0.00000E+00, 8.00000E+01, 0.00000E+00, 0.00000E+00,Cmd=185,HV=400,Cyk=2,MTime=0.8,Gain=5,Ch=1
 448,USER   ,20170714,14:43:31, 4.91083E-01,   1,124, 6.41797E+01,NWG-3-WS , 5.20000E+01, 0.00000E+00, 0.00000E+00, 9.40000E+01, 0.00000E+00, 0.00000E+00, 6.80000E+01, 0.00000E+00, 0.00000E+00, 7.80000E+01, 0.00000E+00, 0.00000E+00,Cmd=185,HV=400,Cyk=2,MTime=0.8,Gain=10,Ch=3
 449,USER   ,20170714,14:43:31, 2.78103E-01,   2,124, 6.29055E+01,NWG-3-WS , 5.20000E+01, 0.00000E+00, 0.00000E+00, 9.40000E+01, 0.00000E+00, 0.00000E+00, 7.00000E+01, 0.00000E+00, 0.00000E+00, 7.60000E+01, 0.00000E+00, 0.00000E+00,Cmd=185,HV=400,Cyk=2,MTime=0.8,Gain=20,Ch=5
 450,USER   ,20170714,14:43:31, 9.61043E-02,   2,124, 6.64225E+01,NWG-3-WS , 5.20000E+01, 0.00000E+00, 0.00000E+00, 9.40000E+01, 0.00000E+00, 0.00000E+00, 7.20000E+01, 0.00000E+00, 0.00000E+00, 7.40000E+01, 0.00000E+00, 0.00000E+00,Cmd=185,HV=400,Cyk=2,MTime=0.8,Gain=100,Ch=7
 451,USER   ,20170714,14:43:40, 1.09521E+00,   1,198, 6.88141E+01,NWG-3-WS , 5.20000E+01, 0.00000E+00, 0.00000E+00, 8.20000E+01, 0.00000E+00, 0.00000E+00, 6.20000E+01, 0.00000E+00, 0.00000E+00, 7.20000E+01, 0.00000E+00, 0.00000E+00,Cmd=186,HV=400,Cyk=2,MTime=0.8,Gain=10,Ch=1
 452,USER   ,20170714,14:43:40, 6.02159E-01,   2,198, 6.81025E+01,NWG-3-WS , 5.20000E+01, 0.00000E+00, 0.00000E+00, 8.20000E+01, 0.00000E+00, 0.00000E+00, 6.40000E+01, 0.00000E+00, 0.00000E+00, 7.00000E+01, 0.00000E+00, 0.00000E+00,Cmd=186,HV=400,Cyk=2,MTime=0.8,Gain=10,Ch=3
 453,USER   ,20170714,14:43:40, 1.95185E-01,   1,198, 6.86776E+01,NWG-3-WS , 5.20000E+01, 0.00000E+00, 0.00000E+00, 8.20000E+01, 0.00000E+00, 0.00000E+00, 6.60000E+01, 0.00000E+00, 0.00000E+00, 6.80000E+01, 0.00000E+00, 0.00000E+00,Cmd=186,HV=400,Cyk=2,MTime=0.8,Gain=20,Ch=5
 454,USER   ,20170714,14:43:48, 1.74443E+00,   0,139, 6.57633E+01,NWG-3-WS , 5.20000E+01, 0.00000E+00, 0.00000E+00, 7.00000E+01, 0.00000E+00, 0.00000E+00, 5.80000E+01, 0.00000E+00, 0.00000E+00, 6.40000E+01, 0.00000E+00, 0.00000E+00,Cmd=187,HV=400,Cyk=2,MTime=0.8,Gain=10,Ch=1
 455,USER   ,20170714,14:43:48, 5.59297E-01,   2,139, 7.02833E+01,NWG-3-WS , 5.20000E+01, 0.00000E+00, 0.00000E+00, 7.00000E+01, 0.00000E+00, 0.00000E+00, 6.00000E+01, 0.00000E+00, 0.00000E+00, 6.20000E+01, 0.00000E+00, 0.00000E+00,Cmd=187,HV=400,Cyk=2,MTime=0.8,Gain=10,Ch=3
 456,USER   ,20170714,14:44:01, 2.48296E+00,   4, 17, 6.24037E+01,NWG-3-WS , 5.20000E+01, 0.00000E+00, 0.00000E+00, 6.40000E+01, 0.00000E+00, 0.00000E+00, 5.60000E+01, 0.00000E+00, 0.00000E+00, 6.00000E+01, 0.00000E+00, 0.00000E+00,Cmd=188,HV=35,Cyk=2,MTime=0.8,Gain=20,Ch=1
 457,USER   ,20170714,14:44:08, 4.53456E+00,   3,175, 5.69830E+01,NWG-3-WS , 5.20000E+01, 0.00000E+00, 0.00000E+00, 5.80000E+01, 0.00000E+00, 0.00000E+00, 5.40000E+01, 0.00000E+00, 0.00000E+00, 5.60000E+01, 0.00000E+00, 0.00000E+00,Cmd=189,HV=400,Cyk=2,MTime=0.8,Gain=1,Ch=1
 458,USER   ,20170714,14:44:17, 7.71145E-01,   2,135, 6.78335E+01,NWG-3-WS , 5.40000E+01, 0.00000E+00, 0.00000E+00, 9.60000E+01, 0.00000E+00, 0.00000E+00, 6.80000E+01, 0.00000E+00, 0.00000E+00, 8.20000E+01, 0.00000E+00, 0.00000E+00,Cmd=192,HV=400,Cyk=2,MTime=0.8,Gain=10,Ch=1
 459,USER   ,20170714,14:44:17, 5.15887E-01,   0,135, 6.74215E+01,NWG-3-WS , 5.40000E+01, 0.00000E+00, 0.00000E+00, 9.60000E+01, 0.00000E+00, 0.00000E+00, 7.00000E+01, 0.00000E+00, 0.00000E+00, 8.00000E+01, 0.00000E+00, 0.00000E+00,Cmd=192,HV=400,Cyk=2,MTime=0.8,Gain=20,Ch=3
 460,USER   ,20170714,14:44:17, 3.15616E-01,   1,135, 7.13906E+01,NWG-3-WS , 5.40000E+01, 0.00000E+00, 0.00000E+00, 9.60000E+01, 0.00000E+00, 0.00000E+00, 7.20000E+01, 0.00000E+00, 0.00000E+00, 7.80000E+01, 0.00000E+00, 0.00000E+00,Cmd=192,HV=400,Cyk=2,MTime=0.8,Gain=20,Ch=5
 461,USER   ,20170714,14:44:17, 1.09369E-01,   1,135, 7.55905E+01,NWG-3-WS , 5.40000E+01, 0.00000E+00, 0.00000E+00, 9.60000E+01, 0.00000E+00, 0.00000E+00, 7.40000E+01, 0.00000E+00, 0.00000E+00, 7.60000E+01, 0.00000E+00, 0.00000E+00,Cmd=192,HV=400,Cyk=2,MTime=0.8,Gain=50,Ch=7
 462,USER   ,20170714,14:44:25, 1.02114E+00,   0,176, 6.41602E+01,NWG-3-WS , 5.40000E+01, 0.00000E+00, 0.00000E+00, 8.40000E+01, 0.00000E+00, 0.00000E+00, 6.40000E+01, 0.00000E+00, 0.00000E+00, 7.40000E+01, 0.00000E+00, 0.00000E+00,Cmd=193,HV=400,Cyk=2,MTime=0.8,Gain=2,Ch=1
 463,USER   ,20170714,14:44:25, 4.55985E-01,   2,176, 5.15707E+01,NWG-3-WS , 5.40000E+01, 0.00000E+00, 0.00000E+00, 8.40000E+01, 0.00000E+00, 0.00000E+00, 6.60000E+01, 0.00000E+00, 0.00000E+00, 7.20000E+01, 0.00000E+00, 0.00000E+00,Cmd=193,HV=400,Cyk=2,MTime=0.8,Gain=10,Ch=3
 464,USER   ,20170714,14:44:25, 1.24984E-01,   0,176, 4.39765E+01,NWG-3-WS , 5.40000E+01, 0.00000E+00, 0.00000E+00, 8.40000E+01, 0.00000E+00, 0.00000E+00, 6.80000E+01, 0.00000E+00, 0.00000E+00, 7.00000E+01, 0.00000E+00, 0.00000E+00,Cmd=193,HV=400,Cyk=2,MTime=0.8,Gain=50,Ch=5
 465,USER   ,20170714,14:44:33, 1.51415E+00,   1,112, 5.70820E+01,NWG-3-WS , 5.40000E+01, 0.00000E+00, 0.00000E+00, 7.20000E+01, 0.00000E+00, 0.00000E+00, 6.00000E+01, 0.00000E+00, 0.00000E+00, 6.60000E+01, 0.00000E+00, 0.00000E+00,Cmd=194,HV=400,Cyk=2,MTime=0.8,Gain=10,Ch=1
 466,USER   ,20170714,14:44:33, 4.60151E-01,   4,112, 5.78243E+01,NWG-3-WS , 5.40000E+01, 0.00000E+00, 0.00000E+00, 7.20000E+01, 0.00000E+00, 0.00000E+00, 6.20000E+01, 0.00000E+00, 0.00000E+00, 6.40000E+01, 0.00000E+00, 0.00000E+00,Cmd=194,HV=400,Cyk=2,MTime=0.8,Gain=20,Ch=3
 467,USER   ,20170714,14:44:41, 1.99909E+00,   3,167, 5.02427E+01,NWG-3-WS , 5.40000E+01, 0.00000E+00, 0.00000E+00, 6.60000E+01, 0.00000E+00, 0.00000E+00, 5.80000E+01, 0.00000E+00, 0.00000E+00, 6.20000E+01, 0.00000E+00, 0.00000E+00,Cmd=195,HV=400,Cyk=2,MTime=0.8,Gain=5,Ch=1
 468,USER   ,20170714,14:44:48, 4.09729E+00,   2,171, 5.14881E+01,NWG-3-WS , 5.40000E+01, 0.00000E+00, 0.00000E+00, 6.00000E+01, 0.00000E+00, 0.00000E+00, 5.60000E+01, 0.00000E+00, 0.00000E+00, 5.80000E+01, 0.00000E+00, 0.00000E+00,Cmd=196,HV=400,Cyk=2,MTime=0.8,Gain=1,Ch=1
 469,USER   ,20170714,14:44:57, 8.28962E-01,   3,112, 7.29193E+01,NWG-3-WS , 5.60000E+01, 0.00000E+00, 0.00000E+00, 9.80000E+01, 0.00000E+00, 0.00000E+00, 7.00000E+01, 0.00000E+00, 0.00000E+00, 8.40000E+01, 0.00000E+00, 0.00000E+00,Cmd=199,HV=400,Cyk=2,MTime=0.8,Gain=10,Ch=1
 470,USER   ,20170714,14:44:57, 5.64880E-01,   0,112, 7.38243E+01,NWG-3-WS , 5.60000E+01, 0.00000E+00, 0.00000E+00, 9.80000E+01, 0.00000E+00, 0.00000E+00, 7.20000E+01, 0.00000E+00, 0.00000E+00, 8.20000E+01, 0.00000E+00, 0.00000E+00,Cmd=199,HV=400,Cyk=2,MTime=0.8,Gain=20,Ch=3
 471,USER   ,20170714,14:44:57, 3.34519E-01,   1,112, 7.56665E+01,NWG-3-WS , 5.60000E+01, 0.00000E+00, 0.00000E+00, 9.80000E+01, 0.00000E+00, 0.00000E+00, 7.40000E+01, 0.00000E+00, 0.00000E+00, 8.00000E+01, 0.00000E+00, 0.00000E+00,Cmd=199,HV=400,Cyk=2,MTime=0.8,Gain=20,Ch=5
 472,USER   ,20170714,14:44:57, 1.06004E-01,   5,112, 7.32648E+01,NWG-3-WS , 5.60000E+01, 0.00000E+00, 0.00000E+00, 9.80000E+01, 0.00000E+00, 0.00000E+00, 7.60000E+01, 0.00000E+00, 0.00000E+00, 7.80000E+01, 0.00000E+00, 0.00000E+00,Cmd=199,HV=400,Cyk=2,MTime=0.8,Gain=20,Ch=7
 473,USER   ,20170714,14:45:05, 9.63896E-01,   0,137, 6.05634E+01,NWG-3-WS , 5.60000E+01, 0.00000E+00, 0.00000E+00, 8.60000E+01, 0.00000E+00, 0.00000E+00, 6.60000E+01, 0.00000E+00, 0.00000E+00, 7.60000E+01, 0.00000E+00, 0.00000E+00,Cmd=200,HV=400,Cyk=2,MTime=0.8,Gain=10,Ch=1
 474,USER   ,20170714,14:45:05, 4.47153E-01,   1,137, 5.05718E+01,NWG-3-WS , 5.60000E+01, 0.00000E+00, 0.00000E+00, 8.60000E+01, 0.00000E+00, 0.00000E+00, 6.80000E+01, 0.00000E+00, 0.00000E+00, 7.40000E+01, 0.00000E+00, 0.00000E+00,Cmd=200,HV=400,Cyk=2,MTime=0.8,Gain=10,Ch=3
 475,USER   ,20170714,14:45:05, 1.13428E-01,   2,137, 3.99106E+01,NWG-3-WS , 5.60000E+01, 0.00000E+00, 0.00000E+00, 8.60000E+01, 0.00000E+00, 0.00000E+00, 7.00000E+01, 0.00000E+00, 0.00000E+00, 7.20000E+01, 0.00000E+00, 0.00000E+00,Cmd=200,HV=400,Cyk=2,MTime=0.8,Gain=50,Ch=5
 476,USER   ,20170714,14:45:13, 1.38028E+00,   0,136, 5.20354E+01,NWG-3-WS , 5.60000E+01, 0.00000E+00, 0.00000E+00, 7.40000E+01, 0.00000E+00, 0.00000E+00, 6.20000E+01, 0.00000E+00, 0.00000E+00, 6.80000E+01, 0.00000E+00, 0.00000E+00,Cmd=201,HV=400,Cyk=2,MTime=0.8,Gain=10,Ch=1
 477,USER   ,20170714,14:45:13, 4.53915E-01,   2,136, 5.70406E+01,NWG-3-WS , 5.60000E+01, 0.00000E+00, 0.00000E+00, 7.40000E+01, 0.00000E+00, 0.00000E+00, 6.40000E+01, 0.00000E+00, 0.00000E+00, 6.60000E+01, 0.00000E+00, 0.00000E+00,Cmd=201,HV=400,Cyk=2,MTime=0.8,Gain=20,Ch=3
 478,USER   ,20170714,14:45:21, 1.71110E+00,   2,104, 4.30048E+01,NWG-3-WS , 5.60000E+01, 0.00000E+00, 0.00000E+00, 6.80000E+01, 0.00000E+00, 0.00000E+00, 6.00000E+01, 0.00000E+00, 0.00000E+00, 6.40000E+01, 0.00000E+00, 0.00000E+00,Cmd=202,HV=400,Cyk=2,MTime=0.8,Gain=10,Ch=1
 479,USER   ,20170714,14:45:28, 4.44588E+00,   2,161, 5.58685E+01,NWG-3-WS , 5.60000E+01, 0.00000E+00, 0.00000E+00, 6.20000E+01, 0.00000E+00, 0.00000E+00, 5.80000E+01, 0.00000E+00, 0.00000E+00, 6.00000E+01, 0.00000E+00, 0.00000E+00,Cmd=203,HV=400,Cyk=2,MTime=0.8,Gain=1,Ch=1
 480,USER   ,20170714,14:45:37, 8.81883E-01,   0,111, 7.75745E+01,NWG-3-WS , 5.80000E+01, 0.00000E+00, 0.00000E+00, 1.00000E+02, 0.00000E+00, 0.00000E+00, 7.20000E+01, 0.00000E+00, 0.00000E+00, 8.60000E+01, 0.00000E+00, 0.00000E+00,Cmd=206,HV=400,Cyk=2,MTime=0.8,Gain=10,Ch=1
 481,USER   ,20170714,14:45:37, 6.06955E-01,   2,111, 7.93231E+01,NWG-3-WS , 5.80000E+01, 0.00000E+00, 0.00000E+00, 1.00000E+02, 0.00000E+00, 0.00000E+00, 7.40000E+01, 0.00000E+00, 0.00000E+00, 8.40000E+01, 0.00000E+00, 0.00000E+00,Cmd=206,HV=400,Cyk=2,MTime=0.8,Gain=10,Ch=3
 482,USER   ,20170714,14:45:37, 3.35226E-01,   2,111, 7.58264E+01,NWG-3-WS , 5.80000E+01, 0.00000E+00, 0.00000E+00, 1.00000E+02, 0.00000E+00, 0.00000E+00, 7.60000E+01, 0.00000E+00, 0.00000E+00, 8.20000E+01, 0.00000E+00, 0.00000E+00,Cmd=206,HV=400,Cyk=2,MTime=0.8,Gain=20,Ch=5
 483,USER   ,20170714,14:45:37, 1.11947E-01,   0,111, 7.73723E+01,NWG-3-WS , 5.80000E+01, 0.00000E+00, 0.00000E+00, 1.00000E+02, 0.00000E+00, 0.00000E+00, 7.80000E+01, 0.00000E+00, 0.00000E+00, 8.00000E+01, 0.00000E+00, 0.00000E+00,Cmd=206,HV=400,Cyk=2,MTime=0.8,Gain=50,Ch=7
 484,USER   ,20170714,14:45:45, 9.38277E-01,   2,174, 5.89537E+01,NWG-3-WS , 5.80000E+01, 0.00000E+00, 0.00000E+00, 8.80000E+01, 0.00000E+00, 0.00000E+00, 6.80000E+01, 0.00000E+00, 0.00000E+00, 7.80000E+01, 0.00000E+00, 0.00000E+00,Cmd=207,HV=400,Cyk=2,MTime=0.8,Gain=2,Ch=1
 485,USER   ,20170714,14:45:45, 5.06385E-01,   2,174, 5.72708E+01,NWG-3-WS , 5.80000E+01, 0.00000E+00, 0.00000E+00, 8.80000E+01, 0.00000E+00, 0.00000E+00, 7.00000E+01, 0.00000E+00, 0.00000E+00, 7.60000E+01, 0.00000E+00, 0.00000E+00,Cmd=207,HV=400,Cyk=2,MTime=0.8,Gain=10,Ch=3
 486,USER   ,20170714,14:45:45, 1.71896E-01,   0,174, 6.04831E+01,NWG-3-WS , 5.80000E+01, 0.00000E+00, 0.00000E+00, 8.80000E+01, 0.00000E+00, 0.00000E+00, 7.20000E+01, 0.00000E+00, 0.00000E+00, 7.40000E+01, 0.00000E+00, 0.00000E+00,Cmd=207,HV=400,Cyk=2,MTime=0.8,Gain=20,Ch=5
 487,USER   ,20170714,14:45:53, 1.25340E+00,   1,120, 4.72519E+01,NWG-3-WS , 5.80000E+01, 0.00000E+00, 0.00000E+00, 7.60000E+01, 0.00000E+00, 0.00000E+00, 6.40000E+01, 0.00000E+00, 0.00000E+00, 7.00000E+01, 0.00000E+00, 0.00000E+00,Cmd=208,HV=400,Cyk=2,MTime=0.8,Gain=10,Ch=1
 488,USER   ,20170714,14:45:53, 3.74150E-01,   0,120, 4.70171E+01,NWG-3-WS , 5.80000E+01, 0.00000E+00, 0.00000E+00, 7.60000E+01, 0.00000E+00, 0.00000E+00, 6.60000E+01, 0.00000E+00, 0.00000E+00, 6.80000E+01, 0.00000E+00, 0.00000E+00,Cmd=208,HV=400,Cyk=2,MTime=0.8,Gain=20,Ch=3
 489,USER   ,20170714,14:46:01, 1.77497E+00,   1,128, 4.46098E+01,NWG-3-WS , 5.80000E+01, 0.00000E+00, 0.00000E+00, 7.00000E+01, 0.00000E+00, 0.00000E+00, 6.20000E+01, 0.00000E+00, 0.00000E+00, 6.60000E+01, 0.00000E+00, 0.00000E+00,Cmd=209,HV=400,Cyk=2,MTime=0.8,Gain=10,Ch=1
 490,USER   ,20170714,14:46:08, 5.03061E+00,   2,168, 6.32166E+01,NWG-3-WS , 5.80000E+01, 0.00000E+00, 0.00000E+00, 6.40000E+01, 0.00000E+00, 0.00000E+00, 6.00000E+01, 0.00000E+00, 0.00000E+00, 6.20000E+01, 0.00000E+00, 0.00000E+00,Cmd=210,HV=400,Cyk=2,MTime=0.8,Gain=1,Ch=1
 491,USER   ,20170714,14:46:17, 8.75352E-01,   0,109, 7.70000E+01,NWG-3-WS , 6.00000E+01, 0.00000E+00, 0.00000E+00, 1.02000E+02, 0.00000E+00, 0.00000E+00, 7.40000E+01, 0.00000E+00, 0.00000E+00, 8.80000E+01, 0.00000E+00, 0.00000E+00,Cmd=213,HV=400,Cyk=2,MTime=0.8,Gain=10,Ch=1
 492,USER   ,20170714,14:46:17, 6.14506E-01,   1,109, 8.03099E+01,NWG-3-WS , 6.00000E+01, 0.00000E+00, 0.00000E+00, 1.02000E+02, 0.00000E+00, 0.00000E+00, 7.60000E+01, 0.00000E+00, 0.00000E+00, 8.60000E+01, 0.00000E+00, 0.00000E+00,Cmd=213,HV=400,Cyk=2,MTime=0.8,Gain=10,Ch=3
 493,USER   ,20170714,14:46:17, 3.63324E-01,   1,109, 8.21819E+01,NWG-3-WS , 6.00000E+01, 0.00000E+00, 0.00000E+00, 1.02000E+02, 0.00000E+00, 0.00000E+00, 7.80000E+01, 0.00000E+00, 0.00000E+00, 8.40000E+01, 0.00000E+00, 0.00000E+00,Cmd=213,HV=400,Cyk=2,MTime=0.8,Gain=20,Ch=5
 494,USER   ,20170714,14:46:17, 1.10806E-01,   5,109, 7.65834E+01,NWG-3-WS , 6.00000E+01, 0.00000E+00, 0.00000E+00, 1.02000E+02, 0.00000E+00, 0.00000E+00, 8.00000E+01, 0.00000E+00, 0.00000E+00, 8.20000E+01, 0.00000E+00, 0.00000E+00,Cmd=213,HV=400,Cyk=2,MTime=0.8,Gain=100,Ch=7
 495,USER   ,20170714,14:46:25, 9.72465E-01,   0,120, 6.11018E+01,NWG-3-WS , 6.00000E+01, 0.00000E+00, 0.00000E+00, 9.00000E+01, 0.00000E+00, 0.00000E+00, 7.00000E+01, 0.00000E+00, 0.00000E+00, 8.00000E+01, 0.00000E+00, 0.00000E+00,Cmd=214,HV=400,Cyk=2,MTime=0.8,Gain=10,Ch=1
 496,USER   ,20170714,14:46:25, 5.57501E-01,   1,120, 6.30519E+01,NWG-3-WS , 6.00000E+01, 0.00000E+00, 0.00000E+00, 9.00000E+01, 0.00000E+00, 0.00000E+00, 7.20000E+01, 0.00000E+00, 0.00000E+00, 7.80000E+01, 0.00000E+00, 0.00000E+00,Cmd=214,HV=400,Cyk=2,MTime=0.8,Gain=10,Ch=3
 497,USER   ,20170714,14:46:25, 1.89825E-01,   0,120, 6.67915E+01,NWG-3-WS , 6.00000E+01, 0.00000E+00, 0.00000E+00, 9.00000E+01, 0.00000E+00, 0.00000E+00, 7.40000E+01, 0.00000E+00, 0.00000E+00, 7.60000E+01, 0.00000E+00, 0.00000E+00,Cmd=214,HV=400,Cyk=2,MTime=0.8,Gain=20,Ch=5
 498,USER   ,20170714,14:46:33, 1.13621E+00,   0,129, 4.28342E+01,NWG-3-WS , 6.00000E+01, 0.00000E+00, 0.00000E+00, 7.80000E+01, 0.00000E+00, 0.00000E+00, 6.60000E+01, 0.00000E+00, 0.00000E+00, 7.20000E+01, 0.00000E+00, 0.00000E+00,Cmd=215,HV=400,Cyk=2,MTime=0.8,Gain=10,Ch=1
 499,USER   ,20170714,14:46:33, 2.78425E-01,   1,129, 3.49879E+01,NWG-3-WS , 6.00000E+01, 0.00000E+00, 0.00000E+00, 7.80000E+01, 0.00000E+00, 0.00000E+00, 6.80000E+01, 0.00000E+00, 0.00000E+00, 7.00000E+01, 0.00000E+00, 0.00000E+00,Cmd=215,HV=400,Cyk=2,MTime=0.8,Gain=20,Ch=3
 500,USER   ,20170714,14:46:41, 1.78485E+00,   2, 99, 4.48581E+01,NWG-3-WS , 6.00000E+01, 0.00000E+00, 0.00000E+00, 7.20000E+01, 0.00000E+00, 0.00000E+00, 6.40000E+01, 0.00000E+00, 0.00000E+00, 6.80000E+01, 0.00000E+00, 0.00000E+00,Cmd=216,HV=400,Cyk=2,MTime=0.8,Gain=10,Ch=1
 501,USER   ,20170714,14:46:48, 4.00410E+00,   0,139, 5.03170E+01,NWG-3-WS , 6.00000E+01, 0.00000E+00, 0.00000E+00, 6.60000E+01, 0.00000E+00, 0.00000E+00, 6.20000E+01, 0.00000E+00, 0.00000E+00, 6.40000E+01, 0.00000E+00, 0.00000E+00,Cmd=217,HV=400,Cyk=2,MTime=0.8,Gain=1,Ch=1
 502,USER   ,20170714,14:46:57, 8.71558E-01,   2,121, 7.66662E+01,NWG-3-WS , 6.20000E+01, 0.00000E+00, 0.00000E+00, 1.04000E+02, 0.00000E+00, 0.00000E+00, 7.60000E+01, 0.00000E+00, 0.00000E+00, 9.00000E+01, 0.00000E+00, 0.00000E+00,Cmd=220,HV=400,Cyk=2,MTime=0.8,Gain=10,Ch=1
 503,USER   ,20170714,14:46:57, 5.97604E-01,   2,121, 7.81010E+01,NWG-3-WS , 6.20000E+01, 0.00000E+00, 0.00000E+00, 1.04000E+02, 0.00000E+00, 0.00000E+00, 7.80000E+01, 0.00000E+00, 0.00000E+00, 8.80000E+01, 0.00000E+00, 0.00000E+00,Cmd=220,HV=400,Cyk=2,MTime=0.8,Gain=10,Ch=3
 504,USER   ,20170714,14:46:57, 3.69280E-01,   2,121, 8.35291E+01,NWG-3-WS , 6.20000E+01, 0.00000E+00, 0.00000E+00, 1.04000E+02, 0.00000E+00, 0.00000E+00, 8.00000E+01, 0.00000E+00, 0.00000E+00, 8.60000E+01, 0.00000E+00, 0.00000E+00,Cmd=220,HV=400,Cyk=2,MTime=0.8,Gain=20,Ch=5
 505,USER   ,20170714,14:46:57, 1.33152E-01,   0,121, 9.20279E+01,NWG-3-WS , 6.20000E+01, 0.00000E+00, 0.00000E+00, 1.04000E+02, 0.00000E+00, 0.00000E+00, 8.20000E+01, 0.00000E+00, 0.00000E+00, 8.40000E+01, 0.00000E+00, 0.00000E+00,Cmd=220,HV=400,Cyk=2,MTime=0.8,Gain=50,Ch=7
 506,USER   ,20170714,14:47:05, 9.84324E-01,   2,120, 6.18469E+01,NWG-3-WS , 6.20000E+01, 0.00000E+00, 0.00000E+00, 9.20000E+01, 0.00000E+00, 0.00000E+00, 7.20000E+01, 0.00000E+00, 0.00000E+00, 8.20000E+01, 0.00000E+00, 0.00000E+00,Cmd=221,HV=400,Cyk=2,MTime=0.8,Gain=10,Ch=1
 507,USER   ,20170714,14:47:05, 5.60216E-01,   0,120, 6.33590E+01,NWG-3-WS , 6.20000E+01, 0.00000E+00, 0.00000E+00, 9.20000E+01, 0.00000E+00, 0.00000E+00, 7.40000E+01, 0.00000E+00, 0.00000E+00, 8.00000E+01, 0.00000E+00, 0.00000E+00,Cmd=221,HV=400,Cyk=2,MTime=0.8,Gain=10,Ch=3
 508,USER   ,20170714,14:47:05, 1.74279E-01,   3,120, 6.13214E+01,NWG-3-WS , 6.20000E+01, 0.00000E+00, 0.00000E+00, 9.20000E+01, 0.00000E+00, 0.00000E+00, 7.60000E+01, 0.00000E+00, 0.00000E+00, 7.80000E+01, 0.00000E+00, 0.00000E+00,Cmd=221,HV=400,Cyk=2,MTime=0.8,Gain=20,Ch=5
 509,USER   ,20170714,14:47:13, 1.31578E+00,   1,189, 4.96036E+01,NWG-3-WS , 6.20000E+01, 0.00000E+00, 0.00000E+00, 8.00000E+01, 0.00000E+00, 0.00000E+00, 6.80000E+01, 0.00000E+00, 0.00000E+00, 7.40000E+01, 0.00000E+00, 0.00000E+00,Cmd=222,HV=400,Cyk=2,MTime=0.8,Gain=5,Ch=1
 510,USER   ,20170714,14:47:13, 2.94866E-01,   2,189, 3.70540E+01,NWG-3-WS , 6.20000E+01, 0.00000E+00, 0.00000E+00, 8.00000E+01, 0.00000E+00, 0.00000E+00, 7.00000E+01, 0.00000E+00, 0.00000E+00, 7.20000E+01, 0.00000E+00, 0.00000E+00,Cmd=222,HV=400,Cyk=2,MTime=0.8,Gain=20,Ch=3
 511,USER   ,20170714,14:47:21, 1.72688E+00,   1,165, 4.34012E+01,NWG-3-WS , 6.20000E+01, 0.00000E+00, 0.00000E+00, 7.40000E+01, 0.00000E+00, 0.00000E+00, 6.60000E+01, 0.00000E+00, 0.00000E+00, 7.00000E+01, 0.00000E+00, 0.00000E+00,Cmd=223,HV=400,Cyk=2,MTime=0.8,Gain=10,Ch=1
 512,USER   ,20170714,14:47:28, 8.10874E+00,   0,120, 1.01897E+02,NWG-3-WS , 6.20000E+01, 0.00000E+00, 0.00000E+00, 6.80000E+01, 0.00000E+00, 0.00000E+00, 6.40000E+01, 0.00000E+00, 0.00000E+00, 6.60000E+01, 0.00000E+00, 0.00000E+00,Cmd=224,HV=400,Cyk=2,MTime=0.8,Gain=1,Ch=1
 513,USER   ,20170714,14:47:37, 8.69079E-01,   0,121, 7.64482E+01,NWG-3-WS , 6.40000E+01, 0.00000E+00, 0.00000E+00, 1.06000E+02, 0.00000E+00, 0.00000E+00, 7.80000E+01, 0.00000E+00, 0.00000E+00, 9.20000E+01, 0.00000E+00, 0.00000E+00,Cmd=227,HV=400,Cyk=2,MTime=0.8,Gain=10,Ch=1
 514,USER   ,20170714,14:47:37, 5.96306E-01,   1,121, 7.79314E+01,NWG-3-WS , 6.40000E+01, 0.00000E+00, 0.00000E+00, 1.06000E+02, 0.00000E+00, 0.00000E+00, 8.00000E+01, 0.00000E+00, 0.00000E+00, 9.00000E+01, 0.00000E+00, 0.00000E+00,Cmd=227,HV=400,Cyk=2,MTime=0.8,Gain=10,Ch=3
 515,USER   ,20170714,14:47:37, 3.55387E-01,   0,121, 8.03867E+01,NWG-3-WS , 6.40000E+01, 0.00000E+00, 0.00000E+00, 1.06000E+02, 0.00000E+00, 0.00000E+00, 8.20000E+01, 0.00000E+00, 0.00000E+00, 8.80000E+01, 0.00000E+00, 0.00000E+00,Cmd=227,HV=400,Cyk=2,MTime=0.8,Gain=20,Ch=5
 516,USER   ,20170714,14:47:37, 1.18934E-01,   3,121, 8.22010E+01,NWG-3-WS , 6.40000E+01, 0.00000E+00, 0.00000E+00, 1.06000E+02, 0.00000E+00, 0.00000E+00, 8.40000E+01, 0.00000E+00, 0.00000E+00, 8.60000E+01, 0.00000E+00, 0.00000E+00,Cmd=227,HV=400,Cyk=2,MTime=0.8,Gain=50,Ch=7
 517,USER   ,20170714,14:47:46, 1.02659E+00,   1,123, 6.45029E+01,NWG-3-WS , 6.40000E+01, 0.00000E+00, 0.00000E+00, 9.40000E+01, 0.00000E+00, 0.00000E+00, 7.40000E+01, 0.00000E+00, 0.00000E+00, 8.40000E+01, 0.00000E+00, 0.00000E+00,Cmd=228,HV=400,Cyk=2,MTime=0.8,Gain=10,Ch=1
 518,USER   ,20170714,14:47:46, 5.50276E-01,   0,123, 6.22348E+01,NWG-3-WS , 6.40000E+01, 0.00000E+00, 0.00000E+00, 9.40000E+01, 0.00000E+00, 0.00000E+00, 7.60000E+01, 0.00000E+00, 0.00000E+00, 8.20000E+01, 0.00000E+00, 0.00000E+00,Cmd=228,HV=400,Cyk=2,MTime=0.8,Gain=10,Ch=3
 519,USER   ,20170714,14:47:46, 1.81287E-01,   0,123, 6.37874E+01,NWG-3-WS , 6.40000E+01, 0.00000E+00, 0.00000E+00, 9.40000E+01, 0.00000E+00, 0.00000E+00, 7.80000E+01, 0.00000E+00, 0.00000E+00, 8.00000E+01, 0.00000E+00, 0.00000E+00,Cmd=228,HV=400,Cyk=2,MTime=0.8,Gain=20,Ch=5
 520,USER   ,20170714,14:47:53, 1.58169E+00,   2,195, 5.96281E+01,NWG-3-WS , 6.40000E+01, 0.00000E+00, 0.00000E+00, 8.20000E+01, 0.00000E+00, 0.00000E+00, 7.00000E+01, 0.00000E+00, 0.00000E+00, 7.60000E+01, 0.00000E+00, 0.00000E+00,Cmd=229,HV=400,Cyk=2,MTime=0.8,Gain=10,Ch=1
 521,USER   ,20170714,14:47:53, 4.81352E-01,   2,195, 6.04885E+01,NWG-3-WS , 6.40000E+01, 0.00000E+00, 0.00000E+00, 8.20000E+01, 0.00000E+00, 0.00000E+00, 7.20000E+01, 0.00000E+00, 0.00000E+00, 7.40000E+01, 0.00000E+00, 0.00000E+00,Cmd=229,HV=400,Cyk=2,MTime=0.8,Gain=10,Ch=3
 522,USER   ,20170714,14:48:01, 1.68977E+00,   0,128, 4.24685E+01,NWG-3-WS , 6.40000E+01, 0.00000E+00, 0.00000E+00, 7.60000E+01, 0.00000E+00, 0.00000E+00, 6.80000E+01, 0.00000E+00, 0.00000E+00, 7.20000E+01, 0.00000E+00, 0.00000E+00,Cmd=230,HV=400,Cyk=2,MTime=0.8,Gain=10,Ch=1
 523,USER   ,20170714,14:48:08, 9.22014E+00,   1,137, 1.15864E+02,NWG-3-WS , 6.40000E+01, 0.00000E+00, 0.00000E+00, 7.00000E+01, 0.00000E+00, 0.00000E+00, 6.60000E+01, 0.00000E+00, 0.00000E+00, 6.80000E+01, 0.00000E+00, 0.00000E+00,Cmd=231,HV=400,Cyk=2,MTime=0.8,Gain=1,Ch=1
 524,USER   ,20170714,14:48:17, 8.29960E-01,   1,113, 7.30071E+01,NWG-3-WS , 6.60000E+01, 0.00000E+00, 0.00000E+00, 1.08000E+02, 0.00000E+00, 0.00000E+00, 8.00000E+01, 0.00000E+00, 0.00000E+00, 9.40000E+01, 0.00000E+00, 0.00000E+00,Cmd=234,HV=400,Cyk=2,MTime=0.8,Gain=10,Ch=1
 525,USER   ,20170714,14:48:17, 6.04119E-01,   2,113, 7.89524E+01,NWG-3-WS , 6.60000E+01, 0.00000E+00, 0.00000E+00, 1.08000E+02, 0.00000E+00, 0.00000E+00, 8.20000E+01, 0.00000E+00, 0.00000E+00, 9.20000E+01, 0.00000E+00, 0.00000E+00,Cmd=234,HV=400,Cyk=2,MTime=0.8,Gain=10,Ch=3
 526,USER   ,20170714,14:48:17, 3.36898E-01,   0,113, 7.62045E+01,NWG-3-WS , 6.60000E+01, 0.00000E+00, 0.00000E+00, 1.08000E+02, 0.00000E+00, 0.00000E+00, 8.40000E+01, 0.00000E+00, 0.00000E+00, 9.00000E+01, 0.00000E+00, 0.00000E+00,Cmd=234,HV=400,Cyk=2,MTime=0.8,Gain=20,Ch=5
 527,USER   ,20170714,14:48:17, 9.93510E-02,   2,113, 6.86665E+01,NWG-3-WS , 6.60000E+01, 0.00000E+00, 0.00000E+00, 1.08000E+02, 0.00000E+00, 0.00000E+00, 8.60000E+01, 0.00000E+00, 0.00000E+00, 8.80000E+01, 0.00000E+00, 0.00000E+00,Cmd=234,HV=400,Cyk=2,MTime=0.8,Gain=100,Ch=7
 528,USER   ,20170714,14:48:25, 1.04067E+00,   1,115, 6.53872E+01,NWG-3-WS , 6.60000E+01, 0.00000E+00, 0.00000E+00, 9.60000E+01, 0.00000E+00, 0.00000E+00, 7.60000E+01, 0.00000E+00, 0.00000E+00, 8.60000E+01, 0.00000E+00, 0.00000E+00,Cmd=235,HV=400,Cyk=2,MTime=0.8,Gain=10,Ch=1
 529,USER   ,20170714,14:48:25, 5.98010E-01,   2,115, 6.76333E+01,NWG-3-WS , 6.60000E+01, 0.00000E+00, 0.00000E+00, 9.60000E+01, 0.00000E+00, 0.00000E+00, 7.80000E+01, 0.00000E+00, 0.00000E+00, 8.40000E+01, 0.00000E+00, 0.00000E+00,Cmd=235,HV=400,Cyk=2,MTime=0.8,Gain=10,Ch=3
 530,USER   ,20170714,14:48:25, 1.80654E-01,   3,115, 6.35646E+01,NWG-3-WS , 6.60000E+01, 0.00000E+00, 0.00000E+00, 9.60000E+01, 0.00000E+00, 0.00000E+00, 8.00000E+01, 0.00000E+00, 0.00000E+00, 8.20000E+01, 0.00000E+00, 0.00000E+00,Cmd=235,HV=400,Cyk=2,MTime=0.8,Gain=50,Ch=5
 531,USER   ,20170714,14:48:34, 1.73705E+00,   2,145, 6.54851E+01,NWG-3-WS , 6.60000E+01, 0.00000E+00, 0.00000E+00, 8.40000E+01, 0.00000E+00, 0.00000E+00, 7.20000E+01, 0.00000E+00, 0.00000E+00, 7.80000E+01, 0.00000E+00, 0.00000E+00,Cmd=236,HV=400,Cyk=2,MTime=0.8,Gain=2,Ch=1
 532,USER   ,20170714,14:48:34, 4.95123E-01,   0,145, 6.22190E+01,NWG-3-WS , 6.60000E+01, 0.00000E+00, 0.00000E+00, 8.40000E+01, 0.00000E+00, 0.00000E+00, 7.40000E+01, 0.00000E+00, 0.00000E+00, 7.60000E+01, 0.00000E+00, 0.00000E+00,Cmd=236,HV=400,Cyk=2,MTime=0.8,Gain=10,Ch=3
 533,USER   ,20170714,14:48:41, 2.37173E+00,   1,128, 5.96080E+01,NWG-3-WS , 6.60000E+01, 0.00000E+00, 0.00000E+00, 7.80000E+01, 0.00000E+00, 0.00000E+00, 7.00000E+01, 0.00000E+00, 0.00000E+00, 7.40000E+01, 0.00000E+00, 0.00000E+00,Cmd=237,HV=400,Cyk=2,MTime=0.8,Gain=5,Ch=1
 534,USER   ,20170714,14:48:48, 1.31354E+01,   0, 98, 1.65064E+02,NWG-3-WS , 6.60000E+01, 0.00000E+00, 0.00000E+00, 7.20000E+01, 0.00000E+00, 0.00000E+00, 6.80000E+01, 0.00000E+00, 0.00000E+00, 7.00000E+01, 0.00000E+00, 0.00000E+00,Cmd=238,HV=400,Cyk=2,MTime=0.8,Gain=1,Ch=1
 535,USER   ,20170714,14:48:57, 7.80506E-01,   2, 86, 6.86569E+01,NWG-3-WS , 6.80000E+01, 0.00000E+00, 0.00000E+00, 1.10000E+02, 0.00000E+00, 0.00000E+00, 8.20000E+01, 0.00000E+00, 0.00000E+00, 9.60000E+01, 0.00000E+00, 0.00000E+00,Cmd=241,HV=400,Cyk=2,MTime=0.8,Gain=5,Ch=1
 536,USER   ,20170714,14:48:57, 5.48267E-01,   0, 86, 7.16532E+01,NWG-3-WS , 6.80000E+01, 0.00000E+00, 0.00000E+00, 1.10000E+02, 0.00000E+00, 0.00000E+00, 8.40000E+01, 0.00000E+00, 0.00000E+00, 9.40000E+01, 0.00000E+00, 0.00000E+00,Cmd=241,HV=400,Cyk=2,MTime=0.8,Gain=20,Ch=3
 537,USER   ,20170714,14:48:57, 3.35563E-01,   0, 86, 7.59026E+01,NWG-3-WS , 6.80000E+01, 0.00000E+00, 0.00000E+00, 1.10000E+02, 0.00000E+00, 0.00000E+00, 8.60000E+01, 0.00000E+00, 0.00000E+00, 9.20000E+01, 0.00000E+00, 0.00000E+00,Cmd=241,HV=400,Cyk=2,MTime=0.8,Gain=20,Ch=5
 538,USER   ,20170714,14:48:57, 1.14011E-01,   1, 86, 7.87985E+01,NWG-3-WS , 6.80000E+01, 0.00000E+00, 0.00000E+00, 1.10000E+02, 0.00000E+00, 0.00000E+00, 8.80000E+01, 0.00000E+00, 0.00000E+00, 9.00000E+01, 0.00000E+00, 0.00000E+00,Cmd=241,HV=400,Cyk=2,MTime=0.8,Gain=100,Ch=7
 539,USER   ,20170714,14:49:06, 9.93443E-01,   1, 92, 6.24199E+01,NWG-3-WS , 6.80000E+01, 0.00000E+00, 0.00000E+00, 9.80000E+01, 0.00000E+00, 0.00000E+00, 7.80000E+01, 0.00000E+00, 0.00000E+00, 8.80000E+01, 0.00000E+00, 0.00000E+00,Cmd=242,HV=400,Cyk=2,MTime=0.8,Gain=10,Ch=1
 540,USER   ,20170714,14:49:06, 6.01011E-01,   0, 92, 6.79727E+01,NWG-3-WS , 6.80000E+01, 0.00000E+00, 0.00000E+00, 9.80000E+01, 0.00000E+00, 0.00000E+00, 8.00000E+01, 0.00000E+00, 0.00000E+00, 8.60000E+01, 0.00000E+00, 0.00000E+00,Cmd=242,HV=400,Cyk=2,MTime=0.8,Gain=20,Ch=3
 541,USER   ,20170714,14:49:06, 2.14505E-01,   5, 92, 7.54752E+01,NWG-3-WS , 6.80000E+01, 0.00000E+00, 0.00000E+00, 9.80000E+01, 0.00000E+00, 0.00000E+00, 8.20000E+01, 0.00000E+00, 0.00000E+00, 8.40000E+01, 0.00000E+00, 0.00000E+00,Cmd=242,HV=400,Cyk=2,MTime=0.8,Gain=20,Ch=5
 542,USER   ,20170714,14:49:13, 1.89581E+00,   0,108, 7.14703E+01,NWG-3-WS , 6.80000E+01, 0.00000E+00, 0.00000E+00, 8.60000E+01, 0.00000E+00, 0.00000E+00, 7.40000E+01, 0.00000E+00, 0.00000E+00, 8.00000E+01, 0.00000E+00, 0.00000E+00,Cmd=243,HV=400,Cyk=2,MTime=0.8,Gain=10,Ch=1
 543,USER   ,20170714,14:49:13, 4.80940E-01,   0,108, 6.04367E+01,NWG-3-WS , 6.80000E+01, 0.00000E+00, 0.00000E+00, 8.60000E+01, 0.00000E+00, 0.00000E+00, 7.60000E+01, 0.00000E+00, 0.00000E+00, 7.80000E+01, 0.00000E+00, 0.00000E+00,Cmd=243,HV=400,Cyk=2,MTime=0.8,Gain=20,Ch=3
 544,USER   ,20170714,14:49:21, 2.95764E+00,   2,117, 7.43337E+01,NWG-3-WS , 6.80000E+01, 0.00000E+00, 0.00000E+00, 8.00000E+01, 0.00000E+00, 0.00000E+00, 7.20000E+01, 0.00000E+00, 0.00000E+00, 7.60000E+01, 0.00000E+00, 0.00000E+00,Cmd=244,HV=400,Cyk=2,MTime=0.8,Gain=10,Ch=1
 545,USER   ,20170714,14:49:28, 1.72197E+01,   0,108, 2.16389E+02,NWG-3-WS , 6.80000E+01, 0.00000E+00, 0.00000E+00, 7.40000E+01, 0.00000E+00, 0.00000E+00, 7.00000E+01, 0.00000E+00, 0.00000E+00, 7.20000E+01, 0.00000E+00, 0.00000E+00,Cmd=245,HV=400,Cyk=2,MTime=0.8,Gain=1,Ch=1
 546,USER   ,20170714,14:49:37, 9.83083E-01,   1, 97, 6.17689E+01,NWG-3-WS , 7.00000E+01, 0.00000E+00, 0.00000E+00, 1.00000E+02, 0.00000E+00, 0.00000E+00, 8.00000E+01, 0.00000E+00, 0.00000E+00, 9.00000E+01, 0.00000E+00, 0.00000E+00,Cmd=249,HV=400,Cyk=2,MTime=0.8,Gain=10,Ch=1
 547,USER   ,20170714,14:49:37, 5.67924E-01,   2, 97, 6.42307E+01,NWG-3-WS , 7.00000E+01, 0.00000E+00, 0.00000E+00, 1.00000E+02, 0.00000E+00, 0.00000E+00, 8.20000E+01, 0.00000E+00, 0.00000E+00, 8.80000E+01, 0.00000E+00, 0.00000E+00,Cmd=249,HV=400,Cyk=2,MTime=0.8,Gain=20,Ch=3
 548,USER   ,20170714,14:49:37, 1.90809E-01,   6, 97, 6.71379E+01,NWG-3-WS , 7.00000E+01, 0.00000E+00, 0.00000E+00, 1.00000E+02, 0.00000E+00, 0.00000E+00, 8.40000E+01, 0.00000E+00, 0.00000E+00, 8.60000E+01, 0.00000E+00, 0.00000E+00,Cmd=249,HV=400,Cyk=2,MTime=0.8,Gain=20,Ch=5
 549,USER   ,20170714,14:49:45, 1.95297E+00,   1,143, 7.36252E+01,NWG-3-WS , 7.00000E+01, 0.00000E+00, 0.00000E+00, 8.80000E+01, 0.00000E+00, 0.00000E+00, 7.60000E+01, 0.00000E+00, 0.00000E+00, 8.20000E+01, 0.00000E+00, 0.00000E+00,Cmd=250,HV=400,Cyk=2,MTime=0.8,Gain=10,Ch=1
 550,USER   ,20170714,14:49:45, 5.47840E-01,   2,143, 6.88436E+01,NWG-3-WS , 7.00000E+01, 0.00000E+00, 0.00000E+00, 8.80000E+01, 0.00000E+00, 0.00000E+00, 7.80000E+01, 0.00000E+00, 0.00000E+00, 8.00000E+01, 0.00000E+00, 0.00000E+00,Cmd=250,HV=400,Cyk=2,MTime=0.8,Gain=10,Ch=3
 551,USER   ,20170714,14:49:52, 3.92833E+00,   2,146, 9.87298E+01,NWG-3-WS , 7.00000E+01, 0.00000E+00, 0.00000E+00, 8.20000E+01, 0.00000E+00, 0.00000E+00, 7.40000E+01, 0.00000E+00, 0.00000E+00, 7.80000E+01, 0.00000E+00, 0.00000E+00,Cmd=251,HV=400,Cyk=2,MTime=0.8,Gain=2,Ch=1
 552,USER   ,20170714,14:49:59, 1.72173E+01,   0,105, 2.16359E+02,NWG-3-WS , 7.00000E+01, 0.00000E+00, 0.00000E+00, 7.60000E+01, 0.00000E+00, 0.00000E+00, 7.20000E+01, 0.00000E+00, 0.00000E+00, 7.40000E+01, 0.00000E+00, 0.00000E+00,Cmd=252,HV=400,Cyk=2,MTime=0.8,Gain=1,Ch=1
 553,USER   ,20170714,14:50:08, 1.00954E+00,   6, 82, 6.34311E+01,NWG-3-WS , 7.20000E+01, 0.00000E+00, 0.00000E+00, 1.02000E+02, 0.00000E+00, 0.00000E+00, 8.20000E+01, 0.00000E+00, 0.00000E+00, 9.20000E+01, 0.00000E+00, 0.00000E+00,Cmd=256,HV=400,Cyk=2,MTime=0.8,Gain=10,Ch=1
 554,USER   ,20170714,14:50:08, 5.52321E-01,   2, 82, 6.24660E+01,NWG-3-WS , 7.20000E+01, 0.00000E+00, 0.00000E+00, 1.02000E+02, 0.00000E+00, 0.00000E+00, 8.40000E+01, 0.00000E+00, 0.00000E+00, 9.00000E+01, 0.00000E+00, 0.00000E+00,Cmd=256,HV=400,Cyk=2,MTime=0.8,Gain=20,Ch=3
 555,USER   ,20170714,14:50:08, 1.61677E-01,   4, 82, 5.68873E+01,NWG-3-WS , 7.20000E+01, 0.00000E+00, 0.00000E+00, 1.02000E+02, 0.00000E+00, 0.00000E+00, 8.60000E+01, 0.00000E+00, 0.00000E+00, 8.80000E+01, 0.00000E+00, 0.00000E+00,Cmd=256,HV=400,Cyk=2,MTime=0.8,Gain=20,Ch=5
 556,USER   ,20170714,14:50:16, 2.02416E+00,   0, 88, 7.63090E+01,NWG-3-WS , 7.20000E+01, 0.00000E+00, 0.00000E+00, 9.00000E+01, 0.00000E+00, 0.00000E+00, 7.80000E+01, 0.00000E+00, 0.00000E+00, 8.40000E+01, 0.00000E+00, 0.00000E+00,Cmd=257,HV=400,Cyk=2,MTime=0.8,Gain=2,Ch=1
 557,USER   ,20170714,14:50:16, 5.37454E-01,   2, 88, 6.75384E+01,NWG-3-WS , 7.20000E+01, 0.00000E+00, 0.00000E+00, 9.00000E+01, 0.00000E+00, 0.00000E+00, 8.00000E+01, 0.00000E+00, 0.00000E+00, 8.20000E+01, 0.00000E+00, 0.00000E+00,Cmd=257,HV=400,Cyk=2,MTime=0.8,Gain=20,Ch=3
 558,USER   ,20170714,14:50:23, 4.56174E+00,   2,101, 1.14649E+02,NWG-3-WS , 7.20000E+01, 0.00000E+00, 0.00000E+00, 8.40000E+01, 0.00000E+00, 0.00000E+00, 7.60000E+01, 0.00000E+00, 0.00000E+00, 8.00000E+01, 0.00000E+00, 0.00000E+00,Cmd=258,HV=400,Cyk=2,MTime=0.8,Gain=5,Ch=1
 559,USER   ,20170714,14:50:31, 1.79875E+01,   0, 93, 2.26038E+02,NWG-3-WS , 7.20000E+01, 0.00000E+00, 0.00000E+00, 7.80000E+01, 0.00000E+00, 0.00000E+00, 7.40000E+01, 0.00000E+00, 0.00000E+00, 7.60000E+01, 0.00000E+00, 0.00000E+00,Cmd=259,HV=400,Cyk=2,MTime=0.8,Gain=1,Ch=1
 560,USER   ,20170714,14:50:39, 1.01069E+00,   0,107, 6.35033E+01,NWG-3-WS , 7.40000E+01, 0.00000E+00, 0.00000E+00, 1.04000E+02, 0.00000E+00, 0.00000E+00, 8.40000E+01, 0.00000E+00, 0.00000E+00, 9.40000E+01, 0.00000E+00, 0.00000E+00,Cmd=263,HV=400,Cyk=2,MTime=0.8,Gain=10,Ch=1
 561,USER   ,20170714,14:50:39, 5.94113E-01,   1,107, 6.71926E+01,NWG-3-WS , 7.40000E+01, 0.00000E+00, 0.00000E+00, 1.04000E+02, 0.00000E+00, 0.00000E+00, 8.60000E+01, 0.00000E+00, 0.00000E+00, 9.20000E+01, 0.00000E+00, 0.00000E+00,Cmd=263,HV=400,Cyk=2,MTime=0.8,Gain=10,Ch=3
 562,USER   ,20170714,14:50:39, 1.98101E-01,   2,107, 6.97035E+01,NWG-3-WS , 7.40000E+01, 0.00000E+00, 0.00000E+00, 1.04000E+02, 0.00000E+00, 0.00000E+00, 8.80000E+01, 0.00000E+00, 0.00000E+00, 9.00000E+01, 0.00000E+00, 0.00000E+00,Cmd=263,HV=400,Cyk=2,MTime=0.8,Gain=20,Ch=5
 563,USER   ,20170714,14:50:47, 2.04640E+00,   0,107, 7.71474E+01,NWG-3-WS , 7.40000E+01, 0.00000E+00, 0.00000E+00, 9.20000E+01, 0.00000E+00, 0.00000E+00, 8.00000E+01, 0.00000E+00, 0.00000E+00, 8.60000E+01, 0.00000E+00, 0.00000E+00,Cmd=264,HV=400,Cyk=2,MTime=0.8,Gain=5,Ch=1
 564,USER   ,20170714,14:50:47, 6.36836E-01,   1,107, 8.00272E+01,NWG-3-WS , 7.40000E+01, 0.00000E+00, 0.00000E+00, 9.20000E+01, 0.00000E+00, 0.00000E+00, 8.20000E+01, 0.00000E+00, 0.00000E+00, 8.40000E+01, 0.00000E+00, 0.00000E+00,Cmd=264,HV=400,Cyk=2,MTime=0.8,Gain=10,Ch=3
 565,USER   ,20170714,14:50:55, 4.78978E+00,   2,142, 1.20380E+02,NWG-3-WS , 7.40000E+01, 0.00000E+00, 0.00000E+00, 8.60000E+01, 0.00000E+00, 0.00000E+00, 7.80000E+01, 0.00000E+00, 0.00000E+00, 8.20000E+01, 0.00000E+00, 0.00000E+00,Cmd=265,HV=400,Cyk=2,MTime=0.8,Gain=5,Ch=1
 566,USER   ,20170714,14:51:02, 1.73533E+01,   0,158, 2.18067E+02,NWG-3-WS , 7.40000E+01, 0.00000E+00, 0.00000E+00, 8.00000E+01, 0.00000E+00, 0.00000E+00, 7.60000E+01, 0.00000E+00, 0.00000E+00, 7.80000E+01, 0.00000E+00, 0.00000E+00,Cmd=266,HV=400,Cyk=2,MTime=0.8,Gain=1,Ch=1
 567,USER   ,20170714,14:51:10, 9.85250E-01,   2, 95, 6.19051E+01,NWG-3-WS , 7.60000E+01, 0.00000E+00, 0.00000E+00, 1.06000E+02, 0.00000E+00, 0.00000E+00, 8.60000E+01, 0.00000E+00, 0.00000E+00, 9.60000E+01, 0.00000E+00, 0.00000E+00,Cmd=270,HV=400,Cyk=2,MTime=0.8,Gain=10,Ch=1
 568,USER   ,20170714,14:51:10, 5.89586E-01,   0, 95, 6.66806E+01,NWG-3-WS , 7.60000E+01, 0.00000E+00, 0.00000E+00, 1.06000E+02, 0.00000E+00, 0.00000E+00, 8.80000E+01, 0.00000E+00, 0.00000E+00, 9.40000E+01, 0.00000E+00, 0.00000E+00,Cmd=270,HV=400,Cyk=2,MTime=0.8,Gain=20,Ch=3
 569,USER   ,20170714,14:51:10, 2.13100E-01,   3, 95, 7.49811E+01,NWG-3-WS , 7.60000E+01, 0.00000E+00, 0.00000E+00, 1.06000E+02, 0.00000E+00, 0.00000E+00, 9.00000E+01, 0.00000E+00, 0.00000E+00, 9.20000E+01, 0.00000E+00, 0.00000E+00,Cmd=270,HV=400,Cyk=2,MTime=0.8,Gain=20,Ch=5
 570,USER   ,20170714,14:51:18, 2.08135E+00,   2, 97, 7.84650E+01,NWG-3-WS , 7.60000E+01, 0.00000E+00, 0.00000E+00, 9.40000E+01, 0.00000E+00, 0.00000E+00, 8.20000E+01, 0.00000E+00, 0.00000E+00, 8.80000E+01, 0.00000E+00, 0.00000E+00,Cmd=271,HV=400,Cyk=2,MTime=0.8,Gain=10,Ch=1
 571,USER   ,20170714,14:51:18, 6.04335E-01,   4, 97, 7.59430E+01,NWG-3-WS , 7.60000E+01, 0.00000E+00, 0.00000E+00, 9.40000E+01, 0.00000E+00, 0.00000E+00, 8.40000E+01, 0.00000E+00, 0.00000E+00, 8.60000E+01, 0.00000E+00, 0.00000E+00,Cmd=271,HV=400,Cyk=2,MTime=0.8,Gain=10,Ch=3
 572,USER   ,20170714,14:51:26, 5.26776E+00,   1,133, 1.32393E+02,NWG-3-WS , 7.60000E+01, 0.00000E+00, 0.00000E+00, 8.80000E+01, 0.00000E+00, 0.00000E+00, 8.00000E+01, 0.00000E+00, 0.00000E+00, 8.40000E+01, 0.00000E+00, 0.00000E+00,Cmd=272,HV=400,Cyk=2,MTime=0.8,Gain=1,Ch=1
 573,USER   ,20170714,14:51:33, 2.01589E+01,   0,136, 2.53324E+02,NWG-3-WS , 7.60000E+01, 0.00000E+00, 0.00000E+00, 8.20000E+01, 0.00000E+00, 0.00000E+00, 7.80000E+01, 0.00000E+00, 0.00000E+00, 8.00000E+01, 0.00000E+00, 0.00000E+00,Cmd=273,HV=400,Cyk=2,MTime=0.8,Gain=1,Ch=1
 574,USER   ,20170714,14:51:42, 1.01009E+00,   0,106, 6.34658E+01,NWG-3-WS , 7.80000E+01, 0.00000E+00, 0.00000E+00, 1.08000E+02, 0.00000E+00, 0.00000E+00, 8.80000E+01, 0.00000E+00, 0.00000E+00, 9.80000E+01, 0.00000E+00, 0.00000E+00,Cmd=277,HV=400,Cyk=2,MTime=0.8,Gain=10,Ch=1
 575,USER   ,20170714,14:51:42, 5.45056E-01,   0,106, 6.16444E+01,NWG-3-WS , 7.80000E+01, 0.00000E+00, 0.00000E+00, 1.08000E+02, 0.00000E+00, 0.00000E+00, 9.00000E+01, 0.00000E+00, 0.00000E+00, 9.60000E+01, 0.00000E+00, 0.00000E+00,Cmd=277,HV=400,Cyk=2,MTime=0.8,Gain=20,Ch=3
 576,USER   ,20170714,14:51:42, 1.62344E-01,   3,106, 5.71222E+01,NWG-3-WS , 7.80000E+01, 0.00000E+00, 0.00000E+00, 1.08000E+02, 0.00000E+00, 0.00000E+00, 9.20000E+01, 0.00000E+00, 0.00000E+00, 9.40000E+01, 0.00000E+00, 0.00000E+00,Cmd=277,HV=400,Cyk=2,MTime=0.8,Gain=20,Ch=5
 577,USER   ,20170714,14:51:50, 2.16207E+00,   0,108, 8.15081E+01,NWG-3-WS , 7.80000E+01, 0.00000E+00, 0.00000E+00, 9.60000E+01, 0.00000E+00, 0.00000E+00, 8.40000E+01, 0.00000E+00, 0.00000E+00, 9.00000E+01, 0.00000E+00, 0.00000E+00,Cmd=278,HV=400,Cyk=2,MTime=0.8,Gain=10,Ch=1
 578,USER   ,20170714,14:51:50, 5.58997E-01,   0,108, 7.02456E+01,NWG-3-WS , 7.80000E+01, 0.00000E+00, 0.00000E+00, 9.60000E+01, 0.00000E+00, 0.00000E+00, 8.60000E+01, 0.00000E+00, 0.00000E+00, 8.80000E+01, 0.00000E+00, 0.00000E+00,Cmd=278,HV=400,Cyk=2,MTime=0.8,Gain=10,Ch=3
 579,USER   ,20170714,14:51:57, 5.85393E+00,   0,111, 1.47125E+02,NWG-3-WS , 7.80000E+01, 0.00000E+00, 0.00000E+00, 9.00000E+01, 0.00000E+00, 0.00000E+00, 8.20000E+01, 0.00000E+00, 0.00000E+00, 8.60000E+01, 0.00000E+00, 0.00000E+00,Cmd=279,HV=400,Cyk=2,MTime=0.8,Gain=1,Ch=1
 580,USER   ,20170714,14:52:04, 1.77798E+01,   0,133, 2.23427E+02,NWG-3-WS , 7.80000E+01, 0.00000E+00, 0.00000E+00, 8.40000E+01, 0.00000E+00, 0.00000E+00, 8.00000E+01, 0.00000E+00, 0.00000E+00, 8.20000E+01, 0.00000E+00, 0.00000E+00,Cmd=280,HV=400,Cyk=2,MTime=0.8,Gain=1,Ch=1
 581,USER   ,20170714,14:52:13, 1.02048E+00,   2,115, 6.41189E+01,NWG-3-WS , 8.00000E+01, 0.00000E+00, 0.00000E+00, 1.10000E+02, 0.00000E+00, 0.00000E+00, 9.00000E+01, 0.00000E+00, 0.00000E+00, 1.00000E+02, 0.00000E+00, 0.00000E+00,Cmd=284,HV=400,Cyk=2,MTime=0.8,Gain=10,Ch=1
 582,USER   ,20170714,14:52:13, 5.09348E-01,   0,115, 5.76059E+01,NWG-3-WS , 8.00000E+01, 0.00000E+00, 0.00000E+00, 1.10000E+02, 0.00000E+00, 0.00000E+00, 9.20000E+01, 0.00000E+00, 0.00000E+00, 9.80000E+01, 0.00000E+00, 0.00000E+00,Cmd=284,HV=400,Cyk=2,MTime=0.8,Gain=20,Ch=3
 583,USER   ,20170714,14:52:13, 1.52182E-01,   3,115, 5.35467E+01,NWG-3-WS , 8.00000E+01, 0.00000E+00, 0.00000E+00, 1.10000E+02, 0.00000E+00, 0.00000E+00, 9.40000E+01, 0.00000E+00, 0.00000E+00, 9.60000E+01, 0.00000E+00, 0.00000E+00,Cmd=284,HV=400,Cyk=2,MTime=0.8,Gain=20,Ch=5
 584,USER   ,20170714,14:52:21, 2.30639E+00,   1,127, 8.69490E+01,NWG-3-WS , 8.00000E+01, 0.00000E+00, 0.00000E+00, 9.80000E+01, 0.00000E+00, 0.00000E+00, 8.60000E+01, 0.00000E+00, 0.00000E+00, 9.20000E+01, 0.00000E+00, 0.00000E+00,Cmd=285,HV=400,Cyk=2,MTime=0.8,Gain=10,Ch=1
 585,USER   ,20170714,14:52:21, 6.67502E-01,   0,127, 8.38807E+01,NWG-3-WS , 8.00000E+01, 0.00000E+00, 0.00000E+00, 9.80000E+01, 0.00000E+00, 0.00000E+00, 8.80000E+01, 0.00000E+00, 0.00000E+00, 9.00000E+01, 0.00000E+00, 0.00000E+00,Cmd=285,HV=400,Cyk=2,MTime=0.8,Gain=10,Ch=3
 586,USER   ,20170714,14:52:28, 5.34633E+00,   1,116, 1.34368E+02,NWG-3-WS , 8.00000E+01, 0.00000E+00, 0.00000E+00, 9.20000E+01, 0.00000E+00, 0.00000E+00, 8.40000E+01, 0.00000E+00, 0.00000E+00, 8.80000E+01, 0.00000E+00, 0.00000E+00,Cmd=286,HV=400,Cyk=2,MTime=0.8,Gain=1,Ch=1
 587,USER   ,20170714,14:52:36, 2.06169E+01,   2,159, 2.59080E+02,NWG-3-WS , 8.00000E+01, 0.00000E+00, 0.00000E+00, 8.60000E+01, 0.00000E+00, 0.00000E+00, 8.20000E+01, 0.00000E+00, 0.00000E+00, 8.40000E+01, 0.00000E+00, 0.00000E+00,Cmd=287,HV=400,Cyk=2,MTime=0.8,Gain=1,Ch=1
 588,USER   ,20170714,14:52:43, 2.22438E+00,   0,123, 8.38572E+01,NWG-3-WS , 8.20000E+01, 0.00000E+00, 0.00000E+00, 1.00000E+02, 0.00000E+00, 0.00000E+00, 8.80000E+01, 0.00000E+00, 0.00000E+00, 9.40000E+01, 0.00000E+00, 0.00000E+00,Cmd=292,HV=400,Cyk=2,MTime=0.8,Gain=10,Ch=1
 589,USER   ,20170714,14:52:43, 6.72526E-01,   0,123, 8.45121E+01,NWG-3-WS , 8.20000E+01, 0.00000E+00, 0.00000E+00, 1.00000E+02, 0.00000E+00, 0.00000E+00, 9.00000E+01, 0.00000E+00, 0.00000E+00, 9.20000E+01, 0.00000E+00, 0.00000E+00,Cmd=292,HV=400,Cyk=2,MTime=0.8,Gain=10,Ch=3
 590,USER   ,20170714,14:52:51, 4.82879E+00,   2,130, 1.21361E+02,NWG-3-WS , 8.20000E+01, 0.00000E+00, 0.00000E+00, 9.40000E+01, 0.00000E+00, 0.00000E+00, 8.60000E+01, 0.00000E+00, 0.00000E+00, 9.00000E+01, 0.00000E+00, 0.00000E+00,Cmd=293,HV=400,Cyk=2,MTime=0.8,Gain=1,Ch=1
 591,USER   ,20170714,14:52:58, 1.88171E+01,   3,206, 2.36463E+02,NWG-3-WS , 8.20000E+01, 0.00000E+00, 0.00000E+00, 8.80000E+01, 0.00000E+00, 0.00000E+00, 8.40000E+01, 0.00000E+00, 0.00000E+00, 8.60000E+01, 0.00000E+00, 0.00000E+00,Cmd=294,HV=400,Cyk=2,MTime=0.8,Gain=1,Ch=1
 592,USER   ,20170714,14:53:06, 2.01756E+00,   0,111, 7.60602E+01,NWG-3-WS , 8.40000E+01, 0.00000E+00, 0.00000E+00, 1.02000E+02, 0.00000E+00, 0.00000E+00, 9.00000E+01, 0.00000E+00, 0.00000E+00, 9.60000E+01, 0.00000E+00, 0.00000E+00,Cmd=299,HV=400,Cyk=2,MTime=0.8,Gain=2,Ch=1
 593,USER   ,20170714,14:53:06, 4.92377E-01,   2,111, 6.18740E+01,NWG-3-WS , 8.40000E+01, 0.00000E+00, 0.00000E+00, 1.02000E+02, 0.00000E+00, 0.00000E+00, 9.20000E+01, 0.00000E+00, 0.00000E+00, 9.40000E+01, 0.00000E+00, 0.00000E+00,Cmd=299,HV=400,Cyk=2,MTime=0.8,Gain=10,Ch=3
 594,USER   ,20170714,14:53:14, 5.09494E+00,   1,119, 1.28050E+02,NWG-3-WS , 8.40000E+01, 0.00000E+00, 0.00000E+00, 9.60000E+01, 0.00000E+00, 0.00000E+00, 8.80000E+01, 0.00000E+00, 0.00000E+00, 9.20000E+01, 0.00000E+00, 0.00000E+00,Cmd=300,HV=400,Cyk=2,MTime=0.8,Gain=1,Ch=1
 595,USER   ,20170714,14:53:21, 1.57172E+01,   0,123, 1.97508E+02,NWG-3-WS , 8.40000E+01, 0.00000E+00, 0.00000E+00, 9.00000E+01, 0.00000E+00, 0.00000E+00, 8.60000E+01, 0.00000E+00, 0.00000E+00, 8.80000E+01, 0.00000E+00, 0.00000E+00,Cmd=301,HV=400,Cyk=2,MTime=0.8,Gain=1,Ch=1
 596,USER   ,20170714,14:53:29, 1.67093E+00,   0,108, 6.29924E+01,NWG-3-WS , 8.60000E+01, 0.00000E+00, 0.00000E+00, 1.04000E+02, 0.00000E+00, 0.00000E+00, 9.20000E+01, 0.00000E+00, 0.00000E+00, 9.80000E+01, 0.00000E+00, 0.00000E+00,Cmd=306,HV=400,Cyk=2,MTime=0.8,Gain=5,Ch=1
 597,USER   ,20170714,14:53:29, 4.19424E-01,   2,108, 5.27064E+01,NWG-3-WS , 8.60000E+01, 0.00000E+00, 0.00000E+00, 1.04000E+02, 0.00000E+00, 0.00000E+00, 9.40000E+01, 0.00000E+00, 0.00000E+00, 9.60000E+01, 0.00000E+00, 0.00000E+00,Cmd=306,HV=400,Cyk=2,MTime=0.8,Gain=10,Ch=3
 598,USER   ,20170714,14:53:37, 4.42196E+00,   1,117, 1.11136E+02,NWG-3-WS , 8.60000E+01, 0.00000E+00, 0.00000E+00, 9.80000E+01, 0.00000E+00, 0.00000E+00, 9.00000E+01, 0.00000E+00, 0.00000E+00, 9.40000E+01, 0.00000E+00, 0.00000E+00,Cmd=307,HV=400,Cyk=2,MTime=0.8,Gain=5,Ch=1
 599,USER   ,20170714,14:53:44, 1.54788E+01,   0,108, 1.94512E+02,NWG-3-WS , 8.60000E+01, 0.00000E+00, 0.00000E+00, 9.20000E+01, 0.00000E+00, 0.00000E+00, 8.80000E+01, 0.00000E+00, 0.00000E+00, 9.00000E+01, 0.00000E+00, 0.00000E+00,Cmd=308,HV=400,Cyk=2,MTime=0.8,Gain=1,Ch=1
 600,USER   ,20170714,14:53:52, 1.51633E+00,   0,125, 5.71642E+01,NWG-3-WS , 8.80000E+01, 0.00000E+00, 0.00000E+00, 1.06000E+02, 0.00000E+00, 0.00000E+00, 9.40000E+01, 0.00000E+00, 0.00000E+00, 1.00000E+02, 0.00000E+00, 0.00000E+00,Cmd=313,HV=400,Cyk=2,MTime=0.8,Gain=10,Ch=1
 601,USER   ,20170714,14:53:52, 4.47357E-01,   2,125, 5.62166E+01,NWG-3-WS , 8.80000E+01, 0.00000E+00, 0.00000E+00, 1.06000E+02, 0.00000E+00, 0.00000E+00, 9.60000E+01, 0.00000E+00, 0.00000E+00, 9.80000E+01, 0.00000E+00, 0.00000E+00,Cmd=313,HV=400,Cyk=2,MTime=0.8,Gain=10,Ch=3
 602,USER   ,20170714,14:53:59, 3.33283E+00,   0,121, 8.37631E+01,NWG-3-WS , 8.80000E+01, 0.00000E+00, 0.00000E+00, 1.00000E+02, 0.00000E+00, 0.00000E+00, 9.20000E+01, 0.00000E+00, 0.00000E+00, 9.60000E+01, 0.00000E+00, 0.00000E+00,Cmd=314,HV=400,Cyk=2,MTime=0.8,Gain=2,Ch=1
 603,USER   ,20170714,14:54:07, 1.33252E+01,   0,128, 1.67449E+02,NWG-3-WS , 8.80000E+01, 0.00000E+00, 0.00000E+00, 9.40000E+01, 0.00000E+00, 0.00000E+00, 9.00000E+01, 0.00000E+00, 0.00000E+00, 9.20000E+01, 0.00000E+00, 0.00000E+00,Cmd=315,HV=400,Cyk=2,MTime=0.8,Gain=1,Ch=1
 604,USER   ,20170714,14:54:15, 1.57229E+00,   2,100, 5.92740E+01,NWG-3-WS , 9.00000E+01, 0.00000E+00, 0.00000E+00, 1.08000E+02, 0.00000E+00, 0.00000E+00, 9.60000E+01, 0.00000E+00, 0.00000E+00, 1.02000E+02, 0.00000E+00, 0.00000E+00,Cmd=320,HV=400,Cyk=2,MTime=0.8,Gain=5,Ch=1
 605,USER   ,20170714,14:54:15, 4.70784E-01,   2,100, 5.91604E+01,NWG-3-WS , 9.00000E+01, 0.00000E+00, 0.00000E+00, 1.08000E+02, 0.00000E+00, 0.00000E+00, 9.80000E+01, 0.00000E+00, 0.00000E+00, 1.00000E+02, 0.00000E+00, 0.00000E+00,Cmd=320,HV=400,Cyk=2,MTime=0.8,Gain=10,Ch=3
 606,USER   ,20170714,14:54:22, 2.80479E+00,   0, 96, 7.04922E+01,NWG-3-WS , 9.00000E+01, 0.00000E+00, 0.00000E+00, 1.02000E+02, 0.00000E+00, 0.00000E+00, 9.40000E+01, 0.00000E+00, 0.00000E+00, 9.80000E+01, 0.00000E+00, 0.00000E+00,Cmd=321,HV=400,Cyk=2,MTime=0.8,Gain=5,Ch=1
 607,USER   ,20170714,14:54:30, 1.23656E+01,   0,102, 1.55391E+02,NWG-3-WS , 9.00000E+01, 0.00000E+00, 0.00000E+00, 9.60000E+01, 0.00000E+00, 0.00000E+00, 9.20000E+01, 0.00000E+00, 0.00000E+00, 9.40000E+01, 0.00000E+00, 0.00000E+00,Cmd=322,HV=400,Cyk=2,MTime=0.8,Gain=1,Ch=1
 608,USER   ,20170714,14:54:38, 1.54924E+00,   0, 86, 5.84049E+01,NWG-3-WS , 9.20000E+01, 0.00000E+00, 0.00000E+00, 1.10000E+02, 0.00000E+00, 0.00000E+00, 9.80000E+01, 0.00000E+00, 0.00000E+00, 1.04000E+02, 0.00000E+00, 0.00000E+00,Cmd=327,HV=400,Cyk=2,MTime=0.8,Gain=10,Ch=1
 609,USER   ,20170714,14:54:38, 4.46111E-01,   1, 86, 5.60599E+01,NWG-3-WS , 9.20000E+01, 0.00000E+00, 0.00000E+00, 1.10000E+02, 0.00000E+00, 0.00000E+00, 1.00000E+02, 0.00000E+00, 0.00000E+00, 1.02000E+02, 0.00000E+00, 0.00000E+00,Cmd=327,HV=400,Cyk=2,MTime=0.8,Gain=10,Ch=3
 610,USER   ,20170714,14:54:45, 2.78970E+00,   0, 87, 7.01128E+01,NWG-3-WS , 9.20000E+01, 0.00000E+00, 0.00000E+00, 1.04000E+02, 0.00000E+00, 0.00000E+00, 9.60000E+01, 0.00000E+00, 0.00000E+00, 1.00000E+02, 0.00000E+00, 0.00000E+00,Cmd=328,HV=400,Cyk=2,MTime=0.8,Gain=10,Ch=1
 611,USER   ,20170714,14:54:52, 1.61946E+01,   0, 92, 2.03507E+02,NWG-3-WS , 9.20000E+01, 0.00000E+00, 0.00000E+00, 9.80000E+01, 0.00000E+00, 0.00000E+00, 9.40000E+01, 0.00000E+00, 0.00000E+00, 9.60000E+01, 0.00000E+00, 0.00000E+00,Cmd=329,HV=400,Cyk=2,MTime=0.8,Gain=1,Ch=1
 612,USER   ,20170714,14:55:00, 2.47709E+00,   4, 93, 6.22561E+01,NWG-3-WS , 9.40000E+01, 0.00000E+00, 0.00000E+00, 1.06000E+02, 0.00000E+00, 0.00000E+00, 9.80000E+01, 0.00000E+00, 0.00000E+00, 1.02000E+02, 0.00000E+00, 0.00000E+00,Cmd=335,HV=400,Cyk=2,MTime=0.8,Gain=2,Ch=1
 613,USER   ,20170714,14:55:07, 1.67026E+01,   2, 91, 2.09892E+02,NWG-3-WS , 9.40000E+01, 0.00000E+00, 0.00000E+00, 1.00000E+02, 0.00000E+00, 0.00000E+00, 9.60000E+01, 0.00000E+00, 0.00000E+00, 9.80000E+01, 0.00000E+00, 0.00000E+00,Cmd=336,HV=400,Cyk=2,MTime=0.8,Gain=1,Ch=1
 614,USER   ,20170714,14:55:15, 2.52288E+00,   4, 97, 6.34069E+01,NWG-3-WS , 9.60000E+01, 0.00000E+00, 0.00000E+00, 1.08000E+02, 0.00000E+00, 0.00000E+00, 1.00000E+02, 0.00000E+00, 0.00000E+00, 1.04000E+02, 0.00000E+00, 0.00000E+00,Cmd=342,HV=400,Cyk=2,MTime=0.8,Gain=2,Ch=1
 615,USER   ,20170714,14:55:22, 2.02739E+01,   0, 93, 2.54769E+02,NWG-3-WS , 9.60000E+01, 0.00000E+00, 0.00000E+00, 1.02000E+02, 0.00000E+00, 0.00000E+00, 9.80000E+01, 0.00000E+00, 0.00000E+00, 1.00000E+02, 0.00000E+00, 0.00000E+00,Cmd=343,HV=400,Cyk=2,MTime=0.8,Gain=1,Ch=1
 616,USER   ,20170714,14:55:30, 2.77266E+00,   3, 92, 6.96845E+01,NWG-3-WS , 9.80000E+01, 0.00000E+00, 0.00000E+00, 1.10000E+02, 0.00000E+00, 0.00000E+00, 1.02000E+02, 0.00000E+00, 0.00000E+00, 1.06000E+02, 0.00000E+00, 0.00000E+00,Cmd=349,HV=400,Cyk=2,MTime=0.8,Gain=2,Ch=1
 617,USER   ,20170714,14:55:37, 1.81090E+01,   0, 93, 2.27564E+02,NWG-3-WS , 9.80000E+01, 0.00000E+00, 0.00000E+00, 1.04000E+02, 0.00000E+00, 0.00000E+00, 1.00000E+02, 0.00000E+00, 0.00000E+00, 1.02000E+02, 0.00000E+00, 0.00000E+00,Cmd=350,HV=400,Cyk=2,MTime=0.8,Gain=1,Ch=1
 618,USER   ,20170714,14:55:45, 1.66140E+01,   0, 89, 2.08778E+02,NWG-3-WS , 1.00000E+02, 0.00000E+00, 0.00000E+00, 1.06000E+02, 0.00000E+00, 0.00000E+00, 1.02000E+02, 0.00000E+00, 0.00000E+00, 1.04000E+02, 0.00000E+00, 0.00000E+00,Cmd=357,HV=400,Cyk=2,MTime=0.8,Gain=2,Ch=1
 619,USER   ,20170714,14:55:52, 1.69632E+01,   0, 92, 2.13166E+02,NWG-3-WS , 1.02000E+02, 0.00000E+00, 0.00000E+00, 1.08000E+02, 0.00000E+00, 0.00000E+00, 1.04000E+02, 0.00000E+00, 0.00000E+00, 1.06000E+02, 0.00000E+00, 0.00000E+00,Cmd=364,HV=400,Cyk=2,MTime=0.8,Gain=1,Ch=1
 620,USER   ,20170714,14:56:00, 2.64845E+01,   0, 87, 3.32814E+02,NWG-3-WS , 1.04000E+02, 0.00000E+00, 0.00000E+00, 1.10000E+02, 0.00000E+00, 0.00000E+00, 1.06000E+02, 0.00000E+00, 0.00000E+00, 1.08000E+02, 0.00000E+00, 0.00000E+00,Cmd=371,HV=400,Cyk=2,MTime=0.8,Gain=1,Ch=1
