# Supplementary material for: Integrated geoelectrical and geological data sets for shallow structure characterization of the southern margin of the Krzeszowice Graben (Southern Poland)
Source: Data Brief. 2019 Jun 20;25:104157. doi: 10.1016/j.dib.2019.104157 (PMC6624450; doi:10.1016/j.dib.2019.104157)
Supplement: Supplementary file 1 [file mmc1.zip › Appendix A/Field data/topographical_data.xls]

## Sheet: topographical_data
		elevation [m]
electrode no.	x [m]	NWG-1	NWG-2	NWG-3
1	0	0	17.46	21.08
2	2	0	17.17	21.26
3	4	0.09	17.32	21.69
4	6	0.31	17.49	21.98
5	8	0.38	17.58	22.35
6	10	0.5	17.82	22.74
7	12	0.93	18.07	23.04
8	14	1.56	18.34	23.38
9	16	1.73	18.65	23.65
10	18	2.26	18.94	23.79
11	20	2.85	19.28	23.96
12	22	3.29	19.64	24.15
13	24	3.98	20.03	24.41
14	26	4.54	20.43	24.61
15	28	5.03	20.84	24.83
16	30	5.72	21.19	25.06
17	32	6.28	21.48	25.19
18	34	6.88	21.81	25.35
19	36	7.47	22.14	25.47
20	38	8.16	22.47	25.59
21	40	8.8	22.79	25.53
22	42	9.37	23.12	25.54
23	44	10.06	23.44	25.5
24	46	10.7	23.77	25.5
25	48	11.26	24.06	25.45
26	50	12.14	24.32	25.47
27	52	12.83	24.54	25.47
28	54	13.56	24.74	25.5
29	56	14.15	25.04	25.56
30	58	14.75	25.21	25.6
31	60	14.94	25.56	25.66
32	62	15.31	25.89	25.74
33	64	15.62	26.17	25.81
34	66	15.9	26.38	25.89
35	68	16.05	26.58	26.12
36	70	16.36	26.83	26.2
37	72	16.74	26.9	26.33
38	74	17.63	26.99	26.36
39	76	18.22	27.18	26.51
40	78	18.43	27.38	26.63
41	80	18.59	27.59	26.77
42	82	18.68	27.71	26.92
43	84	19.1	27.84	27.1
44	86	19.2	28.06	27.31
45	88	19.28	28.27	27.39
46	90	19.59	28.51	27.57
47	92	19.86	28.7	27.74
48	94	20.15	28.88	27.91
49	96	20.47	29.14	28.1
50	98	20.78	29.34	28.24
51	100	21.04	29.56	28.4
52	102	21.28	29.78	28.57
53	104	21.51	30	28.82
54	106	21.67	30.22	28.91
55	108	21.88	30.49	29.12
56	110	22.05	30.7	29.35
