# Supplementary material for: Integrated geoelectrical and geological data sets for shallow structure characterization of the southern margin of the Krzeszowice Graben (Southern Poland)
Source: Data Brief. 2019 Jun 20;25:104157. doi: 10.1016/j.dib.2019.104157 (PMC6624450; doi:10.1016/j.dib.2019.104157)
Supplement: Supplementary file 1 [file mmc1.zip › Appendix A/Field data/WS_and_DD_parameters.xls]

## Sheet: WS_and_DD
	Wenner-Schlumberger (WS) and dipole-dipole (DD) electrode arrays 'a' and 'n' parameters values
	WS			DD
	a	n		a	n
	1	1, 4, 7, 10		1	1, 2, 3, 4, 5, 6
	2	1		2	1, 2, 3, 4, 5, 6
	3	1, 2, 3		3	1, 2, 3, 4, 5, 6
	4	3.25		4	1, 2, 3, 4, 5, 6
	5	1, 1.6		5	1, 2, 3, 4, 5, 6
	6	2		6	1, 2, 3, 4, 5, 6
	7	1
	8	1.375, 2.125
	10	1, 1.6
	12	1.25
	14	1
