# Supplementary material for: Integrated geoelectrical and geological data sets for shallow structure characterization of the southern margin of the Krzeszowice Graben (Southern Poland)
Source: Data Brief. 2019 Jun 20;25:104157. doi: 10.1016/j.dib.2019.104157 (PMC6624450; doi:10.1016/j.dib.2019.104157)
Supplement: Supplementary file 1 [file mmc1.zip › Appendix A/Forward 2D modeling data/DAT/NWG-1M.dat]

M1
   2.00
3
1323
1
0
     3.000      2.000      1.000      85.07224
     5.000      2.000      1.000      86.41736
     7.000      2.000      1.000      87.29884
     9.000      2.000      1.000      85.36745
    11.000      2.000      1.000      85.42535
    13.000      2.000      1.000      88.93487
    15.000      2.000      1.000      86.82671
    17.000      2.000      1.000     125.28307
    19.000      2.000      1.000      90.54597
    21.000      2.000      1.000      87.66387
    23.000      2.000      1.000      58.02891
    25.000      2.000      1.000      62.94056
    27.000      2.000      1.000      61.33812
    29.000      2.000      1.000      61.69216
    31.000      2.000      1.000      63.09354
    33.000      2.000      1.000      62.81544
    35.000      2.000      1.000      62.74157
    37.000      2.000      1.000      63.34412
    39.000      2.000      1.000      65.64044
    41.000      2.000      1.000      58.80597
    43.000      2.000      1.000      55.77827
    45.000      2.000      1.000      59.04166
    47.000      2.000      1.000      61.00797
    49.000      2.000      1.000      64.45843
    51.000      2.000      1.000      66.97122
    53.000      2.000      1.000      66.12794
    55.000      2.000      1.000      61.76375
    57.000      2.000      1.000      54.74949
    59.000      2.000      1.000      73.04756
    61.000      2.000      1.000     291.47336
    63.000      2.000      1.000     459.92648
    65.000      2.000      1.000     478.44077
    67.000      2.000      1.000     441.32883
    69.000      2.000      1.000     262.57156
    71.000      2.000      1.000     270.33868
    73.000      2.000      1.000     443.72794
    75.000      2.000      1.000     446.26224
    77.000      2.000      1.000     261.46451
    79.000      2.000      1.000      59.99883
    81.000      2.000      1.000      59.52960
    83.000      2.000      1.000      72.11996
    85.000      2.000      1.000      72.97948
    87.000      2.000      1.000     103.71646
    89.000      2.000      1.000     236.58292
    91.000      2.000      1.000     200.30312
    93.000      2.000      1.000      83.52930
    95.000      2.000      1.000      59.13403
    97.000      2.000      1.000      80.31944
    99.000      2.000      1.000      90.84094
   101.000      2.000      1.000      87.77750
   103.000      2.000      1.000      87.31655
   105.000      2.000      1.000      86.60699
   107.000      2.000      1.000      85.79564
     4.000      2.000      2.000     132.94939
     6.000      2.000      2.000     139.29036
     8.000      2.000      2.000     136.51384
    10.000      2.000      2.000     128.54939
    12.000      2.000      2.000     131.32771
    14.000      2.000      2.000     147.09833
    16.000      2.000      2.000     211.02065
    18.000      2.000      2.000     113.52872
    20.000      2.000      2.000     115.56106
    22.000      2.000      2.000     142.68481
    24.000      2.000      2.000      88.00296
    26.000      2.000      2.000      92.20570
    28.000      2.000      2.000      84.16336
    30.000      2.000      2.000      86.76221
    32.000      2.000      2.000      87.23283
    34.000      2.000      2.000      86.67014
    36.000      2.000      2.000      87.55315
    38.000      2.000      2.000      94.26969
    40.000      2.000      2.000      88.43410
    42.000      2.000      2.000      83.35476
    44.000      2.000      2.000      91.30269
    46.000      2.000      2.000      84.28586
    48.000      2.000      2.000      80.67088
    50.000      2.000      2.000      92.79456
    52.000      2.000      2.000      95.12040
    54.000      2.000      2.000      84.76518
    56.000      2.000      2.000      70.33060
    58.000      2.000      2.000      92.02498
    60.000      2.000      2.000      63.37508
    62.000      2.000      2.000     168.36137
    64.000      2.000      2.000     312.70645
    66.000      2.000      2.000     293.75607
    68.000      2.000      2.000     156.52518
    70.000      2.000      2.000     139.50212
    72.000      2.000      2.000     151.22423
    74.000      2.000      2.000     275.01694
    76.000      2.000      2.000     176.04172
    78.000      2.000      2.000      68.94246
    80.000      2.000      2.000      94.31085
    82.000      2.000      2.000      92.10042
    84.000      2.000      2.000      86.11919
    86.000      2.000      2.000     181.97876
    88.000      2.000      2.000     136.70677
    90.000      2.000      2.000      67.24185
    92.000      2.000      2.000     114.64204
    94.000      2.000      2.000     139.95679
    96.000      2.000      2.000      88.08881
    98.000      2.000      2.000     124.40886
   100.000      2.000      2.000     145.11754
   102.000      2.000      2.000     140.12491
   104.000      2.000      2.000     138.75122
   106.000      2.000      2.000     135.18022
     6.000      4.000      1.000     165.48442
     8.000      4.000      1.000     161.65926
    10.000      4.000      1.000     153.17471
    12.000      4.000      1.000     159.55382
    14.000      4.000      1.000     210.36087
    16.000      4.000      1.000     218.11613
    18.000      4.000      1.000     131.01752
    20.000      4.000      1.000     131.92143
    22.000      4.000      1.000     166.87161
    24.000      4.000      1.000     140.26706
    26.000      4.000      1.000     106.80651
    28.000      4.000      1.000      99.53232
    30.000      4.000      1.000      99.14058
    32.000      4.000      1.000     100.90124
    34.000      4.000      1.000     100.92039
    36.000      4.000      1.000     102.68376
    38.000      4.000      1.000     106.23735
    40.000      4.000      1.000     105.00757
    42.000      4.000      1.000     110.51819
    44.000      4.000      1.000     114.60873
    46.000      4.000      1.000     100.74821
    48.000      4.000      1.000      92.53249
    50.000      4.000      1.000     102.66954
    52.000      4.000      1.000     104.42664
    54.000      4.000      1.000      90.69440
    56.000      4.000      1.000      88.22974
    58.000      4.000      1.000     101.20995
    60.000      4.000      1.000      76.83160
    62.000      4.000      1.000     130.23070
    64.000      4.000      1.000     225.26733
    66.000      4.000      1.000     222.07213
    68.000      4.000      1.000     144.72339
    70.000      4.000      1.000     129.27957
    72.000      4.000      1.000     129.74969
    74.000      4.000      1.000     196.48544
    76.000      4.000      1.000     155.30797
    78.000      4.000      1.000     110.36001
    80.000      4.000      1.000     121.49802
    82.000      4.000      1.000     105.11634
    84.000      4.000      1.000     119.62791
    86.000      4.000      1.000     194.22081
    88.000      4.000      1.000     142.49443
    90.000      4.000      1.000      79.51396
    92.000      4.000      1.000     125.25695
    94.000      4.000      1.000     174.14471
    96.000      4.000      1.000     130.34726
    98.000      4.000      1.000     131.71802
   100.000      4.000      1.000     164.38005
   102.000      4.000      1.000     171.31525
   104.000      4.000      1.000     166.97198
     5.000      2.000      3.000     181.96243
     7.000      2.000      3.000     185.16818
     9.000      2.000      3.000     173.49727
    11.000      2.000      3.000     167.22827
    13.000      2.000      3.000     189.35138
    15.000      2.000      3.000     308.66602
    17.000      2.000      3.000     153.65433
    19.000      2.000      3.000     132.67398
    21.000      2.000      3.000     155.12730
    23.000      2.000      3.000     217.34673
    25.000      2.000      3.000     120.46716
    27.000      2.000      3.000     113.93311
    29.000      2.000      3.000     106.77296
    31.000      2.000      3.000     108.95029
    33.000      2.000      3.000     110.74624
    35.000      2.000      3.000     109.61381
    37.000      2.000      3.000     116.89930
    39.000      2.000      3.000     113.70354
    41.000      2.000      3.000     119.05139
    43.000      2.000      3.000     135.54207
    45.000      2.000      3.000     124.65022
    47.000      2.000      3.000      99.70380
    49.000      2.000      3.000     102.55459
    51.000      2.000      3.000     117.72816
    53.000      2.000      3.000     105.99855
    55.000      2.000      3.000      85.41989
    57.000      2.000      3.000     114.47713
    59.000      2.000      3.000      99.95214
    61.000      2.000      3.000      68.80656
    63.000      2.000      3.000     118.52555
    65.000      2.000      3.000     182.72284
    67.000      2.000      3.000     129.14354
    69.000      2.000      3.000     127.93466
    71.000      2.000      3.000     111.38981
    73.000      2.000      3.000     105.07250
    75.000      2.000      3.000     147.64362
    77.000      2.000      3.000     118.92741
    79.000      2.000      3.000     139.55876
    81.000      2.000      3.000     136.28809
    83.000      2.000      3.000      94.74162
    85.000      2.000      3.000     187.53696
    87.000      2.000      3.000     224.24463
    89.000      2.000      3.000      83.48759
    91.000      2.000      3.000      77.65138
    93.000      2.000      3.000     197.51328
    95.000      2.000      3.000     194.73694
    97.000      2.000      3.000     114.85868
    99.000      2.000      3.000     163.49669
   101.000      2.000      3.000     195.83606
   103.000      2.000      3.000     189.07599
   105.000      2.000      3.000     183.55266
     6.000      2.000      4.000     224.13118
     8.000      2.000      4.000     216.69247
    10.000      2.000      4.000     207.54912
    12.000      2.000      4.000     225.74039
    14.000      2.000      4.000     372.08228
    16.000      2.000      4.000     201.41743
    18.000      2.000      4.000     169.87485
    20.000      2.000      4.000     165.80644
    22.000      2.000      4.000     210.34402
    24.000      2.000      4.000     287.02805
    26.000      2.000      4.000     138.23605
    28.000      2.000      4.000     133.09422
    30.000      2.000      4.000     126.14821
    32.000      2.000      4.000     133.45514
    34.000      2.000      4.000     135.13316
    36.000      2.000      4.000     136.04568
    38.000      2.000      4.000     129.81935
    40.000      2.000      4.000     142.39529
    42.000      2.000      4.000     179.22121
    44.000      2.000      4.000     169.18933
    46.000      2.000      4.000     137.34471
    48.000      2.000      4.000     117.45381
    50.000      2.000      4.000     122.15718
    52.000      2.000      4.000     121.21101
    54.000      2.000      4.000     100.28125
    56.000      2.000      4.000     130.85033
    58.000      2.000      4.000     123.11610
    60.000      2.000      4.000     113.92319
    62.000      2.000      4.000      85.83587
    64.000      2.000      4.000      86.64437
    66.000      2.000      4.000     128.20807
    68.000      2.000      4.000     150.45145
    70.000      2.000      4.000     116.63618
    72.000      2.000      4.000     108.45119
    74.000      2.000      4.000      84.33751
    76.000      2.000      4.000     139.72911
    78.000      2.000      4.000     241.91541
    80.000      2.000      4.000     191.73215
    82.000      2.000      4.000     128.60188
    84.000      2.000      4.000     201.12611
    86.000      2.000      4.000     208.75113
    88.000      2.000      4.000     125.94582
    90.000      2.000      4.000     136.65233
    92.000      2.000      4.000     129.02988
    94.000      2.000      4.000     257.16263
    96.000      2.000      4.000     243.83727
    98.000      2.000      4.000     138.42516
   100.000      2.000      4.000     199.54732
   102.000      2.000      4.000     242.70381
   104.000      2.000      4.000     230.70651
     9.000      6.000      1.000     226.20374
    11.000      6.000      1.000     260.24707
    13.000      6.000      1.000     276.37091
    15.000      6.000      1.000     288.92761
    17.000      6.000      1.000     193.03055
    19.000      6.000      1.000     181.85532
    21.000      6.000      1.000     198.14134
    23.000      6.000      1.000     245.35733
    25.000      6.000      1.000     207.42827
    27.000      6.000      1.000     171.96977
    29.000      6.000      1.000     136.94841
    31.000      6.000      1.000     138.54770
    33.000      6.000      1.000     141.81998
    35.000      6.000      1.000     140.03484
    37.000      6.000      1.000     140.04456
    39.000      6.000      1.000     147.23074
    41.000      6.000      1.000     165.03107
    43.000      6.000      1.000     174.95943
    45.000      6.000      1.000     159.66422
    47.000      6.000      1.000     135.84174
    49.000      6.000      1.000     124.27646
    51.000      6.000      1.000     120.54912
    53.000      6.000      1.000     119.50848
    55.000      6.000      1.000     119.81424
    57.000      6.000      1.000     132.15520
    59.000      6.000      1.000     124.43323
    61.000      6.000      1.000     103.32825
    63.000      6.000      1.000     109.76108
    65.000      6.000      1.000     138.09726
    67.000      6.000      1.000     137.16139
    69.000      6.000      1.000     138.17679
    71.000      6.000      1.000     117.80130
    73.000      6.000      1.000     105.81915
    75.000      6.000      1.000     142.81357
    77.000      6.000      1.000     185.65373
    79.000      6.000      1.000     213.79433
    81.000      6.000      1.000     207.28247
    83.000      6.000      1.000     181.65652
    85.000      6.000      1.000     194.46445
    87.000      6.000      1.000     182.38252
    89.000      6.000      1.000     142.87515
    91.000      6.000      1.000     155.78925
    93.000      6.000      1.000     212.15909
    95.000      6.000      1.000     235.75049
    97.000      6.000      1.000     208.48813
    99.000      6.000      1.000     199.17606
   101.000      6.000      1.000     213.65813
     8.000      4.000      2.000     240.39948
    10.000      4.000      2.000     246.92708
    12.000      4.000      2.000     320.83530
    14.000      4.000      2.000     334.79581
    16.000      4.000      2.000     216.34059
    18.000      4.000      2.000     198.82222
    20.000      4.000      2.000     197.61581
    22.000      4.000      2.000     227.89023
    24.000      4.000      2.000     286.56784
    26.000      4.000      2.000     215.79611
    28.000      4.000      2.000     148.84328
    30.000      4.000      2.000     145.72754
    32.000      4.000      2.000     151.02534
    34.000      4.000      2.000     155.44942
    36.000      4.000      2.000     148.89763
    38.000      4.000      2.000     145.21060
    40.000      4.000      2.000     170.23351
    42.000      4.000      2.000     198.82954
    44.000      4.000      2.000     186.30045
    46.000      4.000      2.000     158.80287
    48.000      4.000      2.000     138.84407
    50.000      4.000      2.000     125.83734
    52.000      4.000      2.000     117.62368
    54.000      4.000      2.000     125.71571
    56.000      4.000      2.000     142.17848
    58.000      4.000      2.000     133.56963
    60.000      4.000      2.000     132.46028
    62.000      4.000      2.000     105.67038
    64.000      4.000      2.000      93.64500
    66.000      4.000      2.000     134.04514
    68.000      4.000      2.000     156.65671
    70.000      4.000      2.000     126.48752
    72.000      4.000      2.000     112.07349
    74.000      4.000      2.000      97.77567
    76.000      4.000      2.000     163.96277
    78.000      4.000      2.000     277.11447
    80.000      4.000      2.000     226.94814
    82.000      4.000      2.000     203.69835
    84.000      4.000      2.000     231.19197
    86.000      4.000      2.000     173.47444
    88.000      4.000      2.000     143.08113
    90.000      4.000      2.000     192.91818
    92.000      4.000      2.000     177.37126
    94.000      4.000      2.000     237.61205
    96.000      4.000      2.000     285.67230
    98.000      4.000      2.000     205.66110
   100.000      4.000      2.000     195.80664
   102.000      4.000      2.000     251.61229
     7.000      2.000      5.000     250.49864
     9.000      2.000      5.000     247.69022
    11.000      2.000      5.000     271.08151
    13.000      2.000      5.000     426.34979
    15.000      2.000      5.000     229.27864
    17.000      2.000      5.000     214.91812
    19.000      2.000      5.000     202.63554
    21.000      2.000      5.000     213.69269
    23.000      2.000      5.000     257.68411
    25.000      2.000      5.000     322.18372
    27.000      2.000      5.000     156.03481
    29.000      2.000      5.000     151.99426
    31.000      2.000      5.000     151.99599
    33.000      2.000      5.000     161.59995
    35.000      2.000      5.000     162.78972
    37.000      2.000      5.000     144.65263
    39.000      2.000      5.000     156.62808
    41.000      2.000      5.000     203.64198
    43.000      2.000      5.000     210.22743
    45.000      2.000      5.000     177.01570
    47.000      2.000      5.000     155.95009
    49.000      2.000      5.000     135.62602
    51.000      2.000      5.000     120.20039
    53.000      2.000      5.000     112.96581
    55.000      2.000      5.000     152.36256
    57.000      2.000      5.000     138.67001
    59.000      2.000      5.000     136.20984
    61.000      2.000      5.000     141.29962
    63.000      2.000      5.000      85.58089
    65.000      2.000      5.000      97.18987
    67.000      2.000      5.000     177.00667
    69.000      2.000      5.000     142.02113
    71.000      2.000      5.000     118.07710
    73.000      2.000      5.000     108.40455
    75.000      2.000      5.000      93.41685
    77.000      2.000      5.000     268.58054
    79.000      2.000      5.000     313.91782
    81.000      2.000      5.000     173.36469
    83.000      2.000      5.000     268.26477
    85.000      2.000      5.000     216.06061
    87.000      2.000      5.000     109.01619
    89.000      2.000      5.000     195.39645
    91.000      2.000      5.000     221.19724
    93.000      2.000      5.000     160.96384
    95.000      2.000      5.000     310.23862
    97.000      2.000      5.000     288.67178
    99.000      2.000      5.000     161.00598
   101.000      2.000      5.000     232.74496
   103.000      2.000      5.000     281.41098
    12.000      8.000      1.000     335.36661
    14.000      8.000      1.000     338.45529
    16.000      8.000      1.000     250.08734
    18.000      8.000      1.000     243.17145
    20.000      8.000      1.000     242.84346
    22.000      8.000      1.000     258.22284
    24.000      8.000      1.000     296.81223
    26.000      8.000      1.000     254.49596
    28.000      8.000      1.000     232.02678
    30.000      8.000      1.000     212.00562
    32.000      8.000      1.000     182.58037
    34.000      8.000      1.000     181.34320
    36.000      8.000      1.000     182.48273
    38.000      8.000      1.000     185.10814
    40.000      8.000      1.000     197.00737
    42.000      8.000      1.000     211.92267
    44.000      8.000      1.000     205.05165
    46.000      8.000      1.000     183.87607
    48.000      8.000      1.000     159.72453
    50.000      8.000      1.000     147.80566
    52.000      8.000      1.000     143.61302
    54.000      8.000      1.000     146.41736
    56.000      8.000      1.000     163.20638
    58.000      8.000      1.000     156.88647
    60.000      8.000      1.000     154.38341
    62.000      8.000      1.000     146.10872
    64.000      8.000      1.000     136.04713
    66.000      8.000      1.000     150.12704
    68.000      8.000      1.000     151.14929
    70.000      8.000      1.000     135.17380
    72.000      8.000      1.000     143.98051
    74.000      8.000      1.000     148.03030
    76.000      8.000      1.000     195.57384
    78.000      8.000      1.000     286.19638
    80.000      8.000      1.000     299.42972
    82.000      8.000      1.000     271.32166
    84.000      8.000      1.000     258.01205
    86.000      8.000      1.000     202.15759
    88.000      8.000      1.000     186.34187
    90.000      8.000      1.000     226.81927
    92.000      8.000      1.000     234.48779
    94.000      8.000      1.000     286.09341
    96.000      8.000      1.000     300.51376
    98.000      8.000      1.000     258.50607
     8.000      2.000      6.000     278.95523
    10.000      2.000      6.000     317.31720
    12.000      2.000      6.000     497.88397
    14.000      2.000      6.000     252.73468
    16.000      2.000      6.000     239.70042
    18.000      2.000      6.000     248.02011
    20.000      2.000      6.000     252.92757
    22.000      2.000      6.000     252.06541
    24.000      2.000      6.000     274.50778
    26.000      2.000      6.000     358.36234
    28.000      2.000      6.000     176.39267
    30.000      2.000      6.000     180.49344
    32.000      2.000      6.000     181.74947
    34.000      2.000      6.000     190.74968
    36.000      2.000      6.000     169.44774
    38.000      2.000      6.000     170.93089
    40.000      2.000      6.000     216.49559
    42.000      2.000      6.000     227.79640
    44.000      2.000      6.000     210.78412
    46.000      2.000      6.000     194.30968
    48.000      2.000      6.000     176.51608
    50.000      2.000      6.000     129.49907
    52.000      2.000      6.000     110.90900
    54.000      2.000      6.000     174.69710
    56.000      2.000      6.000     163.21635
    58.000      2.000      6.000     150.45451
    60.000      2.000      6.000     164.22191
    62.000      2.000      6.000     136.34341
    64.000      2.000      6.000     120.47760
    66.000      2.000      6.000     140.61885
    68.000      2.000      6.000     164.88843
    70.000      2.000      6.000     142.67413
    72.000      2.000      6.000     118.48048
    74.000      2.000      6.000     125.37048
    76.000      2.000      6.000     177.30202
    78.000      2.000      6.000     330.44083
    80.000      2.000      6.000     272.13495
    82.000      2.000      6.000     359.19601
    84.000      2.000      6.000     280.27011
    86.000      2.000      6.000     109.69505
    88.000      2.000      6.000     161.85933
    90.000      2.000      6.000     301.25095
    92.000      2.000      6.000     268.85745
    94.000      2.000      6.000     189.30501
    96.000      2.000      6.000     358.70508
    98.000      2.000      6.000     332.55283
   100.000      2.000      6.000     181.91257
   102.000      2.000      6.000     259.06589
    10.000      4.000      3.000     438.08707
    12.000      4.000      3.000     435.91571
    14.000      4.000      3.000     269.35571
    16.000      4.000      3.000     260.28287
    18.000      4.000      3.000     278.49414
    20.000      4.000      3.000     287.29117
    22.000      4.000      3.000     270.12729
    24.000      4.000      3.000     276.09644
    26.000      4.000      3.000     348.28650
    28.000      4.000      3.000     289.00806
    30.000      4.000      3.000     206.12112
    32.000      4.000      3.000     206.26419
    34.000      4.000      3.000     200.18727
    36.000      4.000      3.000     191.98837
    38.000      4.000      3.000     207.37280
    40.000      4.000      3.000     228.94223
    42.000      4.000      3.000     226.86171
    44.000      4.000      3.000     219.82497
    46.000      4.000      3.000     214.75642
    48.000      4.000      3.000     186.10306
    50.000      4.000      3.000     138.66638
    52.000      4.000      3.000     139.36604
    54.000      4.000      3.000     179.76083
    56.000      4.000      3.000     179.58601
    58.000      4.000      3.000     172.58717
    60.000      4.000      3.000     165.02623
    62.000      4.000      3.000     166.31432
    64.000      4.000      3.000     174.37483
    66.000      4.000      3.000     148.33559
    68.000      4.000      3.000     148.62904
    70.000      4.000      3.000     149.52104
    72.000      4.000      3.000     135.74878
    74.000      4.000      3.000     175.33212
    76.000      4.000      3.000     215.78282
    78.000      4.000      3.000     263.02832
    80.000      4.000      3.000     385.03400
    82.000      4.000      3.000     439.89642
    84.000      4.000      3.000     250.86415
    86.000      4.000      3.000     144.29889
    88.000      4.000      3.000     192.41853
    90.000      4.000      3.000     294.21426
    92.000      4.000      3.000     319.85785
    94.000      4.000      3.000     250.70207
    96.000      4.000      3.000     316.39731
    98.000      4.000      3.000     380.24307
   100.000      4.000      3.000     269.20776
    15.000     10.000      1.000     297.62701
    17.000     10.000      1.000     294.88727
    19.000     10.000      1.000     293.31879
    21.000     10.000      1.000     292.15295
    23.000     10.000      1.000     302.67166
    25.000     10.000      1.000     344.28989
    27.000     10.000      1.000     313.46289
    29.000     10.000      1.000     291.97281
    31.000     10.000      1.000     276.65268
    33.000     10.000      1.000     263.59924
    35.000     10.000      1.000     230.88753
    37.000     10.000      1.000     222.73666
    39.000     10.000      1.000     226.82477
    41.000     10.000      1.000     236.71111
    43.000     10.000      1.000     228.39400
    45.000     10.000      1.000     210.12404
    47.000     10.000      1.000     201.47696
    49.000     10.000      1.000     187.36234
    51.000     10.000      1.000     174.65445
    53.000     10.000      1.000     180.15823
    55.000     10.000      1.000     191.85834
    57.000     10.000      1.000     188.46667
    59.000     10.000      1.000     197.54233
    61.000     10.000      1.000     202.51236
    63.000     10.000      1.000     181.55348
    65.000     10.000      1.000     171.41449
    67.000     10.000      1.000     176.11035
    69.000     10.000      1.000     169.88307
    71.000     10.000      1.000     173.52130
    73.000     10.000      1.000     185.83473
    75.000     10.000      1.000     218.27605
    77.000     10.000      1.000     298.49744
    79.000     10.000      1.000     332.52658
    81.000     10.000      1.000     318.60904
    83.000     10.000      1.000     332.72983
    85.000     10.000      1.000     275.62009
    87.000     10.000      1.000     224.30534
    89.000     10.000      1.000     270.76553
    91.000     10.000      1.000     301.96368
    93.000     10.000      1.000     286.05612
    95.000     10.000      1.000     338.74713
    12.000      6.000      2.000     421.61523
    14.000      6.000      2.000     288.98380
    16.000      6.000      2.000     285.78812
    18.000      6.000      2.000     300.22906
    20.000      6.000      2.000     303.19031
    22.000      6.000      2.000     288.72540
    24.000      6.000      2.000     289.48465
    26.000      6.000      2.000     352.76694
    28.000      6.000      2.000     322.64120
    30.000      6.000      2.000     291.58209
    32.000      6.000      2.000     222.77940
    34.000      6.000      2.000     217.70796
    36.000      6.000      2.000     219.81743
    38.000      6.000      2.000     230.05060
    40.000      6.000      2.000     236.72021
    42.000      6.000      2.000     229.65105
    44.000      6.000      2.000     226.21236
    46.000      6.000      2.000     216.98013
    48.000      6.000      2.000     190.28952
    50.000      6.000      2.000     165.54149
    52.000      6.000      2.000     162.31599
    54.000      6.000      2.000     187.25980
    56.000      6.000      2.000     191.64731
    58.000      6.000      2.000     183.23483
    60.000      6.000      2.000     185.84093
    62.000      6.000      2.000     197.67534
    64.000      6.000      2.000     193.83823
    66.000      6.000      2.000     167.95146
    68.000      6.000      2.000     148.00221
    70.000      6.000      2.000     147.74962
    72.000      6.000      2.000     175.11673
    74.000      6.000      2.000     210.36015
    76.000      6.000      2.000     222.27190
    78.000      6.000      2.000     304.86160
    80.000      6.000      2.000     385.45428
    82.000      6.000      2.000     407.88208
    84.000      6.000      2.000     284.79553
    86.000      6.000      2.000     188.13857
    88.000      6.000      2.000     220.75635
    90.000      6.000      2.000     296.02478
    92.000      6.000      2.000     324.83154
    94.000      6.000      2.000     299.47449
    96.000      6.000      2.000     340.22992
    98.000      6.000      2.000     363.38364
    12.000      4.000      4.000     334.60410
    14.000      4.000      4.000     318.17685
    16.000      4.000      4.000     323.47070
    18.000      4.000      4.000     342.45517
    20.000      4.000      4.000     343.11255
    22.000      4.000      4.000     316.00198
    24.000      4.000      4.000     298.45544
    26.000      4.000      4.000     335.76987
    28.000      4.000      4.000     467.23611
    30.000      4.000      4.000     400.87381
    32.000      4.000      4.000     258.06021
    34.000      4.000      4.000     239.67969
    36.000      4.000      4.000     265.21887
    38.000      4.000      4.000     283.16711
    40.000      4.000      4.000     250.43716
    42.000      4.000      4.000     227.54445
    44.000      4.000      4.000     235.77780
    46.000      4.000      4.000     232.89018
    48.000      4.000      4.000     196.17935
    50.000      4.000      4.000     197.93172
    52.000      4.000      4.000     211.15729
    54.000      4.000      4.000     197.69095
    56.000      4.000      4.000     216.47528
    58.000      4.000      4.000     211.79210
    60.000      4.000      4.000     203.72971
    62.000      4.000      4.000     253.93315
    64.000      4.000      4.000     262.94650
    66.000      4.000      4.000     185.03703
    68.000      4.000      4.000     132.49597
    70.000      4.000      4.000     150.54471
    72.000      4.000      4.000     229.73129
    74.000      4.000      4.000     288.36139
    76.000      4.000      4.000     259.20361
    78.000      4.000      4.000     274.75784
    80.000      4.000      4.000     453.70706
    82.000      4.000      4.000     422.92862
    84.000      4.000      4.000     255.76987
    86.000      4.000      4.000     267.63837
    88.000      4.000      4.000     270.98676
    90.000      4.000      4.000     279.04910
    92.000      4.000      4.000     368.18887
    94.000      4.000      4.000     400.36362
    96.000      4.000      4.000     314.88574
    98.000      4.000      4.000     385.54495
    18.000     12.000      1.000     338.68469
    20.000     12.000      1.000     340.74030
    22.000     12.000      1.000     335.80450
    24.000     12.000      1.000     346.02942
    26.000     12.000      1.000     398.20877
    28.000     12.000      1.000     374.26746
    30.000     12.000      1.000     361.62686
    32.000     12.000      1.000     345.40884
    34.000     12.000      1.000     325.85687
    36.000     12.000      1.000     297.90164
    38.000     12.000      1.000     263.54361
    40.000     12.000      1.000     258.52481
    42.000     12.000      1.000     241.49202
    44.000     12.000      1.000     233.54135
    46.000     12.000      1.000     230.27336
    48.000     12.000      1.000     223.41260
    50.000     12.000      1.000     211.29221
    52.000     12.000      1.000     209.61150
    54.000     12.000      1.000     232.05389
    56.000     12.000      1.000     236.55679
    58.000     12.000      1.000     233.03943
    60.000     12.000      1.000     232.92529
    62.000     12.000      1.000     229.40582
    64.000     12.000      1.000     221.88228
    66.000     12.000      1.000     210.14246
    68.000     12.000      1.000     207.31081
    70.000     12.000      1.000     209.75786
    72.000     12.000      1.000     232.89430
    74.000     12.000      1.000     265.49509
    76.000     12.000      1.000     280.04343
    78.000     12.000      1.000     321.67465
    80.000     12.000      1.000     357.53268
    82.000     12.000      1.000     384.72641
    84.000     12.000      1.000     329.97049
    86.000     12.000      1.000     276.18155
    88.000     12.000      1.000     309.66898
    90.000     12.000      1.000     354.64426
    92.000     12.000      1.000     354.94620
    16.000      8.000      2.000     364.24042
    18.000      8.000      2.000     365.37985
    20.000      8.000      2.000     360.69385
    22.000      8.000      2.000     351.33893
    24.000      8.000      2.000     355.32413
    26.000      8.000      2.000     386.94107
    28.000      8.000      2.000     467.05344
    30.000      8.000      2.000     432.56256
    32.000      8.000      2.000     409.19394
    34.000      8.000      2.000     367.64777
    36.000      8.000      2.000     303.65427
    38.000      8.000      2.000     296.37570
    40.000      8.000      2.000     268.93735
    42.000      8.000      2.000     242.67274
    44.000      8.000      2.000     227.59569
    46.000      8.000      2.000     231.63730
    48.000      8.000      2.000     232.33847
    50.000      8.000      2.000     240.80794
    52.000      8.000      2.000     255.40662
    54.000      8.000      2.000     236.91429
    56.000      8.000      2.000     241.37614
    58.000      8.000      2.000     258.41632
    60.000      8.000      2.000     260.55103
    62.000      8.000      2.000     275.11203
    64.000      8.000      2.000     260.78378
    66.000      8.000      2.000     206.53099
    68.000      8.000      2.000     196.44795
    70.000      8.000      2.000     225.11250
    72.000      8.000      2.000     249.01535
    74.000      8.000      2.000     316.78891
    76.000      8.000      2.000     350.41797
    78.000      8.000      2.000     304.57272
    80.000      8.000      2.000     370.70389
    82.000      8.000      2.000     373.03369
    84.000      8.000      2.000     322.23947
    86.000      8.000      2.000     369.47562
    88.000      8.000      2.000     359.65445
    90.000      8.000      2.000     328.57855
    92.000      8.000      2.000     369.87735
    94.000      8.000      2.000     393.11511
    15.000      6.000      3.000     380.02621
    17.000      6.000      3.000     377.67300
    19.000      6.000      3.000     365.51862
    21.000      6.000      3.000     356.49088
    23.000      6.000      3.000     359.84784
    25.000      6.000      3.000     370.75269
    27.000      6.000      3.000     410.83908
    29.000      6.000      3.000     508.29526
    31.000      6.000      3.000     456.95416
    33.000      6.000      3.000     409.02948
    35.000      6.000      3.000     321.34650
    37.000      6.000      3.000     316.63220
    39.000      6.000      3.000     285.18488
    41.000      6.000      3.000     256.52191
    43.000      6.000      3.000     236.56886
    45.000      6.000      3.000     219.63307
    47.000      6.000      3.000     225.42026
    49.000      6.000      3.000     246.52969
    51.000      6.000      3.000     274.80310
    53.000      6.000      3.000     256.02026
    55.000      6.000      3.000     232.19713
    57.000      6.000      3.000     245.53992
    59.000      6.000      3.000     272.89130
    61.000      6.000      3.000     295.88229
    63.000      6.000      3.000     281.31351
    65.000      6.000      3.000     233.56558
    67.000      6.000      3.000     195.14810
    69.000      6.000      3.000     197.17006
    71.000      6.000      3.000     246.81984
    73.000      6.000      3.000     297.11539
    75.000      6.000      3.000     348.30283
    77.000      6.000      3.000     361.93195
    79.000      6.000      3.000     340.49905
    81.000      6.000      3.000     325.39886
    83.000      6.000      3.000     320.73056
    85.000      6.000      3.000     405.07382
    87.000      6.000      3.000     403.64954
    89.000      6.000      3.000     336.06482
    91.000      6.000      3.000     323.51401
    93.000      6.000      3.000     387.90927
    95.000      6.000      3.000     427.51111
    14.000      4.000      5.000     384.57263
    16.000      4.000      5.000     396.31152
    18.000      4.000      5.000     375.23743
    20.000      4.000      5.000     355.15320
    22.000      4.000      5.000     361.45193
    24.000      4.000      5.000     372.15616
    26.000      4.000      5.000     384.98840
    28.000      4.000      5.000     437.93008
    30.000      4.000      5.000     562.72931
    32.000      4.000      5.000     456.26141
    34.000      4.000      5.000     332.74487
    36.000      4.000      5.000     338.31915
    38.000      4.000      5.000     302.88333
    40.000      4.000      5.000     268.82755
    42.000      4.000      5.000     250.33171
    44.000      4.000      5.000     228.81065
    46.000      4.000      5.000     202.07533
    48.000      4.000      5.000     235.68007
    50.000      4.000      5.000     289.72183
    52.000      4.000      5.000     274.33020
    54.000      4.000      5.000     249.91296
    56.000      4.000      5.000     225.46953
    58.000      4.000      5.000     249.72206
    60.000      4.000      5.000     322.40781
    62.000      4.000      5.000     306.08640
    64.000      4.000      5.000     248.01221
    66.000      4.000      5.000     220.38541
    68.000      4.000      5.000     183.58057
    70.000      4.000      5.000     201.43828
    72.000      4.000      5.000     306.67432
    74.000      4.000      5.000     318.31827
    76.000      4.000      5.000     350.13831
    78.000      4.000      5.000     436.15234
    80.000      4.000      5.000     284.37769
    82.000      4.000      5.000     245.68710
    84.000      4.000      5.000     429.12048
    86.000      4.000      5.000     456.14331
    88.000      4.000      5.000     368.07828
    90.000      4.000      5.000     319.73761
    92.000      4.000      5.000     323.29294
    94.000      4.000      5.000     429.58557
    96.000      4.000      5.000     470.47977
    16.000      4.000      6.000     428.26913
    18.000      4.000      6.000     396.44101
    20.000      4.000      6.000     385.43890
    22.000      4.000      6.000     410.87195
    24.000      4.000      6.000     457.28922
    26.000      4.000      6.000     472.29388
    28.000      4.000      6.000     444.76462
    30.000      4.000      6.000     474.78491
    32.000      4.000      6.000     709.03015
    34.000      4.000      6.000     631.10236
    36.000      4.000      6.000     365.96191
    38.000      4.000      6.000     310.32736
    40.000      4.000      6.000     296.19336
    42.000      4.000      6.000     265.36371
    44.000      4.000      6.000     209.14072
    46.000      4.000      6.000     226.18340
    48.000      4.000      6.000     290.19171
    50.000      4.000      6.000     315.43030
    52.000      4.000      6.000     333.19025
    54.000      4.000      6.000     305.18582
    56.000      4.000      6.000     284.08621
    58.000      4.000      6.000     339.29272
    60.000      4.000      6.000     364.12045
    62.000      4.000      6.000     302.09940
    64.000      4.000      6.000     246.88142
    66.000      4.000      6.000     237.06476
    68.000      4.000      6.000     329.22900
    70.000      4.000      6.000     369.85452
    72.000      4.000      6.000     268.24933
    74.000      4.000      6.000     359.21008
    76.000      4.000      6.000     520.00262
    78.000      4.000      6.000     347.46149
    80.000      4.000      6.000     233.60457
    82.000      4.000      6.000     285.43875
    84.000      4.000      6.000     416.59195
    86.000      4.000      6.000     561.42383
    88.000      4.000      6.000     517.40887
    90.000      4.000      6.000     412.51831
    92.000      4.000      6.000     359.29547
    94.000      4.000      6.000     360.75119
    20.000     10.000      2.000     416.31357
    22.000     10.000      2.000     431.90756
    24.000     10.000      2.000     440.88660
    26.000     10.000      2.000     452.72058
    28.000     10.000      2.000     493.63156
    30.000     10.000      2.000     582.72943
    32.000     10.000      2.000     533.81335
    34.000     10.000      2.000     499.62857
    36.000     10.000      2.000     460.56720
    38.000     10.000      2.000     382.54575
    40.000     10.000      2.000     285.02493
    42.000     10.000      2.000     265.59119
    44.000     10.000      2.000     256.58115
    46.000     10.000      2.000     254.37192
    48.000     10.000      2.000     275.93661
    50.000     10.000      2.000     304.80576
    52.000     10.000      2.000     316.85559
    54.000     10.000      2.000     327.69064
    56.000     10.000      2.000     327.67535
    58.000     10.000      2.000     322.50793
    60.000     10.000      2.000     323.81628
    62.000     10.000      2.000     305.19809
    64.000     10.000      2.000     296.29501
    66.000     10.000      2.000     313.20877
    68.000     10.000      2.000     301.19058
    70.000     10.000      2.000     329.46661
    72.000     10.000      2.000     387.41135
    74.000     10.000      2.000     368.57593
    76.000     10.000      2.000     343.59537
    78.000     10.000      2.000     376.82654
    80.000     10.000      2.000     329.06256
    82.000     10.000      2.000     326.10205
    84.000     10.000      2.000     421.10968
    86.000     10.000      2.000     461.40891
    88.000     10.000      2.000     453.49081
    90.000     10.000      2.000     439.69553
    18.000      6.000      4.000     412.66748
    20.000      6.000      4.000     416.40970
    22.000      6.000      4.000     441.87561
    24.000      6.000      4.000     478.21100
    26.000      6.000      4.000     481.96674
    28.000      6.000      4.000     474.05469
    30.000      6.000      4.000     518.62097
    32.000      6.000      4.000     680.90778
    34.000      6.000      4.000     622.85620
    36.000      6.000      4.000     491.50049
    38.000      6.000      4.000     329.44614
    40.000      6.000      4.000     295.24469
    42.000      6.000      4.000     257.02887
    44.000      6.000      4.000     240.46739
    46.000      6.000      4.000     251.63582
    48.000      6.000      4.000     293.80600
    50.000      6.000      4.000     322.33359
    52.000      6.000      4.000     327.08148
    54.000      6.000      4.000     343.55402
    56.000      6.000      4.000     349.50830
    58.000      6.000      4.000     358.06140
    60.000      6.000      4.000     346.34128
    62.000      6.000      4.000     292.76764
    64.000      6.000      4.000     267.57098
    66.000      6.000      4.000     304.70007
    68.000      6.000      4.000     372.32608
    70.000      6.000      4.000     374.30341
    72.000      6.000      4.000     362.41364
    74.000      6.000      4.000     385.64673
    76.000      6.000      4.000     413.84601
    78.000      6.000      4.000     345.03503
    80.000      6.000      4.000     282.73041
    82.000      6.000      4.000     316.70807
    84.000      6.000      4.000     417.63065
    86.000      6.000      4.000     507.53201
    88.000      6.000      4.000     535.73248
    90.000      6.000      4.000     483.20129
    92.000      6.000      4.000     398.15222
    20.000      8.000      3.000     445.16034
    22.000      8.000      3.000     469.27530
    24.000      8.000      3.000     488.88052
    26.000      8.000      3.000     496.67932
    28.000      8.000      3.000     512.96204
    30.000      8.000      3.000     546.30505
    32.000      8.000      3.000     656.77490
    34.000      8.000      3.000     603.14368
    36.000      8.000      3.000     513.77979
    38.000      8.000      3.000     408.68451
    40.000      8.000      3.000     295.09109
    42.000      8.000      3.000     277.76505
    44.000      8.000      3.000     261.86795
    46.000      8.000      3.000     270.79239
    48.000      8.000      3.000     307.87360
    50.000      8.000      3.000     317.19171
    52.000      8.000      3.000     344.18710
    54.000      8.000      3.000     381.78653
    56.000      8.000      3.000     371.99347
    58.000      8.000      3.000     369.68582
    60.000      8.000      3.000     346.80215
    62.000      8.000      3.000     297.15756
    64.000      8.000      3.000     314.29398
    66.000      8.000      3.000     355.71048
    68.000      8.000      3.000     382.00449
    70.000      8.000      3.000     431.56107
    72.000      8.000      3.000     410.36621
    74.000      8.000      3.000     378.87454
    76.000      8.000      3.000     390.32367
    78.000      8.000      3.000     344.26843
    80.000      8.000      3.000     315.87201
    82.000      8.000      3.000     342.84479
    84.000      8.000      3.000     421.01053
    86.000      8.000      3.000     497.63535
    88.000      8.000      3.000     509.14963
    90.000      8.000      3.000     507.10165
    24.000     12.000      2.000     532.88452
    26.000     12.000      2.000     546.57361
    28.000     12.000      2.000     541.95093
    30.000     12.000      2.000     555.90674
    32.000     12.000      2.000     641.98645
    34.000     12.000      2.000     587.57623
    36.000     12.000      2.000     495.62262
    38.000     12.000      2.000     433.96503
    40.000     12.000      2.000     398.88379
    42.000     12.000      2.000     359.91782
    44.000     12.000      2.000     300.96927
    46.000     12.000      2.000     299.42557
    48.000     12.000      2.000     332.23508
    50.000     12.000      2.000     362.79007
    52.000     12.000      2.000     379.64651
    54.000     12.000      2.000     386.77048
    56.000     12.000      2.000     373.51706
    58.000     12.000      2.000     380.50351
    60.000     12.000      2.000     395.31650
    62.000     12.000      2.000     379.80908
    64.000     12.000      2.000     367.86304
    66.000     12.000      2.000     412.69168
    68.000     12.000      2.000     471.99066
    70.000     12.000      2.000     464.92667
    72.000     12.000      2.000     410.65088
    74.000     12.000      2.000     402.06445
    76.000     12.000      2.000     426.00348
    78.000     12.000      2.000     374.28360
    80.000     12.000      2.000     335.70709
    82.000     12.000      2.000     365.35077
    84.000     12.000      2.000     440.52448
    86.000     12.000      2.000     495.74176
    21.000      6.000      5.000     538.96295
    23.000      6.000      5.000     535.74731
    25.000      6.000      5.000     535.20624
    27.000      6.000      5.000     569.64374
    29.000      6.000      5.000     607.40985
    31.000      6.000      5.000     601.01111
    33.000      6.000      5.000     576.74426
    35.000      6.000      5.000     657.85760
    37.000      6.000      5.000     557.48950
    39.000      6.000      5.000     429.80203
    41.000      6.000      5.000     300.26285
    43.000      6.000      5.000     309.52112
    45.000      6.000      5.000     340.25476
    47.000      6.000      5.000     336.17651
    49.000      6.000      5.000     319.15274
    51.000      6.000      5.000     349.35764
    53.000      6.000      5.000     418.20773
    55.000      6.000      5.000     482.41379
    57.000      6.000      5.000     460.97812
    59.000      6.000      5.000     353.41650
    61.000      6.000      5.000     307.63885
    63.000      6.000      5.000     365.04956
    65.000      6.000      5.000     456.18698
    67.000      6.000      5.000     489.82864
    69.000      6.000      5.000     526.45068
    71.000      6.000      5.000     550.64417
    73.000      6.000      5.000     497.98196
    75.000      6.000      5.000     340.30283
    77.000      6.000      5.000     286.28412
    79.000      6.000      5.000     369.35507
    81.000      6.000      5.000     433.09772
    83.000      6.000      5.000     427.98059
    85.000      6.000      5.000     397.27646
    87.000      6.000      5.000     467.72415
    89.000      6.000      5.000     562.20227
    25.000     10.000      3.000     595.76294
    27.000     10.000      3.000     596.47980
    29.000     10.000      3.000     600.05872
    31.000     10.000      3.000     593.79236
    33.000     10.000      3.000     565.83008
    35.000     10.000      3.000     586.47003
    37.000     10.000      3.000     532.30542
    39.000     10.000      3.000     488.82611
    41.000     10.000      3.000     446.31998
    43.000     10.000      3.000     427.05231
    45.000     10.000      3.000     371.54446
    47.000     10.000      3.000     367.91614
    49.000     10.000      3.000     386.78510
    51.000     10.000      3.000     404.17279
    53.000     10.000      3.000     416.15320
    55.000     10.000      3.000     440.97705
    57.000     10.000      3.000     433.79480
    59.000     10.000      3.000     416.20956
    61.000     10.000      3.000     431.66727
    63.000     10.000      3.000     446.42923
    65.000     10.000      3.000     522.54065
    67.000     10.000      3.000     578.74469
    69.000     10.000      3.000     542.44739
    71.000     10.000      3.000     513.22870
    73.000     10.000      3.000     499.76773
    75.000     10.000      3.000     400.62650
    77.000     10.000      3.000     362.67838
    79.000     10.000      3.000     404.88660
    81.000     10.000      3.000     421.32114
    83.000     10.000      3.000     434.20505
    85.000     10.000      3.000     432.17380
    24.000      8.000      4.000     591.48407
    26.000      8.000      4.000     603.12909
    28.000      8.000      4.000     620.51868
    30.000      8.000      4.000     616.24658
    32.000      8.000      4.000     571.13208
    34.000      8.000      4.000     539.00616
    36.000      8.000      4.000     579.92285
    38.000      8.000      4.000     528.71960
    40.000      8.000      4.000     480.14371
    42.000      8.000      4.000     446.59485
    44.000      8.000      4.000     389.32837
    46.000      8.000      4.000     366.94724
    48.000      8.000      4.000     368.02380
    50.000      8.000      4.000     399.68961
    52.000      8.000      4.000     413.12210
    54.000      8.000      4.000     453.08365
    56.000      8.000      4.000     449.81329
    58.000      8.000      4.000     400.30331
    60.000      8.000      4.000     415.30011
    62.000      8.000      4.000     449.12576
    64.000      8.000      4.000     481.69275
    66.000      8.000      4.000     578.46661
    68.000      8.000      4.000     598.62640
    70.000      8.000      4.000     542.60370
    72.000      8.000      4.000     543.16718
    74.000      8.000      4.000     429.49976
    76.000      8.000      4.000     342.32538
    78.000      8.000      4.000     393.71710
    80.000      8.000      4.000     420.78500
    82.000      8.000      4.000     433.11395
    84.000      8.000      4.000     456.46509
    86.000      8.000      4.000     428.23422
    24.000      6.000      6.000     617.43030
    26.000      6.000      6.000     647.45660
    28.000      6.000      6.000     648.35577
    30.000      6.000      6.000     604.98773
    32.000      6.000      6.000     562.93549
    34.000      6.000      6.000     515.43536
    36.000      6.000      6.000     482.68295
    38.000      6.000      6.000     582.31348
    40.000      6.000      6.000     578.28424
    42.000      6.000      6.000     567.65308
    44.000      6.000      6.000     415.17334
    46.000      6.000      6.000     385.52042
    48.000      6.000      6.000     399.60876
    50.000      6.000      6.000     429.98151
    52.000      6.000      6.000     459.19113
    54.000      6.000      6.000     448.90497
    56.000      6.000      6.000     401.39728
    58.000      6.000      6.000     396.86835
    60.000      6.000      6.000     475.81552
    62.000      6.000      6.000     543.54877
    64.000      6.000      6.000     549.89447
    66.000      6.000      6.000     609.28107
    68.000      6.000      6.000     650.49158
    70.000      6.000      6.000     625.94012
    72.000      6.000      6.000     472.99231
    74.000      6.000      6.000     395.55508
    76.000      6.000      6.000     435.51620
    78.000      6.000      6.000     416.44623
    80.000      6.000      6.000     415.48105
    82.000      6.000      6.000     444.06232
    84.000      6.000      6.000     472.99063
    86.000      6.000      6.000     464.80994
    30.000     12.000      3.000     570.59625
    32.000     12.000      3.000     539.13794
    34.000     12.000      3.000     527.83264
    36.000     12.000      3.000     542.65161
    38.000     12.000      3.000     620.55084
    40.000     12.000      3.000     603.81824
    42.000     12.000      3.000     626.10480
    44.000     12.000      3.000     626.25580
    46.000     12.000      3.000     604.44714
    48.000     12.000      3.000     558.01880
    50.000     12.000      3.000     455.30167
    52.000     12.000      3.000     455.20401
    54.000     12.000      3.000     473.54651
    56.000     12.000      3.000     483.97214
    58.000     12.000      3.000     500.10587
    60.000     12.000      3.000     582.35168
    62.000     12.000      3.000     654.11652
    64.000     12.000      3.000     664.56287
    66.000     12.000      3.000     639.40619
    68.000     12.000      3.000     609.03833
    70.000     12.000      3.000     612.11414
    72.000     12.000      3.000     536.09375
    74.000     12.000      3.000     489.54956
    76.000     12.000      3.000     508.21381
    78.000     12.000      3.000     486.87665
    80.000     12.000      3.000     481.48029
    28.000      8.000      5.000     617.14606
    30.000      8.000      5.000     559.87201
    32.000      8.000      5.000     518.14825
    34.000      8.000      5.000     511.25684
    36.000      8.000      5.000     505.47104
    38.000      8.000      5.000     559.11066
    40.000      8.000      5.000     739.15790
    42.000      8.000      5.000     681.04468
    44.000      8.000      5.000     661.90533
    46.000      8.000      5.000     648.44977
    48.000      8.000      5.000     511.89383
    50.000      8.000      5.000     510.40250
    52.000      8.000      5.000     460.24011
    54.000      8.000      5.000     396.58185
    56.000      8.000      5.000     435.53973
    58.000      8.000      5.000     522.20386
    60.000      8.000      5.000     599.19080
    62.000      8.000      5.000     750.17596
    64.000      8.000      5.000     754.89288
    66.000      8.000      5.000     647.67365
    68.000      8.000      5.000     646.26031
    70.000      8.000      5.000     544.25641
    72.000      8.000      5.000     475.30341
    74.000      8.000      5.000     539.43420
    76.000      8.000      5.000     562.47046
    78.000      8.000      5.000     516.02643
    80.000      8.000      5.000     465.61133
    82.000      8.000      5.000     462.66916
    30.000     10.000      4.000     541.51880
    32.000     10.000      4.000     536.18066
    34.000     10.000      4.000     531.31360
    36.000     10.000      4.000     524.54236
    38.000     10.000      4.000     581.67914
    40.000     10.000      4.000     718.79327
    42.000     10.000      4.000     705.21332
    44.000     10.000      4.000     712.74335
    46.000     10.000      4.000     685.98456
    48.000     10.000      4.000     618.25037
    50.000     10.000      4.000     509.04529
    52.000     10.000      4.000     466.55133
    54.000     10.000      4.000     450.53964
    56.000     10.000      4.000     487.39670
    58.000     10.000      4.000     527.30310
    60.000     10.000      4.000     658.61115
    62.000     10.000      4.000     768.89880
    64.000     10.000      4.000     703.72473
    66.000     10.000      4.000     645.67346
    68.000     10.000      4.000     668.91504
    70.000     10.000      4.000     573.25891
    72.000     10.000      4.000     498.96100
    74.000     10.000      4.000     552.55780
    76.000     10.000      4.000     582.48474
    78.000     10.000      4.000     535.32141
    80.000     10.000      4.000     482.83649
    32.000      8.000      6.000     531.87518
    34.000      8.000      6.000     565.88953
    36.000      8.000      6.000     642.12122
    38.000      8.000      6.000     634.44666
    40.000      8.000      6.000     668.91595
    42.000      8.000      6.000     779.25848
    44.000      8.000      6.000     943.20166
    46.000      8.000      6.000     923.75671
    48.000      8.000      6.000     804.67896
    50.000      8.000      6.000     627.17950
    52.000      8.000      6.000     529.26105
    54.000      8.000      6.000     580.73724
    56.000      8.000      6.000     604.30078
    58.000      8.000      6.000     724.63409
    60.000      8.000      6.000     760.79663
    62.000      8.000      6.000     718.42303
    64.000      8.000      6.000     767.77673
    66.000      8.000      6.000     678.08673
    68.000      8.000      6.000     581.25647
    70.000      8.000      6.000     627.91534
    72.000      8.000      6.000     656.00391
    74.000      8.000      6.000     636.26306
    76.000      8.000      6.000     621.97107
    78.000      8.000      6.000     610.80035
    36.000     12.000      4.000     664.63129
    38.000     12.000      4.000     713.92700
    40.000     12.000      4.000     731.43677
    42.000     12.000      4.000     768.83557
    44.000     12.000      4.000     866.71204
    46.000     12.000      4.000     854.98090
    48.000     12.000      4.000     840.55908
    50.000     12.000      4.000     791.42334
    52.000     12.000      4.000     756.37341
    54.000     12.000      4.000     799.86566
    56.000     12.000      4.000     746.89709
    58.000     12.000      4.000     735.36285
    60.000     12.000      4.000     701.98621
    62.000     12.000      4.000     703.78656
    64.000     12.000      4.000     750.89441
    66.000     12.000      4.000     682.72101
    68.000     12.000      4.000     619.48022
    70.000     12.000      4.000     668.08319
    72.000     12.000      4.000     698.81134
    74.000     12.000      4.000     675.33002
    35.000     10.000      5.000     636.97870
    37.000     10.000      5.000     675.32208
    39.000     10.000      5.000     732.82666
    41.000     10.000      5.000     759.21454
    43.000     10.000      5.000     792.26587
    45.000     10.000      5.000     937.10522
    47.000     10.000      5.000     852.60504
    49.000     10.000      5.000     798.72821
    51.000     10.000      5.000     805.59729
    53.000     10.000      5.000     766.40033
    55.000     10.000      5.000     742.18774
    57.000     10.000      5.000     801.41949
    59.000     10.000      5.000     723.63428
    61.000     10.000      5.000     684.63721
    63.000     10.000      5.000     739.17004
    65.000     10.000      5.000     676.79639
    67.000     10.000      5.000     628.65497
    69.000     10.000      5.000     685.36121
    71.000     10.000      5.000     702.79321
    73.000     10.000      5.000     688.35376
    75.000     10.000      5.000     659.44421
    40.000     10.000      6.000     802.21741
    42.000     10.000      6.000     783.76300
    44.000     10.000      6.000     787.46075
    46.000     10.000      6.000     855.09454
    48.000     10.000      6.000     942.14404
    50.000     10.000      6.000    1324.40955
    52.000     10.000      6.000    1429.07532
    54.000     10.000      6.000    1247.67395
    56.000     10.000      6.000    1099.33801
    58.000     10.000      6.000    1044.81323
    60.000     10.000      6.000     741.29626
    62.000     10.000      6.000     640.47571
    64.000     10.000      6.000     686.75421
    66.000     10.000      6.000     721.54694
    68.000     10.000      6.000     734.12708
    70.000     10.000      6.000     748.19293
    42.000     12.000      5.000     840.07990
    44.000     12.000      5.000     847.81744
    46.000     12.000      5.000     859.80530
    48.000     12.000      5.000    1039.10339
    50.000     12.000      5.000    1353.89758
    52.000     12.000      5.000    1323.13000
    54.000     12.000      5.000    1197.62988
    56.000     12.000      5.000    1105.17603
    58.000     12.000      5.000    1088.90417
    60.000     12.000      5.000     897.81458
    62.000     12.000      5.000     676.96924
    64.000     12.000      5.000     707.63239
    66.000     12.000      5.000     731.25372
    68.000     12.000      5.000     740.05170
    48.000     12.000      6.000    1143.27039
    50.000     12.000      6.000    1127.37891
    52.000     12.000      6.000    1178.21191
    54.000     12.000      6.000    1112.32373
    56.000     12.000      6.000    1180.98547
    58.000     12.000      6.000    1236.39331
    60.000     12.000      6.000    1219.12744
    62.000     12.000      6.000    1140.63501
2
56
0	0.0
2	0.0
4	0.09
6	0.31
8	0.38
10	0.5
12	0.93
14	1.56
16	1.73
18	2.26
20	2.85
22	3.29
24	3.98
26	4.54
28	5.03
30	5.72
32	6.28
34	6.88
36	7.47
38	8.16
40	8.8
42	9.37
44	10.06
46	10.7
48	11.26
50	12.14
52	12.83
54	13.56
56	14.15
58	14.75
60	14.94
62	15.31
64	15.62
66	15.9
68	16.05
70	16.36
72	16.74
74	17.63
76	18.22
78	18.43
80	18.59
82	18.68
84	19.1
86	19.2
88	19.28
90	19.59
92	19.86
94	20.15
96	20.47
98	20.78
100	21.04
102	21.28
104	21.51
106	21.67
108	21.88
110	22.05
1
0
0
0
0
0
