# Supplementary material for: Integrated geoelectrical and geological data sets for shallow structure characterization of the southern margin of the Krzeszowice Graben (Southern Poland)
Source: Data Brief. 2019 Jun 20;25:104157. doi: 10.1016/j.dib.2019.104157 (PMC6624450; doi:10.1016/j.dib.2019.104157)
Supplement: Supplementary file 1 [file mmc1.zip › Appendix A/Forward 2D modeling data/DAT/NWG-2M.dat]

M1
   2.00
3
1323
1
0
     3.000      2.000      1.000      180.0436
     5.000      2.000      1.000      171.1665
     7.000      2.000      1.000       78.8112
     9.000      2.000      1.000       74.3775
    11.000      2.000      1.000      245.4760
    13.000      2.000      1.000      159.7982
    15.000      2.000      1.000      226.0782
    17.000      2.000      1.000      154.7582
    19.000      2.000      1.000       85.8426
    21.000      2.000      1.000       88.2339
    23.000      2.000      1.000       89.5078
    25.000      2.000      1.000       80.7328
    27.000      2.000      1.000      161.8012
    29.000      2.000      1.000      168.8990
    31.000      2.000      1.000      491.2590
    33.000      2.000      1.000      445.6668
    35.000      2.000      1.000      447.5931
    37.000      2.000      1.000      449.7826
    39.000      2.000      1.000      453.6894
    41.000      2.000      1.000      454.9282
    43.000      2.000      1.000      447.1421
    45.000      2.000      1.000      466.9042
    47.000      2.000      1.000      517.9120
    49.000      2.000      1.000      519.1912
    51.000      2.000      1.000      521.2819
    53.000      2.000      1.000      501.9982
    55.000      2.000      1.000      477.1925
    57.000      2.000      1.000      443.0657
    59.000      2.000      1.000      432.9639
    61.000      2.000      1.000      456.6795
    63.000      2.000      1.000      485.8589
    65.000      2.000      1.000      471.0611
    67.000      2.000      1.000      457.6943
    69.000      2.000      1.000      472.4986
    71.000      2.000      1.000      474.4970
    73.000      2.000      1.000      459.5854
    75.000      2.000      1.000      500.4242
    77.000      2.000      1.000      488.4290
    79.000      2.000      1.000      429.9992
    81.000      2.000      1.000      309.8755
    83.000      2.000      1.000      206.7112
    85.000      2.000      1.000      204.2127
    87.000      2.000      1.000      206.6305
    89.000      2.000      1.000      208.1290
    91.000      2.000      1.000      210.6054
    93.000      2.000      1.000      254.0637
    95.000      2.000      1.000      438.2346
    97.000      2.000      1.000      460.6805
    99.000      2.000      1.000      448.1768
   101.000      2.000      1.000      449.6776
   103.000      2.000      1.000      449.9860
   105.000      2.000      1.000      445.2517
   107.000      2.000      1.000      446.6136
     4.000      2.000      2.000      195.8774
     6.000      2.000      2.000      214.1586
     8.000      2.000      2.000      119.4443
    10.000      2.000      2.000      305.8663
    12.000      2.000      2.000      194.3051
    14.000      2.000      2.000       72.4822
    16.000      2.000      2.000      210.7453
    18.000      2.000      2.000      112.2385
    20.000      2.000      2.000       59.2603
    22.000      2.000      2.000       58.6938
    24.000      2.000      2.000       50.7425
    26.000      2.000      2.000      106.6163
    28.000      2.000      2.000       98.6894
    30.000      2.000      2.000      103.2298
    32.000      2.000      2.000      294.5278
    34.000      2.000      2.000      263.1548
    36.000      2.000      2.000      268.4487
    38.000      2.000      2.000      274.3571
    40.000      2.000      2.000      280.9709
    42.000      2.000      2.000      277.3809
    44.000      2.000      2.000      291.4238
    46.000      2.000      2.000      362.3922
    48.000      2.000      2.000      437.7581
    50.000      2.000      2.000      448.1260
    52.000      2.000      2.000      419.7879
    54.000      2.000      2.000      351.6750
    56.000      2.000      2.000      288.8976
    58.000      2.000      2.000      244.8076
    60.000      2.000      2.000      257.4758
    62.000      2.000      2.000      301.9838
    64.000      2.000      2.000      319.9300
    66.000      2.000      2.000      297.4498
    68.000      2.000      2.000      297.0182
    70.000      2.000      2.000      315.7303
    72.000      2.000      2.000      306.5384
    74.000      2.000      2.000      332.8950
    76.000      2.000      2.000      357.1093
    78.000      2.000      2.000      278.4345
    80.000      2.000      2.000      151.9799
    82.000      2.000      2.000       72.1373
    84.000      2.000      2.000       48.7480
    86.000      2.000      2.000       47.1731
    88.000      2.000      2.000       49.9541
    90.000      2.000      2.000       54.1064
    92.000      2.000      2.000       72.4211
    94.000      2.000      2.000      128.1961
    96.000      2.000      2.000      264.7098
    98.000      2.000      2.000      278.9001
   100.000      2.000      2.000      270.1838
   102.000      2.000      2.000      271.2407
   104.000      2.000      2.000      267.6522
   106.000      2.000      2.000      263.7924
     6.000      4.000      1.000      235.7950
     8.000      4.000      1.000      327.0772
    10.000      4.000      1.000      317.4673
    12.000      4.000      1.000      162.9007
    14.000      4.000      1.000       72.3466
    16.000      4.000      1.000      161.8883
    18.000      4.000      1.000      133.8492
    20.000      4.000      1.000       71.0588
    22.000      4.000      1.000       51.0038
    24.000      4.000      1.000       57.1237
    26.000      4.000      1.000       89.9388
    28.000      4.000      1.000       81.3808
    30.000      4.000      1.000       80.3778
    32.000      4.000      1.000      193.8326
    34.000      4.000      1.000      202.1674
    36.000      4.000      1.000      201.2721
    38.000      4.000      1.000      205.7196
    40.000      4.000      1.000      209.9669
    42.000      4.000      1.000      212.1087
    44.000      4.000      1.000      230.0679
    46.000      4.000      1.000      286.9561
    48.000      4.000      1.000      354.0551
    50.000      4.000      1.000      371.3256
    52.000      4.000      1.000      337.4063
    54.000      4.000      1.000      272.2065
    56.000      4.000      1.000      215.0304
    58.000      4.000      1.000      181.1846
    60.000      4.000      1.000      188.5488
    62.000      4.000      1.000      219.0649
    64.000      4.000      1.000      234.1994
    66.000      4.000      1.000      223.4962
    68.000      4.000      1.000      223.1948
    70.000      4.000      1.000      235.2298
    72.000      4.000      1.000      236.5817
    74.000      4.000      1.000      254.4290
    76.000      4.000      1.000      260.3570
    78.000      4.000      1.000      196.0664
    80.000      4.000      1.000      106.6331
    82.000      4.000      1.000       54.4494
    84.000      4.000      1.000       38.1901
    86.000      4.000      1.000       36.0868
    88.000      4.000      1.000       38.8388
    90.000      4.000      1.000       45.4138
    92.000      4.000      1.000       58.6477
    94.000      4.000      1.000       94.5600
    96.000      4.000      1.000      182.7653
    98.000      4.000      1.000      208.9118
   100.000      4.000      1.000      206.8850
   102.000      4.000      1.000      204.9564
   104.000      4.000      1.000      201.4833
     5.000      2.000      3.000      212.7198
     7.000      2.000      3.000      293.9092
     9.000      2.000      3.000      469.2419
    11.000      2.000      3.000      206.9329
    13.000      2.000      3.000       79.7606
    15.000      2.000      3.000       66.5071
    17.000      2.000      3.000      184.5039
    19.000      2.000      3.000      102.4871
    21.000      2.000      3.000       50.8932
    23.000      2.000      3.000       38.0449
    25.000      2.000      3.000       83.5518
    27.000      2.000      3.000       69.4299
    29.000      2.000      3.000       63.1832
    31.000      2.000      3.000       56.4143
    33.000      2.000      3.000      157.5850
    35.000      2.000      3.000      142.7041
    37.000      2.000      3.000      147.3266
    39.000      2.000      3.000      150.9217
    41.000      2.000      3.000      153.0044
    43.000      2.000      3.000      165.2947
    45.000      2.000      3.000      198.3724
    47.000      2.000      3.000      260.4136
    49.000      2.000      3.000      325.4517
    51.000      2.000      3.000      308.6290
    53.000      2.000      3.000      246.1946
    55.000      2.000      3.000      177.7817
    57.000      2.000      3.000      134.5932
    59.000      2.000      3.000      123.6489
    61.000      2.000      3.000      141.0002
    63.000      2.000      3.000      162.6123
    65.000      2.000      3.000      168.0993
    67.000      2.000      3.000      162.0953
    69.000      2.000      3.000      166.7541
    71.000      2.000      3.000      174.1605
    73.000      2.000      3.000      189.6471
    75.000      2.000      3.000      196.4630
    77.000      2.000      3.000      168.2250
    79.000      2.000      3.000       88.1195
    81.000      2.000      3.000       44.6701
    83.000      2.000      3.000       30.0676
    85.000      2.000      3.000       24.4156
    87.000      2.000      3.000       24.2427
    89.000      2.000      3.000       30.2062
    91.000      2.000      3.000       40.6593
    93.000      2.000      3.000       50.4734
    95.000      2.000      3.000       78.0089
    97.000      2.000      3.000      144.3706
    99.000      2.000      3.000      156.2414
   101.000      2.000      3.000      150.1019
   103.000      2.000      3.000      147.6613
   105.000      2.000      3.000      143.8688
     6.000      2.000      4.000      273.8991
     8.000      2.000      4.000     1147.2485
    10.000      2.000      4.000      292.9915
    12.000      2.000      4.000       84.0946
    14.000      2.000      4.000       68.5200
    16.000      2.000      4.000       63.1343
    18.000      2.000      4.000      203.3174
    20.000      2.000      4.000      107.5256
    22.000      2.000      4.000       38.6924
    24.000      2.000      4.000       74.3313
    26.000      2.000      4.000       60.3433
    28.000      2.000      4.000       55.1349
    30.000      2.000      4.000       48.4346
    32.000      2.000      4.000       37.6878
    34.000      2.000      4.000      105.3215
    36.000      2.000      4.000       90.4159
    38.000      2.000      4.000       88.9135
    40.000      2.000      4.000       86.9618
    42.000      2.000      4.000       97.5846
    44.000      2.000      4.000      116.2253
    46.000      2.000      4.000      140.0283
    48.000      2.000      4.000      180.0306
    50.000      2.000      4.000      204.4645
    52.000      2.000      4.000      165.4767
    54.000      2.000      4.000      115.7372
    56.000      2.000      4.000       81.0660
    58.000      2.000      4.000       71.3234
    60.000      2.000      4.000       68.8105
    62.000      2.000      4.000       73.5047
    64.000      2.000      4.000       80.9208
    66.000      2.000      4.000       87.3232
    68.000      2.000      4.000       89.1579
    70.000      2.000      4.000       91.8174
    72.000      2.000      4.000      105.5099
    74.000      2.000      4.000      107.5946
    76.000      2.000      4.000       88.6479
    78.000      2.000      4.000       55.8028
    80.000      2.000      4.000       40.8525
    82.000      2.000      4.000       34.3324
    84.000      2.000      4.000       29.1942
    86.000      2.000      4.000       27.6856
    88.000      2.000      4.000       29.7196
    90.000      2.000      4.000       41.8743
    92.000      2.000      4.000       42.1064
    94.000      2.000      4.000       47.6549
    96.000      2.000      4.000       59.3448
    98.000      2.000      4.000       93.3934
   100.000      2.000      4.000      105.2447
   102.000      2.000      4.000       97.8345
   104.000      2.000      4.000       93.5119
     9.000      6.000      1.000      571.8917
    11.000      6.000      1.000      222.0466
    13.000      6.000      1.000       80.9389
    15.000      6.000      1.000       67.7002
    17.000      6.000      1.000      137.6138
    19.000      6.000      1.000      127.1450
    21.000      6.000      1.000      107.9709
    23.000      6.000      1.000       68.7102
    25.000      6.000      1.000       71.4500
    27.000      6.000      1.000       60.5409
    29.000      6.000      1.000       56.9101
    31.000      6.000      1.000       51.8412
    33.000      6.000      1.000       92.7255
    35.000      6.000      1.000       97.7251
    37.000      6.000      1.000      101.1303
    39.000      6.000      1.000       97.2833
    41.000      6.000      1.000       99.6952
    43.000      6.000      1.000      110.9016
    45.000      6.000      1.000      132.2517
    47.000      6.000      1.000      164.5322
    49.000      6.000      1.000      194.0372
    51.000      6.000      1.000      182.7332
    53.000      6.000      1.000      143.8849
    55.000      6.000      1.000      104.9535
    57.000      6.000      1.000       82.1913
    59.000      6.000      1.000       75.6264
    61.000      6.000      1.000       80.2543
    63.000      6.000      1.000       88.0431
    65.000      6.000      1.000       92.4835
    67.000      6.000      1.000       94.0055
    69.000      6.000      1.000       98.5144
    71.000      6.000      1.000      104.5616
    73.000      6.000      1.000      110.5018
    75.000      6.000      1.000      106.8368
    77.000      6.000      1.000       87.7497
    79.000      6.000      1.000       55.7277
    81.000      6.000      1.000       40.8410
    83.000      6.000      1.000       36.1411
    85.000      6.000      1.000       34.0357
    87.000      6.000      1.000       35.1348
    89.000      6.000      1.000       39.0063
    91.000      6.000      1.000       44.0637
    93.000      6.000      1.000       48.7736
    95.000      6.000      1.000       60.8488
    97.000      6.000      1.000       91.2230
    99.000      6.000      1.000      106.5937
   101.000      6.000      1.000      109.4805
     8.000      4.000      2.000      942.1446
    10.000      4.000      2.000      340.7749
    12.000      4.000      2.000       90.9989
    14.000      4.000      2.000       68.1142
    16.000      4.000      2.000       66.8060
    18.000      4.000      2.000      161.4984
    20.000      4.000      2.000      141.9275
    22.000      4.000      2.000       84.0049
    24.000      4.000      2.000       72.3154
    26.000      4.000      2.000       57.8464
    28.000      4.000      2.000       54.8923
    30.000      4.000      2.000       51.9596
    32.000      4.000      2.000       44.8340
    34.000      4.000      2.000       77.9031
    36.000      4.000      2.000       85.4172
    38.000      4.000      2.000       74.5697
    40.000      4.000      2.000       72.7237
    42.000      4.000      2.000       80.3681
    44.000      4.000      2.000       95.1040
    46.000      4.000      2.000      113.1568
    48.000      4.000      2.000      134.4630
    50.000      4.000      2.000      143.3165
    52.000      4.000      2.000      117.4098
    54.000      4.000      2.000       83.7071
    56.000      4.000      2.000       62.9174
    58.000      4.000      2.000       56.5149
    60.000      4.000      2.000       53.5475
    62.000      4.000      2.000       53.8875
    64.000      4.000      2.000       57.2054
    66.000      4.000      2.000       62.2845
    68.000      4.000      2.000       67.0887
    70.000      4.000      2.000       71.4474
    72.000      4.000      2.000       78.0309
    74.000      4.000      2.000       76.3860
    76.000      4.000      2.000       60.9316
    78.000      4.000      2.000       43.5565
    80.000      4.000      2.000       39.3848
    82.000      4.000      2.000       38.8772
    84.000      4.000      2.000       36.7004
    86.000      4.000      2.000       36.3575
    88.000      4.000      2.000       39.3964
    90.000      4.000      2.000       44.6882
    92.000      4.000      2.000       45.8178
    94.000      4.000      2.000       49.0620
    96.000      4.000      2.000       56.8285
    98.000      4.000      2.000       78.0182
   100.000      4.000      2.000       92.9853
   102.000      4.000      2.000       91.7736
     7.000      2.000      5.000     1045.7955
     9.000      2.000      5.000      686.5007
    11.000      2.000      5.000      118.3953
    13.000      2.000      5.000       70.8519
    15.000      2.000      5.000       64.7656
    17.000      2.000      5.000       71.7801
    19.000      2.000      5.000      229.0952
    21.000      2.000      5.000       87.4370
    23.000      2.000      5.000       85.4048
    25.000      2.000      5.000       57.5666
    27.000      2.000      5.000       54.9095
    29.000      2.000      5.000       53.1160
    31.000      2.000      5.000       50.5599
    33.000      2.000      5.000       38.3622
    35.000      2.000      5.000       91.7498
    37.000      2.000      5.000       69.7361
    39.000      2.000      5.000       63.2477
    41.000      2.000      5.000       66.2271
    43.000      2.000      5.000       77.2102
    45.000      2.000      5.000       91.9041
    47.000      2.000      5.000      106.2394
    49.000      2.000      5.000      116.3088
    51.000      2.000      5.000      108.8048
    53.000      2.000      5.000       79.3220
    55.000      2.000      5.000       56.3643
    57.000      2.000      5.000       50.4116
    59.000      2.000      5.000       47.2135
    61.000      2.000      5.000       42.9646
    63.000      2.000      5.000       42.4724
    65.000      2.000      5.000       45.8926
    67.000      2.000      5.000       52.1503
    69.000      2.000      5.000       58.3520
    71.000      2.000      5.000       62.3533
    73.000      2.000      5.000       65.2634
    75.000      2.000      5.000       54.8026
    77.000      2.000      5.000       36.6337
    79.000      2.000      5.000       36.0526
    81.000      2.000      5.000       40.7474
    83.000      2.000      5.000       39.5150
    85.000      2.000      5.000       37.8941
    87.000      2.000      5.000       39.1569
    89.000      2.000      5.000       44.7597
    91.000      2.000      5.000       46.7838
    93.000      2.000      5.000       47.0850
    95.000      2.000      5.000       51.0977
    97.000      2.000      5.000       57.8704
    99.000      2.000      5.000       80.3527
   101.000      2.000      5.000       91.6058
   103.000      2.000      5.000       81.7446
    12.000      8.000      1.000      133.6815
    14.000      8.000      1.000       96.2611
    16.000      8.000      1.000       72.8663
    18.000      8.000      1.000      146.9187
    20.000      8.000      1.000      153.1812
    22.000      8.000      1.000      131.2654
    24.000      8.000      1.000      130.1997
    26.000      8.000      1.000       77.2813
    28.000      8.000      1.000       64.0989
    30.000      8.000      1.000       63.6154
    32.000      8.000      1.000       57.8354
    34.000      8.000      1.000       75.9493
    36.000      8.000      1.000       73.4894
    38.000      8.000      1.000       69.5493
    40.000      8.000      1.000       69.7267
    42.000      8.000      1.000       71.9775
    44.000      8.000      1.000       80.9607
    46.000      8.000      1.000       90.5578
    48.000      8.000      1.000      100.2081
    50.000      8.000      1.000      100.9725
    52.000      8.000      1.000       83.8751
    54.000      8.000      1.000       64.0006
    56.000      8.000      1.000       51.5280
    58.000      8.000      1.000       47.8955
    60.000      8.000      1.000       45.8366
    62.000      8.000      1.000       45.9149
    64.000      8.000      1.000       48.1569
    66.000      8.000      1.000       51.3300
    68.000      8.000      1.000       54.3407
    70.000      8.000      1.000       56.4775
    72.000      8.000      1.000       59.0099
    74.000      8.000      1.000       56.8366
    76.000      8.000      1.000       48.3915
    78.000      8.000      1.000       40.4687
    80.000      8.000      1.000       41.5930
    82.000      8.000      1.000       46.3157
    84.000      8.000      1.000       52.4041
    86.000      8.000      1.000       55.7663
    88.000      8.000      1.000       55.2451
    90.000      8.000      1.000       55.2224
    92.000      8.000      1.000       52.6338
    94.000      8.000      1.000       54.5299
    96.000      8.000      1.000       60.2057
    98.000      8.000      1.000       73.8969
     8.000      2.000      6.000      611.0425
    10.000      2.000      6.000      277.2144
    12.000      2.000      6.000       98.7321
    14.000      2.000      6.000       67.9554
    16.000      2.000      6.000       72.3931
    18.000      2.000      6.000       79.7996
    20.000      2.000      6.000      185.9690
    22.000      2.000      6.000      203.1486
    24.000      2.000      6.000       69.3256
    26.000      2.000      6.000       56.0016
    28.000      2.000      6.000       57.0275
    30.000      2.000      6.000       62.2193
    32.000      2.000      6.000       66.0367
    34.000      2.000      6.000       42.2423
    36.000      2.000      6.000       86.3786
    38.000      2.000      6.000       60.2558
    40.000      2.000      6.000       58.4131
    42.000      2.000      6.000       59.8399
    44.000      2.000      6.000       69.7140
    46.000      2.000      6.000       82.9884
    48.000      2.000      6.000       81.0778
    50.000      2.000      6.000       70.5332
    52.000      2.000      6.000       57.5308
    54.000      2.000      6.000       44.7875
    56.000      2.000      6.000       42.5958
    58.000      2.000      6.000       39.6988
    60.000      2.000      6.000       37.8783
    62.000      2.000      6.000       34.7000
    64.000      2.000      6.000       32.4751
    66.000      2.000      6.000       34.6174
    68.000      2.000      6.000       43.1752
    70.000      2.000      6.000       49.9146
    72.000      2.000      6.000       46.6014
    74.000      2.000      6.000       41.3316
    76.000      2.000      6.000       32.0087
    78.000      2.000      6.000       32.3492
    80.000      2.000      6.000       38.4271
    82.000      2.000      6.000       47.5903
    84.000      2.000      6.000       51.3042
    86.000      2.000      6.000       53.7012
    88.000      2.000      6.000       58.2934
    90.000      2.000      6.000       49.0999
    92.000      2.000      6.000       52.6363
    94.000      2.000      6.000       52.9077
    96.000      2.000      6.000       57.2851
    98.000      2.000      6.000       63.4689
   100.000      2.000      6.000       81.0787
   102.000      2.000      6.000       91.1180
    10.000      4.000      3.000      246.8618
    12.000      4.000      3.000      149.9388
    14.000      4.000      3.000       82.8202
    16.000      4.000      3.000       76.0615
    18.000      4.000      3.000       72.2227
    20.000      4.000      3.000      208.5340
    22.000      4.000      3.000      274.7618
    24.000      4.000      3.000      110.2371
    26.000      4.000      3.000       63.7895
    28.000      4.000      3.000       63.0033
    30.000      4.000      3.000       73.1668
    32.000      4.000      3.000       76.9219
    34.000      4.000      3.000       56.1462
    36.000      4.000      3.000       67.3989
    38.000      4.000      3.000       69.8805
    40.000      4.000      3.000       59.6491
    42.000      4.000      3.000       59.3681
    44.000      4.000      3.000       66.5634
    46.000      4.000      3.000       75.4151
    48.000      4.000      3.000       72.0299
    50.000      4.000      3.000       59.7207
    52.000      4.000      3.000       48.0733
    54.000      4.000      3.000       42.0885
    56.000      4.000      3.000       40.4888
    58.000      4.000      3.000       38.0433
    60.000      4.000      3.000       37.7345
    62.000      4.000      3.000       36.4839
    64.000      4.000      3.000       34.4147
    66.000      4.000      3.000       36.1012
    68.000      4.000      3.000       41.4286
    70.000      4.000      3.000       45.7184
    72.000      4.000      3.000       42.5000
    74.000      4.000      3.000       35.8848
    76.000      4.000      3.000       33.0353
    78.000      4.000      3.000       34.7841
    80.000      4.000      3.000       39.6942
    82.000      4.000      3.000       51.2640
    84.000      4.000      3.000       63.7397
    86.000      4.000      3.000       72.1734
    88.000      4.000      3.000       68.5367
    90.000      4.000      3.000       56.8996
    92.000      4.000      3.000       55.4965
    94.000      4.000      3.000       57.6843
    96.000      4.000      3.000       60.9338
    98.000      4.000      3.000       66.2581
   100.000      4.000      3.000       77.8265
    15.000     10.000      1.000      117.7373
    17.000     10.000      1.000      106.7973
    19.000     10.000      1.000      163.3888
    21.000     10.000      1.000      170.8530
    23.000     10.000      1.000      171.9357
    25.000     10.000      1.000      139.9765
    27.000     10.000      1.000      128.7735
    29.000     10.000      1.000       94.1628
    31.000     10.000      1.000       79.3397
    33.000     10.000      1.000       68.7725
    35.000     10.000      1.000       75.8079
    37.000     10.000      1.000       70.0696
    39.000     10.000      1.000       65.3929
    41.000     10.000      1.000       64.6665
    43.000     10.000      1.000       68.5979
    45.000     10.000      1.000       70.0867
    47.000     10.000      1.000       71.4279
    49.000     10.000      1.000       69.1680
    51.000     10.000      1.000       62.4498
    53.000     10.000      1.000       52.8035
    55.000     10.000      1.000       45.7447
    57.000     10.000      1.000       43.2632
    59.000     10.000      1.000       42.3514
    61.000     10.000      1.000       42.9083
    63.000     10.000      1.000       43.8060
    65.000     10.000      1.000       44.5900
    67.000     10.000      1.000       45.5988
    69.000     10.000      1.000       45.9687
    71.000     10.000      1.000       44.6635
    73.000     10.000      1.000       42.9314
    75.000     10.000      1.000       40.1038
    77.000     10.000      1.000       38.2837
    79.000     10.000      1.000       43.3712
    81.000     10.000      1.000       54.6030
    83.000     10.000      1.000       65.4758
    85.000     10.000      1.000       73.5425
    87.000     10.000      1.000       77.5466
    89.000     10.000      1.000       75.5107
    91.000     10.000      1.000       68.8189
    93.000     10.000      1.000       64.4984
    95.000     10.000      1.000       63.7389
    12.000      6.000      2.000      165.4520
    14.000      6.000      2.000      120.5016
    16.000      6.000      2.000       79.5718
    18.000      6.000      2.000       87.5364
    20.000      6.000      2.000      190.6790
    22.000      6.000      2.000      237.5788
    24.000      6.000      2.000      170.9918
    26.000      6.000      2.000       96.2566
    28.000      6.000      2.000       75.0011
    30.000      6.000      2.000       80.4556
    32.000      6.000      2.000       82.1352
    34.000      6.000      2.000       63.9146
    36.000      6.000      2.000       69.2691
    38.000      6.000      2.000       64.3022
    40.000      6.000      2.000       66.7017
    42.000      6.000      2.000       61.8965
    44.000      6.000      2.000       65.6865
    46.000      6.000      2.000       70.0776
    48.000      6.000      2.000       66.5344
    50.000      6.000      2.000       57.1006
    52.000      6.000      2.000       48.4483
    54.000      6.000      2.000       42.4011
    56.000      6.000      2.000       40.3842
    58.000      6.000      2.000       38.9170
    60.000      6.000      2.000       39.0135
    62.000      6.000      2.000       39.3380
    64.000      6.000      2.000       40.0448
    66.000      6.000      2.000       40.6554
    68.000      6.000      2.000       42.3974
    70.000      6.000      2.000       43.2104
    72.000      6.000      2.000       39.8572
    74.000      6.000      2.000       36.5713
    76.000      6.000      2.000       34.5499
    78.000      6.000      2.000       37.1683
    80.000      6.000      2.000       43.1847
    82.000      6.000      2.000       56.2351
    84.000      6.000      2.000       73.8704
    86.000      6.000      2.000       83.1231
    88.000      6.000      2.000       79.1092
    90.000      6.000      2.000       65.7932
    92.000      6.000      2.000       61.1303
    94.000      6.000      2.000       60.8163
    96.000      6.000      2.000       64.4328
    98.000      6.000      2.000       68.0772
    12.000      4.000      4.000      222.4562
    14.000      4.000      4.000      170.0397
    16.000      4.000      4.000       84.5468
    18.000      4.000      4.000       92.5041
    20.000      4.000      4.000      128.2060
    22.000      4.000      4.000      255.0872
    24.000      4.000      4.000      263.3171
    26.000      4.000      4.000      137.1000
    28.000      4.000      4.000       92.6146
    30.000      4.000      4.000       96.5051
    32.000      4.000      4.000       95.5581
    34.000      4.000      4.000       81.3362
    36.000      4.000      4.000       55.7544
    38.000      4.000      4.000       68.5487
    40.000      4.000      4.000       75.1514
    42.000      4.000      4.000       65.5094
    44.000      4.000      4.000       64.5203
    46.000      4.000      4.000       62.6081
    48.000      4.000      4.000       59.4946
    50.000      4.000      4.000       52.9362
    52.000      4.000      4.000       48.0837
    54.000      4.000      4.000       44.3466
    56.000      4.000      4.000       40.4297
    58.000      4.000      4.000       39.9336
    60.000      4.000      4.000       41.5742
    62.000      4.000      4.000       45.4131
    64.000      4.000      4.000       50.3726
    66.000      4.000      4.000       50.1916
    68.000      4.000      4.000       44.3242
    70.000      4.000      4.000       39.6809
    72.000      4.000      4.000       36.7381
    74.000      4.000      4.000       35.3657
    76.000      4.000      4.000       37.9196
    78.000      4.000      4.000       41.4462
    80.000      4.000      4.000       46.9098
    82.000      4.000      4.000       61.9025
    84.000      4.000      4.000       93.6641
    86.000      4.000      4.000      111.3225
    88.000      4.000      4.000       97.3233
    90.000      4.000      4.000       80.7167
    92.000      4.000      4.000       68.0814
    94.000      4.000      4.000       67.1279
    96.000      4.000      4.000       70.0301
    98.000      4.000      4.000       71.3571
    18.000     12.000      1.000      131.6611
    20.000     12.000      1.000      195.6115
    22.000     12.000      1.000      218.8374
    24.000     12.000      1.000      182.5167
    26.000     12.000      1.000      167.0307
    28.000     12.000      1.000      156.7808
    30.000     12.000      1.000      147.7526
    32.000     12.000      1.000      106.5007
    34.000     12.000      1.000       76.7903
    36.000     12.000      1.000       77.7482
    38.000     12.000      1.000       72.5772
    40.000     12.000      1.000       68.6972
    42.000     12.000      1.000       65.0631
    44.000     12.000      1.000       64.6678
    46.000     12.000      1.000       67.5872
    48.000     12.000      1.000       62.8519
    50.000     12.000      1.000       57.2374
    52.000     12.000      1.000       52.4790
    54.000     12.000      1.000       49.7043
    56.000     12.000      1.000       48.8903
    58.000     12.000      1.000       48.2722
    60.000     12.000      1.000       49.7436
    62.000     12.000      1.000       51.0122
    64.000     12.000      1.000       50.5595
    66.000     12.000      1.000       49.1052
    68.000     12.000      1.000       48.4490
    70.000     12.000      1.000       46.5378
    72.000     12.000      1.000       42.6356
    74.000     12.000      1.000       40.5531
    76.000     12.000      1.000       42.2513
    78.000     12.000      1.000       48.9973
    80.000     12.000      1.000       58.1521
    82.000     12.000      1.000       71.5457
    84.000     12.000      1.000       84.9031
    86.000     12.000      1.000       93.3822
    88.000     12.000      1.000       94.5018
    90.000     12.000      1.000       87.2854
    92.000     12.000      1.000       82.3710
    16.000      8.000      2.000      167.2963
    18.000      8.000      2.000      140.1152
    20.000      8.000      2.000      129.0975
    22.000      8.000      2.000      213.9579
    24.000      8.000      2.000      244.1688
    26.000      8.000      2.000      237.0711
    28.000      8.000      2.000      220.6925
    30.000      8.000      2.000      138.7149
    32.000      8.000      2.000      100.4835
    34.000      8.000      2.000       86.5084
    36.000      8.000      2.000       69.4049
    38.000      8.000      2.000       76.0465
    40.000      8.000      2.000       72.4807
    42.000      8.000      2.000       68.8409
    44.000      8.000      2.000       67.7964
    46.000      8.000      2.000       59.4717
    48.000      8.000      2.000       57.8358
    50.000      8.000      2.000       56.4399
    52.000      8.000      2.000       54.9679
    54.000      8.000      2.000       53.2189
    56.000      8.000      2.000       48.8887
    58.000      8.000      2.000       47.4966
    60.000      8.000      2.000       51.2977
    62.000      8.000      2.000       57.4544
    64.000      8.000      2.000       60.8834
    66.000      8.000      2.000       58.8098
    68.000      8.000      2.000       50.4754
    70.000      8.000      2.000       43.0716
    72.000      8.000      2.000       39.5925
    74.000      8.000      2.000       39.2353
    76.000      8.000      2.000       44.1023
    78.000      8.000      2.000       50.9558
    80.000      8.000      2.000       61.3067
    82.000      8.000      2.000       76.7913
    84.000      8.000      2.000       97.7910
    86.000      8.000      2.000      111.9116
    88.000      8.000      2.000      110.1846
    90.000      8.000      2.000      102.3779
    92.000      8.000      2.000       89.1053
    94.000      8.000      2.000       80.2503
    15.000      6.000      3.000      203.4106
    17.000      6.000      3.000      161.1575
    19.000      6.000      3.000      130.6144
    21.000      6.000      3.000      113.0912
    23.000      6.000      3.000      241.9029
    25.000      6.000      3.000      293.7805
    27.000      6.000      3.000      286.9346
    29.000      6.000      3.000      165.0849
    31.000      6.000      3.000      106.6351
    33.000      6.000      3.000       93.0740
    35.000      6.000      3.000       83.1372
    37.000      6.000      3.000       66.5046
    39.000      6.000      3.000       74.8330
    41.000      6.000      3.000       73.5163
    43.000      6.000      3.000       74.4826
    45.000      6.000      3.000       60.2216
    47.000      6.000      3.000       54.8152
    49.000      6.000      3.000       56.7067
    51.000      6.000      3.000       58.8481
    53.000      6.000      3.000       57.6300
    55.000      6.000      3.000       50.9376
    57.000      6.000      3.000       47.6021
    59.000      6.000      3.000       48.6423
    61.000      6.000      3.000       55.0540
    63.000      6.000      3.000       63.6601
    65.000      6.000      3.000       66.9138
    67.000      6.000      3.000       58.3777
    69.000      6.000      3.000       45.2652
    71.000      6.000      3.000       38.4770
    73.000      6.000      3.000       38.8241
    75.000      6.000      3.000       42.6423
    77.000      6.000      3.000       47.2581
    79.000      6.000      3.000       55.5320
    81.000      6.000      3.000       70.7645
    83.000      6.000      3.000       89.4670
    85.000      6.000      3.000      111.1095
    87.000      6.000      3.000      117.9719
    89.000      6.000      3.000      114.4836
    91.000      6.000      3.000      100.2417
    93.000      6.000      3.000       84.6757
    95.000      6.000      3.000       77.2993
    14.000      4.000      5.000      216.9204
    16.000      4.000      5.000      201.0963
    18.000      4.000      5.000      143.9409
    20.000      4.000      5.000      107.2540
    22.000      4.000      5.000      116.1763
    24.000      4.000      5.000      304.3411
    26.000      4.000      5.000      388.6930
    28.000      4.000      5.000      211.9408
    30.000      4.000      5.000      116.5470
    32.000      4.000      5.000       96.1749
    34.000      4.000      5.000       89.2173
    36.000      4.000      5.000       81.5380
    38.000      4.000      5.000       59.5935
    40.000      4.000      5.000       75.9309
    42.000      4.000      5.000       84.8305
    44.000      4.000      5.000       64.8071
    46.000      4.000      5.000       54.6327
    48.000      4.000      5.000       52.1960
    50.000      4.000      5.000       59.8820
    52.000      4.000      5.000       63.3892
    54.000      4.000      5.000       54.5614
    56.000      4.000      5.000       48.4406
    58.000      4.000      5.000       47.7531
    60.000      4.000      5.000       50.7931
    62.000      4.000      5.000       60.5222
    64.000      4.000      5.000       71.6716
    66.000      4.000      5.000       68.1486
    68.000      4.000      5.000       52.5403
    70.000      4.000      5.000       38.6672
    72.000      4.000      5.000       36.3348
    74.000      4.000      5.000       42.4765
    76.000      4.000      5.000       45.1302
    78.000      4.000      5.000       49.8358
    80.000      4.000      5.000       63.0710
    82.000      4.000      5.000       82.8249
    84.000      4.000      5.000      101.8563
    86.000      4.000      5.000      118.1626
    88.000      4.000      5.000      124.6232
    90.000      4.000      5.000      112.1572
    92.000      4.000      5.000       94.2810
    94.000      4.000      5.000       79.1735
    96.000      4.000      5.000       75.0524
    16.000      4.000      6.000      356.9647
    18.000      4.000      6.000      228.4340
    20.000      4.000      6.000      128.5179
    22.000      4.000      6.000      124.9091
    24.000      4.000      6.000      164.1032
    26.000      4.000      6.000      449.5668
    28.000      4.000      6.000      477.1425
    30.000      4.000      6.000      207.8047
    32.000      4.000      6.000      106.5993
    34.000      4.000      6.000       93.4765
    36.000      4.000      6.000       91.6248
    38.000      4.000      6.000       88.4388
    40.000      4.000      6.000       65.8624
    42.000      4.000      6.000       73.2789
    44.000      4.000      6.000       70.7767
    46.000      4.000      6.000       53.7942
    48.000      4.000      6.000       55.0422
    50.000      4.000      6.000       61.9217
    52.000      4.000      6.000       67.0316
    54.000      4.000      6.000       69.4341
    56.000      4.000      6.000       65.3147
    58.000      4.000      6.000       61.8879
    60.000      4.000      6.000       69.4358
    62.000      4.000      6.000       79.0808
    64.000      4.000      6.000       79.2674
    66.000      4.000      6.000       72.3929
    68.000      4.000      6.000       58.3146
    70.000      4.000      6.000       48.1945
    72.000      4.000      6.000       44.4509
    74.000      4.000      6.000       45.2794
    76.000      4.000      6.000       54.8414
    78.000      4.000      6.000       67.5192
    80.000      4.000      6.000       85.5422
    82.000      4.000      6.000      100.3285
    84.000      4.000      6.000      100.6974
    86.000      4.000      6.000      109.3112
    88.000      4.000      6.000      130.2751
    90.000      4.000      6.000      140.3922
    92.000      4.000      6.000      126.9799
    94.000      4.000      6.000      102.8607
    20.000     10.000      2.000      193.3433
    22.000     10.000      2.000      181.7645
    24.000     10.000      2.000      273.3852
    26.000     10.000      2.000      304.6549
    28.000     10.000      2.000      281.7162
    30.000     10.000      2.000      239.4195
    32.000     10.000      2.000      198.5072
    34.000     10.000      2.000      124.5082
    36.000     10.000      2.000       93.9239
    38.000     10.000      2.000       76.7767
    40.000     10.000      2.000       79.2607
    42.000     10.000      2.000       72.6397
    44.000     10.000      2.000       64.9135
    46.000     10.000      2.000       59.1656
    48.000     10.000      2.000       60.8397
    50.000     10.000      2.000       62.2510
    52.000     10.000      2.000       66.3088
    54.000     10.000      2.000       66.8829
    56.000     10.000      2.000       69.8875
    58.000     10.000      2.000       73.5571
    60.000     10.000      2.000       74.3451
    62.000     10.000      2.000       74.6682
    64.000     10.000      2.000       74.4871
    66.000     10.000      2.000       69.5096
    68.000     10.000      2.000       60.6351
    70.000     10.000      2.000       53.2075
    72.000     10.000      2.000       50.9999
    74.000     10.000      2.000       55.2055
    76.000     10.000      2.000       61.6359
    78.000     10.000      2.000       70.8226
    80.000     10.000      2.000       82.7942
    82.000     10.000      2.000       93.8531
    84.000     10.000      2.000      104.6612
    86.000     10.000      2.000      115.6969
    88.000     10.000      2.000      123.8836
    90.000     10.000      2.000      124.0271
    18.000      6.000      4.000      245.9254
    20.000      6.000      4.000      196.5995
    22.000      6.000      4.000      151.6899
    24.000      6.000      4.000      170.1567
    26.000      6.000      4.000      375.0489
    28.000      6.000      4.000      391.9709
    30.000      6.000      4.000      315.2307
    32.000      6.000      4.000      157.8862
    34.000      6.000      4.000      102.0508
    36.000      6.000      4.000       95.3230
    38.000      6.000      4.000       90.9538
    40.000      6.000      4.000       71.4886
    42.000      6.000      4.000       71.0394
    44.000      6.000      4.000       61.5826
    46.000      6.000      4.000       63.1058
    48.000      6.000      4.000       57.7076
    50.000      6.000      4.000       61.9804
    52.000      6.000      4.000       67.2599
    54.000      6.000      4.000       72.1369
    56.000      6.000      4.000       74.4373
    58.000      6.000      4.000       76.1535
    60.000      6.000      4.000       79.8443
    62.000      6.000      4.000       82.3199
    64.000      6.000      4.000       78.5080
    66.000      6.000      4.000       69.9239
    68.000      6.000      4.000       61.7219
    70.000      6.000      4.000       54.9224
    72.000      6.000      4.000       51.2545
    74.000      6.000      4.000       51.2044
    76.000      6.000      4.000       61.0508
    78.000      6.000      4.000       77.3176
    80.000      6.000      4.000       92.1470
    82.000      6.000      4.000      100.9990
    84.000      6.000      4.000      102.2067
    86.000      6.000      4.000      110.3051
    88.000      6.000      4.000      126.7700
    90.000      6.000      4.000      138.5930
    92.000      6.000      4.000      134.4924
    20.000      8.000      3.000      234.5722
    22.000      8.000      3.000      212.8086
    24.000      8.000      3.000      181.3718
    26.000      8.000      3.000      331.4073
    28.000      8.000      3.000      346.7441
    30.000      8.000      3.000      289.8750
    32.000      8.000      3.000      238.9287
    34.000      8.000      3.000      141.1845
    36.000      8.000      3.000      101.4232
    38.000      8.000      3.000       90.5604
    40.000      8.000      3.000       72.8233
    42.000      8.000      3.000       71.4805
    44.000      8.000      3.000       63.9035
    46.000      8.000      3.000       60.0264
    48.000      8.000      3.000       63.7413
    50.000      8.000      3.000       64.0858
    52.000      8.000      3.000       68.6788
    54.000      8.000      3.000       75.1442
    56.000      8.000      3.000       83.3053
    58.000      8.000      3.000       88.0639
    60.000      8.000      3.000       88.5902
    62.000      8.000      3.000       85.0305
    64.000      8.000      3.000       77.4720
    66.000      8.000      3.000       71.3413
    68.000      8.000      3.000       64.5734
    70.000      8.000      3.000       60.1355
    72.000      8.000      3.000       59.3374
    74.000      8.000      3.000       61.0321
    76.000      8.000      3.000       71.2178
    78.000      8.000      3.000       81.9590
    80.000      8.000      3.000       94.4342
    82.000      8.000      3.000      103.7295
    84.000      8.000      3.000      103.4842
    86.000      8.000      3.000      111.1871
    88.000      8.000      3.000      125.6646
    90.000      8.000      3.000      134.6203
    24.000     12.000      2.000      238.7505
    26.000     12.000      2.000      329.0414
    28.000     12.000      2.000      306.6110
    30.000     12.000      2.000      262.2495
    32.000     12.000      2.000      227.0823
    34.000     12.000      2.000      199.8676
    36.000     12.000      2.000      172.4214
    38.000     12.000      2.000      111.3208
    40.000     12.000      2.000       78.0197
    42.000     12.000      2.000       74.7510
    44.000     12.000      2.000       68.2844
    46.000     12.000      2.000       64.9895
    48.000     12.000      2.000       65.0411
    50.000     12.000      2.000       70.0163
    52.000     12.000      2.000       80.8637
    54.000     12.000      2.000       87.0444
    56.000     12.000      2.000       93.0072
    58.000     12.000      2.000       94.9474
    60.000     12.000      2.000       95.0132
    62.000     12.000      2.000       92.5938
    64.000     12.000      2.000       84.7648
    66.000     12.000      2.000       77.5003
    68.000     12.000      2.000       72.9233
    70.000     12.000      2.000       73.0370
    72.000     12.000      2.000       78.0006
    74.000     12.000      2.000       82.2783
    76.000     12.000      2.000       88.6757
    78.000     12.000      2.000       93.2094
    80.000     12.000      2.000       99.0204
    82.000     12.000      2.000      105.2625
    84.000     12.000      2.000      106.9562
    86.000     12.000      2.000      112.6760
    21.000      6.000      5.000      359.3614
    23.000      6.000      5.000      293.4569
    25.000      6.000      5.000      188.1461
    27.000      6.000      5.000      170.9461
    29.000      6.000      5.000      332.3906
    31.000      6.000      5.000      362.9282
    33.000      6.000      5.000      321.3395
    35.000      6.000      5.000      170.5487
    37.000      6.000      5.000      104.8612
    39.000      6.000      5.000       86.2825
    41.000      6.000      5.000       72.8454
    43.000      6.000      5.000       58.6459
    45.000      6.000      5.000       66.5440
    47.000      6.000      5.000       68.2405
    49.000      6.000      5.000       73.1479
    51.000      6.000      5.000       68.2255
    53.000      6.000      5.000       76.8604
    55.000      6.000      5.000       97.0874
    57.000      6.000      5.000      117.9170
    59.000      6.000      5.000      123.0168
    61.000      6.000      5.000      104.8592
    63.000      6.000      5.000       83.7224
    65.000      6.000      5.000       72.3053
    67.000      6.000      5.000       70.5720
    69.000      6.000      5.000       76.3969
    71.000      6.000      5.000       80.5785
    73.000      6.000      5.000       85.5115
    75.000      6.000      5.000       91.5941
    77.000      6.000      5.000       96.6242
    79.000      6.000      5.000      105.5493
    81.000      6.000      5.000      105.3433
    83.000      6.000      5.000      107.3926
    85.000      6.000      5.000      109.2943
    87.000      6.000      5.000      113.3250
    89.000      6.000      5.000      121.3253
    25.000     10.000      3.000      262.6701
    27.000     10.000      3.000      216.9878
    29.000     10.000      3.000      286.7795
    31.000     10.000      3.000      302.3267
    33.000     10.000      3.000      269.4346
    35.000     10.000      3.000      231.6701
    37.000     10.000      3.000      193.9068
    39.000     10.000      3.000      114.9895
    41.000     10.000      3.000       80.4426
    43.000     10.000      3.000       66.6744
    45.000     10.000      3.000       73.1609
    47.000     10.000      3.000       74.8105
    49.000     10.000      3.000       75.0527
    51.000     10.000      3.000       81.8351
    53.000     10.000      3.000       98.2795
    55.000     10.000      3.000      107.2337
    57.000     10.000      3.000      116.4819
    59.000     10.000      3.000      116.7748
    61.000     10.000      3.000      108.1728
    63.000     10.000      3.000       96.0824
    65.000     10.000      3.000       85.5838
    67.000     10.000      3.000       83.5127
    69.000     10.000      3.000       92.1950
    71.000     10.000      3.000      104.0499
    73.000     10.000      3.000      110.9936
    75.000     10.000      3.000      114.2714
    77.000     10.000      3.000      115.5638
    79.000     10.000      3.000      115.0548
    81.000     10.000      3.000      108.6945
    83.000     10.000      3.000      108.3442
    85.000     10.000      3.000      111.2274
    24.000      8.000      4.000      302.4100
    26.000      8.000      4.000      230.3183
    28.000      8.000      4.000      171.0105
    30.000      8.000      4.000      301.1786
    32.000      8.000      4.000      329.4115
    34.000      8.000      4.000      291.5807
    36.000      8.000      4.000      239.2581
    38.000      8.000      4.000      126.2849
    40.000      8.000      4.000       83.9544
    42.000      8.000      4.000       74.7094
    44.000      8.000      4.000       65.8439
    46.000      8.000      4.000       74.9317
    48.000      8.000      4.000       73.8003
    50.000      8.000      4.000       77.0219
    52.000      8.000      4.000       92.4196
    54.000      8.000      4.000      100.2934
    56.000      8.000      4.000      117.5001
    58.000      8.000      4.000      126.6534
    60.000      8.000      4.000      117.6958
    62.000      8.000      4.000      101.8750
    64.000      8.000      4.000       87.4340
    66.000      8.000      4.000       81.2739
    68.000      8.000      4.000       85.9053
    70.000      8.000      4.000       97.2253
    72.000      8.000      4.000      112.9871
    74.000      8.000      4.000      121.2241
    76.000      8.000      4.000      121.2600
    78.000      8.000      4.000      115.3930
    80.000      8.000      4.000      109.4684
    82.000      8.000      4.000      107.9145
    84.000      8.000      4.000      110.5604
    86.000      8.000      4.000      113.5827
    24.000      6.000      6.000      346.3231
    26.000      6.000      6.000      251.7965
    28.000      6.000      6.000      167.0399
    30.000      6.000      6.000      165.4440
    32.000      6.000      6.000      342.7916
    34.000      6.000      6.000      364.8681
    36.000      6.000      6.000      287.8499
    38.000      6.000      6.000      135.1445
    40.000      6.000      6.000       84.3585
    42.000      6.000      6.000       79.8246
    44.000      6.000      6.000       79.8222
    46.000      6.000      6.000       67.3607
    48.000      6.000      6.000       78.0754
    50.000      6.000      6.000       84.4073
    52.000      6.000      6.000      105.3417
    54.000      6.000      6.000      109.4998
    56.000      6.000      6.000      122.8225
    58.000      6.000      6.000      128.2873
    60.000      6.000      6.000      118.9054
    62.000      6.000      6.000      105.1452
    64.000      6.000      6.000       92.8414
    66.000      6.000      6.000       90.5246
    68.000      6.000      6.000       93.0275
    70.000      6.000      6.000      107.7425
    72.000      6.000      6.000      133.7061
    74.000      6.000      6.000      149.0513
    76.000      6.000      6.000      144.0903
    78.000      6.000      6.000      120.8768
    80.000      6.000      6.000      108.7046
    82.000      6.000      6.000      110.2904
    84.000      6.000      6.000      112.6456
    86.000      6.000      6.000      113.9293
    30.000     12.000      3.000      217.7015
    32.000     12.000      3.000      277.9475
    34.000     12.000      3.000      259.6579
    36.000     12.000      3.000      222.7047
    38.000     12.000      3.000      193.9790
    40.000     12.000      3.000      177.8569
    42.000     12.000      3.000      168.7475
    44.000     12.000      3.000      119.7225
    46.000     12.000      3.000       94.0039
    48.000     12.000      3.000      105.4819
    50.000     12.000      3.000      112.0870
    52.000     12.000      3.000      114.6706
    54.000     12.000      3.000      115.0928
    56.000     12.000      3.000      118.6659
    58.000     12.000      3.000      124.6588
    60.000     12.000      3.000      117.2403
    62.000     12.000      3.000      115.3373
    64.000     12.000      3.000      120.9304
    66.000     12.000      3.000      136.2285
    68.000     12.000      3.000      145.7213
    70.000     12.000      3.000      152.1305
    72.000     12.000      3.000      158.9253
    74.000     12.000      3.000      162.6674
    76.000     12.000      3.000      158.1170
    78.000     12.000      3.000      143.2961
    80.000     12.000      3.000      132.2769
    28.000      8.000      5.000      274.4426
    30.000      8.000      5.000      218.6546
    32.000      8.000      5.000      158.7672
    34.000      8.000      5.000      251.6149
    36.000      8.000      5.000      263.0576
    38.000      8.000      5.000      237.7798
    40.000      8.000      5.000      217.2923
    42.000      8.000      5.000      133.9411
    44.000      8.000      5.000       96.8249
    46.000      8.000      5.000       95.7563
    48.000      8.000      5.000       95.7141
    50.000      8.000      5.000      117.7156
    52.000      8.000      5.000      125.5276
    54.000      8.000      5.000      126.3135
    56.000      8.000      5.000      124.7518
    58.000      8.000      5.000      109.3398
    60.000      8.000      5.000      109.6047
    62.000      8.000      5.000      116.2040
    64.000      8.000      5.000      127.6279
    66.000      8.000      5.000      137.4122
    68.000      8.000      5.000      150.8562
    70.000      8.000      5.000      159.0683
    72.000      8.000      5.000      168.2868
    74.000      8.000      5.000      174.8036
    76.000      8.000      5.000      164.8123
    78.000      8.000      5.000      151.8132
    80.000      8.000      5.000      135.4861
    82.000      8.000      5.000      120.5009
    30.000     10.000      4.000      228.9656
    32.000     10.000      4.000      189.5675
    34.000     10.000      4.000      238.9655
    36.000     10.000      4.000      242.3971
    38.000     10.000      4.000      223.4501
    40.000     10.000      4.000      212.5439
    42.000     10.000      4.000      202.9394
    44.000     10.000      4.000      134.7604
    46.000     10.000      4.000      111.6922
    48.000     10.000      4.000      107.7961
    50.000     10.000      4.000      124.6681
    52.000     10.000      4.000      128.1295
    54.000     10.000      4.000      124.2236
    56.000     10.000      4.000      117.0416
    58.000     10.000      4.000      117.6565
    60.000     10.000      4.000      113.2909
    62.000     10.000      4.000      121.6584
    64.000     10.000      4.000      138.0190
    66.000     10.000      4.000      156.6001
    68.000     10.000      4.000      169.5246
    70.000     10.000      4.000      174.3334
    72.000     10.000      4.000      176.8013
    74.000     10.000      4.000      177.8220
    76.000     10.000      4.000      168.4454
    78.000     10.000      4.000      155.7073
    80.000     10.000      4.000      140.9113
    32.000      8.000      6.000      213.5200
    34.000      8.000      6.000      173.0042
    36.000      8.000      6.000      138.5885
    38.000      8.000      6.000      258.1562
    40.000      8.000      6.000      302.2259
    42.000      8.000      6.000      310.0063
    44.000      8.000      6.000      324.5830
    46.000      8.000      6.000      217.0456
    48.000      8.000      6.000      166.8279
    50.000      8.000      6.000      156.9422
    52.000      8.000      6.000      127.8314
    54.000      8.000      6.000      126.6131
    56.000      8.000      6.000      115.7941
    58.000      8.000      6.000      114.7790
    60.000      8.000      6.000      133.8755
    62.000      8.000      6.000      144.6288
    64.000      8.000      6.000      184.7355
    66.000      8.000      6.000      221.9373
    68.000      8.000      6.000      244.0091
    70.000      8.000      6.000      239.7162
    72.000      8.000      6.000      212.0752
    74.000      8.000      6.000      191.2782
    76.000      8.000      6.000      180.3838
    78.000      8.000      6.000      175.8170
    36.000     12.000      4.000      196.4846
    38.000     12.000      4.000      280.7815
    40.000     12.000      4.000      303.3494
    42.000     12.000      4.000      318.3024
    44.000     12.000      4.000      327.7994
    46.000     12.000      4.000      324.2928
    48.000     12.000      4.000      308.4687
    50.000     12.000      4.000      205.4323
    52.000     12.000      4.000      142.3493
    54.000     12.000      4.000      137.1290
    56.000     12.000      4.000      133.4129
    58.000     12.000      4.000      139.9277
    60.000     12.000      4.000      157.6523
    62.000     12.000      4.000      177.7623
    64.000     12.000      4.000      213.3437
    66.000     12.000      4.000      227.4927
    68.000     12.000      4.000      240.3700
    70.000     12.000      4.000      240.4940
    72.000     12.000      4.000      227.5839
    74.000     12.000      4.000      212.1268
    35.000     10.000      5.000      201.4151
    37.000     10.000      5.000      189.6053
    39.000     10.000      5.000      269.4863
    41.000     10.000      5.000      335.3537
    43.000     10.000      5.000      364.8507
    45.000     10.000      5.000      373.0161
    47.000     10.000      5.000      359.9288
    49.000     10.000      5.000      226.2695
    51.000     10.000      5.000      158.3626
    53.000     10.000      5.000      127.3357
    55.000     10.000      5.000      130.2986
    57.000     10.000      5.000      132.7544
    59.000     10.000      5.000      145.3306
    61.000     10.000      5.000      166.5703
    63.000     10.000      5.000      202.4342
    65.000     10.000      5.000      221.9171
    67.000     10.000      5.000      246.1306
    69.000     10.000      5.000      253.3455
    71.000     10.000      5.000      239.7352
    73.000     10.000      5.000      224.0230
    75.000     10.000      5.000      202.2523
    40.000     10.000      6.000      345.4284
    42.000     10.000      6.000      325.9887
    44.000     10.000      6.000      437.0859
    46.000     10.000      6.000      465.5146
    48.000     10.000      6.000      425.2635
    50.000     10.000      6.000      392.4900
    52.000     10.000      6.000      381.8467
    54.000     10.000      6.000      272.5050
    56.000     10.000      6.000      230.9323
    58.000     10.000      6.000      223.0809
    60.000     10.000      6.000      256.4142
    62.000     10.000      6.000      265.4565
    64.000     10.000      6.000      259.5587
    66.000     10.000      6.000      245.1309
    68.000     10.000      6.000      255.9099
    70.000     10.000      6.000      245.6332
    42.000     12.000      5.000      343.2364
    44.000     12.000      5.000      461.9224
    46.000     12.000      5.000      443.9254
    48.000     12.000      5.000      407.5721
    50.000     12.000      5.000      391.3149
    52.000     12.000      5.000      404.7261
    54.000     12.000      5.000      439.5647
    56.000     12.000      5.000      319.6291
    58.000     12.000      5.000      249.3422
    60.000     12.000      5.000      266.9230
    62.000     12.000      5.000      272.4279
    64.000     12.000      5.000      266.8284
    66.000     12.000      5.000      248.9908
    68.000     12.000      5.000      242.4392
    48.000     12.000      6.000      473.5917
    50.000     12.000      6.000      700.3809
    52.000     12.000      6.000      765.7672
    54.000     12.000      6.000      789.3856
    56.000     12.000      6.000      793.7597
    58.000     12.000      6.000      762.5907
    60.000     12.000      6.000      684.1255
    62.000     12.000      6.000      427.1072
2
56
0	17.46
2	17.17
4	17.32
6	17.49
8	17.58
10	17.82
12	18.07
14	18.34
16	18.65
18	18.94
20	19.28
22	19.64
24	20.03
26	20.43
28	20.84
30	21.19
32	21.48
34	21.81
36	22.14
38	22.47
40	22.79
42	23.12
44	23.44
46	23.77
48	24.06
50	24.32
52	24.54
54	24.74
56	25.04
58	25.21
60	25.56
62	25.89
64	26.17
66	26.38
68	26.58
70	26.83
72	26.9
74	26.99
76	27.18
78	27.38
80	27.59
82	27.71
84	27.84
86	28.06
88	28.27
90	28.51
92	28.7
94	28.88
96	29.14
98	29.34
100	29.56
102	29.78
104	30.0
106	30.22
108	30.49
110	30.7
1
0
0
0
0
0
