# Supplementary material for: Integrated geoelectrical and geological data sets for shallow structure characterization of the southern margin of the Krzeszowice Graben (Southern Poland)
Source: Data Brief. 2019 Jun 20;25:104157. doi: 10.1016/j.dib.2019.104157 (PMC6624450; doi:10.1016/j.dib.2019.104157)
Supplement: Supplementary file 1 [file mmc1.zip › Appendix A/Forward 2D modeling data/DAT/NWG-3M.dat]

M3
   2.00
3
1323
1
0
     3.000      2.000      1.000     1031.6326
     5.000      2.000      1.000     1050.4340
     7.000      2.000      1.000     1006.1037
     9.000      2.000      1.000     1027.9896
    11.000      2.000      1.000     1053.6404
    13.000      2.000      1.000      763.7672
    15.000      2.000      1.000     1268.7222
    17.000      2.000      1.000      777.2788
    19.000      2.000      1.000     1057.3739
    21.000      2.000      1.000     1020.8544
    23.000      2.000      1.000     1046.9340
    25.000      2.000      1.000     1039.7361
    27.000      2.000      1.000      961.7543
    29.000      2.000      1.000      984.2520
    31.000      2.000      1.000     1005.5536
    33.000      2.000      1.000      732.6447
    35.000      2.000      1.000     1274.4340
    37.000      2.000      1.000      812.4359
    39.000      2.000      1.000     1145.7343
    41.000      2.000      1.000      667.1236
    43.000      2.000      1.000      678.3248
    45.000      2.000      1.000      224.2841
    47.000      2.000      1.000      170.9307
    49.000      2.000      1.000       39.1100
    51.000      2.000      1.000       42.3289
    53.000      2.000      1.000       22.5724
    55.000      2.000      1.000       26.3040
    57.000      2.000      1.000       25.7029
    59.000      2.000      1.000       25.4010
    61.000      2.000      1.000       26.1781
    63.000      2.000      1.000       26.9777
    65.000      2.000      1.000       22.2735
    67.000      2.000      1.000       29.2181
    69.000      2.000      1.000       17.5032
    71.000      2.000      1.000      200.4041
    73.000      2.000      1.000      243.0405
    75.000      2.000      1.000      269.6852
    77.000      2.000      1.000      417.2779
    79.000      2.000      1.000      298.7157
    81.000      2.000      1.000      533.4375
    83.000      2.000      1.000      515.9944
    85.000      2.000      1.000      514.0957
    87.000      2.000      1.000      495.7068
    89.000      2.000      1.000      511.5319
    91.000      2.000      1.000      300.2636
    93.000      2.000      1.000      298.7486
    95.000      2.000      1.000      254.1519
    97.000      2.000      1.000      363.4361
    99.000      2.000      1.000      364.2350
   101.000      2.000      1.000      357.2931
   103.000      2.000      1.000      368.3152
   105.000      2.000      1.000      366.9092
   107.000      2.000      1.000      352.4145
     4.000      2.000      2.000     1080.6971
     6.000      2.000      2.000     1011.0059
     8.000      2.000      2.000      955.4277
    10.000      2.000      2.000     1011.1548
    12.000      2.000      2.000      732.0739
    14.000      2.000      2.000     1219.0287
    16.000      2.000      2.000     1244.8730
    18.000      2.000      2.000      766.8478
    20.000      2.000      2.000     1026.8845
    22.000      2.000      2.000     1000.0661
    24.000      2.000      2.000      995.6703
    26.000      2.000      2.000      818.0892
    28.000      2.000      2.000      740.1688
    30.000      2.000      2.000      796.6310
    32.000      2.000      2.000      568.6583
    34.000      2.000      2.000     1023.4580
    36.000      2.000      2.000     1229.4277
    38.000      2.000      2.000      831.1572
    40.000      2.000      2.000      595.1555
    42.000      2.000      2.000      526.5854
    44.000      2.000      2.000      278.9349
    46.000      2.000      2.000      221.3647
    48.000      2.000      2.000       36.8883
    50.000      2.000      2.000       39.6339
    52.000      2.000      2.000       50.7813
    54.000      2.000      2.000       26.0156
    56.000      2.000      2.000       34.2876
    58.000      2.000      2.000       32.5983
    60.000      2.000      2.000       32.5450
    62.000      2.000      2.000       34.3970
    64.000      2.000      2.000       24.3356
    66.000      2.000      2.000       22.7621
    68.000      2.000      2.000       14.7453
    70.000      2.000      2.000        8.1589
    72.000      2.000      2.000       57.0233
    74.000      2.000      2.000       65.3345
    76.000      2.000      2.000      235.6876
    78.000      2.000      2.000      277.9485
    80.000      2.000      2.000      221.6187
    82.000      2.000      2.000      448.5890
    84.000      2.000      2.000      432.0338
    86.000      2.000      2.000      401.3775
    88.000      2.000      2.000      380.1772
    90.000      2.000      2.000      206.0754
    92.000      2.000      2.000      192.7599
    94.000      2.000      2.000      199.5042
    96.000      2.000      2.000      113.4062
    98.000      2.000      2.000      154.7104
   100.000      2.000      2.000      152.8019
   102.000      2.000      2.000      154.3762
   104.000      2.000      2.000      161.2246
   106.000      2.000      2.000      150.2895
     6.000      4.000      1.000      991.0716
     8.000      4.000      1.000      927.7701
    10.000      4.000      1.000      874.5643
    12.000      4.000      1.000      816.9385
    14.000      4.000      1.000     1170.5045
    16.000      4.000      1.000     1206.7360
    18.000      4.000      1.000      874.6119
    20.000      4.000      1.000      919.0797
    22.000      4.000      1.000      956.7091
    24.000      4.000      1.000      871.5510
    26.000      4.000      1.000      710.9014
    28.000      4.000      1.000      674.7640
    30.000      4.000      1.000      668.0123
    32.000      4.000      1.000      576.7484
    34.000      4.000      1.000      877.9530
    36.000      4.000      1.000     1080.9860
    38.000      4.000      1.000      762.5651
    40.000      4.000      1.000      480.5077
    42.000      4.000      1.000      402.0148
    44.000      4.000      1.000      250.0147
    46.000      4.000      1.000      178.1307
    48.000      4.000      1.000       43.8112
    50.000      4.000      1.000       45.6788
    52.000      4.000      1.000       53.6903
    54.000      4.000      1.000       40.0662
    56.000      4.000      1.000       37.5124
    58.000      4.000      1.000       41.3386
    60.000      4.000      1.000       40.6017
    62.000      4.000      1.000       35.7608
    64.000      4.000      1.000       25.9078
    66.000      4.000      1.000       20.8081
    68.000      4.000      1.000       14.0331
    70.000      4.000      1.000       11.4090
    72.000      4.000      1.000       35.6541
    74.000      4.000      1.000       48.9868
    76.000      4.000      1.000      158.8860
    78.000      4.000      1.000      216.3049
    80.000      4.000      1.000      197.7272
    82.000      4.000      1.000      330.6412
    84.000      4.000      1.000      359.0887
    86.000      4.000      1.000      330.9464
    88.000      4.000      1.000      278.4677
    90.000      4.000      1.000      160.9295
    92.000      4.000      1.000      151.5630
    94.000      4.000      1.000      149.0441
    96.000      4.000      1.000       93.4490
    98.000      4.000      1.000      107.1175
   100.000      4.000      1.000      110.8172
   102.000      4.000      1.000      113.0104
   104.000      4.000      1.000      115.9909
     5.000      2.000      3.000     1039.6517
     7.000      2.000      3.000      927.5519
     9.000      2.000      3.000      899.7715
    11.000      2.000      3.000      661.7517
    13.000      2.000      3.000     1111.5172
    15.000      2.000      3.000     1175.5542
    17.000      2.000      3.000     1195.5313
    19.000      2.000      3.000      716.7909
    21.000      2.000      3.000      978.5118
    23.000      2.000      3.000      889.7142
    25.000      2.000      3.000      694.1360
    27.000      2.000      3.000      579.1862
    29.000      2.000      3.000      648.3013
    31.000      2.000      3.000      457.9275
    33.000      2.000      3.000      703.3672
    35.000      2.000      3.000      856.5952
    37.000      2.000      3.000     1123.8435
    39.000      2.000      3.000      376.2866
    41.000      2.000      3.000      413.5390
    43.000      2.000      3.000      197.7721
    45.000      2.000      3.000      261.5648
    47.000      2.000      3.000       45.8257
    49.000      2.000      3.000       48.1998
    51.000      2.000      3.000       49.8196
    53.000      2.000      3.000       62.5186
    55.000      2.000      3.000       33.3102
    57.000      2.000      3.000       47.2232
    59.000      2.000      3.000       45.9949
    61.000      2.000      3.000       45.1346
    63.000      2.000      3.000       29.8654
    65.000      2.000      3.000       24.6895
    67.000      2.000      3.000       14.4495
    69.000      2.000      3.000       11.8851
    71.000      2.000      3.000       13.0808
    73.000      2.000      3.000       18.9632
    75.000      2.000      3.000       51.3379
    77.000      2.000      3.000      136.7905
    79.000      2.000      3.000      199.6604
    81.000      2.000      3.000      156.7829
    83.000      2.000      3.000      321.6029
    85.000      2.000      3.000      291.3082
    87.000      2.000      3.000      266.5154
    89.000      2.000      3.000      130.0512
    91.000      2.000      3.000      119.0088
    93.000      2.000      3.000      117.2032
    95.000      2.000      3.000       93.8320
    97.000      2.000      3.000       56.1695
    99.000      2.000      3.000       71.5301
   101.000      2.000      3.000       73.8225
   103.000      2.000      3.000       76.2477
   105.000      2.000      3.000       73.3749
     6.000      2.000      4.000      921.2797
     8.000      2.000      4.000      845.9162
    10.000      2.000      4.000      566.8224
    12.000      2.000      4.000      962.4777
    14.000      2.000      4.000     1035.7592
    16.000      2.000      4.000     1100.8239
    18.000      2.000      4.000     1087.2367
    20.000      2.000      4.000      665.7687
    22.000      2.000      4.000      830.3081
    24.000      2.000      4.000      569.4584
    26.000      2.000      4.000      471.9235
    28.000      2.000      4.000      591.8217
    30.000      2.000      4.000      484.5104
    32.000      2.000      4.000      601.6031
    34.000      2.000      4.000      542.3151
    36.000      2.000      4.000      701.8437
    38.000      2.000      4.000      469.6046
    40.000      2.000      4.000      249.6484
    42.000      2.000      4.000      164.5982
    44.000      2.000      4.000      186.7989
    46.000      2.000      4.000       59.7024
    48.000      2.000      4.000       65.6198
    50.000      2.000      4.000       62.5795
    52.000      2.000      4.000       58.3198
    54.000      2.000      4.000       78.9262
    56.000      2.000      4.000       42.6186
    58.000      2.000      4.000       63.9579
    60.000      2.000      4.000       61.0332
    62.000      2.000      4.000       35.6229
    64.000      2.000      4.000       28.2897
    66.000      2.000      4.000       15.9921
    68.000      2.000      4.000       13.9357
    70.000      2.000      4.000       23.3639
    72.000      2.000      4.000        7.3365
    74.000      2.000      4.000       22.5930
    76.000      2.000      4.000       34.1650
    78.000      2.000      4.000      100.4043
    80.000      2.000      4.000      156.2924
    82.000      2.000      4.000      106.6954
    84.000      2.000      4.000      204.8967
    86.000      2.000      4.000      186.9287
    88.000      2.000      4.000       90.6575
    90.000      2.000      4.000       80.7981
    92.000      2.000      4.000       79.4067
    94.000      2.000      4.000       70.8501
    96.000      2.000      4.000       67.4566
    98.000      2.000      4.000       42.2239
   100.000      2.000      4.000       53.4579
   102.000      2.000      4.000       58.0829
   104.000      2.000      4.000       54.5409
     9.000      6.000      1.000      762.6627
    11.000      6.000      1.000      720.9545
    13.000      6.000      1.000      960.1783
    15.000      6.000      1.000     1019.5688
    17.000      6.000      1.000     1053.4980
    19.000      6.000      1.000      811.0102
    21.000      6.000      1.000      772.3852
    23.000      6.000      1.000      645.7257
    25.000      6.000      1.000      548.3400
    27.000      6.000      1.000      519.5006
    29.000      6.000      1.000      590.9927
    31.000      6.000      1.000      533.4457
    33.000      6.000      1.000      585.6191
    35.000      6.000      1.000      577.9229
    37.000      6.000      1.000      621.3003
    39.000      6.000      1.000      302.8596
    41.000      6.000      1.000      262.2525
    43.000      6.000      1.000      155.2285
    45.000      6.000      1.000      156.4219
    47.000      6.000      1.000       67.6413
    49.000      6.000      1.000       70.7733
    51.000      6.000      1.000       65.5910
    53.000      6.000      1.000       73.0609
    55.000      6.000      1.000       62.5025
    57.000      6.000      1.000       65.3968
    59.000      6.000      1.000       55.7927
    61.000      6.000      1.000       48.0679
    63.000      6.000      1.000       30.4637
    65.000      6.000      1.000       22.3195
    67.000      6.000      1.000       18.0718
    69.000      6.000      1.000       17.1195
    71.000      6.000      1.000       15.6609
    73.000      6.000      1.000       16.5456
    75.000      6.000      1.000       31.7169
    77.000      6.000      1.000       76.3093
    79.000      6.000      1.000      125.0714
    81.000      6.000      1.000      122.5374
    83.000      6.000      1.000      184.5243
    85.000      6.000      1.000      177.1614
    87.000      6.000      1.000      153.7671
    89.000      6.000      1.000       91.6350
    91.000      6.000      1.000       85.9695
    93.000      6.000      1.000       83.5856
    95.000      6.000      1.000       75.1993
    97.000      6.000      1.000       58.9127
    99.000      6.000      1.000       59.9757
   101.000      6.000      1.000       60.2947
     8.000      4.000      2.000      722.4108
    10.000      4.000      2.000      640.5204
    12.000      4.000      2.000      872.9633
    14.000      4.000      2.000      936.7443
    16.000      4.000      2.000      992.8727
    18.000      4.000      2.000     1013.9333
    20.000      4.000      2.000      736.5942
    22.000      4.000      2.000      620.4629
    24.000      4.000      2.000      483.1983
    26.000      4.000      2.000      466.0421
    28.000      4.000      2.000      537.2841
    30.000      4.000      2.000      572.0337
    32.000      4.000      2.000      591.1405
    34.000      4.000      2.000      473.9872
    36.000      4.000      2.000      462.8408
    38.000      4.000      2.000      347.5539
    40.000      4.000      2.000      220.5001
    42.000      4.000      2.000      153.7667
    44.000      4.000      2.000      136.8857
    46.000      4.000      2.000       71.1157
    48.000      4.000      2.000       83.6477
    50.000      4.000      2.000       73.1611
    52.000      4.000      2.000       68.3203
    54.000      4.000      2.000       82.7948
    56.000      4.000      2.000       69.8171
    58.000      4.000      2.000       65.4604
    60.000      4.000      2.000       60.8107
    62.000      4.000      2.000       37.1444
    64.000      4.000      2.000       25.3345
    66.000      4.000      2.000       16.6260
    68.000      4.000      2.000       20.2973
    70.000      4.000      2.000       20.7905
    72.000      4.000      2.000       11.2338
    74.000      4.000      2.000       18.3929
    76.000      4.000      2.000       28.8260
    78.000      4.000      2.000       69.9541
    80.000      4.000      2.000      120.3408
    82.000      4.000      2.000      103.9232
    84.000      4.000      2.000      137.8542
    86.000      4.000      2.000      130.2004
    88.000      4.000      2.000       76.8843
    90.000      4.000      2.000       72.6454
    92.000      4.000      2.000       69.9607
    94.000      4.000      2.000       66.8007
    96.000      4.000      2.000       67.1643
    98.000      4.000      2.000       52.7182
   100.000      4.000      2.000       51.8798
   102.000      4.000      2.000       57.8472
     7.000      2.000      5.000      828.9324
     9.000      2.000      5.000      527.1511
    11.000      2.000      5.000      810.0896
    13.000      2.000      5.000      870.7896
    15.000      2.000      5.000      935.1736
    17.000      2.000      5.000      976.4320
    19.000      2.000      5.000     1000.9095
    21.000      2.000      5.000      548.9218
    23.000      2.000      5.000      508.3562
    25.000      2.000      5.000      386.2995
    27.000      2.000      5.000      530.0429
    29.000      2.000      5.000      498.3360
    31.000      2.000      5.000      704.7420
    33.000      2.000      5.000      474.5579
    35.000      2.000      5.000      418.8440
    37.000      2.000      5.000      276.0055
    39.000      2.000      5.000      310.3452
    41.000      2.000      5.000      115.6587
    43.000      2.000      5.000      178.5527
    45.000      2.000      5.000       52.5671
    47.000      2.000      5.000       95.6843
    49.000      2.000      5.000       82.0256
    51.000      2.000      5.000       71.9627
    53.000      2.000      5.000       70.9058
    55.000      2.000      5.000       99.1060
    57.000      2.000      5.000       54.2209
    59.000      2.000      5.000       80.1044
    61.000      2.000      5.000       44.6162
    63.000      2.000      5.000       31.7492
    65.000      2.000      5.000       17.6613
    67.000      2.000      5.000       15.9771
    69.000      2.000      5.000       28.3305
    71.000      2.000      5.000       12.5700
    73.000      2.000      5.000       11.5170
    75.000      2.000      5.000       21.7554
    77.000      2.000      5.000       30.1512
    79.000      2.000      5.000       82.7116
    81.000      2.000      5.000      126.5349
    83.000      2.000      5.000       72.8449
    85.000      2.000      5.000      136.9212
    87.000      2.000      5.000       69.6483
    89.000      2.000      5.000       68.4623
    91.000      2.000      5.000       66.2204
    93.000      2.000      5.000       61.8828
    95.000      2.000      5.000       65.9388
    97.000      2.000      5.000       66.2708
    99.000      2.000      5.000       44.1218
   101.000      2.000      5.000       57.2804
   103.000      2.000      5.000       56.7215
    12.000      8.000      1.000      772.2261
    14.000      8.000      1.000      797.6817
    16.000      8.000      1.000      831.7656
    18.000      8.000      1.000      820.9867
    20.000      8.000      1.000      622.0054
    22.000      8.000      1.000      551.0129
    24.000      8.000      1.000      443.1494
    26.000      8.000      1.000      451.8383
    28.000      8.000      1.000      539.8260
    30.000      8.000      1.000      536.5768
    32.000      8.000      1.000      516.2275
    34.000      8.000      1.000      386.9454
    36.000      8.000      1.000      330.1817
    38.000      8.000      1.000      242.1753
    40.000      8.000      1.000      171.2388
    42.000      8.000      1.000      136.8858
    44.000      8.000      1.000      134.1799
    46.000      8.000      1.000       92.0577
    48.000      8.000      1.000      101.8381
    50.000      8.000      1.000       95.9380
    52.000      8.000      1.000       92.1901
    54.000      8.000      1.000      100.3534
    56.000      8.000      1.000       82.4698
    58.000      8.000      1.000       74.3323
    60.000      8.000      1.000       57.7476
    62.000      8.000      1.000       34.2063
    64.000      8.000      1.000       28.0172
    66.000      8.000      1.000       20.9052
    68.000      8.000      1.000       21.1315
    70.000      8.000      1.000       22.4825
    72.000      8.000      1.000       15.0073
    74.000      8.000      1.000       19.5149
    76.000      8.000      1.000       24.2384
    78.000      8.000      1.000       50.4780
    80.000      8.000      1.000       84.9542
    82.000      8.000      1.000       77.4987
    84.000      8.000      1.000      100.9499
    86.000      8.000      1.000       94.9305
    88.000      8.000      1.000       66.8710
    90.000      8.000      1.000       69.9900
    92.000      8.000      1.000       70.0531
    94.000      8.000      1.000       69.2643
    96.000      8.000      1.000       71.3701
    98.000      8.000      1.000       62.9493
     8.000      2.000      6.000      518.5767
    10.000      2.000      6.000      756.9549
    12.000      2.000      6.000      726.3990
    14.000      2.000      6.000      767.5430
    16.000      2.000      6.000      809.2328
    18.000      2.000      6.000      889.5237
    20.000      2.000      6.000      812.2765
    22.000      2.000      6.000      326.7329
    24.000      2.000      6.000      356.4554
    26.000      2.000      6.000      474.7610
    28.000      2.000      6.000      458.4816
    30.000      2.000      6.000      722.6820
    32.000      2.000      6.000      566.6153
    34.000      2.000      6.000      369.9850
    36.000      2.000      6.000      162.9639
    38.000      2.000      6.000      179.8234
    40.000      2.000      6.000      162.8791
    42.000      2.000      6.000      144.7534
    44.000      2.000      6.000       65.3715
    46.000      2.000      6.000       93.4410
    48.000      2.000      6.000      117.4627
    50.000      2.000      6.000       90.5237
    52.000      2.000      6.000       86.3569
    54.000      2.000      6.000       86.5511
    56.000      2.000      6.000      124.0647
    58.000      2.000      6.000       64.2199
    60.000      2.000      6.000       55.2287
    62.000      2.000      6.000       38.0817
    64.000      2.000      6.000       19.0737
    66.000      2.000      6.000       17.7824
    68.000      2.000      6.000       32.1688
    70.000      2.000      6.000       14.6738
    72.000      2.000      6.000       19.5554
    74.000      2.000      6.000       12.2537
    76.000      2.000      6.000       23.0693
    78.000      2.000      6.000       27.9663
    80.000      2.000      6.000       69.9723
    82.000      2.000      6.000      109.7075
    84.000      2.000      6.000       55.6428
    86.000      2.000      6.000       57.4911
    88.000      2.000      6.000       63.3724
    90.000      2.000      6.000       66.7905
    92.000      2.000      6.000       62.4205
    94.000      2.000      6.000       64.7102
    96.000      2.000      6.000       69.7360
    98.000      2.000      6.000       74.1723
   100.000      2.000      6.000       51.2331
   102.000      2.000      6.000       59.8954
    10.000      4.000      3.000      724.1273
    12.000      4.000      3.000      672.4171
    14.000      4.000      3.000      673.0600
    16.000      4.000      3.000      716.9174
    18.000      4.000      3.000      754.5289
    20.000      4.000      3.000      640.1102
    22.000      4.000      3.000      346.2970
    24.000      4.000      3.000      356.6982
    26.000      4.000      3.000      456.1185
    28.000      4.000      3.000      515.6859
    30.000      4.000      3.000      631.8788
    32.000      4.000      3.000      516.8921
    34.000      4.000      3.000      307.5190
    36.000      4.000      3.000      140.7218
    38.000      4.000      3.000      125.2527
    40.000      4.000      3.000      155.9361
    42.000      4.000      3.000      134.2813
    44.000      4.000      3.000       87.7084
    46.000      4.000      3.000      115.2477
    48.000      4.000      3.000      119.5705
    50.000      4.000      3.000      111.9281
    52.000      4.000      3.000      101.2702
    54.000      4.000      3.000      101.6871
    56.000      4.000      3.000      123.7408
    58.000      4.000      3.000       82.6366
    60.000      4.000      3.000       46.1553
    62.000      4.000      3.000       34.0065
    64.000      4.000      3.000       20.5268
    66.000      4.000      3.000       25.6991
    68.000      4.000      3.000       26.5843
    70.000      4.000      3.000       18.5167
    72.000      4.000      3.000       21.1521
    74.000      4.000      3.000       16.0721
    76.000      4.000      3.000       19.0032
    78.000      4.000      3.000       24.9409
    80.000      4.000      3.000       49.9537
    82.000      4.000      3.000       88.1076
    84.000      4.000      3.000       60.0723
    86.000      4.000      3.000       46.5129
    88.000      4.000      3.000       63.8607
    90.000      4.000      3.000       68.3564
    92.000      4.000      3.000       67.6751
    94.000      4.000      3.000       67.9128
    96.000      4.000      3.000       72.6076
    98.000      4.000      3.000       80.4141
   100.000      4.000      3.000       66.3327
    15.000     10.000      1.000      629.3776
    17.000     10.000      1.000      620.0783
    19.000     10.000      1.000      609.6559
    21.000     10.000      1.000      458.1136
    23.000     10.000      1.000      413.8567
    25.000     10.000      1.000      423.4481
    27.000     10.000      1.000      479.2346
    29.000     10.000      1.000      474.2470
    31.000     10.000      1.000      491.2599
    33.000     10.000      1.000      348.2431
    35.000     10.000      1.000      243.1977
    37.000     10.000      1.000      154.7761
    39.000     10.000      1.000      155.9158
    41.000     10.000      1.000      122.1621
    43.000     10.000      1.000      132.4186
    45.000     10.000      1.000      111.4949
    47.000     10.000      1.000      136.0067
    49.000     10.000      1.000      129.7041
    51.000     10.000      1.000      125.2474
    53.000     10.000      1.000      113.5965
    55.000     10.000      1.000      112.6783
    57.000     10.000      1.000       83.7888
    59.000     10.000      1.000       65.3422
    61.000     10.000      1.000       43.4036
    63.000     10.000      1.000       31.6269
    65.000     10.000      1.000       24.0371
    67.000     10.000      1.000       25.1050
    69.000     10.000      1.000       26.1436
    71.000     10.000      1.000       20.3444
    73.000     10.000      1.000       19.1119
    75.000     10.000      1.000       20.0929
    77.000     10.000      1.000       22.4812
    79.000     10.000      1.000       38.1294
    81.000     10.000      1.000       59.8383
    83.000     10.000      1.000       54.4563
    85.000     10.000      1.000       64.1986
    87.000     10.000      1.000       58.7099
    89.000     10.000      1.000       65.9187
    91.000     10.000      1.000       67.5711
    93.000     10.000      1.000       72.0146
    95.000     10.000      1.000       75.7196
    12.000      6.000      2.000      635.1310
    14.000      6.000      2.000      622.1807
    16.000      6.000      2.000      632.1520
    18.000      6.000      2.000      623.4484
    20.000      6.000      2.000      536.5883
    22.000      6.000      2.000      371.6648
    24.000      6.000      2.000      381.6240
    26.000      6.000      2.000      456.6191
    28.000      6.000      2.000      505.0872
    30.000      6.000      2.000      563.7083
    32.000      6.000      2.000      434.2168
    34.000      6.000      2.000      276.0381
    36.000      6.000      2.000      135.7216
    38.000      6.000      2.000      120.7490
    40.000      6.000      2.000      123.8626
    42.000      6.000      2.000      130.0671
    44.000      6.000      2.000      112.9251
    46.000      6.000      2.000      123.3537
    48.000      6.000      2.000      132.9307
    50.000      6.000      2.000      122.6999
    52.000      6.000      2.000      121.3878
    54.000      6.000      2.000      114.6999
    56.000      6.000      2.000      116.0668
    58.000      6.000      2.000       78.5739
    60.000      6.000      2.000       48.1629
    62.000      6.000      2.000       30.3411
    64.000      6.000      2.000       26.6511
    66.000      6.000      2.000       25.1253
    68.000      6.000      2.000       26.9017
    70.000      6.000      2.000       20.3467
    72.000      6.000      2.000       22.4007
    74.000      6.000      2.000       17.9712
    76.000      6.000      2.000       19.2569
    78.000      6.000      2.000       21.6677
    80.000      6.000      2.000       42.1050
    82.000      6.000      2.000       65.6555
    84.000      6.000      2.000       54.6639
    86.000      6.000      2.000       52.1673
    88.000      6.000      2.000       58.4337
    90.000      6.000      2.000       70.0828
    92.000      6.000      2.000       70.8999
    94.000      6.000      2.000       72.1311
    96.000      6.000      2.000       76.4763
    98.000      6.000      2.000       82.2433
    12.000      4.000      4.000      563.0694
    14.000      4.000      4.000      514.4271
    16.000      4.000      4.000      498.1142
    18.000      4.000      4.000      426.1456
    20.000      4.000      4.000      335.4314
    22.000      4.000      4.000      414.1972
    24.000      4.000      4.000      410.6714
    26.000      4.000      4.000      443.4045
    28.000      4.000      4.000      535.8455
    30.000      4.000      4.000      440.4431
    32.000      4.000      4.000      327.7767
    34.000      4.000      4.000      184.2908
    36.000      4.000      4.000      122.0701
    38.000      4.000      4.000       90.6681
    40.000      4.000      4.000       90.8193
    42.000      4.000      4.000      112.7361
    44.000      4.000      4.000      158.3128
    46.000      4.000      4.000      150.4408
    48.000      4.000      4.000      145.7912
    50.000      4.000      4.000      151.8928
    52.000      4.000      4.000      153.0696
    54.000      4.000      4.000      139.5387
    56.000      4.000      4.000      106.9646
    58.000      4.000      4.000       76.2291
    60.000      4.000      4.000       40.1363
    62.000      4.000      4.000       22.9768
    64.000      4.000      4.000       34.0884
    66.000      4.000      4.000       31.7000
    68.000      4.000      4.000       21.3967
    70.000      4.000      4.000       25.3993
    72.000      4.000      4.000       24.7260
    74.000      4.000      4.000       22.8736
    76.000      4.000      4.000       16.2277
    78.000      4.000      4.000       17.0954
    80.000      4.000      4.000       21.7418
    82.000      4.000      4.000       35.3195
    84.000      4.000      4.000       50.9870
    86.000      4.000      4.000       50.4371
    88.000      4.000      4.000       54.5495
    90.000      4.000      4.000       73.6013
    92.000      4.000      4.000       78.1893
    94.000      4.000      4.000       78.0735
    96.000      4.000      4.000       81.2254
    98.000      4.000      4.000       88.0210
    18.000     12.000      1.000      481.4501
    20.000     12.000      1.000      458.9341
    22.000     12.000      1.000      365.8881
    24.000     12.000      1.000      395.2834
    26.000     12.000      1.000      435.3982
    28.000     12.000      1.000      428.5594
    30.000     12.000      1.000      436.6684
    32.000     12.000      1.000      344.0123
    34.000     12.000      1.000      240.0882
    36.000     12.000      1.000      145.2266
    38.000     12.000      1.000      128.6079
    40.000     12.000      1.000      134.4354
    42.000     12.000      1.000      134.8004
    44.000     12.000      1.000      125.6008
    46.000     12.000      1.000      146.3540
    48.000     12.000      1.000      161.5357
    50.000     12.000      1.000      153.3049
    52.000     12.000      1.000      135.4037
    54.000     12.000      1.000      117.9490
    56.000     12.000      1.000      105.1752
    58.000     12.000      1.000       74.9481
    60.000     12.000      1.000       48.0106
    62.000     12.000      1.000       36.3979
    64.000     12.000      1.000       28.9542
    66.000     12.000      1.000       28.8436
    68.000     12.000      1.000       28.5736
    70.000     12.000      1.000       23.5671
    72.000     12.000      1.000       24.1380
    74.000     12.000      1.000       20.4325
    76.000     12.000      1.000       20.0942
    78.000     12.000      1.000       20.3415
    80.000     12.000      1.000       30.8996
    82.000     12.000      1.000       47.5837
    84.000     12.000      1.000       42.8350
    86.000     12.000      1.000       47.1009
    88.000     12.000      1.000       59.0135
    90.000     12.000      1.000       68.9464
    92.000     12.000      1.000       73.4854
    16.000      8.000      2.000      377.2005
    18.000      8.000      2.000      341.1980
    20.000      8.000      2.000      324.8969
    22.000      8.000      2.000      407.5977
    24.000      8.000      2.000      438.0446
    26.000      8.000      2.000      452.5652
    28.000      8.000      2.000      438.5650
    30.000      8.000      2.000      339.0882
    32.000      8.000      2.000      269.6144
    34.000      8.000      2.000      184.8235
    36.000      8.000      2.000      138.9507
    38.000      8.000      2.000      110.7945
    40.000      8.000      2.000      111.4185
    42.000      8.000      2.000      119.8842
    44.000      8.000      2.000      148.3658
    46.000      8.000      2.000      173.3349
    48.000      8.000      2.000      179.0535
    50.000      8.000      2.000      180.4213
    52.000      8.000      2.000      164.0087
    54.000      8.000      2.000      133.3623
    56.000      8.000      2.000       96.4370
    58.000      8.000      2.000       61.8109
    60.000      8.000      2.000       42.5317
    62.000      8.000      2.000       32.6376
    64.000      8.000      2.000       33.1039
    66.000      8.000      2.000       31.5411
    68.000      8.000      2.000       25.8777
    70.000      8.000      2.000       27.1921
    72.000      8.000      2.000       25.4066
    74.000      8.000      2.000       23.6280
    76.000      8.000      2.000       19.1494
    78.000      8.000      2.000       17.5557
    80.000      8.000      2.000       17.0567
    82.000      8.000      2.000       25.9604
    84.000      8.000      2.000       40.8073
    86.000      8.000      2.000       45.8060
    88.000      8.000      2.000       60.9414
    90.000      8.000      2.000       70.8665
    92.000      8.000      2.000       74.9487
    94.000      8.000      2.000       82.9268
    15.000      6.000      3.000      382.3491
    17.000      6.000      3.000      298.7705
    19.000      6.000      3.000      276.9945
    21.000      6.000      3.000      340.8101
    23.000      6.000      3.000      493.9044
    25.000      6.000      3.000      450.2715
    27.000      6.000      3.000      474.3398
    29.000      6.000      3.000      350.8306
    31.000      6.000      3.000      283.0718
    33.000      6.000      3.000      182.8172
    35.000      6.000      3.000      169.3296
    37.000      6.000      3.000      125.8542
    39.000      6.000      3.000      107.1407
    41.000      6.000      3.000       89.3184
    43.000      6.000      3.000      149.6038
    45.000      6.000      3.000      170.1587
    47.000      6.000      3.000      189.7316
    49.000      6.000      3.000      178.4449
    51.000      6.000      3.000      193.5853
    53.000      6.000      3.000      159.3726
    55.000      6.000      3.000      118.7544
    57.000      6.000      3.000       63.4186
    59.000      6.000      3.000       47.8347
    61.000      6.000      3.000       35.3846
    63.000      6.000      3.000       34.8292
    65.000      6.000      3.000       33.3779
    67.000      6.000      3.000       26.4957
    69.000      6.000      3.000       28.3514
    71.000      6.000      3.000       26.6367
    73.000      6.000      3.000       25.0805
    75.000      6.000      3.000       22.6629
    77.000      6.000      3.000       17.8055
    79.000      6.000      3.000       15.9009
    81.000      6.000      3.000       14.9113
    83.000      6.000      3.000       24.1035
    85.000      6.000      3.000       50.3963
    87.000      6.000      3.000       54.8148
    89.000      6.000      3.000       66.1762
    91.000      6.000      3.000       69.8083
    93.000      6.000      3.000       83.9770
    95.000      6.000      3.000       87.0077
    14.000      4.000      5.000      431.9851
    16.000      4.000      5.000      306.9472
    18.000      4.000      5.000      221.5374
    20.000      4.000      5.000      291.5960
    22.000      4.000      5.000      422.4177
    24.000      4.000      5.000      533.2637
    26.000      4.000      5.000      479.0767
    28.000      4.000      5.000      384.4378
    30.000      4.000      5.000      312.0103
    32.000      4.000      5.000      193.5223
    34.000      4.000      5.000      162.2767
    36.000      4.000      5.000      164.0130
    38.000      4.000      5.000      123.2261
    40.000      4.000      5.000       74.5723
    42.000      4.000      5.000      107.3071
    44.000      4.000      5.000      180.0034
    46.000      4.000      5.000      189.0156
    48.000      4.000      5.000      184.5872
    50.000      4.000      5.000      191.0930
    52.000      4.000      5.000      195.7719
    54.000      4.000      5.000      148.5392
    56.000      4.000      5.000       78.8282
    58.000      4.000      5.000       47.5178
    60.000      4.000      5.000       35.8924
    62.000      4.000      5.000       39.4739
    64.000      4.000      5.000       34.0652
    66.000      4.000      5.000       26.9626
    68.000      4.000      5.000       29.3539
    70.000      4.000      5.000       27.5394
    72.000      4.000      5.000       26.4282
    74.000      4.000      5.000       24.0036
    76.000      4.000      5.000       21.5276
    78.000      4.000      5.000       16.1066
    80.000      4.000      5.000       13.3552
    82.000      4.000      5.000       13.1393
    84.000      4.000      5.000       30.5381
    86.000      4.000      5.000       65.7749
    88.000      4.000      5.000       60.0932
    90.000      4.000      5.000       60.8209
    92.000      4.000      5.000       81.0099
    94.000      4.000      5.000       88.8930
    96.000      4.000      5.000       89.6261
    16.000      4.000      6.000      200.0482
    18.000      4.000      6.000      237.5091
    20.000      4.000      6.000      304.7422
    22.000      4.000      6.000      373.6561
    24.000      4.000      6.000      474.0410
    26.000      4.000      6.000      458.1010
    28.000      4.000      6.000      303.8484
    30.000      4.000      6.000      215.6401
    32.000      4.000      6.000      210.6667
    34.000      4.000      6.000      205.6934
    36.000      4.000      6.000      174.0539
    38.000      4.000      6.000      139.9544
    40.000      4.000      6.000      156.7821
    42.000      4.000      6.000      116.2071
    44.000      4.000      6.000      121.1682
    46.000      4.000      6.000      208.7653
    48.000      4.000      6.000      236.9848
    50.000      4.000      6.000      229.0744
    52.000      4.000      6.000      176.0545
    54.000      4.000      6.000      103.4677
    56.000      4.000      6.000       61.8667
    58.000      4.000      6.000       35.6816
    60.000      4.000      6.000       46.1536
    62.000      4.000      6.000       52.1961
    64.000      4.000      6.000       29.9819
    66.000      4.000      6.000       30.5574
    68.000      4.000      6.000       34.0299
    70.000      4.000      6.000       29.9748
    72.000      4.000      6.000       26.1442
    74.000      4.000      6.000       24.6209
    76.000      4.000      6.000       24.4319
    78.000      4.000      6.000       19.2105
    80.000      4.000      6.000       11.7263
    82.000      4.000      6.000       12.5992
    84.000      4.000      6.000       16.6246
    86.000      4.000      6.000       34.4079
    88.000      4.000      6.000       71.2982
    90.000      4.000      6.000       64.2168
    92.000      4.000      6.000       66.1683
    94.000      4.000      6.000       88.8645
    20.000     10.000      2.000      300.6717
    22.000     10.000      2.000      374.5143
    24.000     10.000      2.000      401.4409
    26.000     10.000      2.000      375.9593
    28.000     10.000      2.000      324.5025
    30.000     10.000      2.000      284.1208
    32.000     10.000      2.000      214.5612
    34.000     10.000      2.000      194.9340
    36.000     10.000      2.000      189.5393
    38.000     10.000      2.000      171.8098
    40.000     10.000      2.000      136.2611
    42.000     10.000      2.000      147.7928
    44.000     10.000      2.000      176.4508
    46.000     10.000      2.000      180.0984
    48.000     10.000      2.000      189.5191
    50.000     10.000      2.000      182.0493
    52.000     10.000      2.000      162.0318
    54.000     10.000      2.000      113.6160
    56.000     10.000      2.000       73.2443
    58.000     10.000      2.000       50.8117
    60.000     10.000      2.000       44.1822
    62.000     10.000      2.000       39.1455
    64.000     10.000      2.000       40.1252
    66.000     10.000      2.000       31.8735
    68.000     10.000      2.000       32.3629
    70.000     10.000      2.000       28.6156
    72.000     10.000      2.000       28.1889
    74.000     10.000      2.000       24.7654
    76.000     10.000      2.000       22.1217
    78.000     10.000      2.000       18.5109
    80.000     10.000      2.000       16.9497
    82.000     10.000      2.000       15.4996
    84.000     10.000      2.000       24.5156
    86.000     10.000      2.000       43.7640
    88.000     10.000      2.000       47.3365
    90.000     10.000      2.000       60.9140
    18.000      6.000      4.000      250.9404
    20.000      6.000      4.000      321.0491
    22.000      6.000      4.000      346.0245
    24.000      6.000      4.000      414.4140
    26.000      6.000      4.000      381.4168
    28.000      6.000      4.000      293.4711
    30.000      6.000      4.000      233.8284
    32.000      6.000      4.000      228.7181
    34.000      6.000      4.000      202.8388
    36.000      6.000      4.000      193.7420
    38.000      6.000      4.000      165.0384
    40.000      6.000      4.000      174.1251
    42.000      6.000      4.000      143.0689
    44.000      6.000      4.000      133.2822
    46.000      6.000      4.000      190.6744
    48.000      6.000      4.000      223.2157
    50.000      6.000      4.000      221.3411
    52.000      6.000      4.000      152.7000
    54.000      6.000      4.000       91.9828
    56.000      6.000      4.000       57.0037
    58.000      6.000      4.000       48.3339
    60.000      6.000      4.000       42.7962
    62.000      6.000      4.000       49.8480
    64.000      6.000      4.000       32.5260
    66.000      6.000      4.000       36.4478
    68.000      6.000      4.000       31.1985
    70.000      6.000      4.000       30.7847
    72.000      6.000      4.000       27.3478
    74.000      6.000      4.000       25.5846
    76.000      6.000      4.000       22.6949
    78.000      6.000      4.000       19.9280
    80.000      6.000      4.000       14.6528
    82.000      6.000      4.000       14.9655
    84.000      6.000      4.000       15.5781
    86.000      6.000      4.000       29.6133
    88.000      6.000      4.000       57.5575
    90.000      6.000      4.000       61.4668
    92.000      6.000      4.000       73.9872
    20.000      8.000      3.000      317.3694
    22.000      8.000      3.000      329.0806
    24.000      8.000      3.000      361.4152
    26.000      8.000      3.000      340.4569
    28.000      8.000      3.000      276.2173
    30.000      8.000      3.000      258.8464
    32.000      8.000      3.000      231.0614
    34.000      8.000      3.000      210.5978
    36.000      8.000      3.000      218.8729
    38.000      8.000      3.000      183.7983
    40.000      8.000      3.000      188.3023
    42.000      8.000      3.000      162.9576
    44.000      8.000      3.000      155.0028
    46.000      8.000      3.000      190.9591
    48.000      8.000      3.000      189.5289
    50.000      8.000      3.000      188.1795
    52.000      8.000      3.000      142.6828
    54.000      8.000      3.000       83.6230
    56.000      8.000      3.000       64.1761
    58.000      8.000      3.000       46.3279
    60.000      8.000      3.000       45.8180
    62.000      8.000      3.000       49.2175
    64.000      8.000      3.000       34.5959
    66.000      8.000      3.000       36.7775
    68.000      8.000      3.000       34.3447
    70.000      8.000      3.000       29.3393
    72.000      8.000      3.000       28.8821
    74.000      8.000      3.000       25.0402
    76.000      8.000      3.000       22.9931
    78.000      8.000      3.000       21.1369
    80.000      8.000      3.000       16.7531
    82.000      8.000      3.000       17.0298
    84.000      8.000      3.000       16.9916
    86.000      8.000      3.000       26.6161
    88.000      8.000      3.000       50.6765
    90.000      8.000      3.000       53.6993
    24.000     12.000      2.000      317.4997
    26.000     12.000      2.000      309.6591
    28.000     12.000      2.000      260.5457
    30.000     12.000      2.000      245.9449
    32.000     12.000      2.000      250.8053
    34.000     12.000      2.000      246.5260
    36.000     12.000      2.000      243.6479
    38.000     12.000      2.000      214.2489
    40.000     12.000      2.000      224.1668
    42.000     12.000      2.000      194.8152
    44.000     12.000      2.000      173.1959
    46.000     12.000      2.000      181.8820
    48.000     12.000      2.000      162.3712
    50.000     12.000      2.000      144.0036
    52.000     12.000      2.000      115.8998
    54.000     12.000      2.000       81.0113
    56.000     12.000      2.000       62.7881
    58.000     12.000      2.000       49.6423
    60.000     12.000      2.000       48.8331
    62.000     12.000      2.000       50.6203
    64.000     12.000      2.000       37.5640
    66.000     12.000      2.000       37.7933
    68.000     12.000      2.000       35.6451
    70.000     12.000      2.000       31.7893
    72.000     12.000      2.000       28.8561
    74.000     12.000      2.000       25.7676
    76.000     12.000      2.000       25.6071
    78.000     12.000      2.000       23.7466
    80.000     12.000      2.000       19.7962
    82.000     12.000      2.000       19.8558
    84.000     12.000      2.000       19.7730
    86.000     12.000      2.000       26.7030
    21.000      6.000      5.000      313.3383
    23.000      6.000      5.000      255.3974
    25.000      6.000      5.000      236.3870
    27.000      6.000      5.000      226.0060
    29.000      6.000      5.000      292.9307
    31.000      6.000      5.000      255.4202
    33.000      6.000      5.000      276.4116
    35.000      6.000      5.000      227.7576
    37.000      6.000      5.000      267.3830
    39.000      6.000      5.000      244.1438
    41.000      6.000      5.000      232.9810
    43.000      6.000      5.000      215.2747
    45.000      6.000      5.000      178.5068
    47.000      6.000      5.000      142.6447
    49.000      6.000      5.000      147.4912
    51.000      6.000      5.000       96.1053
    53.000      6.000      5.000       72.6686
    55.000      6.000      5.000       58.7905
    57.000      6.000      5.000       59.6460
    59.000      6.000      5.000       57.3355
    61.000      6.000      5.000       42.3434
    63.000      6.000      5.000       42.7458
    65.000      6.000      5.000       45.0972
    67.000      6.000      5.000       36.2889
    69.000      6.000      5.000       34.2148
    71.000      6.000      5.000       29.6878
    73.000      6.000      5.000       28.2339
    75.000      6.000      5.000       24.7149
    77.000      6.000      5.000       22.0283
    79.000      6.000      5.000       24.5803
    81.000      6.000      5.000       24.8811
    83.000      6.000      5.000       20.2077
    85.000      6.000      5.000       17.6579
    87.000      6.000      5.000       16.7406
    89.000      6.000      5.000       30.7521
    25.000     10.000      3.000      239.1487
    27.000     10.000      3.000      223.9575
    29.000     10.000      3.000      258.6792
    31.000     10.000      3.000      263.2030
    33.000     10.000      3.000      291.3227
    35.000     10.000      3.000      271.6426
    37.000     10.000      3.000      291.2979
    39.000     10.000      3.000      274.3770
    41.000     10.000      3.000      271.6833
    43.000     10.000      3.000      226.2022
    45.000     10.000      3.000      174.4032
    47.000     10.000      3.000      135.3814
    49.000     10.000      3.000      115.2375
    51.000     10.000      3.000       77.5005
    53.000     10.000      3.000       63.4237
    55.000     10.000      3.000       56.2736
    57.000     10.000      3.000       61.4012
    59.000     10.000      3.000       58.5644
    61.000     10.000      3.000       46.6836
    63.000     10.000      3.000       45.4661
    65.000     10.000      3.000       45.6284
    67.000     10.000      3.000       38.2634
    69.000     10.000      3.000       34.4129
    71.000     10.000      3.000       31.7934
    73.000     10.000      3.000       30.1120
    75.000     10.000      3.000       26.8388
    77.000     10.000      3.000       26.5779
    79.000     10.000      3.000       27.6308
    81.000     10.000      3.000       27.1231
    83.000     10.000      3.000       23.8159
    85.000     10.000      3.000       21.6362
    24.000      8.000      4.000      221.5982
    26.000      8.000      4.000      218.8796
    28.000      8.000      4.000      230.6834
    30.000      8.000      4.000      272.9200
    32.000      8.000      4.000      284.7694
    34.000      8.000      4.000      276.5688
    36.000      8.000      4.000      305.9158
    38.000      8.000      4.000      281.3520
    40.000      8.000      4.000      281.4080
    42.000      8.000      4.000      266.4741
    44.000      8.000      4.000      218.5503
    46.000      8.000      4.000      157.1949
    48.000      8.000      4.000      106.2571
    50.000      8.000      4.000       75.3096
    52.000      8.000      4.000       64.1774
    54.000      8.000      4.000       58.2296
    56.000      8.000      4.000       62.4689
    58.000      8.000      4.000       62.6058
    60.000      8.000      4.000       48.9985
    62.000      8.000      4.000       48.6769
    64.000      8.000      4.000       44.1843
    66.000      8.000      4.000       43.3633
    68.000      8.000      4.000       36.6548
    70.000      8.000      4.000       32.9123
    72.000      8.000      4.000       31.1198
    74.000      8.000      4.000       26.8730
    76.000      8.000      4.000       26.6152
    78.000      8.000      4.000       28.1263
    80.000      8.000      4.000       28.1543
    82.000      8.000      4.000       27.2933
    84.000      8.000      4.000       23.2321
    86.000      8.000      4.000       20.4261
    24.000      6.000      6.000      199.1877
    26.000      6.000      6.000      222.3215
    28.000      6.000      6.000      215.2090
    30.000      6.000      6.000      263.0267
    32.000      6.000      6.000      282.1253
    34.000      6.000      6.000      321.2484
    36.000      6.000      6.000      330.1694
    38.000      6.000      6.000      300.4535
    40.000      6.000      6.000      309.3648
    42.000      6.000      6.000      286.8728
    44.000      6.000      6.000      238.1803
    46.000      6.000      6.000      158.8604
    48.000      6.000      6.000       72.2149
    50.000      6.000      6.000       43.7688
    52.000      6.000      6.000       53.6879
    54.000      6.000      6.000       60.3248
    56.000      6.000      6.000       71.8997
    58.000      6.000      6.000       50.3469
    60.000      6.000      6.000       58.1754
    62.000      6.000      6.000       50.8757
    64.000      6.000      6.000       46.0633
    66.000      6.000      6.000       39.3623
    68.000      6.000      6.000       42.5036
    70.000      6.000      6.000       33.0913
    72.000      6.000      6.000       31.1314
    74.000      6.000      6.000       25.9905
    76.000      6.000      6.000       31.2015
    78.000      6.000      6.000       31.0740
    80.000      6.000      6.000       29.9681
    82.000      6.000      6.000       29.5062
    84.000      6.000      6.000       28.1978
    86.000      6.000      6.000       22.4684
    30.000     12.000      3.000      265.8708
    32.000     12.000      3.000      279.0040
    34.000     12.000      3.000      308.3073
    36.000     12.000      3.000      331.8824
    38.000     12.000      3.000      316.1785
    40.000     12.000      3.000      285.9323
    42.000     12.000      3.000      239.4068
    44.000     12.000      3.000      185.1312
    46.000     12.000      3.000      134.5954
    48.000     12.000      3.000       74.0204
    50.000     12.000      3.000       53.7369
    52.000     12.000      3.000       51.2649
    54.000     12.000      3.000       53.1170
    56.000     12.000      3.000       57.0774
    58.000     12.000      3.000       49.4636
    60.000     12.000      3.000       56.1253
    62.000     12.000      3.000       55.0195
    64.000     12.000      3.000       47.9989
    66.000     12.000      3.000       43.6604
    68.000     12.000      3.000       42.6149
    70.000     12.000      3.000       38.2364
    72.000     12.000      3.000       36.3124
    74.000     12.000      3.000       34.6693
    76.000     12.000      3.000       35.7386
    78.000     12.000      3.000       35.7914
    80.000     12.000      3.000       33.0715
    28.000      8.000      5.000      240.6629
    30.000      8.000      5.000      227.2182
    32.000      8.000      5.000      287.0297
    34.000      8.000      5.000      335.4292
    36.000      8.000      5.000      334.5407
    38.000      8.000      5.000      361.9610
    40.000      8.000      5.000      320.4103
    42.000      8.000      5.000      245.2905
    44.000      8.000      5.000      175.7025
    46.000      8.000      5.000       96.5754
    48.000      8.000      5.000       68.9242
    50.000      8.000      5.000       45.7703
    52.000      8.000      5.000       43.9706
    54.000      8.000      5.000       53.4803
    56.000      8.000      5.000       47.0000
    58.000      8.000      5.000       59.1249
    60.000      8.000      5.000       58.7883
    62.000      8.000      5.000       54.6077
    64.000      8.000      5.000       51.0548
    66.000      8.000      5.000       43.0655
    68.000      8.000      5.000       39.6482
    70.000      8.000      5.000       39.6340
    72.000      8.000      5.000       33.9759
    74.000      8.000      5.000       37.2545
    76.000      8.000      5.000       38.2617
    78.000      8.000      5.000       34.2983
    80.000      8.000      5.000       35.8620
    82.000      8.000      5.000       33.6254
    30.000     10.000      4.000      236.2298
    32.000     10.000      4.000      285.9602
    34.000     10.000      4.000      327.6702
    36.000     10.000      4.000      326.6786
    38.000     10.000      4.000      327.5584
    40.000     10.000      4.000      293.0826
    42.000     10.000      4.000      228.5529
    44.000     10.000      4.000      155.5033
    46.000     10.000      4.000      102.1522
    48.000     10.000      4.000       66.8135
    50.000     10.000      4.000       48.4622
    52.000     10.000      4.000       46.7436
    54.000     10.000      4.000       54.4660
    56.000     10.000      4.000       46.0156
    58.000     10.000      4.000       53.6404
    60.000     10.000      4.000       55.5844
    62.000     10.000      4.000       57.7068
    64.000     10.000      4.000       48.9841
    66.000     10.000      4.000       45.3498
    68.000     10.000      4.000       41.5601
    70.000     10.000      4.000       42.6063
    72.000     10.000      4.000       36.2904
    74.000     10.000      4.000       38.8605
    76.000     10.000      4.000       39.3335
    78.000     10.000      4.000       38.5150
    80.000     10.000      4.000       34.7137
    32.000      8.000      6.000      269.5957
    34.000      8.000      6.000      279.2532
    36.000      8.000      6.000      280.6194
    38.000      8.000      6.000      271.8548
    40.000      8.000      6.000      193.5958
    42.000      8.000      6.000      121.9125
    44.000      8.000      6.000       95.4504
    46.000      8.000      6.000       68.7229
    48.000      8.000      6.000       71.6618
    50.000      8.000      6.000       68.7547
    52.000      8.000      6.000       50.7956
    54.000      8.000      6.000       46.3874
    56.000      8.000      6.000       40.9006
    58.000      8.000      6.000       46.0951
    60.000      8.000      6.000       48.7582
    62.000      8.000      6.000       53.1979
    64.000      8.000      6.000       54.4293
    66.000      8.000      6.000       51.4567
    68.000      8.000      6.000       48.0655
    70.000      8.000      6.000       48.8538
    72.000      8.000      6.000       48.2286
    74.000      8.000      6.000       49.6717
    76.000      8.000      6.000       44.5576
    78.000      8.000      6.000       43.3774
    36.000     12.000      4.000      221.8383
    38.000     12.000      4.000      201.0959
    40.000     12.000      4.000      154.8128
    42.000     12.000      4.000      106.5728
    44.000     12.000      4.000       85.5037
    46.000     12.000      4.000       73.6257
    48.000     12.000      4.000       73.4520
    50.000     12.000      4.000       70.2052
    52.000     12.000      4.000       56.8794
    54.000     12.000      4.000       51.4930
    56.000     12.000      4.000       46.9834
    58.000     12.000      4.000       48.3274
    60.000     12.000      4.000       46.7520
    62.000     12.000      4.000       48.7539
    64.000     12.000      4.000       50.7004
    66.000     12.000      4.000       54.9030
    68.000     12.000      4.000       54.3261
    70.000     12.000      4.000       54.2175
    72.000     12.000      4.000       53.7273
    74.000     12.000      4.000       53.4704
    35.000     10.000      5.000      230.6347
    37.000     10.000      5.000      201.6940
    39.000     10.000      5.000      166.3705
    41.000     10.000      5.000      110.7586
    43.000     10.000      5.000       88.3648
    45.000     10.000      5.000       76.4051
    47.000     10.000      5.000       76.3352
    49.000     10.000      5.000       73.1153
    51.000     10.000      5.000       61.4813
    53.000     10.000      5.000       57.4308
    55.000     10.000      5.000       48.3360
    57.000     10.000      5.000       44.3221
    59.000     10.000      5.000       45.8119
    61.000     10.000      5.000       44.9641
    63.000     10.000      5.000       50.1761
    65.000     10.000      5.000       53.8061
    67.000     10.000      5.000       56.2479
    69.000     10.000      5.000       55.9830
    71.000     10.000      5.000       55.8262
    73.000     10.000      5.000       51.9952
    75.000     10.000      5.000       53.4506
    40.000     10.000      6.000       58.6133
    42.000     10.000      6.000       66.1013
    44.000     10.000      6.000       77.2840
    46.000     10.000      6.000       66.8860
    48.000     10.000      6.000       76.9622
    50.000     10.000      6.000       78.1149
    52.000     10.000      6.000       76.1823
    54.000     10.000      6.000       66.6013
    56.000     10.000      6.000       65.1843
    58.000     10.000      6.000       58.2908
    60.000     10.000      6.000       49.9363
    62.000     10.000      6.000       45.1598
    64.000     10.000      6.000       53.3131
    66.000     10.000      6.000       55.3348
    68.000     10.000      6.000       62.1100
    70.000     10.000      6.000       66.4578
    42.000     12.000      5.000       65.9893
    44.000     12.000      5.000       74.6590
    46.000     12.000      5.000       65.4949
    48.000     12.000      5.000       75.4628
    50.000     12.000      5.000       78.2846
    52.000     12.000      5.000       74.5855
    54.000     12.000      5.000       70.6959
    56.000     12.000      5.000       66.6049
    58.000     12.000      5.000       64.3076
    60.000     12.000      5.000       55.2115
    62.000     12.000      5.000       49.3877
    64.000     12.000      5.000       56.2761
    66.000     12.000      5.000       58.0363
    68.000     12.000      5.000       60.8055
    48.000     12.000      6.000       68.9775
    50.000     12.000      6.000       76.7477
    52.000     12.000      6.000       79.1236
    54.000     12.000      6.000       86.1245
    56.000     12.000      6.000       87.6589
    58.000     12.000      6.000       93.0359
    60.000     12.000      6.000       92.3548
    62.000     12.000      6.000       85.7834
2
56
0	21.08
2	21.26
4	21.69
6	21.98
8	22.35
10	22.74
12	23.04
14	23.38
16	23.65
18	23.79
20	23.96
22	24.15
24	24.41
26	24.61
28	24.83
30	25.06
32	25.19
34	25.35
36	25.47
38	25.59
40	25.53
42	25.54
44	25.5
46	25.5
48	25.45
50	25.47
52	25.47
54	25.5
56	25.56
58	25.6
60	25.66
62	25.74
64	25.81
66	25.89
68	26.12
70	26.2
72	26.33
74	26.36
76	26.51
78	26.63
80	26.77
82	26.92
84	27.1
86	27.31
88	27.39
90	27.57
92	27.74
94	27.91
96	28.1
98	28.24
100	28.4
102	28.57
104	28.82
106	28.91
108	29.12
110	29.35
1
0
0
0
0
0
