# Supplementary material for: Integrated geoelectrical and geological data sets for shallow structure characterization of the southern margin of the Krzeszowice Graben (Southern Poland)
Source: Data Brief. 2019 Jun 20;25:104157. doi: 10.1016/j.dib.2019.104157 (PMC6624450; doi:10.1016/j.dib.2019.104157)
Supplement: Supplementary file 1 [file mmc1.zip › Appendix A/Forward 2D modeling data/INV/NWG-1M.INV]

M1
      2.0000
3
1323
1
0
      3.0000,       2.0000,   1.00000,      85.072
      5.0000,       2.0000,   1.00000,      86.417
      7.0000,       2.0000,   1.00000,      87.299
      9.0000,       2.0000,   1.00000,      85.367
     11.0000,       2.0000,   1.00000,      85.425
     13.0000,       2.0000,   1.00000,      88.935
     15.0000,       2.0000,   1.00000,      86.827
     17.0000,       2.0000,   1.00000,      125.28
     19.0000,       2.0000,   1.00000,      90.546
     21.0000,       2.0000,   1.00000,      87.664
     23.0000,       2.0000,   1.00000,      58.029
     25.0000,       2.0000,   1.00000,      62.941
     27.0000,       2.0000,   1.00000,      61.338
     29.0000,       2.0000,   1.00000,      61.692
     31.0000,       2.0000,   1.00000,      63.094
     33.0000,       2.0000,   1.00000,      62.815
     35.0000,       2.0000,   1.00000,      62.742
     37.0000,       2.0000,   1.00000,      63.344
     39.0000,       2.0000,   1.00000,      65.640
     41.0000,       2.0000,   1.00000,      58.806
     43.0000,       2.0000,   1.00000,      55.778
     45.0000,       2.0000,   1.00000,      59.042
     47.0000,       2.0000,   1.00000,      61.008
     49.0000,       2.0000,   1.00000,      64.458
     51.0000,       2.0000,   1.00000,      66.971
     53.0000,       2.0000,   1.00000,      66.128
     55.0000,       2.0000,   1.00000,      61.764
     57.0000,       2.0000,   1.00000,      54.749
     59.0000,       2.0000,   1.00000,      73.048
     61.0000,       2.0000,   1.00000,      291.47
     63.0000,       2.0000,   1.00000,      459.93
     65.0000,       2.0000,   1.00000,      478.44
     67.0000,       2.0000,   1.00000,      441.33
     69.0000,       2.0000,   1.00000,      262.57
     71.0000,       2.0000,   1.00000,      270.34
     73.0000,       2.0000,   1.00000,      443.73
     75.0000,       2.0000,   1.00000,      446.26
     77.0000,       2.0000,   1.00000,      261.46
     79.0000,       2.0000,   1.00000,      59.999
     81.0000,       2.0000,   1.00000,      59.530
     83.0000,       2.0000,   1.00000,      72.120
     85.0000,       2.0000,   1.00000,      72.979
     87.0000,       2.0000,   1.00000,      103.72
     89.0000,       2.0000,   1.00000,      236.58
     91.0000,       2.0000,   1.00000,      200.30
     93.0000,       2.0000,   1.00000,      83.529
     95.0000,       2.0000,   1.00000,      59.134
     97.0000,       2.0000,   1.00000,      80.319
     99.0000,       2.0000,   1.00000,      90.841
    101.0000,       2.0000,   1.00000,      87.777
    103.0000,       2.0000,   1.00000,      87.317
    105.0000,       2.0000,   1.00000,      86.607
    107.0000,       2.0000,   1.00000,      85.796
      4.0000,       2.0000,   2.00000,      132.95
      6.0000,       2.0000,   2.00000,      139.29
      8.0000,       2.0000,   2.00000,      136.51
     10.0000,       2.0000,   2.00000,      128.55
     12.0000,       2.0000,   2.00000,      131.33
     14.0000,       2.0000,   2.00000,      147.10
     16.0000,       2.0000,   2.00000,      211.02
     18.0000,       2.0000,   2.00000,      113.53
     20.0000,       2.0000,   2.00000,      115.56
     22.0000,       2.0000,   2.00000,      142.68
     24.0000,       2.0000,   2.00000,      88.003
     26.0000,       2.0000,   2.00000,      92.206
     28.0000,       2.0000,   2.00000,      84.163
     30.0000,       2.0000,   2.00000,      86.762
     32.0000,       2.0000,   2.00000,      87.233
     34.0000,       2.0000,   2.00000,      86.670
     36.0000,       2.0000,   2.00000,      87.553
     38.0000,       2.0000,   2.00000,      94.270
     40.0000,       2.0000,   2.00000,      88.434
     42.0000,       2.0000,   2.00000,      83.355
     44.0000,       2.0000,   2.00000,      91.303
     46.0000,       2.0000,   2.00000,      84.286
     48.0000,       2.0000,   2.00000,      80.671
     50.0000,       2.0000,   2.00000,      92.795
     52.0000,       2.0000,   2.00000,      95.120
     54.0000,       2.0000,   2.00000,      84.765
     56.0000,       2.0000,   2.00000,      70.331
     58.0000,       2.0000,   2.00000,      92.025
     60.0000,       2.0000,   2.00000,      63.375
     62.0000,       2.0000,   2.00000,      168.36
     64.0000,       2.0000,   2.00000,      312.71
     66.0000,       2.0000,   2.00000,      293.76
     68.0000,       2.0000,   2.00000,      156.53
     70.0000,       2.0000,   2.00000,      139.50
     72.0000,       2.0000,   2.00000,      151.22
     74.0000,       2.0000,   2.00000,      275.02
     76.0000,       2.0000,   2.00000,      176.04
     78.0000,       2.0000,   2.00000,      68.942
     80.0000,       2.0000,   2.00000,      94.311
     82.0000,       2.0000,   2.00000,      92.100
     84.0000,       2.0000,   2.00000,      86.119
     86.0000,       2.0000,   2.00000,      181.98
     88.0000,       2.0000,   2.00000,      136.71
     90.0000,       2.0000,   2.00000,      67.242
     92.0000,       2.0000,   2.00000,      114.64
     94.0000,       2.0000,   2.00000,      139.96
     96.0000,       2.0000,   2.00000,      88.089
     98.0000,       2.0000,   2.00000,      124.41
    100.0000,       2.0000,   2.00000,      145.12
    102.0000,       2.0000,   2.00000,      140.12
    104.0000,       2.0000,   2.00000,      138.75
    106.0000,       2.0000,   2.00000,      135.18
      6.0000,       4.0000,   1.00000,      165.48
      8.0000,       4.0000,   1.00000,      161.66
     10.0000,       4.0000,   1.00000,      153.17
     12.0000,       4.0000,   1.00000,      159.55
     14.0000,       4.0000,   1.00000,      210.36
     16.0000,       4.0000,   1.00000,      218.12
     18.0000,       4.0000,   1.00000,      131.02
     20.0000,       4.0000,   1.00000,      131.92
     22.0000,       4.0000,   1.00000,      166.87
     24.0000,       4.0000,   1.00000,      140.27
     26.0000,       4.0000,   1.00000,      106.81
     28.0000,       4.0000,   1.00000,      99.532
     30.0000,       4.0000,   1.00000,      99.141
     32.0000,       4.0000,   1.00000,      100.90
     34.0000,       4.0000,   1.00000,      100.92
     36.0000,       4.0000,   1.00000,      102.68
     38.0000,       4.0000,   1.00000,      106.24
     40.0000,       4.0000,   1.00000,      105.01
     42.0000,       4.0000,   1.00000,      110.52
     44.0000,       4.0000,   1.00000,      114.61
     46.0000,       4.0000,   1.00000,      100.75
     48.0000,       4.0000,   1.00000,      92.532
     50.0000,       4.0000,   1.00000,      102.67
     52.0000,       4.0000,   1.00000,      104.43
     54.0000,       4.0000,   1.00000,      90.694
     56.0000,       4.0000,   1.00000,      88.230
     58.0000,       4.0000,   1.00000,      101.21
     60.0000,       4.0000,   1.00000,      76.832
     62.0000,       4.0000,   1.00000,      130.23
     64.0000,       4.0000,   1.00000,      225.27
     66.0000,       4.0000,   1.00000,      222.07
     68.0000,       4.0000,   1.00000,      144.72
     70.0000,       4.0000,   1.00000,      129.28
     72.0000,       4.0000,   1.00000,      129.75
     74.0000,       4.0000,   1.00000,      196.49
     76.0000,       4.0000,   1.00000,      155.31
     78.0000,       4.0000,   1.00000,      110.36
     80.0000,       4.0000,   1.00000,      121.50
     82.0000,       4.0000,   1.00000,      105.12
     84.0000,       4.0000,   1.00000,      119.63
     86.0000,       4.0000,   1.00000,      194.22
     88.0000,       4.0000,   1.00000,      142.49
     90.0000,       4.0000,   1.00000,      79.514
     92.0000,       4.0000,   1.00000,      125.26
     94.0000,       4.0000,   1.00000,      174.14
     96.0000,       4.0000,   1.00000,      130.35
     98.0000,       4.0000,   1.00000,      131.72
    100.0000,       4.0000,   1.00000,      164.38
    102.0000,       4.0000,   1.00000,      171.32
    104.0000,       4.0000,   1.00000,      166.97
      5.0000,       2.0000,   3.00000,      181.96
      7.0000,       2.0000,   3.00000,      185.17
      9.0000,       2.0000,   3.00000,      173.50
     11.0000,       2.0000,   3.00000,      167.23
     13.0000,       2.0000,   3.00000,      189.35
     15.0000,       2.0000,   3.00000,      308.67
     17.0000,       2.0000,   3.00000,      153.65
     19.0000,       2.0000,   3.00000,      132.67
     21.0000,       2.0000,   3.00000,      155.13
     23.0000,       2.0000,   3.00000,      217.35
     25.0000,       2.0000,   3.00000,      120.47
     27.0000,       2.0000,   3.00000,      113.93
     29.0000,       2.0000,   3.00000,      106.77
     31.0000,       2.0000,   3.00000,      108.95
     33.0000,       2.0000,   3.00000,      110.75
     35.0000,       2.0000,   3.00000,      109.61
     37.0000,       2.0000,   3.00000,      116.90
     39.0000,       2.0000,   3.00000,      113.70
     41.0000,       2.0000,   3.00000,      119.05
     43.0000,       2.0000,   3.00000,      135.54
     45.0000,       2.0000,   3.00000,      124.65
     47.0000,       2.0000,   3.00000,      99.704
     49.0000,       2.0000,   3.00000,      102.55
     51.0000,       2.0000,   3.00000,      117.73
     53.0000,       2.0000,   3.00000,      106.00
     55.0000,       2.0000,   3.00000,      85.420
     57.0000,       2.0000,   3.00000,      114.48
     59.0000,       2.0000,   3.00000,      99.952
     61.0000,       2.0000,   3.00000,      68.807
     63.0000,       2.0000,   3.00000,      118.53
     65.0000,       2.0000,   3.00000,      182.72
     67.0000,       2.0000,   3.00000,      129.14
     69.0000,       2.0000,   3.00000,      127.93
     71.0000,       2.0000,   3.00000,      111.39
     73.0000,       2.0000,   3.00000,      105.07
     75.0000,       2.0000,   3.00000,      147.64
     77.0000,       2.0000,   3.00000,      118.93
     79.0000,       2.0000,   3.00000,      139.56
     81.0000,       2.0000,   3.00000,      136.29
     83.0000,       2.0000,   3.00000,      94.742
     85.0000,       2.0000,   3.00000,      187.54
     87.0000,       2.0000,   3.00000,      224.24
     89.0000,       2.0000,   3.00000,      83.488
     91.0000,       2.0000,   3.00000,      77.651
     93.0000,       2.0000,   3.00000,      197.51
     95.0000,       2.0000,   3.00000,      194.74
     97.0000,       2.0000,   3.00000,      114.86
     99.0000,       2.0000,   3.00000,      163.50
    101.0000,       2.0000,   3.00000,      195.84
    103.0000,       2.0000,   3.00000,      189.08
    105.0000,       2.0000,   3.00000,      183.55
      6.0000,       2.0000,   4.00000,      224.13
      8.0000,       2.0000,   4.00000,      216.69
     10.0000,       2.0000,   4.00000,      207.55
     12.0000,       2.0000,   4.00000,      225.74
     14.0000,       2.0000,   4.00000,      372.08
     16.0000,       2.0000,   4.00000,      201.42
     18.0000,       2.0000,   4.00000,      169.87
     20.0000,       2.0000,   4.00000,      165.81
     22.0000,       2.0000,   4.00000,      210.34
     24.0000,       2.0000,   4.00000,      287.03
     26.0000,       2.0000,   4.00000,      138.24
     28.0000,       2.0000,   4.00000,      133.09
     30.0000,       2.0000,   4.00000,      126.15
     32.0000,       2.0000,   4.00000,      133.46
     34.0000,       2.0000,   4.00000,      135.13
     36.0000,       2.0000,   4.00000,      136.05
     38.0000,       2.0000,   4.00000,      129.82
     40.0000,       2.0000,   4.00000,      142.40
     42.0000,       2.0000,   4.00000,      179.22
     44.0000,       2.0000,   4.00000,      169.19
     46.0000,       2.0000,   4.00000,      137.34
     48.0000,       2.0000,   4.00000,      117.45
     50.0000,       2.0000,   4.00000,      122.16
     52.0000,       2.0000,   4.00000,      121.21
     54.0000,       2.0000,   4.00000,      100.28
     56.0000,       2.0000,   4.00000,      130.85
     58.0000,       2.0000,   4.00000,      123.12
     60.0000,       2.0000,   4.00000,      113.92
     62.0000,       2.0000,   4.00000,      85.836
     64.0000,       2.0000,   4.00000,      86.644
     66.0000,       2.0000,   4.00000,      128.21
     68.0000,       2.0000,   4.00000,      150.45
     70.0000,       2.0000,   4.00000,      116.64
     72.0000,       2.0000,   4.00000,      108.45
     74.0000,       2.0000,   4.00000,      84.338
     76.0000,       2.0000,   4.00000,      139.73
     78.0000,       2.0000,   4.00000,      241.92
     80.0000,       2.0000,   4.00000,      191.73
     82.0000,       2.0000,   4.00000,      128.60
     84.0000,       2.0000,   4.00000,      201.13
     86.0000,       2.0000,   4.00000,      208.75
     88.0000,       2.0000,   4.00000,      125.95
     90.0000,       2.0000,   4.00000,      136.65
     92.0000,       2.0000,   4.00000,      129.03
     94.0000,       2.0000,   4.00000,      257.16
     96.0000,       2.0000,   4.00000,      243.84
     98.0000,       2.0000,   4.00000,      138.43
    100.0000,       2.0000,   4.00000,      199.55
    102.0000,       2.0000,   4.00000,      242.70
    104.0000,       2.0000,   4.00000,      230.71
      9.0000,       6.0000,   1.00000,      226.20
     11.0000,       6.0000,   1.00000,      260.25
     13.0000,       6.0000,   1.00000,      276.37
     15.0000,       6.0000,   1.00000,      288.93
     17.0000,       6.0000,   1.00000,      193.03
     19.0000,       6.0000,   1.00000,      181.86
     21.0000,       6.0000,   1.00000,      198.14
     23.0000,       6.0000,   1.00000,      245.36
     25.0000,       6.0000,   1.00000,      207.43
     27.0000,       6.0000,   1.00000,      171.97
     29.0000,       6.0000,   1.00000,      136.95
     31.0000,       6.0000,   1.00000,      138.55
     33.0000,       6.0000,   1.00000,      141.82
     35.0000,       6.0000,   1.00000,      140.03
     37.0000,       6.0000,   1.00000,      140.04
     39.0000,       6.0000,   1.00000,      147.23
     41.0000,       6.0000,   1.00000,      165.03
     43.0000,       6.0000,   1.00000,      174.96
     45.0000,       6.0000,   1.00000,      159.66
     47.0000,       6.0000,   1.00000,      135.84
     49.0000,       6.0000,   1.00000,      124.28
     51.0000,       6.0000,   1.00000,      120.55
     53.0000,       6.0000,   1.00000,      119.51
     55.0000,       6.0000,   1.00000,      119.81
     57.0000,       6.0000,   1.00000,      132.16
     59.0000,       6.0000,   1.00000,      124.43
     61.0000,       6.0000,   1.00000,      103.33
     63.0000,       6.0000,   1.00000,      109.76
     65.0000,       6.0000,   1.00000,      138.10
     67.0000,       6.0000,   1.00000,      137.16
     69.0000,       6.0000,   1.00000,      138.18
     71.0000,       6.0000,   1.00000,      117.80
     73.0000,       6.0000,   1.00000,      105.82
     75.0000,       6.0000,   1.00000,      142.81
     77.0000,       6.0000,   1.00000,      185.65
     79.0000,       6.0000,   1.00000,      213.79
     81.0000,       6.0000,   1.00000,      207.28
     83.0000,       6.0000,   1.00000,      181.66
     85.0000,       6.0000,   1.00000,      194.46
     87.0000,       6.0000,   1.00000,      182.38
     89.0000,       6.0000,   1.00000,      142.88
     91.0000,       6.0000,   1.00000,      155.79
     93.0000,       6.0000,   1.00000,      212.16
     95.0000,       6.0000,   1.00000,      235.75
     97.0000,       6.0000,   1.00000,      208.49
     99.0000,       6.0000,   1.00000,      199.18
    101.0000,       6.0000,   1.00000,      213.66
      8.0000,       4.0000,   2.00000,      240.40
     10.0000,       4.0000,   2.00000,      246.93
     12.0000,       4.0000,   2.00000,      320.84
     14.0000,       4.0000,   2.00000,      334.80
     16.0000,       4.0000,   2.00000,      216.34
     18.0000,       4.0000,   2.00000,      198.82
     20.0000,       4.0000,   2.00000,      197.62
     22.0000,       4.0000,   2.00000,      227.89
     24.0000,       4.0000,   2.00000,      286.57
     26.0000,       4.0000,   2.00000,      215.80
     28.0000,       4.0000,   2.00000,      148.84
     30.0000,       4.0000,   2.00000,      145.73
     32.0000,       4.0000,   2.00000,      151.03
     34.0000,       4.0000,   2.00000,      155.45
     36.0000,       4.0000,   2.00000,      148.90
     38.0000,       4.0000,   2.00000,      145.21
     40.0000,       4.0000,   2.00000,      170.23
     42.0000,       4.0000,   2.00000,      198.83
     44.0000,       4.0000,   2.00000,      186.30
     46.0000,       4.0000,   2.00000,      158.80
     48.0000,       4.0000,   2.00000,      138.84
     50.0000,       4.0000,   2.00000,      125.84
     52.0000,       4.0000,   2.00000,      117.62
     54.0000,       4.0000,   2.00000,      125.72
     56.0000,       4.0000,   2.00000,      142.18
     58.0000,       4.0000,   2.00000,      133.57
     60.0000,       4.0000,   2.00000,      132.46
     62.0000,       4.0000,   2.00000,      105.67
     64.0000,       4.0000,   2.00000,      93.645
     66.0000,       4.0000,   2.00000,      134.05
     68.0000,       4.0000,   2.00000,      156.66
     70.0000,       4.0000,   2.00000,      126.49
     72.0000,       4.0000,   2.00000,      112.07
     74.0000,       4.0000,   2.00000,      97.776
     76.0000,       4.0000,   2.00000,      163.96
     78.0000,       4.0000,   2.00000,      277.11
     80.0000,       4.0000,   2.00000,      226.95
     82.0000,       4.0000,   2.00000,      203.70
     84.0000,       4.0000,   2.00000,      231.19
     86.0000,       4.0000,   2.00000,      173.47
     88.0000,       4.0000,   2.00000,      143.08
     90.0000,       4.0000,   2.00000,      192.92
     92.0000,       4.0000,   2.00000,      177.37
     94.0000,       4.0000,   2.00000,      237.61
     96.0000,       4.0000,   2.00000,      285.67
     98.0000,       4.0000,   2.00000,      205.66
    100.0000,       4.0000,   2.00000,      195.81
    102.0000,       4.0000,   2.00000,      251.61
      7.0000,       2.0000,   5.00000,      250.50
      9.0000,       2.0000,   5.00000,      247.69
     11.0000,       2.0000,   5.00000,      271.08
     13.0000,       2.0000,   5.00000,      426.35
     15.0000,       2.0000,   5.00000,      229.28
     17.0000,       2.0000,   5.00000,      214.92
     19.0000,       2.0000,   5.00000,      202.64
     21.0000,       2.0000,   5.00000,      213.69
     23.0000,       2.0000,   5.00000,      257.68
     25.0000,       2.0000,   5.00000,      322.18
     27.0000,       2.0000,   5.00000,      156.03
     29.0000,       2.0000,   5.00000,      151.99
     31.0000,       2.0000,   5.00000,      152.00
     33.0000,       2.0000,   5.00000,      161.60
     35.0000,       2.0000,   5.00000,      162.79
     37.0000,       2.0000,   5.00000,      144.65
     39.0000,       2.0000,   5.00000,      156.63
     41.0000,       2.0000,   5.00000,      203.64
     43.0000,       2.0000,   5.00000,      210.23
     45.0000,       2.0000,   5.00000,      177.02
     47.0000,       2.0000,   5.00000,      155.95
     49.0000,       2.0000,   5.00000,      135.63
     51.0000,       2.0000,   5.00000,      120.20
     53.0000,       2.0000,   5.00000,      112.97
     55.0000,       2.0000,   5.00000,      152.36
     57.0000,       2.0000,   5.00000,      138.67
     59.0000,       2.0000,   5.00000,      136.21
     61.0000,       2.0000,   5.00000,      141.30
     63.0000,       2.0000,   5.00000,      85.581
     65.0000,       2.0000,   5.00000,      97.190
     67.0000,       2.0000,   5.00000,      177.01
     69.0000,       2.0000,   5.00000,      142.02
     71.0000,       2.0000,   5.00000,      118.08
     73.0000,       2.0000,   5.00000,      108.40
     75.0000,       2.0000,   5.00000,      93.417
     77.0000,       2.0000,   5.00000,      268.58
     79.0000,       2.0000,   5.00000,      313.92
     81.0000,       2.0000,   5.00000,      173.36
     83.0000,       2.0000,   5.00000,      268.26
     85.0000,       2.0000,   5.00000,      216.06
     87.0000,       2.0000,   5.00000,      109.02
     89.0000,       2.0000,   5.00000,      195.40
     91.0000,       2.0000,   5.00000,      221.20
     93.0000,       2.0000,   5.00000,      160.96
     95.0000,       2.0000,   5.00000,      310.24
     97.0000,       2.0000,   5.00000,      288.67
     99.0000,       2.0000,   5.00000,      161.01
    101.0000,       2.0000,   5.00000,      232.74
    103.0000,       2.0000,   5.00000,      281.41
     12.0000,       8.0000,   1.00000,      335.37
     14.0000,       8.0000,   1.00000,      338.46
     16.0000,       8.0000,   1.00000,      250.09
     18.0000,       8.0000,   1.00000,      243.17
     20.0000,       8.0000,   1.00000,      242.84
     22.0000,       8.0000,   1.00000,      258.22
     24.0000,       8.0000,   1.00000,      296.81
     26.0000,       8.0000,   1.00000,      254.50
     28.0000,       8.0000,   1.00000,      232.03
     30.0000,       8.0000,   1.00000,      212.01
     32.0000,       8.0000,   1.00000,      182.58
     34.0000,       8.0000,   1.00000,      181.34
     36.0000,       8.0000,   1.00000,      182.48
     38.0000,       8.0000,   1.00000,      185.11
     40.0000,       8.0000,   1.00000,      197.01
     42.0000,       8.0000,   1.00000,      211.92
     44.0000,       8.0000,   1.00000,      205.05
     46.0000,       8.0000,   1.00000,      183.88
     48.0000,       8.0000,   1.00000,      159.72
     50.0000,       8.0000,   1.00000,      147.81
     52.0000,       8.0000,   1.00000,      143.61
     54.0000,       8.0000,   1.00000,      146.42
     56.0000,       8.0000,   1.00000,      163.21
     58.0000,       8.0000,   1.00000,      156.89
     60.0000,       8.0000,   1.00000,      154.38
     62.0000,       8.0000,   1.00000,      146.11
     64.0000,       8.0000,   1.00000,      136.05
     66.0000,       8.0000,   1.00000,      150.13
     68.0000,       8.0000,   1.00000,      151.15
     70.0000,       8.0000,   1.00000,      135.17
     72.0000,       8.0000,   1.00000,      143.98
     74.0000,       8.0000,   1.00000,      148.03
     76.0000,       8.0000,   1.00000,      195.57
     78.0000,       8.0000,   1.00000,      286.20
     80.0000,       8.0000,   1.00000,      299.43
     82.0000,       8.0000,   1.00000,      271.32
     84.0000,       8.0000,   1.00000,      258.01
     86.0000,       8.0000,   1.00000,      202.16
     88.0000,       8.0000,   1.00000,      186.34
     90.0000,       8.0000,   1.00000,      226.82
     92.0000,       8.0000,   1.00000,      234.49
     94.0000,       8.0000,   1.00000,      286.09
     96.0000,       8.0000,   1.00000,      300.51
     98.0000,       8.0000,   1.00000,      258.51
      8.0000,       2.0000,   6.00000,      278.96
     10.0000,       2.0000,   6.00000,      317.32
     12.0000,       2.0000,   6.00000,      497.88
     14.0000,       2.0000,   6.00000,      252.73
     16.0000,       2.0000,   6.00000,      239.70
     18.0000,       2.0000,   6.00000,      248.02
     20.0000,       2.0000,   6.00000,      252.93
     22.0000,       2.0000,   6.00000,      252.07
     24.0000,       2.0000,   6.00000,      274.51
     26.0000,       2.0000,   6.00000,      358.36
     28.0000,       2.0000,   6.00000,      176.39
     30.0000,       2.0000,   6.00000,      180.49
     32.0000,       2.0000,   6.00000,      181.75
     34.0000,       2.0000,   6.00000,      190.75
     36.0000,       2.0000,   6.00000,      169.45
     38.0000,       2.0000,   6.00000,      170.93
     40.0000,       2.0000,   6.00000,      216.50
     42.0000,       2.0000,   6.00000,      227.80
     44.0000,       2.0000,   6.00000,      210.78
     46.0000,       2.0000,   6.00000,      194.31
     48.0000,       2.0000,   6.00000,      176.52
     50.0000,       2.0000,   6.00000,      129.50
     52.0000,       2.0000,   6.00000,      110.91
     54.0000,       2.0000,   6.00000,      174.70
     56.0000,       2.0000,   6.00000,      163.22
     58.0000,       2.0000,   6.00000,      150.45
     60.0000,       2.0000,   6.00000,      164.22
     62.0000,       2.0000,   6.00000,      136.34
     64.0000,       2.0000,   6.00000,      120.48
     66.0000,       2.0000,   6.00000,      140.62
     68.0000,       2.0000,   6.00000,      164.89
     70.0000,       2.0000,   6.00000,      142.67
     72.0000,       2.0000,   6.00000,      118.48
     74.0000,       2.0000,   6.00000,      125.37
     76.0000,       2.0000,   6.00000,      177.30
     78.0000,       2.0000,   6.00000,      330.44
     80.0000,       2.0000,   6.00000,      272.13
     82.0000,       2.0000,   6.00000,      359.20
     84.0000,       2.0000,   6.00000,      280.27
     86.0000,       2.0000,   6.00000,      109.70
     88.0000,       2.0000,   6.00000,      161.86
     90.0000,       2.0000,   6.00000,      301.25
     92.0000,       2.0000,   6.00000,      268.86
     94.0000,       2.0000,   6.00000,      189.31
     96.0000,       2.0000,   6.00000,      358.71
     98.0000,       2.0000,   6.00000,      332.55
    100.0000,       2.0000,   6.00000,      181.91
    102.0000,       2.0000,   6.00000,      259.07
     10.0000,       4.0000,   3.00000,      438.09
     12.0000,       4.0000,   3.00000,      435.92
     14.0000,       4.0000,   3.00000,      269.36
     16.0000,       4.0000,   3.00000,      260.28
     18.0000,       4.0000,   3.00000,      278.49
     20.0000,       4.0000,   3.00000,      287.29
     22.0000,       4.0000,   3.00000,      270.13
     24.0000,       4.0000,   3.00000,      276.10
     26.0000,       4.0000,   3.00000,      348.29
     28.0000,       4.0000,   3.00000,      289.01
     30.0000,       4.0000,   3.00000,      206.12
     32.0000,       4.0000,   3.00000,      206.26
     34.0000,       4.0000,   3.00000,      200.19
     36.0000,       4.0000,   3.00000,      191.99
     38.0000,       4.0000,   3.00000,      207.37
     40.0000,       4.0000,   3.00000,      228.94
     42.0000,       4.0000,   3.00000,      226.86
     44.0000,       4.0000,   3.00000,      219.82
     46.0000,       4.0000,   3.00000,      214.76
     48.0000,       4.0000,   3.00000,      186.10
     50.0000,       4.0000,   3.00000,      138.67
     52.0000,       4.0000,   3.00000,      139.37
     54.0000,       4.0000,   3.00000,      179.76
     56.0000,       4.0000,   3.00000,      179.59
     58.0000,       4.0000,   3.00000,      172.59
     60.0000,       4.0000,   3.00000,      165.03
     62.0000,       4.0000,   3.00000,      166.31
     64.0000,       4.0000,   3.00000,      174.37
     66.0000,       4.0000,   3.00000,      148.34
     68.0000,       4.0000,   3.00000,      148.63
     70.0000,       4.0000,   3.00000,      149.52
     72.0000,       4.0000,   3.00000,      135.75
     74.0000,       4.0000,   3.00000,      175.33
     76.0000,       4.0000,   3.00000,      215.78
     78.0000,       4.0000,   3.00000,      263.03
     80.0000,       4.0000,   3.00000,      385.03
     82.0000,       4.0000,   3.00000,      439.90
     84.0000,       4.0000,   3.00000,      250.86
     86.0000,       4.0000,   3.00000,      144.30
     88.0000,       4.0000,   3.00000,      192.42
     90.0000,       4.0000,   3.00000,      294.21
     92.0000,       4.0000,   3.00000,      319.86
     94.0000,       4.0000,   3.00000,      250.70
     96.0000,       4.0000,   3.00000,      316.40
     98.0000,       4.0000,   3.00000,      380.24
    100.0000,       4.0000,   3.00000,      269.21
     15.0000,      10.0000,   1.00000,      297.63
     17.0000,      10.0000,   1.00000,      294.89
     19.0000,      10.0000,   1.00000,      293.32
     21.0000,      10.0000,   1.00000,      292.15
     23.0000,      10.0000,   1.00000,      302.67
     25.0000,      10.0000,   1.00000,      344.29
     27.0000,      10.0000,   1.00000,      313.46
     29.0000,      10.0000,   1.00000,      291.97
     31.0000,      10.0000,   1.00000,      276.65
     33.0000,      10.0000,   1.00000,      263.60
     35.0000,      10.0000,   1.00000,      230.89
     37.0000,      10.0000,   1.00000,      222.74
     39.0000,      10.0000,   1.00000,      226.82
     41.0000,      10.0000,   1.00000,      236.71
     43.0000,      10.0000,   1.00000,      228.39
     45.0000,      10.0000,   1.00000,      210.12
     47.0000,      10.0000,   1.00000,      201.48
     49.0000,      10.0000,   1.00000,      187.36
     51.0000,      10.0000,   1.00000,      174.65
     53.0000,      10.0000,   1.00000,      180.16
     55.0000,      10.0000,   1.00000,      191.86
     57.0000,      10.0000,   1.00000,      188.47
     59.0000,      10.0000,   1.00000,      197.54
     61.0000,      10.0000,   1.00000,      202.51
     63.0000,      10.0000,   1.00000,      181.55
     65.0000,      10.0000,   1.00000,      171.41
     67.0000,      10.0000,   1.00000,      176.11
     69.0000,      10.0000,   1.00000,      169.88
     71.0000,      10.0000,   1.00000,      173.52
     73.0000,      10.0000,   1.00000,      185.83
     75.0000,      10.0000,   1.00000,      218.28
     77.0000,      10.0000,   1.00000,      298.50
     79.0000,      10.0000,   1.00000,      332.53
     81.0000,      10.0000,   1.00000,      318.61
     83.0000,      10.0000,   1.00000,      332.73
     85.0000,      10.0000,   1.00000,      275.62
     87.0000,      10.0000,   1.00000,      224.31
     89.0000,      10.0000,   1.00000,      270.77
     91.0000,      10.0000,   1.00000,      301.96
     93.0000,      10.0000,   1.00000,      286.06
     95.0000,      10.0000,   1.00000,      338.75
     12.0000,       6.0000,   2.00000,      421.62
     14.0000,       6.0000,   2.00000,      288.98
     16.0000,       6.0000,   2.00000,      285.79
     18.0000,       6.0000,   2.00000,      300.23
     20.0000,       6.0000,   2.00000,      303.19
     22.0000,       6.0000,   2.00000,      288.73
     24.0000,       6.0000,   2.00000,      289.48
     26.0000,       6.0000,   2.00000,      352.77
     28.0000,       6.0000,   2.00000,      322.64
     30.0000,       6.0000,   2.00000,      291.58
     32.0000,       6.0000,   2.00000,      222.78
     34.0000,       6.0000,   2.00000,      217.71
     36.0000,       6.0000,   2.00000,      219.82
     38.0000,       6.0000,   2.00000,      230.05
     40.0000,       6.0000,   2.00000,      236.72
     42.0000,       6.0000,   2.00000,      229.65
     44.0000,       6.0000,   2.00000,      226.21
     46.0000,       6.0000,   2.00000,      216.98
     48.0000,       6.0000,   2.00000,      190.29
     50.0000,       6.0000,   2.00000,      165.54
     52.0000,       6.0000,   2.00000,      162.32
     54.0000,       6.0000,   2.00000,      187.26
     56.0000,       6.0000,   2.00000,      191.65
     58.0000,       6.0000,   2.00000,      183.23
     60.0000,       6.0000,   2.00000,      185.84
     62.0000,       6.0000,   2.00000,      197.68
     64.0000,       6.0000,   2.00000,      193.84
     66.0000,       6.0000,   2.00000,      167.95
     68.0000,       6.0000,   2.00000,      148.00
     70.0000,       6.0000,   2.00000,      147.75
     72.0000,       6.0000,   2.00000,      175.12
     74.0000,       6.0000,   2.00000,      210.36
     76.0000,       6.0000,   2.00000,      222.27
     78.0000,       6.0000,   2.00000,      304.86
     80.0000,       6.0000,   2.00000,      385.45
     82.0000,       6.0000,   2.00000,      407.88
     84.0000,       6.0000,   2.00000,      284.80
     86.0000,       6.0000,   2.00000,      188.14
     88.0000,       6.0000,   2.00000,      220.76
     90.0000,       6.0000,   2.00000,      296.02
     92.0000,       6.0000,   2.00000,      324.83
     94.0000,       6.0000,   2.00000,      299.47
     96.0000,       6.0000,   2.00000,      340.23
     98.0000,       6.0000,   2.00000,      363.38
     12.0000,       4.0000,   4.00000,      334.60
     14.0000,       4.0000,   4.00000,      318.18
     16.0000,       4.0000,   4.00000,      323.47
     18.0000,       4.0000,   4.00000,      342.46
     20.0000,       4.0000,   4.00000,      343.11
     22.0000,       4.0000,   4.00000,      316.00
     24.0000,       4.0000,   4.00000,      298.46
     26.0000,       4.0000,   4.00000,      335.77
     28.0000,       4.0000,   4.00000,      467.24
     30.0000,       4.0000,   4.00000,      400.87
     32.0000,       4.0000,   4.00000,      258.06
     34.0000,       4.0000,   4.00000,      239.68
     36.0000,       4.0000,   4.00000,      265.22
     38.0000,       4.0000,   4.00000,      283.17
     40.0000,       4.0000,   4.00000,      250.44
     42.0000,       4.0000,   4.00000,      227.54
     44.0000,       4.0000,   4.00000,      235.78
     46.0000,       4.0000,   4.00000,      232.89
     48.0000,       4.0000,   4.00000,      196.18
     50.0000,       4.0000,   4.00000,      197.93
     52.0000,       4.0000,   4.00000,      211.16
     54.0000,       4.0000,   4.00000,      197.69
     56.0000,       4.0000,   4.00000,      216.48
     58.0000,       4.0000,   4.00000,      211.79
     60.0000,       4.0000,   4.00000,      203.73
     62.0000,       4.0000,   4.00000,      253.93
     64.0000,       4.0000,   4.00000,      262.95
     66.0000,       4.0000,   4.00000,      185.04
     68.0000,       4.0000,   4.00000,      132.50
     70.0000,       4.0000,   4.00000,      150.54
     72.0000,       4.0000,   4.00000,      229.73
     74.0000,       4.0000,   4.00000,      288.36
     76.0000,       4.0000,   4.00000,      259.20
     78.0000,       4.0000,   4.00000,      274.76
     80.0000,       4.0000,   4.00000,      453.71
     82.0000,       4.0000,   4.00000,      422.93
     84.0000,       4.0000,   4.00000,      255.77
     86.0000,       4.0000,   4.00000,      267.64
     88.0000,       4.0000,   4.00000,      270.99
     90.0000,       4.0000,   4.00000,      279.05
     92.0000,       4.0000,   4.00000,      368.19
     94.0000,       4.0000,   4.00000,      400.36
     96.0000,       4.0000,   4.00000,      314.89
     98.0000,       4.0000,   4.00000,      385.54
     18.0000,      12.0000,   1.00000,      338.68
     20.0000,      12.0000,   1.00000,      340.74
     22.0000,      12.0000,   1.00000,      335.80
     24.0000,      12.0000,   1.00000,      346.03
     26.0000,      12.0000,   1.00000,      398.21
     28.0000,      12.0000,   1.00000,      374.27
     30.0000,      12.0000,   1.00000,      361.63
     32.0000,      12.0000,   1.00000,      345.41
     34.0000,      12.0000,   1.00000,      325.86
     36.0000,      12.0000,   1.00000,      297.90
     38.0000,      12.0000,   1.00000,      263.54
     40.0000,      12.0000,   1.00000,      258.52
     42.0000,      12.0000,   1.00000,      241.49
     44.0000,      12.0000,   1.00000,      233.54
     46.0000,      12.0000,   1.00000,      230.27
     48.0000,      12.0000,   1.00000,      223.41
     50.0000,      12.0000,   1.00000,      211.29
     52.0000,      12.0000,   1.00000,      209.61
     54.0000,      12.0000,   1.00000,      232.05
     56.0000,      12.0000,   1.00000,      236.56
     58.0000,      12.0000,   1.00000,      233.04
     60.0000,      12.0000,   1.00000,      232.93
     62.0000,      12.0000,   1.00000,      229.41
     64.0000,      12.0000,   1.00000,      221.88
     66.0000,      12.0000,   1.00000,      210.14
     68.0000,      12.0000,   1.00000,      207.31
     70.0000,      12.0000,   1.00000,      209.76
     72.0000,      12.0000,   1.00000,      232.89
     74.0000,      12.0000,   1.00000,      265.50
     76.0000,      12.0000,   1.00000,      280.04
     78.0000,      12.0000,   1.00000,      321.67
     80.0000,      12.0000,   1.00000,      357.53
     82.0000,      12.0000,   1.00000,      384.73
     84.0000,      12.0000,   1.00000,      329.97
     86.0000,      12.0000,   1.00000,      276.18
     88.0000,      12.0000,   1.00000,      309.67
     90.0000,      12.0000,   1.00000,      354.64
     92.0000,      12.0000,   1.00000,      354.95
     16.0000,       8.0000,   2.00000,      364.24
     18.0000,       8.0000,   2.00000,      365.38
     20.0000,       8.0000,   2.00000,      360.69
     22.0000,       8.0000,   2.00000,      351.34
     24.0000,       8.0000,   2.00000,      355.32
     26.0000,       8.0000,   2.00000,      386.94
     28.0000,       8.0000,   2.00000,      467.05
     30.0000,       8.0000,   2.00000,      432.56
     32.0000,       8.0000,   2.00000,      409.19
     34.0000,       8.0000,   2.00000,      367.65
     36.0000,       8.0000,   2.00000,      303.65
     38.0000,       8.0000,   2.00000,      296.38
     40.0000,       8.0000,   2.00000,      268.94
     42.0000,       8.0000,   2.00000,      242.67
     44.0000,       8.0000,   2.00000,      227.60
     46.0000,       8.0000,   2.00000,      231.64
     48.0000,       8.0000,   2.00000,      232.34
     50.0000,       8.0000,   2.00000,      240.81
     52.0000,       8.0000,   2.00000,      255.41
     54.0000,       8.0000,   2.00000,      236.91
     56.0000,       8.0000,   2.00000,      241.38
     58.0000,       8.0000,   2.00000,      258.42
     60.0000,       8.0000,   2.00000,      260.55
     62.0000,       8.0000,   2.00000,      275.11
     64.0000,       8.0000,   2.00000,      260.78
     66.0000,       8.0000,   2.00000,      206.53
     68.0000,       8.0000,   2.00000,      196.45
     70.0000,       8.0000,   2.00000,      225.11
     72.0000,       8.0000,   2.00000,      249.02
     74.0000,       8.0000,   2.00000,      316.79
     76.0000,       8.0000,   2.00000,      350.42
     78.0000,       8.0000,   2.00000,      304.57
     80.0000,       8.0000,   2.00000,      370.70
     82.0000,       8.0000,   2.00000,      373.03
     84.0000,       8.0000,   2.00000,      322.24
     86.0000,       8.0000,   2.00000,      369.48
     88.0000,       8.0000,   2.00000,      359.65
     90.0000,       8.0000,   2.00000,      328.58
     92.0000,       8.0000,   2.00000,      369.88
     94.0000,       8.0000,   2.00000,      393.12
     15.0000,       6.0000,   3.00000,      380.03
     17.0000,       6.0000,   3.00000,      377.67
     19.0000,       6.0000,   3.00000,      365.52
     21.0000,       6.0000,   3.00000,      356.49
     23.0000,       6.0000,   3.00000,      359.85
     25.0000,       6.0000,   3.00000,      370.75
     27.0000,       6.0000,   3.00000,      410.84
     29.0000,       6.0000,   3.00000,      508.30
     31.0000,       6.0000,   3.00000,      456.95
     33.0000,       6.0000,   3.00000,      409.03
     35.0000,       6.0000,   3.00000,      321.35
     37.0000,       6.0000,   3.00000,      316.63
     39.0000,       6.0000,   3.00000,      285.18
     41.0000,       6.0000,   3.00000,      256.52
     43.0000,       6.0000,   3.00000,      236.57
     45.0000,       6.0000,   3.00000,      219.63
     47.0000,       6.0000,   3.00000,      225.42
     49.0000,       6.0000,   3.00000,      246.53
     51.0000,       6.0000,   3.00000,      274.80
     53.0000,       6.0000,   3.00000,      256.02
     55.0000,       6.0000,   3.00000,      232.20
     57.0000,       6.0000,   3.00000,      245.54
     59.0000,       6.0000,   3.00000,      272.89
     61.0000,       6.0000,   3.00000,      295.88
     63.0000,       6.0000,   3.00000,      281.31
     65.0000,       6.0000,   3.00000,      233.57
     67.0000,       6.0000,   3.00000,      195.15
     69.0000,       6.0000,   3.00000,      197.17
     71.0000,       6.0000,   3.00000,      246.82
     73.0000,       6.0000,   3.00000,      297.12
     75.0000,       6.0000,   3.00000,      348.30
     77.0000,       6.0000,   3.00000,      361.93
     79.0000,       6.0000,   3.00000,      340.50
     81.0000,       6.0000,   3.00000,      325.40
     83.0000,       6.0000,   3.00000,      320.73
     85.0000,       6.0000,   3.00000,      405.07
     87.0000,       6.0000,   3.00000,      403.65
     89.0000,       6.0000,   3.00000,      336.06
     91.0000,       6.0000,   3.00000,      323.51
     93.0000,       6.0000,   3.00000,      387.91
     95.0000,       6.0000,   3.00000,      427.51
     14.0000,       4.0000,   5.00000,      384.57
     16.0000,       4.0000,   5.00000,      396.31
     18.0000,       4.0000,   5.00000,      375.24
     20.0000,       4.0000,   5.00000,      355.15
     22.0000,       4.0000,   5.00000,      361.45
     24.0000,       4.0000,   5.00000,      372.16
     26.0000,       4.0000,   5.00000,      384.99
     28.0000,       4.0000,   5.00000,      437.93
     30.0000,       4.0000,   5.00000,      562.73
     32.0000,       4.0000,   5.00000,      456.26
     34.0000,       4.0000,   5.00000,      332.74
     36.0000,       4.0000,   5.00000,      338.32
     38.0000,       4.0000,   5.00000,      302.88
     40.0000,       4.0000,   5.00000,      268.83
     42.0000,       4.0000,   5.00000,      250.33
     44.0000,       4.0000,   5.00000,      228.81
     46.0000,       4.0000,   5.00000,      202.08
     48.0000,       4.0000,   5.00000,      235.68
     50.0000,       4.0000,   5.00000,      289.72
     52.0000,       4.0000,   5.00000,      274.33
     54.0000,       4.0000,   5.00000,      249.91
     56.0000,       4.0000,   5.00000,      225.47
     58.0000,       4.0000,   5.00000,      249.72
     60.0000,       4.0000,   5.00000,      322.41
     62.0000,       4.0000,   5.00000,      306.09
     64.0000,       4.0000,   5.00000,      248.01
     66.0000,       4.0000,   5.00000,      220.39
     68.0000,       4.0000,   5.00000,      183.58
     70.0000,       4.0000,   5.00000,      201.44
     72.0000,       4.0000,   5.00000,      306.67
     74.0000,       4.0000,   5.00000,      318.32
     76.0000,       4.0000,   5.00000,      350.14
     78.0000,       4.0000,   5.00000,      436.15
     80.0000,       4.0000,   5.00000,      284.38
     82.0000,       4.0000,   5.00000,      245.69
     84.0000,       4.0000,   5.00000,      429.12
     86.0000,       4.0000,   5.00000,      456.14
     88.0000,       4.0000,   5.00000,      368.08
     90.0000,       4.0000,   5.00000,      319.74
     92.0000,       4.0000,   5.00000,      323.29
     94.0000,       4.0000,   5.00000,      429.59
     96.0000,       4.0000,   5.00000,      470.48
     16.0000,       4.0000,   6.00000,      428.27
     18.0000,       4.0000,   6.00000,      396.44
     20.0000,       4.0000,   6.00000,      385.44
     22.0000,       4.0000,   6.00000,      410.87
     24.0000,       4.0000,   6.00000,      457.29
     26.0000,       4.0000,   6.00000,      472.29
     28.0000,       4.0000,   6.00000,      444.76
     30.0000,       4.0000,   6.00000,      474.78
     32.0000,       4.0000,   6.00000,      709.03
     34.0000,       4.0000,   6.00000,      631.10
     36.0000,       4.0000,   6.00000,      365.96
     38.0000,       4.0000,   6.00000,      310.33
     40.0000,       4.0000,   6.00000,      296.19
     42.0000,       4.0000,   6.00000,      265.36
     44.0000,       4.0000,   6.00000,      209.14
     46.0000,       4.0000,   6.00000,      226.18
     48.0000,       4.0000,   6.00000,      290.19
     50.0000,       4.0000,   6.00000,      315.43
     52.0000,       4.0000,   6.00000,      333.19
     54.0000,       4.0000,   6.00000,      305.19
     56.0000,       4.0000,   6.00000,      284.09
     58.0000,       4.0000,   6.00000,      339.29
     60.0000,       4.0000,   6.00000,      364.12
     62.0000,       4.0000,   6.00000,      302.10
     64.0000,       4.0000,   6.00000,      246.88
     66.0000,       4.0000,   6.00000,      237.06
     68.0000,       4.0000,   6.00000,      329.23
     70.0000,       4.0000,   6.00000,      369.85
     72.0000,       4.0000,   6.00000,      268.25
     74.0000,       4.0000,   6.00000,      359.21
     76.0000,       4.0000,   6.00000,      520.00
     78.0000,       4.0000,   6.00000,      347.46
     80.0000,       4.0000,   6.00000,      233.60
     82.0000,       4.0000,   6.00000,      285.44
     84.0000,       4.0000,   6.00000,      416.59
     86.0000,       4.0000,   6.00000,      561.42
     88.0000,       4.0000,   6.00000,      517.41
     90.0000,       4.0000,   6.00000,      412.52
     92.0000,       4.0000,   6.00000,      359.30
     94.0000,       4.0000,   6.00000,      360.75
     20.0000,      10.0000,   2.00000,      416.31
     22.0000,      10.0000,   2.00000,      431.91
     24.0000,      10.0000,   2.00000,      440.89
     26.0000,      10.0000,   2.00000,      452.72
     28.0000,      10.0000,   2.00000,      493.63
     30.0000,      10.0000,   2.00000,      582.73
     32.0000,      10.0000,   2.00000,      533.81
     34.0000,      10.0000,   2.00000,      499.63
     36.0000,      10.0000,   2.00000,      460.57
     38.0000,      10.0000,   2.00000,      382.55
     40.0000,      10.0000,   2.00000,      285.02
     42.0000,      10.0000,   2.00000,      265.59
     44.0000,      10.0000,   2.00000,      256.58
     46.0000,      10.0000,   2.00000,      254.37
     48.0000,      10.0000,   2.00000,      275.94
     50.0000,      10.0000,   2.00000,      304.81
     52.0000,      10.0000,   2.00000,      316.86
     54.0000,      10.0000,   2.00000,      327.69
     56.0000,      10.0000,   2.00000,      327.68
     58.0000,      10.0000,   2.00000,      322.51
     60.0000,      10.0000,   2.00000,      323.82
     62.0000,      10.0000,   2.00000,      305.20
     64.0000,      10.0000,   2.00000,      296.30
     66.0000,      10.0000,   2.00000,      313.21
     68.0000,      10.0000,   2.00000,      301.19
     70.0000,      10.0000,   2.00000,      329.47
     72.0000,      10.0000,   2.00000,      387.41
     74.0000,      10.0000,   2.00000,      368.58
     76.0000,      10.0000,   2.00000,      343.60
     78.0000,      10.0000,   2.00000,      376.83
     80.0000,      10.0000,   2.00000,      329.06
     82.0000,      10.0000,   2.00000,      326.10
     84.0000,      10.0000,   2.00000,      421.11
     86.0000,      10.0000,   2.00000,      461.41
     88.0000,      10.0000,   2.00000,      453.49
     90.0000,      10.0000,   2.00000,      439.70
     18.0000,       6.0000,   4.00000,      412.67
     20.0000,       6.0000,   4.00000,      416.41
     22.0000,       6.0000,   4.00000,      441.88
     24.0000,       6.0000,   4.00000,      478.21
     26.0000,       6.0000,   4.00000,      481.97
     28.0000,       6.0000,   4.00000,      474.05
     30.0000,       6.0000,   4.00000,      518.62
     32.0000,       6.0000,   4.00000,      680.91
     34.0000,       6.0000,   4.00000,      622.86
     36.0000,       6.0000,   4.00000,      491.50
     38.0000,       6.0000,   4.00000,      329.45
     40.0000,       6.0000,   4.00000,      295.24
     42.0000,       6.0000,   4.00000,      257.03
     44.0000,       6.0000,   4.00000,      240.47
     46.0000,       6.0000,   4.00000,      251.64
     48.0000,       6.0000,   4.00000,      293.81
     50.0000,       6.0000,   4.00000,      322.33
     52.0000,       6.0000,   4.00000,      327.08
     54.0000,       6.0000,   4.00000,      343.55
     56.0000,       6.0000,   4.00000,      349.51
     58.0000,       6.0000,   4.00000,      358.06
     60.0000,       6.0000,   4.00000,      346.34
     62.0000,       6.0000,   4.00000,      292.77
     64.0000,       6.0000,   4.00000,      267.57
     66.0000,       6.0000,   4.00000,      304.70
     68.0000,       6.0000,   4.00000,      372.33
     70.0000,       6.0000,   4.00000,      374.30
     72.0000,       6.0000,   4.00000,      362.41
     74.0000,       6.0000,   4.00000,      385.65
     76.0000,       6.0000,   4.00000,      413.85
     78.0000,       6.0000,   4.00000,      345.04
     80.0000,       6.0000,   4.00000,      282.73
     82.0000,       6.0000,   4.00000,      316.71
     84.0000,       6.0000,   4.00000,      417.63
     86.0000,       6.0000,   4.00000,      507.53
     88.0000,       6.0000,   4.00000,      535.73
     90.0000,       6.0000,   4.00000,      483.20
     92.0000,       6.0000,   4.00000,      398.15
     20.0000,       8.0000,   3.00000,      445.16
     22.0000,       8.0000,   3.00000,      469.28
     24.0000,       8.0000,   3.00000,      488.88
     26.0000,       8.0000,   3.00000,      496.68
     28.0000,       8.0000,   3.00000,      512.96
     30.0000,       8.0000,   3.00000,      546.31
     32.0000,       8.0000,   3.00000,      656.77
     34.0000,       8.0000,   3.00000,      603.14
     36.0000,       8.0000,   3.00000,      513.78
     38.0000,       8.0000,   3.00000,      408.68
     40.0000,       8.0000,   3.00000,      295.09
     42.0000,       8.0000,   3.00000,      277.77
     44.0000,       8.0000,   3.00000,      261.87
     46.0000,       8.0000,   3.00000,      270.79
     48.0000,       8.0000,   3.00000,      307.87
     50.0000,       8.0000,   3.00000,      317.19
     52.0000,       8.0000,   3.00000,      344.19
     54.0000,       8.0000,   3.00000,      381.79
     56.0000,       8.0000,   3.00000,      371.99
     58.0000,       8.0000,   3.00000,      369.69
     60.0000,       8.0000,   3.00000,      346.80
     62.0000,       8.0000,   3.00000,      297.16
     64.0000,       8.0000,   3.00000,      314.29
     66.0000,       8.0000,   3.00000,      355.71
     68.0000,       8.0000,   3.00000,      382.00
     70.0000,       8.0000,   3.00000,      431.56
     72.0000,       8.0000,   3.00000,      410.37
     74.0000,       8.0000,   3.00000,      378.87
     76.0000,       8.0000,   3.00000,      390.32
     78.0000,       8.0000,   3.00000,      344.27
     80.0000,       8.0000,   3.00000,      315.87
     82.0000,       8.0000,   3.00000,      342.84
     84.0000,       8.0000,   3.00000,      421.01
     86.0000,       8.0000,   3.00000,      497.64
     88.0000,       8.0000,   3.00000,      509.15
     90.0000,       8.0000,   3.00000,      507.10
     24.0000,      12.0000,   2.00000,      532.88
     26.0000,      12.0000,   2.00000,      546.57
     28.0000,      12.0000,   2.00000,      541.95
     30.0000,      12.0000,   2.00000,      555.91
     32.0000,      12.0000,   2.00000,      641.99
     34.0000,      12.0000,   2.00000,      587.58
     36.0000,      12.0000,   2.00000,      495.62
     38.0000,      12.0000,   2.00000,      433.97
     40.0000,      12.0000,   2.00000,      398.88
     42.0000,      12.0000,   2.00000,      359.92
     44.0000,      12.0000,   2.00000,      300.97
     46.0000,      12.0000,   2.00000,      299.43
     48.0000,      12.0000,   2.00000,      332.24
     50.0000,      12.0000,   2.00000,      362.79
     52.0000,      12.0000,   2.00000,      379.65
     54.0000,      12.0000,   2.00000,      386.77
     56.0000,      12.0000,   2.00000,      373.52
     58.0000,      12.0000,   2.00000,      380.50
     60.0000,      12.0000,   2.00000,      395.32
     62.0000,      12.0000,   2.00000,      379.81
     64.0000,      12.0000,   2.00000,      367.86
     66.0000,      12.0000,   2.00000,      412.69
     68.0000,      12.0000,   2.00000,      471.99
     70.0000,      12.0000,   2.00000,      464.93
     72.0000,      12.0000,   2.00000,      410.65
     74.0000,      12.0000,   2.00000,      402.06
     76.0000,      12.0000,   2.00000,      426.00
     78.0000,      12.0000,   2.00000,      374.28
     80.0000,      12.0000,   2.00000,      335.71
     82.0000,      12.0000,   2.00000,      365.35
     84.0000,      12.0000,   2.00000,      440.52
     86.0000,      12.0000,   2.00000,      495.74
     21.0000,       6.0000,   5.00000,      538.96
     23.0000,       6.0000,   5.00000,      535.75
     25.0000,       6.0000,   5.00000,      535.21
     27.0000,       6.0000,   5.00000,      569.64
     29.0000,       6.0000,   5.00000,      607.41
     31.0000,       6.0000,   5.00000,      601.01
     33.0000,       6.0000,   5.00000,      576.74
     35.0000,       6.0000,   5.00000,      657.86
     37.0000,       6.0000,   5.00000,      557.49
     39.0000,       6.0000,   5.00000,      429.80
     41.0000,       6.0000,   5.00000,      300.26
     43.0000,       6.0000,   5.00000,      309.52
     45.0000,       6.0000,   5.00000,      340.25
     47.0000,       6.0000,   5.00000,      336.18
     49.0000,       6.0000,   5.00000,      319.15
     51.0000,       6.0000,   5.00000,      349.36
     53.0000,       6.0000,   5.00000,      418.21
     55.0000,       6.0000,   5.00000,      482.41
     57.0000,       6.0000,   5.00000,      460.98
     59.0000,       6.0000,   5.00000,      353.42
     61.0000,       6.0000,   5.00000,      307.64
     63.0000,       6.0000,   5.00000,      365.05
     65.0000,       6.0000,   5.00000,      456.19
     67.0000,       6.0000,   5.00000,      489.83
     69.0000,       6.0000,   5.00000,      526.45
     71.0000,       6.0000,   5.00000,      550.64
     73.0000,       6.0000,   5.00000,      497.98
     75.0000,       6.0000,   5.00000,      340.30
     77.0000,       6.0000,   5.00000,      286.28
     79.0000,       6.0000,   5.00000,      369.36
     81.0000,       6.0000,   5.00000,      433.10
     83.0000,       6.0000,   5.00000,      427.98
     85.0000,       6.0000,   5.00000,      397.28
     87.0000,       6.0000,   5.00000,      467.72
     89.0000,       6.0000,   5.00000,      562.20
     25.0000,      10.0000,   3.00000,      595.76
     27.0000,      10.0000,   3.00000,      596.48
     29.0000,      10.0000,   3.00000,      600.06
     31.0000,      10.0000,   3.00000,      593.79
     33.0000,      10.0000,   3.00000,      565.83
     35.0000,      10.0000,   3.00000,      586.47
     37.0000,      10.0000,   3.00000,      532.31
     39.0000,      10.0000,   3.00000,      488.83
     41.0000,      10.0000,   3.00000,      446.32
     43.0000,      10.0000,   3.00000,      427.05
     45.0000,      10.0000,   3.00000,      371.54
     47.0000,      10.0000,   3.00000,      367.92
     49.0000,      10.0000,   3.00000,      386.79
     51.0000,      10.0000,   3.00000,      404.17
     53.0000,      10.0000,   3.00000,      416.15
     55.0000,      10.0000,   3.00000,      440.98
     57.0000,      10.0000,   3.00000,      433.79
     59.0000,      10.0000,   3.00000,      416.21
     61.0000,      10.0000,   3.00000,      431.67
     63.0000,      10.0000,   3.00000,      446.43
     65.0000,      10.0000,   3.00000,      522.54
     67.0000,      10.0000,   3.00000,      578.74
     69.0000,      10.0000,   3.00000,      542.45
     71.0000,      10.0000,   3.00000,      513.23
     73.0000,      10.0000,   3.00000,      499.77
     75.0000,      10.0000,   3.00000,      400.63
     77.0000,      10.0000,   3.00000,      362.68
     79.0000,      10.0000,   3.00000,      404.89
     81.0000,      10.0000,   3.00000,      421.32
     83.0000,      10.0000,   3.00000,      434.21
     85.0000,      10.0000,   3.00000,      432.17
     24.0000,       8.0000,   4.00000,      591.48
     26.0000,       8.0000,   4.00000,      603.13
     28.0000,       8.0000,   4.00000,      620.52
     30.0000,       8.0000,   4.00000,      616.25
     32.0000,       8.0000,   4.00000,      571.13
     34.0000,       8.0000,   4.00000,      539.01
     36.0000,       8.0000,   4.00000,      579.92
     38.0000,       8.0000,   4.00000,      528.72
     40.0000,       8.0000,   4.00000,      480.14
     42.0000,       8.0000,   4.00000,      446.59
     44.0000,       8.0000,   4.00000,      389.33
     46.0000,       8.0000,   4.00000,      366.95
     48.0000,       8.0000,   4.00000,      368.02
     50.0000,       8.0000,   4.00000,      399.69
     52.0000,       8.0000,   4.00000,      413.12
     54.0000,       8.0000,   4.00000,      453.08
     56.0000,       8.0000,   4.00000,      449.81
     58.0000,       8.0000,   4.00000,      400.30
     60.0000,       8.0000,   4.00000,      415.30
     62.0000,       8.0000,   4.00000,      449.13
     64.0000,       8.0000,   4.00000,      481.69
     66.0000,       8.0000,   4.00000,      578.47
     68.0000,       8.0000,   4.00000,      598.63
     70.0000,       8.0000,   4.00000,      542.60
     72.0000,       8.0000,   4.00000,      543.17
     74.0000,       8.0000,   4.00000,      429.50
     76.0000,       8.0000,   4.00000,      342.33
     78.0000,       8.0000,   4.00000,      393.72
     80.0000,       8.0000,   4.00000,      420.79
     82.0000,       8.0000,   4.00000,      433.11
     84.0000,       8.0000,   4.00000,      456.47
     86.0000,       8.0000,   4.00000,      428.23
     24.0000,       6.0000,   6.00000,      617.43
     26.0000,       6.0000,   6.00000,      647.46
     28.0000,       6.0000,   6.00000,      648.36
     30.0000,       6.0000,   6.00000,      604.99
     32.0000,       6.0000,   6.00000,      562.94
     34.0000,       6.0000,   6.00000,      515.44
     36.0000,       6.0000,   6.00000,      482.68
     38.0000,       6.0000,   6.00000,      582.31
     40.0000,       6.0000,   6.00000,      578.28
     42.0000,       6.0000,   6.00000,      567.65
     44.0000,       6.0000,   6.00000,      415.17
     46.0000,       6.0000,   6.00000,      385.52
     48.0000,       6.0000,   6.00000,      399.61
     50.0000,       6.0000,   6.00000,      429.98
     52.0000,       6.0000,   6.00000,      459.19
     54.0000,       6.0000,   6.00000,      448.90
     56.0000,       6.0000,   6.00000,      401.40
     58.0000,       6.0000,   6.00000,      396.87
     60.0000,       6.0000,   6.00000,      475.82
     62.0000,       6.0000,   6.00000,      543.55
     64.0000,       6.0000,   6.00000,      549.89
     66.0000,       6.0000,   6.00000,      609.28
     68.0000,       6.0000,   6.00000,      650.49
     70.0000,       6.0000,   6.00000,      625.94
     72.0000,       6.0000,   6.00000,      472.99
     74.0000,       6.0000,   6.00000,      395.56
     76.0000,       6.0000,   6.00000,      435.52
     78.0000,       6.0000,   6.00000,      416.45
     80.0000,       6.0000,   6.00000,      415.48
     82.0000,       6.0000,   6.00000,      444.06
     84.0000,       6.0000,   6.00000,      472.99
     86.0000,       6.0000,   6.00000,      464.81
     30.0000,      12.0000,   3.00000,      570.60
     32.0000,      12.0000,   3.00000,      539.14
     34.0000,      12.0000,   3.00000,      527.83
     36.0000,      12.0000,   3.00000,      542.65
     38.0000,      12.0000,   3.00000,      620.55
     40.0000,      12.0000,   3.00000,      603.82
     42.0000,      12.0000,   3.00000,      626.10
     44.0000,      12.0000,   3.00000,      626.26
     46.0000,      12.0000,   3.00000,      604.45
     48.0000,      12.0000,   3.00000,      558.02
     50.0000,      12.0000,   3.00000,      455.30
     52.0000,      12.0000,   3.00000,      455.20
     54.0000,      12.0000,   3.00000,      473.55
     56.0000,      12.0000,   3.00000,      483.97
     58.0000,      12.0000,   3.00000,      500.11
     60.0000,      12.0000,   3.00000,      582.35
     62.0000,      12.0000,   3.00000,      654.12
     64.0000,      12.0000,   3.00000,      664.56
     66.0000,      12.0000,   3.00000,      639.41
     68.0000,      12.0000,   3.00000,      609.04
     70.0000,      12.0000,   3.00000,      612.11
     72.0000,      12.0000,   3.00000,      536.09
     74.0000,      12.0000,   3.00000,      489.55
     76.0000,      12.0000,   3.00000,      508.21
     78.0000,      12.0000,   3.00000,      486.88
     80.0000,      12.0000,   3.00000,      481.48
     28.0000,       8.0000,   5.00000,      617.15
     30.0000,       8.0000,   5.00000,      559.87
     32.0000,       8.0000,   5.00000,      518.15
     34.0000,       8.0000,   5.00000,      511.26
     36.0000,       8.0000,   5.00000,      505.47
     38.0000,       8.0000,   5.00000,      559.11
     40.0000,       8.0000,   5.00000,      739.16
     42.0000,       8.0000,   5.00000,      681.04
     44.0000,       8.0000,   5.00000,      661.91
     46.0000,       8.0000,   5.00000,      648.45
     48.0000,       8.0000,   5.00000,      511.89
     50.0000,       8.0000,   5.00000,      510.40
     52.0000,       8.0000,   5.00000,      460.24
     54.0000,       8.0000,   5.00000,      396.58
     56.0000,       8.0000,   5.00000,      435.54
     58.0000,       8.0000,   5.00000,      522.20
     60.0000,       8.0000,   5.00000,      599.19
     62.0000,       8.0000,   5.00000,      750.18
     64.0000,       8.0000,   5.00000,      754.89
     66.0000,       8.0000,   5.00000,      647.67
     68.0000,       8.0000,   5.00000,      646.26
     70.0000,       8.0000,   5.00000,      544.26
     72.0000,       8.0000,   5.00000,      475.30
     74.0000,       8.0000,   5.00000,      539.43
     76.0000,       8.0000,   5.00000,      562.47
     78.0000,       8.0000,   5.00000,      516.03
     80.0000,       8.0000,   5.00000,      465.61
     82.0000,       8.0000,   5.00000,      462.67
     30.0000,      10.0000,   4.00000,      541.52
     32.0000,      10.0000,   4.00000,      536.18
     34.0000,      10.0000,   4.00000,      531.31
     36.0000,      10.0000,   4.00000,      524.54
     38.0000,      10.0000,   4.00000,      581.68
     40.0000,      10.0000,   4.00000,      718.79
     42.0000,      10.0000,   4.00000,      705.21
     44.0000,      10.0000,   4.00000,      712.74
     46.0000,      10.0000,   4.00000,      685.98
     48.0000,      10.0000,   4.00000,      618.25
     50.0000,      10.0000,   4.00000,      509.05
     52.0000,      10.0000,   4.00000,      466.55
     54.0000,      10.0000,   4.00000,      450.54
     56.0000,      10.0000,   4.00000,      487.40
     58.0000,      10.0000,   4.00000,      527.30
     60.0000,      10.0000,   4.00000,      658.61
     62.0000,      10.0000,   4.00000,      768.90
     64.0000,      10.0000,   4.00000,      703.72
     66.0000,      10.0000,   4.00000,      645.67
     68.0000,      10.0000,   4.00000,      668.92
     70.0000,      10.0000,   4.00000,      573.26
     72.0000,      10.0000,   4.00000,      498.96
     74.0000,      10.0000,   4.00000,      552.56
     76.0000,      10.0000,   4.00000,      582.48
     78.0000,      10.0000,   4.00000,      535.32
     80.0000,      10.0000,   4.00000,      482.84
     32.0000,       8.0000,   6.00000,      531.88
     34.0000,       8.0000,   6.00000,      565.89
     36.0000,       8.0000,   6.00000,      642.12
     38.0000,       8.0000,   6.00000,      634.45
     40.0000,       8.0000,   6.00000,      668.92
     42.0000,       8.0000,   6.00000,      779.26
     44.0000,       8.0000,   6.00000,      943.20
     46.0000,       8.0000,   6.00000,      923.76
     48.0000,       8.0000,   6.00000,      804.68
     50.0000,       8.0000,   6.00000,      627.18
     52.0000,       8.0000,   6.00000,      529.26
     54.0000,       8.0000,   6.00000,      580.74
     56.0000,       8.0000,   6.00000,      604.30
     58.0000,       8.0000,   6.00000,      724.63
     60.0000,       8.0000,   6.00000,      760.80
     62.0000,       8.0000,   6.00000,      718.42
     64.0000,       8.0000,   6.00000,      767.78
     66.0000,       8.0000,   6.00000,      678.09
     68.0000,       8.0000,   6.00000,      581.26
     70.0000,       8.0000,   6.00000,      627.92
     72.0000,       8.0000,   6.00000,      656.00
     74.0000,       8.0000,   6.00000,      636.26
     76.0000,       8.0000,   6.00000,      621.97
     78.0000,       8.0000,   6.00000,      610.80
     36.0000,      12.0000,   4.00000,      664.63
     38.0000,      12.0000,   4.00000,      713.93
     40.0000,      12.0000,   4.00000,      731.44
     42.0000,      12.0000,   4.00000,      768.84
     44.0000,      12.0000,   4.00000,      866.71
     46.0000,      12.0000,   4.00000,      854.98
     48.0000,      12.0000,   4.00000,      840.56
     50.0000,      12.0000,   4.00000,      791.42
     52.0000,      12.0000,   4.00000,      756.37
     54.0000,      12.0000,   4.00000,      799.87
     56.0000,      12.0000,   4.00000,      746.90
     58.0000,      12.0000,   4.00000,      735.36
     60.0000,      12.0000,   4.00000,      701.99
     62.0000,      12.0000,   4.00000,      703.79
     64.0000,      12.0000,   4.00000,      750.89
     66.0000,      12.0000,   4.00000,      682.72
     68.0000,      12.0000,   4.00000,      619.48
     70.0000,      12.0000,   4.00000,      668.08
     72.0000,      12.0000,   4.00000,      698.81
     74.0000,      12.0000,   4.00000,      675.33
     35.0000,      10.0000,   5.00000,      636.98
     37.0000,      10.0000,   5.00000,      675.32
     39.0000,      10.0000,   5.00000,      732.83
     41.0000,      10.0000,   5.00000,      759.21
     43.0000,      10.0000,   5.00000,      792.27
     45.0000,      10.0000,   5.00000,      937.11
     47.0000,      10.0000,   5.00000,      852.61
     49.0000,      10.0000,   5.00000,      798.73
     51.0000,      10.0000,   5.00000,      805.60
     53.0000,      10.0000,   5.00000,      766.40
     55.0000,      10.0000,   5.00000,      742.19
     57.0000,      10.0000,   5.00000,      801.42
     59.0000,      10.0000,   5.00000,      723.63
     61.0000,      10.0000,   5.00000,      684.64
     63.0000,      10.0000,   5.00000,      739.17
     65.0000,      10.0000,   5.00000,      676.80
     67.0000,      10.0000,   5.00000,      628.65
     69.0000,      10.0000,   5.00000,      685.36
     71.0000,      10.0000,   5.00000,      702.79
     73.0000,      10.0000,   5.00000,      688.35
     75.0000,      10.0000,   5.00000,      659.44
     40.0000,      10.0000,   6.00000,      802.22
     42.0000,      10.0000,   6.00000,      783.76
     44.0000,      10.0000,   6.00000,      787.46
     46.0000,      10.0000,   6.00000,      855.09
     48.0000,      10.0000,   6.00000,      942.14
     50.0000,      10.0000,   6.00000,      1324.4
     52.0000,      10.0000,   6.00000,      1429.1
     54.0000,      10.0000,   6.00000,      1247.7
     56.0000,      10.0000,   6.00000,      1099.3
     58.0000,      10.0000,   6.00000,      1044.8
     60.0000,      10.0000,   6.00000,      741.30
     62.0000,      10.0000,   6.00000,      640.48
     64.0000,      10.0000,   6.00000,      686.75
     66.0000,      10.0000,   6.00000,      721.55
     68.0000,      10.0000,   6.00000,      734.13
     70.0000,      10.0000,   6.00000,      748.19
     42.0000,      12.0000,   5.00000,      840.08
     44.0000,      12.0000,   5.00000,      847.82
     46.0000,      12.0000,   5.00000,      859.81
     48.0000,      12.0000,   5.00000,      1039.1
     50.0000,      12.0000,   5.00000,      1353.9
     52.0000,      12.0000,   5.00000,      1323.1
     54.0000,      12.0000,   5.00000,      1197.6
     56.0000,      12.0000,   5.00000,      1105.2
     58.0000,      12.0000,   5.00000,      1088.9
     60.0000,      12.0000,   5.00000,      897.81
     62.0000,      12.0000,   5.00000,      676.97
     64.0000,      12.0000,   5.00000,      707.63
     66.0000,      12.0000,   5.00000,      731.25
     68.0000,      12.0000,   5.00000,      740.05
     48.0000,      12.0000,   6.00000,      1143.3
     50.0000,      12.0000,   6.00000,      1127.4
     52.0000,      12.0000,   6.00000,      1178.2
     54.0000,      12.0000,   6.00000,      1112.3
     56.0000,      12.0000,   6.00000,      1181.0
     58.0000,      12.0000,   6.00000,      1236.4
     60.0000,      12.0000,   6.00000,      1219.1
     62.0000,      12.0000,   6.00000,      1140.6
INVERSION RESULTS
INITIAL RMS ERROR
 62.49
NUMBER OF LAYERS
14
NUMBER OF BLOCKS
524
ITERATION 1
MODEL RESISTIVITY
LAYER 1
53,       0.8320
      4.0000,      112.25
      6.0000,      107.26
      8.0000,      103.39
     10.0000,      99.594
     12.0000,      102.63
     14.0000,      114.48
     16.0000,      116.98
     18.0000,      129.95
     20.0000,      186.14
     22.0000,      100.04
     24.0000,      80.471
     26.0000,      75.569
     28.0000,      73.250
     30.0000,      73.370
     32.0000,      72.610
     34.0000,      71.952
     36.0000,      73.617
     38.0000,      77.454
     40.0000,      78.290
     42.0000,      74.400
     44.0000,      68.979
     46.0000,      75.358
     48.0000,      88.255
     50.0000,      95.068
     52.0000,      97.785
     54.0000,      102.02
     56.0000,      105.99
     58.0000,      91.937
     60.0000,      96.155
     62.0000,      126.36
     64.0000,      128.25
     66.0000,      127.41
     68.0000,      131.03
     70.0000,      126.08
     72.0000,      159.91
     74.0000,      188.16
     76.0000,      173.71
     78.0000,      137.54
     80.0000,      101.12
     82.0000,      91.139
     84.0000,      130.55
     86.0000,      131.33
     88.0000,      106.50
     90.0000,      176.92
     92.0000,      161.77
     94.0000,      83.195
     96.0000,      94.508
     98.0000,      114.89
    100.0000,      114.05
    102.0000,      112.41
    104.0000,      115.30
    106.0000,      119.44
                   127.34
LAYER 2
53,       1.7472
      4.0000,      114.44
      6.0000,      110.14
      8.0000,      108.13
     10.0000,      105.23
     12.0000,      108.15
     14.0000,      119.15
     16.0000,      120.72
     18.0000,      136.44
     20.0000,      191.93
     22.0000,      104.03
     24.0000,      83.035
     26.0000,      79.353
     28.0000,      77.819
     30.0000,      77.796
     32.0000,      76.375
     34.0000,      75.798
     36.0000,      77.907
     38.0000,      83.053
     40.0000,      85.496
     42.0000,      81.242
     44.0000,      75.208
     46.0000,      81.608
     48.0000,      95.046
     50.0000,      100.77
     52.0000,      102.22
     54.0000,      106.99
     56.0000,      110.64
     58.0000,      91.953
     60.0000,      91.146
     62.0000,      123.77
     64.0000,      136.24
     66.0000,      138.14
     68.0000,      133.82
     70.0000,      119.28
     72.0000,      150.58
     74.0000,      191.95
     76.0000,      179.23
     78.0000,      135.32
     80.0000,      98.683
     82.0000,      97.262
     84.0000,      141.68
     86.0000,      139.57
     88.0000,      113.82
     90.0000,      179.33
     92.0000,      160.00
     94.0000,      86.234
     96.0000,      99.865
     98.0000,      125.22
    100.0000,      125.66
    102.0000,      122.76
    104.0000,      121.90
    106.0000,      122.81
                   128.75
LAYER 3
51,       2.7539
      6.0000,      124.69
      8.0000,      128.80
     10.0000,      130.17
     12.0000,      132.83
     14.0000,      141.96
     16.0000,      141.42
     18.0000,      162.46
     20.0000,      221.73
     22.0000,      125.83
     24.0000,      100.57
     26.0000,      99.281
     28.0000,      98.631
     30.0000,      97.259
     32.0000,      93.843
     34.0000,      92.329
     36.0000,      96.734
     38.0000,      106.85
     40.0000,      113.98
     42.0000,      110.08
     44.0000,      102.15
     46.0000,      109.18
     48.0000,      122.46
     50.0000,      123.77
     52.0000,      122.15
     54.0000,      128.29
     56.0000,      132.19
     58.0000,      104.80
     60.0000,      93.734
     62.0000,      120.62
     64.0000,      140.38
     66.0000,      144.61
     68.0000,      130.38
     70.0000,      109.49
     72.0000,      138.35
     74.0000,      189.55
     76.0000,      184.26
     78.0000,      141.28
     80.0000,      112.22
     82.0000,      126.10
     84.0000,      186.45
     86.0000,      178.53
     88.0000,      142.27
     90.0000,      193.82
     92.0000,      168.25
     94.0000,      102.59
     96.0000,      125.70
     98.0000,      165.02
    100.0000,      168.57
    102.0000,      160.01
    104.0000,      147.64
                   137.98
LAYER 4
49,       3.8613
      8.0000,      169.15
     10.0000,      184.84
     12.0000,      190.54
     14.0000,      199.04
     16.0000,      192.25
     18.0000,      219.91
     20.0000,      293.26
     22.0000,      179.34
     24.0000,      146.37
     26.0000,      148.39
     28.0000,      146.73
     30.0000,      139.61
     32.0000,      129.79
     34.0000,      125.60
     36.0000,      134.49
     38.0000,      156.10
     40.0000,      176.07
     42.0000,      175.42
     44.0000,      163.96
     46.0000,      170.51
     48.0000,      179.43
     50.0000,      169.10
     52.0000,      160.81
     54.0000,      168.28
     56.0000,      174.11
     58.0000,      135.44
     60.0000,      111.43
     62.0000,      131.21
     64.0000,      151.12
     66.0000,      153.27
     68.0000,      131.16
     70.0000,      107.45
     72.0000,      135.63
     74.0000,      194.54
     76.0000,      202.53
     78.0000,      168.57
     80.0000,      152.08
     82.0000,      191.74
     84.0000,      286.18
     86.0000,      266.12
     88.0000,      201.81
     90.0000,      237.46
     92.0000,      202.72
     94.0000,      141.18
     96.0000,      184.52
     98.0000,      252.37
    100.0000,      257.37
    102.0000,      228.06
                   181.35
LAYER 5
47,       5.0794
     10.0000,      451.19
     12.0000,      462.67
     14.0000,      454.08
     16.0000,      419.09
     18.0000,      448.18
     20.0000,      533.71
     22.0000,      434.69
     24.0000,      389.88
     26.0000,      389.10
     28.0000,      362.12
     30.0000,      314.34
     32.0000,      271.96
     34.0000,      256.46
     36.0000,      283.44
     38.0000,      353.80
     40.0000,      437.83
     42.0000,      475.43
     44.0000,      461.89
     46.0000,      440.04
     48.0000,      393.32
     50.0000,      326.81
     52.0000,      289.73
     54.0000,      292.22
     56.0000,      302.11
     58.0000,      260.56
     60.0000,      217.42
     62.0000,      217.41
     64.0000,      225.08
     66.0000,      214.76
     68.0000,      182.22
     70.0000,      158.53
     72.0000,      186.05
     74.0000,      251.40
     76.0000,      298.18
     78.0000,      319.26
     80.0000,      369.23
     82.0000,      501.72
     84.0000,      668.27
     86.0000,      614.42
     88.0000,      463.49
     90.0000,      416.49
     92.0000,      358.11
     94.0000,      323.99
     96.0000,      420.79
     98.0000,      548.22
    100.0000,      540.41
                   433.27
LAYER 6
45,       6.4194
     12.0000,      776.18
     14.0000,      714.63
     16.0000,      649.69
     18.0000,      660.43
     20.0000,      727.16
     22.0000,      682.51
     24.0000,      643.09
     26.0000,      610.80
     28.0000,      534.27
     30.0000,      439.97
     32.0000,      369.23
     34.0000,      344.09
     36.0000,      377.28
     38.0000,      467.48
     40.0000,      583.13
     42.0000,      653.97
     44.0000,      650.45
     46.0000,      597.87
     48.0000,      505.65
     50.0000,      411.51
     52.0000,      361.49
     54.0000,      359.39
     56.0000,      376.80
     58.0000,      364.46
     60.0000,      338.59
     62.0000,      335.64
     64.0000,      336.49
     66.0000,      318.81
     68.0000,      282.50
     70.0000,      259.54
     72.0000,      285.56
     74.0000,      351.79
     76.0000,      423.29
     78.0000,      493.63
     80.0000,      601.39
     82.0000,      772.93
     84.0000,      923.14
     86.0000,      856.84
     88.0000,      682.80
     90.0000,      574.12
     92.0000,      502.76
     94.0000,      489.28
     96.0000,      581.86
     98.0000,      688.12
                   663.00
LAYER 7
43,       7.8933
     14.0000,      898.49
     16.0000,      780.38
     18.0000,      772.28
     20.0000,      795.87
     22.0000,      792.54
     24.0000,      769.32
     26.0000,      713.72
     28.0000,      610.39
     30.0000,      497.91
     32.0000,      418.56
     34.0000,      388.89
     36.0000,      414.37
     38.0000,      488.28
     40.0000,      583.26
     42.0000,      648.01
     44.0000,      650.99
     46.0000,      600.11
     48.0000,      515.57
     50.0000,      435.74
     52.0000,      392.86
     54.0000,      392.06
     56.0000,      417.20
     58.0000,      437.07
     60.0000,      447.28
     62.0000,      462.01
     64.0000,      470.31
     66.0000,      458.85
     68.0000,      430.61
     70.0000,      412.76
     72.0000,      434.33
     74.0000,      491.44
     76.0000,      565.19
     78.0000,      650.95
     80.0000,      764.13
     82.0000,      898.17
     84.0000,      982.29
     86.0000,      913.68
     88.0000,      762.77
     90.0000,      639.48
     92.0000,      567.27
     94.0000,      560.00
     96.0000,      606.98
                   664.75
LAYER 8
39,       9.5147
     18.0000,      823.57
     20.0000,      771.82
     22.0000,      769.02
     24.0000,      749.01
     26.0000,      710.95
     28.0000,      627.57
     30.0000,      532.61
     32.0000,      459.26
     34.0000,      425.39
     36.0000,      434.18
     38.0000,      477.71
     40.0000,      533.51
     42.0000,      572.58
     44.0000,      574.95
     46.0000,      541.21
     48.0000,      486.63
     50.0000,      436.09
     52.0000,      409.33
     54.0000,      413.38
     56.0000,      442.42
     58.0000,      480.83
     60.0000,      518.84
     62.0000,      554.27
     64.0000,      578.14
     66.0000,      583.63
     68.0000,      573.98
     70.0000,      567.10
     72.0000,      581.97
     74.0000,      619.96
     76.0000,      674.75
     78.0000,      743.80
     80.0000,      822.11
     82.0000,      885.65
     84.0000,      891.20
     86.0000,      809.46
     88.0000,      690.44
     90.0000,      595.43
     92.0000,      553.34
                   558.01
LAYER 9
35,      11.2981
     22.0000,      739.72
     24.0000,      699.51
     26.0000,      670.94
     28.0000,      615.63
     30.0000,      562.31
     32.0000,      511.58
     34.0000,      480.55
     36.0000,      472.51
     38.0000,      487.20
     40.0000,      509.22
     42.0000,      521.51
     44.0000,      516.01
     46.0000,      493.46
     48.0000,      462.14
     50.0000,      434.91
     52.0000,      422.53
     54.0000,      430.94
     56.0000,      459.23
     58.0000,      500.38
     60.0000,      546.26
     62.0000,      590.11
     64.0000,      624.35
     66.0000,      645.00
     68.0000,      654.31
     70.0000,      662.71
     72.0000,      679.69
     74.0000,      705.59
     76.0000,      741.63
     78.0000,      783.82
     80.0000,      808.08
     82.0000,      795.65
     84.0000,      740.39
     86.0000,      658.88
     88.0000,      590.55
                   513.52
LAYER 10
31,      13.2599
     26.0000,      663.97
     28.0000,      623.83
     30.0000,      587.12
     32.0000,      553.57
     34.0000,      535.60
     36.0000,      530.54
     38.0000,      526.46
     40.0000,      529.80
     42.0000,      522.94
     44.0000,      504.58
     46.0000,      480.52
     48.0000,      458.00
     50.0000,      442.39
     52.0000,      438.30
     54.0000,      448.63
     56.0000,      473.24
     58.0000,      508.58
     60.0000,      549.35
     62.0000,      590.48
     64.0000,      627.80
     66.0000,      660.14
     68.0000,      689.38
     70.0000,      717.49
     72.0000,      741.26
     74.0000,      755.72
     76.0000,      772.24
     78.0000,      768.24
     80.0000,      739.53
     82.0000,      685.54
     84.0000,      631.75
                   534.25
LAYER 11
27,      15.4179
     30.0000,      628.79
     32.0000,      612.28
     34.0000,      590.78
     36.0000,      584.07
     38.0000,      577.85
     40.0000,      571.38
     42.0000,      564.20
     44.0000,      543.57
     46.0000,      512.22
     48.0000,      484.95
     50.0000,      468.59
     52.0000,      464.67
     54.0000,      473.59
     56.0000,      493.47
     58.0000,      521.45
     60.0000,      554.99
     62.0000,      593.29
     64.0000,      636.32
     66.0000,      683.97
     68.0000,      730.50
     70.0000,      761.21
     72.0000,      769.53
     74.0000,      765.49
     76.0000,      746.89
     78.0000,      724.91
     80.0000,      687.78
                   591.16
LAYER 12
21,      17.7917
     36.0000,      658.02
     38.0000,      672.38
     40.0000,      653.68
     42.0000,      639.18
     44.0000,      615.60
     46.0000,      587.58
     48.0000,      551.98
     50.0000,      528.44
     52.0000,      517.33
     54.0000,      519.93
     56.0000,      534.66
     58.0000,      558.31
     60.0000,      591.14
     62.0000,      635.25
     64.0000,      688.95
     66.0000,      744.99
     68.0000,      780.85
     70.0000,      796.44
     72.0000,      789.41
     74.0000,      771.57
                   698.38
LAYER 13
17,      20.4029
     40.0000,      798.59
     42.0000,      812.21
     44.0000,      776.51
     46.0000,      706.65
     48.0000,      649.95
     50.0000,      610.70
     52.0000,      594.47
     54.0000,      589.71
     56.0000,      599.14
     58.0000,      623.58
     60.0000,      663.16
     62.0000,      714.53
     64.0000,      773.79
     66.0000,      826.17
     68.0000,      872.54
     70.0000,      880.37
                   830.40
LAYER 14
13, 
     44.0000,      1084.9
     46.0000,      885.08
     48.0000,      778.41
     50.0000,      702.79
     52.0000,      671.43
     54.0000,      664.70
     56.0000,      673.93
     58.0000,      702.33
     60.0000,      748.93
     62.0000,      810.91
     64.0000,      886.08
     66.0000,      963.30
                   1024.4
CALCULATED APPARENT RESISTIVITY
      3.0000,       2.0000,   1.00000,      131.38
      5.0000,       2.0000,   1.00000,      137.63
      7.0000,       2.0000,   1.00000,      133.10
      9.0000,       2.0000,   1.00000,      132.19
     11.0000,       2.0000,   1.00000,      140.25
     13.0000,       2.0000,   1.00000,      143.86
     15.0000,       2.0000,   1.00000,      158.08
     17.0000,       2.0000,   1.00000,      201.92
     19.0000,       2.0000,   1.00000,      146.83
     21.0000,       2.0000,   1.00000,      157.48
     23.0000,       2.0000,   1.00000,      102.79
     25.0000,       2.0000,   1.00000,      96.418
     27.0000,       2.0000,   1.00000,      92.539
     29.0000,       2.0000,   1.00000,      89.415
     31.0000,       2.0000,   1.00000,      90.364
     33.0000,       2.0000,   1.00000,      88.462
     35.0000,       2.0000,   1.00000,      90.521
     37.0000,       2.0000,   1.00000,      91.730
     39.0000,       2.0000,   1.00000,      93.881
     41.0000,       2.0000,   1.00000,      86.842
     43.0000,       2.0000,   1.00000,      85.433
     45.0000,       2.0000,   1.00000,      92.192
     47.0000,       2.0000,   1.00000,      96.701
     49.0000,       2.0000,   1.00000,      101.72
     51.0000,       2.0000,   1.00000,      112.89
     53.0000,       2.0000,   1.00000,      113.31
     55.0000,       2.0000,   1.00000,      103.91
     57.0000,       2.0000,   1.00000,      107.70
     59.0000,       2.0000,   1.00000,      111.73
     61.0000,       2.0000,   1.00000,      114.41
     63.0000,       2.0000,   1.00000,      143.57
     65.0000,       2.0000,   1.00000,      147.26
     67.0000,       2.0000,   1.00000,      134.70
     69.0000,       2.0000,   1.00000,      152.95
     71.0000,       2.0000,   1.00000,      159.91
     73.0000,       2.0000,   1.00000,      177.16
     75.0000,       2.0000,   1.00000,      195.65
     77.0000,       2.0000,   1.00000,      142.77
     79.0000,       2.0000,   1.00000,      113.39
     81.0000,       2.0000,   1.00000,      115.30
     83.0000,       2.0000,   1.00000,      120.86
     85.0000,       2.0000,   1.00000,      137.59
     87.0000,       2.0000,   1.00000,      166.73
     89.0000,       2.0000,   1.00000,      147.75
     91.0000,       2.0000,   1.00000,      136.26
     93.0000,       2.0000,   1.00000,      132.39
     95.0000,       2.0000,   1.00000,      105.74
     97.0000,       2.0000,   1.00000,      123.07
     99.0000,       2.0000,   1.00000,      139.15
    101.0000,       2.0000,   1.00000,      137.02
    103.0000,       2.0000,   1.00000,      137.61
    105.0000,       2.0000,   1.00000,      142.65
    107.0000,       2.0000,   1.00000,      147.58
      4.0000,       2.0000,   2.00000,      109.14
      6.0000,       2.0000,   2.00000,      123.60
      8.0000,       2.0000,   2.00000,      116.86
     10.0000,       2.0000,   2.00000,      109.62
     12.0000,       2.0000,   2.00000,      117.65
     14.0000,       2.0000,   2.00000,      149.34
     16.0000,       2.0000,   2.00000,      179.02
     18.0000,       2.0000,   2.00000,      116.38
     20.0000,       2.0000,   2.00000,      118.68
     22.0000,       2.0000,   2.00000,      132.55
     24.0000,       2.0000,   2.00000,      90.228
     26.0000,       2.0000,   2.00000,      83.093
     28.0000,       2.0000,   2.00000,      75.892
     30.0000,       2.0000,   2.00000,      80.175
     32.0000,       2.0000,   2.00000,      80.065
     34.0000,       2.0000,   2.00000,      80.820
     36.0000,       2.0000,   2.00000,      82.183
     38.0000,       2.0000,   2.00000,      86.734
     40.0000,       2.0000,   2.00000,      84.258
     42.0000,       2.0000,   2.00000,      82.674
     44.0000,       2.0000,   2.00000,      92.799
     46.0000,       2.0000,   2.00000,      88.165
     48.0000,       2.0000,   2.00000,      84.687
     50.0000,       2.0000,   2.00000,      105.41
     52.0000,       2.0000,   2.00000,      109.94
     54.0000,       2.0000,   2.00000,      93.084
     56.0000,       2.0000,   2.00000,      94.911
     58.0000,       2.0000,   2.00000,      120.68
     60.0000,       2.0000,   2.00000,      94.588
     62.0000,       2.0000,   2.00000,      101.11
     64.0000,       2.0000,   2.00000,      137.88
     66.0000,       2.0000,   2.00000,      125.09
     68.0000,       2.0000,   2.00000,      128.87
     70.0000,       2.0000,   2.00000,      136.05
     72.0000,       2.0000,   2.00000,      120.03
     74.0000,       2.0000,   2.00000,      168.00
     76.0000,       2.0000,   2.00000,      162.25
     78.0000,       2.0000,   2.00000,      116.47
     80.0000,       2.0000,   2.00000,      120.86
     82.0000,       2.0000,   2.00000,      103.47
     84.0000,       2.0000,   2.00000,      102.04
     86.0000,       2.0000,   2.00000,      181.09
     88.0000,       2.0000,   2.00000,      154.78
     90.0000,       2.0000,   2.00000,      82.127
     92.0000,       2.0000,   2.00000,      132.70
     94.0000,       2.0000,   2.00000,      137.57
     96.0000,       2.0000,   2.00000,      93.360
     98.0000,       2.0000,   2.00000,      115.32
    100.0000,       2.0000,   2.00000,      133.97
    102.0000,       2.0000,   2.00000,      129.45
    104.0000,       2.0000,   2.00000,      129.80
    106.0000,       2.0000,   2.00000,      127.24
      6.0000,       4.0000,   1.00000,      134.24
      8.0000,       4.0000,   1.00000,      131.28
     10.0000,       4.0000,   1.00000,      123.55
     12.0000,       4.0000,   1.00000,      137.33
     14.0000,       4.0000,   1.00000,      182.18
     16.0000,       4.0000,   1.00000,      181.26
     18.0000,       4.0000,   1.00000,      124.08
     20.0000,       4.0000,   1.00000,      123.89
     22.0000,       4.0000,   1.00000,      143.41
     24.0000,       4.0000,   1.00000,      120.48
     26.0000,       4.0000,   1.00000,      92.220
     28.0000,       4.0000,   1.00000,      83.843
     30.0000,       4.0000,   1.00000,      86.304
     32.0000,       4.0000,   1.00000,      88.895
     34.0000,       4.0000,   1.00000,      89.465
     36.0000,       4.0000,   1.00000,      89.817
     38.0000,       4.0000,   1.00000,      91.828
     40.0000,       4.0000,   1.00000,      92.389
     42.0000,       4.0000,   1.00000,      97.467
     44.0000,       4.0000,   1.00000,      103.83
     46.0000,       4.0000,   1.00000,      96.157
     48.0000,       4.0000,   1.00000,      92.028
     50.0000,       4.0000,   1.00000,      108.59
     52.0000,       4.0000,   1.00000,      110.93
     54.0000,       4.0000,   1.00000,      97.553
     56.0000,       4.0000,   1.00000,      106.28
     58.0000,       4.0000,   1.00000,      123.82
     60.0000,       4.0000,   1.00000,      104.12
     62.0000,       4.0000,   1.00000,      102.02
     64.0000,       4.0000,   1.00000,      127.04
     66.0000,       4.0000,   1.00000,      132.83
     68.0000,       4.0000,   1.00000,      136.91
     70.0000,       4.0000,   1.00000,      133.32
     72.0000,       4.0000,   1.00000,      120.84
     74.0000,       4.0000,   1.00000,      150.36
     76.0000,       4.0000,   1.00000,      159.78
     78.0000,       4.0000,   1.00000,      144.39
     80.0000,       4.0000,   1.00000,      135.31
     82.0000,       4.0000,   1.00000,      111.07
     84.0000,       4.0000,   1.00000,      120.16
     86.0000,       4.0000,   1.00000,      179.53
     88.0000,       4.0000,   1.00000,      150.88
     90.0000,       4.0000,   1.00000,      94.398
     92.0000,       4.0000,   1.00000,      135.21
     94.0000,       4.0000,   1.00000,      158.45
     96.0000,       4.0000,   1.00000,      119.21
     98.0000,       4.0000,   1.00000,      116.66
    100.0000,       4.0000,   1.00000,      139.22
    102.0000,       4.0000,   1.00000,      145.53
    104.0000,       4.0000,   1.00000,      144.03
      5.0000,       2.0000,   3.00000,      134.38
      7.0000,       2.0000,   3.00000,      147.71
      9.0000,       2.0000,   3.00000,      133.46
     11.0000,       2.0000,   3.00000,      131.86
     13.0000,       2.0000,   3.00000,      167.66
     15.0000,       2.0000,   3.00000,      235.69
     17.0000,       2.0000,   3.00000,      136.97
     19.0000,       2.0000,   3.00000,      122.11
     21.0000,       2.0000,   3.00000,      133.30
     23.0000,       2.0000,   3.00000,      170.03
     25.0000,       2.0000,   3.00000,      105.38
     27.0000,       2.0000,   3.00000,      90.548
     29.0000,       2.0000,   3.00000,      87.578
     31.0000,       2.0000,   3.00000,      92.936
     33.0000,       2.0000,   3.00000,      95.840
     35.0000,       2.0000,   3.00000,      93.987
     37.0000,       2.0000,   3.00000,      95.831
     39.0000,       2.0000,   3.00000,      94.959
     41.0000,       2.0000,   3.00000,      100.49
     43.0000,       2.0000,   3.00000,      112.56
     45.0000,       2.0000,   3.00000,      109.05
     47.0000,       2.0000,   3.00000,      93.596
     49.0000,       2.0000,   3.00000,      100.28
     51.0000,       2.0000,   3.00000,      121.59
     53.0000,       2.0000,   3.00000,      102.33
     55.0000,       2.0000,   3.00000,      98.139
     57.0000,       2.0000,   3.00000,      127.78
     59.0000,       2.0000,   3.00000,      122.42
     61.0000,       2.0000,   3.00000,      97.224
     63.0000,       2.0000,   3.00000,      107.77
     65.0000,       2.0000,   3.00000,      131.79
     67.0000,       2.0000,   3.00000,      142.29
     69.0000,       2.0000,   3.00000,      140.51
     71.0000,       2.0000,   3.00000,      122.61
     73.0000,       2.0000,   3.00000,      120.58
     75.0000,       2.0000,   3.00000,      154.86
     77.0000,       2.0000,   3.00000,      159.19
     79.0000,       2.0000,   3.00000,      157.19
     81.0000,       2.0000,   3.00000,      130.70
     83.0000,       2.0000,   3.00000,      101.89
     85.0000,       2.0000,   3.00000,      160.42
     87.0000,       2.0000,   3.00000,      198.99
     89.0000,       2.0000,   3.00000,      103.80
     91.0000,       2.0000,   3.00000,      98.248
     93.0000,       2.0000,   3.00000,      178.88
     95.0000,       2.0000,   3.00000,      163.08
     97.0000,       2.0000,   3.00000,      105.13
     99.0000,       2.0000,   3.00000,      131.17
    101.0000,       2.0000,   3.00000,      155.70
    103.0000,       2.0000,   3.00000,      155.40
    105.0000,       2.0000,   3.00000,      149.83
      6.0000,       2.0000,   4.00000,      160.18
      8.0000,       2.0000,   4.00000,      166.18
     10.0000,       2.0000,   4.00000,      156.76
     12.0000,       2.0000,   4.00000,      185.98
     14.0000,       2.0000,   4.00000,      268.36
     16.0000,       2.0000,   4.00000,      172.16
     18.0000,       2.0000,   4.00000,      140.71
     20.0000,       2.0000,   4.00000,      134.68
     22.0000,       2.0000,   4.00000,      164.68
     24.0000,       2.0000,   4.00000,      202.84
     26.0000,       2.0000,   4.00000,      114.88
     28.0000,       2.0000,   4.00000,      102.72
     30.0000,       2.0000,   4.00000,      101.14
     32.0000,       2.0000,   4.00000,      111.07
     34.0000,       2.0000,   4.00000,      110.89
     36.0000,       2.0000,   4.00000,      107.61
     38.0000,       2.0000,   4.00000,      103.03
     40.0000,       2.0000,   4.00000,      111.69
     42.0000,       2.0000,   4.00000,      135.20
     44.0000,       2.0000,   4.00000,      131.05
     46.0000,       2.0000,   4.00000,      115.45
     48.0000,       2.0000,   4.00000,      109.09
     50.0000,       2.0000,   4.00000,      115.06
     52.0000,       2.0000,   4.00000,      111.72
     54.0000,       2.0000,   4.00000,      109.18
     56.0000,       2.0000,   4.00000,      136.38
     58.0000,       2.0000,   4.00000,      134.40
     60.0000,       2.0000,   4.00000,      128.97
     62.0000,       2.0000,   4.00000,      104.65
     64.0000,       2.0000,   4.00000,      101.88
     66.0000,       2.0000,   4.00000,      154.64
     68.0000,       2.0000,   4.00000,      159.19
     70.0000,       2.0000,   4.00000,      126.73
     72.0000,       2.0000,   4.00000,      121.80
     74.0000,       2.0000,   4.00000,      112.72
     76.0000,       2.0000,   4.00000,      158.50
     78.0000,       2.0000,   4.00000,      228.78
     80.0000,       2.0000,   4.00000,      173.01
     82.0000,       2.0000,   4.00000,      128.20
     84.0000,       2.0000,   4.00000,      166.76
     86.0000,       2.0000,   4.00000,      171.00
     88.0000,       2.0000,   4.00000,      129.34
     90.0000,       2.0000,   4.00000,      129.25
     92.0000,       2.0000,   4.00000,      134.32
     94.0000,       2.0000,   4.00000,      212.73
     96.0000,       2.0000,   4.00000,      188.92
     98.0000,       2.0000,   4.00000,      117.45
    100.0000,       2.0000,   4.00000,      148.58
    102.0000,       2.0000,   4.00000,      185.87
    104.0000,       2.0000,   4.00000,      180.84
      9.0000,       6.0000,   1.00000,      172.20
     11.0000,       6.0000,   1.00000,      196.53
     13.0000,       6.0000,   1.00000,      214.86
     15.0000,       6.0000,   1.00000,      220.25
     17.0000,       6.0000,   1.00000,      158.45
     19.0000,       6.0000,   1.00000,      146.32
     21.0000,       6.0000,   1.00000,      154.32
     23.0000,       6.0000,   1.00000,      182.24
     25.0000,       6.0000,   1.00000,      157.25
     27.0000,       6.0000,   1.00000,      130.97
     29.0000,       6.0000,   1.00000,      109.61
     31.0000,       6.0000,   1.00000,      110.92
     33.0000,       6.0000,   1.00000,      113.75
     35.0000,       6.0000,   1.00000,      111.69
     37.0000,       6.0000,   1.00000,      109.91
     39.0000,       6.0000,   1.00000,      114.16
     41.0000,       6.0000,   1.00000,      126.01
     43.0000,       6.0000,   1.00000,      134.00
     45.0000,       6.0000,   1.00000,      128.66
     47.0000,       6.0000,   1.00000,      117.52
     49.0000,       6.0000,   1.00000,      112.85
     51.0000,       6.0000,   1.00000,      116.07
     53.0000,       6.0000,   1.00000,      117.12
     55.0000,       6.0000,   1.00000,      127.31
     57.0000,       6.0000,   1.00000,      141.00
     59.0000,       6.0000,   1.00000,      136.05
     61.0000,       6.0000,   1.00000,      118.41
     63.0000,       6.0000,   1.00000,      114.77
     65.0000,       6.0000,   1.00000,      131.78
     67.0000,       6.0000,   1.00000,      148.15
     69.0000,       6.0000,   1.00000,      144.42
     71.0000,       6.0000,   1.00000,      125.46
     73.0000,       6.0000,   1.00000,      120.18
     75.0000,       6.0000,   1.00000,      151.44
     77.0000,       6.0000,   1.00000,      189.11
     79.0000,       6.0000,   1.00000,      199.60
     81.0000,       6.0000,   1.00000,      181.45
     83.0000,       6.0000,   1.00000,      159.80
     85.0000,       6.0000,   1.00000,      163.65
     87.0000,       6.0000,   1.00000,      160.14
     89.0000,       6.0000,   1.00000,      133.27
     91.0000,       6.0000,   1.00000,      143.49
     93.0000,       6.0000,   1.00000,      184.22
     95.0000,       6.0000,   1.00000,      192.47
     97.0000,       6.0000,   1.00000,      165.60
     99.0000,       6.0000,   1.00000,      154.32
    101.0000,       6.0000,   1.00000,      165.84
      8.0000,       4.0000,   2.00000,      178.54
     10.0000,       4.0000,   2.00000,      192.52
     12.0000,       4.0000,   2.00000,      238.45
     14.0000,       4.0000,   2.00000,      246.19
     16.0000,       4.0000,   2.00000,      177.70
     18.0000,       4.0000,   2.00000,      156.24
     20.0000,       4.0000,   2.00000,      151.21
     22.0000,       4.0000,   2.00000,      171.90
     24.0000,       4.0000,   2.00000,      203.50
     26.0000,       4.0000,   2.00000,      161.25
     28.0000,       4.0000,   2.00000,      118.45
     30.0000,       4.0000,   2.00000,      114.31
     32.0000,       4.0000,   2.00000,      119.94
     34.0000,       4.0000,   2.00000,      121.77
     36.0000,       4.0000,   2.00000,      115.86
     38.0000,       4.0000,   2.00000,      112.69
     40.0000,       4.0000,   2.00000,      127.44
     42.0000,       4.0000,   2.00000,      145.94
     44.0000,       4.0000,   2.00000,      141.00
     46.0000,       4.0000,   2.00000,      129.67
     48.0000,       4.0000,   2.00000,      123.18
     50.0000,       4.0000,   2.00000,      113.51
     52.0000,       4.0000,   2.00000,      111.52
     54.0000,       4.0000,   2.00000,      131.11
     56.0000,       4.0000,   2.00000,      147.66
     58.0000,       4.0000,   2.00000,      142.32
     60.0000,       4.0000,   2.00000,      139.06
     62.0000,       4.0000,   2.00000,      116.59
     64.0000,       4.0000,   2.00000,      109.63
     66.0000,       4.0000,   2.00000,      150.45
     68.0000,       4.0000,   2.00000,      159.19
     70.0000,       4.0000,   2.00000,      131.84
     72.0000,       4.0000,   2.00000,      120.64
     74.0000,       4.0000,   2.00000,      117.14
     76.0000,       4.0000,   2.00000,      171.25
     78.0000,       4.0000,   2.00000,      240.43
     80.0000,       4.0000,   2.00000,      200.41
     82.0000,       4.0000,   2.00000,      178.93
     84.0000,       4.0000,   2.00000,      187.14
     86.0000,       4.0000,   2.00000,      148.27
     88.0000,       4.0000,   2.00000,      131.57
     90.0000,       4.0000,   2.00000,      160.77
     92.0000,       4.0000,   2.00000,      160.41
     94.0000,       4.0000,   2.00000,      201.84
     96.0000,       4.0000,   2.00000,      218.17
     98.0000,       4.0000,   2.00000,      159.67
    100.0000,       4.0000,   2.00000,      150.70
    102.0000,       4.0000,   2.00000,      190.60
      7.0000,       2.0000,   5.00000,      176.14
      9.0000,       2.0000,   5.00000,      190.64
     11.0000,       2.0000,   5.00000,      216.38
     13.0000,       2.0000,   5.00000,      292.93
     15.0000,       2.0000,   5.00000,      189.39
     17.0000,       2.0000,   5.00000,      171.56
     19.0000,       2.0000,   5.00000,      152.35
     21.0000,       2.0000,   5.00000,      161.64
     23.0000,       2.0000,   5.00000,      189.27
     25.0000,       2.0000,   5.00000,      221.00
     27.0000,       2.0000,   5.00000,      129.17
     29.0000,       2.0000,   5.00000,      117.44
     31.0000,       2.0000,   5.00000,      119.71
     33.0000,       2.0000,   5.00000,      126.64
     35.0000,       2.0000,   5.00000,      124.74
     37.0000,       2.0000,   5.00000,      113.26
     39.0000,       2.0000,   5.00000,      119.05
     41.0000,       2.0000,   5.00000,      147.00
     43.0000,       2.0000,   5.00000,      153.38
     45.0000,       2.0000,   5.00000,      136.53
     47.0000,       2.0000,   5.00000,      132.64
     49.0000,       2.0000,   5.00000,      123.28
     51.0000,       2.0000,   5.00000,      103.83
     53.0000,       2.0000,   5.00000,      119.50
     55.0000,       2.0000,   5.00000,      155.64
     57.0000,       2.0000,   5.00000,      146.19
     59.0000,       2.0000,   5.00000,      143.48
     61.0000,       2.0000,   5.00000,      140.96
     63.0000,       2.0000,   5.00000,      100.43
     65.0000,       2.0000,   5.00000,      122.71
     67.0000,       2.0000,   5.00000,      176.43
     69.0000,       2.0000,   5.00000,      143.07
     71.0000,       2.0000,   5.00000,      124.90
     73.0000,       2.0000,   5.00000,      115.51
     75.0000,       2.0000,   5.00000,      120.13
     77.0000,       2.0000,   5.00000,      236.31
     79.0000,       2.0000,   5.00000,      252.87
     81.0000,       2.0000,   5.00000,      168.79
     83.0000,       2.0000,   5.00000,      213.49
     85.0000,       2.0000,   5.00000,      175.27
     87.0000,       2.0000,   5.00000,      106.96
     89.0000,       2.0000,   5.00000,      160.63
     91.0000,       2.0000,   5.00000,      179.18
     93.0000,       2.0000,   5.00000,      157.54
     95.0000,       2.0000,   5.00000,      242.91
     97.0000,       2.0000,   5.00000,      212.82
     99.0000,       2.0000,   5.00000,      131.21
    101.0000,       2.0000,   5.00000,      173.46
    103.0000,       2.0000,   5.00000,      213.33
     12.0000,       8.0000,   1.00000,      246.75
     14.0000,       8.0000,   1.00000,      244.29
     16.0000,       8.0000,   1.00000,      190.08
     18.0000,       8.0000,   1.00000,      177.83
     20.0000,       8.0000,   1.00000,      175.45
     22.0000,       8.0000,   1.00000,      187.49
     24.0000,       8.0000,   1.00000,      210.57
     26.0000,       8.0000,   1.00000,      188.53
     28.0000,       8.0000,   1.00000,      171.90
     30.0000,       8.0000,   1.00000,      155.88
     32.0000,       8.0000,   1.00000,      138.01
     34.0000,       8.0000,   1.00000,      134.24
     36.0000,       8.0000,   1.00000,      133.87
     38.0000,       8.0000,   1.00000,      136.03
     40.0000,       8.0000,   1.00000,      144.18
     42.0000,       8.0000,   1.00000,      155.39
     44.0000,       8.0000,   1.00000,      154.35
     46.0000,       8.0000,   1.00000,      144.29
     48.0000,       8.0000,   1.00000,      133.77
     50.0000,       8.0000,   1.00000,      129.13
     52.0000,       8.0000,   1.00000,      132.24
     54.0000,       8.0000,   1.00000,      146.05
     56.0000,       8.0000,   1.00000,      162.64
     58.0000,       8.0000,   1.00000,      159.75
     60.0000,       8.0000,   1.00000,      155.76
     62.0000,       8.0000,   1.00000,      143.34
     64.0000,       8.0000,   1.00000,      134.44
     66.0000,       8.0000,   1.00000,      149.26
     68.0000,       8.0000,   1.00000,      146.72
     70.0000,       8.0000,   1.00000,      133.75
     72.0000,       8.0000,   1.00000,      139.25
     74.0000,       8.0000,   1.00000,      146.87
     76.0000,       8.0000,   1.00000,      185.47
     78.0000,       8.0000,   1.00000,      246.82
     80.0000,       8.0000,   1.00000,      249.43
     82.0000,       8.0000,   1.00000,      226.09
     84.0000,       8.0000,   1.00000,      207.49
     86.0000,       8.0000,   1.00000,      165.94
     88.0000,       8.0000,   1.00000,      153.88
     90.0000,       8.0000,   1.00000,      176.82
     92.0000,       8.0000,   1.00000,      188.72
     94.0000,       8.0000,   1.00000,      224.55
     96.0000,       8.0000,   1.00000,      230.41
     98.0000,       8.0000,   1.00000,      202.39
      8.0000,       2.0000,   6.00000,      197.67
     10.0000,       2.0000,   6.00000,      257.51
     12.0000,       2.0000,   6.00000,      333.53
     14.0000,       2.0000,   6.00000,      200.22
     16.0000,       2.0000,   6.00000,      184.33
     18.0000,       2.0000,   6.00000,      181.43
     20.0000,       2.0000,   6.00000,      178.99
     22.0000,       2.0000,   6.00000,      180.76
     24.0000,       2.0000,   6.00000,      200.08
     26.0000,       2.0000,   6.00000,      246.84
     28.0000,       2.0000,   6.00000,      146.95
     30.0000,       2.0000,   6.00000,      137.52
     32.0000,       2.0000,   6.00000,      134.46
     34.0000,       2.0000,   6.00000,      139.68
     36.0000,       2.0000,   6.00000,      128.93
     38.0000,       2.0000,   6.00000,      128.61
     40.0000,       2.0000,   6.00000,      153.66
     42.0000,       2.0000,   6.00000,      162.40
     44.0000,       2.0000,   6.00000,      156.18
     46.0000,       2.0000,   6.00000,      153.74
     48.0000,       2.0000,   6.00000,      147.37
     50.0000,       2.0000,   6.00000,      109.01
     52.0000,       2.0000,   6.00000,      110.50
     54.0000,       2.0000,   6.00000,      171.85
     56.0000,       2.0000,   6.00000,      168.85
     58.0000,       2.0000,   6.00000,      156.48
     60.0000,       2.0000,   6.00000,      157.22
     62.0000,       2.0000,   6.00000,      136.87
     64.0000,       2.0000,   6.00000,      125.11
     66.0000,       2.0000,   6.00000,      141.57
     68.0000,       2.0000,   6.00000,      157.39
     70.0000,       2.0000,   6.00000,      139.26
     72.0000,       2.0000,   6.00000,      118.78
     74.0000,       2.0000,   6.00000,      127.33
     76.0000,       2.0000,   6.00000,      184.61
     78.0000,       2.0000,   6.00000,      259.74
     80.0000,       2.0000,   6.00000,      243.81
     82.0000,       2.0000,   6.00000,      281.91
     84.0000,       2.0000,   6.00000,      221.02
     86.0000,       2.0000,   6.00000,      107.51
     88.0000,       2.0000,   6.00000,      130.69
     90.0000,       2.0000,   6.00000,      219.80
     92.0000,       2.0000,   6.00000,      208.04
     94.0000,       2.0000,   6.00000,      176.49
     96.0000,       2.0000,   6.00000,      269.03
     98.0000,       2.0000,   6.00000,      238.41
    100.0000,       2.0000,   6.00000,      151.38
    102.0000,       2.0000,   6.00000,      194.87
     10.0000,       4.0000,   3.00000,      311.81
     12.0000,       4.0000,   3.00000,      306.87
     14.0000,       4.0000,   3.00000,      204.45
     16.0000,       4.0000,   3.00000,      189.39
     18.0000,       4.0000,   3.00000,      196.18
     20.0000,       4.0000,   3.00000,      197.80
     22.0000,       4.0000,   3.00000,      189.29
     24.0000,       4.0000,   3.00000,      201.49
     26.0000,       4.0000,   3.00000,      247.30
     28.0000,       4.0000,   3.00000,      213.91
     30.0000,       4.0000,   3.00000,      157.70
     32.0000,       4.0000,   3.00000,      146.46
     34.0000,       4.0000,   3.00000,      142.86
     36.0000,       4.0000,   3.00000,      140.43
     38.0000,       4.0000,   3.00000,      149.45
     40.0000,       4.0000,   3.00000,      162.39
     42.0000,       4.0000,   3.00000,      163.39
     44.0000,       4.0000,   3.00000,      164.54
     46.0000,       4.0000,   3.00000,      166.52
     48.0000,       4.0000,   3.00000,      146.88
     50.0000,       4.0000,   3.00000,      119.17
     52.0000,       4.0000,   3.00000,      132.19
     54.0000,       4.0000,   3.00000,      172.31
     56.0000,       4.0000,   3.00000,      180.97
     58.0000,       4.0000,   3.00000,      172.48
     60.0000,       4.0000,   3.00000,      160.87
     62.0000,       4.0000,   3.00000,      159.41
     64.0000,       4.0000,   3.00000,      155.10
     66.0000,       4.0000,   3.00000,      136.75
     68.0000,       4.0000,   3.00000,      141.82
     70.0000,       4.0000,   3.00000,      140.67
     72.0000,       4.0000,   3.00000,      129.96
     74.0000,       4.0000,   3.00000,      159.56
     76.0000,       4.0000,   3.00000,      198.18
     78.0000,       4.0000,   3.00000,      231.47
     80.0000,       4.0000,   3.00000,      309.65
     82.0000,       4.0000,   3.00000,      332.97
     84.0000,       4.0000,   3.00000,      207.61
     86.0000,       4.0000,   3.00000,      128.29
     88.0000,       4.0000,   3.00000,      148.67
     90.0000,       4.0000,   3.00000,      212.49
     92.0000,       4.0000,   3.00000,      233.78
     94.0000,       4.0000,   3.00000,      204.81
     96.0000,       4.0000,   3.00000,      247.68
     98.0000,       4.0000,   3.00000,      278.04
    100.0000,       4.0000,   3.00000,      210.66
     15.0000,      10.0000,   1.00000,      211.67
     17.0000,      10.0000,   1.00000,      204.90
     19.0000,      10.0000,   1.00000,      200.40
     21.0000,      10.0000,   1.00000,      202.77
     23.0000,      10.0000,   1.00000,      214.44
     25.0000,      10.0000,   1.00000,      240.42
     27.0000,      10.0000,   1.00000,      224.16
     29.0000,      10.0000,   1.00000,      207.02
     31.0000,      10.0000,   1.00000,      192.09
     33.0000,      10.0000,   1.00000,      179.13
     35.0000,      10.0000,   1.00000,      160.90
     37.0000,      10.0000,   1.00000,      156.42
     39.0000,      10.0000,   1.00000,      161.13
     41.0000,      10.0000,   1.00000,      170.04
     43.0000,      10.0000,   1.00000,      167.42
     45.0000,      10.0000,   1.00000,      159.82
     47.0000,      10.0000,   1.00000,      158.96
     49.0000,      10.0000,   1.00000,      153.14
     51.0000,      10.0000,   1.00000,      148.09
     53.0000,      10.0000,   1.00000,      163.91
     55.0000,      10.0000,   1.00000,      180.55
     57.0000,      10.0000,   1.00000,      181.79
     59.0000,      10.0000,   1.00000,      186.00
     61.0000,      10.0000,   1.00000,      184.01
     63.0000,      10.0000,   1.00000,      163.70
     65.0000,      10.0000,   1.00000,      154.24
     67.0000,      10.0000,   1.00000,      154.73
     69.0000,      10.0000,   1.00000,      148.96
     71.0000,      10.0000,   1.00000,      151.72
     73.0000,      10.0000,   1.00000,      163.40
     75.0000,      10.0000,   1.00000,      194.49
     77.0000,      10.0000,   1.00000,      251.00
     79.0000,      10.0000,   1.00000,      273.44
     81.0000,      10.0000,   1.00000,      264.95
     83.0000,      10.0000,   1.00000,      263.92
     85.0000,      10.0000,   1.00000,      217.60
     87.0000,      10.0000,   1.00000,      177.10
     89.0000,      10.0000,   1.00000,      199.92
     91.0000,      10.0000,   1.00000,      218.84
     93.0000,      10.0000,   1.00000,      218.09
     95.0000,      10.0000,   1.00000,      255.78
     12.0000,       6.0000,   2.00000,      291.29
     14.0000,       6.0000,   2.00000,      212.58
     16.0000,       6.0000,   2.00000,      199.90
     18.0000,       6.0000,   2.00000,      204.83
     20.0000,       6.0000,   2.00000,      206.19
     22.0000,       6.0000,   2.00000,      201.15
     24.0000,       6.0000,   2.00000,      209.69
     26.0000,       6.0000,   2.00000,      251.05
     28.0000,       6.0000,   2.00000,      234.16
     30.0000,       6.0000,   2.00000,      204.54
     32.0000,       6.0000,   2.00000,      158.80
     34.0000,       6.0000,   2.00000,      151.09
     36.0000,       6.0000,   2.00000,      153.76
     38.0000,       6.0000,   2.00000,      162.01
     40.0000,       6.0000,   2.00000,      168.16
     42.0000,       6.0000,   2.00000,      167.74
     44.0000,       6.0000,   2.00000,      169.57
     46.0000,       6.0000,   2.00000,      164.85
     48.0000,       6.0000,   2.00000,      150.79
     50.0000,       6.0000,   2.00000,      138.59
     52.0000,       6.0000,   2.00000,      147.98
     54.0000,       6.0000,   2.00000,      176.18
     56.0000,       6.0000,   2.00000,      185.15
     58.0000,       6.0000,   2.00000,      180.94
     60.0000,       6.0000,   2.00000,      178.80
     62.0000,       6.0000,   2.00000,      178.64
     64.0000,       6.0000,   2.00000,      166.29
     66.0000,       6.0000,   2.00000,      145.45
     68.0000,       6.0000,   2.00000,      135.21
     70.0000,       6.0000,   2.00000,      137.31
     72.0000,       6.0000,   2.00000,      154.99
     74.0000,       6.0000,   2.00000,      179.44
     76.0000,       6.0000,   2.00000,      202.00
     78.0000,       6.0000,   2.00000,      257.30
     80.0000,       6.0000,   2.00000,      313.90
     82.0000,       6.0000,   2.00000,      316.41
     84.0000,       6.0000,   2.00000,      229.18
     86.0000,       6.0000,   2.00000,      156.96
     88.0000,       6.0000,   2.00000,      167.35
     90.0000,       6.0000,   2.00000,      212.29
     92.0000,       6.0000,   2.00000,      232.65
     94.0000,       6.0000,   2.00000,      228.29
     96.0000,       6.0000,   2.00000,      260.58
     98.0000,       6.0000,   2.00000,      277.14
     12.0000,       4.0000,   4.00000,      242.75
     14.0000,       4.0000,   4.00000,      219.44
     16.0000,       4.0000,   4.00000,      211.09
     18.0000,       4.0000,   4.00000,      222.66
     20.0000,       4.0000,   4.00000,      227.52
     22.0000,       4.0000,   4.00000,      216.83
     24.0000,       4.0000,   4.00000,      215.01
     26.0000,       4.0000,   4.00000,      248.22
     28.0000,       4.0000,   4.00000,      316.78
     30.0000,       4.0000,   4.00000,      266.57
     32.0000,       4.0000,   4.00000,      179.28
     34.0000,       4.0000,   4.00000,      159.73
     36.0000,       4.0000,   4.00000,      174.76
     38.0000,       4.0000,   4.00000,      191.19
     40.0000,       4.0000,   4.00000,      178.88
     42.0000,       4.0000,   4.00000,      170.34
     44.0000,       4.0000,   4.00000,      178.71
     46.0000,       4.0000,   4.00000,      171.72
     48.0000,       4.0000,   4.00000,      150.42
     50.0000,       4.0000,   4.00000,      165.64
     52.0000,       4.0000,   4.00000,      181.82
     54.0000,       4.0000,   4.00000,      178.66
     56.0000,       4.0000,   4.00000,      198.56
     58.0000,       4.0000,   4.00000,      202.25
     60.0000,       4.0000,   4.00000,      198.49
     62.0000,       4.0000,   4.00000,      218.52
     64.0000,       4.0000,   4.00000,      203.90
     66.0000,       4.0000,   4.00000,      146.52
     68.0000,       4.0000,   4.00000,      116.40
     70.0000,       4.0000,   4.00000,      134.80
     72.0000,       4.0000,   4.00000,      188.85
     74.0000,       4.0000,   4.00000,      226.73
     76.0000,       4.0000,   4.00000,      216.46
     78.0000,       4.0000,   4.00000,      250.37
     80.0000,       4.0000,   4.00000,      363.39
     82.0000,       4.0000,   4.00000,      331.76
     84.0000,       4.0000,   4.00000,      216.70
     86.0000,       4.0000,   4.00000,      205.45
     88.0000,       4.0000,   4.00000,      199.37
     90.0000,       4.0000,   4.00000,      199.42
     92.0000,       4.0000,   4.00000,      250.55
     94.0000,       4.0000,   4.00000,      273.42
     96.0000,       4.0000,   4.00000,      247.60
     98.0000,       4.0000,   4.00000,      308.88
     18.0000,      12.0000,   1.00000,      223.10
     20.0000,      12.0000,   1.00000,      226.91
     22.0000,      12.0000,   1.00000,      227.23
     24.0000,      12.0000,   1.00000,      239.15
     26.0000,      12.0000,   1.00000,      270.15
     28.0000,      12.0000,   1.00000,      256.22
     30.0000,      12.0000,   1.00000,      241.18
     32.0000,      12.0000,   1.00000,      225.32
     34.0000,      12.0000,   1.00000,      212.18
     36.0000,      12.0000,   1.00000,      197.73
     38.0000,      12.0000,   1.00000,      182.29
     40.0000,      12.0000,   1.00000,      180.18
     42.0000,      12.0000,   1.00000,      174.64
     44.0000,      12.0000,   1.00000,      174.48
     46.0000,      12.0000,   1.00000,      176.22
     48.0000,      12.0000,   1.00000,      174.56
     50.0000,      12.0000,   1.00000,      169.31
     52.0000,      12.0000,   1.00000,      177.22
     54.0000,      12.0000,   1.00000,      200.70
     56.0000,      12.0000,   1.00000,      209.04
     58.0000,      12.0000,   1.00000,      208.05
     60.0000,      12.0000,   1.00000,      205.15
     62.0000,      12.0000,   1.00000,      197.85
     64.0000,      12.0000,   1.00000,      185.23
     66.0000,      12.0000,   1.00000,      170.80
     68.0000,      12.0000,   1.00000,      166.67
     70.0000,      12.0000,   1.00000,      169.44
     72.0000,      12.0000,   1.00000,      185.86
     74.0000,      12.0000,   1.00000,      212.78
     76.0000,      12.0000,   1.00000,      235.89
     78.0000,      12.0000,   1.00000,      264.75
     80.0000,      12.0000,   1.00000,      291.20
     82.0000,      12.0000,   1.00000,      302.57
     84.0000,      12.0000,   1.00000,      260.44
     86.0000,      12.0000,   1.00000,      217.27
     88.0000,      12.0000,   1.00000,      226.40
     90.0000,      12.0000,   1.00000,      250.48
     92.0000,      12.0000,   1.00000,      252.63
     16.0000,       8.0000,   2.00000,      228.99
     18.0000,       8.0000,   2.00000,      234.62
     20.0000,       8.0000,   2.00000,      236.89
     22.0000,       8.0000,   2.00000,      238.04
     24.0000,       8.0000,   2.00000,      246.29
     26.0000,       8.0000,   2.00000,      268.32
     28.0000,       8.0000,   2.00000,      307.16
     30.0000,       8.0000,   2.00000,      282.23
     32.0000,       8.0000,   2.00000,      258.48
     34.0000,       8.0000,   2.00000,      230.09
     36.0000,       8.0000,   2.00000,      199.27
     38.0000,       8.0000,   2.00000,      198.39
     40.0000,       8.0000,   2.00000,      189.84
     42.0000,       8.0000,   2.00000,      177.56
     44.0000,       8.0000,   2.00000,      172.01
     46.0000,       8.0000,   2.00000,      175.86
     48.0000,       8.0000,   2.00000,      178.11
     50.0000,       8.0000,   2.00000,      193.10
     52.0000,       8.0000,   2.00000,      206.09
     54.0000,       8.0000,   2.00000,      199.54
     56.0000,       8.0000,   2.00000,      211.74
     58.0000,       8.0000,   2.00000,      227.18
     60.0000,       8.0000,   2.00000,      229.24
     62.0000,       8.0000,   2.00000,      232.02
     64.0000,       8.0000,   2.00000,      206.80
     66.0000,       8.0000,   2.00000,      162.16
     68.0000,       8.0000,   2.00000,      152.62
     70.0000,       8.0000,   2.00000,      171.19
     72.0000,       8.0000,   2.00000,      195.50
     74.0000,       8.0000,   2.00000,      246.70
     76.0000,       8.0000,   2.00000,      273.21
     78.0000,       8.0000,   2.00000,      262.70
     80.0000,       8.0000,   2.00000,      302.91
     82.0000,       8.0000,   2.00000,      299.38
     84.0000,       8.0000,   2.00000,      260.32
     86.0000,       8.0000,   2.00000,      273.12
     88.0000,       8.0000,   2.00000,      257.64
     90.0000,       8.0000,   2.00000,      232.35
     92.0000,       8.0000,   2.00000,      253.94
     94.0000,       8.0000,   2.00000,      272.91
     15.0000,       6.0000,   3.00000,      236.03
     17.0000,       6.0000,   3.00000,      237.17
     19.0000,       6.0000,   3.00000,      234.37
     21.0000,       6.0000,   3.00000,      239.30
     23.0000,       6.0000,   3.00000,      248.24
     25.0000,       6.0000,   3.00000,      257.66
     27.0000,       6.0000,   3.00000,      281.14
     29.0000,       6.0000,   3.00000,      324.54
     31.0000,       6.0000,   3.00000,      290.83
     33.0000,       6.0000,   3.00000,      253.37
     35.0000,       6.0000,   3.00000,      206.42
     37.0000,       6.0000,   3.00000,      204.23
     39.0000,       6.0000,   3.00000,      196.48
     41.0000,       6.0000,   3.00000,      187.57
     43.0000,       6.0000,   3.00000,      176.08
     45.0000,       6.0000,   3.00000,      166.24
     47.0000,       6.0000,   3.00000,      171.59
     49.0000,       6.0000,   3.00000,      194.61
     51.0000,       6.0000,   3.00000,      216.82
     53.0000,       6.0000,   3.00000,      207.90
     55.0000,       6.0000,   3.00000,      198.56
     57.0000,       6.0000,   3.00000,      216.96
     59.0000,       6.0000,   3.00000,      241.22
     61.0000,       6.0000,   3.00000,      252.76
     63.0000,       6.0000,   3.00000,      227.74
     65.0000,       6.0000,   3.00000,      183.56
     67.0000,       6.0000,   3.00000,      150.03
     69.0000,       6.0000,   3.00000,      149.82
     71.0000,       6.0000,   3.00000,      187.01
     73.0000,       6.0000,   3.00000,      231.08
     75.0000,       6.0000,   3.00000,      269.27
     77.0000,       6.0000,   3.00000,      288.70
     79.0000,       6.0000,   3.00000,      289.04
     81.0000,       6.0000,   3.00000,      275.32
     83.0000,       6.0000,   3.00000,      265.59
     85.0000,       6.0000,   3.00000,      300.89
     87.0000,       6.0000,   3.00000,      290.09
     89.0000,       6.0000,   3.00000,      240.84
     91.0000,       6.0000,   3.00000,      224.79
     93.0000,       6.0000,   3.00000,      262.45
     95.0000,       6.0000,   3.00000,      296.84
     14.0000,       4.0000,   5.00000,      239.01
     16.0000,       4.0000,   5.00000,      246.66
     18.0000,       4.0000,   5.00000,      233.60
     20.0000,       4.0000,   5.00000,      233.15
     22.0000,       4.0000,   5.00000,      248.70
     24.0000,       4.0000,   5.00000,      258.78
     26.0000,       4.0000,   5.00000,      265.19
     28.0000,       4.0000,   5.00000,      293.93
     30.0000,       4.0000,   5.00000,      347.84
     32.0000,       4.0000,   5.00000,      285.05
     34.0000,       4.0000,   5.00000,      214.57
     36.0000,       4.0000,   5.00000,      210.37
     38.0000,       4.0000,   5.00000,      200.63
     40.0000,       4.0000,   5.00000,      193.11
     42.0000,       4.0000,   5.00000,      188.11
     44.0000,       4.0000,   5.00000,      169.08
     46.0000,       4.0000,   5.00000,      153.32
     48.0000,       4.0000,   5.00000,      186.86
     50.0000,       4.0000,   5.00000,      223.43
     52.0000,       4.0000,   5.00000,      218.29
     54.0000,       4.0000,   5.00000,      205.69
     56.0000,       4.0000,   5.00000,      195.44
     58.0000,       4.0000,   5.00000,      226.86
     60.0000,       4.0000,   5.00000,      277.06
     62.0000,       4.0000,   5.00000,      251.29
     64.0000,       4.0000,   5.00000,      200.28
     66.0000,       4.0000,   5.00000,      169.42
     68.0000,       4.0000,   5.00000,      137.78
     70.0000,       4.0000,   5.00000,      154.65
     72.0000,       4.0000,   5.00000,      229.67
     74.0000,       4.0000,   5.00000,      247.42
     76.0000,       4.0000,   5.00000,      280.62
     78.0000,       4.0000,   5.00000,      335.57
     80.0000,       4.0000,   5.00000,      256.51
     82.0000,       4.0000,   5.00000,      225.16
     84.0000,       4.0000,   5.00000,      319.12
     86.0000,       4.0000,   5.00000,      327.75
     88.0000,       4.0000,   5.00000,      266.48
     90.0000,       4.0000,   5.00000,      225.54
     92.0000,       4.0000,   5.00000,      220.86
     94.0000,       4.0000,   5.00000,      288.38
     96.0000,       4.0000,   5.00000,      332.20
     16.0000,       4.0000,   6.00000,      255.68
     18.0000,       4.0000,   6.00000,      251.17
     20.0000,       4.0000,   6.00000,      249.49
     22.0000,       4.0000,   6.00000,      272.07
     24.0000,       4.0000,   6.00000,      299.79
     26.0000,       4.0000,   6.00000,      298.90
     28.0000,       4.0000,   6.00000,      282.26
     30.0000,       4.0000,   6.00000,      302.84
     32.0000,       4.0000,   6.00000,      407.49
     34.0000,       4.0000,   6.00000,      370.71
     36.0000,       4.0000,   6.00000,      241.23
     38.0000,       4.0000,   6.00000,      207.84
     40.0000,       4.0000,   6.00000,      206.00
     42.0000,       4.0000,   6.00000,      186.45
     44.0000,       4.0000,   6.00000,      157.36
     46.0000,       4.0000,   6.00000,      180.71
     48.0000,       4.0000,   6.00000,      222.82
     50.0000,       4.0000,   6.00000,      239.69
     52.0000,       4.0000,   6.00000,      246.96
     54.0000,       4.0000,   6.00000,      234.60
     56.0000,       4.0000,   6.00000,      234.13
     58.0000,       4.0000,   6.00000,      267.96
     60.0000,       4.0000,   6.00000,      283.89
     62.0000,       4.0000,   6.00000,      248.57
     64.0000,       4.0000,   6.00000,      203.50
     66.0000,       4.0000,   6.00000,      183.98
     68.0000,       4.0000,   6.00000,      223.88
     70.0000,       4.0000,   6.00000,      232.97
     72.0000,       4.0000,   6.00000,      196.39
     74.0000,       4.0000,   6.00000,      275.59
     76.0000,       4.0000,   6.00000,      373.56
     78.0000,       4.0000,   6.00000,      278.45
     80.0000,       4.0000,   6.00000,      205.68
     82.0000,       4.0000,   6.00000,      245.73
     84.0000,       4.0000,   6.00000,      330.83
     86.0000,       4.0000,   6.00000,      399.61
     88.0000,       4.0000,   6.00000,      360.02
     90.0000,       4.0000,   6.00000,      288.35
     92.0000,       4.0000,   6.00000,      253.79
     94.0000,       4.0000,   6.00000,      259.87
     20.0000,      10.0000,   2.00000,      262.82
     22.0000,      10.0000,   2.00000,      277.56
     24.0000,      10.0000,   2.00000,      282.58
     26.0000,      10.0000,   2.00000,      288.71
     28.0000,      10.0000,   2.00000,      310.27
     30.0000,      10.0000,   2.00000,      350.90
     32.0000,      10.0000,   2.00000,      328.36
     34.0000,      10.0000,   2.00000,      309.32
     36.0000,      10.0000,   2.00000,      288.76
     38.0000,      10.0000,   2.00000,      247.54
     40.0000,      10.0000,   2.00000,      200.14
     42.0000,      10.0000,   2.00000,      191.47
     44.0000,      10.0000,   2.00000,      189.05
     46.0000,      10.0000,   2.00000,      191.56
     48.0000,      10.0000,   2.00000,      211.68
     50.0000,      10.0000,   2.00000,      232.32
     52.0000,      10.0000,   2.00000,      242.18
     54.0000,      10.0000,   2.00000,      249.71
     56.0000,      10.0000,   2.00000,      251.26
     58.0000,      10.0000,   2.00000,      255.81
     60.0000,      10.0000,   2.00000,      259.07
     62.0000,      10.0000,   2.00000,      241.78
     64.0000,      10.0000,   2.00000,      228.06
     66.0000,      10.0000,   2.00000,      227.01
     68.0000,      10.0000,   2.00000,      213.12
     70.0000,      10.0000,   2.00000,      228.85
     72.0000,      10.0000,   2.00000,      267.67
     74.0000,      10.0000,   2.00000,      266.51
     76.0000,      10.0000,   2.00000,      264.98
     78.0000,      10.0000,   2.00000,      290.35
     80.0000,      10.0000,   2.00000,      270.79
     82.0000,      10.0000,   2.00000,      268.13
     84.0000,      10.0000,   2.00000,      320.34
     86.0000,      10.0000,   2.00000,      340.49
     88.0000,      10.0000,   2.00000,      330.80
     90.0000,      10.0000,   2.00000,      314.09
     18.0000,       6.0000,   4.00000,      256.18
     20.0000,       6.0000,   4.00000,      267.33
     22.0000,       6.0000,   4.00000,      282.48
     24.0000,       6.0000,   4.00000,      302.14
     26.0000,       6.0000,   4.00000,      300.68
     28.0000,       6.0000,   4.00000,      294.37
     30.0000,       6.0000,   4.00000,      320.04
     32.0000,       6.0000,   4.00000,      397.27
     34.0000,       6.0000,   4.00000,      376.19
     36.0000,       6.0000,   4.00000,      308.76
     38.0000,       6.0000,   4.00000,      224.87
     40.0000,       6.0000,   4.00000,      200.44
     42.0000,       6.0000,   4.00000,      182.29
     44.0000,       6.0000,   4.00000,      178.60
     46.0000,       6.0000,   4.00000,      196.58
     48.0000,       6.0000,   4.00000,      225.57
     50.0000,       6.0000,   4.00000,      241.20
     52.0000,       6.0000,   4.00000,      245.90
     54.0000,       6.0000,   4.00000,      258.53
     56.0000,       6.0000,   4.00000,      266.43
     58.0000,       6.0000,   4.00000,      273.16
     60.0000,       6.0000,   4.00000,      268.12
     62.0000,       6.0000,   4.00000,      235.74
     64.0000,       6.0000,   4.00000,      215.25
     66.0000,       6.0000,   4.00000,      225.68
     68.0000,       6.0000,   4.00000,      249.57
     70.0000,       6.0000,   4.00000,      245.61
     72.0000,       6.0000,   4.00000,      245.49
     74.0000,       6.0000,   4.00000,      279.26
     76.0000,       6.0000,   4.00000,      308.66
     78.0000,       6.0000,   4.00000,      271.79
     80.0000,       6.0000,   4.00000,      233.87
     82.0000,       6.0000,   4.00000,      263.79
     84.0000,       6.0000,   4.00000,      327.71
     86.0000,       6.0000,   4.00000,      375.04
     88.0000,       6.0000,   4.00000,      375.89
     90.0000,       6.0000,   4.00000,      338.26
     92.0000,       6.0000,   4.00000,      287.75
     20.0000,       8.0000,   3.00000,      275.58
     22.0000,       8.0000,   3.00000,      292.85
     24.0000,       8.0000,   3.00000,      302.39
     26.0000,       8.0000,   3.00000,      302.93
     28.0000,       8.0000,   3.00000,      311.16
     30.0000,       8.0000,   3.00000,      334.16
     32.0000,       8.0000,   3.00000,      388.23
     34.0000,       8.0000,   3.00000,      371.31
     36.0000,       8.0000,   3.00000,      326.55
     38.0000,       8.0000,   3.00000,      264.32
     40.0000,       8.0000,   3.00000,      205.58
     42.0000,       8.0000,   3.00000,      195.51
     44.0000,       8.0000,   3.00000,      191.34
     46.0000,       8.0000,   3.00000,      207.51
     48.0000,       8.0000,   3.00000,      232.00
     50.0000,       8.0000,   3.00000,      239.92
     52.0000,       8.0000,   3.00000,      257.25
     54.0000,       8.0000,   3.00000,      277.97
     56.0000,       8.0000,   3.00000,      276.24
     58.0000,       8.0000,   3.00000,      275.11
     60.0000,       8.0000,   3.00000,      262.35
     62.0000,       8.0000,   3.00000,      233.98
     64.0000,       8.0000,   3.00000,      238.71
     66.0000,       8.0000,   3.00000,      253.91
     68.0000,       8.0000,   3.00000,      263.94
     70.0000,       8.0000,   3.00000,      281.06
     72.0000,       8.0000,   3.00000,      273.09
     74.0000,       8.0000,   3.00000,      270.60
     76.0000,       8.0000,   3.00000,      284.73
     78.0000,       8.0000,   3.00000,      267.74
     80.0000,       8.0000,   3.00000,      253.01
     82.0000,       8.0000,   3.00000,      277.33
     84.0000,       8.0000,   3.00000,      327.46
     86.0000,       8.0000,   3.00000,      368.27
     88.0000,       8.0000,   3.00000,      371.83
     90.0000,       8.0000,   3.00000,      363.82
     24.0000,      12.0000,   2.00000,      315.15
     26.0000,      12.0000,   2.00000,      323.22
     28.0000,      12.0000,   2.00000,      323.98
     30.0000,      12.0000,   2.00000,      340.65
     32.0000,      12.0000,   2.00000,      386.27
     34.0000,      12.0000,   2.00000,      363.17
     36.0000,      12.0000,   2.00000,      318.02
     38.0000,      12.0000,   2.00000,      286.97
     40.0000,      12.0000,   2.00000,      268.88
     42.0000,      12.0000,   2.00000,      246.49
     44.0000,      12.0000,   2.00000,      216.22
     46.0000,      12.0000,   2.00000,      222.07
     48.0000,      12.0000,   2.00000,      245.92
     50.0000,      12.0000,   2.00000,      265.40
     52.0000,      12.0000,   2.00000,      275.43
     54.0000,      12.0000,   2.00000,      279.09
     56.0000,      12.0000,   2.00000,      272.87
     58.0000,      12.0000,   2.00000,      274.63
     60.0000,      12.0000,   2.00000,      280.46
     62.0000,      12.0000,   2.00000,      270.55
     64.0000,      12.0000,   2.00000,      264.90
     66.0000,      12.0000,   2.00000,      286.66
     68.0000,      12.0000,   2.00000,      315.23
     70.0000,      12.0000,   2.00000,      307.99
     72.0000,      12.0000,   2.00000,      279.88
     74.0000,      12.0000,   2.00000,      282.01
     76.0000,      12.0000,   2.00000,      297.89
     78.0000,      12.0000,   2.00000,      275.01
     80.0000,      12.0000,   2.00000,      257.81
     82.0000,      12.0000,   2.00000,      286.37
     84.0000,      12.0000,   2.00000,      337.62
     86.0000,      12.0000,   2.00000,      373.15
     21.0000,       6.0000,   5.00000,      312.28
     23.0000,       6.0000,   5.00000,      311.02
     25.0000,       6.0000,   5.00000,      308.85
     27.0000,       6.0000,   5.00000,      330.15
     29.0000,       6.0000,   5.00000,      354.07
     31.0000,       6.0000,   5.00000,      362.45
     33.0000,       6.0000,   5.00000,      369.14
     35.0000,       6.0000,   5.00000,      415.71
     37.0000,       6.0000,   5.00000,      359.06
     39.0000,       6.0000,   5.00000,      279.93
     41.0000,       6.0000,   5.00000,      209.37
     43.0000,       6.0000,   5.00000,      220.32
     45.0000,       6.0000,   5.00000,      244.02
     47.0000,       6.0000,   5.00000,      245.35
     49.0000,       6.0000,   5.00000,      240.47
     51.0000,       6.0000,   5.00000,      261.03
     53.0000,       6.0000,   5.00000,      301.54
     55.0000,       6.0000,   5.00000,      332.01
     57.0000,       6.0000,   5.00000,      313.27
     59.0000,       6.0000,   5.00000,      252.39
     61.0000,       6.0000,   5.00000,      224.92
     63.0000,       6.0000,   5.00000,      258.42
     65.0000,       6.0000,   5.00000,      312.34
     67.0000,       6.0000,   5.00000,      340.02
     69.0000,       6.0000,   5.00000,      354.55
     71.0000,       6.0000,   5.00000,      358.51
     73.0000,       6.0000,   5.00000,      314.62
     75.0000,       6.0000,   5.00000,      235.25
     77.0000,       6.0000,   5.00000,      216.41
     79.0000,       6.0000,   5.00000,      274.86
     81.0000,       6.0000,   5.00000,      321.09
     83.0000,       6.0000,   5.00000,      321.74
     85.0000,       6.0000,   5.00000,      316.26
     87.0000,       6.0000,   5.00000,      363.57
     89.0000,       6.0000,   5.00000,      427.89
     25.0000,      10.0000,   3.00000,      332.94
     27.0000,      10.0000,   3.00000,      344.63
     29.0000,      10.0000,   3.00000,      353.41
     31.0000,      10.0000,   3.00000,      361.97
     33.0000,      10.0000,   3.00000,      359.52
     35.0000,      10.0000,   3.00000,      374.85
     37.0000,      10.0000,   3.00000,      351.70
     39.0000,      10.0000,   3.00000,      324.88
     41.0000,      10.0000,   3.00000,      299.47
     43.0000,      10.0000,   3.00000,      290.81
     45.0000,      10.0000,   3.00000,      264.52
     47.0000,      10.0000,   3.00000,      263.57
     49.0000,      10.0000,   3.00000,      276.73
     51.0000,      10.0000,   3.00000,      288.90
     53.0000,      10.0000,   3.00000,      297.73
     55.0000,      10.0000,   3.00000,      306.01
     57.0000,      10.0000,   3.00000,      294.27
     59.0000,      10.0000,   3.00000,      279.40
     61.0000,      10.0000,   3.00000,      282.08
     63.0000,      10.0000,   3.00000,      296.83
     65.0000,      10.0000,   3.00000,      345.94
     67.0000,      10.0000,   3.00000,      382.80
     69.0000,      10.0000,   3.00000,      364.79
     71.0000,      10.0000,   3.00000,      346.58
     73.0000,      10.0000,   3.00000,      325.38
     75.0000,      10.0000,   3.00000,      272.10
     77.0000,      10.0000,   3.00000,      255.39
     79.0000,      10.0000,   3.00000,      282.79
     81.0000,      10.0000,   3.00000,      304.07
     83.0000,      10.0000,   3.00000,      324.40
     85.0000,      10.0000,   3.00000,      340.08
     24.0000,       8.0000,   4.00000,      324.51
     26.0000,       8.0000,   4.00000,      340.54
     28.0000,       8.0000,   4.00000,      357.24
     30.0000,       8.0000,   4.00000,      368.24
     32.0000,       8.0000,   4.00000,      360.17
     34.0000,       8.0000,   4.00000,      351.15
     36.0000,       8.0000,   4.00000,      373.43
     38.0000,       8.0000,   4.00000,      349.37
     40.0000,       8.0000,   4.00000,      320.26
     42.0000,       8.0000,   4.00000,      303.65
     44.0000,       8.0000,   4.00000,      271.14
     46.0000,       8.0000,   4.00000,      258.90
     48.0000,       8.0000,   4.00000,      265.67
     50.0000,       8.0000,   4.00000,      286.60
     52.0000,       8.0000,   4.00000,      298.23
     54.0000,       8.0000,   4.00000,      316.48
     56.0000,       8.0000,   4.00000,      304.78
     58.0000,       8.0000,   4.00000,      272.84
     60.0000,       8.0000,   4.00000,      274.38
     62.0000,       8.0000,   4.00000,      287.90
     64.0000,       8.0000,   4.00000,      318.86
     66.0000,       8.0000,   4.00000,      381.89
     68.0000,       8.0000,   4.00000,      398.42
     70.0000,       8.0000,   4.00000,      372.90
     72.0000,       8.0000,   4.00000,      356.05
     74.0000,       8.0000,   4.00000,      283.35
     76.0000,       8.0000,   4.00000,      237.31
     78.0000,       8.0000,   4.00000,      270.01
     80.0000,       8.0000,   4.00000,      297.86
     82.0000,       8.0000,   4.00000,      318.69
     84.0000,       8.0000,   4.00000,      340.14
     86.0000,       8.0000,   4.00000,      343.82
     24.0000,       6.0000,   6.00000,      332.15
     26.0000,       6.0000,   6.00000,      356.51
     28.0000,       6.0000,   6.00000,      369.51
     30.0000,       6.0000,   6.00000,      369.61
     32.0000,       6.0000,   6.00000,      359.90
     34.0000,       6.0000,   6.00000,      334.42
     36.0000,       6.0000,   6.00000,      323.06
     38.0000,       6.0000,   6.00000,      379.03
     40.0000,       6.0000,   6.00000,      393.93
     42.0000,       6.0000,   6.00000,      376.68
     44.0000,       6.0000,   6.00000,      285.95
     46.0000,       6.0000,   6.00000,      266.81
     48.0000,       6.0000,   6.00000,      281.78
     50.0000,       6.0000,   6.00000,      307.46
     52.0000,       6.0000,   6.00000,      323.54
     54.0000,       6.0000,   6.00000,      310.83
     56.0000,       6.0000,   6.00000,      277.78
     58.0000,       6.0000,   6.00000,      266.45
     60.0000,       6.0000,   6.00000,      297.74
     62.0000,       6.0000,   6.00000,      330.23
     64.0000,       6.0000,   6.00000,      347.70
     66.0000,       6.0000,   6.00000,      393.98
     68.0000,       6.0000,   6.00000,      434.46
     70.0000,       6.0000,   6.00000,      420.80
     72.0000,       6.0000,   6.00000,      328.10
     74.0000,       6.0000,   6.00000,      272.23
     76.0000,       6.0000,   6.00000,      277.77
     78.0000,       6.0000,   6.00000,      273.88
     80.0000,       6.0000,   6.00000,      288.80
     82.0000,       6.0000,   6.00000,      320.18
     84.0000,       6.0000,   6.00000,      350.32
     86.0000,       6.0000,   6.00000,      362.57
     30.0000,      12.0000,   3.00000,      345.17
     32.0000,      12.0000,   3.00000,      342.29
     34.0000,      12.0000,   3.00000,      344.37
     36.0000,      12.0000,   3.00000,      361.85
     38.0000,      12.0000,   3.00000,      405.82
     40.0000,      12.0000,   3.00000,      411.09
     42.0000,      12.0000,   3.00000,      421.99
     44.0000,      12.0000,   3.00000,      416.82
     46.0000,      12.0000,   3.00000,      401.59
     48.0000,      12.0000,   3.00000,      371.38
     50.0000,      12.0000,   3.00000,      317.05
     52.0000,      12.0000,   3.00000,      309.98
     54.0000,      12.0000,   3.00000,      312.71
     56.0000,      12.0000,   3.00000,      311.56
     58.0000,      12.0000,   3.00000,      317.12
     60.0000,      12.0000,   3.00000,      353.64
     62.0000,      12.0000,   3.00000,      390.49
     64.0000,      12.0000,   3.00000,      401.15
     66.0000,      12.0000,   3.00000,      397.59
     68.0000,      12.0000,   3.00000,      395.19
     70.0000,      12.0000,   3.00000,      398.94
     72.0000,      12.0000,   3.00000,      359.81
     74.0000,      12.0000,   3.00000,      329.88
     76.0000,      12.0000,   3.00000,      331.60
     78.0000,      12.0000,   3.00000,      324.34
     80.0000,      12.0000,   3.00000,      329.78
     28.0000,       8.0000,   5.00000,      358.79
     30.0000,       8.0000,   5.00000,      341.79
     32.0000,       8.0000,   5.00000,      328.75
     34.0000,       8.0000,   5.00000,      331.75
     36.0000,       8.0000,   5.00000,      339.03
     38.0000,       8.0000,   5.00000,      388.85
     40.0000,       8.0000,   5.00000,      482.36
     42.0000,       8.0000,   5.00000,      457.78
     44.0000,       8.0000,   5.00000,      443.11
     46.0000,       8.0000,   5.00000,      421.52
     48.0000,       8.0000,   5.00000,      350.39
     50.0000,       8.0000,   5.00000,      341.63
     52.0000,       8.0000,   5.00000,      310.63
     54.0000,       8.0000,   5.00000,      274.20
     56.0000,       8.0000,   5.00000,      287.19
     58.0000,       8.0000,   5.00000,      321.48
     60.0000,       8.0000,   5.00000,      360.98
     62.0000,       8.0000,   5.00000,      433.39
     64.0000,       8.0000,   5.00000,      441.42
     66.0000,       8.0000,   5.00000,      402.96
     68.0000,       8.0000,   5.00000,      408.33
     70.0000,       8.0000,   5.00000,      366.33
     72.0000,       8.0000,   5.00000,      332.77
     74.0000,       8.0000,   5.00000,      362.63
     76.0000,       8.0000,   5.00000,      366.04
     78.0000,       8.0000,   5.00000,      329.32
     80.0000,       8.0000,   5.00000,      306.87
     82.0000,       8.0000,   5.00000,      321.77
     30.0000,      10.0000,   4.00000,      330.17
     32.0000,      10.0000,   4.00000,      341.06
     34.0000,      10.0000,   4.00000,      343.46
     36.0000,      10.0000,   4.00000,      350.05
     38.0000,      10.0000,   4.00000,      398.43
     40.0000,      10.0000,   4.00000,      476.40
     42.0000,      10.0000,   4.00000,      474.34
     44.0000,      10.0000,   4.00000,      472.36
     46.0000,      10.0000,   4.00000,      450.11
     48.0000,      10.0000,   4.00000,      408.30
     50.0000,      10.0000,   4.00000,      344.07
     52.0000,      10.0000,   4.00000,      310.86
     54.0000,      10.0000,   4.00000,      297.19
     56.0000,      10.0000,   4.00000,      309.61
     58.0000,      10.0000,   4.00000,      329.21
     60.0000,      10.0000,   4.00000,      391.01
     62.0000,      10.0000,   4.00000,      444.20
     64.0000,      10.0000,   4.00000,      418.88
     66.0000,      10.0000,   4.00000,      398.29
     68.0000,      10.0000,   4.00000,      414.78
     70.0000,      10.0000,   4.00000,      377.48
     72.0000,      10.0000,   4.00000,      342.86
     74.0000,      10.0000,   4.00000,      367.79
     76.0000,      10.0000,   4.00000,      379.96
     78.0000,      10.0000,   4.00000,      349.44
     80.0000,      10.0000,   4.00000,      325.94
     32.0000,       8.0000,   6.00000,      330.33
     34.0000,       8.0000,   6.00000,      371.90
     36.0000,       8.0000,   6.00000,      418.22
     38.0000,       8.0000,   6.00000,      425.54
     40.0000,       8.0000,   6.00000,      457.63
     42.0000,       8.0000,   6.00000,      528.07
     44.0000,       8.0000,   6.00000,      617.66
     46.0000,       8.0000,   6.00000,      603.53
     48.0000,       8.0000,   6.00000,      517.57
     50.0000,       8.0000,   6.00000,      402.16
     52.0000,       8.0000,   6.00000,      335.93
     54.0000,       8.0000,   6.00000,      346.00
     56.0000,       8.0000,   6.00000,      365.37
     58.0000,       8.0000,   6.00000,      429.17
     60.0000,       8.0000,   6.00000,      450.16
     62.0000,       8.0000,   6.00000,      435.07
     64.0000,       8.0000,   6.00000,      447.21
     66.0000,       8.0000,   6.00000,      404.46
     68.0000,       8.0000,   6.00000,      361.66
     70.0000,       8.0000,   6.00000,      385.73
     72.0000,       8.0000,   6.00000,      413.65
     74.0000,       8.0000,   6.00000,      416.88
     76.0000,       8.0000,   6.00000,      418.73
     78.0000,       8.0000,   6.00000,      422.68
     36.0000,      12.0000,   4.00000,      432.99
     38.0000,      12.0000,   4.00000,      470.35
     40.0000,      12.0000,   4.00000,      487.64
     42.0000,      12.0000,   4.00000,      518.86
     44.0000,      12.0000,   4.00000,      572.60
     46.0000,      12.0000,   4.00000,      559.55
     48.0000,      12.0000,   4.00000,      530.43
     50.0000,      12.0000,   4.00000,      485.82
     52.0000,      12.0000,   4.00000,      458.86
     54.0000,      12.0000,   4.00000,      465.58
     56.0000,      12.0000,   4.00000,      440.67
     58.0000,      12.0000,   4.00000,      433.53
     60.0000,      12.0000,   4.00000,      419.59
     62.0000,      12.0000,   4.00000,      425.75
     64.0000,      12.0000,   4.00000,      443.47
     66.0000,      12.0000,   4.00000,      411.26
     68.0000,      12.0000,   4.00000,      382.07
     70.0000,      12.0000,   4.00000,      406.06
     72.0000,      12.0000,   4.00000,      434.25
     74.0000,      12.0000,   4.00000,      439.37
     35.0000,      10.0000,   5.00000,      409.25
     37.0000,      10.0000,   5.00000,      447.20
     39.0000,      10.0000,   5.00000,      484.17
     41.0000,      10.0000,   5.00000,      508.35
     43.0000,      10.0000,   5.00000,      542.24
     45.0000,      10.0000,   5.00000,      608.14
     47.0000,      10.0000,   5.00000,      551.87
     49.0000,      10.0000,   5.00000,      503.84
     51.0000,      10.0000,   5.00000,      482.15
     53.0000,      10.0000,   5.00000,      451.18
     55.0000,      10.0000,   5.00000,      437.03
     57.0000,      10.0000,   5.00000,      461.93
     59.0000,      10.0000,   5.00000,      430.98
     61.0000,      10.0000,   5.00000,      418.52
     63.0000,      10.0000,   5.00000,      439.20
     65.0000,      10.0000,   5.00000,      408.55
     67.0000,      10.0000,   5.00000,      385.15
     69.0000,      10.0000,   5.00000,      410.84
     71.0000,      10.0000,   5.00000,      425.06
     73.0000,      10.0000,   5.00000,      433.02
     75.0000,      10.0000,   5.00000,      437.70
     40.0000,      10.0000,   6.00000,      514.70
     42.0000,      10.0000,   6.00000,      509.17
     44.0000,      10.0000,   6.00000,      503.62
     46.0000,      10.0000,   6.00000,      530.48
     48.0000,      10.0000,   6.00000,      584.37
     50.0000,      10.0000,   6.00000,      760.62
     52.0000,      10.0000,   6.00000,      811.57
     54.0000,      10.0000,   6.00000,      720.84
     56.0000,      10.0000,   6.00000,      642.16
     58.0000,      10.0000,   6.00000,      593.21
     60.0000,      10.0000,   6.00000,      449.77
     62.0000,      10.0000,   6.00000,      396.64
     64.0000,      10.0000,   6.00000,      418.30
     66.0000,      10.0000,   6.00000,      440.93
     68.0000,      10.0000,   6.00000,      452.80
     70.0000,      10.0000,   6.00000,      466.12
     42.0000,      12.0000,   5.00000,      525.89
     44.0000,      12.0000,   5.00000,      528.26
     46.0000,      12.0000,   5.00000,      536.66
     48.0000,      12.0000,   5.00000,      629.27
     50.0000,      12.0000,   5.00000,      776.58
     52.0000,      12.0000,   5.00000,      767.53
     54.0000,      12.0000,   5.00000,      698.69
     56.0000,      12.0000,   5.00000,      650.91
     58.0000,      12.0000,   5.00000,      628.25
     60.0000,      12.0000,   5.00000,      529.50
     62.0000,      12.0000,   5.00000,      421.82
     64.0000,      12.0000,   5.00000,      430.15
     66.0000,      12.0000,   5.00000,      449.06
     68.0000,      12.0000,   5.00000,      463.16
     48.0000,      12.0000,   6.00000,      671.89
     50.0000,      12.0000,   6.00000,      684.16
     52.0000,      12.0000,   6.00000,      709.60
     54.0000,      12.0000,   6.00000,      692.81
     56.0000,      12.0000,   6.00000,      727.48
     58.0000,      12.0000,   6.00000,      753.41
     60.0000,      12.0000,   6.00000,      745.14
     62.0000,      12.0000,   6.00000,      709.06
  33.59
ITERATION 2
MODEL RESISTIVITY
LAYER 1
53,       0.8320
      4.0000,      114.64
      6.0000,      109.99
      8.0000,      107.06
     10.0000,      102.19
     12.0000,      102.64
     14.0000,      116.45
     16.0000,      113.23
     18.0000,      118.65
     20.0000,      194.07
     22.0000,      89.116
     24.0000,      74.875
     26.0000,      72.006
     28.0000,      71.045
     30.0000,      72.321
     32.0000,      73.338
     34.0000,      72.842
     36.0000,      72.499
     38.0000,      70.572
     40.0000,      68.170
     42.0000,      62.233
     44.0000,      55.304
     46.0000,      60.534
     48.0000,      71.860
     50.0000,      80.681
     52.0000,      84.850
     54.0000,      89.832
     56.0000,      95.322
     58.0000,      87.592
     60.0000,      93.481
     62.0000,      126.54
     64.0000,      123.57
     66.0000,      125.50
     68.0000,      139.13
     70.0000,      136.09
     72.0000,      191.82
     74.0000,      220.57
     76.0000,      192.19
     78.0000,      145.47
     80.0000,      97.314
     82.0000,      74.267
     84.0000,      97.410
     86.0000,      98.226
     88.0000,      80.321
     90.0000,      189.40
     92.0000,      176.88
     94.0000,      73.290
     96.0000,      83.523
     98.0000,      100.24
    100.0000,      100.34
    102.0000,      102.42
    104.0000,      109.19
    106.0000,      118.48
                   125.84
LAYER 2
53,       1.7472
      4.0000,      116.93
      6.0000,      112.09
      8.0000,      110.64
     10.0000,      107.68
     12.0000,      107.92
     14.0000,      118.20
     16.0000,      115.52
     18.0000,      122.37
     20.0000,      198.90
     22.0000,      87.777
     24.0000,      75.194
     26.0000,      75.599
     28.0000,      76.072
     30.0000,      77.128
     32.0000,      76.840
     34.0000,      76.257
     36.0000,      76.286
     38.0000,      78.237
     40.0000,      77.012
     42.0000,      71.546
     44.0000,      63.653
     46.0000,      68.657
     48.0000,      83.388
     50.0000,      87.018
     52.0000,      87.679
     54.0000,      92.673
     56.0000,      101.81
     58.0000,      87.098
     60.0000,      77.988
     62.0000,      126.13
     64.0000,      140.30
     66.0000,      144.57
     68.0000,      140.05
     70.0000,      116.69
     72.0000,      155.10
     74.0000,      214.84
     76.0000,      195.65
     78.0000,      141.40
     80.0000,      86.667
     82.0000,      79.029
     84.0000,      115.90
     86.0000,      112.02
     88.0000,      82.642
     90.0000,      188.80
     92.0000,      175.40
     94.0000,      71.591
     96.0000,      91.127
     98.0000,      116.32
    100.0000,      116.42
    102.0000,      118.01
    104.0000,      119.75
    106.0000,      121.50
                   126.30
LAYER 3
51,       2.7539
      6.0000,      141.00
      8.0000,      154.09
     10.0000,      155.97
     12.0000,      156.59
     14.0000,      156.23
     16.0000,      154.01
     18.0000,      170.69
     20.0000,      267.66
     22.0000,      122.14
     24.0000,      117.48
     26.0000,      121.65
     28.0000,      123.01
     30.0000,      122.96
     32.0000,      112.80
     34.0000,      109.25
     36.0000,      113.12
     38.0000,      145.08
     40.0000,      168.03
     42.0000,      170.82
     44.0000,      161.56
     46.0000,      160.87
     48.0000,      152.63
     50.0000,      144.78
     52.0000,      137.00
     54.0000,      143.52
     56.0000,      160.35
     58.0000,      93.719
     60.0000,      71.107
     62.0000,      119.54
     64.0000,      135.71
     66.0000,      136.20
     68.0000,      125.92
     70.0000,      80.324
     72.0000,      96.897
     74.0000,      202.06
     76.0000,      188.49
     78.0000,      130.89
     80.0000,      93.588
     82.0000,      130.32
     84.0000,      332.76
     86.0000,      293.87
     88.0000,      140.26
     90.0000,      190.44
     92.0000,      168.25
     94.0000,      93.378
     96.0000,      176.46
     98.0000,      263.69
    100.0000,      257.80
    102.0000,      236.26
    104.0000,      190.76
                   146.98
LAYER 4
49,       3.8613
      8.0000,      281.29
     10.0000,      296.80
     12.0000,      299.27
     14.0000,      294.79
     16.0000,      285.18
     18.0000,      319.26
     20.0000,      513.30
     22.0000,      273.73
     24.0000,      270.23
     26.0000,      275.97
     28.0000,      273.07
     30.0000,      238.88
     32.0000,      178.95
     34.0000,      163.93
     36.0000,      174.30
     38.0000,      278.72
     40.0000,      428.27
     42.0000,      440.33
     44.0000,      456.51
     46.0000,      439.25
     48.0000,      371.37
     50.0000,      270.51
     52.0000,      221.29
     54.0000,      241.38
     56.0000,      285.82
     58.0000,      154.87
     60.0000,      79.501
     62.0000,      107.30
     64.0000,      121.35
     66.0000,      121.78
     68.0000,      122.75
     70.0000,      77.254
     72.0000,      91.062
     74.0000,      183.29
     76.0000,      170.24
     78.0000,      148.06
     80.0000,      165.77
     82.0000,      417.06
     84.0000,      1301.0
     86.0000,      1053.4
     88.0000,      312.43
     90.0000,      248.73
     92.0000,      201.91
     94.0000,      174.55
     96.0000,      415.72
     98.0000,      629.87
    100.0000,      610.79
    102.0000,      487.64
                   268.83
LAYER 5
47,       5.0794
     10.0000,      1267.7
     12.0000,      1219.8
     14.0000,      1199.9
     16.0000,      1162.1
     18.0000,      1212.8
     20.0000,      1508.9
     22.0000,      1468.1
     24.0000,      1458.8
     26.0000,      1457.1
     28.0000,      1328.7
     30.0000,      941.96
     32.0000,      626.94
     34.0000,      594.72
     36.0000,      655.57
     38.0000,      1075.1
     40.0000,      1723.3
     42.0000,      1959.0
     44.0000,      1972.4
     46.0000,      1797.1
     48.0000,      1211.8
     50.0000,      597.72
     52.0000,      422.64
     54.0000,      425.83
     56.0000,      472.08
     58.0000,      440.76
     60.0000,      258.80
     62.0000,      251.56
     64.0000,      221.32
     66.0000,      189.56
     68.0000,      145.67
     70.0000,      130.57
     72.0000,      133.08
     74.0000,      214.09
     76.0000,      330.71
     78.0000,      440.69
     80.0000,      809.28
     82.0000,      2068.2
     84.0000,      3122.2
     86.0000,      2767.4
     88.0000,      1161.8
     90.0000,      839.44
     92.0000,      670.74
     94.0000,      711.00
     96.0000,      1039.4
     98.0000,      1216.7
    100.0000,      1217.6
                   1143.6
LAYER 6
45,       6.4194
     12.0000,      1683.6
     14.0000,      1625.3
     16.0000,      1643.5
     18.0000,      1662.5
     20.0000,      1826.0
     22.0000,      1905.1
     24.0000,      1938.9
     26.0000,      1910.1
     28.0000,      1697.5
     30.0000,      1294.3
     32.0000,      969.49
     34.0000,      926.11
     36.0000,      984.08
     38.0000,      1296.1
     40.0000,      1613.2
     42.0000,      1736.5
     44.0000,      1729.9
     46.0000,      1545.6
     48.0000,      1111.6
     50.0000,      733.13
     52.0000,      577.15
     54.0000,      582.09
     56.0000,      674.35
     58.0000,      736.45
     60.0000,      751.55
     62.0000,      746.59
     64.0000,      736.08
     66.0000,      671.99
     68.0000,      603.72
     70.0000,      601.08
     72.0000,      583.39
     74.0000,      647.77
     76.0000,      875.62
     78.0000,      1213.9
     80.0000,      1789.0
     82.0000,      2461.5
     84.0000,      2583.1
     86.0000,      2360.6
     88.0000,      1504.6
     90.0000,      1076.1
     92.0000,      919.86
     94.0000,      918.60
     96.0000,      980.71
     98.0000,      1053.0
                   1046.4
LAYER 7
43,       7.8933
     14.0000,      1667.7
     16.0000,      1713.2
     18.0000,      1733.3
     20.0000,      1801.8
     22.0000,      1817.4
     24.0000,      1836.0
     26.0000,      1809.9
     28.0000,      1663.3
     30.0000,      1391.5
     32.0000,      1141.1
     34.0000,      1102.3
     36.0000,      1134.4
     38.0000,      1322.6
     40.0000,      1604.1
     42.0000,      1717.7
     44.0000,      1715.4
     46.0000,      1529.3
     48.0000,      1092.7
     50.0000,      823.92
     52.0000,      692.58
     54.0000,      695.80
     56.0000,      834.30
     58.0000,      1036.2
     60.0000,      1171.3
     62.0000,      1334.4
     64.0000,      1405.7
     66.0000,      1463.4
     68.0000,      1551.8
     70.0000,      1592.9
     72.0000,      1584.0
     74.0000,      1575.9
     76.0000,      1707.5
     78.0000,      1932.9
     80.0000,      2182.7
     82.0000,      2319.9
     84.0000,      2399.5
     86.0000,      2180.0
     88.0000,      1465.5
     90.0000,      1069.3
     92.0000,      930.19
     94.0000,      922.19
     96.0000,      956.24
                   1034.0
LAYER 8
39,       9.5147
     18.0000,      1712.1
     20.0000,      1793.6
     22.0000,      1802.6
     24.0000,      1824.0
     26.0000,      1800.9
     28.0000,      1640.8
     30.0000,      1452.0
     32.0000,      1260.7
     34.0000,      1217.3
     36.0000,      1218.8
     38.0000,      1335.7
     40.0000,      1445.9
     42.0000,      1466.9
     44.0000,      1457.8
     46.0000,      1322.7
     48.0000,      1046.7
     50.0000,      840.81
     52.0000,      773.42
     54.0000,      777.82
     56.0000,      899.14
     58.0000,      1117.5
     60.0000,      1351.1
     62.0000,      1599.1
     64.0000,      1795.1
     66.0000,      1855.2
     68.0000,      1937.5
     70.0000,      1981.5
     72.0000,      2010.4
     74.0000,      2014.8
     76.0000,      2026.3
     78.0000,      2052.6
     80.0000,      2093.6
     82.0000,      2263.4
     84.0000,      2241.4
     86.0000,      1916.7
     88.0000,      1389.3
     90.0000,      1041.4
     92.0000,      934.10
                   918.43
LAYER 9
35,      11.2981
     22.0000,      1765.6
     24.0000,      1756.4
     26.0000,      1714.1
     28.0000,      1612.9
     30.0000,      1495.5
     32.0000,      1379.7
     34.0000,      1329.4
     36.0000,      1326.4
     38.0000,      1345.2
     40.0000,      1378.7
     42.0000,      1350.8
     44.0000,      1320.5
     46.0000,      1207.8
     48.0000,      1029.6
     50.0000,      864.99
     52.0000,      842.21
     54.0000,      850.77
     56.0000,      950.38
     58.0000,      1139.0
     60.0000,      1348.3
     62.0000,      1546.7
     64.0000,      1712.3
     66.0000,      1825.9
     68.0000,      1882.6
     70.0000,      1913.5
     72.0000,      1932.5
     74.0000,      1933.7
     76.0000,      1941.4
     78.0000,      1941.7
     80.0000,      2011.7
     82.0000,      1990.7
     84.0000,      1813.2
     86.0000,      1482.4
     88.0000,      1221.6
                   954.56
LAYER 10
31,      13.2599
     26.0000,      1694.5
     28.0000,      1580.6
     30.0000,      1519.9
     32.0000,      1436.2
     34.0000,      1394.8
     36.0000,      1384.8
     38.0000,      1377.6
     40.0000,      1368.3
     42.0000,      1350.0
     44.0000,      1297.5
     46.0000,      1183.6
     48.0000,      1033.4
     50.0000,      923.25
     52.0000,      916.25
     54.0000,      924.25
     56.0000,      996.42
     58.0000,      1148.7
     60.0000,      1341.6
     62.0000,      1533.3
     64.0000,      1686.2
     66.0000,      1768.2
     68.0000,      1802.1
     70.0000,      1791.5
     72.0000,      1762.6
     74.0000,      1743.7
     76.0000,      1802.6
     78.0000,      1823.0
     80.0000,      1778.8
     82.0000,      1633.9
     84.0000,      1442.1
                   1067.0
LAYER 11
27,      15.4179
     30.0000,      1556.0
     32.0000,      1482.5
     34.0000,      1419.0
     36.0000,      1399.8
     38.0000,      1381.4
     40.0000,      1362.5
     42.0000,      1341.8
     44.0000,      1284.5
     46.0000,      1171.2
     48.0000,      1071.2
     50.0000,      1017.0
     52.0000,      1010.8
     54.0000,      1011.6
     56.0000,      1053.7
     58.0000,      1161.9
     60.0000,      1327.2
     62.0000,      1510.0
     64.0000,      1633.4
     66.0000,      1672.0
     68.0000,      1655.4
     70.0000,      1645.1
     72.0000,      1642.9
     74.0000,      1649.7
     76.0000,      1679.6
     78.0000,      1649.6
     80.0000,      1581.1
                   1313.1
LAYER 12
21,      17.7917
     36.0000,      1432.0
     38.0000,      1373.2
     40.0000,      1330.8
     42.0000,      1308.8
     44.0000,      1263.8
     46.0000,      1208.9
     48.0000,      1136.4
     50.0000,      1107.4
     52.0000,      1101.6
     54.0000,      1101.0
     56.0000,      1114.9
     58.0000,      1163.6
     60.0000,      1253.2
     62.0000,      1347.7
     64.0000,      1416.1
     66.0000,      1459.8
     68.0000,      1483.9
     70.0000,      1504.1
     72.0000,      1524.0
     74.0000,      1577.4
                   1548.8
LAYER 13
17,      20.4029
     40.0000,      1257.3
     42.0000,      1233.0
     44.0000,      1202.1
     46.0000,      1147.3
     48.0000,      1104.8
     50.0000,      1089.2
     52.0000,      1087.5
     54.0000,      1088.8
     56.0000,      1090.9
     58.0000,      1103.5
     60.0000,      1128.5
     62.0000,      1157.5
     64.0000,      1185.0
     66.0000,      1188.6
     68.0000,      1188.9
     70.0000,      1196.7
                   1303.1
LAYER 14
13, 
     44.0000,      1110.1
     46.0000,      1056.6
     48.0000,      1017.9
     50.0000,      1006.6
     52.0000,      1007.8
     54.0000,      1009.0
     56.0000,      1008.6
     58.0000,      1009.7
     60.0000,      1013.7
     62.0000,      1008.6
     64.0000,      963.89
     66.0000,      880.32
                   780.17
CALCULATED APPARENT RESISTIVITY
      3.0000,       2.0000,   1.00000,      135.10
      5.0000,       2.0000,   1.00000,      142.39
      7.0000,       2.0000,   1.00000,      137.78
      9.0000,       2.0000,   1.00000,      136.24
     11.0000,       2.0000,   1.00000,      145.04
     13.0000,       2.0000,   1.00000,      141.74
     15.0000,       2.0000,   1.00000,      151.76
     17.0000,       2.0000,   1.00000,      205.66
     19.0000,       2.0000,   1.00000,      127.40
     21.0000,       2.0000,   1.00000,      154.99
     23.0000,       2.0000,   1.00000,      93.411
     25.0000,       2.0000,   1.00000,      92.468
     27.0000,       2.0000,   1.00000,      91.025
     29.0000,       2.0000,   1.00000,      89.760
     31.0000,       2.0000,   1.00000,      90.994
     33.0000,       2.0000,   1.00000,      88.859
     35.0000,       2.0000,   1.00000,      87.651
     37.0000,       2.0000,   1.00000,      86.616
     39.0000,       2.0000,   1.00000,      84.133
     41.0000,       2.0000,   1.00000,      74.491
     43.0000,       2.0000,   1.00000,      71.971
     45.0000,       2.0000,   1.00000,      75.966
     47.0000,       2.0000,   1.00000,      81.478
     49.0000,       2.0000,   1.00000,      86.493
     51.0000,       2.0000,   1.00000,      97.477
     53.0000,       2.0000,   1.00000,      99.881
     55.0000,       2.0000,   1.00000,      95.420
     57.0000,       2.0000,   1.00000,      99.145
     59.0000,       2.0000,   1.00000,      106.69
     61.0000,       2.0000,   1.00000,      109.10
     63.0000,       2.0000,   1.00000,      143.95
     65.0000,       2.0000,   1.00000,      149.52
     67.0000,       2.0000,   1.00000,      136.27
     69.0000,       2.0000,   1.00000,      165.53
     71.0000,       2.0000,   1.00000,      170.73
     73.0000,       2.0000,   1.00000,      200.17
     75.0000,       2.0000,   1.00000,      217.35
     77.0000,       2.0000,   1.00000,      144.83
     79.0000,       2.0000,   1.00000,      102.00
     81.0000,       2.0000,   1.00000,      96.748
     83.0000,       2.0000,   1.00000,      95.831
     85.0000,       2.0000,   1.00000,      101.59
     87.0000,       2.0000,   1.00000,      142.65
     89.0000,       2.0000,   1.00000,      127.27
     91.0000,       2.0000,   1.00000,      128.21
     93.0000,       2.0000,   1.00000,      125.42
     95.0000,       2.0000,   1.00000,      91.812
     97.0000,       2.0000,   1.00000,      112.12
     99.0000,       2.0000,   1.00000,      128.81
    101.0000,       2.0000,   1.00000,      128.85
    103.0000,       2.0000,   1.00000,      133.43
    105.0000,       2.0000,   1.00000,      138.70
    107.0000,       2.0000,   1.00000,      146.47
      4.0000,       2.0000,   2.00000,      120.96
      6.0000,       2.0000,   2.00000,      136.88
      8.0000,       2.0000,   2.00000,      128.31
     10.0000,       2.0000,   2.00000,      123.72
     12.0000,       2.0000,   2.00000,      126.86
     14.0000,       2.0000,   2.00000,      149.28
     16.0000,       2.0000,   2.00000,      206.61
     18.0000,       2.0000,   2.00000,      110.80
     20.0000,       2.0000,   2.00000,      114.26
     22.0000,       2.0000,   2.00000,      148.54
     24.0000,       2.0000,   2.00000,      88.959
     26.0000,       2.0000,   2.00000,      87.903
     28.0000,       2.0000,   2.00000,      82.163
     30.0000,       2.0000,   2.00000,      86.228
     32.0000,       2.0000,   2.00000,      84.630
     34.0000,       2.0000,   2.00000,      84.102
     36.0000,       2.0000,   2.00000,      85.428
     38.0000,       2.0000,   2.00000,      89.212
     40.0000,       2.0000,   2.00000,      82.950
     42.0000,       2.0000,   2.00000,      80.402
     44.0000,       2.0000,   2.00000,      88.030
     46.0000,       2.0000,   2.00000,      81.259
     48.0000,       2.0000,   2.00000,      76.871
     50.0000,       2.0000,   2.00000,      94.560
     52.0000,       2.0000,   2.00000,      100.20
     54.0000,       2.0000,   2.00000,      86.668
     56.0000,       2.0000,   2.00000,      85.211
     58.0000,       2.0000,   2.00000,      110.44
     60.0000,       2.0000,   2.00000,      86.523
     62.0000,       2.0000,   2.00000,      95.174
     64.0000,       2.0000,   2.00000,      143.06
     66.0000,       2.0000,   2.00000,      121.62
     68.0000,       2.0000,   2.00000,      126.65
     70.0000,       2.0000,   2.00000,      135.30
     72.0000,       2.0000,   2.00000,      116.08
     74.0000,       2.0000,   2.00000,      180.63
     76.0000,       2.0000,   2.00000,      166.45
     78.0000,       2.0000,   2.00000,      105.05
     80.0000,       2.0000,   2.00000,      107.68
     82.0000,       2.0000,   2.00000,      92.624
     84.0000,       2.0000,   2.00000,      82.220
     86.0000,       2.0000,   2.00000,      172.46
     88.0000,       2.0000,   2.00000,      148.44
     90.0000,       2.0000,   2.00000,      60.174
     92.0000,       2.0000,   2.00000,      131.95
     94.0000,       2.0000,   2.00000,      141.21
     96.0000,       2.0000,   2.00000,      86.790
     98.0000,       2.0000,   2.00000,      119.83
    100.0000,       2.0000,   2.00000,      141.22
    102.0000,       2.0000,   2.00000,      135.86
    104.0000,       2.0000,   2.00000,      134.90
    106.0000,       2.0000,   2.00000,      131.60
      6.0000,       4.0000,   1.00000,      153.50
      8.0000,       4.0000,   1.00000,      149.99
     10.0000,       4.0000,   1.00000,      142.32
     12.0000,       4.0000,   1.00000,      151.68
     14.0000,       4.0000,   1.00000,      203.56
     16.0000,       4.0000,   1.00000,      207.59
     18.0000,       4.0000,   1.00000,      126.35
     20.0000,       4.0000,   1.00000,      127.44
     22.0000,       4.0000,   1.00000,      162.96
     24.0000,       4.0000,   1.00000,      134.72
     26.0000,       4.0000,   1.00000,      99.525
     28.0000,       4.0000,   1.00000,      93.808
     30.0000,       4.0000,   1.00000,      96.343
     32.0000,       4.0000,   1.00000,      97.839
     34.0000,       4.0000,   1.00000,      97.355
     36.0000,       4.0000,   1.00000,      97.352
     38.0000,       4.0000,   1.00000,      98.122
     40.0000,       4.0000,   1.00000,      96.440
     42.0000,       4.0000,   1.00000,      100.77
     44.0000,       4.0000,   1.00000,      104.93
     46.0000,       4.0000,   1.00000,      93.909
     48.0000,       4.0000,   1.00000,      87.326
     50.0000,       4.0000,   1.00000,      101.80
     52.0000,       4.0000,   1.00000,      104.49
     54.0000,       4.0000,   1.00000,      90.985
     56.0000,       4.0000,   1.00000,      96.669
     58.0000,       4.0000,   1.00000,      113.15
     60.0000,       4.0000,   1.00000,      95.067
     62.0000,       4.0000,   1.00000,      95.919
     64.0000,       4.0000,   1.00000,      126.79
     66.0000,       4.0000,   1.00000,      128.21
     68.0000,       4.0000,   1.00000,      132.09
     70.0000,       4.0000,   1.00000,      129.63
     72.0000,       4.0000,   1.00000,      115.31
     74.0000,       4.0000,   1.00000,      152.82
     76.0000,       4.0000,   1.00000,      158.04
     78.0000,       4.0000,   1.00000,      135.02
     80.0000,       4.0000,   1.00000,      126.78
     82.0000,       4.0000,   1.00000,      101.96
     84.0000,       4.0000,   1.00000,      110.75
     86.0000,       4.0000,   1.00000,      180.19
     88.0000,       4.0000,   1.00000,      145.74
     90.0000,       4.0000,   1.00000,      76.702
     92.0000,       4.0000,   1.00000,      133.68
     94.0000,       4.0000,   1.00000,      171.12
     96.0000,       4.0000,   1.00000,      123.82
     98.0000,       4.0000,   1.00000,      123.55
    100.0000,       4.0000,   1.00000,      153.30
    102.0000,       4.0000,   1.00000,      159.19
    104.0000,       4.0000,   1.00000,      155.74
      5.0000,       2.0000,   3.00000,      158.07
      7.0000,       2.0000,   3.00000,      170.85
      9.0000,       2.0000,   3.00000,      157.08
     11.0000,       2.0000,   3.00000,      152.27
     13.0000,       2.0000,   3.00000,      182.37
     15.0000,       2.0000,   3.00000,      286.82
     17.0000,       2.0000,   3.00000,      142.43
     19.0000,       2.0000,   3.00000,      131.02
     21.0000,       2.0000,   3.00000,      142.12
     23.0000,       2.0000,   3.00000,      208.13
     25.0000,       2.0000,   3.00000,      111.54
     27.0000,       2.0000,   3.00000,      102.70
     29.0000,       2.0000,   3.00000,      100.39
     31.0000,       2.0000,   3.00000,      105.35
     33.0000,       2.0000,   3.00000,      106.50
     35.0000,       2.0000,   3.00000,      104.67
     37.0000,       2.0000,   3.00000,      105.87
     39.0000,       2.0000,   3.00000,      103.11
     41.0000,       2.0000,   3.00000,      107.74
     43.0000,       2.0000,   3.00000,      118.91
     45.0000,       2.0000,   3.00000,      112.65
     47.0000,       2.0000,   3.00000,      91.797
     49.0000,       2.0000,   3.00000,      96.658
     51.0000,       2.0000,   3.00000,      117.02
     53.0000,       2.0000,   3.00000,      98.763
     55.0000,       2.0000,   3.00000,      88.817
     57.0000,       2.0000,   3.00000,      117.49
     59.0000,       2.0000,   3.00000,      110.47
     61.0000,       2.0000,   3.00000,      89.018
     63.0000,       2.0000,   3.00000,      102.94
     65.0000,       2.0000,   3.00000,      127.98
     67.0000,       2.0000,   3.00000,      134.60
     69.0000,       2.0000,   3.00000,      133.34
     71.0000,       2.0000,   3.00000,      117.02
     73.0000,       2.0000,   3.00000,      111.53
     75.0000,       2.0000,   3.00000,      152.12
     77.0000,       2.0000,   3.00000,      149.19
     79.0000,       2.0000,   3.00000,      147.97
     81.0000,       2.0000,   3.00000,      127.71
     83.0000,       2.0000,   3.00000,      90.189
     85.0000,       2.0000,   3.00000,      165.61
     87.0000,       2.0000,   3.00000,      209.99
     89.0000,       2.0000,   3.00000,      88.206
     91.0000,       2.0000,   3.00000,      80.860
     93.0000,       2.0000,   3.00000,      196.28
     95.0000,       2.0000,   3.00000,      182.02
     97.0000,       2.0000,   3.00000,      106.72
     99.0000,       2.0000,   3.00000,      148.71
    101.0000,       2.0000,   3.00000,      176.88
    103.0000,       2.0000,   3.00000,      171.27
    105.0000,       2.0000,   3.00000,      166.00
      6.0000,       2.0000,   4.00000,      192.72
      8.0000,       2.0000,   4.00000,      202.49
     10.0000,       2.0000,   4.00000,      185.93
     12.0000,       2.0000,   4.00000,      213.22
     14.0000,       2.0000,   4.00000,      350.77
     16.0000,       2.0000,   4.00000,      184.42
     18.0000,       2.0000,   4.00000,      162.64
     20.0000,       2.0000,   4.00000,      156.82
     22.0000,       2.0000,   4.00000,      186.38
     24.0000,       2.0000,   4.00000,      263.04
     26.0000,       2.0000,   4.00000,      127.27
     28.0000,       2.0000,   4.00000,      121.09
     30.0000,       2.0000,   4.00000,      120.81
     32.0000,       2.0000,   4.00000,      131.54
     34.0000,       2.0000,   4.00000,      130.69
     36.0000,       2.0000,   4.00000,      125.29
     38.0000,       2.0000,   4.00000,      117.20
     40.0000,       2.0000,   4.00000,      127.95
     42.0000,       2.0000,   4.00000,      152.41
     44.0000,       2.0000,   4.00000,      145.99
     46.0000,       2.0000,   4.00000,      123.90
     48.0000,       2.0000,   4.00000,      111.99
     50.0000,       2.0000,   4.00000,      117.87
     52.0000,       2.0000,   4.00000,      112.34
     54.0000,       2.0000,   4.00000,      101.35
     56.0000,       2.0000,   4.00000,      128.02
     58.0000,       2.0000,   4.00000,      123.38
     60.0000,       2.0000,   4.00000,      119.08
     62.0000,       2.0000,   4.00000,      99.415
     64.0000,       2.0000,   4.00000,      90.741
     66.0000,       2.0000,   4.00000,      148.85
     68.0000,       2.0000,   4.00000,      151.80
     70.0000,       2.0000,   4.00000,      119.16
     72.0000,       2.0000,   4.00000,      115.60
     74.0000,       2.0000,   4.00000,      97.714
     76.0000,       2.0000,   4.00000,      145.50
     78.0000,       2.0000,   4.00000,      230.59
     80.0000,       2.0000,   4.00000,      178.06
     82.0000,       2.0000,   4.00000,      120.69
     84.0000,       2.0000,   4.00000,      184.79
     86.0000,       2.0000,   4.00000,      188.40
     88.0000,       2.0000,   4.00000,      118.85
     90.0000,       2.0000,   4.00000,      128.02
     92.0000,       2.0000,   4.00000,      122.83
     94.0000,       2.0000,   4.00000,      248.53
     96.0000,       2.0000,   4.00000,      226.75
     98.0000,       2.0000,   4.00000,      125.45
    100.0000,       2.0000,   4.00000,      175.78
    102.0000,       2.0000,   4.00000,      216.28
    104.0000,       2.0000,   4.00000,      208.33
      9.0000,       6.0000,   1.00000,      206.94
     11.0000,       6.0000,   1.00000,      242.10
     13.0000,       6.0000,   1.00000,      260.34
     15.0000,       6.0000,   1.00000,      269.91
     17.0000,       6.0000,   1.00000,      180.08
     19.0000,       6.0000,   1.00000,      171.81
     21.0000,       6.0000,   1.00000,      180.18
     23.0000,       6.0000,   1.00000,      225.21
     25.0000,       6.0000,   1.00000,      190.00
     27.0000,       6.0000,   1.00000,      159.76
     29.0000,       6.0000,   1.00000,      129.45
     31.0000,       6.0000,   1.00000,      133.24
     33.0000,       6.0000,   1.00000,      135.98
     35.0000,       6.0000,   1.00000,      132.20
     37.0000,       6.0000,   1.00000,      128.08
     39.0000,       6.0000,   1.00000,      131.78
     41.0000,       6.0000,   1.00000,      144.53
     43.0000,       6.0000,   1.00000,      151.51
     45.0000,       6.0000,   1.00000,      142.44
     47.0000,       6.0000,   1.00000,      126.15
     49.0000,       6.0000,   1.00000,      117.69
     51.0000,       6.0000,   1.00000,      116.77
     53.0000,       6.0000,   1.00000,      114.72
     55.0000,       6.0000,   1.00000,      119.98
     57.0000,       6.0000,   1.00000,      132.35
     59.0000,       6.0000,   1.00000,      127.32
     61.0000,       6.0000,   1.00000,      111.19
     63.0000,       6.0000,   1.00000,      108.04
     65.0000,       6.0000,   1.00000,      126.04
     67.0000,       6.0000,   1.00000,      142.35
     69.0000,       6.0000,   1.00000,      139.37
     71.0000,       6.0000,   1.00000,      119.38
     73.0000,       6.0000,   1.00000,      110.44
     75.0000,       6.0000,   1.00000,      143.04
     77.0000,       6.0000,   1.00000,      184.66
     79.0000,       6.0000,   1.00000,      200.02
     81.0000,       6.0000,   1.00000,      191.26
     83.0000,       6.0000,   1.00000,      170.41
     85.0000,       6.0000,   1.00000,      177.60
     87.0000,       6.0000,   1.00000,      167.89
     89.0000,       6.0000,   1.00000,      131.63
     91.0000,       6.0000,   1.00000,      143.11
     93.0000,       6.0000,   1.00000,      202.30
     95.0000,       6.0000,   1.00000,      222.59
     97.0000,       6.0000,   1.00000,      193.84
     99.0000,       6.0000,   1.00000,      179.87
    101.0000,       6.0000,   1.00000,      191.73
      8.0000,       4.0000,   2.00000,      219.78
     10.0000,       4.0000,   2.00000,      228.99
     12.0000,       4.0000,   2.00000,      300.24
     14.0000,       4.0000,   2.00000,      314.41
     16.0000,       4.0000,   2.00000,      201.69
     18.0000,       4.0000,   2.00000,      186.82
     20.0000,       4.0000,   2.00000,      183.86
     22.0000,       4.0000,   2.00000,      203.17
     24.0000,       4.0000,   2.00000,      258.84
     26.0000,       4.0000,   2.00000,      200.96
     28.0000,       4.0000,   2.00000,      138.96
     30.0000,       4.0000,   2.00000,      139.17
     32.0000,       4.0000,   2.00000,      146.96
     34.0000,       4.0000,   2.00000,      148.25
     36.0000,       4.0000,   2.00000,      138.05
     38.0000,       4.0000,   2.00000,      132.09
     40.0000,       4.0000,   2.00000,      149.65
     42.0000,       4.0000,   2.00000,      169.72
     44.0000,       4.0000,   2.00000,      161.20
     46.0000,       4.0000,   2.00000,      144.26
     48.0000,       4.0000,   2.00000,      133.01
     50.0000,       4.0000,   2.00000,      119.68
     52.0000,       4.0000,   2.00000,      111.84
     54.0000,       4.0000,   2.00000,      125.54
     56.0000,       4.0000,   2.00000,      140.15
     58.0000,       4.0000,   2.00000,      133.14
     60.0000,       4.0000,   2.00000,      132.46
     62.0000,       4.0000,   2.00000,      110.32
     64.0000,       4.0000,   2.00000,      99.571
     66.0000,       4.0000,   2.00000,      145.01
     68.0000,       4.0000,   2.00000,      155.61
     70.0000,       4.0000,   2.00000,      125.83
     72.0000,       4.0000,   2.00000,      113.87
     74.0000,       4.0000,   2.00000,      103.77
     76.0000,       4.0000,   2.00000,      159.57
     78.0000,       4.0000,   2.00000,      248.22
     80.0000,       4.0000,   2.00000,      206.97
     82.0000,       4.0000,   2.00000,      190.66
     84.0000,       4.0000,   2.00000,      214.94
     86.0000,       4.0000,   2.00000,      159.60
     88.0000,       4.0000,   2.00000,      129.32
     90.0000,       4.0000,   2.00000,      170.82
     92.0000,       4.0000,   2.00000,      162.50
     94.0000,       4.0000,   2.00000,      228.48
     96.0000,       4.0000,   2.00000,      269.01
     98.0000,       4.0000,   2.00000,      186.74
    100.0000,       4.0000,   2.00000,      173.59
    102.0000,       4.0000,   2.00000,      225.74
      7.0000,       2.0000,   5.00000,      220.95
      9.0000,       2.0000,   5.00000,      232.06
     11.0000,       2.0000,   5.00000,      252.46
     13.0000,       2.0000,   5.00000,      399.78
     15.0000,       2.0000,   5.00000,      214.78
     17.0000,       2.0000,   5.00000,      202.04
     19.0000,       2.0000,   5.00000,      188.65
     21.0000,       2.0000,   5.00000,      197.16
     23.0000,       2.0000,   5.00000,      223.08
     25.0000,       2.0000,   5.00000,      297.45
     27.0000,       2.0000,   5.00000,      146.74
     29.0000,       2.0000,   5.00000,      142.56
     31.0000,       2.0000,   5.00000,      147.84
     33.0000,       2.0000,   5.00000,      157.16
     35.0000,       2.0000,   5.00000,      151.85
     37.0000,       2.0000,   5.00000,      133.98
     39.0000,       2.0000,   5.00000,      140.72
     41.0000,       2.0000,   5.00000,      173.82
     43.0000,       2.0000,   5.00000,      178.94
     45.0000,       2.0000,   5.00000,      155.42
     47.0000,       2.0000,   5.00000,      146.90
     49.0000,       2.0000,   5.00000,      132.90
     51.0000,       2.0000,   5.00000,      109.58
     53.0000,       2.0000,   5.00000,      114.33
     55.0000,       2.0000,   5.00000,      150.48
     57.0000,       2.0000,   5.00000,      137.04
     59.0000,       2.0000,   5.00000,      135.45
     61.0000,       2.0000,   5.00000,      137.51
     63.0000,       2.0000,   5.00000,      90.900
     65.0000,       2.0000,   5.00000,      111.20
     67.0000,       2.0000,   5.00000,      177.08
     69.0000,       2.0000,   5.00000,      137.66
     71.0000,       2.0000,   5.00000,      118.93
     73.0000,       2.0000,   5.00000,      107.01
     75.0000,       2.0000,   5.00000,      101.56
     77.0000,       2.0000,   5.00000,      234.86
     79.0000,       2.0000,   5.00000,      275.58
     81.0000,       2.0000,   5.00000,      164.00
     83.0000,       2.0000,   5.00000,      248.57
     85.0000,       2.0000,   5.00000,      202.51
     87.0000,       2.0000,   5.00000,      100.47
     89.0000,       2.0000,   5.00000,      170.02
     91.0000,       2.0000,   5.00000,      195.59
     93.0000,       2.0000,   5.00000,      152.04
     95.0000,       2.0000,   5.00000,      300.44
     97.0000,       2.0000,   5.00000,      265.51
     99.0000,       2.0000,   5.00000,      143.03
    101.0000,       2.0000,   5.00000,      206.25
    103.0000,       2.0000,   5.00000,      255.40
     12.0000,       8.0000,   1.00000,      312.64
     14.0000,       8.0000,   1.00000,      316.99
     16.0000,       8.0000,   1.00000,      230.80
     18.0000,       8.0000,   1.00000,      224.88
     20.0000,       8.0000,   1.00000,      223.25
     22.0000,       8.0000,   1.00000,      233.35
     24.0000,       8.0000,   1.00000,      273.64
     26.0000,       8.0000,   1.00000,      239.22
     28.0000,       8.0000,   1.00000,      218.43
     30.0000,       8.0000,   1.00000,      200.14
     32.0000,       8.0000,   1.00000,      171.78
     34.0000,       8.0000,   1.00000,      168.26
     36.0000,       8.0000,   1.00000,      166.12
     38.0000,       8.0000,   1.00000,      166.55
     40.0000,       8.0000,   1.00000,      175.21
     42.0000,       8.0000,   1.00000,      186.35
     44.0000,       8.0000,   1.00000,      183.33
     46.0000,       8.0000,   1.00000,      168.26
     48.0000,       8.0000,   1.00000,      150.61
     50.0000,       8.0000,   1.00000,      140.46
     52.0000,       8.0000,   1.00000,      136.68
     54.0000,       8.0000,   1.00000,      144.29
     56.0000,       8.0000,   1.00000,      159.88
     58.0000,       8.0000,   1.00000,      154.68
     60.0000,       8.0000,   1.00000,      151.76
     62.0000,       8.0000,   1.00000,      142.13
     64.0000,       8.0000,   1.00000,      131.37
     66.0000,       8.0000,   1.00000,      149.25
     68.0000,       8.0000,   1.00000,      145.73
     70.0000,       8.0000,   1.00000,      130.65
     72.0000,       8.0000,   1.00000,      136.96
     74.0000,       8.0000,   1.00000,      140.93
     76.0000,       8.0000,   1.00000,      180.44
     78.0000,       8.0000,   1.00000,      258.61
     80.0000,       8.0000,   1.00000,      273.42
     82.0000,       8.0000,   1.00000,      251.21
     84.0000,       8.0000,   1.00000,      240.21
     86.0000,       8.0000,   1.00000,      185.59
     88.0000,       8.0000,   1.00000,      165.30
     90.0000,       8.0000,   1.00000,      198.33
     92.0000,       8.0000,   1.00000,      207.54
     94.0000,       8.0000,   1.00000,      263.48
     96.0000,       8.0000,   1.00000,      279.19
     98.0000,       8.0000,   1.00000,      240.48
      8.0000,       2.0000,   6.00000,      246.68
     10.0000,       2.0000,   6.00000,      307.11
     12.0000,       2.0000,   6.00000,      461.08
     14.0000,       2.0000,   6.00000,      235.39
     16.0000,       2.0000,   6.00000,      228.54
     18.0000,       2.0000,   6.00000,      227.22
     20.0000,       2.0000,   6.00000,      230.59
     22.0000,       2.0000,   6.00000,      227.94
     24.0000,       2.0000,   6.00000,      242.54
     26.0000,       2.0000,   6.00000,      339.65
     28.0000,       2.0000,   6.00000,      170.80
     30.0000,       2.0000,   6.00000,      171.24
     32.0000,       2.0000,   6.00000,      172.42
     34.0000,       2.0000,   6.00000,      177.40
     36.0000,       2.0000,   6.00000,      158.24
     38.0000,       2.0000,   6.00000,      156.96
     40.0000,       2.0000,   6.00000,      185.99
     42.0000,       2.0000,   6.00000,      196.86
     44.0000,       2.0000,   6.00000,      184.67
     46.0000,       2.0000,   6.00000,      179.22
     48.0000,       2.0000,   6.00000,      169.83
     50.0000,       2.0000,   6.00000,      119.75
     52.0000,       2.0000,   6.00000,      110.04
     54.0000,       2.0000,   6.00000,      171.29
     56.0000,       2.0000,   6.00000,      162.59
     58.0000,       2.0000,   6.00000,      150.55
     60.0000,       2.0000,   6.00000,      157.02
     62.0000,       2.0000,   6.00000,      128.41
     64.0000,       2.0000,   6.00000,      119.57
     66.0000,       2.0000,   6.00000,      137.02
     68.0000,       2.0000,   6.00000,      160.63
     70.0000,       2.0000,   6.00000,      136.64
     72.0000,       2.0000,   6.00000,      111.88
     74.0000,       2.0000,   6.00000,      119.08
     76.0000,       2.0000,   6.00000,      171.28
     78.0000,       2.0000,   6.00000,      275.19
     80.0000,       2.0000,   6.00000,      246.91
     82.0000,       2.0000,   6.00000,      336.61
     84.0000,       2.0000,   6.00000,      265.47
     86.0000,       2.0000,   6.00000,      104.90
     88.0000,       2.0000,   6.00000,      139.67
     90.0000,       2.0000,   6.00000,      252.35
     92.0000,       2.0000,   6.00000,      237.40
     94.0000,       2.0000,   6.00000,      179.54
     96.0000,       2.0000,   6.00000,      342.62
     98.0000,       2.0000,   6.00000,      302.23
    100.0000,       2.0000,   6.00000,      164.06
    102.0000,       2.0000,   6.00000,      235.94
     10.0000,       4.0000,   3.00000,      409.86
     12.0000,       4.0000,   3.00000,      408.98
     14.0000,       4.0000,   3.00000,      249.78
     16.0000,       4.0000,   3.00000,      243.83
     18.0000,       4.0000,   3.00000,      254.55
     20.0000,       4.0000,   3.00000,      258.78
     22.0000,       4.0000,   3.00000,      246.29
     24.0000,       4.0000,   3.00000,      252.16
     26.0000,       4.0000,   3.00000,      330.01
     28.0000,       4.0000,   3.00000,      280.71
     30.0000,       4.0000,   3.00000,      194.63
     32.0000,       4.0000,   3.00000,      189.13
     34.0000,       4.0000,   3.00000,      183.48
     36.0000,       4.0000,   3.00000,      176.99
     38.0000,       4.0000,   3.00000,      186.57
     40.0000,       4.0000,   3.00000,      200.57
     42.0000,       4.0000,   3.00000,      200.32
     44.0000,       4.0000,   3.00000,      198.92
     46.0000,       4.0000,   3.00000,      199.84
     48.0000,       4.0000,   3.00000,      173.34
     50.0000,       4.0000,   3.00000,      130.88
     52.0000,       4.0000,   3.00000,      136.16
     54.0000,       4.0000,   3.00000,      173.73
     56.0000,       4.0000,   3.00000,      177.97
     58.0000,       4.0000,   3.00000,      171.54
     60.0000,       4.0000,   3.00000,      158.98
     62.0000,       4.0000,   3.00000,      155.89
     64.0000,       4.0000,   3.00000,      158.30
     66.0000,       4.0000,   3.00000,      137.77
     68.0000,       4.0000,   3.00000,      144.30
     70.0000,       4.0000,   3.00000,      141.24
     72.0000,       4.0000,   3.00000,      125.07
     74.0000,       4.0000,   3.00000,      158.46
     76.0000,       4.0000,   3.00000,      197.24
     78.0000,       4.0000,   3.00000,      231.23
     80.0000,       4.0000,   3.00000,      344.27
     82.0000,       4.0000,   3.00000,      408.50
     84.0000,       4.0000,   3.00000,      240.01
     86.0000,       4.0000,   3.00000,      134.94
     88.0000,       4.0000,   3.00000,      166.50
     90.0000,       4.0000,   3.00000,      247.40
     92.0000,       4.0000,   3.00000,      277.16
     94.0000,       4.0000,   3.00000,      228.06
     96.0000,       4.0000,   3.00000,      298.46
     98.0000,       4.0000,   3.00000,      354.14
    100.0000,       4.0000,   3.00000,      250.42
     15.0000,      10.0000,   1.00000,      272.12
     17.0000,      10.0000,   1.00000,      270.55
     19.0000,      10.0000,   1.00000,      268.44
     21.0000,      10.0000,   1.00000,      270.21
     23.0000,      10.0000,   1.00000,      279.32
     25.0000,      10.0000,   1.00000,      323.56
     27.0000,      10.0000,   1.00000,      295.49
     29.0000,      10.0000,   1.00000,      271.60
     31.0000,      10.0000,   1.00000,      252.54
     33.0000,      10.0000,   1.00000,      236.50
     35.0000,      10.0000,   1.00000,      205.69
     37.0000,      10.0000,   1.00000,      199.65
     39.0000,      10.0000,   1.00000,      204.37
     41.0000,      10.0000,   1.00000,      213.87
     43.0000,      10.0000,   1.00000,      207.95
     45.0000,      10.0000,   1.00000,      194.43
     47.0000,      10.0000,   1.00000,      189.26
     49.0000,      10.0000,   1.00000,      176.36
     51.0000,      10.0000,   1.00000,      163.05
     53.0000,      10.0000,   1.00000,      172.37
     55.0000,      10.0000,   1.00000,      185.16
     57.0000,      10.0000,   1.00000,      183.46
     59.0000,      10.0000,   1.00000,      190.34
     61.0000,      10.0000,   1.00000,      191.06
     63.0000,      10.0000,   1.00000,      170.04
     65.0000,      10.0000,   1.00000,      160.45
     67.0000,      10.0000,   1.00000,      162.63
     69.0000,      10.0000,   1.00000,      154.80
     71.0000,      10.0000,   1.00000,      156.85
     73.0000,      10.0000,   1.00000,      166.77
     75.0000,      10.0000,   1.00000,      200.01
     77.0000,      10.0000,   1.00000,      267.09
     79.0000,      10.0000,   1.00000,      300.70
     81.0000,      10.0000,   1.00000,      295.84
     83.0000,      10.0000,   1.00000,      309.45
     85.0000,      10.0000,   1.00000,      254.95
     87.0000,      10.0000,   1.00000,      202.91
     89.0000,      10.0000,   1.00000,      236.43
     91.0000,      10.0000,   1.00000,      261.64
     93.0000,      10.0000,   1.00000,      252.29
     95.0000,      10.0000,   1.00000,      310.02
     12.0000,       6.0000,   2.00000,      389.49
     14.0000,       6.0000,   2.00000,      267.73
     16.0000,       6.0000,   2.00000,      263.40
     18.0000,       6.0000,   2.00000,      272.55
     20.0000,       6.0000,   2.00000,      275.36
     22.0000,       6.0000,   2.00000,      265.63
     24.0000,       6.0000,   2.00000,      269.59
     26.0000,       6.0000,   2.00000,      336.86
     28.0000,       6.0000,   2.00000,      307.52
     30.0000,       6.0000,   2.00000,      271.39
     32.0000,       6.0000,   2.00000,      202.29
     34.0000,       6.0000,   2.00000,      195.53
     36.0000,       6.0000,   2.00000,      197.30
     38.0000,       6.0000,   2.00000,      206.20
     40.0000,       6.0000,   2.00000,      210.88
     42.0000,       6.0000,   2.00000,      208.53
     44.0000,       6.0000,   2.00000,      208.92
     46.0000,       6.0000,   2.00000,      201.21
     48.0000,       6.0000,   2.00000,      178.03
     50.0000,       6.0000,   2.00000,      155.14
     52.0000,       6.0000,   2.00000,      155.81
     54.0000,       6.0000,   2.00000,      180.45
     56.0000,       6.0000,   2.00000,      186.99
     58.0000,       6.0000,   2.00000,      180.80
     60.0000,       6.0000,   2.00000,      180.02
     62.0000,       6.0000,   2.00000,      182.55
     64.0000,       6.0000,   2.00000,      174.90
     66.0000,       6.0000,   2.00000,      152.07
     68.0000,       6.0000,   2.00000,      139.41
     70.0000,       6.0000,   2.00000,      138.26
     72.0000,       6.0000,   2.00000,      157.34
     74.0000,       6.0000,   2.00000,      185.20
     76.0000,       6.0000,   2.00000,      201.83
     78.0000,       6.0000,   2.00000,      271.86
     80.0000,       6.0000,   2.00000,      352.94
     82.0000,       6.0000,   2.00000,      376.48
     84.0000,       6.0000,   2.00000,      268.28
     86.0000,       6.0000,   2.00000,      174.05
     88.0000,       6.0000,   2.00000,      193.51
     90.0000,       6.0000,   2.00000,      252.08
     92.0000,       6.0000,   2.00000,      279.71
     94.0000,       6.0000,   2.00000,      264.71
     96.0000,       6.0000,   2.00000,      315.38
     98.0000,       6.0000,   2.00000,      342.41
     12.0000,       4.0000,   4.00000,      305.93
     14.0000,       4.0000,   4.00000,      292.28
     16.0000,       4.0000,   4.00000,      290.90
     18.0000,       4.0000,   4.00000,      309.46
     20.0000,       4.0000,   4.00000,      311.50
     22.0000,       4.0000,   4.00000,      295.76
     24.0000,       4.0000,   4.00000,      289.66
     26.0000,       4.0000,   4.00000,      321.68
     28.0000,       4.0000,   4.00000,      440.20
     30.0000,       4.0000,   4.00000,      365.88
     32.0000,       4.0000,   4.00000,      226.76
     34.0000,       4.0000,   4.00000,      209.11
     36.0000,       4.0000,   4.00000,      230.85
     38.0000,       4.0000,   4.00000,      249.92
     40.0000,       4.0000,   4.00000,      230.08
     42.0000,       4.0000,   4.00000,      215.94
     44.0000,       4.0000,   4.00000,      227.02
     46.0000,       4.0000,   4.00000,      216.73
     48.0000,       4.0000,   4.00000,      179.57
     50.0000,       4.0000,   4.00000,      187.22
     52.0000,       4.0000,   4.00000,      198.43
     54.0000,       4.0000,   4.00000,      186.97
     56.0000,       4.0000,   4.00000,      207.50
     58.0000,       4.0000,   4.00000,      207.15
     60.0000,       4.0000,   4.00000,      200.47
     62.0000,       4.0000,   4.00000,      235.11
     64.0000,       4.0000,   4.00000,      228.47
     66.0000,       4.0000,   4.00000,      162.22
     68.0000,       4.0000,   4.00000,      121.23
     70.0000,       4.0000,   4.00000,      138.59
     72.0000,       4.0000,   4.00000,      200.91
     74.0000,       4.0000,   4.00000,      245.79
     76.0000,       4.0000,   4.00000,      227.23
     78.0000,       4.0000,   4.00000,      261.98
     80.0000,       4.0000,   4.00000,      419.84
     82.0000,       4.0000,   4.00000,      390.26
     84.0000,       4.0000,   4.00000,      240.53
     86.0000,       4.0000,   4.00000,      244.89
     88.0000,       4.0000,   4.00000,      241.69
     90.0000,       4.0000,   4.00000,      241.87
     92.0000,       4.0000,   4.00000,      311.99
     94.0000,       4.0000,   4.00000,      341.16
     96.0000,       4.0000,   4.00000,      282.50
     98.0000,       4.0000,   4.00000,      373.37
     18.0000,      12.0000,   1.00000,      308.70
     20.0000,      12.0000,   1.00000,      314.89
     22.0000,      12.0000,   1.00000,      313.18
     24.0000,      12.0000,   1.00000,      322.57
     26.0000,      12.0000,   1.00000,      372.64
     28.0000,      12.0000,   1.00000,      345.92
     30.0000,      12.0000,   1.00000,      324.58
     32.0000,      12.0000,   1.00000,      302.92
     34.0000,      12.0000,   1.00000,      283.79
     36.0000,      12.0000,   1.00000,      263.40
     38.0000,      12.0000,   1.00000,      236.98
     40.0000,      12.0000,   1.00000,      233.96
     42.0000,      12.0000,   1.00000,      223.98
     44.0000,      12.0000,   1.00000,      219.80
     46.0000,      12.0000,   1.00000,      217.41
     48.0000,      12.0000,   1.00000,      209.83
     50.0000,      12.0000,   1.00000,      196.28
     52.0000,      12.0000,   1.00000,      196.68
     54.0000,      12.0000,   1.00000,      217.64
     56.0000,      12.0000,   1.00000,      223.85
     58.0000,      12.0000,   1.00000,      222.67
     60.0000,      12.0000,   1.00000,      220.96
     62.0000,      12.0000,   1.00000,      213.40
     64.0000,      12.0000,   1.00000,      203.04
     66.0000,      12.0000,   1.00000,      188.61
     68.0000,      12.0000,   1.00000,      184.69
     70.0000,      12.0000,   1.00000,      183.97
     72.0000,      12.0000,   1.00000,      203.02
     74.0000,      12.0000,   1.00000,      234.76
     76.0000,      12.0000,   1.00000,      254.90
     78.0000,      12.0000,   1.00000,      290.55
     80.0000,      12.0000,   1.00000,      328.48
     82.0000,      12.0000,   1.00000,      357.63
     84.0000,      12.0000,   1.00000,      308.62
     86.0000,      12.0000,   1.00000,      255.13
     88.0000,      12.0000,   1.00000,      276.57
     90.0000,      12.0000,   1.00000,      310.67
     92.0000,      12.0000,   1.00000,      312.36
     16.0000,       8.0000,   2.00000,      324.43
     18.0000,       8.0000,   2.00000,      333.60
     20.0000,       8.0000,   2.00000,      334.01
     22.0000,       8.0000,   2.00000,      334.77
     24.0000,       8.0000,   2.00000,      341.80
     26.0000,       8.0000,   2.00000,      362.74
     28.0000,       8.0000,   2.00000,      429.25
     30.0000,       8.0000,   2.00000,      384.18
     32.0000,       8.0000,   2.00000,      349.35
     34.0000,       8.0000,   2.00000,      312.78
     36.0000,       8.0000,   2.00000,      262.07
     38.0000,       8.0000,   2.00000,      263.57
     40.0000,       8.0000,   2.00000,      251.54
     42.0000,       8.0000,   2.00000,      232.60
     44.0000,       8.0000,   2.00000,      220.91
     46.0000,       8.0000,   2.00000,      220.84
     48.0000,       8.0000,   2.00000,      215.23
     50.0000,       8.0000,   2.00000,      224.19
     52.0000,       8.0000,   2.00000,      234.87
     54.0000,       8.0000,   2.00000,      218.81
     56.0000,       8.0000,   2.00000,      227.52
     58.0000,       8.0000,   2.00000,      245.61
     60.0000,       8.0000,   2.00000,      248.68
     62.0000,       8.0000,   2.00000,      259.02
     64.0000,       8.0000,   2.00000,      235.85
     66.0000,       8.0000,   2.00000,      183.41
     68.0000,       8.0000,   2.00000,      170.50
     70.0000,       8.0000,   2.00000,      191.84
     72.0000,       8.0000,   2.00000,      213.29
     74.0000,       8.0000,   2.00000,      276.29
     76.0000,       8.0000,   2.00000,      312.87
     78.0000,       8.0000,   2.00000,      287.08
     80.0000,       8.0000,   2.00000,      345.47
     82.0000,       8.0000,   2.00000,      347.73
     84.0000,       8.0000,   2.00000,      299.96
     86.0000,       8.0000,   2.00000,      337.01
     88.0000,       8.0000,   2.00000,      326.17
     90.0000,       8.0000,   2.00000,      292.33
     92.0000,       8.0000,   2.00000,      320.17
     94.0000,       8.0000,   2.00000,      341.03
     15.0000,       6.0000,   3.00000,      334.01
     17.0000,       6.0000,   3.00000,      339.56
     19.0000,       6.0000,   3.00000,      335.63
     21.0000,       6.0000,   3.00000,      338.39
     23.0000,       6.0000,   3.00000,      348.50
     25.0000,       6.0000,   3.00000,      357.30
     27.0000,       6.0000,   3.00000,      380.01
     29.0000,       6.0000,   3.00000,      455.66
     31.0000,       6.0000,   3.00000,      395.95
     33.0000,       6.0000,   3.00000,      345.84
     35.0000,       6.0000,   3.00000,      270.33
     37.0000,       6.0000,   3.00000,      273.38
     39.0000,       6.0000,   3.00000,      262.41
     41.0000,       6.0000,   3.00000,      248.64
     43.0000,       6.0000,   3.00000,      231.11
     45.0000,       6.0000,   3.00000,      212.74
     47.0000,       6.0000,   3.00000,      211.47
     49.0000,       6.0000,   3.00000,      229.80
     51.0000,       6.0000,   3.00000,      251.26
     53.0000,       6.0000,   3.00000,      234.15
     55.0000,       6.0000,   3.00000,      216.18
     57.0000,       6.0000,   3.00000,      232.11
     59.0000,       6.0000,   3.00000,      260.16
     61.0000,       6.0000,   3.00000,      281.73
     63.0000,       6.0000,   3.00000,      261.48
     65.0000,       6.0000,   3.00000,      210.55
     67.0000,       6.0000,   3.00000,      169.80
     69.0000,       6.0000,   3.00000,      166.38
     71.0000,       6.0000,   3.00000,      210.24
     73.0000,       6.0000,   3.00000,      254.62
     75.0000,       6.0000,   3.00000,      305.83
     77.0000,       6.0000,   3.00000,      330.44
     79.0000,       6.0000,   3.00000,      327.17
     81.0000,       6.0000,   3.00000,      307.36
     83.0000,       6.0000,   3.00000,      297.88
     85.0000,       6.0000,   3.00000,      367.94
     87.0000,       6.0000,   3.00000,      369.02
     89.0000,       6.0000,   3.00000,      306.25
     91.0000,       6.0000,   3.00000,      284.42
     93.0000,       6.0000,   3.00000,      330.57
     95.0000,       6.0000,   3.00000,      370.58
     14.0000,       4.0000,   5.00000,      337.92
     16.0000,       4.0000,   5.00000,      352.23
     18.0000,       4.0000,   5.00000,      337.02
     20.0000,       4.0000,   5.00000,      335.30
     22.0000,       4.0000,   5.00000,      349.73
     24.0000,       4.0000,   5.00000,      362.37
     26.0000,       4.0000,   5.00000,      368.80
     28.0000,       4.0000,   5.00000,      393.68
     30.0000,       4.0000,   5.00000,      491.45
     32.0000,       4.0000,   5.00000,      393.65
     34.0000,       4.0000,   5.00000,      275.94
     36.0000,       4.0000,   5.00000,      282.28
     38.0000,       4.0000,   5.00000,      270.37
     40.0000,       4.0000,   5.00000,      257.25
     42.0000,       4.0000,   5.00000,      249.65
     44.0000,       4.0000,   5.00000,      222.41
     46.0000,       4.0000,   5.00000,      191.89
     48.0000,       4.0000,   5.00000,      224.04
     50.0000,       4.0000,   5.00000,      263.70
     52.0000,       4.0000,   5.00000,      248.84
     54.0000,       4.0000,   5.00000,      230.58
     56.0000,       4.0000,   5.00000,      210.56
     58.0000,       4.0000,   5.00000,      238.17
     60.0000,       4.0000,   5.00000,      307.17
     62.0000,       4.0000,   5.00000,      288.53
     64.0000,       4.0000,   5.00000,      231.32
     66.0000,       4.0000,   5.00000,      194.90
     68.0000,       4.0000,   5.00000,      154.13
     70.0000,       4.0000,   5.00000,      169.98
     72.0000,       4.0000,   5.00000,      262.50
     74.0000,       4.0000,   5.00000,      272.95
     76.0000,       4.0000,   5.00000,      314.43
     78.0000,       4.0000,   5.00000,      404.61
     80.0000,       4.0000,   5.00000,      281.01
     82.0000,       4.0000,   5.00000,      233.39
     84.0000,       4.0000,   5.00000,      384.95
     86.0000,       4.0000,   5.00000,      415.47
     88.0000,       4.0000,   5.00000,      340.41
     90.0000,       4.0000,   5.00000,      288.91
     92.0000,       4.0000,   5.00000,      277.91
     94.0000,       4.0000,   5.00000,      362.50
     96.0000,       4.0000,   5.00000,      414.69
     16.0000,       4.0000,   6.00000,      376.59
     18.0000,       4.0000,   6.00000,      368.68
     20.0000,       4.0000,   6.00000,      367.06
     22.0000,       4.0000,   6.00000,      398.98
     24.0000,       4.0000,   6.00000,      431.88
     26.0000,       4.0000,   6.00000,      428.83
     28.0000,       4.0000,   6.00000,      395.81
     30.0000,       4.0000,   6.00000,      405.10
     32.0000,       4.0000,   6.00000,      582.71
     34.0000,       4.0000,   6.00000,      522.46
     36.0000,       4.0000,   6.00000,      313.99
     38.0000,       4.0000,   6.00000,      281.94
     40.0000,       4.0000,   6.00000,      284.50
     42.0000,       4.0000,   6.00000,      256.13
     44.0000,       4.0000,   6.00000,      204.23
     46.0000,       4.0000,   6.00000,      224.72
     48.0000,       4.0000,   6.00000,      274.86
     50.0000,       4.0000,   6.00000,      288.48
     52.0000,       4.0000,   6.00000,      297.67
     54.0000,       4.0000,   6.00000,      273.08
     56.0000,       4.0000,   6.00000,      261.60
     58.0000,       4.0000,   6.00000,      310.92
     60.0000,       4.0000,   6.00000,      336.70
     62.0000,       4.0000,   6.00000,      293.25
     64.0000,       4.0000,   6.00000,      237.76
     66.0000,       4.0000,   6.00000,      212.91
     68.0000,       4.0000,   6.00000,      270.25
     70.0000,       4.0000,   6.00000,      288.24
     72.0000,       4.0000,   6.00000,      221.80
     74.0000,       4.0000,   6.00000,      322.74
     76.0000,       4.0000,   6.00000,      469.74
     78.0000,       4.0000,   6.00000,      323.29
     80.0000,       4.0000,   6.00000,      221.95
     82.0000,       4.0000,   6.00000,      275.84
     84.0000,       4.0000,   6.00000,      388.03
     86.0000,       4.0000,   6.00000,      512.79
     88.0000,       4.0000,   6.00000,      479.41
     90.0000,       4.0000,   6.00000,      379.80
     92.0000,       4.0000,   6.00000,      325.37
     94.0000,       4.0000,   6.00000,      323.79
     20.0000,      10.0000,   2.00000,      387.10
     22.0000,      10.0000,   2.00000,      404.21
     24.0000,      10.0000,   2.00000,      408.78
     26.0000,      10.0000,   2.00000,      412.01
     28.0000,      10.0000,   2.00000,      431.00
     30.0000,      10.0000,   2.00000,      497.92
     32.0000,      10.0000,   2.00000,      454.32
     34.0000,      10.0000,   2.00000,      425.43
     36.0000,      10.0000,   2.00000,      397.98
     38.0000,      10.0000,   2.00000,      343.30
     40.0000,      10.0000,   2.00000,      266.90
     42.0000,      10.0000,   2.00000,      255.40
     44.0000,      10.0000,   2.00000,      247.21
     46.0000,      10.0000,   2.00000,      242.76
     48.0000,      10.0000,   2.00000,      261.19
     50.0000,      10.0000,   2.00000,      281.77
     52.0000,      10.0000,   2.00000,      288.47
     54.0000,      10.0000,   2.00000,      297.25
     56.0000,      10.0000,   2.00000,      297.59
     58.0000,      10.0000,   2.00000,      298.30
     60.0000,      10.0000,   2.00000,      303.50
     62.0000,      10.0000,   2.00000,      285.15
     64.0000,      10.0000,   2.00000,      271.22
     66.0000,      10.0000,   2.00000,      274.00
     68.0000,      10.0000,   2.00000,      254.38
     70.0000,      10.0000,   2.00000,      276.51
     72.0000,      10.0000,   2.00000,      328.08
     74.0000,      10.0000,   2.00000,      318.16
     76.0000,      10.0000,   2.00000,      309.10
     78.0000,      10.0000,   2.00000,      346.87
     80.0000,      10.0000,   2.00000,      312.69
     82.0000,      10.0000,   2.00000,      306.16
     84.0000,      10.0000,   2.00000,      390.63
     86.0000,      10.0000,   2.00000,      428.00
     88.0000,      10.0000,   2.00000,      422.14
     90.0000,      10.0000,   2.00000,      406.91
     18.0000,       6.0000,   4.00000,      379.47
     20.0000,       6.0000,   4.00000,      395.91
     22.0000,       6.0000,   4.00000,      417.77
     24.0000,       6.0000,   4.00000,      441.01
     26.0000,       6.0000,   4.00000,      433.75
     28.0000,       6.0000,   4.00000,      415.10
     30.0000,       6.0000,   4.00000,      437.13
     32.0000,       6.0000,   4.00000,      565.76
     34.0000,       6.0000,   4.00000,      521.62
     36.0000,       6.0000,   4.00000,      431.03
     38.0000,       6.0000,   4.00000,      300.83
     40.0000,       6.0000,   4.00000,      276.21
     42.0000,       6.0000,   4.00000,      246.84
     44.0000,       6.0000,   4.00000,      233.18
     46.0000,       6.0000,   4.00000,      246.26
     48.0000,       6.0000,   4.00000,      280.13
     50.0000,       6.0000,   4.00000,      295.86
     52.0000,       6.0000,   4.00000,      295.74
     54.0000,       6.0000,   4.00000,      307.38
     56.0000,       6.0000,   4.00000,      314.95
     58.0000,       6.0000,   4.00000,      326.89
     60.0000,       6.0000,   4.00000,      322.30
     62.0000,       6.0000,   4.00000,      279.82
     64.0000,       6.0000,   4.00000,      252.82
     66.0000,       6.0000,   4.00000,      270.06
     68.0000,       6.0000,   4.00000,      308.26
     70.0000,       6.0000,   4.00000,      299.63
     72.0000,       6.0000,   4.00000,      299.11
     74.0000,       6.0000,   4.00000,      340.22
     76.0000,       6.0000,   4.00000,      376.23
     78.0000,       6.0000,   4.00000,      319.82
     80.0000,       6.0000,   4.00000,      263.47
     82.0000,       6.0000,   4.00000,      303.72
     84.0000,       6.0000,   4.00000,      392.08
     86.0000,       6.0000,   4.00000,      472.78
     88.0000,       6.0000,   4.00000,      493.39
     90.0000,       6.0000,   4.00000,      447.10
     92.0000,       6.0000,   4.00000,      371.44
     20.0000,       8.0000,   3.00000,      411.26
     22.0000,       8.0000,   3.00000,      435.28
     24.0000,       8.0000,   3.00000,      442.67
     26.0000,       8.0000,   3.00000,      440.15
     28.0000,       8.0000,   3.00000,      442.72
     30.0000,       8.0000,   3.00000,      460.88
     32.0000,       8.0000,   3.00000,      553.91
     34.0000,       8.0000,   3.00000,      515.97
     36.0000,       8.0000,   3.00000,      453.16
     38.0000,       8.0000,   3.00000,      370.47
     40.0000,       8.0000,   3.00000,      275.50
     42.0000,       8.0000,   3.00000,      262.82
     44.0000,       8.0000,   3.00000,      249.49
     46.0000,       8.0000,   3.00000,      262.17
     48.0000,       8.0000,   3.00000,      292.08
     50.0000,       8.0000,   3.00000,      294.19
     52.0000,       8.0000,   3.00000,      313.65
     54.0000,       8.0000,   3.00000,      341.94
     56.0000,       8.0000,   3.00000,      336.11
     58.0000,       8.0000,   3.00000,      337.13
     60.0000,       8.0000,   3.00000,      319.86
     62.0000,       8.0000,   3.00000,      279.91
     64.0000,       8.0000,   3.00000,      287.63
     66.0000,       8.0000,   3.00000,      311.07
     68.0000,       8.0000,   3.00000,      322.56
     70.0000,       8.0000,   3.00000,      355.30
     72.0000,       8.0000,   3.00000,      343.96
     74.0000,       8.0000,   3.00000,      330.66
     76.0000,       8.0000,   3.00000,      349.12
     78.0000,       8.0000,   3.00000,      317.54
     80.0000,       8.0000,   3.00000,      293.94
     82.0000,       8.0000,   3.00000,      326.03
     84.0000,       8.0000,   3.00000,      395.71
     86.0000,       8.0000,   3.00000,      464.48
     88.0000,       8.0000,   3.00000,      477.46
     90.0000,       8.0000,   3.00000,      474.57
     24.0000,      12.0000,   2.00000,      464.32
     26.0000,      12.0000,   2.00000,      472.69
     28.0000,      12.0000,   2.00000,      466.01
     30.0000,      12.0000,   2.00000,      477.73
     32.0000,      12.0000,   2.00000,      554.29
     34.0000,      12.0000,   2.00000,      509.97
     36.0000,      12.0000,   2.00000,      441.06
     38.0000,      12.0000,   2.00000,      393.91
     40.0000,      12.0000,   2.00000,      365.34
     42.0000,      12.0000,   2.00000,      331.88
     44.0000,      12.0000,   2.00000,      279.14
     46.0000,      12.0000,   2.00000,      282.30
     48.0000,      12.0000,   2.00000,      312.09
     50.0000,      12.0000,   2.00000,      336.42
     52.0000,      12.0000,   2.00000,      349.99
     54.0000,      12.0000,   2.00000,      354.57
     56.0000,      12.0000,   2.00000,      342.46
     58.0000,      12.0000,   2.00000,      345.80
     60.0000,      12.0000,   2.00000,      354.61
     62.0000,      12.0000,   2.00000,      340.54
     64.0000,      12.0000,   2.00000,      327.62
     66.0000,      12.0000,   2.00000,      361.03
     68.0000,      12.0000,   2.00000,      405.36
     70.0000,      12.0000,   2.00000,      394.89
     72.0000,      12.0000,   2.00000,      353.62
     74.0000,      12.0000,   2.00000,      353.05
     76.0000,      12.0000,   2.00000,      376.48
     78.0000,      12.0000,   2.00000,      338.01
     80.0000,      12.0000,   2.00000,      309.27
     82.0000,      12.0000,   2.00000,      344.82
     84.0000,      12.0000,   2.00000,      413.00
     86.0000,      12.0000,   2.00000,      467.77
     21.0000,       6.0000,   5.00000,      471.06
     23.0000,       6.0000,   5.00000,      466.69
     25.0000,       6.0000,   5.00000,      457.97
     27.0000,       6.0000,   5.00000,      479.89
     29.0000,       6.0000,   5.00000,      511.01
     31.0000,       6.0000,   5.00000,      513.56
     33.0000,       6.0000,   5.00000,      509.27
     35.0000,       6.0000,   5.00000,      598.57
     37.0000,       6.0000,   5.00000,      506.24
     39.0000,       6.0000,   5.00000,      390.37
     41.0000,       6.0000,   5.00000,      271.16
     43.0000,       6.0000,   5.00000,      285.61
     45.0000,       6.0000,   5.00000,      317.42
     47.0000,       6.0000,   5.00000,      316.17
     49.0000,       6.0000,   5.00000,      303.52
     51.0000,       6.0000,   5.00000,      328.67
     53.0000,       6.0000,   5.00000,      384.00
     55.0000,       6.0000,   5.00000,      434.91
     57.0000,       6.0000,   5.00000,      414.73
     59.0000,       6.0000,   5.00000,      324.68
     61.0000,       6.0000,   5.00000,      280.37
     63.0000,       6.0000,   5.00000,      320.28
     65.0000,       6.0000,   5.00000,      394.62
     67.0000,       6.0000,   5.00000,      424.72
     69.0000,       6.0000,   5.00000,      459.32
     71.0000,       6.0000,   5.00000,      474.82
     73.0000,       6.0000,   5.00000,      421.21
     75.0000,       6.0000,   5.00000,      294.20
     77.0000,       6.0000,   5.00000,      256.60
     79.0000,       6.0000,   5.00000,      335.97
     81.0000,       6.0000,   5.00000,      399.97
     83.0000,       6.0000,   5.00000,      401.14
     85.0000,       6.0000,   5.00000,      385.54
     87.0000,       6.0000,   5.00000,      445.28
     89.0000,       6.0000,   5.00000,      539.14
     25.0000,      10.0000,   3.00000,      494.92
     27.0000,      10.0000,   3.00000,      503.82
     29.0000,      10.0000,   3.00000,      514.09
     31.0000,      10.0000,   3.00000,      520.89
     33.0000,      10.0000,   3.00000,      504.76
     35.0000,      10.0000,   3.00000,      534.03
     37.0000,      10.0000,   3.00000,      487.13
     39.0000,      10.0000,   3.00000,      439.56
     41.0000,      10.0000,   3.00000,      396.46
     43.0000,      10.0000,   3.00000,      383.81
     45.0000,      10.0000,   3.00000,      337.34
     47.0000,      10.0000,   3.00000,      338.66
     49.0000,      10.0000,   3.00000,      361.29
     51.0000,      10.0000,   3.00000,      380.70
     53.0000,      10.0000,   3.00000,      392.25
     55.0000,      10.0000,   3.00000,      408.44
     57.0000,      10.0000,   3.00000,      394.53
     59.0000,      10.0000,   3.00000,      371.89
     61.0000,      10.0000,   3.00000,      373.67
     63.0000,      10.0000,   3.00000,      381.42
     65.0000,      10.0000,   3.00000,      451.27
     67.0000,      10.0000,   3.00000,      506.12
     69.0000,      10.0000,   3.00000,      478.17
     71.0000,      10.0000,   3.00000,      452.83
     73.0000,      10.0000,   3.00000,      435.80
     75.0000,      10.0000,   3.00000,      351.74
     77.0000,      10.0000,   3.00000,      321.85
     79.0000,      10.0000,   3.00000,      360.06
     81.0000,      10.0000,   3.00000,      383.58
     83.0000,      10.0000,   3.00000,      406.35
     85.0000,      10.0000,   3.00000,      417.69
     24.0000,       8.0000,   4.00000,      484.83
     26.0000,       8.0000,   4.00000,      503.56
     28.0000,       8.0000,   4.00000,      521.68
     30.0000,       8.0000,   4.00000,      534.24
     32.0000,       8.0000,   4.00000,      515.77
     34.0000,       8.0000,   4.00000,      489.77
     36.0000,       8.0000,   4.00000,      532.63
     38.0000,       8.0000,   4.00000,      479.55
     40.0000,       8.0000,   4.00000,      425.82
     42.0000,       8.0000,   4.00000,      400.19
     44.0000,       8.0000,   4.00000,      347.79
     46.0000,       8.0000,   4.00000,      332.89
     48.0000,       8.0000,   4.00000,      342.97
     50.0000,       8.0000,   4.00000,      375.94
     52.0000,       8.0000,   4.00000,      392.90
     54.0000,       8.0000,   4.00000,      425.70
     56.0000,       8.0000,   4.00000,      414.04
     58.0000,       8.0000,   4.00000,      364.66
     60.0000,       8.0000,   4.00000,      363.95
     62.0000,       8.0000,   4.00000,      380.00
     64.0000,       8.0000,   4.00000,      408.26
     66.0000,       8.0000,   4.00000,      500.39
     68.0000,       8.0000,   4.00000,      529.54
     70.0000,       8.0000,   4.00000,      487.88
     72.0000,       8.0000,   4.00000,      479.99
     74.0000,       8.0000,   4.00000,      372.44
     76.0000,       8.0000,   4.00000,      297.92
     78.0000,       8.0000,   4.00000,      347.19
     80.0000,       8.0000,   4.00000,      379.01
     82.0000,       8.0000,   4.00000,      401.58
     84.0000,       8.0000,   4.00000,      428.63
     86.0000,       8.0000,   4.00000,      416.87
     24.0000,       6.0000,   6.00000,      493.87
     26.0000,       6.0000,   6.00000,      530.02
     28.0000,       6.0000,   6.00000,      545.34
     30.0000,       6.0000,   6.00000,      537.50
     32.0000,       6.0000,   6.00000,      520.61
     34.0000,       6.0000,   6.00000,      477.58
     36.0000,       6.0000,   6.00000,      441.14
     38.0000,       6.0000,   6.00000,      523.48
     40.0000,       6.0000,   6.00000,      517.05
     42.0000,       6.0000,   6.00000,      499.58
     44.0000,       6.0000,   6.00000,      361.37
     46.0000,       6.0000,   6.00000,      343.94
     48.0000,       6.0000,   6.00000,      366.53
     50.0000,       6.0000,   6.00000,      406.28
     52.0000,       6.0000,   6.00000,      440.35
     54.0000,       6.0000,   6.00000,      431.92
     56.0000,       6.0000,   6.00000,      381.49
     58.0000,       6.0000,   6.00000,      360.85
     60.0000,       6.0000,   6.00000,      403.84
     62.0000,       6.0000,   6.00000,      449.42
     64.0000,       6.0000,   6.00000,      457.30
     66.0000,       6.0000,   6.00000,      523.71
     68.0000,       6.0000,   6.00000,      583.32
     70.0000,       6.0000,   6.00000,      571.79
     72.0000,       6.0000,   6.00000,      432.23
     74.0000,       6.0000,   6.00000,      348.46
     76.0000,       6.0000,   6.00000,      370.44
     78.0000,       6.0000,   6.00000,      359.91
     80.0000,       6.0000,   6.00000,      374.79
     82.0000,       6.0000,   6.00000,      408.90
     84.0000,       6.0000,   6.00000,      440.78
     86.0000,       6.0000,   6.00000,      446.19
     30.0000,      12.0000,   3.00000,      501.49
     32.0000,      12.0000,   3.00000,      490.16
     34.0000,      12.0000,   3.00000,      482.19
     36.0000,      12.0000,   3.00000,      489.68
     38.0000,      12.0000,   3.00000,      551.64
     40.0000,      12.0000,   3.00000,      537.10
     42.0000,      12.0000,   3.00000,      550.43
     44.0000,      12.0000,   3.00000,      547.51
     46.0000,      12.0000,   3.00000,      535.56
     48.0000,      12.0000,   3.00000,      505.64
     50.0000,      12.0000,   3.00000,      423.82
     52.0000,      12.0000,   3.00000,      427.27
     54.0000,      12.0000,   3.00000,      441.53
     56.0000,      12.0000,   3.00000,      442.75
     58.0000,      12.0000,   3.00000,      444.84
     60.0000,      12.0000,   3.00000,      503.52
     62.0000,      12.0000,   3.00000,      559.44
     64.0000,      12.0000,   3.00000,      565.77
     66.0000,      12.0000,   3.00000,      550.41
     68.0000,      12.0000,   3.00000,      538.38
     70.0000,      12.0000,   3.00000,      549.68
     72.0000,      12.0000,   3.00000,      486.37
     74.0000,      12.0000,   3.00000,      439.91
     76.0000,      12.0000,   3.00000,      450.33
     78.0000,      12.0000,   3.00000,      435.18
     80.0000,      12.0000,   3.00000,      436.82
     28.0000,       8.0000,   5.00000,      532.19
     30.0000,       8.0000,   5.00000,      503.92
     32.0000,       8.0000,   5.00000,      473.29
     34.0000,       8.0000,   5.00000,      468.39
     36.0000,       8.0000,   5.00000,      458.31
     38.0000,       8.0000,   5.00000,      502.82
     40.0000,       8.0000,   5.00000,      650.34
     42.0000,       8.0000,   5.00000,      592.56
     44.0000,       8.0000,   5.00000,      574.02
     46.0000,       8.0000,   5.00000,      566.28
     48.0000,       8.0000,   5.00000,      460.68
     50.0000,       8.0000,   5.00000,      472.96
     52.0000,       8.0000,   5.00000,      439.25
     54.0000,       8.0000,   5.00000,      384.58
     56.0000,       8.0000,   5.00000,      406.32
     58.0000,       8.0000,   5.00000,      459.80
     60.0000,       8.0000,   5.00000,      508.86
     62.0000,       8.0000,   5.00000,      627.29
     64.0000,       8.0000,   5.00000,      638.25
     66.0000,       8.0000,   5.00000,      560.91
     68.0000,       8.0000,   5.00000,      569.65
     70.0000,       8.0000,   5.00000,      492.53
     72.0000,       8.0000,   5.00000,      435.12
     74.0000,       8.0000,   5.00000,      492.03
     76.0000,       8.0000,   5.00000,      504.72
     78.0000,       8.0000,   5.00000,      453.17
     80.0000,       8.0000,   5.00000,      410.66
     82.0000,       8.0000,   5.00000,      418.52
     30.0000,      10.0000,   4.00000,      481.51
     32.0000,      10.0000,   4.00000,      487.45
     34.0000,      10.0000,   4.00000,      480.09
     36.0000,      10.0000,   4.00000,      472.74
     38.0000,      10.0000,   4.00000,      520.10
     40.0000,      10.0000,   4.00000,      634.08
     42.0000,      10.0000,   4.00000,      617.12
     44.0000,      10.0000,   4.00000,      622.00
     46.0000,      10.0000,   4.00000,      603.33
     48.0000,      10.0000,   4.00000,      558.92
     50.0000,      10.0000,   4.00000,      468.79
     52.0000,      10.0000,   4.00000,      437.27
     54.0000,      10.0000,   4.00000,      422.56
     56.0000,      10.0000,   4.00000,      445.43
     58.0000,      10.0000,   4.00000,      466.66
     60.0000,      10.0000,   4.00000,      568.72
     62.0000,      10.0000,   4.00000,      654.71
     64.0000,      10.0000,   4.00000,      602.62
     66.0000,      10.0000,   4.00000,      559.80
     68.0000,      10.0000,   4.00000,      586.13
     70.0000,      10.0000,   4.00000,      515.27
     72.0000,      10.0000,   4.00000,      456.12
     74.0000,      10.0000,   4.00000,      502.45
     76.0000,      10.0000,   4.00000,      523.53
     78.0000,      10.0000,   4.00000,      478.35
     80.0000,      10.0000,   4.00000,      435.46
     32.0000,       8.0000,   6.00000,      457.66
     34.0000,       8.0000,   6.00000,      502.90
     36.0000,       8.0000,   6.00000,      563.72
     38.0000,       8.0000,   6.00000,      561.22
     40.0000,       8.0000,   6.00000,      597.37
     42.0000,       8.0000,   6.00000,      689.56
     44.0000,       8.0000,   6.00000,      846.23
     46.0000,       8.0000,   6.00000,      833.16
     48.0000,       8.0000,   6.00000,      726.55
     50.0000,       8.0000,   6.00000,      570.86
     52.0000,       8.0000,   6.00000,      467.92
     54.0000,       8.0000,   6.00000,      502.58
     56.0000,       8.0000,   6.00000,      529.43
     58.0000,       8.0000,   6.00000,      644.86
     60.0000,       8.0000,   6.00000,      687.46
     62.0000,       8.0000,   6.00000,      650.24
     64.0000,       8.0000,   6.00000,      680.96
     66.0000,       8.0000,   6.00000,      595.12
     68.0000,       8.0000,   6.00000,      509.68
     70.0000,       8.0000,   6.00000,      551.44
     72.0000,       8.0000,   6.00000,      584.46
     74.0000,       8.0000,   6.00000,      580.63
     76.0000,       8.0000,   6.00000,      576.15
     78.0000,       8.0000,   6.00000,      572.95
     36.0000,      12.0000,   4.00000,      577.74
     38.0000,      12.0000,   4.00000,      630.62
     40.0000,      12.0000,   4.00000,      656.50
     42.0000,      12.0000,   4.00000,      695.47
     44.0000,      12.0000,   4.00000,      789.15
     46.0000,      12.0000,   4.00000,      773.30
     48.0000,      12.0000,   4.00000,      748.54
     50.0000,      12.0000,   4.00000,      693.50
     52.0000,      12.0000,   4.00000,      653.65
     54.0000,      12.0000,   4.00000,      688.42
     56.0000,      12.0000,   4.00000,      651.53
     58.0000,      12.0000,   4.00000,      650.48
     60.0000,      12.0000,   4.00000,      632.06
     62.0000,      12.0000,   4.00000,      639.41
     64.0000,      12.0000,   4.00000,      677.66
     66.0000,      12.0000,   4.00000,      614.18
     68.0000,      12.0000,   4.00000,      554.71
     70.0000,      12.0000,   4.00000,      592.40
     72.0000,      12.0000,   4.00000,      622.53
     74.0000,      12.0000,   4.00000,      616.38
     35.0000,      10.0000,   5.00000,      549.41
     37.0000,      10.0000,   5.00000,      591.71
     39.0000,      10.0000,   5.00000,      650.22
     41.0000,      10.0000,   5.00000,      686.73
     43.0000,      10.0000,   5.00000,      724.69
     45.0000,      10.0000,   5.00000,      853.78
     47.0000,      10.0000,   5.00000,      774.53
     49.0000,      10.0000,   5.00000,      710.33
     51.0000,      10.0000,   5.00000,      692.67
     53.0000,      10.0000,   5.00000,      651.21
     55.0000,      10.0000,   5.00000,      635.71
     57.0000,      10.0000,   5.00000,      701.53
     59.0000,      10.0000,   5.00000,      651.55
     61.0000,      10.0000,   5.00000,      629.31
     63.0000,      10.0000,   5.00000,      674.82
     65.0000,      10.0000,   5.00000,      612.58
     67.0000,      10.0000,   5.00000,      562.89
     69.0000,      10.0000,   5.00000,      606.93
     71.0000,      10.0000,   5.00000,      620.30
     73.0000,      10.0000,   5.00000,      615.76
     75.0000,      10.0000,   5.00000,      607.15
     40.0000,      10.0000,   6.00000,      722.85
     42.0000,      10.0000,   6.00000,      720.42
     44.0000,      10.0000,   6.00000,      717.87
     46.0000,      10.0000,   6.00000,      761.65
     48.0000,      10.0000,   6.00000,      815.94
     50.0000,      10.0000,   6.00000,      1129.8
     52.0000,      10.0000,   6.00000,      1217.4
     54.0000,      10.0000,   6.00000,      1068.1
     56.0000,      10.0000,   6.00000,      952.16
     58.0000,      10.0000,   6.00000,      916.07
     60.0000,      10.0000,   6.00000,      665.02
     62.0000,      10.0000,   6.00000,      589.35
     64.0000,      10.0000,   6.00000,      640.73
     66.0000,      10.0000,   6.00000,      678.95
     68.0000,      10.0000,   6.00000,      690.57
     70.0000,      10.0000,   6.00000,      700.69
     42.0000,      12.0000,   5.00000,      749.82
     44.0000,      12.0000,   5.00000,      759.99
     46.0000,      12.0000,   5.00000,      761.74
     48.0000,      12.0000,   5.00000,      903.74
     50.0000,      12.0000,   5.00000,      1167.0
     52.0000,      12.0000,   5.00000,      1135.9
     54.0000,      12.0000,   5.00000,      1033.7
     56.0000,      12.0000,   5.00000,      963.80
     58.0000,      12.0000,   5.00000,      956.31
     60.0000,      12.0000,   5.00000,      805.14
     62.0000,      12.0000,   5.00000,      619.45
     64.0000,      12.0000,   5.00000,      654.37
     66.0000,      12.0000,   5.00000,      686.35
     68.0000,      12.0000,   5.00000,      701.69
     48.0000,      12.0000,   6.00000,      995.34
     50.0000,      12.0000,   6.00000,      1012.6
     52.0000,      12.0000,   6.00000,      1067.9
     54.0000,      12.0000,   6.00000,      1014.7
     56.0000,      12.0000,   6.00000,      1076.1
     58.0000,      12.0000,   6.00000,      1118.1
     60.0000,      12.0000,   6.00000,      1104.1
     62.0000,      12.0000,   6.00000,      1043.4
  10.81
ITERATION 3
MODEL RESISTIVITY
LAYER 1
53,       0.8320
      4.0000,      96.357
      6.0000,      94.141
      8.0000,      91.399
     10.0000,      87.666
     12.0000,      89.046
     14.0000,      98.662
     16.0000,      95.361
     18.0000,      97.464
     20.0000,      145.16
     22.0000,      73.790
     24.0000,      62.613
     26.0000,      58.185
     28.0000,      58.067
     30.0000,      62.056
     32.0000,      65.054
     34.0000,      64.795
     36.0000,      63.716
     38.0000,      60.094
     40.0000,      55.170
     42.0000,      50.614
     44.0000,      45.786
     46.0000,      49.636
     48.0000,      56.860
     50.0000,      65.782
     52.0000,      72.204
     54.0000,      76.883
     56.0000,      79.896
     58.0000,      84.109
     60.0000,      116.38
     62.0000,      153.98
     64.0000,      156.62
     66.0000,      164.57
     68.0000,      192.73
     70.0000,      208.10
     72.0000,      288.98
     74.0000,      279.16
     76.0000,      228.14
     78.0000,      166.05
     80.0000,      105.98
     82.0000,      62.136
     84.0000,      70.566
     86.0000,      74.296
     88.0000,      69.292
     90.0000,      180.20
     92.0000,      173.36
     94.0000,      71.190
     96.0000,      74.947
     98.0000,      87.109
    100.0000,      86.426
    102.0000,      85.611
    104.0000,      88.087
    106.0000,      98.846
                   108.55
LAYER 2
53,       1.7472
      4.0000,      100.92
      6.0000,      95.233
      8.0000,      94.443
     10.0000,      94.177
     12.0000,      95.265
     14.0000,      101.20
     16.0000,      97.827
     18.0000,      100.07
     20.0000,      153.65
     22.0000,      72.492
     24.0000,      62.798
     26.0000,      63.521
     28.0000,      64.160
     30.0000,      68.363
     32.0000,      70.029
     34.0000,      71.569
     36.0000,      71.275
     38.0000,      69.989
     40.0000,      69.368
     42.0000,      66.515
     44.0000,      55.600
     46.0000,      59.251
     48.0000,      79.663
     50.0000,      80.665
     52.0000,      81.048
     54.0000,      80.857
     56.0000,      89.804
     58.0000,      81.446
     60.0000,      48.274
     62.0000,      153.55
     64.0000,      156.63
     66.0000,      178.02
     68.0000,      190.00
     70.0000,      116.65
     72.0000,      153.97
     74.0000,      267.94
     76.0000,      214.67
     78.0000,      146.70
     80.0000,      62.278
     82.0000,      65.084
     84.0000,      117.08
     86.0000,      98.058
     88.0000,      72.017
     90.0000,      181.62
     92.0000,      175.43
     94.0000,      67.674
     96.0000,      80.777
     98.0000,      108.01
    100.0000,      106.02
    102.0000,      104.85
    104.0000,      105.58
    106.0000,      104.93
                   109.16
LAYER 3
51,       2.7539
      6.0000,      173.58
      8.0000,      192.69
     10.0000,      196.60
     12.0000,      199.21
     14.0000,      198.77
     16.0000,      190.02
     18.0000,      205.80
     20.0000,      419.06
     22.0000,      128.38
     24.0000,      152.95
     26.0000,      186.38
     28.0000,      186.68
     30.0000,      184.20
     32.0000,      156.95
     34.0000,      156.00
     36.0000,      158.95
     38.0000,      231.71
     40.0000,      355.11
     42.0000,      369.39
     44.0000,      366.00
     46.0000,      365.62
     48.0000,      344.41
     50.0000,      286.56
     52.0000,      225.08
     54.0000,      200.75
     56.0000,      308.56
     58.0000,      88.408
     60.0000,      38.000
     62.0000,      125.69
     64.0000,      130.00
     66.0000,      130.41
     68.0000,      101.60
     70.0000,      53.949
     72.0000,      67.307
     74.0000,      198.52
     76.0000,      177.89
     78.0000,      121.06
     80.0000,      72.454
     82.0000,      249.54
     84.0000,      1851.8
     86.0000,      1055.5
     88.0000,      181.58
     90.0000,      183.58
     92.0000,      171.08
     94.0000,      83.117
     96.0000,      316.37
     98.0000,      520.01
    100.0000,      494.88
    102.0000,      429.59
    104.0000,      345.48
                   164.74
LAYER 4
49,       3.8613
      8.0000,      638.41
     10.0000,      563.16
     12.0000,      559.54
     14.0000,      551.94
     16.0000,      513.45
     18.0000,      546.49
     20.0000,      1946.9
     22.0000,      599.32
     24.0000,      642.78
     26.0000,      710.12
     28.0000,      689.50
     30.0000,      413.35
     32.0000,      178.76
     34.0000,      153.96
     36.0000,      160.58
     38.0000,      316.39
     40.0000,      1179.7
     42.0000,      1330.4
     44.0000,      1424.1
     46.0000,      1442.0
     48.0000,      1165.6
     50.0000,      404.29
     52.0000,      191.74
     54.0000,      198.15
     56.0000,      635.91
     58.0000,      463.14
     60.0000,      46.801
     62.0000,      97.380
     64.0000,      82.171
     66.0000,      84.188
     68.0000,      88.082
     70.0000,      58.734
     72.0000,      74.046
     74.0000,      150.77
     76.0000,      146.89
     78.0000,      147.13
     80.0000,      189.70
     82.0000,      1625.4
     84.0000,      5502.0
     86.0000,      3509.7
     88.0000,      435.66
     90.0000,      235.80
     92.0000,      191.16
     94.0000,      198.46
     96.0000,      1024.1
     98.0000,      1246.0
    100.0000,      1188.3
    102.0000,      967.53
                   561.81
LAYER 5
47,       5.0794
     10.0000,      1631.6
     12.0000,      1482.2
     14.0000,      1428.6
     16.0000,      1362.2
     18.0000,      1388.9
     20.0000,      2289.3
     22.0000,      2398.7
     24.0000,      2483.3
     26.0000,      2550.4
     28.0000,      2570.3
     30.0000,      1336.9
     32.0000,      511.91
     34.0000,      472.79
     36.0000,      518.38
     38.0000,      1329.9
     40.0000,      2870.9
     42.0000,      3735.8
     44.0000,      3753.8
     46.0000,      3433.8
     48.0000,      1482.6
     50.0000,      392.57
     52.0000,      187.63
     54.0000,      197.70
     56.0000,      664.54
     58.0000,      1097.5
     60.0000,      575.07
     62.0000,      503.47
     64.0000,      223.10
     66.0000,      125.92
     68.0000,      134.33
     70.0000,      236.13
     72.0000,      247.92
     74.0000,      187.32
     76.0000,      284.89
     78.0000,      556.89
     80.0000,      1359.7
     82.0000,      3593.6
     84.0000,      4532.3
     86.0000,      4409.7
     88.0000,      2076.0
     90.0000,      1281.7
     92.0000,      1003.7
     94.0000,      995.35
     96.0000,      1101.0
     98.0000,      1132.5
    100.0000,      1129.7
                   1119.8
LAYER 6
45,       6.4194
     12.0000,      1471.0
     14.0000,      1448.4
     16.0000,      1452.3
     18.0000,      1480.2
     20.0000,      1895.6
     22.0000,      2082.3
     24.0000,      2176.1
     26.0000,      2236.0
     28.0000,      2165.5
     30.0000,      1602.4
     32.0000,      863.06
     34.0000,      811.64
     36.0000,      859.23
     38.0000,      1549.9
     40.0000,      2645.2
     42.0000,      3161.3
     44.0000,      3179.8
     46.0000,      2815.1
     48.0000,      1313.5
     50.0000,      462.45
     52.0000,      268.87
     54.0000,      278.00
     56.0000,      852.14
     58.0000,      1909.1
     60.0000,      2172.2
     62.0000,      2229.8
     64.0000,      2207.1
     66.0000,      1815.6
     68.0000,      1494.2
     70.0000,      1477.3
     72.0000,      1425.5
     74.0000,      1243.5
     76.0000,      1340.8
     78.0000,      1862.1
     80.0000,      2638.9
     82.0000,      3399.4
     84.0000,      3637.3
     86.0000,      3719.3
     88.0000,      2012.1
     90.0000,      1270.9
     92.0000,      1055.3
     94.0000,      1050.6
     96.0000,      1061.2
     98.0000,      1015.5
                   1012.0
LAYER 7
43,       7.8933
     14.0000,      1465.4
     16.0000,      1519.7
     18.0000,      1549.9
     20.0000,      1856.2
     22.0000,      1936.3
     24.0000,      2017.7
     26.0000,      2078.0
     28.0000,      2107.4
     30.0000,      1660.9
     32.0000,      1155.1
     34.0000,      1118.1
     36.0000,      1148.1
     38.0000,      1581.1
     40.0000,      2603.6
     42.0000,      3082.9
     44.0000,      3107.5
     46.0000,      2745.1
     48.0000,      1278.8
     50.0000,      628.01
     52.0000,      422.04
     54.0000,      425.98
     56.0000,      861.14
     58.0000,      1848.1
     60.0000,      2818.2
     62.0000,      3912.4
     64.0000,      4148.6
     66.0000,      4002.1
     68.0000,      3527.1
     70.0000,      3253.6
     72.0000,      3162.9
     74.0000,      3089.1
     76.0000,      2691.4
     78.0000,      2582.0
     80.0000,      2734.6
     82.0000,      3035.3
     84.0000,      3191.7
     86.0000,      3265.5
     88.0000,      1931.0
     90.0000,      1257.9
     92.0000,      1058.5
     94.0000,      1041.8
     96.0000,      1043.7
                   995.37
LAYER 8
39,       9.5147
     18.0000,      1538.5
     20.0000,      1841.3
     22.0000,      1900.4
     24.0000,      1987.0
     26.0000,      2048.5
     28.0000,      2047.6
     30.0000,      1738.9
     32.0000,      1382.0
     34.0000,      1348.8
     36.0000,      1352.8
     38.0000,      1604.3
     40.0000,      1973.6
     42.0000,      2052.0
     44.0000,      2070.2
     46.0000,      1920.8
     48.0000,      1212.7
     50.0000,      684.06
     52.0000,      596.78
     54.0000,      601.04
     56.0000,      922.44
     58.0000,      1612.2
     60.0000,      2237.2
     62.0000,      3030.8
     64.0000,      3273.3
     66.0000,      3136.2
     68.0000,      2969.3
     70.0000,      2825.7
     72.0000,      2709.1
     74.0000,      2656.4
     76.0000,      2601.6
     78.0000,      2563.1
     80.0000,      2576.1
     82.0000,      2849.9
     84.0000,      2850.0
     86.0000,      2623.1
     88.0000,      1721.5
     90.0000,      1199.2
     92.0000,      1056.2
                   1027.5
LAYER 9
35,      11.2981
     22.0000,      1796.5
     24.0000,      1855.9
     26.0000,      1904.4
     28.0000,      1948.9
     30.0000,      1787.0
     32.0000,      1620.4
     34.0000,      1570.5
     36.0000,      1572.7
     38.0000,      1617.9
     40.0000,      1704.3
     42.0000,      1699.8
     44.0000,      1668.0
     46.0000,      1551.2
     48.0000,      1199.8
     50.0000,      774.10
     52.0000,      765.80
     54.0000,      776.00
     56.0000,      1006.8
     58.0000,      1543.9
     60.0000,      2187.9
     62.0000,      2713.8
     64.0000,      2898.4
     66.0000,      2942.7
     68.0000,      2789.3
     70.0000,      2669.7
     72.0000,      2564.8
     74.0000,      2505.6
     76.0000,      2437.2
     78.0000,      2396.8
     80.0000,      2336.7
     82.0000,      2299.7
     84.0000,      2057.2
     86.0000,      1663.6
     88.0000,      1321.6
                   1047.8
LAYER 10
31,      13.2599
     26.0000,      1847.2
     28.0000,      1875.3
     30.0000,      1807.6
     32.0000,      1694.0
     34.0000,      1664.3
     36.0000,      1662.3
     38.0000,      1662.4
     40.0000,      1680.2
     42.0000,      1682.7
     44.0000,      1617.4
     46.0000,      1482.9
     48.0000,      1201.2
     50.0000,      950.03
     52.0000,      945.73
     54.0000,      953.13
     56.0000,      1094.4
     58.0000,      1502.6
     60.0000,      2114.9
     62.0000,      2593.6
     64.0000,      2700.9
     66.0000,      2601.4
     68.0000,      2474.6
     70.0000,      2396.3
     72.0000,      2244.9
     74.0000,      2162.0
     76.0000,      2043.0
     78.0000,      2000.9
     80.0000,      1889.4
     82.0000,      1644.0
     84.0000,      1407.2
                   1092.4
LAYER 11
27,      15.4179
     30.0000,      1821.0
     32.0000,      1723.0
     34.0000,      1693.5
     36.0000,      1686.2
     38.0000,      1667.7
     40.0000,      1673.7
     42.0000,      1668.1
     44.0000,      1594.9
     46.0000,      1456.3
     48.0000,      1231.1
     50.0000,      1134.8
     52.0000,      1129.1
     54.0000,      1131.0
     56.0000,      1191.7
     58.0000,      1445.9
     60.0000,      2002.7
     62.0000,      2412.9
     64.0000,      2339.4
     66.0000,      2175.0
     68.0000,      2064.2
     70.0000,      1980.6
     72.0000,      1925.3
     74.0000,      1865.6
     76.0000,      1760.8
     78.0000,      1673.7
     80.0000,      1537.6
                   1221.8
LAYER 12
21,      17.7917
     36.0000,      1703.2
     38.0000,      1666.8
     40.0000,      1649.3
     42.0000,      1629.0
     44.0000,      1564.3
     46.0000,      1440.8
     48.0000,      1275.2
     50.0000,      1231.5
     52.0000,      1226.1
     54.0000,      1227.2
     56.0000,      1248.7
     58.0000,      1413.1
     60.0000,      1614.2
     62.0000,      1702.2
     64.0000,      1687.3
     66.0000,      1669.5
     68.0000,      1651.0
     70.0000,      1628.8
     72.0000,      1600.9
     74.0000,      1554.8
                   1477.4
LAYER 13
17,      20.4029
     40.0000,      1590.8
     42.0000,      1539.8
     44.0000,      1492.8
     46.0000,      1388.7
     48.0000,      1278.4
     50.0000,      1240.6
     52.0000,      1231.7
     54.0000,      1229.0
     56.0000,      1229.9
     58.0000,      1239.7
     60.0000,      1233.7
     62.0000,      1205.6
     64.0000,      1160.0
     66.0000,      1147.3
     68.0000,      1137.3
     70.0000,      1127.2
                   1097.7
LAYER 14
13, 
     44.0000,      1401.6
     46.0000,      1294.0
     48.0000,      1214.4
     50.0000,      1186.1
     52.0000,      1173.3
     54.0000,      1159.0
     56.0000,      1143.7
     58.0000,      1127.2
     60.0000,      1104.8
     62.0000,      1080.1
     64.0000,      935.81
     66.0000,      713.46
                   454.62
CALCULATED APPARENT RESISTIVITY
      3.0000,       2.0000,   1.00000,      118.21
      5.0000,       2.0000,   1.00000,      123.88
      7.0000,       2.0000,   1.00000,      121.84
      9.0000,       2.0000,   1.00000,      121.26
     11.0000,       2.0000,   1.00000,      127.03
     13.0000,       2.0000,   1.00000,      125.49
     15.0000,       2.0000,   1.00000,      130.46
     17.0000,       2.0000,   1.00000,      170.62
     19.0000,       2.0000,   1.00000,      111.42
     21.0000,       2.0000,   1.00000,      128.86
     23.0000,       2.0000,   1.00000,      78.008
     25.0000,       2.0000,   1.00000,      78.861
     27.0000,       2.0000,   1.00000,      78.723
     29.0000,       2.0000,   1.00000,      79.245
     31.0000,       2.0000,   1.00000,      82.335
     33.0000,       2.0000,   1.00000,      81.351
     35.0000,       2.0000,   1.00000,      79.182
     37.0000,       2.0000,   1.00000,      75.987
     39.0000,       2.0000,   1.00000,      73.714
     41.0000,       2.0000,   1.00000,      64.268
     43.0000,       2.0000,   1.00000,      61.680
     45.0000,       2.0000,   1.00000,      64.365
     47.0000,       2.0000,   1.00000,      70.636
     49.0000,       2.0000,   1.00000,      75.593
     51.0000,       2.0000,   1.00000,      84.383
     53.0000,       2.0000,   1.00000,      85.803
     55.0000,       2.0000,   1.00000,      87.056
     57.0000,       2.0000,   1.00000,      95.038
     59.0000,       2.0000,   1.00000,      102.70
     61.0000,       2.0000,   1.00000,      129.50
     63.0000,       2.0000,   1.00000,      179.35
     65.0000,       2.0000,   1.00000,      194.29
     67.0000,       2.0000,   1.00000,      185.30
     69.0000,       2.0000,   1.00000,      217.09
     71.0000,       2.0000,   1.00000,      216.58
     73.0000,       2.0000,   1.00000,      254.18
     75.0000,       2.0000,   1.00000,      254.62
     77.0000,       2.0000,   1.00000,      156.50
     79.0000,       2.0000,   1.00000,      91.727
     81.0000,       2.0000,   1.00000,      84.163
     83.0000,       2.0000,   1.00000,      79.372
     85.0000,       2.0000,   1.00000,      83.264
     87.0000,       2.0000,   1.00000,      121.76
     89.0000,       2.0000,   1.00000,      116.95
     91.0000,       2.0000,   1.00000,      124.06
     93.0000,       2.0000,   1.00000,      117.67
     95.0000,       2.0000,   1.00000,      85.637
     97.0000,       2.0000,   1.00000,      102.40
     99.0000,       2.0000,   1.00000,      115.09
    101.0000,       2.0000,   1.00000,      112.77
    103.0000,       2.0000,   1.00000,      115.99
    105.0000,       2.0000,   1.00000,      118.84
    107.0000,       2.0000,   1.00000,      126.80
      4.0000,       2.0000,   2.00000,      118.91
      6.0000,       2.0000,   2.00000,      133.91
      8.0000,       2.0000,   2.00000,      127.69
     10.0000,       2.0000,   2.00000,      122.28
     12.0000,       2.0000,   2.00000,      124.64
     14.0000,       2.0000,   2.00000,      144.76
     16.0000,       2.0000,   2.00000,      194.78
     18.0000,       2.0000,   2.00000,      108.12
     20.0000,       2.0000,   2.00000,      110.89
     22.0000,       2.0000,   2.00000,      138.52
     24.0000,       2.0000,   2.00000,      84.628
     26.0000,       2.0000,   2.00000,      87.120
     28.0000,       2.0000,   2.00000,      80.646
     30.0000,       2.0000,   2.00000,      83.331
     32.0000,       2.0000,   2.00000,      82.858
     34.0000,       2.0000,   2.00000,      81.842
     36.0000,       2.0000,   2.00000,      82.587
     38.0000,       2.0000,   2.00000,      87.612
     40.0000,       2.0000,   2.00000,      80.941
     42.0000,       2.0000,   2.00000,      77.079
     44.0000,       2.0000,   2.00000,      84.802
     46.0000,       2.0000,   2.00000,      78.898
     48.0000,       2.0000,   2.00000,      75.149
     50.0000,       2.0000,   2.00000,      88.277
     52.0000,       2.0000,   2.00000,      91.354
     54.0000,       2.0000,   2.00000,      83.996
     56.0000,       2.0000,   2.00000,      80.195
     58.0000,       2.0000,   2.00000,      95.094
     60.0000,       2.0000,   2.00000,      78.108
     62.0000,       2.0000,   2.00000,      103.29
     64.0000,       2.0000,   2.00000,      175.04
     66.0000,       2.0000,   2.00000,      147.41
     68.0000,       2.0000,   2.00000,      140.40
     70.0000,       2.0000,   2.00000,      138.40
     72.0000,       2.0000,   2.00000,      123.65
     74.0000,       2.0000,   2.00000,      210.89
     76.0000,       2.0000,   2.00000,      174.98
     78.0000,       2.0000,   2.00000,      92.409
     80.0000,       2.0000,   2.00000,      94.910
     82.0000,       2.0000,   2.00000,      85.800
     84.0000,       2.0000,   2.00000,      78.035
     86.0000,       2.0000,   2.00000,      160.69
     88.0000,       2.0000,   2.00000,      138.32
     90.0000,       2.0000,   2.00000,      56.847
     92.0000,       2.0000,   2.00000,      125.99
     94.0000,       2.0000,   2.00000,      138.83
     96.0000,       2.0000,   2.00000,      87.305
     98.0000,       2.0000,   2.00000,      118.13
    100.0000,       2.0000,   2.00000,      138.10
    102.0000,       2.0000,   2.00000,      133.13
    104.0000,       2.0000,   2.00000,      130.69
    106.0000,       2.0000,   2.00000,      124.91
      6.0000,       4.0000,   1.00000,      154.66
      8.0000,       4.0000,   1.00000,      152.02
     10.0000,       4.0000,   1.00000,      143.54
     12.0000,       4.0000,   1.00000,      151.17
     14.0000,       4.0000,   1.00000,      199.40
     16.0000,       4.0000,   1.00000,      201.42
     18.0000,       4.0000,   1.00000,      125.67
     20.0000,       4.0000,   1.00000,      126.16
     22.0000,       4.0000,   1.00000,      157.42
     24.0000,       4.0000,   1.00000,      132.36
     26.0000,       4.0000,   1.00000,      100.77
     28.0000,       4.0000,   1.00000,      94.188
     30.0000,       4.0000,   1.00000,      94.639
     32.0000,       4.0000,   1.00000,      96.104
     34.0000,       4.0000,   1.00000,      95.602
     36.0000,       4.0000,   1.00000,      96.051
     38.0000,       4.0000,   1.00000,      98.165
     40.0000,       4.0000,   1.00000,      96.668
     42.0000,       4.0000,   1.00000,      100.87
     44.0000,       4.0000,   1.00000,      105.23
     46.0000,       4.0000,   1.00000,      94.216
     48.0000,       4.0000,   1.00000,      86.244
     50.0000,       4.0000,   1.00000,      96.869
     52.0000,       4.0000,   1.00000,      99.183
     54.0000,       4.0000,   1.00000,      88.679
     56.0000,       4.0000,   1.00000,      90.898
     58.0000,       4.0000,   1.00000,      100.78
     60.0000,       4.0000,   1.00000,      86.120
     62.0000,       4.0000,   1.00000,      98.586
     64.0000,       4.0000,   1.00000,      146.81
     66.0000,       4.0000,   1.00000,      145.18
     68.0000,       4.0000,   1.00000,      138.42
     70.0000,       4.0000,   1.00000,      129.26
     72.0000,       4.0000,   1.00000,      118.03
     74.0000,       4.0000,   1.00000,      168.55
     76.0000,       4.0000,   1.00000,      160.54
     78.0000,       4.0000,   1.00000,      123.55
     80.0000,       4.0000,   1.00000,      116.30
     82.0000,       4.0000,   1.00000,      97.600
     84.0000,       4.0000,   1.00000,      109.67
     86.0000,       4.0000,   1.00000,      174.17
     88.0000,       4.0000,   1.00000,      138.73
     90.0000,       4.0000,   1.00000,      73.280
     92.0000,       4.0000,   1.00000,      130.27
     94.0000,       4.0000,   1.00000,      171.50
     96.0000,       4.0000,   1.00000,      126.55
     98.0000,       4.0000,   1.00000,      124.99
    100.0000,       4.0000,   1.00000,      154.51
    102.0000,       4.0000,   1.00000,      160.70
    104.0000,       4.0000,   1.00000,      155.47
      5.0000,       2.0000,   3.00000,      162.25
      7.0000,       2.0000,   3.00000,      175.44
      9.0000,       2.0000,   3.00000,      161.00
     11.0000,       2.0000,   3.00000,      154.97
     13.0000,       2.0000,   3.00000,      181.70
     15.0000,       2.0000,   3.00000,      281.46
     17.0000,       2.0000,   3.00000,      144.04
     19.0000,       2.0000,   3.00000,      131.40
     21.0000,       2.0000,   3.00000,      142.80
     23.0000,       2.0000,   3.00000,      202.65
     25.0000,       2.0000,   3.00000,      114.01
     27.0000,       2.0000,   3.00000,      106.14
     29.0000,       2.0000,   3.00000,      100.81
     31.0000,       2.0000,   3.00000,      103.56
     33.0000,       2.0000,   3.00000,      105.23
     35.0000,       2.0000,   3.00000,      103.25
     37.0000,       2.0000,   3.00000,      107.09
     39.0000,       2.0000,   3.00000,      104.80
     41.0000,       2.0000,   3.00000,      109.74
     43.0000,       2.0000,   3.00000,      121.20
     45.0000,       2.0000,   3.00000,      116.00
     47.0000,       2.0000,   3.00000,      93.213
     49.0000,       2.0000,   3.00000,      94.705
     51.0000,       2.0000,   3.00000,      111.39
     53.0000,       2.0000,   3.00000,      98.957
     55.0000,       2.0000,   3.00000,      85.726
     57.0000,       2.0000,   3.00000,      107.72
     59.0000,       2.0000,   3.00000,      99.289
     61.0000,       2.0000,   3.00000,      80.533
     63.0000,       2.0000,   3.00000,      107.65
     65.0000,       2.0000,   3.00000,      144.83
     67.0000,       2.0000,   3.00000,      137.27
     69.0000,       2.0000,   3.00000,      129.80
     71.0000,       2.0000,   3.00000,      113.33
     73.0000,       2.0000,   3.00000,      111.80
     75.0000,       2.0000,   3.00000,      158.25
     77.0000,       2.0000,   3.00000,      137.86
     79.0000,       2.0000,   3.00000,      136.54
     81.0000,       2.0000,   3.00000,      121.30
     83.0000,       2.0000,   3.00000,      90.889
     85.0000,       2.0000,   3.00000,      166.88
     87.0000,       2.0000,   3.00000,      205.30
     89.0000,       2.0000,   3.00000,      84.117
     91.0000,       2.0000,   3.00000,      78.002
     93.0000,       2.0000,   3.00000,      196.52
     95.0000,       2.0000,   3.00000,      186.66
     97.0000,       2.0000,   3.00000,      110.73
     99.0000,       2.0000,   3.00000,      152.61
    101.0000,       2.0000,   3.00000,      182.07
    103.0000,       2.0000,   3.00000,      175.41
    105.0000,       2.0000,   3.00000,      167.46
      6.0000,       2.0000,   4.00000,      201.72
      8.0000,       2.0000,   4.00000,      208.83
     10.0000,       2.0000,   4.00000,      192.10
     12.0000,       2.0000,   4.00000,      215.18
     14.0000,       2.0000,   4.00000,      343.89
     16.0000,       2.0000,   4.00000,      189.31
     18.0000,       2.0000,   4.00000,      165.21
     20.0000,       2.0000,   4.00000,      158.74
     22.0000,       2.0000,   4.00000,      190.68
     24.0000,       2.0000,   4.00000,      267.17
     26.0000,       2.0000,   4.00000,      131.84
     28.0000,       2.0000,   4.00000,      124.76
     30.0000,       2.0000,   4.00000,      120.99
     32.0000,       2.0000,   4.00000,      129.16
     34.0000,       2.0000,   4.00000,      129.87
     36.0000,       2.0000,   4.00000,      126.89
     38.0000,       2.0000,   4.00000,      119.81
     40.0000,       2.0000,   4.00000,      132.91
     42.0000,       2.0000,   4.00000,      161.44
     44.0000,       2.0000,   4.00000,      153.89
     46.0000,       2.0000,   4.00000,      129.25
     48.0000,       2.0000,   4.00000,      110.86
     50.0000,       2.0000,   4.00000,      115.11
     52.0000,       2.0000,   4.00000,      114.37
     54.0000,       2.0000,   4.00000,      97.441
     56.0000,       2.0000,   4.00000,      121.12
     58.0000,       2.0000,   4.00000,      118.35
     60.0000,       2.0000,   4.00000,      111.02
     62.0000,       2.0000,   4.00000,      93.053
     64.0000,       2.0000,   4.00000,      87.900
     66.0000,       2.0000,   4.00000,      150.49
     68.0000,       2.0000,   4.00000,      148.09
     70.0000,       2.0000,   4.00000,      114.30
     72.0000,       2.0000,   4.00000,      111.84
     74.0000,       2.0000,   4.00000,      90.893
     76.0000,       2.0000,   4.00000,      138.32
     78.0000,       2.0000,   4.00000,      224.71
     80.0000,       2.0000,   4.00000,      172.76
     82.0000,       2.0000,   4.00000,      122.61
     84.0000,       2.0000,   4.00000,      191.02
     86.0000,       2.0000,   4.00000,      193.86
     88.0000,       2.0000,   4.00000,      116.87
     90.0000,       2.0000,   4.00000,      124.33
     92.0000,       2.0000,   4.00000,      123.66
     94.0000,       2.0000,   4.00000,      254.46
     96.0000,       2.0000,   4.00000,      234.18
     98.0000,       2.0000,   4.00000,      132.54
    100.0000,       2.0000,   4.00000,      185.22
    102.0000,       2.0000,   4.00000,      226.42
    104.0000,       2.0000,   4.00000,      215.54
      9.0000,       6.0000,   1.00000,      212.83
     11.0000,       6.0000,   1.00000,      244.51
     13.0000,       6.0000,   1.00000,      259.91
     15.0000,       6.0000,   1.00000,      268.79
     17.0000,       6.0000,   1.00000,      183.27
     19.0000,       6.0000,   1.00000,      174.59
     21.0000,       6.0000,   1.00000,      184.55
     23.0000,       6.0000,   1.00000,      228.51
     25.0000,       6.0000,   1.00000,      194.97
     27.0000,       6.0000,   1.00000,      163.02
     29.0000,       6.0000,   1.00000,      130.93
     31.0000,       6.0000,   1.00000,      132.60
     33.0000,       6.0000,   1.00000,      135.30
     35.0000,       6.0000,   1.00000,      132.38
     37.0000,       6.0000,   1.00000,      130.56
     39.0000,       6.0000,   1.00000,      136.44
     41.0000,       6.0000,   1.00000,      152.26
     43.0000,       6.0000,   1.00000,      160.13
     45.0000,       6.0000,   1.00000,      148.79
     47.0000,       6.0000,   1.00000,      128.09
     49.0000,       6.0000,   1.00000,      117.08
     51.0000,       6.0000,   1.00000,      114.34
     53.0000,       6.0000,   1.00000,      112.58
     55.0000,       6.0000,   1.00000,      114.66
     57.0000,       6.0000,   1.00000,      125.37
     59.0000,       6.0000,   1.00000,      120.94
     61.0000,       6.0000,   1.00000,      105.11
     63.0000,       6.0000,   1.00000,      105.83
     65.0000,       6.0000,   1.00000,      129.28
     67.0000,       6.0000,   1.00000,      141.82
     69.0000,       6.0000,   1.00000,      137.39
     71.0000,       6.0000,   1.00000,      115.65
     73.0000,       6.0000,   1.00000,      106.57
     75.0000,       6.0000,   1.00000,      139.99
     77.0000,       6.0000,   1.00000,      177.32
     79.0000,       6.0000,   1.00000,      196.25
     81.0000,       6.0000,   1.00000,      192.65
     83.0000,       6.0000,   1.00000,      175.56
     85.0000,       6.0000,   1.00000,      182.39
     87.0000,       6.0000,   1.00000,      168.36
     89.0000,       6.0000,   1.00000,      130.29
     91.0000,       6.0000,   1.00000,      142.37
     93.0000,       6.0000,   1.00000,      204.45
     95.0000,       6.0000,   1.00000,      228.70
     97.0000,       6.0000,   1.00000,      201.56
     99.0000,       6.0000,   1.00000,      188.58
    101.0000,       6.0000,   1.00000,      200.96
      8.0000,       4.0000,   2.00000,      227.46
     10.0000,       4.0000,   2.00000,      234.81
     12.0000,       4.0000,   2.00000,      300.27
     14.0000,       4.0000,   2.00000,      311.81
     16.0000,       4.0000,   2.00000,      206.01
     18.0000,       4.0000,   2.00000,      190.51
     20.0000,       4.0000,   2.00000,      187.24
     22.0000,       4.0000,   2.00000,      210.54
     24.0000,       4.0000,   2.00000,      266.44
     26.0000,       4.0000,   2.00000,      204.87
     28.0000,       4.0000,   2.00000,      142.13
     30.0000,       4.0000,   2.00000,      140.07
     32.0000,       4.0000,   2.00000,      145.40
     34.0000,       4.0000,   2.00000,      148.14
     36.0000,       4.0000,   2.00000,      140.19
     38.0000,       4.0000,   2.00000,      135.51
     40.0000,       4.0000,   2.00000,      157.38
     42.0000,       4.0000,   2.00000,      182.23
     44.0000,       4.0000,   2.00000,      171.96
     46.0000,       4.0000,   2.00000,      149.20
     48.0000,       4.0000,   2.00000,      132.20
     50.0000,       4.0000,   2.00000,      119.20
     52.0000,       4.0000,   2.00000,      111.59
     54.0000,       4.0000,   2.00000,      119.55
     56.0000,       4.0000,   2.00000,      133.37
     58.0000,       4.0000,   2.00000,      128.96
     60.0000,       4.0000,   2.00000,      128.02
     62.0000,       4.0000,   2.00000,      104.73
     64.0000,       4.0000,   2.00000,      93.906
     66.0000,       4.0000,   2.00000,      143.38
     68.0000,       4.0000,   2.00000,      155.05
     70.0000,       4.0000,   2.00000,      122.61
     72.0000,       4.0000,   2.00000,      109.58
     74.0000,       4.0000,   2.00000,      96.548
     76.0000,       4.0000,   2.00000,      152.05
     78.0000,       4.0000,   2.00000,      245.49
     80.0000,       4.0000,   2.00000,      208.07
     82.0000,       4.0000,   2.00000,      196.21
     84.0000,       4.0000,   2.00000,      223.02
     86.0000,       4.0000,   2.00000,      164.82
     88.0000,       4.0000,   2.00000,      129.22
     90.0000,       4.0000,   2.00000,      169.43
     92.0000,       4.0000,   2.00000,      163.69
     94.0000,       4.0000,   2.00000,      233.59
     96.0000,       4.0000,   2.00000,      277.58
     98.0000,       4.0000,   2.00000,      196.72
    100.0000,       4.0000,   2.00000,      184.26
    102.0000,       4.0000,   2.00000,      237.23
      7.0000,       2.0000,   5.00000,      230.22
      9.0000,       2.0000,   5.00000,      239.28
     11.0000,       2.0000,   5.00000,      257.01
     13.0000,       2.0000,   5.00000,      394.08
     15.0000,       2.0000,   5.00000,      218.32
     17.0000,       2.0000,   5.00000,      206.91
     19.0000,       2.0000,   5.00000,      192.01
     21.0000,       2.0000,   5.00000,      201.55
     23.0000,       2.0000,   5.00000,      235.79
     25.0000,       2.0000,   5.00000,      302.60
     27.0000,       2.0000,   5.00000,      150.22
     29.0000,       2.0000,   5.00000,      145.27
     31.0000,       2.0000,   5.00000,      147.39
     33.0000,       2.0000,   5.00000,      154.95
     35.0000,       2.0000,   5.00000,      154.31
     37.0000,       2.0000,   5.00000,      136.18
     39.0000,       2.0000,   5.00000,      145.96
     41.0000,       2.0000,   5.00000,      186.15
     43.0000,       2.0000,   5.00000,      194.36
     45.0000,       2.0000,   5.00000,      164.73
     47.0000,       2.0000,   5.00000,      147.98
     49.0000,       2.0000,   5.00000,      130.35
     51.0000,       2.0000,   5.00000,      112.78
     53.0000,       2.0000,   5.00000,      109.41
     55.0000,       2.0000,   5.00000,      141.91
     57.0000,       2.0000,   5.00000,      132.76
     59.0000,       2.0000,   5.00000,      132.69
     61.0000,       2.0000,   5.00000,      134.07
     63.0000,       2.0000,   5.00000,      83.975
     65.0000,       2.0000,   5.00000,      101.71
     67.0000,       2.0000,   5.00000,      180.86
     69.0000,       2.0000,   5.00000,      134.99
     71.0000,       2.0000,   5.00000,      115.89
     73.0000,       2.0000,   5.00000,      100.89
     75.0000,       2.0000,   5.00000,      91.782
     77.0000,       2.0000,   5.00000,      231.44
     79.0000,       2.0000,   5.00000,      277.01
     81.0000,       2.0000,   5.00000,      168.16
     83.0000,       2.0000,   5.00000,      257.15
     85.0000,       2.0000,   5.00000,      211.24
     87.0000,       2.0000,   5.00000,      102.85
     89.0000,       2.0000,   5.00000,      168.51
     91.0000,       2.0000,   5.00000,      195.40
     93.0000,       2.0000,   5.00000,      155.20
     95.0000,       2.0000,   5.00000,      307.31
     97.0000,       2.0000,   5.00000,      276.74
     99.0000,       2.0000,   5.00000,      153.24
    101.0000,       2.0000,   5.00000,      218.76
    103.0000,       2.0000,   5.00000,      267.22
     12.0000,       8.0000,   1.00000,      314.91
     14.0000,       8.0000,   1.00000,      317.16
     16.0000,       8.0000,   1.00000,      235.88
     18.0000,       8.0000,   1.00000,      230.68
     20.0000,       8.0000,   1.00000,      230.35
     22.0000,       8.0000,   1.00000,      242.79
     24.0000,       8.0000,   1.00000,      281.51
     26.0000,       8.0000,   1.00000,      244.05
     28.0000,       8.0000,   1.00000,      221.17
     30.0000,       8.0000,   1.00000,      201.27
     32.0000,       8.0000,   1.00000,      172.66
     34.0000,       8.0000,   1.00000,      170.21
     36.0000,       8.0000,   1.00000,      170.23
     38.0000,       8.0000,   1.00000,      173.19
     40.0000,       8.0000,   1.00000,      185.42
     42.0000,       8.0000,   1.00000,      198.60
     44.0000,       8.0000,   1.00000,      193.46
     46.0000,       8.0000,   1.00000,      174.63
     48.0000,       8.0000,   1.00000,      151.60
     50.0000,       8.0000,   1.00000,      139.14
     52.0000,       8.0000,   1.00000,      134.18
     54.0000,       8.0000,   1.00000,      137.38
     56.0000,       8.0000,   1.00000,      152.75
     58.0000,       8.0000,   1.00000,      149.56
     60.0000,       8.0000,   1.00000,      147.55
     62.0000,       8.0000,   1.00000,      139.97
     64.0000,       8.0000,   1.00000,      129.18
     66.0000,       8.0000,   1.00000,      149.84
     68.0000,       8.0000,   1.00000,      145.45
     70.0000,       8.0000,   1.00000,      128.80
     72.0000,       8.0000,   1.00000,      134.59
     74.0000,       8.0000,   1.00000,      134.83
     76.0000,       8.0000,   1.00000,      175.70
     78.0000,       8.0000,   1.00000,      259.74
     80.0000,       8.0000,   1.00000,      279.94
     82.0000,       8.0000,   1.00000,      262.44
     84.0000,       8.0000,   1.00000,      250.87
     86.0000,       8.0000,   1.00000,      192.51
     88.0000,       8.0000,   1.00000,      168.58
     90.0000,       8.0000,   1.00000,      200.25
     92.0000,       8.0000,   1.00000,      210.45
     94.0000,       8.0000,   1.00000,      268.63
     96.0000,       8.0000,   1.00000,      287.77
     98.0000,       8.0000,   1.00000,      251.60
      8.0000,       2.0000,   6.00000,      256.29
     10.0000,       2.0000,   6.00000,      311.74
     12.0000,       2.0000,   6.00000,      457.67
     14.0000,       2.0000,   6.00000,      239.93
     16.0000,       2.0000,   6.00000,      231.62
     18.0000,       2.0000,   6.00000,      232.69
     20.0000,       2.0000,   6.00000,      236.48
     22.0000,       2.0000,   6.00000,      240.12
     24.0000,       2.0000,   6.00000,      255.60
     26.0000,       2.0000,   6.00000,      340.44
     28.0000,       2.0000,   6.00000,      172.80
     30.0000,       2.0000,   6.00000,      173.45
     32.0000,       2.0000,   6.00000,      172.40
     34.0000,       2.0000,   6.00000,      178.54
     36.0000,       2.0000,   6.00000,      161.21
     38.0000,       2.0000,   6.00000,      161.71
     40.0000,       2.0000,   6.00000,      198.15
     42.0000,       2.0000,   6.00000,      214.76
     44.0000,       2.0000,   6.00000,      198.26
     46.0000,       2.0000,   6.00000,      182.18
     48.0000,       2.0000,   6.00000,      169.66
     50.0000,       2.0000,   6.00000,      123.13
     52.0000,       2.0000,   6.00000,      105.40
     54.0000,       2.0000,   6.00000,      161.87
     56.0000,       2.0000,   6.00000,      154.98
     58.0000,       2.0000,   6.00000,      146.62
     60.0000,       2.0000,   6.00000,      158.48
     62.0000,       2.0000,   6.00000,      123.72
     64.0000,       2.0000,   6.00000,      114.12
     66.0000,       2.0000,   6.00000,      130.16
     68.0000,       2.0000,   6.00000,      165.35
     70.0000,       2.0000,   6.00000,      136.80
     72.0000,       2.0000,   6.00000,      107.04
     74.0000,       2.0000,   6.00000,      113.07
     76.0000,       2.0000,   6.00000,      159.91
     78.0000,       2.0000,   6.00000,      275.73
     80.0000,       2.0000,   6.00000,      260.50
     82.0000,       2.0000,   6.00000,      349.64
     84.0000,       2.0000,   6.00000,      276.88
     86.0000,       2.0000,   6.00000,      108.37
     88.0000,       2.0000,   6.00000,      143.14
     90.0000,       2.0000,   6.00000,      255.64
     92.0000,       2.0000,   6.00000,      238.62
     94.0000,       2.0000,   6.00000,      182.65
     96.0000,       2.0000,   6.00000,      352.89
     98.0000,       2.0000,   6.00000,      317.97
    100.0000,       2.0000,   6.00000,      176.02
    102.0000,       2.0000,   6.00000,      249.11
     10.0000,       4.0000,   3.00000,      411.79
     12.0000,       4.0000,   3.00000,      409.13
     14.0000,       4.0000,   3.00000,      255.10
     16.0000,       4.0000,   3.00000,      247.52
     18.0000,       4.0000,   3.00000,      260.32
     20.0000,       4.0000,   3.00000,      269.40
     22.0000,       4.0000,   3.00000,      259.22
     24.0000,       4.0000,   3.00000,      263.46
     26.0000,       4.0000,   3.00000,      333.08
     28.0000,       4.0000,   3.00000,      280.04
     30.0000,       4.0000,   3.00000,      196.90
     32.0000,       4.0000,   3.00000,      191.93
     34.0000,       4.0000,   3.00000,      185.79
     36.0000,       4.0000,   3.00000,      180.64
     38.0000,       4.0000,   3.00000,      194.77
     40.0000,       4.0000,   3.00000,      214.22
     42.0000,       4.0000,   3.00000,      216.45
     44.0000,       4.0000,   3.00000,      210.44
     46.0000,       4.0000,   3.00000,      204.02
     48.0000,       4.0000,   3.00000,      176.69
     50.0000,       4.0000,   3.00000,      131.49
     52.0000,       4.0000,   3.00000,      129.94
     54.0000,       4.0000,   3.00000,      164.90
     56.0000,       4.0000,   3.00000,      169.15
     58.0000,       4.0000,   3.00000,      166.67
     60.0000,       4.0000,   3.00000,      157.79
     62.0000,       4.0000,   3.00000,      154.25
     64.0000,       4.0000,   3.00000,      159.26
     66.0000,       4.0000,   3.00000,      135.50
     68.0000,       4.0000,   3.00000,      146.03
     70.0000,       4.0000,   3.00000,      143.34
     72.0000,       4.0000,   3.00000,      121.66
     74.0000,       4.0000,   3.00000,      153.29
     76.0000,       4.0000,   3.00000,      188.63
     78.0000,       4.0000,   3.00000,      231.14
     80.0000,       4.0000,   3.00000,      363.93
     82.0000,       4.0000,   3.00000,      430.97
     84.0000,       4.0000,   3.00000,      250.14
     86.0000,       4.0000,   3.00000,      139.47
     88.0000,       4.0000,   3.00000,      172.52
     90.0000,       4.0000,   3.00000,      253.55
     92.0000,       4.0000,   3.00000,      279.18
     94.0000,       4.0000,   3.00000,      230.37
     96.0000,       4.0000,   3.00000,      307.88
     98.0000,       4.0000,   3.00000,      370.58
    100.0000,       4.0000,   3.00000,      265.08
     15.0000,      10.0000,   1.00000,      279.20
     17.0000,      10.0000,   1.00000,      278.94
     19.0000,      10.0000,   1.00000,      277.78
     21.0000,      10.0000,   1.00000,      280.59
     23.0000,      10.0000,   1.00000,      291.37
     25.0000,      10.0000,   1.00000,      330.81
     27.0000,      10.0000,   1.00000,      300.13
     29.0000,      10.0000,   1.00000,      275.66
     31.0000,      10.0000,   1.00000,      256.54
     33.0000,      10.0000,   1.00000,      241.11
     35.0000,      10.0000,   1.00000,      212.99
     37.0000,      10.0000,   1.00000,      208.08
     39.0000,      10.0000,   1.00000,      214.45
     41.0000,      10.0000,   1.00000,      226.15
     43.0000,      10.0000,   1.00000,      220.41
     45.0000,      10.0000,   1.00000,      201.93
     47.0000,      10.0000,   1.00000,      192.17
     49.0000,      10.0000,   1.00000,      176.40
     51.0000,      10.0000,   1.00000,      161.06
     53.0000,      10.0000,   1.00000,      165.25
     55.0000,      10.0000,   1.00000,      176.18
     57.0000,      10.0000,   1.00000,      176.02
     59.0000,      10.0000,   1.00000,      186.61
     61.0000,      10.0000,   1.00000,      190.41
     63.0000,      10.0000,   1.00000,      170.86
     65.0000,      10.0000,   1.00000,      161.45
     67.0000,      10.0000,   1.00000,      166.96
     69.0000,      10.0000,   1.00000,      157.21
     71.0000,      10.0000,   1.00000,      157.17
     73.0000,      10.0000,   1.00000,      165.44
     75.0000,      10.0000,   1.00000,      198.68
     77.0000,      10.0000,   1.00000,      269.33
     79.0000,      10.0000,   1.00000,      309.59
     81.0000,      10.0000,   1.00000,      308.64
     83.0000,      10.0000,   1.00000,      323.52
     85.0000,      10.0000,   1.00000,      267.76
     87.0000,      10.0000,   1.00000,      211.93
     89.0000,      10.0000,   1.00000,      243.14
     91.0000,      10.0000,   1.00000,      267.10
     93.0000,      10.0000,   1.00000,      257.23
     95.0000,      10.0000,   1.00000,      316.98
     12.0000,       6.0000,   2.00000,      391.87
     14.0000,       6.0000,   2.00000,      273.51
     16.0000,       6.0000,   2.00000,      268.53
     18.0000,       6.0000,   2.00000,      280.99
     20.0000,       6.0000,   2.00000,      286.91
     22.0000,       6.0000,   2.00000,      278.82
     24.0000,       6.0000,   2.00000,      280.23
     26.0000,       6.0000,   2.00000,      340.51
     28.0000,       6.0000,   2.00000,      308.92
     30.0000,       6.0000,   2.00000,      273.46
     32.0000,       6.0000,   2.00000,      206.11
     34.0000,       6.0000,   2.00000,      199.88
     36.0000,       6.0000,   2.00000,      203.62
     38.0000,       6.0000,   2.00000,      216.14
     40.0000,       6.0000,   2.00000,      224.64
     42.0000,       6.0000,   2.00000,      222.14
     44.0000,       6.0000,   2.00000,      218.96
     46.0000,       6.0000,   2.00000,      207.60
     48.0000,       6.0000,   2.00000,      180.59
     50.0000,       6.0000,   2.00000,      154.54
     52.0000,       6.0000,   2.00000,      149.38
     54.0000,       6.0000,   2.00000,      171.33
     56.0000,       6.0000,   2.00000,      178.30
     58.0000,       6.0000,   2.00000,      173.83
     60.0000,       6.0000,   2.00000,      177.44
     62.0000,       6.0000,   2.00000,      184.02
     64.0000,       6.0000,   2.00000,      179.19
     66.0000,       6.0000,   2.00000,      153.91
     68.0000,       6.0000,   2.00000,      141.69
     70.0000,       6.0000,   2.00000,      138.98
     72.0000,       6.0000,   2.00000,      156.57
     74.0000,       6.0000,   2.00000,      181.76
     76.0000,       6.0000,   2.00000,      196.63
     78.0000,       6.0000,   2.00000,      275.04
     80.0000,       6.0000,   2.00000,      370.12
     82.0000,       6.0000,   2.00000,      397.00
     84.0000,       6.0000,   2.00000,      281.69
     86.0000,       6.0000,   2.00000,      181.01
     88.0000,       6.0000,   2.00000,      201.42
     90.0000,       6.0000,   2.00000,      259.03
     92.0000,       6.0000,   2.00000,      283.59
     94.0000,       6.0000,   2.00000,      267.90
     96.0000,       6.0000,   2.00000,      323.80
     98.0000,       6.0000,   2.00000,      357.01
     12.0000,       4.0000,   4.00000,      313.93
     14.0000,       4.0000,   4.00000,      299.29
     16.0000,       4.0000,   4.00000,      297.96
     18.0000,       4.0000,   4.00000,      320.40
     20.0000,       4.0000,   4.00000,      328.26
     22.0000,       4.0000,   4.00000,      309.45
     24.0000,       4.0000,   4.00000,      298.32
     26.0000,       4.0000,   4.00000,      329.17
     28.0000,       4.0000,   4.00000,      441.05
     30.0000,       4.0000,   4.00000,      368.41
     32.0000,       4.0000,   4.00000,      234.19
     34.0000,       4.0000,   4.00000,      216.30
     36.0000,       4.0000,   4.00000,      240.24
     38.0000,       4.0000,   4.00000,      264.61
     40.0000,       4.0000,   4.00000,      244.83
     42.0000,       4.0000,   4.00000,      225.55
     44.0000,       4.0000,   4.00000,      233.84
     46.0000,       4.0000,   4.00000,      226.09
     48.0000,       4.0000,   4.00000,      183.98
     50.0000,       4.0000,   4.00000,      182.12
     52.0000,       4.0000,   4.00000,      191.13
     54.0000,       4.0000,   4.00000,      177.85
     56.0000,       4.0000,   4.00000,      197.54
     58.0000,       4.0000,   4.00000,      196.95
     60.0000,       4.0000,   4.00000,      193.55
     62.0000,       4.0000,   4.00000,      241.90
     64.0000,       4.0000,   4.00000,      242.74
     66.0000,       4.0000,   4.00000,      170.95
     68.0000,       4.0000,   4.00000,      121.53
     70.0000,       4.0000,   4.00000,      139.55
     72.0000,       4.0000,   4.00000,      204.77
     74.0000,       4.0000,   4.00000,      244.94
     76.0000,       4.0000,   4.00000,      227.86
     78.0000,       4.0000,   4.00000,      264.82
     80.0000,       4.0000,   4.00000,      434.82
     82.0000,       4.0000,   4.00000,      415.23
     84.0000,       4.0000,   4.00000,      252.72
     86.0000,       4.0000,   4.00000,      255.72
     88.0000,       4.0000,   4.00000,      253.62
     90.0000,       4.0000,   4.00000,      251.93
     92.0000,       4.0000,   4.00000,      318.16
     94.0000,       4.0000,   4.00000,      344.22
     96.0000,       4.0000,   4.00000,      287.92
     98.0000,       4.0000,   4.00000,      386.52
     18.0000,      12.0000,   1.00000,      320.21
     20.0000,      12.0000,   1.00000,      327.50
     22.0000,      12.0000,   1.00000,      326.45
     24.0000,      12.0000,   1.00000,      334.70
     26.0000,      12.0000,   1.00000,      380.43
     28.0000,      12.0000,   1.00000,      353.30
     30.0000,      12.0000,   1.00000,      333.62
     32.0000,      12.0000,   1.00000,      313.44
     34.0000,      12.0000,   1.00000,      295.01
     36.0000,      12.0000,   1.00000,      274.26
     38.0000,      12.0000,   1.00000,      248.23
     40.0000,      12.0000,   1.00000,      246.52
     42.0000,      12.0000,   1.00000,      235.05
     44.0000,      12.0000,   1.00000,      227.71
     46.0000,      12.0000,   1.00000,      221.35
     48.0000,      12.0000,   1.00000,      211.15
     50.0000,      12.0000,   1.00000,      195.27
     52.0000,      12.0000,   1.00000,      190.37
     54.0000,      12.0000,   1.00000,      209.20
     56.0000,      12.0000,   1.00000,      215.59
     58.0000,      12.0000,   1.00000,      216.69
     60.0000,      12.0000,   1.00000,      219.36
     62.0000,      12.0000,   1.00000,      214.57
     64.0000,      12.0000,   1.00000,      207.33
     66.0000,      12.0000,   1.00000,      193.32
     68.0000,      12.0000,   1.00000,      191.38
     70.0000,      12.0000,   1.00000,      190.45
     72.0000,      12.0000,   1.00000,      208.73
     74.0000,      12.0000,   1.00000,      240.40
     76.0000,      12.0000,   1.00000,      258.13
     78.0000,      12.0000,   1.00000,      299.26
     80.0000,      12.0000,   1.00000,      344.13
     82.0000,      12.0000,   1.00000,      374.40
     84.0000,      12.0000,   1.00000,      323.02
     86.0000,      12.0000,   1.00000,      266.50
     88.0000,      12.0000,   1.00000,      289.57
     90.0000,      12.0000,   1.00000,      322.36
     92.0000,      12.0000,   1.00000,      319.55
     16.0000,       8.0000,   2.00000,      337.33
     18.0000,       8.0000,   2.00000,      347.37
     20.0000,       8.0000,   2.00000,      349.64
     22.0000,       8.0000,   2.00000,      347.51
     24.0000,       8.0000,   2.00000,      352.19
     26.0000,       8.0000,   2.00000,      373.93
     28.0000,       8.0000,   2.00000,      437.03
     30.0000,       8.0000,   2.00000,      393.71
     32.0000,       8.0000,   2.00000,      363.11
     34.0000,       8.0000,   2.00000,      327.16
     36.0000,       8.0000,   2.00000,      276.44
     38.0000,       8.0000,   2.00000,      278.06
     40.0000,       8.0000,   2.00000,      262.97
     42.0000,       8.0000,   2.00000,      241.71
     44.0000,       8.0000,   2.00000,      226.93
     46.0000,       8.0000,   2.00000,      225.68
     48.0000,       8.0000,   2.00000,      217.68
     50.0000,       8.0000,   2.00000,      220.14
     52.0000,       8.0000,   2.00000,      228.78
     54.0000,       8.0000,   2.00000,      209.86
     56.0000,       8.0000,   2.00000,      216.83
     58.0000,       8.0000,   2.00000,      236.85
     60.0000,       8.0000,   2.00000,      244.02
     62.0000,       8.0000,   2.00000,      263.38
     64.0000,       8.0000,   2.00000,      246.57
     66.0000,       8.0000,   2.00000,      192.92
     68.0000,       8.0000,   2.00000,      176.73
     70.0000,       8.0000,   2.00000,      198.49
     72.0000,       8.0000,   2.00000,      219.68
     74.0000,       8.0000,   2.00000,      284.54
     76.0000,       8.0000,   2.00000,      325.76
     78.0000,       8.0000,   2.00000,      295.43
     80.0000,       8.0000,   2.00000,      357.71
     82.0000,       8.0000,   2.00000,      364.97
     84.0000,       8.0000,   2.00000,      314.51
     86.0000,       8.0000,   2.00000,      355.09
     88.0000,       8.0000,   2.00000,      343.43
     90.0000,       8.0000,   2.00000,      304.84
     92.0000,       8.0000,   2.00000,      329.18
     94.0000,       8.0000,   2.00000,      347.02
     15.0000,       6.0000,   3.00000,      347.26
     17.0000,       6.0000,   3.00000,      354.88
     19.0000,       6.0000,   3.00000,      351.71
     21.0000,       6.0000,   3.00000,      352.01
     23.0000,       6.0000,   3.00000,      359.61
     25.0000,       6.0000,   3.00000,      367.46
     27.0000,       6.0000,   3.00000,      391.62
     29.0000,       6.0000,   3.00000,      464.62
     31.0000,       6.0000,   3.00000,      407.73
     33.0000,       6.0000,   3.00000,      360.08
     35.0000,       6.0000,   3.00000,      287.01
     37.0000,       6.0000,   3.00000,      289.98
     39.0000,       6.0000,   3.00000,      275.49
     41.0000,       6.0000,   3.00000,      256.91
     43.0000,       6.0000,   3.00000,      238.45
     45.0000,       6.0000,   3.00000,      218.28
     47.0000,       6.0000,   3.00000,      216.00
     49.0000,       6.0000,   3.00000,      227.14
     51.0000,       6.0000,   3.00000,      246.54
     53.0000,       6.0000,   3.00000,      226.65
     55.0000,       6.0000,   3.00000,      205.93
     57.0000,       6.0000,   3.00000,      220.62
     59.0000,       6.0000,   3.00000,      251.19
     61.0000,       6.0000,   3.00000,      281.22
     63.0000,       6.0000,   3.00000,      271.95
     65.0000,       6.0000,   3.00000,      222.43
     67.0000,       6.0000,   3.00000,      179.99
     69.0000,       6.0000,   3.00000,      170.66
     71.0000,       6.0000,   3.00000,      216.41
     73.0000,       6.0000,   3.00000,      262.00
     75.0000,       6.0000,   3.00000,      319.96
     77.0000,       6.0000,   3.00000,      345.35
     79.0000,       6.0000,   3.00000,      334.72
     81.0000,       6.0000,   3.00000,      317.94
     83.0000,       6.0000,   3.00000,      312.44
     85.0000,       6.0000,   3.00000,      389.35
     87.0000,       6.0000,   3.00000,      390.17
     89.0000,       6.0000,   3.00000,      319.90
     91.0000,       6.0000,   3.00000,      295.61
     93.0000,       6.0000,   3.00000,      339.30
     95.0000,       6.0000,   3.00000,      376.12
     14.0000,       4.0000,   5.00000,      348.57
     16.0000,       4.0000,   5.00000,      368.15
     18.0000,       4.0000,   5.00000,      355.68
     20.0000,       4.0000,   5.00000,      348.85
     22.0000,       4.0000,   5.00000,      361.47
     24.0000,       4.0000,   5.00000,      373.38
     26.0000,       4.0000,   5.00000,      378.37
     28.0000,       4.0000,   5.00000,      406.99
     30.0000,       4.0000,   5.00000,      502.75
     32.0000,       4.0000,   5.00000,      404.11
     34.0000,       4.0000,   5.00000,      292.84
     36.0000,       4.0000,   5.00000,      302.28
     38.0000,       4.0000,   5.00000,      285.64
     40.0000,       4.0000,   5.00000,      266.85
     42.0000,       4.0000,   5.00000,      255.24
     44.0000,       4.0000,   5.00000,      230.29
     46.0000,       4.0000,   5.00000,      197.68
     48.0000,       4.0000,   5.00000,      222.65
     50.0000,       4.0000,   5.00000,      260.97
     52.0000,       4.0000,   5.00000,      242.28
     54.0000,       4.0000,   5.00000,      221.91
     56.0000,       4.0000,   5.00000,      199.38
     58.0000,       4.0000,   5.00000,      224.81
     60.0000,       4.0000,   5.00000,      301.74
     62.0000,       4.0000,   5.00000,      294.55
     64.0000,       4.0000,   5.00000,      243.94
     66.0000,       4.0000,   5.00000,      208.13
     68.0000,       4.0000,   5.00000,      162.09
     70.0000,       4.0000,   5.00000,      171.64
     72.0000,       4.0000,   5.00000,      268.72
     74.0000,       4.0000,   5.00000,      286.49
     76.0000,       4.0000,   5.00000,      330.08
     78.0000,       4.0000,   5.00000,      420.83
     80.0000,       4.0000,   5.00000,      285.87
     82.0000,       4.0000,   5.00000,      239.90
     84.0000,       4.0000,   5.00000,      409.10
     86.0000,       4.0000,   5.00000,      442.27
     88.0000,       4.0000,   5.00000,      356.48
     90.0000,       4.0000,   5.00000,      300.56
     92.0000,       4.0000,   5.00000,      288.68
     94.0000,       4.0000,   5.00000,      371.23
     96.0000,       4.0000,   5.00000,      418.00
     16.0000,       4.0000,   6.00000,      400.19
     18.0000,       4.0000,   6.00000,      387.28
     20.0000,       4.0000,   6.00000,      380.92
     22.0000,       4.0000,   6.00000,      410.56
     24.0000,       4.0000,   6.00000,      446.31
     26.0000,       4.0000,   6.00000,      447.24
     28.0000,       4.0000,   6.00000,      414.49
     30.0000,       4.0000,   6.00000,      426.67
     32.0000,       4.0000,   6.00000,      613.13
     34.0000,       4.0000,   6.00000,      554.24
     36.0000,       4.0000,   6.00000,      336.85
     38.0000,       4.0000,   6.00000,      294.89
     40.0000,       4.0000,   6.00000,      289.87
     42.0000,       4.0000,   6.00000,      265.00
     44.0000,       4.0000,   6.00000,      209.07
     46.0000,       4.0000,   6.00000,      222.01
     48.0000,       4.0000,   6.00000,      274.79
     50.0000,       4.0000,   6.00000,      287.14
     52.0000,       4.0000,   6.00000,      293.69
     54.0000,       4.0000,   6.00000,      264.42
     56.0000,       4.0000,   6.00000,      249.94
     58.0000,       4.0000,   6.00000,      304.72
     60.0000,       4.0000,   6.00000,      335.24
     62.0000,       4.0000,   6.00000,      293.28
     64.0000,       4.0000,   6.00000,      242.00
     66.0000,       4.0000,   6.00000,      222.10
     68.0000,       4.0000,   6.00000,      289.21
     70.0000,       4.0000,   6.00000,      309.40
     72.0000,       4.0000,   6.00000,      231.41
     74.0000,       4.0000,   6.00000,      347.83
     76.0000,       4.0000,   6.00000,      510.60
     78.0000,       4.0000,   6.00000,      341.02
     80.0000,       4.0000,   6.00000,      229.30
     82.0000,       4.0000,   6.00000,      280.21
     84.0000,       4.0000,   6.00000,      402.44
     86.0000,       4.0000,   6.00000,      544.69
     88.0000,       4.0000,   6.00000,      505.38
     90.0000,       4.0000,   6.00000,      396.21
     92.0000,       4.0000,   6.00000,      338.57
     94.0000,       4.0000,   6.00000,      334.60
     20.0000,      10.0000,   2.00000,      403.62
     22.0000,      10.0000,   2.00000,      420.42
     24.0000,      10.0000,   2.00000,      425.04
     26.0000,      10.0000,   2.00000,      429.67
     28.0000,      10.0000,   2.00000,      453.59
     30.0000,      10.0000,   2.00000,      523.80
     32.0000,      10.0000,   2.00000,      479.82
     34.0000,      10.0000,   2.00000,      450.30
     36.0000,      10.0000,   2.00000,      419.90
     38.0000,      10.0000,   2.00000,      359.12
     40.0000,      10.0000,   2.00000,      276.19
     42.0000,      10.0000,   2.00000,      260.67
     44.0000,      10.0000,   2.00000,      250.77
     46.0000,      10.0000,   2.00000,      244.97
     48.0000,      10.0000,   2.00000,      259.64
     50.0000,      10.0000,   2.00000,      278.53
     52.0000,      10.0000,   2.00000,      283.71
     54.0000,      10.0000,   2.00000,      292.40
     56.0000,      10.0000,   2.00000,      292.51
     58.0000,      10.0000,   2.00000,      292.55
     60.0000,      10.0000,   2.00000,      300.36
     62.0000,      10.0000,   2.00000,      286.78
     64.0000,      10.0000,   2.00000,      276.81
     66.0000,      10.0000,   2.00000,      284.61
     68.0000,      10.0000,   2.00000,      268.61
     70.0000,      10.0000,   2.00000,      294.68
     72.0000,      10.0000,   2.00000,      354.79
     74.0000,      10.0000,   2.00000,      342.97
     76.0000,      10.0000,   2.00000,      330.65
     78.0000,      10.0000,   2.00000,      366.35
     80.0000,      10.0000,   2.00000,      326.23
     82.0000,      10.0000,   2.00000,      317.44
     84.0000,      10.0000,   2.00000,      408.36
     86.0000,      10.0000,   2.00000,      447.99
     88.0000,      10.0000,   2.00000,      441.19
     90.0000,      10.0000,   2.00000,      425.08
     18.0000,       6.0000,   4.00000,      398.56
     20.0000,       6.0000,   4.00000,      411.48
     22.0000,       6.0000,   4.00000,      432.11
     24.0000,       6.0000,   4.00000,      458.61
     26.0000,       6.0000,   4.00000,      453.28
     28.0000,       6.0000,   4.00000,      438.05
     30.0000,       6.0000,   4.00000,      465.49
     32.0000,       6.0000,   4.00000,      600.61
     34.0000,       6.0000,   4.00000,      555.28
     36.0000,       6.0000,   4.00000,      453.31
     38.0000,       6.0000,   4.00000,      313.70
     40.0000,       6.0000,   4.00000,      285.15
     42.0000,       6.0000,   4.00000,      252.24
     44.0000,       6.0000,   4.00000,      236.48
     46.0000,       6.0000,   4.00000,      244.32
     48.0000,       6.0000,   4.00000,      278.94
     50.0000,       6.0000,   4.00000,      294.69
     52.0000,       6.0000,   4.00000,      290.63
     54.0000,       6.0000,   4.00000,      301.04
     56.0000,       6.0000,   4.00000,      308.75
     58.0000,       6.0000,   4.00000,      323.39
     60.0000,       6.0000,   4.00000,      321.22
     62.0000,       6.0000,   4.00000,      278.30
     64.0000,       6.0000,   4.00000,      254.87
     66.0000,       6.0000,   4.00000,      278.50
     68.0000,       6.0000,   4.00000,      327.63
     70.0000,       6.0000,   4.00000,      325.57
     72.0000,       6.0000,   4.00000,      323.19
     74.0000,       6.0000,   4.00000,      371.67
     76.0000,       6.0000,   4.00000,      404.68
     78.0000,       6.0000,   4.00000,      341.52
     80.0000,       6.0000,   4.00000,      275.13
     82.0000,       6.0000,   4.00000,      310.84
     84.0000,       6.0000,   4.00000,      405.51
     86.0000,       6.0000,   4.00000,      495.33
     88.0000,       6.0000,   4.00000,      518.72
     90.0000,       6.0000,   4.00000,      469.55
     92.0000,       6.0000,   4.00000,      385.46
     20.0000,       8.0000,   3.00000,      429.12
     22.0000,       8.0000,   3.00000,      453.05
     24.0000,       8.0000,   3.00000,      462.65
     26.0000,       8.0000,   3.00000,      462.53
     28.0000,       8.0000,   3.00000,      470.64
     30.0000,       8.0000,   3.00000,      494.34
     32.0000,       8.0000,   3.00000,      589.46
     34.0000,       8.0000,   3.00000,      547.45
     36.0000,       8.0000,   3.00000,      476.38
     38.0000,       8.0000,   3.00000,      385.23
     40.0000,       8.0000,   3.00000,      282.68
     42.0000,       8.0000,   3.00000,      268.35
     44.0000,       8.0000,   3.00000,      252.30
     46.0000,       8.0000,   3.00000,      259.59
     48.0000,       8.0000,   3.00000,      291.35
     50.0000,       8.0000,   3.00000,      291.29
     52.0000,       8.0000,   3.00000,      309.48
     54.0000,       8.0000,   3.00000,      340.30
     56.0000,       8.0000,   3.00000,      333.25
     58.0000,       8.0000,   3.00000,      335.96
     60.0000,       8.0000,   3.00000,      319.23
     62.0000,       8.0000,   3.00000,      277.88
     64.0000,       8.0000,   3.00000,      288.84
     66.0000,       8.0000,   3.00000,      318.68
     68.0000,       8.0000,   3.00000,      341.68
     70.0000,       8.0000,   3.00000,      387.99
     72.0000,       8.0000,   3.00000,      376.56
     74.0000,       8.0000,   3.00000,      364.89
     76.0000,       8.0000,   3.00000,      378.31
     78.0000,       8.0000,   3.00000,      337.78
     80.0000,       8.0000,   3.00000,      310.52
     82.0000,       8.0000,   3.00000,      335.73
     84.0000,       8.0000,   3.00000,      408.86
     86.0000,       8.0000,   3.00000,      484.85
     88.0000,       8.0000,   3.00000,      497.48
     90.0000,       8.0000,   3.00000,      496.39
     24.0000,      12.0000,   2.00000,      491.80
     26.0000,      12.0000,   2.00000,      503.75
     28.0000,      12.0000,   2.00000,      499.39
     30.0000,      12.0000,   2.00000,      511.96
     32.0000,      12.0000,   2.00000,      588.68
     34.0000,      12.0000,   2.00000,      542.27
     36.0000,      12.0000,   2.00000,      463.72
     38.0000,      12.0000,   2.00000,      408.12
     40.0000,      12.0000,   2.00000,      373.18
     42.0000,      12.0000,   2.00000,      336.53
     44.0000,      12.0000,   2.00000,      282.06
     46.0000,      12.0000,   2.00000,      279.91
     48.0000,      12.0000,   2.00000,      310.42
     50.0000,      12.0000,   2.00000,      336.41
     52.0000,      12.0000,   2.00000,      350.44
     54.0000,      12.0000,   2.00000,      355.82
     56.0000,      12.0000,   2.00000,      342.49
     58.0000,      12.0000,   2.00000,      347.17
     60.0000,      12.0000,   2.00000,      355.98
     62.0000,      12.0000,   2.00000,      339.89
     64.0000,      12.0000,   2.00000,      330.79
     66.0000,      12.0000,   2.00000,      373.07
     68.0000,      12.0000,   2.00000,      430.11
     70.0000,      12.0000,   2.00000,      426.16
     72.0000,      12.0000,   2.00000,      383.97
     74.0000,      12.0000,   2.00000,      390.27
     76.0000,      12.0000,   2.00000,      413.48
     78.0000,      12.0000,   2.00000,      364.67
     80.0000,      12.0000,   2.00000,      327.19
     82.0000,      12.0000,   2.00000,      357.63
     84.0000,      12.0000,   2.00000,      429.73
     86.0000,      12.0000,   2.00000,      486.43
     21.0000,       6.0000,   5.00000,      497.33
     23.0000,       6.0000,   5.00000,      492.94
     25.0000,       6.0000,   5.00000,      486.55
     27.0000,       6.0000,   5.00000,      515.42
     29.0000,       6.0000,   5.00000,      554.81
     31.0000,       6.0000,   5.00000,      558.97
     33.0000,       6.0000,   5.00000,      546.61
     35.0000,       6.0000,   5.00000,      622.96
     37.0000,       6.0000,   5.00000,      524.60
     39.0000,       6.0000,   5.00000,      399.96
     41.0000,       6.0000,   5.00000,      278.19
     43.0000,       6.0000,   5.00000,      284.87
     45.0000,       6.0000,   5.00000,      317.01
     47.0000,       6.0000,   5.00000,      314.23
     49.0000,       6.0000,   5.00000,      299.17
     51.0000,       6.0000,   5.00000,      325.58
     53.0000,       6.0000,   5.00000,      386.78
     55.0000,       6.0000,   5.00000,      443.97
     57.0000,       6.0000,   5.00000,      425.26
     59.0000,       6.0000,   5.00000,      326.25
     61.0000,       6.0000,   5.00000,      278.61
     63.0000,       6.0000,   5.00000,      315.06
     65.0000,       6.0000,   5.00000,      392.10
     67.0000,       6.0000,   5.00000,      434.61
     69.0000,       6.0000,   5.00000,      494.47
     71.0000,       6.0000,   5.00000,      534.35
     73.0000,       6.0000,   5.00000,      479.24
     75.0000,       6.0000,   5.00000,      324.60
     77.0000,       6.0000,   5.00000,      279.45
     79.0000,       6.0000,   5.00000,      359.89
     81.0000,       6.0000,   5.00000,      425.90
     83.0000,       6.0000,   5.00000,      417.07
     85.0000,       6.0000,   5.00000,      390.62
     87.0000,       6.0000,   5.00000,      455.32
     89.0000,       6.0000,   5.00000,      558.45
     25.0000,      10.0000,   3.00000,      534.39
     27.0000,      10.0000,   3.00000,      545.72
     29.0000,      10.0000,   3.00000,      556.69
     31.0000,      10.0000,   3.00000,      561.79
     33.0000,      10.0000,   3.00000,      541.67
     35.0000,      10.0000,   3.00000,      557.91
     37.0000,      10.0000,   3.00000,      502.68
     39.0000,      10.0000,   3.00000,      451.21
     41.0000,      10.0000,   3.00000,      402.97
     43.0000,      10.0000,   3.00000,      382.69
     45.0000,      10.0000,   3.00000,      337.36
     47.0000,      10.0000,   3.00000,      337.00
     49.0000,      10.0000,   3.00000,      361.26
     51.0000,      10.0000,   3.00000,      383.51
     53.0000,      10.0000,   3.00000,      398.01
     55.0000,      10.0000,   3.00000,      417.01
     57.0000,      10.0000,   3.00000,      403.87
     59.0000,      10.0000,   3.00000,      376.22
     61.0000,      10.0000,   3.00000,      375.17
     63.0000,      10.0000,   3.00000,      382.15
     65.0000,      10.0000,   3.00000,      458.11
     67.0000,      10.0000,   3.00000,      523.50
     69.0000,      10.0000,   3.00000,      509.10
     71.0000,      10.0000,   3.00000,      496.29
     73.0000,      10.0000,   3.00000,      484.76
     75.0000,      10.0000,   3.00000,      388.94
     77.0000,      10.0000,   3.00000,      354.86
     79.0000,      10.0000,   3.00000,      391.13
     81.0000,      10.0000,   3.00000,      408.23
     83.0000,      10.0000,   3.00000,      424.45
     85.0000,      10.0000,   3.00000,      429.14
     24.0000,       8.0000,   4.00000,      523.38
     26.0000,       8.0000,   4.00000,      545.37
     28.0000,       8.0000,   4.00000,      568.04
     30.0000,       8.0000,   4.00000,      579.11
     32.0000,       8.0000,   4.00000,      553.32
     34.0000,       8.0000,   4.00000,      521.67
     36.0000,       8.0000,   4.00000,      550.60
     38.0000,       8.0000,   4.00000,      493.01
     40.0000,       8.0000,   4.00000,      434.75
     42.0000,       8.0000,   4.00000,      399.64
     44.0000,       8.0000,   4.00000,      349.67
     46.0000,       8.0000,   4.00000,      331.12
     48.0000,       8.0000,   4.00000,      339.66
     50.0000,       8.0000,   4.00000,      376.83
     52.0000,       8.0000,   4.00000,      397.22
     54.0000,       8.0000,   4.00000,      436.70
     56.0000,       8.0000,   4.00000,      426.07
     58.0000,       8.0000,   4.00000,      371.49
     60.0000,       8.0000,   4.00000,      366.69
     62.0000,       8.0000,   4.00000,      378.57
     64.0000,       8.0000,   4.00000,      409.18
     66.0000,       8.0000,   4.00000,      509.30
     68.0000,       8.0000,   4.00000,      554.41
     70.0000,       8.0000,   4.00000,      528.67
     72.0000,       8.0000,   4.00000,      532.06
     74.0000,       8.0000,   4.00000,      418.70
     76.0000,       8.0000,   4.00000,      329.66
     78.0000,       8.0000,   4.00000,      381.30
     80.0000,       8.0000,   4.00000,      408.27
     82.0000,       8.0000,   4.00000,      422.61
     84.0000,       8.0000,   4.00000,      447.24
     86.0000,       8.0000,   4.00000,      423.27
     24.0000,       6.0000,   6.00000,      538.06
     26.0000,       6.0000,   6.00000,      580.70
     28.0000,       6.0000,   6.00000,      596.34
     30.0000,       6.0000,   6.00000,      581.10
     32.0000,       6.0000,   6.00000,      554.60
     34.0000,       6.0000,   6.00000,      507.39
     36.0000,       6.0000,   6.00000,      462.24
     38.0000,       6.0000,   6.00000,      536.63
     40.0000,       6.0000,   6.00000,      518.66
     42.0000,       6.0000,   6.00000,      502.32
     44.0000,       6.0000,   6.00000,      364.41
     46.0000,       6.0000,   6.00000,      340.82
     48.0000,       6.0000,   6.00000,      363.79
     50.0000,       6.0000,   6.00000,      408.14
     52.0000,       6.0000,   6.00000,      450.28
     54.0000,       6.0000,   6.00000,      446.50
     56.0000,       6.0000,   6.00000,      392.09
     58.0000,       6.0000,   6.00000,      368.59
     60.0000,       6.0000,   6.00000,      407.93
     62.0000,       6.0000,   6.00000,      450.65
     64.0000,       6.0000,   6.00000,      460.76
     66.0000,       6.0000,   6.00000,      536.43
     68.0000,       6.0000,   6.00000,      611.10
     70.0000,       6.0000,   6.00000,      609.39
     72.0000,       6.0000,   6.00000,      472.36
     74.0000,       6.0000,   6.00000,      389.10
     76.0000,       6.0000,   6.00000,      418.61
     78.0000,       6.0000,   6.00000,      395.63
     80.0000,       6.0000,   6.00000,      405.54
     82.0000,       6.0000,   6.00000,      432.26
     84.0000,       6.0000,   6.00000,      462.73
     86.0000,       6.0000,   6.00000,      457.23
     30.0000,      12.0000,   3.00000,      541.20
     32.0000,      12.0000,   3.00000,      521.88
     34.0000,      12.0000,   3.00000,      507.62
     36.0000,      12.0000,   3.00000,      511.33
     38.0000,      12.0000,   3.00000,      566.52
     40.0000,      12.0000,   3.00000,      542.34
     42.0000,      12.0000,   3.00000,      557.13
     44.0000,      12.0000,   3.00000,      554.88
     46.0000,      12.0000,   3.00000,      541.71
     48.0000,      12.0000,   3.00000,      512.61
     50.0000,      12.0000,   3.00000,      430.98
     52.0000,      12.0000,   3.00000,      437.09
     54.0000,      12.0000,   3.00000,      452.93
     56.0000,      12.0000,   3.00000,      452.73
     58.0000,      12.0000,   3.00000,      456.70
     60.0000,      12.0000,   3.00000,      519.94
     62.0000,      12.0000,   3.00000,      580.47
     64.0000,      12.0000,   3.00000,      587.32
     66.0000,      12.0000,   3.00000,      572.93
     68.0000,      12.0000,   3.00000,      563.91
     70.0000,      12.0000,   3.00000,      579.01
     72.0000,      12.0000,   3.00000,      517.55
     74.0000,      12.0000,   3.00000,      473.13
     76.0000,      12.0000,   3.00000,      489.12
     78.0000,      12.0000,   3.00000,      471.16
     80.0000,      12.0000,   3.00000,      473.72
     28.0000,       8.0000,   5.00000,      579.24
     30.0000,       8.0000,   5.00000,      542.64
     32.0000,       8.0000,   5.00000,      502.14
     34.0000,       8.0000,   5.00000,      494.00
     36.0000,       8.0000,   5.00000,      479.22
     38.0000,       8.0000,   5.00000,      515.77
     40.0000,       8.0000,   5.00000,      660.59
     42.0000,       8.0000,   5.00000,      594.57
     44.0000,       8.0000,   5.00000,      575.07
     46.0000,       8.0000,   5.00000,      572.18
     48.0000,       8.0000,   5.00000,      468.74
     50.0000,       8.0000,   5.00000,      486.43
     52.0000,       8.0000,   5.00000,      451.70
     54.0000,       8.0000,   5.00000,      392.24
     56.0000,       8.0000,   5.00000,      414.61
     58.0000,       8.0000,   5.00000,      468.81
     60.0000,       8.0000,   5.00000,      523.94
     62.0000,       8.0000,   5.00000,      653.81
     64.0000,       8.0000,   5.00000,      669.13
     66.0000,       8.0000,   5.00000,      589.20
     68.0000,       8.0000,   5.00000,      594.62
     70.0000,       8.0000,   5.00000,      512.91
     72.0000,       8.0000,   5.00000,      456.64
     74.0000,       8.0000,   5.00000,      526.28
     76.0000,       8.0000,   5.00000,      551.82
     78.0000,       8.0000,   5.00000,      501.41
     80.0000,       8.0000,   5.00000,      447.14
     82.0000,       8.0000,   5.00000,      451.09
     30.0000,      10.0000,   4.00000,      516.29
     32.0000,      10.0000,   4.00000,      517.31
     34.0000,      10.0000,   4.00000,      506.21
     36.0000,      10.0000,   4.00000,      493.16
     38.0000,      10.0000,   4.00000,      534.38
     40.0000,      10.0000,   4.00000,      643.26
     42.0000,      10.0000,   4.00000,      622.83
     44.0000,      10.0000,   4.00000,      631.37
     46.0000,      10.0000,   4.00000,      613.91
     48.0000,      10.0000,   4.00000,      567.94
     50.0000,      10.0000,   4.00000,      482.06
     52.0000,      10.0000,   4.00000,      449.88
     54.0000,      10.0000,   4.00000,      430.57
     56.0000,      10.0000,   4.00000,      454.03
     58.0000,      10.0000,   4.00000,      479.49
     60.0000,      10.0000,   4.00000,      591.14
     62.0000,      10.0000,   4.00000,      685.89
     64.0000,      10.0000,   4.00000,      633.54
     66.0000,      10.0000,   4.00000,      589.70
     68.0000,      10.0000,   4.00000,      613.06
     70.0000,      10.0000,   4.00000,      536.81
     72.0000,      10.0000,   4.00000,      475.78
     74.0000,      10.0000,   4.00000,      532.58
     76.0000,      10.0000,   4.00000,      564.50
     78.0000,      10.0000,   4.00000,      521.14
     80.0000,      10.0000,   4.00000,      470.10
     32.0000,       8.0000,   6.00000,      486.86
     34.0000,       8.0000,   6.00000,      522.88
     36.0000,       8.0000,   6.00000,      588.46
     38.0000,       8.0000,   6.00000,      577.61
     40.0000,       8.0000,   6.00000,      612.80
     42.0000,       8.0000,   6.00000,      714.95
     44.0000,       8.0000,   6.00000,      868.24
     46.0000,       8.0000,   6.00000,      862.85
     48.0000,       8.0000,   6.00000,      753.12
     50.0000,       8.0000,   6.00000,      583.95
     52.0000,       8.0000,   6.00000,      477.88
     54.0000,       8.0000,   6.00000,      511.19
     56.0000,       8.0000,   6.00000,      542.34
     58.0000,       8.0000,   6.00000,      669.95
     60.0000,       8.0000,   6.00000,      727.29
     62.0000,       8.0000,   6.00000,      696.60
     64.0000,       8.0000,   6.00000,      727.58
     66.0000,       8.0000,   6.00000,      631.82
     68.0000,       8.0000,   6.00000,      533.29
     70.0000,       8.0000,   6.00000,      569.76
     72.0000,       8.0000,   6.00000,      599.59
     74.0000,       8.0000,   6.00000,      592.41
     76.0000,       8.0000,   6.00000,      591.74
     78.0000,       8.0000,   6.00000,      598.00
     36.0000,      12.0000,   4.00000,      603.04
     38.0000,      12.0000,   4.00000,      658.18
     40.0000,      12.0000,   4.00000,      684.21
     42.0000,      12.0000,   4.00000,      725.48
     44.0000,      12.0000,   4.00000,      814.72
     46.0000,      12.0000,   4.00000,      802.49
     48.0000,      12.0000,   4.00000,      775.62
     50.0000,      12.0000,   4.00000,      711.89
     52.0000,      12.0000,   4.00000,      670.69
     54.0000,      12.0000,   4.00000,      710.08
     56.0000,      12.0000,   4.00000,      679.68
     58.0000,      12.0000,   4.00000,      680.78
     60.0000,      12.0000,   4.00000,      666.38
     62.0000,      12.0000,   4.00000,      680.52
     64.0000,      12.0000,   4.00000,      720.12
     66.0000,      12.0000,   4.00000,      647.39
     68.0000,      12.0000,   4.00000,      577.91
     70.0000,      12.0000,   4.00000,      612.40
     72.0000,      12.0000,   4.00000,      638.54
     74.0000,      12.0000,   4.00000,      626.54
     35.0000,      10.0000,   5.00000,      573.48
     37.0000,      10.0000,   5.00000,      614.10
     39.0000,      10.0000,   5.00000,      677.49
     41.0000,      10.0000,   5.00000,      716.43
     43.0000,      10.0000,   5.00000,      756.82
     45.0000,      10.0000,   5.00000,      887.63
     47.0000,      10.0000,   5.00000,      804.44
     49.0000,      10.0000,   5.00000,      730.00
     51.0000,      10.0000,   5.00000,      708.01
     53.0000,      10.0000,   5.00000,      664.97
     55.0000,      10.0000,   5.00000,      660.64
     57.0000,      10.0000,   5.00000,      733.75
     59.0000,      10.0000,   5.00000,      685.99
     61.0000,      10.0000,   5.00000,      669.23
     63.0000,      10.0000,   5.00000,      719.44
     65.0000,      10.0000,   5.00000,      648.89
     67.0000,      10.0000,   5.00000,      590.46
     69.0000,      10.0000,   5.00000,      631.24
     71.0000,      10.0000,   5.00000,      639.03
     73.0000,      10.0000,   5.00000,      626.88
     75.0000,      10.0000,   5.00000,      613.31
     40.0000,      10.0000,   6.00000,      769.91
     42.0000,      10.0000,   6.00000,      765.99
     44.0000,      10.0000,   6.00000,      753.77
     46.0000,      10.0000,   6.00000,      794.60
     48.0000,      10.0000,   6.00000,      852.68
     50.0000,      10.0000,   6.00000,      1182.0
     52.0000,      10.0000,   6.00000,      1280.2
     54.0000,      10.0000,   6.00000,      1129.7
     56.0000,      10.0000,   6.00000,      1010.6
     58.0000,      10.0000,   6.00000,      964.87
     60.0000,      10.0000,   6.00000,      699.99
     62.0000,      10.0000,   6.00000,      612.97
     64.0000,      10.0000,   6.00000,      662.57
     66.0000,      10.0000,   6.00000,      701.05
     68.0000,      10.0000,   6.00000,      711.27
     70.0000,      10.0000,   6.00000,      714.87
     42.0000,      12.0000,   5.00000,      796.36
     44.0000,      12.0000,   5.00000,      798.39
     46.0000,      12.0000,   5.00000,      800.32
     48.0000,      12.0000,   5.00000,      953.27
     50.0000,      12.0000,   5.00000,      1227.7
     52.0000,      12.0000,   5.00000,      1197.9
     54.0000,      12.0000,   5.00000,      1093.8
     56.0000,      12.0000,   5.00000,      1022.4
     58.0000,      12.0000,   5.00000,      1007.2
     60.0000,      12.0000,   5.00000,      839.52
     62.0000,      12.0000,   5.00000,      642.44
     64.0000,      12.0000,   5.00000,      674.99
     66.0000,      12.0000,   5.00000,      705.55
     68.0000,      12.0000,   5.00000,      717.54
     48.0000,      12.0000,   6.00000,      1074.6
     50.0000,      12.0000,   6.00000,      1094.3
     52.0000,      12.0000,   6.00000,      1146.1
     54.0000,      12.0000,   6.00000,      1075.9
     56.0000,      12.0000,   6.00000,      1117.7
     58.0000,      12.0000,   6.00000,      1152.9
     60.0000,      12.0000,   6.00000,      1129.5
     62.0000,      12.0000,   6.00000,      1054.7
   7.83
ITERATION 4
MODEL RESISTIVITY
LAYER 1
53,       0.8320
      4.0000,      80.808
      6.0000,      82.182
      8.0000,      80.911
     10.0000,      78.961
     12.0000,      80.932
     14.0000,      89.480
     16.0000,      88.422
     18.0000,      91.353
     20.0000,      131.59
     22.0000,      71.423
     24.0000,      60.792
     26.0000,      54.721
     28.0000,      54.630
     30.0000,      57.734
     32.0000,      60.330
     34.0000,      60.117
     36.0000,      58.803
     38.0000,      56.207
     40.0000,      52.903
     42.0000,      49.309
     44.0000,      46.950
     46.0000,      51.234
     48.0000,      56.897
     50.0000,      61.406
     52.0000,      63.788
     54.0000,      67.731
     56.0000,      74.096
     58.0000,      84.321
     60.0000,      189.39
     62.0000,      234.24
     64.0000,      249.19
     66.0000,      277.64
     68.0000,      332.20
     70.0000,      445.27
     72.0000,      517.73
     74.0000,      389.22
     76.0000,      303.39
     78.0000,      212.60
     80.0000,      127.44
     82.0000,      56.754
     84.0000,      56.059
     86.0000,      67.136
     88.0000,      68.599
     90.0000,      180.51
     92.0000,      172.61
     94.0000,      68.890
     96.0000,      71.217
     98.0000,      82.304
    100.0000,      81.993
    102.0000,      80.207
    104.0000,      79.161
    106.0000,      85.725
                   94.337
LAYER 2
53,       1.7472
      4.0000,      90.163
      6.0000,      82.570
      8.0000,      84.556
     10.0000,      85.139
     12.0000,      87.462
     14.0000,      91.571
     16.0000,      88.862
     18.0000,      93.430
     20.0000,      152.99
     22.0000,      71.130
     24.0000,      61.011
     26.0000,      62.886
     28.0000,      62.047
     30.0000,      64.398
     32.0000,      66.807
     34.0000,      68.065
     36.0000,      69.531
     38.0000,      72.721
     40.0000,      76.445
     42.0000,      78.153
     44.0000,      59.577
     46.0000,      63.111
     48.0000,      86.199
     50.0000,      87.730
     52.0000,      89.140
     54.0000,      88.364
     56.0000,      88.504
     58.0000,      79.652
     60.0000,      22.113
     62.0000,      232.99
     64.0000,      248.11
     66.0000,      264.87
     68.0000,      318.65
     70.0000,      71.495
     72.0000,      124.91
     74.0000,      359.84
     76.0000,      239.71
     78.0000,      133.59
     80.0000,      43.221
     82.0000,      59.616
     84.0000,      283.09
     86.0000,      127.99
     88.0000,      71.201
     90.0000,      183.02
     92.0000,      176.20
     94.0000,      67.218
     96.0000,      79.336
     98.0000,      116.92
    100.0000,      110.04
    102.0000,      106.27
    104.0000,      103.67
    106.0000,      101.27
                   94.775
LAYER 3
51,       2.7539
      6.0000,      310.13
      8.0000,      327.83
     10.0000,      325.59
     12.0000,      321.79
     14.0000,      319.07
     16.0000,      281.46
     18.0000,      297.16
     20.0000,      1039.0
     22.0000,      140.79
     24.0000,      213.67
     26.0000,      343.59
     28.0000,      339.15
     30.0000,      320.68
     32.0000,      199.66
     34.0000,      196.38
     36.0000,      199.17
     38.0000,      323.07
     40.0000,      603.99
     42.0000,      620.48
     44.0000,      615.57
     46.0000,      610.92
     48.0000,      565.23
     50.0000,      432.27
     52.0000,      285.47
     54.0000,      175.38
     56.0000,      422.06
     58.0000,      111.79
     60.0000,      39.792
     62.0000,      95.740
     64.0000,      90.596
     66.0000,      90.958
     68.0000,      62.491
     70.0000,      64.262
     72.0000,      75.794
     74.0000,      137.89
     76.0000,      129.04
     78.0000,      112.91
     80.0000,      67.783
     82.0000,      1381.0
     84.0000,      2567.9
     86.0000,      1422.7
     88.0000,      188.39
     90.0000,      184.80
     92.0000,      172.02
     94.0000,      80.950
     96.0000,      618.89
     98.0000,      798.60
    100.0000,      785.62
    102.0000,      786.78
    104.0000,      749.54
                   223.48
LAYER 4
49,       3.8613
      8.0000,      1129.8
     10.0000,      789.63
     12.0000,      765.61
     14.0000,      733.88
     16.0000,      612.15
     18.0000,      620.17
     20.0000,      2351.0
     22.0000,      719.11
     24.0000,      835.42
     26.0000,      1081.7
     28.0000,      1064.2
     30.0000,      502.97
     32.0000,      180.74
     34.0000,      192.52
     36.0000,      197.50
     38.0000,      378.96
     40.0000,      1523.1
     42.0000,      1883.6
     44.0000,      1949.8
     46.0000,      1958.4
     48.0000,      1729.1
     50.0000,      519.14
     52.0000,      162.93
     54.0000,      162.86
     56.0000,      746.33
     58.0000,      1064.6
     60.0000,      141.22
     62.0000,      68.034
     64.0000,      56.783
     66.0000,      65.199
     68.0000,      63.065
     70.0000,      82.554
     72.0000,      86.477
     74.0000,      127.30
     76.0000,      143.53
     78.0000,      157.73
     80.0000,      385.50
     82.0000,      2483.7
     84.0000,      5174.7
     86.0000,      4715.4
     88.0000,      658.92
     90.0000,      228.89
     92.0000,      183.44
     94.0000,      202.40
     96.0000,      1265.2
     98.0000,      1298.5
    100.0000,      1304.2
    102.0000,      1361.2
                   1084.8
LAYER 5
47,       5.0794
     10.0000,      1865.7
     12.0000,      1482.4
     14.0000,      1433.6
     16.0000,      1420.2
     18.0000,      1451.6
     20.0000,      2685.1
     22.0000,      2797.3
     24.0000,      2969.2
     26.0000,      3102.6
     28.0000,      3086.8
     30.0000,      1603.7
     32.0000,      406.56
     34.0000,      380.86
     36.0000,      413.57
     38.0000,      1456.1
     40.0000,      3158.8
     42.0000,      4356.3
     44.0000,      4364.3
     46.0000,      4127.0
     48.0000,      1816.9
     50.0000,      512.31
     52.0000,      146.58
     54.0000,      156.64
     56.0000,      782.25
     58.0000,      2131.3
     60.0000,      881.77
     62.0000,      616.76
     64.0000,      264.80
     66.0000,      296.35
     68.0000,      257.09
     70.0000,      274.62
     72.0000,      256.66
     74.0000,      211.07
     76.0000,      333.88
     78.0000,      855.01
     80.0000,      1941.2
     82.0000,      4489.1
     84.0000,      6035.6
     86.0000,      5970.0
     88.0000,      2789.4
     90.0000,      1525.0
     92.0000,      1146.8
     94.0000,      1151.4
     96.0000,      1243.3
     98.0000,      1275.0
    100.0000,      1275.4
                   1263.5
LAYER 6
45,       6.4194
     12.0000,      1453.8
     14.0000,      1432.0
     16.0000,      1438.5
     18.0000,      1464.1
     20.0000,      2373.2
     22.0000,      2775.9
     24.0000,      2905.9
     26.0000,      2920.7
     28.0000,      2782.1
     30.0000,      1791.2
     32.0000,      723.66
     34.0000,      682.82
     36.0000,      706.82
     38.0000,      1607.7
     40.0000,      3128.2
     42.0000,      4058.8
     44.0000,      4082.3
     46.0000,      3823.4
     48.0000,      1658.4
     50.0000,      507.92
     52.0000,      187.74
     54.0000,      185.73
     56.0000,      940.24
     58.0000,      2671.9
     60.0000,      3216.6
     62.0000,      3260.8
     64.0000,      3237.8
     66.0000,      2561.1
     68.0000,      1729.4
     70.0000,      1647.9
     72.0000,      1474.7
     74.0000,      1290.8
     76.0000,      1327.0
     78.0000,      2014.4
     80.0000,      2770.8
     82.0000,      4322.9
     84.0000,      4904.7
     86.0000,      4959.4
     88.0000,      2715.2
     90.0000,      1520.8
     92.0000,      1133.7
     94.0000,      1125.8
     96.0000,      1137.0
     98.0000,      1109.3
                   1092.3
LAYER 7
43,       7.8933
     14.0000,      1426.5
     16.0000,      1428.0
     18.0000,      1442.7
     20.0000,      2246.7
     22.0000,      2458.0
     24.0000,      2596.8
     26.0000,      2638.3
     28.0000,      2645.8
     30.0000,      1839.0
     32.0000,      1081.3
     34.0000,      1053.4
     36.0000,      1069.0
     38.0000,      1645.7
     40.0000,      3088.8
     42.0000,      3948.3
     44.0000,      3980.0
     46.0000,      3717.4
     48.0000,      1607.0
     50.0000,      675.45
     52.0000,      396.45
     54.0000,      394.75
     56.0000,      961.55
     58.0000,      2542.9
     60.0000,      3592.9
     62.0000,      4505.3
     64.0000,      4408.7
     66.0000,      4179.8
     68.0000,      3233.2
     70.0000,      2494.2
     72.0000,      2255.3
     74.0000,      2144.4
     76.0000,      2136.1
     78.0000,      2244.1
     80.0000,      2612.9
     82.0000,      3366.6
     84.0000,      3739.5
     86.0000,      3831.2
     88.0000,      2474.1
     90.0000,      1490.6
     92.0000,      1112.5
     94.0000,      1092.8
     96.0000,      1093.3
                   1058.4
LAYER 8
39,       9.5147
     18.0000,      1426.4
     20.0000,      2180.9
     22.0000,      2348.2
     24.0000,      2491.4
     26.0000,      2519.7
     28.0000,      2487.4
     30.0000,      1884.0
     32.0000,      1414.5
     34.0000,      1389.2
     36.0000,      1391.0
     38.0000,      1688.5
     40.0000,      2233.0
     42.0000,      2353.8
     44.0000,      2382.7
     46.0000,      2348.7
     48.0000,      1511.4
     50.0000,      769.82
     52.0000,      672.96
     54.0000,      673.83
     56.0000,      1044.2
     58.0000,      2049.9
     60.0000,      2862.2
     62.0000,      3756.4
     64.0000,      3693.1
     66.0000,      3448.2
     68.0000,      3016.6
     70.0000,      2586.0
     72.0000,      2285.1
     74.0000,      2182.2
     76.0000,      2162.0
     78.0000,      2228.7
     80.0000,      2290.9
     82.0000,      2862.4
     84.0000,      2879.3
     86.0000,      2807.9
     88.0000,      1914.9
     90.0000,      1326.2
     92.0000,      1075.3
                   1061.7
LAYER 9
35,      11.2981
     22.0000,      1998.4
     24.0000,      2034.5
     26.0000,      2082.6
     28.0000,      2086.6
     30.0000,      1892.8
     32.0000,      1708.3
     34.0000,      1681.7
     36.0000,      1682.6
     38.0000,      1712.9
     40.0000,      1820.7
     42.0000,      1839.1
     44.0000,      1878.0
     46.0000,      1819.5
     48.0000,      1493.3
     50.0000,      938.67
     52.0000,      934.54
     54.0000,      937.94
     56.0000,      1159.9
     58.0000,      1882.0
     60.0000,      2726.7
     62.0000,      3106.5
     64.0000,      3132.9
     66.0000,      3109.1
     68.0000,      2809.2
     70.0000,      2502.6
     72.0000,      2242.9
     74.0000,      2131.8
     76.0000,      2064.6
     78.0000,      2057.4
     80.0000,      2054.4
     82.0000,      2058.8
     84.0000,      1914.4
     86.0000,      1569.0
     88.0000,      1231.1
                   1033.8
LAYER 10
31,      13.2599
     26.0000,      1974.6
     28.0000,      1966.6
     30.0000,      1876.5
     32.0000,      1755.2
     34.0000,      1729.8
     36.0000,      1735.7
     38.0000,      1740.7
     40.0000,      1778.2
     42.0000,      1780.4
     44.0000,      1799.9
     46.0000,      1709.1
     48.0000,      1486.0
     50.0000,      1185.8
     52.0000,      1181.1
     54.0000,      1180.4
     56.0000,      1268.5
     58.0000,      1775.3
     60.0000,      2522.7
     62.0000,      2790.0
     64.0000,      2761.6
     66.0000,      2638.8
     68.0000,      2416.9
     70.0000,      2256.9
     72.0000,      1982.3
     74.0000,      1847.5
     76.0000,      1689.5
     78.0000,      1639.0
     80.0000,      1534.2
     82.0000,      1323.5
     84.0000,      1092.1
                   929.84
LAYER 11
27,      15.4179
     30.0000,      1867.2
     32.0000,      1754.9
     34.0000,      1735.2
     36.0000,      1733.5
     38.0000,      1741.3
     40.0000,      1752.1
     42.0000,      1758.9
     44.0000,      1752.1
     46.0000,      1654.1
     48.0000,      1457.3
     50.0000,      1339.1
     52.0000,      1334.9
     54.0000,      1334.0
     56.0000,      1356.2
     58.0000,      1635.0
     60.0000,      2247.2
     62.0000,      2372.6
     64.0000,      2314.4
     66.0000,      2123.0
     68.0000,      1956.0
     70.0000,      1798.5
     72.0000,      1678.1
     74.0000,      1550.3
     76.0000,      1352.6
     78.0000,      1217.9
     80.0000,      1070.7
                   845.48
LAYER 12
21,      17.7917
     36.0000,      1772.5
     38.0000,      1722.2
     40.0000,      1721.9
     42.0000,      1704.8
     44.0000,      1680.1
     46.0000,      1614.5
     48.0000,      1425.7
     50.0000,      1378.9
     52.0000,      1371.5
     54.0000,      1369.8
     56.0000,      1370.8
     58.0000,      1557.4
     60.0000,      1642.6
     62.0000,      1602.0
     64.0000,      1577.3
     66.0000,      1534.3
     68.0000,      1482.9
     70.0000,      1414.1
     72.0000,      1326.6
     74.0000,      1203.0
                   982.53
LAYER 13
17,      20.4029
     40.0000,      1649.7
     42.0000,      1579.6
     44.0000,      1511.4
     46.0000,      1517.5
     48.0000,      1415.4
     50.0000,      1372.4
     52.0000,      1363.2
     54.0000,      1358.3
     56.0000,      1351.7
     58.0000,      1336.8
     60.0000,      1316.7
     62.0000,      1231.9
     64.0000,      1077.4
     66.0000,      1031.0
     68.0000,      996.83
     70.0000,      966.98
                   883.09
LAYER 14
13, 
     44.0000,      1275.7
     46.0000,      1405.1
     48.0000,      1395.5
     50.0000,      1374.7
     52.0000,      1364.0
     54.0000,      1351.8
     56.0000,      1337.9
     58.0000,      1319.0
     60.0000,      1288.6
     62.0000,      1250.4
     64.0000,      1058.8
     66.0000,      780.01
                   517.15
CALCULATED APPARENT RESISTIVITY
      3.0000,       2.0000,   1.00000,      105.55
      5.0000,       2.0000,   1.00000,      110.59
      7.0000,       2.0000,   1.00000,      111.92
      9.0000,       2.0000,   1.00000,      112.16
     11.0000,       2.0000,   1.00000,      117.74
     13.0000,       2.0000,   1.00000,      118.37
     15.0000,       2.0000,   1.00000,      122.72
     17.0000,       2.0000,   1.00000,      161.73
     19.0000,       2.0000,   1.00000,      110.92
     21.0000,       2.0000,   1.00000,      125.63
     23.0000,       2.0000,   1.00000,      75.677
     25.0000,       2.0000,   1.00000,      77.681
     27.0000,       2.0000,   1.00000,      76.099
     29.0000,       2.0000,   1.00000,      75.906
     31.0000,       2.0000,   1.00000,      77.682
     33.0000,       2.0000,   1.00000,      76.412
     35.0000,       2.0000,   1.00000,      75.368
     37.0000,       2.0000,   1.00000,      74.162
     39.0000,       2.0000,   1.00000,      74.055
     41.0000,       2.0000,   1.00000,      66.946
     43.0000,       2.0000,   1.00000,      64.433
     45.0000,       2.0000,   1.00000,      67.351
     47.0000,       2.0000,   1.00000,      72.019
     49.0000,       2.0000,   1.00000,      74.314
     51.0000,       2.0000,   1.00000,      79.232
     53.0000,       2.0000,   1.00000,      79.749
     55.0000,       2.0000,   1.00000,      82.535
     57.0000,       2.0000,   1.00000,      102.47
     59.0000,       2.0000,   1.00000,      103.60
     61.0000,       2.0000,   1.00000,      193.88
     63.0000,       2.0000,   1.00000,      282.62
     65.0000,       2.0000,   1.00000,      311.26
     67.0000,       2.0000,   1.00000,      315.23
     69.0000,       2.0000,   1.00000,      317.99
     71.0000,       2.0000,   1.00000,      329.05
     73.0000,       2.0000,   1.00000,      351.71
     75.0000,       2.0000,   1.00000,      315.75
     77.0000,       2.0000,   1.00000,      179.03
     79.0000,       2.0000,   1.00000,      88.264
     81.0000,       2.0000,   1.00000,      80.320
     83.0000,       2.0000,   1.00000,      79.090
     85.0000,       2.0000,   1.00000,      80.177
     87.0000,       2.0000,   1.00000,      119.89
     89.0000,       2.0000,   1.00000,      116.69
     91.0000,       2.0000,   1.00000,      121.82
     93.0000,       2.0000,   1.00000,      114.22
     95.0000,       2.0000,   1.00000,      83.362
     97.0000,       2.0000,   1.00000,      100.74
     99.0000,       2.0000,   1.00000,      112.96
    101.0000,       2.0000,   1.00000,      108.76
    103.0000,       2.0000,   1.00000,      109.76
    105.0000,       2.0000,   1.00000,      109.11
    107.0000,       2.0000,   1.00000,      112.82
      4.0000,       2.0000,   2.00000,      119.69
      6.0000,       2.0000,   2.00000,      133.39
      8.0000,       2.0000,   2.00000,      128.62
     10.0000,       2.0000,   2.00000,      123.33
     12.0000,       2.0000,   2.00000,      125.55
     14.0000,       2.0000,   2.00000,      145.82
     16.0000,       2.0000,   2.00000,      198.87
     18.0000,       2.0000,   2.00000,      111.37
     20.0000,       2.0000,   2.00000,      114.87
     22.0000,       2.0000,   2.00000,      144.50
     24.0000,       2.0000,   2.00000,      88.081
     26.0000,       2.0000,   2.00000,      90.700
     28.0000,       2.0000,   2.00000,      82.509
     30.0000,       2.0000,   2.00000,      83.384
     32.0000,       2.0000,   2.00000,      81.275
     34.0000,       2.0000,   2.00000,      81.435
     36.0000,       2.0000,   2.00000,      84.528
     38.0000,       2.0000,   2.00000,      91.484
     40.0000,       2.0000,   2.00000,      86.817
     42.0000,       2.0000,   2.00000,      84.226
     44.0000,       2.0000,   2.00000,      92.499
     46.0000,       2.0000,   2.00000,      84.502
     48.0000,       2.0000,   2.00000,      78.906
     50.0000,       2.0000,   2.00000,      89.614
     52.0000,       2.0000,   2.00000,      89.822
     54.0000,       2.0000,   2.00000,      82.268
     56.0000,       2.0000,   2.00000,      79.727
     58.0000,       2.0000,   2.00000,      87.586
     60.0000,       2.0000,   2.00000,      71.916
     62.0000,       2.0000,   2.00000,      133.41
     64.0000,       2.0000,   2.00000,      246.70
     66.0000,       2.0000,   2.00000,      204.68
     68.0000,       2.0000,   2.00000,      156.33
     70.0000,       2.0000,   2.00000,      139.12
     72.0000,       2.0000,   2.00000,      139.32
     74.0000,       2.0000,   2.00000,      246.76
     76.0000,       2.0000,   2.00000,      179.45
     78.0000,       2.0000,   2.00000,      83.606
     80.0000,       2.0000,   2.00000,      91.074
     82.0000,       2.0000,   2.00000,      91.285
     84.0000,       2.0000,   2.00000,      83.497
     86.0000,       2.0000,   2.00000,      165.17
     88.0000,       2.0000,   2.00000,      143.28
     90.0000,       2.0000,   2.00000,      56.464
     92.0000,       2.0000,   2.00000,      124.57
     94.0000,       2.0000,   2.00000,      139.80
     96.0000,       2.0000,   2.00000,      88.908
     98.0000,       2.0000,   2.00000,      121.19
    100.0000,       2.0000,   2.00000,      142.00
    102.0000,       2.0000,   2.00000,      136.32
    104.0000,       2.0000,   2.00000,      132.39
    106.0000,       2.0000,   2.00000,      124.39
      6.0000,       4.0000,   1.00000,      156.81
      8.0000,       4.0000,   1.00000,      154.31
     10.0000,       4.0000,   1.00000,      146.12
     12.0000,       4.0000,   1.00000,      153.76
     14.0000,       4.0000,   1.00000,      204.05
     16.0000,       4.0000,   1.00000,      207.35
     18.0000,       4.0000,   1.00000,      129.62
     20.0000,       4.0000,   1.00000,      131.10
     22.0000,       4.0000,   1.00000,      165.68
     24.0000,       4.0000,   1.00000,      139.23
     26.0000,       4.0000,   1.00000,      105.10
     28.0000,       4.0000,   1.00000,      97.033
     30.0000,       4.0000,   1.00000,      95.551
     32.0000,       4.0000,   1.00000,      95.813
     34.0000,       4.0000,   1.00000,      96.411
     36.0000,       4.0000,   1.00000,      99.207
     38.0000,       4.0000,   1.00000,      103.27
     40.0000,       4.0000,   1.00000,      103.80
     42.0000,       4.0000,   1.00000,      110.47
     44.0000,       4.0000,   1.00000,      115.23
     46.0000,       4.0000,   1.00000,      101.23
     48.0000,       4.0000,   1.00000,      90.590
     50.0000,       4.0000,   1.00000,      99.548
     52.0000,       4.0000,   1.00000,      100.17
     54.0000,       4.0000,   1.00000,      88.161
     56.0000,       4.0000,   1.00000,      88.657
     58.0000,       4.0000,   1.00000,      94.811
     60.0000,       4.0000,   1.00000,      80.887
     62.0000,       4.0000,   1.00000,      114.48
     64.0000,       4.0000,   1.00000,      191.07
     66.0000,       4.0000,   1.00000,      179.79
     68.0000,       4.0000,   1.00000,      146.22
     70.0000,       4.0000,   1.00000,      128.61
     72.0000,       4.0000,   1.00000,      125.46
     74.0000,       4.0000,   1.00000,      186.52
     76.0000,       4.0000,   1.00000,      160.45
     78.0000,       4.0000,   1.00000,      117.08
     80.0000,       4.0000,   1.00000,      116.74
     82.0000,       4.0000,   1.00000,      103.37
     84.0000,       4.0000,   1.00000,      115.19
     86.0000,       4.0000,   1.00000,      179.97
     88.0000,       4.0000,   1.00000,      143.61
     90.0000,       4.0000,   1.00000,      74.845
     92.0000,       4.0000,   1.00000,      131.08
     94.0000,       4.0000,   1.00000,      173.87
     96.0000,       4.0000,   1.00000,      129.18
     98.0000,       4.0000,   1.00000,      128.79
    100.0000,       4.0000,   1.00000,      160.36
    102.0000,       4.0000,   1.00000,      166.46
    104.0000,       4.0000,   1.00000,      159.89
      5.0000,       2.0000,   3.00000,      167.28
      7.0000,       2.0000,   3.00000,      178.74
      9.0000,       2.0000,   3.00000,      164.70
     11.0000,       2.0000,   3.00000,      158.79
     13.0000,       2.0000,   3.00000,      185.42
     15.0000,       2.0000,   3.00000,      291.74
     17.0000,       2.0000,   3.00000,      149.28
     19.0000,       2.0000,   3.00000,      135.23
     21.0000,       2.0000,   3.00000,      150.53
     23.0000,       2.0000,   3.00000,      215.29
     25.0000,       2.0000,   3.00000,      119.29
     27.0000,       2.0000,   3.00000,      110.92
     29.0000,       2.0000,   3.00000,      103.34
     31.0000,       2.0000,   3.00000,      104.22
     33.0000,       2.0000,   3.00000,      105.68
     35.0000,       2.0000,   3.00000,      105.99
     37.0000,       2.0000,   3.00000,      112.47
     39.0000,       2.0000,   3.00000,      111.53
     41.0000,       2.0000,   3.00000,      119.18
     43.0000,       2.0000,   3.00000,      134.24
     45.0000,       2.0000,   3.00000,      126.30
     47.0000,       2.0000,   3.00000,      99.281
     49.0000,       2.0000,   3.00000,      98.481
     51.0000,       2.0000,   3.00000,      114.71
     53.0000,       2.0000,   3.00000,      100.76
     55.0000,       2.0000,   3.00000,      84.990
     57.0000,       2.0000,   3.00000,      101.24
     59.0000,       2.0000,   3.00000,      96.086
     61.0000,       2.0000,   3.00000,      74.199
     63.0000,       2.0000,   3.00000,      121.32
     65.0000,       2.0000,   3.00000,      173.61
     67.0000,       2.0000,   3.00000,      138.96
     69.0000,       2.0000,   3.00000,      128.45
     71.0000,       2.0000,   3.00000,      110.72
     73.0000,       2.0000,   3.00000,      113.62
     75.0000,       2.0000,   3.00000,      159.01
     77.0000,       2.0000,   3.00000,      127.37
     79.0000,       2.0000,   3.00000,      135.25
     81.0000,       2.0000,   3.00000,      128.61
     83.0000,       2.0000,   3.00000,      96.049
     85.0000,       2.0000,   3.00000,      174.03
     87.0000,       2.0000,   3.00000,      212.51
     89.0000,       2.0000,   3.00000,      87.299
     91.0000,       2.0000,   3.00000,      79.389
     93.0000,       2.0000,   3.00000,      199.90
     95.0000,       2.0000,   3.00000,      190.06
     97.0000,       2.0000,   3.00000,      113.97
     99.0000,       2.0000,   3.00000,      158.50
    101.0000,       2.0000,   3.00000,      191.03
    103.0000,       2.0000,   3.00000,      181.87
    105.0000,       2.0000,   3.00000,      173.93
      6.0000,       2.0000,   4.00000,      209.14
      8.0000,       2.0000,   4.00000,      213.07
     10.0000,       2.0000,   4.00000,      197.51
     12.0000,       2.0000,   4.00000,      221.41
     14.0000,       2.0000,   4.00000,      357.07
     16.0000,       2.0000,   4.00000,      197.14
     18.0000,       2.0000,   4.00000,      170.30
     20.0000,       2.0000,   4.00000,      165.08
     22.0000,       2.0000,   4.00000,      202.62
     24.0000,       2.0000,   4.00000,      282.71
     26.0000,       2.0000,   4.00000,      137.14
     28.0000,       2.0000,   4.00000,      129.27
     30.0000,       2.0000,   4.00000,      123.48
     32.0000,       2.0000,   4.00000,      131.96
     34.0000,       2.0000,   4.00000,      133.58
     36.0000,       2.0000,   4.00000,      132.51
     38.0000,       2.0000,   4.00000,      127.25
     40.0000,       2.0000,   4.00000,      142.50
     42.0000,       2.0000,   4.00000,      176.69
     44.0000,       2.0000,   4.00000,      168.77
     46.0000,       2.0000,   4.00000,      138.62
     48.0000,       2.0000,   4.00000,      115.85
     50.0000,       2.0000,   4.00000,      121.03
     52.0000,       2.0000,   4.00000,      121.66
     54.0000,       2.0000,   4.00000,      98.773
     56.0000,       2.0000,   4.00000,      115.47
     58.0000,       2.0000,   4.00000,      115.52
     60.0000,       2.0000,   4.00000,      108.72
     62.0000,       2.0000,   4.00000,      86.669
     64.0000,       2.0000,   4.00000,      87.314
     66.0000,       2.0000,   4.00000,      149.38
     68.0000,       2.0000,   4.00000,      145.73
     70.0000,       2.0000,   4.00000,      112.20
     72.0000,       2.0000,   4.00000,      109.30
     74.0000,       2.0000,   4.00000,      86.185
     76.0000,       2.0000,   4.00000,      134.46
     78.0000,       2.0000,   4.00000,      227.57
     80.0000,       2.0000,   4.00000,      184.35
     82.0000,       2.0000,   4.00000,      127.95
     84.0000,       2.0000,   4.00000,      194.30
     86.0000,       2.0000,   4.00000,      200.75
     88.0000,       2.0000,   4.00000,      120.15
     90.0000,       2.0000,   4.00000,      132.75
     92.0000,       2.0000,   4.00000,      129.41
     94.0000,       2.0000,   4.00000,      259.78
     96.0000,       2.0000,   4.00000,      239.25
     98.0000,       2.0000,   4.00000,      137.02
    100.0000,       2.0000,   4.00000,      194.46
    102.0000,       2.0000,   4.00000,      237.15
    104.0000,       2.0000,   4.00000,      225.32
      9.0000,       6.0000,   1.00000,      218.58
     11.0000,       6.0000,   1.00000,      252.49
     13.0000,       6.0000,   1.00000,      269.10
     15.0000,       6.0000,   1.00000,      279.33
     17.0000,       6.0000,   1.00000,      190.18
     19.0000,       6.0000,   1.00000,      181.06
     21.0000,       6.0000,   1.00000,      193.43
     23.0000,       6.0000,   1.00000,      240.79
     25.0000,       6.0000,   1.00000,      204.01
     27.0000,       6.0000,   1.00000,      169.31
     29.0000,       6.0000,   1.00000,      134.81
     31.0000,       6.0000,   1.00000,      136.41
     33.0000,       6.0000,   1.00000,      139.75
     35.0000,       6.0000,   1.00000,      138.00
     37.0000,       6.0000,   1.00000,      137.63
     39.0000,       6.0000,   1.00000,      145.54
     41.0000,       6.0000,   1.00000,      164.20
     43.0000,       6.0000,   1.00000,      173.76
     45.0000,       6.0000,   1.00000,      159.79
     47.0000,       6.0000,   1.00000,      135.90
     49.0000,       6.0000,   1.00000,      123.66
     51.0000,       6.0000,   1.00000,      120.46
     53.0000,       6.0000,   1.00000,      116.31
     55.0000,       6.0000,   1.00000,      114.16
     57.0000,       6.0000,   1.00000,      120.93
     59.0000,       6.0000,   1.00000,      117.75
     61.0000,       6.0000,   1.00000,      100.58
     63.0000,       6.0000,   1.00000,      107.87
     65.0000,       6.0000,   1.00000,      136.35
     67.0000,       6.0000,   1.00000,      140.38
     69.0000,       6.0000,   1.00000,      135.85
     71.0000,       6.0000,   1.00000,      113.02
     73.0000,       6.0000,   1.00000,      105.06
     75.0000,       6.0000,   1.00000,      139.82
     77.0000,       6.0000,   1.00000,      178.81
     79.0000,       6.0000,   1.00000,      204.18
     81.0000,       6.0000,   1.00000,      201.02
     83.0000,       6.0000,   1.00000,      179.48
     85.0000,       6.0000,   1.00000,      186.51
     87.0000,       6.0000,   1.00000,      173.47
     89.0000,       6.0000,   1.00000,      137.32
     91.0000,       6.0000,   1.00000,      150.89
     93.0000,       6.0000,   1.00000,      212.69
     95.0000,       6.0000,   1.00000,      234.55
     97.0000,       6.0000,   1.00000,      206.96
     99.0000,       6.0000,   1.00000,      195.09
    101.0000,       6.0000,   1.00000,      210.09
      8.0000,       4.0000,   2.00000,      233.42
     10.0000,       4.0000,   2.00000,      241.19
     12.0000,       4.0000,   2.00000,      311.78
     14.0000,       4.0000,   2.00000,      324.70
     16.0000,       4.0000,   2.00000,      213.98
     18.0000,       4.0000,   2.00000,      197.42
     20.0000,       4.0000,   2.00000,      195.04
     22.0000,       4.0000,   2.00000,      221.50
     24.0000,       4.0000,   2.00000,      280.49
     26.0000,       4.0000,   2.00000,      213.28
     28.0000,       4.0000,   2.00000,      146.48
     30.0000,       4.0000,   2.00000,      144.20
     32.0000,       4.0000,   2.00000,      150.77
     34.0000,       4.0000,   2.00000,      154.47
     36.0000,       4.0000,   2.00000,      146.96
     38.0000,       4.0000,   2.00000,      143.82
     40.0000,       4.0000,   2.00000,      168.92
     42.0000,       4.0000,   2.00000,      197.13
     44.0000,       4.0000,   2.00000,      185.80
     46.0000,       4.0000,   2.00000,      158.65
     48.0000,       4.0000,   2.00000,      139.14
     50.0000,       4.0000,   2.00000,      127.08
     52.0000,       4.0000,   2.00000,      118.87
     54.0000,       4.0000,   2.00000,      121.38
     56.0000,       4.0000,   2.00000,      129.77
     58.0000,       4.0000,   2.00000,      125.36
     60.0000,       4.0000,   2.00000,      125.35
     62.0000,       4.0000,   2.00000,      100.56
     64.0000,       4.0000,   2.00000,      90.846
     66.0000,       4.0000,   2.00000,      140.48
     68.0000,       4.0000,   2.00000,      153.44
     70.0000,       4.0000,   2.00000,      120.60
     72.0000,       4.0000,   2.00000,      106.75
     74.0000,       4.0000,   2.00000,      93.087
     76.0000,       4.0000,   2.00000,      153.09
     78.0000,       4.0000,   2.00000,      257.85
     80.0000,       4.0000,   2.00000,      220.87
     82.0000,       4.0000,   2.00000,      200.95
     84.0000,       4.0000,   2.00000,      225.25
     86.0000,       4.0000,   2.00000,      168.34
     88.0000,       4.0000,   2.00000,      133.94
     90.0000,       4.0000,   2.00000,      181.67
     92.0000,       4.0000,   2.00000,      175.17
     94.0000,       4.0000,   2.00000,      240.54
     96.0000,       4.0000,   2.00000,      284.08
     98.0000,       4.0000,   2.00000,      202.55
    100.0000,       4.0000,   2.00000,      192.10
    102.0000,       4.0000,   2.00000,      248.24
      7.0000,       2.0000,   5.00000,      238.02
      9.0000,       2.0000,   5.00000,      244.58
     11.0000,       2.0000,   5.00000,      265.06
     13.0000,       2.0000,   5.00000,      411.91
     15.0000,       2.0000,   5.00000,      227.00
     17.0000,       2.0000,   5.00000,      214.30
     19.0000,       2.0000,   5.00000,      199.61
     21.0000,       2.0000,   5.00000,      210.65
     23.0000,       2.0000,   5.00000,      248.52
     25.0000,       2.0000,   5.00000,      317.41
     27.0000,       2.0000,   5.00000,      154.72
     29.0000,       2.0000,   5.00000,      149.38
     31.0000,       2.0000,   5.00000,      152.45
     33.0000,       2.0000,   5.00000,      162.05
     35.0000,       2.0000,   5.00000,      161.30
     37.0000,       2.0000,   5.00000,      143.47
     39.0000,       2.0000,   5.00000,      155.95
     41.0000,       2.0000,   5.00000,      200.74
     43.0000,       2.0000,   5.00000,      209.90
     45.0000,       2.0000,   5.00000,      176.85
     47.0000,       2.0000,   5.00000,      155.25
     49.0000,       2.0000,   5.00000,      137.91
     51.0000,       2.0000,   5.00000,      122.31
     53.0000,       2.0000,   5.00000,      114.79
     55.0000,       2.0000,   5.00000,      139.73
     57.0000,       2.0000,   5.00000,      129.31
     59.0000,       2.0000,   5.00000,      128.78
     61.0000,       2.0000,   5.00000,      132.87
     63.0000,       2.0000,   5.00000,      78.800
     65.0000,       2.0000,   5.00000,      94.713
     67.0000,       2.0000,   5.00000,      181.09
     69.0000,       2.0000,   5.00000,      132.41
     71.0000,       2.0000,   5.00000,      114.35
     73.0000,       2.0000,   5.00000,      96.911
     75.0000,       2.0000,   5.00000,      89.220
     77.0000,       2.0000,   5.00000,      242.24
     79.0000,       2.0000,   5.00000,      297.69
     81.0000,       2.0000,   5.00000,      175.44
     83.0000,       2.0000,   5.00000,      259.59
     85.0000,       2.0000,   5.00000,      212.65
     87.0000,       2.0000,   5.00000,      105.25
     89.0000,       2.0000,   5.00000,      177.21
     91.0000,       2.0000,   5.00000,      213.74
     93.0000,       2.0000,   5.00000,      162.85
     95.0000,       2.0000,   5.00000,      314.62
     97.0000,       2.0000,   5.00000,      283.34
     99.0000,       2.0000,   5.00000,      159.24
    101.0000,       2.0000,   5.00000,      227.96
    103.0000,       2.0000,   5.00000,      280.73
     12.0000,       8.0000,   1.00000,      327.74
     14.0000,       8.0000,   1.00000,      330.66
     16.0000,       8.0000,   1.00000,      245.92
     18.0000,       8.0000,   1.00000,      239.52
     20.0000,       8.0000,   1.00000,      238.78
     22.0000,       8.0000,   1.00000,      252.24
     24.0000,       8.0000,   1.00000,      292.31
     26.0000,       8.0000,   1.00000,      252.59
     28.0000,       8.0000,   1.00000,      230.22
     30.0000,       8.0000,   1.00000,      211.18
     32.0000,       8.0000,   1.00000,      182.31
     34.0000,       8.0000,   1.00000,      180.65
     36.0000,       8.0000,   1.00000,      181.08
     38.0000,       8.0000,   1.00000,      184.23
     40.0000,       8.0000,   1.00000,      196.62
     42.0000,       8.0000,   1.00000,      210.50
     44.0000,       8.0000,   1.00000,      204.72
     46.0000,       8.0000,   1.00000,      184.67
     48.0000,       8.0000,   1.00000,      160.51
     50.0000,       8.0000,   1.00000,      148.29
     52.0000,       8.0000,   1.00000,      142.15
     54.0000,       8.0000,   1.00000,      140.72
     56.0000,       8.0000,   1.00000,      151.77
     58.0000,       8.0000,   1.00000,      147.09
     60.0000,       8.0000,   1.00000,      145.15
     62.0000,       8.0000,   1.00000,      137.36
     64.0000,       8.0000,   1.00000,      127.22
     66.0000,       8.0000,   1.00000,      148.65
     68.0000,       8.0000,   1.00000,      143.20
     70.0000,       8.0000,   1.00000,      126.25
     72.0000,       8.0000,   1.00000,      133.51
     74.0000,       8.0000,   1.00000,      135.73
     76.0000,       8.0000,   1.00000,      182.05
     78.0000,       8.0000,   1.00000,      271.38
     80.0000,       8.0000,   1.00000,      291.59
     82.0000,       8.0000,   1.00000,      267.49
     84.0000,       8.0000,   1.00000,      252.29
     86.0000,       8.0000,   1.00000,      195.76
     88.0000,       8.0000,   1.00000,      175.06
     90.0000,       8.0000,   1.00000,      213.64
     92.0000,       8.0000,   1.00000,      225.48
     94.0000,       8.0000,   1.00000,      282.06
     96.0000,       8.0000,   1.00000,      297.95
     98.0000,       8.0000,   1.00000,      258.03
      8.0000,       2.0000,   6.00000,      265.18
     10.0000,       2.0000,   6.00000,      319.84
     12.0000,       2.0000,   6.00000,      479.37
     14.0000,       2.0000,   6.00000,      250.83
     16.0000,       2.0000,   6.00000,      239.78
     18.0000,       2.0000,   6.00000,      242.84
     20.0000,       2.0000,   6.00000,      246.63
     22.0000,       2.0000,   6.00000,      248.47
     24.0000,       2.0000,   6.00000,      266.34
     26.0000,       2.0000,   6.00000,      353.58
     28.0000,       2.0000,   6.00000,      176.87
     30.0000,       2.0000,   6.00000,      180.76
     32.0000,       2.0000,   6.00000,      182.66
     34.0000,       2.0000,   6.00000,      189.89
     36.0000,       2.0000,   6.00000,      170.09
     38.0000,       2.0000,   6.00000,      171.37
     40.0000,       2.0000,   6.00000,      212.71
     42.0000,       2.0000,   6.00000,      228.13
     44.0000,       2.0000,   6.00000,      209.22
     46.0000,       2.0000,   6.00000,      191.04
     48.0000,       2.0000,   6.00000,      180.54
     50.0000,       2.0000,   6.00000,      134.33
     52.0000,       2.0000,   6.00000,      112.08
     54.0000,       2.0000,   6.00000,      165.84
     56.0000,       2.0000,   6.00000,      154.59
     58.0000,       2.0000,   6.00000,      141.15
     60.0000,       2.0000,   6.00000,      154.41
     62.0000,       2.0000,   6.00000,      122.56
     64.0000,       2.0000,   6.00000,      113.82
     66.0000,       2.0000,   6.00000,      123.80
     68.0000,       2.0000,   6.00000,      164.44
     70.0000,       2.0000,   6.00000,      135.19
     72.0000,       2.0000,   6.00000,      103.20
     74.0000,       2.0000,   6.00000,      112.48
     76.0000,       2.0000,   6.00000,      164.82
     78.0000,       2.0000,   6.00000,      303.85
     80.0000,       2.0000,   6.00000,      272.90
     82.0000,       2.0000,   6.00000,      352.34
     84.0000,       2.0000,   6.00000,      277.09
     86.0000,       2.0000,   6.00000,      107.64
     88.0000,       2.0000,   6.00000,      149.22
     90.0000,       2.0000,   6.00000,      274.49
     92.0000,       2.0000,   6.00000,      261.28
     94.0000,       2.0000,   6.00000,      192.45
     96.0000,       2.0000,   6.00000,      361.94
     98.0000,       2.0000,   6.00000,      326.08
    100.0000,       2.0000,   6.00000,      180.69
    102.0000,       2.0000,   6.00000,      259.72
     10.0000,       4.0000,   3.00000,      428.49
     12.0000,       4.0000,   3.00000,      427.51
     14.0000,       4.0000,   3.00000,      266.51
     16.0000,       4.0000,   3.00000,      257.70
     18.0000,       4.0000,   3.00000,      271.74
     20.0000,       4.0000,   3.00000,      279.81
     22.0000,       4.0000,   3.00000,      266.35
     24.0000,       4.0000,   3.00000,      271.07
     26.0000,       4.0000,   3.00000,      344.07
     28.0000,       4.0000,   3.00000,      290.29
     30.0000,       4.0000,   3.00000,      207.25
     32.0000,       4.0000,   3.00000,      205.61
     34.0000,       4.0000,   3.00000,      199.59
     36.0000,       4.0000,   3.00000,      192.76
     38.0000,       4.0000,   3.00000,      207.10
     40.0000,       4.0000,   3.00000,      227.46
     42.0000,       4.0000,   3.00000,      227.00
     44.0000,       4.0000,   3.00000,      218.03
     46.0000,       4.0000,   3.00000,      213.56
     48.0000,       4.0000,   3.00000,      190.18
     50.0000,       4.0000,   3.00000,      142.42
     52.0000,       4.0000,   3.00000,      137.05
     54.0000,       4.0000,   3.00000,      170.54
     56.0000,       4.0000,   3.00000,      170.37
     58.0000,       4.0000,   3.00000,      162.35
     60.0000,       4.0000,   3.00000,      152.82
     62.0000,       4.0000,   3.00000,      154.30
     64.0000,       4.0000,   3.00000,      162.30
     66.0000,       4.0000,   3.00000,      132.28
     68.0000,       4.0000,   3.00000,      143.25
     70.0000,       4.0000,   3.00000,      141.07
     72.0000,       4.0000,   3.00000,      118.66
     74.0000,       4.0000,   3.00000,      155.72
     76.0000,       4.0000,   3.00000,      199.16
     78.0000,       4.0000,   3.00000,      250.43
     80.0000,       4.0000,   3.00000,      377.06
     82.0000,       4.0000,   3.00000,      433.16
     84.0000,       4.0000,   3.00000,      249.15
     86.0000,       4.0000,   3.00000,      139.47
     88.0000,       4.0000,   3.00000,      179.15
     90.0000,       4.0000,   3.00000,      270.98
     92.0000,       4.0000,   3.00000,      303.28
     94.0000,       4.0000,   3.00000,      248.23
     96.0000,       4.0000,   3.00000,      318.38
     98.0000,       4.0000,   3.00000,      377.43
    100.0000,       4.0000,   3.00000,      269.17
     15.0000,      10.0000,   1.00000,      291.29
     17.0000,      10.0000,   1.00000,      289.49
     19.0000,      10.0000,   1.00000,      287.08
     21.0000,      10.0000,   1.00000,      288.02
     23.0000,      10.0000,   1.00000,      298.89
     25.0000,      10.0000,   1.00000,      342.02
     27.0000,      10.0000,   1.00000,      312.59
     29.0000,      10.0000,   1.00000,      291.01
     31.0000,      10.0000,   1.00000,      275.30
     33.0000,      10.0000,   1.00000,      261.40
     35.0000,      10.0000,   1.00000,      229.50
     37.0000,      10.0000,   1.00000,      222.18
     39.0000,      10.0000,   1.00000,      226.55
     41.0000,      10.0000,   1.00000,      236.84
     43.0000,      10.0000,   1.00000,      229.78
     45.0000,      10.0000,   1.00000,      210.62
     47.0000,      10.0000,   1.00000,      201.38
     49.0000,      10.0000,   1.00000,      186.79
     51.0000,      10.0000,   1.00000,      170.98
     53.0000,      10.0000,   1.00000,      172.67
     55.0000,      10.0000,   1.00000,      180.03
     57.0000,      10.0000,   1.00000,      177.20
     59.0000,      10.0000,   1.00000,      185.82
     61.0000,      10.0000,   1.00000,      189.96
     63.0000,      10.0000,   1.00000,      169.87
     65.0000,      10.0000,   1.00000,      159.13
     67.0000,      10.0000,   1.00000,      165.62
     69.0000,      10.0000,   1.00000,      156.39
     71.0000,      10.0000,   1.00000,      158.12
     73.0000,      10.0000,   1.00000,      167.92
     75.0000,      10.0000,   1.00000,      204.25
     77.0000,      10.0000,   1.00000,      280.62
     79.0000,      10.0000,   1.00000,      321.75
     81.0000,      10.0000,   1.00000,      314.40
     83.0000,      10.0000,   1.00000,      326.50
     85.0000,      10.0000,   1.00000,      270.18
     87.0000,      10.0000,   1.00000,      216.37
     89.0000,      10.0000,   1.00000,      253.99
     91.0000,      10.0000,   1.00000,      285.23
     93.0000,      10.0000,   1.00000,      274.02
     95.0000,      10.0000,   1.00000,      332.06
     12.0000,       6.0000,   2.00000,      410.33
     14.0000,       6.0000,   2.00000,      285.76
     16.0000,       6.0000,   2.00000,      280.28
     18.0000,       6.0000,   2.00000,      292.69
     20.0000,       6.0000,   2.00000,      296.36
     22.0000,       6.0000,   2.00000,      285.04
     24.0000,       6.0000,   2.00000,      286.21
     26.0000,       6.0000,   2.00000,      351.23
     28.0000,       6.0000,   2.00000,      322.91
     30.0000,       6.0000,   2.00000,      291.49
     32.0000,       6.0000,   2.00000,      222.14
     34.0000,       6.0000,   2.00000,      216.41
     36.0000,       6.0000,   2.00000,      219.25
     38.0000,       6.0000,   2.00000,      230.16
     40.0000,       6.0000,   2.00000,      236.37
     42.0000,       6.0000,   2.00000,      230.00
     44.0000,       6.0000,   2.00000,      225.95
     46.0000,       6.0000,   2.00000,      217.51
     48.0000,       6.0000,   2.00000,      193.00
     50.0000,       6.0000,   2.00000,      166.01
     52.0000,       6.0000,   2.00000,      157.58
     54.0000,       6.0000,   2.00000,      177.42
     56.0000,       6.0000,   2.00000,      180.89
     58.0000,       6.0000,   2.00000,      171.43
     60.0000,       6.0000,   2.00000,      174.30
     62.0000,       6.0000,   2.00000,      183.69
     64.0000,       6.0000,   2.00000,      181.01
     66.0000,       6.0000,   2.00000,      152.73
     68.0000,       6.0000,   2.00000,      139.21
     70.0000,       6.0000,   2.00000,      136.12
     72.0000,       6.0000,   2.00000,      156.04
     74.0000,       6.0000,   2.00000,      187.82
     76.0000,       6.0000,   2.00000,      206.87
     78.0000,       6.0000,   2.00000,      291.72
     80.0000,       6.0000,   2.00000,      379.93
     82.0000,       6.0000,   2.00000,      400.53
     84.0000,       6.0000,   2.00000,      281.14
     86.0000,       6.0000,   2.00000,      182.23
     88.0000,       6.0000,   2.00000,      208.29
     90.0000,       6.0000,   2.00000,      274.63
     92.0000,       6.0000,   2.00000,      306.71
     94.0000,       6.0000,   2.00000,      288.49
     96.0000,       6.0000,   2.00000,      338.26
     98.0000,       6.0000,   2.00000,      364.00
     12.0000,       4.0000,   4.00000,      328.46
     14.0000,       4.0000,   4.00000,      312.65
     16.0000,       4.0000,   4.00000,      312.75
     18.0000,       4.0000,   4.00000,      333.08
     20.0000,       4.0000,   4.00000,      336.41
     22.0000,       4.0000,   4.00000,      313.18
     24.0000,       4.0000,   4.00000,      299.83
     26.0000,       4.0000,   4.00000,      336.79
     28.0000,       4.0000,   4.00000,      467.18
     30.0000,       4.0000,   4.00000,      398.97
     32.0000,       4.0000,   4.00000,      255.62
     34.0000,       4.0000,   4.00000,      237.42
     36.0000,       4.0000,   4.00000,      262.56
     38.0000,       4.0000,   4.00000,      282.79
     40.0000,       4.0000,   4.00000,      253.46
     42.0000,       4.0000,   4.00000,      228.35
     44.0000,       4.0000,   4.00000,      237.14
     46.0000,       4.0000,   4.00000,      237.03
     48.0000,       4.0000,   4.00000,      197.46
     50.0000,       4.0000,   4.00000,      193.06
     52.0000,       4.0000,   4.00000,      201.22
     54.0000,       4.0000,   4.00000,      185.48
     56.0000,       4.0000,   4.00000,      203.05
     58.0000,       4.0000,   4.00000,      197.72
     60.0000,       4.0000,   4.00000,      191.39
     62.0000,       4.0000,   4.00000,      240.53
     64.0000,       4.0000,   4.00000,      244.77
     66.0000,       4.0000,   4.00000,      173.01
     68.0000,       4.0000,   4.00000,      118.06
     70.0000,       4.0000,   4.00000,      135.63
     72.0000,       4.0000,   4.00000,      207.70
     74.0000,       4.0000,   4.00000,      256.26
     76.0000,       4.0000,   4.00000,      242.74
     78.0000,       4.0000,   4.00000,      272.11
     80.0000,       4.0000,   4.00000,      444.35
     82.0000,       4.0000,   4.00000,      417.71
     84.0000,       4.0000,   4.00000,      251.41
     86.0000,       4.0000,   4.00000,      259.25
     88.0000,       4.0000,   4.00000,      260.04
     90.0000,       4.0000,   4.00000,      263.23
     92.0000,       4.0000,   4.00000,      340.56
     94.0000,       4.0000,   4.00000,      374.59
     96.0000,       4.0000,   4.00000,      307.75
     98.0000,       4.0000,   4.00000,      392.38
     18.0000,      12.0000,   1.00000,      330.23
     20.0000,      12.0000,   1.00000,      335.45
     22.0000,      12.0000,   1.00000,      333.30
     24.0000,      12.0000,   1.00000,      344.01
     26.0000,      12.0000,   1.00000,      396.61
     28.0000,      12.0000,   1.00000,      373.28
     30.0000,      12.0000,   1.00000,      358.90
     32.0000,      12.0000,   1.00000,      341.46
     34.0000,      12.0000,   1.00000,      321.73
     36.0000,      12.0000,   1.00000,      295.80
     38.0000,      12.0000,   1.00000,      263.59
     40.0000,      12.0000,   1.00000,      259.27
     42.0000,      12.0000,   1.00000,      243.66
     44.0000,      12.0000,   1.00000,      234.41
     46.0000,      12.0000,   1.00000,      228.93
     48.0000,      12.0000,   1.00000,      220.86
     50.0000,      12.0000,   1.00000,      205.21
     52.0000,      12.0000,   1.00000,      198.67
     54.0000,      12.0000,   1.00000,      217.92
     56.0000,      12.0000,   1.00000,      222.37
     58.0000,      12.0000,   1.00000,      219.49
     60.0000,      12.0000,   1.00000,      220.22
     62.0000,      12.0000,   1.00000,      215.50
     64.0000,      12.0000,   1.00000,      208.38
     66.0000,      12.0000,   1.00000,      191.99
     68.0000,      12.0000,   1.00000,      192.25
     70.0000,      12.0000,   1.00000,      193.24
     72.0000,      12.0000,   1.00000,      212.50
     74.0000,      12.0000,   1.00000,      245.95
     76.0000,      12.0000,   1.00000,      264.78
     78.0000,      12.0000,   1.00000,      309.94
     80.0000,      12.0000,   1.00000,      350.32
     82.0000,      12.0000,   1.00000,      377.89
     84.0000,      12.0000,   1.00000,      325.99
     86.0000,      12.0000,   1.00000,      270.40
     88.0000,      12.0000,   1.00000,      297.80
     90.0000,      12.0000,   1.00000,      335.61
     92.0000,      12.0000,   1.00000,      337.35
     16.0000,       8.0000,   2.00000,      351.10
     18.0000,       8.0000,   2.00000,      357.29
     20.0000,       8.0000,   2.00000,      355.55
     22.0000,       8.0000,   2.00000,      350.99
     24.0000,       8.0000,   2.00000,      357.53
     26.0000,       8.0000,   2.00000,      387.38
     28.0000,       8.0000,   2.00000,      465.73
     30.0000,       8.0000,   2.00000,      428.30
     32.0000,       8.0000,   2.00000,      400.91
     34.0000,       8.0000,   2.00000,      361.53
     36.0000,       8.0000,   2.00000,      300.70
     38.0000,       8.0000,   2.00000,      295.35
     40.0000,       8.0000,   2.00000,      272.31
     42.0000,       8.0000,   2.00000,      247.03
     44.0000,       8.0000,   2.00000,      231.08
     46.0000,       8.0000,   2.00000,      233.17
     48.0000,       8.0000,   2.00000,      227.77
     50.0000,       8.0000,   2.00000,      229.36
     52.0000,       8.0000,   2.00000,      239.11
     54.0000,       8.0000,   2.00000,      219.32
     56.0000,       8.0000,   2.00000,      225.91
     58.0000,       8.0000,   2.00000,      243.83
     60.0000,       8.0000,   2.00000,      246.49
     62.0000,       8.0000,   2.00000,      263.64
     64.0000,       8.0000,   2.00000,      245.03
     66.0000,       8.0000,   2.00000,      191.46
     68.0000,       8.0000,   2.00000,      176.54
     70.0000,       8.0000,   2.00000,      203.30
     72.0000,       8.0000,   2.00000,      226.96
     74.0000,       8.0000,   2.00000,      292.85
     76.0000,       8.0000,   2.00000,      335.24
     78.0000,       8.0000,   2.00000,      298.09
     80.0000,       8.0000,   2.00000,      361.83
     82.0000,       8.0000,   2.00000,      368.22
     84.0000,       8.0000,   2.00000,      318.22
     86.0000,       8.0000,   2.00000,      362.22
     88.0000,       8.0000,   2.00000,      350.69
     90.0000,       8.0000,   2.00000,      314.66
     92.0000,       8.0000,   2.00000,      345.03
     94.0000,       8.0000,   2.00000,      368.71
     15.0000,       6.0000,   3.00000,      363.30
     17.0000,       6.0000,   3.00000,      367.24
     19.0000,       6.0000,   3.00000,      358.87
     21.0000,       6.0000,   3.00000,      354.93
     23.0000,       6.0000,   3.00000,      361.84
     25.0000,       6.0000,   3.00000,      374.70
     27.0000,       6.0000,   3.00000,      411.16
     29.0000,       6.0000,   3.00000,      503.41
     31.0000,       6.0000,   3.00000,      449.29
     33.0000,       6.0000,   3.00000,      400.29
     35.0000,       6.0000,   3.00000,      316.31
     37.0000,       6.0000,   3.00000,      313.55
     39.0000,       6.0000,   3.00000,      287.28
     41.0000,       6.0000,   3.00000,      261.22
     43.0000,       6.0000,   3.00000,      242.22
     45.0000,       6.0000,   3.00000,      224.40
     47.0000,       6.0000,   3.00000,      224.46
     49.0000,       6.0000,   3.00000,      235.91
     51.0000,       6.0000,   3.00000,      257.60
     53.0000,       6.0000,   3.00000,      237.47
     55.0000,       6.0000,   3.00000,      214.48
     57.0000,       6.0000,   3.00000,      230.28
     59.0000,       6.0000,   3.00000,      258.49
     61.0000,       6.0000,   3.00000,      283.29
     63.0000,       6.0000,   3.00000,      268.02
     65.0000,       6.0000,   3.00000,      219.21
     67.0000,       6.0000,   3.00000,      179.86
     69.0000,       6.0000,   3.00000,      171.77
     71.0000,       6.0000,   3.00000,      223.82
     73.0000,       6.0000,   3.00000,      272.43
     75.0000,       6.0000,   3.00000,      331.31
     77.0000,       6.0000,   3.00000,      348.81
     79.0000,       6.0000,   3.00000,      334.76
     81.0000,       6.0000,   3.00000,      320.93
     83.0000,       6.0000,   3.00000,      316.23
     85.0000,       6.0000,   3.00000,      396.92
     87.0000,       6.0000,   3.00000,      397.92
     89.0000,       6.0000,   3.00000,      326.67
     91.0000,       6.0000,   3.00000,      306.65
     93.0000,       6.0000,   3.00000,      356.89
     95.0000,       6.0000,   3.00000,      400.71
     14.0000,       4.0000,   5.00000,      366.32
     16.0000,       4.0000,   5.00000,      383.05
     18.0000,       4.0000,   5.00000,      365.51
     20.0000,       4.0000,   5.00000,      352.66
     22.0000,       4.0000,   5.00000,      362.15
     24.0000,       4.0000,   5.00000,      376.25
     26.0000,       4.0000,   5.00000,      390.20
     28.0000,       4.0000,   5.00000,      434.84
     30.0000,       4.0000,   5.00000,      552.71
     32.0000,       4.0000,   5.00000,      448.90
     34.0000,       4.0000,   5.00000,      325.26
     36.0000,       4.0000,   5.00000,      332.31
     38.0000,       4.0000,   5.00000,      303.72
     40.0000,       4.0000,   5.00000,      271.97
     42.0000,       4.0000,   5.00000,      256.49
     44.0000,       4.0000,   5.00000,      236.73
     46.0000,       4.0000,   5.00000,      205.13
     48.0000,       4.0000,   5.00000,      229.01
     50.0000,       4.0000,   5.00000,      272.44
     52.0000,       4.0000,   5.00000,      254.08
     54.0000,       4.0000,   5.00000,      231.76
     56.0000,       4.0000,   5.00000,      207.63
     58.0000,       4.0000,   5.00000,      235.20
     60.0000,       4.0000,   5.00000,      310.51
     62.0000,       4.0000,   5.00000,      290.56
     64.0000,       4.0000,   5.00000,      237.46
     66.0000,       4.0000,   5.00000,      206.30
     68.0000,       4.0000,   5.00000,      163.16
     70.0000,       4.0000,   5.00000,      173.45
     72.0000,       4.0000,   5.00000,      279.64
     74.0000,       4.0000,   5.00000,      303.14
     76.0000,       4.0000,   5.00000,      334.14
     78.0000,       4.0000,   5.00000,      421.32
     80.0000,       4.0000,   5.00000,      284.77
     82.0000,       4.0000,   5.00000,      242.38
     84.0000,       4.0000,   5.00000,      418.22
     86.0000,       4.0000,   5.00000,      450.27
     88.0000,       4.0000,   5.00000,      363.37
     90.0000,       4.0000,   5.00000,      307.90
     92.0000,       4.0000,   5.00000,      300.93
     94.0000,       4.0000,   5.00000,      392.28
     96.0000,       4.0000,   5.00000,      444.46
     16.0000,       4.0000,   6.00000,      411.04
     18.0000,       4.0000,   6.00000,      391.30
     20.0000,       4.0000,   6.00000,      382.68
     22.0000,       4.0000,   6.00000,      413.80
     24.0000,       4.0000,   6.00000,      459.41
     26.0000,       4.0000,   6.00000,      470.91
     28.0000,       4.0000,   6.00000,      443.32
     30.0000,       4.0000,   6.00000,      466.99
     32.0000,       4.0000,   6.00000,      685.92
     34.0000,       4.0000,   6.00000,      616.02
     36.0000,       4.0000,   6.00000,      363.40
     38.0000,       4.0000,   6.00000,      308.82
     40.0000,       4.0000,   6.00000,      300.15
     42.0000,       4.0000,   6.00000,      275.89
     44.0000,       4.0000,   6.00000,      215.01
     46.0000,       4.0000,   6.00000,      223.35
     48.0000,       4.0000,   6.00000,      277.41
     50.0000,       4.0000,   6.00000,      291.99
     52.0000,       4.0000,   6.00000,      303.66
     54.0000,       4.0000,   6.00000,      277.16
     56.0000,       4.0000,   6.00000,      265.71
     58.0000,       4.0000,   6.00000,      324.19
     60.0000,       4.0000,   6.00000,      348.30
     62.0000,       4.0000,   6.00000,      295.22
     64.0000,       4.0000,   6.00000,      234.90
     66.0000,       4.0000,   6.00000,      214.81
     68.0000,       4.0000,   6.00000,      297.58
     70.0000,       4.0000,   6.00000,      334.82
     72.0000,       4.0000,   6.00000,      244.61
     74.0000,       4.0000,   6.00000,      350.38
     76.0000,       4.0000,   6.00000,      507.85
     78.0000,       4.0000,   6.00000,      334.49
     80.0000,       4.0000,   6.00000,      226.70
     82.0000,       4.0000,   6.00000,      283.12
     84.0000,       4.0000,   6.00000,      415.34
     86.0000,       4.0000,   6.00000,      559.07
     88.0000,       4.0000,   6.00000,      513.66
     90.0000,       4.0000,   6.00000,      402.67
     92.0000,       4.0000,   6.00000,      341.37
     94.0000,       4.0000,   6.00000,      339.45
     20.0000,      10.0000,   2.00000,      410.23
     22.0000,      10.0000,   2.00000,      429.75
     24.0000,      10.0000,   2.00000,      439.59
     26.0000,      10.0000,   2.00000,      451.88
     28.0000,      10.0000,   2.00000,      487.45
     30.0000,      10.0000,   2.00000,      572.50
     32.0000,      10.0000,   2.00000,      525.12
     34.0000,      10.0000,   2.00000,      490.71
     36.0000,      10.0000,   2.00000,      454.52
     38.0000,      10.0000,   2.00000,      383.20
     40.0000,      10.0000,   2.00000,      287.80
     42.0000,      10.0000,   2.00000,      268.36
     44.0000,      10.0000,   2.00000,      257.49
     46.0000,      10.0000,   2.00000,      249.70
     48.0000,      10.0000,   2.00000,      262.79
     50.0000,      10.0000,   2.00000,      284.37
     52.0000,      10.0000,   2.00000,      293.46
     54.0000,      10.0000,   2.00000,      304.62
     56.0000,      10.0000,   2.00000,      306.66
     58.0000,      10.0000,   2.00000,      306.49
     60.0000,      10.0000,   2.00000,      310.57
     62.0000,      10.0000,   2.00000,      289.65
     64.0000,      10.0000,   2.00000,      277.63
     66.0000,      10.0000,   2.00000,      290.83
     68.0000,      10.0000,   2.00000,      277.03
     70.0000,      10.0000,   2.00000,      303.25
     72.0000,      10.0000,   2.00000,      366.20
     74.0000,      10.0000,   2.00000,      351.96
     76.0000,      10.0000,   2.00000,      331.20
     78.0000,      10.0000,   2.00000,      364.08
     80.0000,      10.0000,   2.00000,      325.08
     82.0000,      10.0000,   2.00000,      320.91
     84.0000,      10.0000,   2.00000,      415.57
     86.0000,      10.0000,   2.00000,      457.03
     88.0000,      10.0000,   2.00000,      448.40
     90.0000,      10.0000,   2.00000,      430.19
     18.0000,       6.0000,   4.00000,      402.43
     20.0000,       6.0000,   4.00000,      414.60
     22.0000,       6.0000,   4.00000,      440.67
     24.0000,       6.0000,   4.00000,      476.86
     26.0000,       6.0000,   4.00000,      479.51
     28.0000,       6.0000,   4.00000,      470.24
     30.0000,       6.0000,   4.00000,      508.69
     32.0000,       6.0000,   4.00000,      664.50
     34.0000,       6.0000,   4.00000,      609.55
     36.0000,       6.0000,   4.00000,      486.59
     38.0000,       6.0000,   4.00000,      330.08
     40.0000,       6.0000,   4.00000,      299.28
     42.0000,       6.0000,   4.00000,      263.21
     44.0000,       6.0000,   4.00000,      242.97
     46.0000,       6.0000,   4.00000,      245.50
     48.0000,       6.0000,   4.00000,      279.64
     50.0000,       6.0000,   4.00000,      298.25
     52.0000,       6.0000,   4.00000,      298.01
     54.0000,       6.0000,   4.00000,      316.37
     56.0000,       6.0000,   4.00000,      327.33
     58.0000,       6.0000,   4.00000,      342.27
     60.0000,       6.0000,   4.00000,      334.11
     62.0000,       6.0000,   4.00000,      281.17
     64.0000,       6.0000,   4.00000,      252.45
     66.0000,       6.0000,   4.00000,      276.70
     68.0000,       6.0000,   4.00000,      340.41
     70.0000,       6.0000,   4.00000,      347.20
     72.0000,       6.0000,   4.00000,      338.60
     74.0000,       6.0000,   4.00000,      375.16
     76.0000,       6.0000,   4.00000,      399.02
     78.0000,       6.0000,   4.00000,      336.30
     80.0000,       6.0000,   4.00000,      273.46
     82.0000,       6.0000,   4.00000,      312.89
     84.0000,       6.0000,   4.00000,      416.52
     86.0000,       6.0000,   4.00000,      507.04
     88.0000,       6.0000,   4.00000,      529.42
     90.0000,       6.0000,   4.00000,      473.36
     92.0000,       6.0000,   4.00000,      385.26
     20.0000,       8.0000,   3.00000,      436.65
     22.0000,       8.0000,   3.00000,      465.83
     24.0000,       8.0000,   3.00000,      484.28
     26.0000,       8.0000,   3.00000,      491.81
     28.0000,       8.0000,   3.00000,      506.43
     30.0000,       8.0000,   3.00000,      537.33
     32.0000,       8.0000,   3.00000,      644.26
     34.0000,       8.0000,   3.00000,      592.99
     36.0000,       8.0000,   3.00000,      510.35
     38.0000,       8.0000,   3.00000,      409.53
     40.0000,       8.0000,   3.00000,      297.02
     42.0000,       8.0000,   3.00000,      280.38
     44.0000,       8.0000,   3.00000,      259.64
     46.0000,       8.0000,   3.00000,      261.21
     48.0000,       8.0000,   3.00000,      291.89
     50.0000,       8.0000,   3.00000,      293.53
     52.0000,       8.0000,   3.00000,      317.72
     54.0000,       8.0000,   3.00000,      354.77
     56.0000,       8.0000,   3.00000,      349.94
     58.0000,       8.0000,   3.00000,      354.38
     60.0000,       8.0000,   3.00000,      331.50
     62.0000,       8.0000,   3.00000,      283.11
     64.0000,       8.0000,   3.00000,      292.80
     66.0000,       8.0000,   3.00000,      326.17
     68.0000,       8.0000,   3.00000,      355.61
     70.0000,       8.0000,   3.00000,      405.49
     72.0000,       8.0000,   3.00000,      388.53
     74.0000,       8.0000,   3.00000,      369.66
     76.0000,       8.0000,   3.00000,      375.68
     78.0000,       8.0000,   3.00000,      332.80
     80.0000,       8.0000,   3.00000,      309.47
     82.0000,       8.0000,   3.00000,      337.22
     84.0000,       8.0000,   3.00000,      417.64
     86.0000,       8.0000,   3.00000,      494.76
     88.0000,       8.0000,   3.00000,      504.32
     90.0000,       8.0000,   3.00000,      499.91
     24.0000,      12.0000,   2.00000,      519.97
     26.0000,      12.0000,   2.00000,      537.37
     28.0000,      12.0000,   2.00000,      534.28
     30.0000,      12.0000,   2.00000,      548.46
     32.0000,      12.0000,   2.00000,      633.89
     34.0000,      12.0000,   2.00000,      582.94
     36.0000,      12.0000,   2.00000,      493.95
     38.0000,      12.0000,   2.00000,      431.53
     40.0000,      12.0000,   2.00000,      393.30
     42.0000,      12.0000,   2.00000,      352.84
     44.0000,      12.0000,   2.00000,      290.95
     46.0000,      12.0000,   2.00000,      283.87
     48.0000,      12.0000,   2.00000,      313.90
     50.0000,      12.0000,   2.00000,      340.34
     52.0000,      12.0000,   2.00000,      356.37
     54.0000,      12.0000,   2.00000,      365.53
     56.0000,      12.0000,   2.00000,      353.87
     58.0000,      12.0000,   2.00000,      361.61
     60.0000,      12.0000,   2.00000,      371.87
     62.0000,      12.0000,   2.00000,      356.51
     64.0000,      12.0000,   2.00000,      345.56
     66.0000,      12.0000,   2.00000,      386.63
     68.0000,      12.0000,   2.00000,      446.85
     70.0000,      12.0000,   2.00000,      442.45
     72.0000,      12.0000,   2.00000,      392.43
     74.0000,      12.0000,   2.00000,      392.89
     76.0000,      12.0000,   2.00000,      413.53
     78.0000,      12.0000,   2.00000,      364.05
     80.0000,      12.0000,   2.00000,      327.06
     82.0000,      12.0000,   2.00000,      358.02
     84.0000,      12.0000,   2.00000,      434.75
     86.0000,      12.0000,   2.00000,      489.96
     21.0000,       6.0000,   5.00000,      518.94
     23.0000,       6.0000,   5.00000,      522.73
     25.0000,       6.0000,   5.00000,      522.14
     27.0000,       6.0000,   5.00000,      557.09
     29.0000,       6.0000,   5.00000,      597.81
     31.0000,       6.0000,   5.00000,      595.99
     33.0000,       6.0000,   5.00000,      575.06
     35.0000,       6.0000,   5.00000,      656.92
     37.0000,       6.0000,   5.00000,      559.25
     39.0000,       6.0000,   5.00000,      430.07
     41.0000,       6.0000,   5.00000,      296.04
     43.0000,       6.0000,   5.00000,      296.00
     45.0000,       6.0000,   5.00000,      323.08
     47.0000,       6.0000,   5.00000,      314.88
     49.0000,       6.0000,   5.00000,      297.06
     51.0000,       6.0000,   5.00000,      327.80
     53.0000,       6.0000,   5.00000,      394.61
     55.0000,       6.0000,   5.00000,      459.48
     57.0000,       6.0000,   5.00000,      441.56
     59.0000,       6.0000,   5.00000,      337.68
     61.0000,       6.0000,   5.00000,      289.83
     63.0000,       6.0000,   5.00000,      332.24
     65.0000,       6.0000,   5.00000,      420.31
     67.0000,       6.0000,   5.00000,      459.87
     69.0000,       6.0000,   5.00000,      508.85
     71.0000,       6.0000,   5.00000,      540.29
     73.0000,       6.0000,   5.00000,      485.34
     75.0000,       6.0000,   5.00000,      325.07
     77.0000,       6.0000,   5.00000,      278.83
     79.0000,       6.0000,   5.00000,      357.80
     81.0000,       6.0000,   5.00000,      426.40
     83.0000,       6.0000,   5.00000,      418.00
     85.0000,       6.0000,   5.00000,      392.60
     87.0000,       6.0000,   5.00000,      461.26
     89.0000,       6.0000,   5.00000,      558.70
     25.0000,      10.0000,   3.00000,      574.29
     27.0000,      10.0000,   3.00000,      583.75
     29.0000,      10.0000,   3.00000,      590.61
     31.0000,      10.0000,   3.00000,      591.64
     33.0000,      10.0000,   3.00000,      568.72
     35.0000,      10.0000,   3.00000,      586.57
     37.0000,      10.0000,   3.00000,      529.84
     39.0000,      10.0000,   3.00000,      479.26
     41.0000,      10.0000,   3.00000,      426.64
     43.0000,      10.0000,   3.00000,      399.41
     45.0000,      10.0000,   3.00000,      346.65
     47.0000,      10.0000,   3.00000,      343.19
     49.0000,      10.0000,   3.00000,      364.56
     51.0000,      10.0000,   3.00000,      385.08
     53.0000,      10.0000,   3.00000,      400.59
     55.0000,      10.0000,   3.00000,      423.72
     57.0000,      10.0000,   3.00000,      412.67
     59.0000,      10.0000,   3.00000,      390.38
     61.0000,      10.0000,   3.00000,      400.39
     63.0000,      10.0000,   3.00000,      412.97
     65.0000,      10.0000,   3.00000,      491.89
     67.0000,      10.0000,   3.00000,      551.11
     69.0000,      10.0000,   3.00000,      526.30
     71.0000,      10.0000,   3.00000,      503.81
     73.0000,      10.0000,   3.00000,      488.34
     75.0000,      10.0000,   3.00000,      388.52
     77.0000,      10.0000,   3.00000,      357.01
     79.0000,      10.0000,   3.00000,      394.62
     81.0000,      10.0000,   3.00000,      409.08
     83.0000,      10.0000,   3.00000,      421.96
     85.0000,      10.0000,   3.00000,      425.90
     24.0000,       8.0000,   4.00000,      564.36
     26.0000,       8.0000,   4.00000,      587.06
     28.0000,       8.0000,   4.00000,      607.35
     30.0000,       8.0000,   4.00000,      610.29
     32.0000,       8.0000,   4.00000,      575.44
     34.0000,       8.0000,   4.00000,      543.95
     36.0000,       8.0000,   4.00000,      580.46
     38.0000,       8.0000,   4.00000,      525.32
     40.0000,       8.0000,   4.00000,      463.09
     42.0000,       8.0000,   4.00000,      419.21
     44.0000,       8.0000,   4.00000,      362.60
     46.0000,       8.0000,   4.00000,      338.16
     48.0000,       8.0000,   4.00000,      344.10
     50.0000,       8.0000,   4.00000,      379.35
     52.0000,       8.0000,   4.00000,      397.62
     54.0000,       8.0000,   4.00000,      440.53
     56.0000,       8.0000,   4.00000,      431.07
     58.0000,       8.0000,   4.00000,      379.72
     60.0000,       8.0000,   4.00000,      384.81
     62.0000,       8.0000,   4.00000,      409.48
     64.0000,       8.0000,   4.00000,      448.13
     66.0000,       8.0000,   4.00000,      548.21
     68.0000,       8.0000,   4.00000,      579.31
     70.0000,       8.0000,   4.00000,      533.71
     72.0000,       8.0000,   4.00000,      531.75
     74.0000,       8.0000,   4.00000,      420.53
     76.0000,       8.0000,   4.00000,      331.91
     78.0000,       8.0000,   4.00000,      386.60
     80.0000,       8.0000,   4.00000,      410.45
     82.0000,       8.0000,   4.00000,      420.20
     84.0000,       8.0000,   4.00000,      444.86
     86.0000,       8.0000,   4.00000,      418.10
     24.0000,       6.0000,   6.00000,      582.94
     26.0000,       6.0000,   6.00000,      626.11
     28.0000,       6.0000,   6.00000,      634.24
     30.0000,       6.0000,   6.00000,      603.45
     32.0000,       6.0000,   6.00000,      569.06
     34.0000,       6.0000,   6.00000,      525.45
     36.0000,       6.0000,   6.00000,      487.03
     38.0000,       6.0000,   6.00000,      571.71
     40.0000,       6.0000,   6.00000,      546.73
     42.0000,       6.0000,   6.00000,      527.84
     44.0000,       6.0000,   6.00000,      378.89
     46.0000,       6.0000,   6.00000,      350.77
     48.0000,       6.0000,   6.00000,      372.91
     50.0000,       6.0000,   6.00000,      412.07
     52.0000,       6.0000,   6.00000,      449.69
     54.0000,       6.0000,   6.00000,      441.88
     56.0000,       6.0000,   6.00000,      388.90
     58.0000,       6.0000,   6.00000,      374.03
     60.0000,       6.0000,   6.00000,      429.53
     62.0000,       6.0000,   6.00000,      495.54
     64.0000,       6.0000,   6.00000,      512.55
     66.0000,       6.0000,   6.00000,      585.89
     68.0000,       6.0000,   6.00000,      637.85
     70.0000,       6.0000,   6.00000,      612.70
     72.0000,       6.0000,   6.00000,      464.64
     74.0000,       6.0000,   6.00000,      389.22
     76.0000,       6.0000,   6.00000,      428.45
     78.0000,       6.0000,   6.00000,      404.38
     80.0000,       6.0000,   6.00000,      408.80
     82.0000,       6.0000,   6.00000,      429.42
     84.0000,       6.0000,   6.00000,      456.76
     86.0000,       6.0000,   6.00000,      447.27
     30.0000,      12.0000,   3.00000,      562.84
     32.0000,      12.0000,   3.00000,      537.41
     34.0000,      12.0000,   3.00000,      522.58
     36.0000,      12.0000,   3.00000,      530.24
     38.0000,      12.0000,   3.00000,      591.02
     40.0000,      12.0000,   3.00000,      562.73
     42.0000,      12.0000,   3.00000,      581.42
     44.0000,      12.0000,   3.00000,      578.87
     46.0000,      12.0000,   3.00000,      562.87
     48.0000,      12.0000,   3.00000,      528.54
     50.0000,      12.0000,   3.00000,      436.88
     52.0000,      12.0000,   3.00000,      440.03
     54.0000,      12.0000,   3.00000,      453.98
     56.0000,      12.0000,   3.00000,      460.33
     58.0000,      12.0000,   3.00000,      473.14
     60.0000,      12.0000,   3.00000,      546.25
     62.0000,      12.0000,   3.00000,      617.30
     64.0000,      12.0000,   3.00000,      629.86
     66.0000,      12.0000,   3.00000,      614.42
     68.0000,      12.0000,   3.00000,      593.38
     70.0000,      12.0000,   3.00000,      597.48
     72.0000,      12.0000,   3.00000,      527.64
     74.0000,      12.0000,   3.00000,      483.35
     76.0000,      12.0000,   3.00000,      499.98
     78.0000,      12.0000,   3.00000,      475.07
     80.0000,      12.0000,   3.00000,      473.52
     28.0000,       8.0000,   5.00000,      602.33
     30.0000,       8.0000,   5.00000,      560.01
     32.0000,       8.0000,   5.00000,      518.08
     34.0000,       8.0000,   5.00000,      512.26
     36.0000,       8.0000,   5.00000,      494.97
     38.0000,       8.0000,   5.00000,      529.51
     40.0000,       8.0000,   5.00000,      686.48
     42.0000,       8.0000,   5.00000,      619.18
     44.0000,       8.0000,   5.00000,      604.12
     46.0000,       8.0000,   5.00000,      600.97
     48.0000,       8.0000,   5.00000,      485.17
     50.0000,       8.0000,   5.00000,      496.31
     52.0000,       8.0000,   5.00000,      449.34
     54.0000,       8.0000,   5.00000,      385.94
     56.0000,       8.0000,   5.00000,      413.77
     58.0000,       8.0000,   5.00000,      484.20
     60.0000,       8.0000,   5.00000,      558.46
     62.0000,       8.0000,   5.00000,      704.81
     64.0000,       8.0000,   5.00000,      722.15
     66.0000,       8.0000,   5.00000,      627.56
     68.0000,       8.0000,   5.00000,      625.97
     70.0000,       8.0000,   5.00000,      532.43
     72.0000,       8.0000,   5.00000,      467.54
     74.0000,       8.0000,   5.00000,      533.61
     76.0000,       8.0000,   5.00000,      559.53
     78.0000,       8.0000,   5.00000,      509.44
     80.0000,       8.0000,   5.00000,      450.33
     82.0000,       8.0000,   5.00000,      450.64
     30.0000,      10.0000,   4.00000,      532.66
     32.0000,      10.0000,   4.00000,      532.61
     34.0000,      10.0000,   4.00000,      523.18
     36.0000,      10.0000,   4.00000,      507.11
     38.0000,      10.0000,   4.00000,      547.39
     40.0000,      10.0000,   4.00000,      665.92
     42.0000,      10.0000,   4.00000,      648.74
     44.0000,      10.0000,   4.00000,      659.09
     46.0000,      10.0000,   4.00000,      641.02
     48.0000,      10.0000,   4.00000,      589.12
     50.0000,      10.0000,   4.00000,      491.56
     52.0000,      10.0000,   4.00000,      450.77
     54.0000,      10.0000,   4.00000,      430.99
     56.0000,      10.0000,   4.00000,      462.19
     58.0000,      10.0000,   4.00000,      495.75
     60.0000,      10.0000,   4.00000,      621.37
     62.0000,      10.0000,   4.00000,      728.57
     64.0000,      10.0000,   4.00000,      676.11
     66.0000,      10.0000,   4.00000,      624.54
     68.0000,      10.0000,   4.00000,      647.18
     70.0000,      10.0000,   4.00000,      560.80
     72.0000,      10.0000,   4.00000,      491.20
     74.0000,      10.0000,   4.00000,      544.84
     76.0000,      10.0000,   4.00000,      576.28
     78.0000,      10.0000,   4.00000,      527.59
     80.0000,      10.0000,   4.00000,      469.32
     32.0000,       8.0000,   6.00000,      502.72
     34.0000,       8.0000,   6.00000,      530.84
     36.0000,       8.0000,   6.00000,      597.71
     38.0000,       8.0000,   6.00000,      584.55
     40.0000,       8.0000,   6.00000,      623.76
     42.0000,       8.0000,   6.00000,      733.79
     44.0000,       8.0000,   6.00000,      897.90
     46.0000,       8.0000,   6.00000,      894.19
     48.0000,       8.0000,   6.00000,      773.33
     50.0000,       8.0000,   6.00000,      598.11
     52.0000,       8.0000,   6.00000,      493.38
     54.0000,       8.0000,   6.00000,      535.21
     56.0000,       8.0000,   6.00000,      569.37
     58.0000,       8.0000,   6.00000,      694.88
     60.0000,       8.0000,   6.00000,      744.72
     62.0000,       8.0000,   6.00000,      706.37
     64.0000,       8.0000,   6.00000,      743.44
     66.0000,       8.0000,   6.00000,      655.78
     68.0000,       8.0000,   6.00000,      563.79
     70.0000,       8.0000,   6.00000,      610.45
     72.0000,       8.0000,   6.00000,      642.76
     74.0000,       8.0000,   6.00000,      624.35
     76.0000,       8.0000,   6.00000,      607.26
     78.0000,       8.0000,   6.00000,      598.36
     36.0000,      12.0000,   4.00000,      613.95
     38.0000,      12.0000,   4.00000,      667.06
     40.0000,      12.0000,   4.00000,      691.80
     42.0000,      12.0000,   4.00000,      736.53
     44.0000,      12.0000,   4.00000,      831.72
     46.0000,      12.0000,   4.00000,      822.58
     48.0000,      12.0000,   4.00000,      798.34
     50.0000,      12.0000,   4.00000,      744.80
     52.0000,      12.0000,   4.00000,      709.41
     54.0000,      12.0000,   4.00000,      748.61
     56.0000,      12.0000,   4.00000,      708.74
     58.0000,      12.0000,   4.00000,      704.75
     60.0000,      12.0000,   4.00000,      683.58
     62.0000,      12.0000,   4.00000,      690.73
     64.0000,      12.0000,   4.00000,      733.28
     66.0000,      12.0000,   4.00000,      667.05
     68.0000,      12.0000,   4.00000,      604.47
     70.0000,      12.0000,   4.00000,      648.17
     72.0000,      12.0000,   4.00000,      678.20
     74.0000,      12.0000,   4.00000,      658.35
     35.0000,      10.0000,   5.00000,      582.15
     37.0000,      10.0000,   5.00000,      623.66
     39.0000,      10.0000,   5.00000,      686.82
     41.0000,      10.0000,   5.00000,      725.05
     43.0000,      10.0000,   5.00000,      767.89
     45.0000,      10.0000,   5.00000,      907.41
     47.0000,      10.0000,   5.00000,      820.38
     49.0000,      10.0000,   5.00000,      753.54
     51.0000,      10.0000,   5.00000,      748.90
     53.0000,      10.0000,   5.00000,      709.45
     55.0000,      10.0000,   5.00000,      698.03
     57.0000,      10.0000,   5.00000,      764.63
     59.0000,      10.0000,   5.00000,      704.99
     61.0000,      10.0000,   5.00000,      674.11
     63.0000,      10.0000,   5.00000,      724.17
     65.0000,      10.0000,   5.00000,      661.76
     67.0000,      10.0000,   5.00000,      613.97
     69.0000,      10.0000,   5.00000,      666.80
     71.0000,      10.0000,   5.00000,      682.10
     73.0000,      10.0000,   5.00000,      667.28
     75.0000,      10.0000,   5.00000,      642.38
     40.0000,      10.0000,   6.00000,      770.06
     42.0000,      10.0000,   6.00000,      760.04
     44.0000,      10.0000,   6.00000,      754.56
     46.0000,      10.0000,   6.00000,      813.86
     48.0000,      10.0000,   6.00000,      889.04
     50.0000,      10.0000,   6.00000,      1250.9
     52.0000,      10.0000,   6.00000,      1356.5
     54.0000,      10.0000,   6.00000,      1195.4
     56.0000,      10.0000,   6.00000,      1056.2
     58.0000,      10.0000,   6.00000,      1001.5
     60.0000,      10.0000,   6.00000,      718.31
     62.0000,      10.0000,   6.00000,      626.50
     64.0000,      10.0000,   6.00000,      674.98
     66.0000,      10.0000,   6.00000,      711.67
     68.0000,      10.0000,   6.00000,      720.58
     70.0000,      10.0000,   6.00000,      728.89
     42.0000,      12.0000,   5.00000,      797.68
     44.0000,      12.0000,   5.00000,      809.96
     46.0000,      12.0000,   5.00000,      822.10
     48.0000,      12.0000,   5.00000,      987.25
     50.0000,      12.0000,   5.00000,      1286.6
     52.0000,      12.0000,   5.00000,      1260.8
     54.0000,      12.0000,   5.00000,      1150.4
     56.0000,      12.0000,   5.00000,      1066.1
     58.0000,      12.0000,   5.00000,      1046.4
     60.0000,      12.0000,   5.00000,      868.52
     62.0000,      12.0000,   5.00000,      659.84
     64.0000,      12.0000,   5.00000,      690.31
     66.0000,      12.0000,   5.00000,      716.68
     68.0000,      12.0000,   5.00000,      725.78
     48.0000,      12.0000,   6.00000,      1098.8
     50.0000,      12.0000,   6.00000,      1105.1
     52.0000,      12.0000,   6.00000,      1155.0
     54.0000,      12.0000,   6.00000,      1092.2
     56.0000,      12.0000,   6.00000,      1152.6
     58.0000,      12.0000,   6.00000,      1198.2
     60.0000,      12.0000,   6.00000,      1176.4
     62.0000,      12.0000,   6.00000,      1096.3
   4.51
ITERATION 5
MODEL RESISTIVITY
LAYER 1
53,       0.8320
      4.0000,      76.451
      6.0000,      79.636
      8.0000,      78.519
     10.0000,      76.340
     12.0000,      77.366
     14.0000,      84.003
     16.0000,      82.754
     18.0000,      86.416
     20.0000,      122.30
     22.0000,      70.183
     24.0000,      59.712
     26.0000,      52.937
     28.0000,      52.722
     30.0000,      54.977
     32.0000,      55.262
     34.0000,      54.811
     36.0000,      54.229
     38.0000,      53.077
     40.0000,      50.557
     42.0000,      48.390
     44.0000,      48.101
     46.0000,      51.182
     48.0000,      52.956
     50.0000,      54.572
     52.0000,      54.071
     54.0000,      56.231
     56.0000,      62.251
     58.0000,      74.283
     60.0000,      211.78
     62.0000,      305.37
     64.0000,      347.07
     66.0000,      380.89
     68.0000,      418.06
     70.0000,      654.74
     72.0000,      624.50
     74.0000,      409.34
     76.0000,      346.80
     78.0000,      255.39
     80.0000,      156.11
     82.0000,      56.383
     84.0000,      51.915
     86.0000,      67.145
     88.0000,      68.723
     90.0000,      182.66
     92.0000,      174.65
     94.0000,      68.058
     96.0000,      69.388
     98.0000,      77.351
    100.0000,      77.108
    102.0000,      75.410
    104.0000,      74.719
    106.0000,      79.407
                   88.771
LAYER 2
53,       1.7472
      4.0000,      89.882
      6.0000,      79.960
      8.0000,      81.642
     10.0000,      81.659
     12.0000,      83.819
     14.0000,      86.400
     16.0000,      82.904
     18.0000,      88.925
     20.0000,      167.53
     22.0000,      70.025
     24.0000,      59.932
     26.0000,      62.717
     28.0000,      61.901
     30.0000,      62.783
     32.0000,      65.259
     34.0000,      66.515
     36.0000,      69.596
     38.0000,      75.033
     40.0000,      81.931
     42.0000,      82.184
     44.0000,      56.869
     46.0000,      61.192
     48.0000,      99.047
     50.0000,      103.49
     52.0000,      110.68
     54.0000,      110.85
     56.0000,      108.96
     58.0000,      73.754
     60.0000,      18.171
     62.0000,      304.62
     64.0000,      345.42
     66.0000,      365.57
     68.0000,      397.00
     70.0000,      47.225
     72.0000,      103.14
     74.0000,      433.77
     76.0000,      245.09
     78.0000,      113.23
     80.0000,      32.352
     82.0000,      61.914
     84.0000,      805.36
     86.0000,      109.88
     88.0000,      72.465
     90.0000,      185.70
     92.0000,      177.78
     94.0000,      66.700
     96.0000,      79.464
     98.0000,      128.31
    100.0000,      117.56
    102.0000,      115.01
    104.0000,      111.47
    106.0000,      104.31
                   89.150
LAYER 3
51,       2.7539
      6.0000,      482.69
      8.0000,      496.57
     10.0000,      495.94
     12.0000,      495.91
     14.0000,      494.45
     16.0000,      417.43
     18.0000,      436.86
     20.0000,      1303.2
     22.0000,      132.67
     24.0000,      237.74
     26.0000,      481.42
     28.0000,      476.32
     30.0000,      443.93
     32.0000,      270.45
     34.0000,      267.20
     36.0000,      268.55
     38.0000,      379.19
     40.0000,      696.81
     42.0000,      694.02
     44.0000,      686.57
     46.0000,      683.54
     48.0000,      657.12
     50.0000,      435.02
     52.0000,      375.72
     54.0000,      205.05
     56.0000,      408.30
     58.0000,      144.16
     60.0000,      77.271
     62.0000,      41.821
     64.0000,      45.833
     66.0000,      46.078
     68.0000,      71.037
     70.0000,      59.215
     72.0000,      84.374
     74.0000,      127.69
     76.0000,      101.65
     78.0000,      106.97
     80.0000,      100.68
     82.0000,      1989.5
     84.0000,      3971.9
     86.0000,      2028.8
     88.0000,      188.66
     90.0000,      184.21
     92.0000,      169.83
     94.0000,      86.469
     96.0000,      818.86
     98.0000,      966.04
    100.0000,      972.34
    102.0000,      976.22
    104.0000,      988.27
                   322.87
LAYER 4
49,       3.8613
      8.0000,      1725.5
     10.0000,      1053.1
     12.0000,      1010.0
     14.0000,      971.56
     16.0000,      805.61
     18.0000,      814.74
     20.0000,      2797.0
     22.0000,      786.88
     24.0000,      969.68
     26.0000,      1458.0
     28.0000,      1445.4
     30.0000,      562.05
     32.0000,      266.19
     34.0000,      266.21
     36.0000,      267.81
     38.0000,      402.37
     40.0000,      1714.6
     42.0000,      2153.6
     44.0000,      2178.5
     46.0000,      2178.5
     48.0000,      1913.1
     50.0000,      442.34
     52.0000,      155.75
     54.0000,      157.03
     56.0000,      603.38
     58.0000,      1193.1
     60.0000,      652.10
     62.0000,      64.848
     64.0000,      88.554
     66.0000,      65.870
     68.0000,      73.598
     70.0000,      90.586
     72.0000,      95.614
     74.0000,      131.14
     76.0000,      127.03
     78.0000,      180.38
     80.0000,      832.97
     82.0000,      4389.4
     84.0000,      7334.4
     86.0000,      6822.1
     88.0000,      846.97
     90.0000,      181.69
     92.0000,      172.63
     94.0000,      219.59
     96.0000,      1192.1
     98.0000,      1171.0
    100.0000,      1162.2
    102.0000,      1189.7
                   1205.3
LAYER 5
47,       5.0794
     10.0000,      1899.2
     12.0000,      1283.1
     14.0000,      1228.3
     16.0000,      1218.9
     18.0000,      1246.9
     20.0000,      2998.2
     22.0000,      3088.3
     24.0000,      3278.9
     26.0000,      3393.1
     28.0000,      3368.8
     30.0000,      1646.5
     32.0000,      242.02
     34.0000,      221.76
     36.0000,      235.38
     38.0000,      1356.8
     40.0000,      3435.3
     42.0000,      5051.0
     44.0000,      5074.9
     46.0000,      4998.7
     48.0000,      2015.4
     50.0000,      445.42
     52.0000,      113.58
     54.0000,      127.83
     56.0000,      636.01
     58.0000,      2865.8
     60.0000,      2590.5
     62.0000,      1577.1
     64.0000,      1009.4
     66.0000,      785.62
     68.0000,      590.50
     70.0000,      466.83
     72.0000,      398.61
     74.0000,      346.21
[truncated: 603,671 more chars]
