# Supplementary material for: Integrated geoelectrical and geological data sets for shallow structure characterization of the southern margin of the Krzeszowice Graben (Southern Poland)
Source: Data Brief. 2019 Jun 20;25:104157. doi: 10.1016/j.dib.2019.104157 (PMC6624450; doi:10.1016/j.dib.2019.104157)
Supplement: Supplementary file 1 [file mmc1.zip › Appendix A/Forward 2D modeling data/INV/NWG-2M.INV]

M1
      2.0000
3
1323
1
0
      3.0000,       2.0000,   1.00000,      180.04
      5.0000,       2.0000,   1.00000,      171.17
      7.0000,       2.0000,   1.00000,      78.811
      9.0000,       2.0000,   1.00000,      74.378
     11.0000,       2.0000,   1.00000,      245.48
     13.0000,       2.0000,   1.00000,      159.80
     15.0000,       2.0000,   1.00000,      226.08
     17.0000,       2.0000,   1.00000,      154.76
     19.0000,       2.0000,   1.00000,      85.843
     21.0000,       2.0000,   1.00000,      88.234
     23.0000,       2.0000,   1.00000,      89.508
     25.0000,       2.0000,   1.00000,      80.733
     27.0000,       2.0000,   1.00000,      161.80
     29.0000,       2.0000,   1.00000,      168.90
     31.0000,       2.0000,   1.00000,      491.26
     33.0000,       2.0000,   1.00000,      445.67
     35.0000,       2.0000,   1.00000,      447.59
     37.0000,       2.0000,   1.00000,      449.78
     39.0000,       2.0000,   1.00000,      453.69
     41.0000,       2.0000,   1.00000,      454.93
     43.0000,       2.0000,   1.00000,      447.14
     45.0000,       2.0000,   1.00000,      466.90
     47.0000,       2.0000,   1.00000,      517.91
     49.0000,       2.0000,   1.00000,      519.19
     51.0000,       2.0000,   1.00000,      521.28
     53.0000,       2.0000,   1.00000,      502.00
     55.0000,       2.0000,   1.00000,      477.19
     57.0000,       2.0000,   1.00000,      443.07
     59.0000,       2.0000,   1.00000,      432.96
     61.0000,       2.0000,   1.00000,      456.68
     63.0000,       2.0000,   1.00000,      485.86
     65.0000,       2.0000,   1.00000,      471.06
     67.0000,       2.0000,   1.00000,      457.69
     69.0000,       2.0000,   1.00000,      472.50
     71.0000,       2.0000,   1.00000,      474.50
     73.0000,       2.0000,   1.00000,      459.59
     75.0000,       2.0000,   1.00000,      500.42
     77.0000,       2.0000,   1.00000,      488.43
     79.0000,       2.0000,   1.00000,      430.00
     81.0000,       2.0000,   1.00000,      309.88
     83.0000,       2.0000,   1.00000,      206.71
     85.0000,       2.0000,   1.00000,      204.21
     87.0000,       2.0000,   1.00000,      206.63
     89.0000,       2.0000,   1.00000,      208.13
     91.0000,       2.0000,   1.00000,      210.61
     93.0000,       2.0000,   1.00000,      254.06
     95.0000,       2.0000,   1.00000,      438.23
     97.0000,       2.0000,   1.00000,      460.68
     99.0000,       2.0000,   1.00000,      448.18
    101.0000,       2.0000,   1.00000,      449.68
    103.0000,       2.0000,   1.00000,      449.99
    105.0000,       2.0000,   1.00000,      445.25
    107.0000,       2.0000,   1.00000,      446.61
      4.0000,       2.0000,   2.00000,      195.88
      6.0000,       2.0000,   2.00000,      214.16
      8.0000,       2.0000,   2.00000,      119.44
     10.0000,       2.0000,   2.00000,      305.87
     12.0000,       2.0000,   2.00000,      194.31
     14.0000,       2.0000,   2.00000,      72.482
     16.0000,       2.0000,   2.00000,      210.75
     18.0000,       2.0000,   2.00000,      112.24
     20.0000,       2.0000,   2.00000,      59.260
     22.0000,       2.0000,   2.00000,      58.694
     24.0000,       2.0000,   2.00000,      50.743
     26.0000,       2.0000,   2.00000,      106.62
     28.0000,       2.0000,   2.00000,      98.689
     30.0000,       2.0000,   2.00000,      103.23
     32.0000,       2.0000,   2.00000,      294.53
     34.0000,       2.0000,   2.00000,      263.15
     36.0000,       2.0000,   2.00000,      268.45
     38.0000,       2.0000,   2.00000,      274.36
     40.0000,       2.0000,   2.00000,      280.97
     42.0000,       2.0000,   2.00000,      277.38
     44.0000,       2.0000,   2.00000,      291.42
     46.0000,       2.0000,   2.00000,      362.39
     48.0000,       2.0000,   2.00000,      437.76
     50.0000,       2.0000,   2.00000,      448.13
     52.0000,       2.0000,   2.00000,      419.79
     54.0000,       2.0000,   2.00000,      351.67
     56.0000,       2.0000,   2.00000,      288.90
     58.0000,       2.0000,   2.00000,      244.81
     60.0000,       2.0000,   2.00000,      257.48
     62.0000,       2.0000,   2.00000,      301.98
     64.0000,       2.0000,   2.00000,      319.93
     66.0000,       2.0000,   2.00000,      297.45
     68.0000,       2.0000,   2.00000,      297.02
     70.0000,       2.0000,   2.00000,      315.73
     72.0000,       2.0000,   2.00000,      306.54
     74.0000,       2.0000,   2.00000,      332.89
     76.0000,       2.0000,   2.00000,      357.11
     78.0000,       2.0000,   2.00000,      278.43
     80.0000,       2.0000,   2.00000,      151.98
     82.0000,       2.0000,   2.00000,      72.137
     84.0000,       2.0000,   2.00000,      48.748
     86.0000,       2.0000,   2.00000,      47.173
     88.0000,       2.0000,   2.00000,      49.954
     90.0000,       2.0000,   2.00000,      54.106
     92.0000,       2.0000,   2.00000,      72.421
     94.0000,       2.0000,   2.00000,      128.20
     96.0000,       2.0000,   2.00000,      264.71
     98.0000,       2.0000,   2.00000,      278.90
    100.0000,       2.0000,   2.00000,      270.18
    102.0000,       2.0000,   2.00000,      271.24
    104.0000,       2.0000,   2.00000,      267.65
    106.0000,       2.0000,   2.00000,      263.79
      6.0000,       4.0000,   1.00000,      235.79
      8.0000,       4.0000,   1.00000,      327.08
     10.0000,       4.0000,   1.00000,      317.47
     12.0000,       4.0000,   1.00000,      162.90
     14.0000,       4.0000,   1.00000,      72.347
     16.0000,       4.0000,   1.00000,      161.89
     18.0000,       4.0000,   1.00000,      133.85
     20.0000,       4.0000,   1.00000,      71.059
     22.0000,       4.0000,   1.00000,      51.004
     24.0000,       4.0000,   1.00000,      57.124
     26.0000,       4.0000,   1.00000,      89.939
     28.0000,       4.0000,   1.00000,      81.381
     30.0000,       4.0000,   1.00000,      80.378
     32.0000,       4.0000,   1.00000,      193.83
     34.0000,       4.0000,   1.00000,      202.17
     36.0000,       4.0000,   1.00000,      201.27
     38.0000,       4.0000,   1.00000,      205.72
     40.0000,       4.0000,   1.00000,      209.97
     42.0000,       4.0000,   1.00000,      212.11
     44.0000,       4.0000,   1.00000,      230.07
     46.0000,       4.0000,   1.00000,      286.96
     48.0000,       4.0000,   1.00000,      354.06
     50.0000,       4.0000,   1.00000,      371.33
     52.0000,       4.0000,   1.00000,      337.41
     54.0000,       4.0000,   1.00000,      272.21
     56.0000,       4.0000,   1.00000,      215.03
     58.0000,       4.0000,   1.00000,      181.18
     60.0000,       4.0000,   1.00000,      188.55
     62.0000,       4.0000,   1.00000,      219.06
     64.0000,       4.0000,   1.00000,      234.20
     66.0000,       4.0000,   1.00000,      223.50
     68.0000,       4.0000,   1.00000,      223.19
     70.0000,       4.0000,   1.00000,      235.23
     72.0000,       4.0000,   1.00000,      236.58
     74.0000,       4.0000,   1.00000,      254.43
     76.0000,       4.0000,   1.00000,      260.36
     78.0000,       4.0000,   1.00000,      196.07
     80.0000,       4.0000,   1.00000,      106.63
     82.0000,       4.0000,   1.00000,      54.449
     84.0000,       4.0000,   1.00000,      38.190
     86.0000,       4.0000,   1.00000,      36.087
     88.0000,       4.0000,   1.00000,      38.839
     90.0000,       4.0000,   1.00000,      45.414
     92.0000,       4.0000,   1.00000,      58.648
     94.0000,       4.0000,   1.00000,      94.560
     96.0000,       4.0000,   1.00000,      182.77
     98.0000,       4.0000,   1.00000,      208.91
    100.0000,       4.0000,   1.00000,      206.88
    102.0000,       4.0000,   1.00000,      204.96
    104.0000,       4.0000,   1.00000,      201.48
      5.0000,       2.0000,   3.00000,      212.72
      7.0000,       2.0000,   3.00000,      293.91
      9.0000,       2.0000,   3.00000,      469.24
     11.0000,       2.0000,   3.00000,      206.93
     13.0000,       2.0000,   3.00000,      79.761
     15.0000,       2.0000,   3.00000,      66.507
     17.0000,       2.0000,   3.00000,      184.50
     19.0000,       2.0000,   3.00000,      102.49
     21.0000,       2.0000,   3.00000,      50.893
     23.0000,       2.0000,   3.00000,      38.045
     25.0000,       2.0000,   3.00000,      83.552
     27.0000,       2.0000,   3.00000,      69.430
     29.0000,       2.0000,   3.00000,      63.183
     31.0000,       2.0000,   3.00000,      56.414
     33.0000,       2.0000,   3.00000,      157.59
     35.0000,       2.0000,   3.00000,      142.70
     37.0000,       2.0000,   3.00000,      147.33
     39.0000,       2.0000,   3.00000,      150.92
     41.0000,       2.0000,   3.00000,      153.00
     43.0000,       2.0000,   3.00000,      165.29
     45.0000,       2.0000,   3.00000,      198.37
     47.0000,       2.0000,   3.00000,      260.41
     49.0000,       2.0000,   3.00000,      325.45
     51.0000,       2.0000,   3.00000,      308.63
     53.0000,       2.0000,   3.00000,      246.19
     55.0000,       2.0000,   3.00000,      177.78
     57.0000,       2.0000,   3.00000,      134.59
     59.0000,       2.0000,   3.00000,      123.65
     61.0000,       2.0000,   3.00000,      141.00
     63.0000,       2.0000,   3.00000,      162.61
     65.0000,       2.0000,   3.00000,      168.10
     67.0000,       2.0000,   3.00000,      162.10
     69.0000,       2.0000,   3.00000,      166.75
     71.0000,       2.0000,   3.00000,      174.16
     73.0000,       2.0000,   3.00000,      189.65
     75.0000,       2.0000,   3.00000,      196.46
     77.0000,       2.0000,   3.00000,      168.23
     79.0000,       2.0000,   3.00000,      88.119
     81.0000,       2.0000,   3.00000,      44.670
     83.0000,       2.0000,   3.00000,      30.068
     85.0000,       2.0000,   3.00000,      24.416
     87.0000,       2.0000,   3.00000,      24.243
     89.0000,       2.0000,   3.00000,      30.206
     91.0000,       2.0000,   3.00000,      40.659
     93.0000,       2.0000,   3.00000,      50.473
     95.0000,       2.0000,   3.00000,      78.009
     97.0000,       2.0000,   3.00000,      144.37
     99.0000,       2.0000,   3.00000,      156.24
    101.0000,       2.0000,   3.00000,      150.10
    103.0000,       2.0000,   3.00000,      147.66
    105.0000,       2.0000,   3.00000,      143.87
      6.0000,       2.0000,   4.00000,      273.90
      8.0000,       2.0000,   4.00000,      1147.2
     10.0000,       2.0000,   4.00000,      292.99
     12.0000,       2.0000,   4.00000,      84.095
     14.0000,       2.0000,   4.00000,      68.520
     16.0000,       2.0000,   4.00000,      63.134
     18.0000,       2.0000,   4.00000,      203.32
     20.0000,       2.0000,   4.00000,      107.53
     22.0000,       2.0000,   4.00000,      38.692
     24.0000,       2.0000,   4.00000,      74.331
     26.0000,       2.0000,   4.00000,      60.343
     28.0000,       2.0000,   4.00000,      55.135
     30.0000,       2.0000,   4.00000,      48.435
     32.0000,       2.0000,   4.00000,      37.688
     34.0000,       2.0000,   4.00000,      105.32
     36.0000,       2.0000,   4.00000,      90.416
     38.0000,       2.0000,   4.00000,      88.913
     40.0000,       2.0000,   4.00000,      86.962
     42.0000,       2.0000,   4.00000,      97.585
     44.0000,       2.0000,   4.00000,      116.23
     46.0000,       2.0000,   4.00000,      140.03
     48.0000,       2.0000,   4.00000,      180.03
     50.0000,       2.0000,   4.00000,      204.46
     52.0000,       2.0000,   4.00000,      165.48
     54.0000,       2.0000,   4.00000,      115.74
     56.0000,       2.0000,   4.00000,      81.066
     58.0000,       2.0000,   4.00000,      71.323
     60.0000,       2.0000,   4.00000,      68.811
     62.0000,       2.0000,   4.00000,      73.505
     64.0000,       2.0000,   4.00000,      80.921
     66.0000,       2.0000,   4.00000,      87.323
     68.0000,       2.0000,   4.00000,      89.158
     70.0000,       2.0000,   4.00000,      91.817
     72.0000,       2.0000,   4.00000,      105.51
     74.0000,       2.0000,   4.00000,      107.59
     76.0000,       2.0000,   4.00000,      88.648
     78.0000,       2.0000,   4.00000,      55.803
     80.0000,       2.0000,   4.00000,      40.853
     82.0000,       2.0000,   4.00000,      34.332
     84.0000,       2.0000,   4.00000,      29.194
     86.0000,       2.0000,   4.00000,      27.686
     88.0000,       2.0000,   4.00000,      29.720
     90.0000,       2.0000,   4.00000,      41.874
     92.0000,       2.0000,   4.00000,      42.106
     94.0000,       2.0000,   4.00000,      47.655
     96.0000,       2.0000,   4.00000,      59.345
     98.0000,       2.0000,   4.00000,      93.393
    100.0000,       2.0000,   4.00000,      105.24
    102.0000,       2.0000,   4.00000,      97.835
    104.0000,       2.0000,   4.00000,      93.512
      9.0000,       6.0000,   1.00000,      571.89
     11.0000,       6.0000,   1.00000,      222.05
     13.0000,       6.0000,   1.00000,      80.939
     15.0000,       6.0000,   1.00000,      67.700
     17.0000,       6.0000,   1.00000,      137.61
     19.0000,       6.0000,   1.00000,      127.14
     21.0000,       6.0000,   1.00000,      107.97
     23.0000,       6.0000,   1.00000,      68.710
     25.0000,       6.0000,   1.00000,      71.450
     27.0000,       6.0000,   1.00000,      60.541
     29.0000,       6.0000,   1.00000,      56.910
     31.0000,       6.0000,   1.00000,      51.841
     33.0000,       6.0000,   1.00000,      92.726
     35.0000,       6.0000,   1.00000,      97.725
     37.0000,       6.0000,   1.00000,      101.13
     39.0000,       6.0000,   1.00000,      97.283
     41.0000,       6.0000,   1.00000,      99.695
     43.0000,       6.0000,   1.00000,      110.90
     45.0000,       6.0000,   1.00000,      132.25
     47.0000,       6.0000,   1.00000,      164.53
     49.0000,       6.0000,   1.00000,      194.04
     51.0000,       6.0000,   1.00000,      182.73
     53.0000,       6.0000,   1.00000,      143.88
     55.0000,       6.0000,   1.00000,      104.95
     57.0000,       6.0000,   1.00000,      82.191
     59.0000,       6.0000,   1.00000,      75.626
     61.0000,       6.0000,   1.00000,      80.254
     63.0000,       6.0000,   1.00000,      88.043
     65.0000,       6.0000,   1.00000,      92.483
     67.0000,       6.0000,   1.00000,      94.006
     69.0000,       6.0000,   1.00000,      98.514
     71.0000,       6.0000,   1.00000,      104.56
     73.0000,       6.0000,   1.00000,      110.50
     75.0000,       6.0000,   1.00000,      106.84
     77.0000,       6.0000,   1.00000,      87.750
     79.0000,       6.0000,   1.00000,      55.728
     81.0000,       6.0000,   1.00000,      40.841
     83.0000,       6.0000,   1.00000,      36.141
     85.0000,       6.0000,   1.00000,      34.036
     87.0000,       6.0000,   1.00000,      35.135
     89.0000,       6.0000,   1.00000,      39.006
     91.0000,       6.0000,   1.00000,      44.064
     93.0000,       6.0000,   1.00000,      48.774
     95.0000,       6.0000,   1.00000,      60.849
     97.0000,       6.0000,   1.00000,      91.223
     99.0000,       6.0000,   1.00000,      106.59
    101.0000,       6.0000,   1.00000,      109.48
      8.0000,       4.0000,   2.00000,      942.14
     10.0000,       4.0000,   2.00000,      340.77
     12.0000,       4.0000,   2.00000,      90.999
     14.0000,       4.0000,   2.00000,      68.114
     16.0000,       4.0000,   2.00000,      66.806
     18.0000,       4.0000,   2.00000,      161.50
     20.0000,       4.0000,   2.00000,      141.93
     22.0000,       4.0000,   2.00000,      84.005
     24.0000,       4.0000,   2.00000,      72.315
     26.0000,       4.0000,   2.00000,      57.846
     28.0000,       4.0000,   2.00000,      54.892
     30.0000,       4.0000,   2.00000,      51.960
     32.0000,       4.0000,   2.00000,      44.834
     34.0000,       4.0000,   2.00000,      77.903
     36.0000,       4.0000,   2.00000,      85.417
     38.0000,       4.0000,   2.00000,      74.570
     40.0000,       4.0000,   2.00000,      72.724
     42.0000,       4.0000,   2.00000,      80.368
     44.0000,       4.0000,   2.00000,      95.104
     46.0000,       4.0000,   2.00000,      113.16
     48.0000,       4.0000,   2.00000,      134.46
     50.0000,       4.0000,   2.00000,      143.32
     52.0000,       4.0000,   2.00000,      117.41
     54.0000,       4.0000,   2.00000,      83.707
     56.0000,       4.0000,   2.00000,      62.917
     58.0000,       4.0000,   2.00000,      56.515
     60.0000,       4.0000,   2.00000,      53.548
     62.0000,       4.0000,   2.00000,      53.888
     64.0000,       4.0000,   2.00000,      57.205
     66.0000,       4.0000,   2.00000,      62.285
     68.0000,       4.0000,   2.00000,      67.089
     70.0000,       4.0000,   2.00000,      71.447
     72.0000,       4.0000,   2.00000,      78.031
     74.0000,       4.0000,   2.00000,      76.386
     76.0000,       4.0000,   2.00000,      60.932
     78.0000,       4.0000,   2.00000,      43.556
     80.0000,       4.0000,   2.00000,      39.385
     82.0000,       4.0000,   2.00000,      38.877
     84.0000,       4.0000,   2.00000,      36.700
     86.0000,       4.0000,   2.00000,      36.357
     88.0000,       4.0000,   2.00000,      39.396
     90.0000,       4.0000,   2.00000,      44.688
     92.0000,       4.0000,   2.00000,      45.818
     94.0000,       4.0000,   2.00000,      49.062
     96.0000,       4.0000,   2.00000,      56.828
     98.0000,       4.0000,   2.00000,      78.018
    100.0000,       4.0000,   2.00000,      92.985
    102.0000,       4.0000,   2.00000,      91.774
      7.0000,       2.0000,   5.00000,      1045.8
      9.0000,       2.0000,   5.00000,      686.50
     11.0000,       2.0000,   5.00000,      118.40
     13.0000,       2.0000,   5.00000,      70.852
     15.0000,       2.0000,   5.00000,      64.766
     17.0000,       2.0000,   5.00000,      71.780
     19.0000,       2.0000,   5.00000,      229.10
     21.0000,       2.0000,   5.00000,      87.437
     23.0000,       2.0000,   5.00000,      85.405
     25.0000,       2.0000,   5.00000,      57.567
     27.0000,       2.0000,   5.00000,      54.910
     29.0000,       2.0000,   5.00000,      53.116
     31.0000,       2.0000,   5.00000,      50.560
     33.0000,       2.0000,   5.00000,      38.362
     35.0000,       2.0000,   5.00000,      91.750
     37.0000,       2.0000,   5.00000,      69.736
     39.0000,       2.0000,   5.00000,      63.248
     41.0000,       2.0000,   5.00000,      66.227
     43.0000,       2.0000,   5.00000,      77.210
     45.0000,       2.0000,   5.00000,      91.904
     47.0000,       2.0000,   5.00000,      106.24
     49.0000,       2.0000,   5.00000,      116.31
     51.0000,       2.0000,   5.00000,      108.80
     53.0000,       2.0000,   5.00000,      79.322
     55.0000,       2.0000,   5.00000,      56.364
     57.0000,       2.0000,   5.00000,      50.412
     59.0000,       2.0000,   5.00000,      47.214
     61.0000,       2.0000,   5.00000,      42.965
     63.0000,       2.0000,   5.00000,      42.472
     65.0000,       2.0000,   5.00000,      45.893
     67.0000,       2.0000,   5.00000,      52.150
     69.0000,       2.0000,   5.00000,      58.352
     71.0000,       2.0000,   5.00000,      62.353
     73.0000,       2.0000,   5.00000,      65.263
     75.0000,       2.0000,   5.00000,      54.803
     77.0000,       2.0000,   5.00000,      36.634
     79.0000,       2.0000,   5.00000,      36.053
     81.0000,       2.0000,   5.00000,      40.747
     83.0000,       2.0000,   5.00000,      39.515
     85.0000,       2.0000,   5.00000,      37.894
     87.0000,       2.0000,   5.00000,      39.157
     89.0000,       2.0000,   5.00000,      44.760
     91.0000,       2.0000,   5.00000,      46.784
     93.0000,       2.0000,   5.00000,      47.085
     95.0000,       2.0000,   5.00000,      51.098
     97.0000,       2.0000,   5.00000,      57.870
     99.0000,       2.0000,   5.00000,      80.353
    101.0000,       2.0000,   5.00000,      91.606
    103.0000,       2.0000,   5.00000,      81.745
     12.0000,       8.0000,   1.00000,      133.68
     14.0000,       8.0000,   1.00000,      96.261
     16.0000,       8.0000,   1.00000,      72.866
     18.0000,       8.0000,   1.00000,      146.92
     20.0000,       8.0000,   1.00000,      153.18
     22.0000,       8.0000,   1.00000,      131.27
     24.0000,       8.0000,   1.00000,      130.20
     26.0000,       8.0000,   1.00000,      77.281
     28.0000,       8.0000,   1.00000,      64.099
     30.0000,       8.0000,   1.00000,      63.615
     32.0000,       8.0000,   1.00000,      57.835
     34.0000,       8.0000,   1.00000,      75.949
     36.0000,       8.0000,   1.00000,      73.489
     38.0000,       8.0000,   1.00000,      69.549
     40.0000,       8.0000,   1.00000,      69.727
     42.0000,       8.0000,   1.00000,      71.978
     44.0000,       8.0000,   1.00000,      80.961
     46.0000,       8.0000,   1.00000,      90.558
     48.0000,       8.0000,   1.00000,      100.21
     50.0000,       8.0000,   1.00000,      100.97
     52.0000,       8.0000,   1.00000,      83.875
     54.0000,       8.0000,   1.00000,      64.001
     56.0000,       8.0000,   1.00000,      51.528
     58.0000,       8.0000,   1.00000,      47.896
     60.0000,       8.0000,   1.00000,      45.837
     62.0000,       8.0000,   1.00000,      45.915
     64.0000,       8.0000,   1.00000,      48.157
     66.0000,       8.0000,   1.00000,      51.330
     68.0000,       8.0000,   1.00000,      54.341
     70.0000,       8.0000,   1.00000,      56.478
     72.0000,       8.0000,   1.00000,      59.010
     74.0000,       8.0000,   1.00000,      56.837
     76.0000,       8.0000,   1.00000,      48.391
     78.0000,       8.0000,   1.00000,      40.469
     80.0000,       8.0000,   1.00000,      41.593
     82.0000,       8.0000,   1.00000,      46.316
     84.0000,       8.0000,   1.00000,      52.404
     86.0000,       8.0000,   1.00000,      55.766
     88.0000,       8.0000,   1.00000,      55.245
     90.0000,       8.0000,   1.00000,      55.222
     92.0000,       8.0000,   1.00000,      52.634
     94.0000,       8.0000,   1.00000,      54.530
     96.0000,       8.0000,   1.00000,      60.206
     98.0000,       8.0000,   1.00000,      73.897
      8.0000,       2.0000,   6.00000,      611.04
     10.0000,       2.0000,   6.00000,      277.21
     12.0000,       2.0000,   6.00000,      98.732
     14.0000,       2.0000,   6.00000,      67.955
     16.0000,       2.0000,   6.00000,      72.393
     18.0000,       2.0000,   6.00000,      79.800
     20.0000,       2.0000,   6.00000,      185.97
     22.0000,       2.0000,   6.00000,      203.15
     24.0000,       2.0000,   6.00000,      69.326
     26.0000,       2.0000,   6.00000,      56.002
     28.0000,       2.0000,   6.00000,      57.028
     30.0000,       2.0000,   6.00000,      62.219
     32.0000,       2.0000,   6.00000,      66.037
     34.0000,       2.0000,   6.00000,      42.242
     36.0000,       2.0000,   6.00000,      86.379
     38.0000,       2.0000,   6.00000,      60.256
     40.0000,       2.0000,   6.00000,      58.413
     42.0000,       2.0000,   6.00000,      59.840
     44.0000,       2.0000,   6.00000,      69.714
     46.0000,       2.0000,   6.00000,      82.988
     48.0000,       2.0000,   6.00000,      81.078
     50.0000,       2.0000,   6.00000,      70.533
     52.0000,       2.0000,   6.00000,      57.531
     54.0000,       2.0000,   6.00000,      44.787
     56.0000,       2.0000,   6.00000,      42.596
     58.0000,       2.0000,   6.00000,      39.699
     60.0000,       2.0000,   6.00000,      37.878
     62.0000,       2.0000,   6.00000,      34.700
     64.0000,       2.0000,   6.00000,      32.475
     66.0000,       2.0000,   6.00000,      34.617
     68.0000,       2.0000,   6.00000,      43.175
     70.0000,       2.0000,   6.00000,      49.915
     72.0000,       2.0000,   6.00000,      46.601
     74.0000,       2.0000,   6.00000,      41.332
     76.0000,       2.0000,   6.00000,      32.009
     78.0000,       2.0000,   6.00000,      32.349
     80.0000,       2.0000,   6.00000,      38.427
     82.0000,       2.0000,   6.00000,      47.590
     84.0000,       2.0000,   6.00000,      51.304
     86.0000,       2.0000,   6.00000,      53.701
     88.0000,       2.0000,   6.00000,      58.293
     90.0000,       2.0000,   6.00000,      49.100
     92.0000,       2.0000,   6.00000,      52.636
     94.0000,       2.0000,   6.00000,      52.908
     96.0000,       2.0000,   6.00000,      57.285
     98.0000,       2.0000,   6.00000,      63.469
    100.0000,       2.0000,   6.00000,      81.079
    102.0000,       2.0000,   6.00000,      91.118
     10.0000,       4.0000,   3.00000,      246.86
     12.0000,       4.0000,   3.00000,      149.94
     14.0000,       4.0000,   3.00000,      82.820
     16.0000,       4.0000,   3.00000,      76.062
     18.0000,       4.0000,   3.00000,      72.223
     20.0000,       4.0000,   3.00000,      208.53
     22.0000,       4.0000,   3.00000,      274.76
     24.0000,       4.0000,   3.00000,      110.24
     26.0000,       4.0000,   3.00000,      63.790
     28.0000,       4.0000,   3.00000,      63.003
     30.0000,       4.0000,   3.00000,      73.167
     32.0000,       4.0000,   3.00000,      76.922
     34.0000,       4.0000,   3.00000,      56.146
     36.0000,       4.0000,   3.00000,      67.399
     38.0000,       4.0000,   3.00000,      69.881
     40.0000,       4.0000,   3.00000,      59.649
     42.0000,       4.0000,   3.00000,      59.368
     44.0000,       4.0000,   3.00000,      66.563
     46.0000,       4.0000,   3.00000,      75.415
     48.0000,       4.0000,   3.00000,      72.030
     50.0000,       4.0000,   3.00000,      59.721
     52.0000,       4.0000,   3.00000,      48.073
     54.0000,       4.0000,   3.00000,      42.089
     56.0000,       4.0000,   3.00000,      40.489
     58.0000,       4.0000,   3.00000,      38.043
     60.0000,       4.0000,   3.00000,      37.735
     62.0000,       4.0000,   3.00000,      36.484
     64.0000,       4.0000,   3.00000,      34.415
     66.0000,       4.0000,   3.00000,      36.101
     68.0000,       4.0000,   3.00000,      41.429
     70.0000,       4.0000,   3.00000,      45.718
     72.0000,       4.0000,   3.00000,      42.500
     74.0000,       4.0000,   3.00000,      35.885
     76.0000,       4.0000,   3.00000,      33.035
     78.0000,       4.0000,   3.00000,      34.784
     80.0000,       4.0000,   3.00000,      39.694
     82.0000,       4.0000,   3.00000,      51.264
     84.0000,       4.0000,   3.00000,      63.740
     86.0000,       4.0000,   3.00000,      72.173
     88.0000,       4.0000,   3.00000,      68.537
     90.0000,       4.0000,   3.00000,      56.900
     92.0000,       4.0000,   3.00000,      55.496
     94.0000,       4.0000,   3.00000,      57.684
     96.0000,       4.0000,   3.00000,      60.934
     98.0000,       4.0000,   3.00000,      66.258
    100.0000,       4.0000,   3.00000,      77.826
     15.0000,      10.0000,   1.00000,      117.74
     17.0000,      10.0000,   1.00000,      106.80
     19.0000,      10.0000,   1.00000,      163.39
     21.0000,      10.0000,   1.00000,      170.85
     23.0000,      10.0000,   1.00000,      171.94
     25.0000,      10.0000,   1.00000,      139.98
     27.0000,      10.0000,   1.00000,      128.77
     29.0000,      10.0000,   1.00000,      94.163
     31.0000,      10.0000,   1.00000,      79.340
     33.0000,      10.0000,   1.00000,      68.772
     35.0000,      10.0000,   1.00000,      75.808
     37.0000,      10.0000,   1.00000,      70.070
     39.0000,      10.0000,   1.00000,      65.393
     41.0000,      10.0000,   1.00000,      64.666
     43.0000,      10.0000,   1.00000,      68.598
     45.0000,      10.0000,   1.00000,      70.087
     47.0000,      10.0000,   1.00000,      71.428
     49.0000,      10.0000,   1.00000,      69.168
     51.0000,      10.0000,   1.00000,      62.450
     53.0000,      10.0000,   1.00000,      52.804
     55.0000,      10.0000,   1.00000,      45.745
     57.0000,      10.0000,   1.00000,      43.263
     59.0000,      10.0000,   1.00000,      42.351
     61.0000,      10.0000,   1.00000,      42.908
     63.0000,      10.0000,   1.00000,      43.806
     65.0000,      10.0000,   1.00000,      44.590
     67.0000,      10.0000,   1.00000,      45.599
     69.0000,      10.0000,   1.00000,      45.969
     71.0000,      10.0000,   1.00000,      44.664
     73.0000,      10.0000,   1.00000,      42.931
     75.0000,      10.0000,   1.00000,      40.104
     77.0000,      10.0000,   1.00000,      38.284
     79.0000,      10.0000,   1.00000,      43.371
     81.0000,      10.0000,   1.00000,      54.603
     83.0000,      10.0000,   1.00000,      65.476
     85.0000,      10.0000,   1.00000,      73.543
     87.0000,      10.0000,   1.00000,      77.547
     89.0000,      10.0000,   1.00000,      75.511
     91.0000,      10.0000,   1.00000,      68.819
     93.0000,      10.0000,   1.00000,      64.498
     95.0000,      10.0000,   1.00000,      63.739
     12.0000,       6.0000,   2.00000,      165.45
     14.0000,       6.0000,   2.00000,      120.50
     16.0000,       6.0000,   2.00000,      79.572
     18.0000,       6.0000,   2.00000,      87.536
     20.0000,       6.0000,   2.00000,      190.68
     22.0000,       6.0000,   2.00000,      237.58
     24.0000,       6.0000,   2.00000,      170.99
     26.0000,       6.0000,   2.00000,      96.257
     28.0000,       6.0000,   2.00000,      75.001
     30.0000,       6.0000,   2.00000,      80.456
     32.0000,       6.0000,   2.00000,      82.135
     34.0000,       6.0000,   2.00000,      63.915
     36.0000,       6.0000,   2.00000,      69.269
     38.0000,       6.0000,   2.00000,      64.302
     40.0000,       6.0000,   2.00000,      66.702
     42.0000,       6.0000,   2.00000,      61.896
     44.0000,       6.0000,   2.00000,      65.687
     46.0000,       6.0000,   2.00000,      70.078
     48.0000,       6.0000,   2.00000,      66.534
     50.0000,       6.0000,   2.00000,      57.101
     52.0000,       6.0000,   2.00000,      48.448
     54.0000,       6.0000,   2.00000,      42.401
     56.0000,       6.0000,   2.00000,      40.384
     58.0000,       6.0000,   2.00000,      38.917
     60.0000,       6.0000,   2.00000,      39.014
     62.0000,       6.0000,   2.00000,      39.338
     64.0000,       6.0000,   2.00000,      40.045
     66.0000,       6.0000,   2.00000,      40.655
     68.0000,       6.0000,   2.00000,      42.397
     70.0000,       6.0000,   2.00000,      43.210
     72.0000,       6.0000,   2.00000,      39.857
     74.0000,       6.0000,   2.00000,      36.571
     76.0000,       6.0000,   2.00000,      34.550
     78.0000,       6.0000,   2.00000,      37.168
     80.0000,       6.0000,   2.00000,      43.185
     82.0000,       6.0000,   2.00000,      56.235
     84.0000,       6.0000,   2.00000,      73.870
     86.0000,       6.0000,   2.00000,      83.123
     88.0000,       6.0000,   2.00000,      79.109
     90.0000,       6.0000,   2.00000,      65.793
     92.0000,       6.0000,   2.00000,      61.130
     94.0000,       6.0000,   2.00000,      60.816
     96.0000,       6.0000,   2.00000,      64.433
     98.0000,       6.0000,   2.00000,      68.077
     12.0000,       4.0000,   4.00000,      222.46
     14.0000,       4.0000,   4.00000,      170.04
     16.0000,       4.0000,   4.00000,      84.547
     18.0000,       4.0000,   4.00000,      92.504
     20.0000,       4.0000,   4.00000,      128.21
     22.0000,       4.0000,   4.00000,      255.09
     24.0000,       4.0000,   4.00000,      263.32
     26.0000,       4.0000,   4.00000,      137.10
     28.0000,       4.0000,   4.00000,      92.615
     30.0000,       4.0000,   4.00000,      96.505
     32.0000,       4.0000,   4.00000,      95.558
     34.0000,       4.0000,   4.00000,      81.336
     36.0000,       4.0000,   4.00000,      55.754
     38.0000,       4.0000,   4.00000,      68.549
     40.0000,       4.0000,   4.00000,      75.151
     42.0000,       4.0000,   4.00000,      65.509
     44.0000,       4.0000,   4.00000,      64.520
     46.0000,       4.0000,   4.00000,      62.608
     48.0000,       4.0000,   4.00000,      59.495
     50.0000,       4.0000,   4.00000,      52.936
     52.0000,       4.0000,   4.00000,      48.084
     54.0000,       4.0000,   4.00000,      44.347
     56.0000,       4.0000,   4.00000,      40.430
     58.0000,       4.0000,   4.00000,      39.934
     60.0000,       4.0000,   4.00000,      41.574
     62.0000,       4.0000,   4.00000,      45.413
     64.0000,       4.0000,   4.00000,      50.373
     66.0000,       4.0000,   4.00000,      50.192
     68.0000,       4.0000,   4.00000,      44.324
     70.0000,       4.0000,   4.00000,      39.681
     72.0000,       4.0000,   4.00000,      36.738
     74.0000,       4.0000,   4.00000,      35.366
     76.0000,       4.0000,   4.00000,      37.920
     78.0000,       4.0000,   4.00000,      41.446
     80.0000,       4.0000,   4.00000,      46.910
     82.0000,       4.0000,   4.00000,      61.903
     84.0000,       4.0000,   4.00000,      93.664
     86.0000,       4.0000,   4.00000,      111.32
     88.0000,       4.0000,   4.00000,      97.323
     90.0000,       4.0000,   4.00000,      80.717
     92.0000,       4.0000,   4.00000,      68.081
     94.0000,       4.0000,   4.00000,      67.128
     96.0000,       4.0000,   4.00000,      70.030
     98.0000,       4.0000,   4.00000,      71.357
     18.0000,      12.0000,   1.00000,      131.66
     20.0000,      12.0000,   1.00000,      195.61
     22.0000,      12.0000,   1.00000,      218.84
     24.0000,      12.0000,   1.00000,      182.52
     26.0000,      12.0000,   1.00000,      167.03
     28.0000,      12.0000,   1.00000,      156.78
     30.0000,      12.0000,   1.00000,      147.75
     32.0000,      12.0000,   1.00000,      106.50
     34.0000,      12.0000,   1.00000,      76.790
     36.0000,      12.0000,   1.00000,      77.748
     38.0000,      12.0000,   1.00000,      72.577
     40.0000,      12.0000,   1.00000,      68.697
     42.0000,      12.0000,   1.00000,      65.063
     44.0000,      12.0000,   1.00000,      64.668
     46.0000,      12.0000,   1.00000,      67.587
     48.0000,      12.0000,   1.00000,      62.852
     50.0000,      12.0000,   1.00000,      57.237
     52.0000,      12.0000,   1.00000,      52.479
     54.0000,      12.0000,   1.00000,      49.704
     56.0000,      12.0000,   1.00000,      48.890
     58.0000,      12.0000,   1.00000,      48.272
     60.0000,      12.0000,   1.00000,      49.744
     62.0000,      12.0000,   1.00000,      51.012
     64.0000,      12.0000,   1.00000,      50.560
     66.0000,      12.0000,   1.00000,      49.105
     68.0000,      12.0000,   1.00000,      48.449
     70.0000,      12.0000,   1.00000,      46.538
     72.0000,      12.0000,   1.00000,      42.636
     74.0000,      12.0000,   1.00000,      40.553
     76.0000,      12.0000,   1.00000,      42.251
     78.0000,      12.0000,   1.00000,      48.997
     80.0000,      12.0000,   1.00000,      58.152
     82.0000,      12.0000,   1.00000,      71.546
     84.0000,      12.0000,   1.00000,      84.903
     86.0000,      12.0000,   1.00000,      93.382
     88.0000,      12.0000,   1.00000,      94.502
     90.0000,      12.0000,   1.00000,      87.285
     92.0000,      12.0000,   1.00000,      82.371
     16.0000,       8.0000,   2.00000,      167.30
     18.0000,       8.0000,   2.00000,      140.12
     20.0000,       8.0000,   2.00000,      129.10
     22.0000,       8.0000,   2.00000,      213.96
     24.0000,       8.0000,   2.00000,      244.17
     26.0000,       8.0000,   2.00000,      237.07
     28.0000,       8.0000,   2.00000,      220.69
     30.0000,       8.0000,   2.00000,      138.71
     32.0000,       8.0000,   2.00000,      100.48
     34.0000,       8.0000,   2.00000,      86.508
     36.0000,       8.0000,   2.00000,      69.405
     38.0000,       8.0000,   2.00000,      76.047
     40.0000,       8.0000,   2.00000,      72.481
     42.0000,       8.0000,   2.00000,      68.841
     44.0000,       8.0000,   2.00000,      67.796
     46.0000,       8.0000,   2.00000,      59.472
     48.0000,       8.0000,   2.00000,      57.836
     50.0000,       8.0000,   2.00000,      56.440
     52.0000,       8.0000,   2.00000,      54.968
     54.0000,       8.0000,   2.00000,      53.219
     56.0000,       8.0000,   2.00000,      48.889
     58.0000,       8.0000,   2.00000,      47.497
     60.0000,       8.0000,   2.00000,      51.298
     62.0000,       8.0000,   2.00000,      57.454
     64.0000,       8.0000,   2.00000,      60.883
     66.0000,       8.0000,   2.00000,      58.810
     68.0000,       8.0000,   2.00000,      50.475
     70.0000,       8.0000,   2.00000,      43.072
     72.0000,       8.0000,   2.00000,      39.592
     74.0000,       8.0000,   2.00000,      39.235
     76.0000,       8.0000,   2.00000,      44.102
     78.0000,       8.0000,   2.00000,      50.956
     80.0000,       8.0000,   2.00000,      61.307
     82.0000,       8.0000,   2.00000,      76.791
     84.0000,       8.0000,   2.00000,      97.791
     86.0000,       8.0000,   2.00000,      111.91
     88.0000,       8.0000,   2.00000,      110.18
     90.0000,       8.0000,   2.00000,      102.38
     92.0000,       8.0000,   2.00000,      89.105
     94.0000,       8.0000,   2.00000,      80.250
     15.0000,       6.0000,   3.00000,      203.41
     17.0000,       6.0000,   3.00000,      161.16
     19.0000,       6.0000,   3.00000,      130.61
     21.0000,       6.0000,   3.00000,      113.09
     23.0000,       6.0000,   3.00000,      241.90
     25.0000,       6.0000,   3.00000,      293.78
     27.0000,       6.0000,   3.00000,      286.93
     29.0000,       6.0000,   3.00000,      165.08
     31.0000,       6.0000,   3.00000,      106.64
     33.0000,       6.0000,   3.00000,      93.074
     35.0000,       6.0000,   3.00000,      83.137
     37.0000,       6.0000,   3.00000,      66.505
     39.0000,       6.0000,   3.00000,      74.833
     41.0000,       6.0000,   3.00000,      73.516
     43.0000,       6.0000,   3.00000,      74.483
     45.0000,       6.0000,   3.00000,      60.222
     47.0000,       6.0000,   3.00000,      54.815
     49.0000,       6.0000,   3.00000,      56.707
     51.0000,       6.0000,   3.00000,      58.848
     53.0000,       6.0000,   3.00000,      57.630
     55.0000,       6.0000,   3.00000,      50.938
     57.0000,       6.0000,   3.00000,      47.602
     59.0000,       6.0000,   3.00000,      48.642
     61.0000,       6.0000,   3.00000,      55.054
     63.0000,       6.0000,   3.00000,      63.660
     65.0000,       6.0000,   3.00000,      66.914
     67.0000,       6.0000,   3.00000,      58.378
     69.0000,       6.0000,   3.00000,      45.265
     71.0000,       6.0000,   3.00000,      38.477
     73.0000,       6.0000,   3.00000,      38.824
     75.0000,       6.0000,   3.00000,      42.642
     77.0000,       6.0000,   3.00000,      47.258
     79.0000,       6.0000,   3.00000,      55.532
     81.0000,       6.0000,   3.00000,      70.765
     83.0000,       6.0000,   3.00000,      89.467
     85.0000,       6.0000,   3.00000,      111.11
     87.0000,       6.0000,   3.00000,      117.97
     89.0000,       6.0000,   3.00000,      114.48
     91.0000,       6.0000,   3.00000,      100.24
     93.0000,       6.0000,   3.00000,      84.676
     95.0000,       6.0000,   3.00000,      77.299
     14.0000,       4.0000,   5.00000,      216.92
     16.0000,       4.0000,   5.00000,      201.10
     18.0000,       4.0000,   5.00000,      143.94
     20.0000,       4.0000,   5.00000,      107.25
     22.0000,       4.0000,   5.00000,      116.18
     24.0000,       4.0000,   5.00000,      304.34
     26.0000,       4.0000,   5.00000,      388.69
     28.0000,       4.0000,   5.00000,      211.94
     30.0000,       4.0000,   5.00000,      116.55
     32.0000,       4.0000,   5.00000,      96.175
     34.0000,       4.0000,   5.00000,      89.217
     36.0000,       4.0000,   5.00000,      81.538
     38.0000,       4.0000,   5.00000,      59.593
     40.0000,       4.0000,   5.00000,      75.931
     42.0000,       4.0000,   5.00000,      84.830
     44.0000,       4.0000,   5.00000,      64.807
     46.0000,       4.0000,   5.00000,      54.633
     48.0000,       4.0000,   5.00000,      52.196
     50.0000,       4.0000,   5.00000,      59.882
     52.0000,       4.0000,   5.00000,      63.389
     54.0000,       4.0000,   5.00000,      54.561
     56.0000,       4.0000,   5.00000,      48.441
     58.0000,       4.0000,   5.00000,      47.753
     60.0000,       4.0000,   5.00000,      50.793
     62.0000,       4.0000,   5.00000,      60.522
     64.0000,       4.0000,   5.00000,      71.672
     66.0000,       4.0000,   5.00000,      68.149
     68.0000,       4.0000,   5.00000,      52.540
     70.0000,       4.0000,   5.00000,      38.667
     72.0000,       4.0000,   5.00000,      36.335
     74.0000,       4.0000,   5.00000,      42.477
     76.0000,       4.0000,   5.00000,      45.130
     78.0000,       4.0000,   5.00000,      49.836
     80.0000,       4.0000,   5.00000,      63.071
     82.0000,       4.0000,   5.00000,      82.825
     84.0000,       4.0000,   5.00000,      101.86
     86.0000,       4.0000,   5.00000,      118.16
     88.0000,       4.0000,   5.00000,      124.62
     90.0000,       4.0000,   5.00000,      112.16
     92.0000,       4.0000,   5.00000,      94.281
     94.0000,       4.0000,   5.00000,      79.174
     96.0000,       4.0000,   5.00000,      75.052
     16.0000,       4.0000,   6.00000,      356.96
     18.0000,       4.0000,   6.00000,      228.43
     20.0000,       4.0000,   6.00000,      128.52
     22.0000,       4.0000,   6.00000,      124.91
     24.0000,       4.0000,   6.00000,      164.10
     26.0000,       4.0000,   6.00000,      449.57
     28.0000,       4.0000,   6.00000,      477.14
     30.0000,       4.0000,   6.00000,      207.80
     32.0000,       4.0000,   6.00000,      106.60
     34.0000,       4.0000,   6.00000,      93.477
     36.0000,       4.0000,   6.00000,      91.625
     38.0000,       4.0000,   6.00000,      88.439
     40.0000,       4.0000,   6.00000,      65.862
     42.0000,       4.0000,   6.00000,      73.279
     44.0000,       4.0000,   6.00000,      70.777
     46.0000,       4.0000,   6.00000,      53.794
     48.0000,       4.0000,   6.00000,      55.042
     50.0000,       4.0000,   6.00000,      61.922
     52.0000,       4.0000,   6.00000,      67.032
     54.0000,       4.0000,   6.00000,      69.434
     56.0000,       4.0000,   6.00000,      65.315
     58.0000,       4.0000,   6.00000,      61.888
     60.0000,       4.0000,   6.00000,      69.436
     62.0000,       4.0000,   6.00000,      79.081
     64.0000,       4.0000,   6.00000,      79.267
     66.0000,       4.0000,   6.00000,      72.393
     68.0000,       4.0000,   6.00000,      58.315
     70.0000,       4.0000,   6.00000,      48.194
     72.0000,       4.0000,   6.00000,      44.451
     74.0000,       4.0000,   6.00000,      45.279
     76.0000,       4.0000,   6.00000,      54.841
     78.0000,       4.0000,   6.00000,      67.519
     80.0000,       4.0000,   6.00000,      85.542
     82.0000,       4.0000,   6.00000,      100.33
     84.0000,       4.0000,   6.00000,      100.70
     86.0000,       4.0000,   6.00000,      109.31
     88.0000,       4.0000,   6.00000,      130.28
     90.0000,       4.0000,   6.00000,      140.39
     92.0000,       4.0000,   6.00000,      126.98
     94.0000,       4.0000,   6.00000,      102.86
     20.0000,      10.0000,   2.00000,      193.34
     22.0000,      10.0000,   2.00000,      181.76
     24.0000,      10.0000,   2.00000,      273.39
     26.0000,      10.0000,   2.00000,      304.65
     28.0000,      10.0000,   2.00000,      281.72
     30.0000,      10.0000,   2.00000,      239.42
     32.0000,      10.0000,   2.00000,      198.51
     34.0000,      10.0000,   2.00000,      124.51
     36.0000,      10.0000,   2.00000,      93.924
     38.0000,      10.0000,   2.00000,      76.777
     40.0000,      10.0000,   2.00000,      79.261
     42.0000,      10.0000,   2.00000,      72.640
     44.0000,      10.0000,   2.00000,      64.913
     46.0000,      10.0000,   2.00000,      59.166
     48.0000,      10.0000,   2.00000,      60.840
     50.0000,      10.0000,   2.00000,      62.251
     52.0000,      10.0000,   2.00000,      66.309
     54.0000,      10.0000,   2.00000,      66.883
     56.0000,      10.0000,   2.00000,      69.887
     58.0000,      10.0000,   2.00000,      73.557
     60.0000,      10.0000,   2.00000,      74.345
     62.0000,      10.0000,   2.00000,      74.668
     64.0000,      10.0000,   2.00000,      74.487
     66.0000,      10.0000,   2.00000,      69.510
     68.0000,      10.0000,   2.00000,      60.635
     70.0000,      10.0000,   2.00000,      53.208
     72.0000,      10.0000,   2.00000,      51.000
     74.0000,      10.0000,   2.00000,      55.206
     76.0000,      10.0000,   2.00000,      61.636
     78.0000,      10.0000,   2.00000,      70.823
     80.0000,      10.0000,   2.00000,      82.794
     82.0000,      10.0000,   2.00000,      93.853
     84.0000,      10.0000,   2.00000,      104.66
     86.0000,      10.0000,   2.00000,      115.70
     88.0000,      10.0000,   2.00000,      123.88
     90.0000,      10.0000,   2.00000,      124.03
     18.0000,       6.0000,   4.00000,      245.93
     20.0000,       6.0000,   4.00000,      196.60
     22.0000,       6.0000,   4.00000,      151.69
     24.0000,       6.0000,   4.00000,      170.16
     26.0000,       6.0000,   4.00000,      375.05
     28.0000,       6.0000,   4.00000,      391.97
     30.0000,       6.0000,   4.00000,      315.23
     32.0000,       6.0000,   4.00000,      157.89
     34.0000,       6.0000,   4.00000,      102.05
     36.0000,       6.0000,   4.00000,      95.323
     38.0000,       6.0000,   4.00000,      90.954
     40.0000,       6.0000,   4.00000,      71.489
     42.0000,       6.0000,   4.00000,      71.039
     44.0000,       6.0000,   4.00000,      61.583
     46.0000,       6.0000,   4.00000,      63.106
     48.0000,       6.0000,   4.00000,      57.708
     50.0000,       6.0000,   4.00000,      61.980
     52.0000,       6.0000,   4.00000,      67.260
     54.0000,       6.0000,   4.00000,      72.137
     56.0000,       6.0000,   4.00000,      74.437
     58.0000,       6.0000,   4.00000,      76.154
     60.0000,       6.0000,   4.00000,      79.844
     62.0000,       6.0000,   4.00000,      82.320
     64.0000,       6.0000,   4.00000,      78.508
     66.0000,       6.0000,   4.00000,      69.924
     68.0000,       6.0000,   4.00000,      61.722
     70.0000,       6.0000,   4.00000,      54.922
     72.0000,       6.0000,   4.00000,      51.255
     74.0000,       6.0000,   4.00000,      51.204
     76.0000,       6.0000,   4.00000,      61.051
     78.0000,       6.0000,   4.00000,      77.318
     80.0000,       6.0000,   4.00000,      92.147
     82.0000,       6.0000,   4.00000,      101.00
     84.0000,       6.0000,   4.00000,      102.21
     86.0000,       6.0000,   4.00000,      110.31
     88.0000,       6.0000,   4.00000,      126.77
     90.0000,       6.0000,   4.00000,      138.59
     92.0000,       6.0000,   4.00000,      134.49
     20.0000,       8.0000,   3.00000,      234.57
     22.0000,       8.0000,   3.00000,      212.81
     24.0000,       8.0000,   3.00000,      181.37
     26.0000,       8.0000,   3.00000,      331.41
     28.0000,       8.0000,   3.00000,      346.74
     30.0000,       8.0000,   3.00000,      289.88
     32.0000,       8.0000,   3.00000,      238.93
     34.0000,       8.0000,   3.00000,      141.18
     36.0000,       8.0000,   3.00000,      101.42
     38.0000,       8.0000,   3.00000,      90.560
     40.0000,       8.0000,   3.00000,      72.823
     42.0000,       8.0000,   3.00000,      71.480
     44.0000,       8.0000,   3.00000,      63.903
     46.0000,       8.0000,   3.00000,      60.026
     48.0000,       8.0000,   3.00000,      63.741
     50.0000,       8.0000,   3.00000,      64.086
     52.0000,       8.0000,   3.00000,      68.679
     54.0000,       8.0000,   3.00000,      75.144
     56.0000,       8.0000,   3.00000,      83.305
     58.0000,       8.0000,   3.00000,      88.064
     60.0000,       8.0000,   3.00000,      88.590
     62.0000,       8.0000,   3.00000,      85.031
     64.0000,       8.0000,   3.00000,      77.472
     66.0000,       8.0000,   3.00000,      71.341
     68.0000,       8.0000,   3.00000,      64.573
     70.0000,       8.0000,   3.00000,      60.136
     72.0000,       8.0000,   3.00000,      59.337
     74.0000,       8.0000,   3.00000,      61.032
     76.0000,       8.0000,   3.00000,      71.218
     78.0000,       8.0000,   3.00000,      81.959
     80.0000,       8.0000,   3.00000,      94.434
     82.0000,       8.0000,   3.00000,      103.73
     84.0000,       8.0000,   3.00000,      103.48
     86.0000,       8.0000,   3.00000,      111.19
     88.0000,       8.0000,   3.00000,      125.66
     90.0000,       8.0000,   3.00000,      134.62
     24.0000,      12.0000,   2.00000,      238.75
     26.0000,      12.0000,   2.00000,      329.04
     28.0000,      12.0000,   2.00000,      306.61
     30.0000,      12.0000,   2.00000,      262.25
     32.0000,      12.0000,   2.00000,      227.08
     34.0000,      12.0000,   2.00000,      199.87
     36.0000,      12.0000,   2.00000,      172.42
     38.0000,      12.0000,   2.00000,      111.32
     40.0000,      12.0000,   2.00000,      78.020
     42.0000,      12.0000,   2.00000,      74.751
     44.0000,      12.0000,   2.00000,      68.284
     46.0000,      12.0000,   2.00000,      64.990
     48.0000,      12.0000,   2.00000,      65.041
     50.0000,      12.0000,   2.00000,      70.016
     52.0000,      12.0000,   2.00000,      80.864
     54.0000,      12.0000,   2.00000,      87.044
     56.0000,      12.0000,   2.00000,      93.007
     58.0000,      12.0000,   2.00000,      94.947
     60.0000,      12.0000,   2.00000,      95.013
     62.0000,      12.0000,   2.00000,      92.594
     64.0000,      12.0000,   2.00000,      84.765
     66.0000,      12.0000,   2.00000,      77.500
     68.0000,      12.0000,   2.00000,      72.923
     70.0000,      12.0000,   2.00000,      73.037
     72.0000,      12.0000,   2.00000,      78.001
     74.0000,      12.0000,   2.00000,      82.278
     76.0000,      12.0000,   2.00000,      88.676
     78.0000,      12.0000,   2.00000,      93.209
     80.0000,      12.0000,   2.00000,      99.020
     82.0000,      12.0000,   2.00000,      105.26
     84.0000,      12.0000,   2.00000,      106.96
     86.0000,      12.0000,   2.00000,      112.68
     21.0000,       6.0000,   5.00000,      359.36
     23.0000,       6.0000,   5.00000,      293.46
     25.0000,       6.0000,   5.00000,      188.15
     27.0000,       6.0000,   5.00000,      170.95
     29.0000,       6.0000,   5.00000,      332.39
     31.0000,       6.0000,   5.00000,      362.93
     33.0000,       6.0000,   5.00000,      321.34
     35.0000,       6.0000,   5.00000,      170.55
     37.0000,       6.0000,   5.00000,      104.86
     39.0000,       6.0000,   5.00000,      86.283
     41.0000,       6.0000,   5.00000,      72.845
     43.0000,       6.0000,   5.00000,      58.646
     45.0000,       6.0000,   5.00000,      66.544
     47.0000,       6.0000,   5.00000,      68.241
     49.0000,       6.0000,   5.00000,      73.148
     51.0000,       6.0000,   5.00000,      68.226
     53.0000,       6.0000,   5.00000,      76.860
     55.0000,       6.0000,   5.00000,      97.087
     57.0000,       6.0000,   5.00000,      117.92
     59.0000,       6.0000,   5.00000,      123.02
     61.0000,       6.0000,   5.00000,      104.86
     63.0000,       6.0000,   5.00000,      83.722
     65.0000,       6.0000,   5.00000,      72.305
     67.0000,       6.0000,   5.00000,      70.572
     69.0000,       6.0000,   5.00000,      76.397
     71.0000,       6.0000,   5.00000,      80.578
     73.0000,       6.0000,   5.00000,      85.511
     75.0000,       6.0000,   5.00000,      91.594
     77.0000,       6.0000,   5.00000,      96.624
     79.0000,       6.0000,   5.00000,      105.55
     81.0000,       6.0000,   5.00000,      105.34
     83.0000,       6.0000,   5.00000,      107.39
     85.0000,       6.0000,   5.00000,      109.29
     87.0000,       6.0000,   5.00000,      113.32
     89.0000,       6.0000,   5.00000,      121.33
     25.0000,      10.0000,   3.00000,      262.67
     27.0000,      10.0000,   3.00000,      216.99
     29.0000,      10.0000,   3.00000,      286.78
     31.0000,      10.0000,   3.00000,      302.33
     33.0000,      10.0000,   3.00000,      269.43
     35.0000,      10.0000,   3.00000,      231.67
     37.0000,      10.0000,   3.00000,      193.91
     39.0000,      10.0000,   3.00000,      114.99
     41.0000,      10.0000,   3.00000,      80.443
     43.0000,      10.0000,   3.00000,      66.674
     45.0000,      10.0000,   3.00000,      73.161
     47.0000,      10.0000,   3.00000,      74.811
     49.0000,      10.0000,   3.00000,      75.053
     51.0000,      10.0000,   3.00000,      81.835
     53.0000,      10.0000,   3.00000,      98.280
     55.0000,      10.0000,   3.00000,      107.23
     57.0000,      10.0000,   3.00000,      116.48
     59.0000,      10.0000,   3.00000,      116.77
     61.0000,      10.0000,   3.00000,      108.17
     63.0000,      10.0000,   3.00000,      96.082
     65.0000,      10.0000,   3.00000,      85.584
     67.0000,      10.0000,   3.00000,      83.513
     69.0000,      10.0000,   3.00000,      92.195
     71.0000,      10.0000,   3.00000,      104.05
     73.0000,      10.0000,   3.00000,      110.99
     75.0000,      10.0000,   3.00000,      114.27
     77.0000,      10.0000,   3.00000,      115.56
     79.0000,      10.0000,   3.00000,      115.05
     81.0000,      10.0000,   3.00000,      108.69
     83.0000,      10.0000,   3.00000,      108.34
     85.0000,      10.0000,   3.00000,      111.23
     24.0000,       8.0000,   4.00000,      302.41
     26.0000,       8.0000,   4.00000,      230.32
     28.0000,       8.0000,   4.00000,      171.01
     30.0000,       8.0000,   4.00000,      301.18
     32.0000,       8.0000,   4.00000,      329.41
     34.0000,       8.0000,   4.00000,      291.58
     36.0000,       8.0000,   4.00000,      239.26
     38.0000,       8.0000,   4.00000,      126.28
     40.0000,       8.0000,   4.00000,      83.954
     42.0000,       8.0000,   4.00000,      74.709
     44.0000,       8.0000,   4.00000,      65.844
     46.0000,       8.0000,   4.00000,      74.932
     48.0000,       8.0000,   4.00000,      73.800
     50.0000,       8.0000,   4.00000,      77.022
     52.0000,       8.0000,   4.00000,      92.420
     54.0000,       8.0000,   4.00000,      100.29
     56.0000,       8.0000,   4.00000,      117.50
     58.0000,       8.0000,   4.00000,      126.65
     60.0000,       8.0000,   4.00000,      117.70
     62.0000,       8.0000,   4.00000,      101.88
     64.0000,       8.0000,   4.00000,      87.434
     66.0000,       8.0000,   4.00000,      81.274
     68.0000,       8.0000,   4.00000,      85.905
     70.0000,       8.0000,   4.00000,      97.225
     72.0000,       8.0000,   4.00000,      112.99
     74.0000,       8.0000,   4.00000,      121.22
     76.0000,       8.0000,   4.00000,      121.26
     78.0000,       8.0000,   4.00000,      115.39
     80.0000,       8.0000,   4.00000,      109.47
     82.0000,       8.0000,   4.00000,      107.91
     84.0000,       8.0000,   4.00000,      110.56
     86.0000,       8.0000,   4.00000,      113.58
     24.0000,       6.0000,   6.00000,      346.32
     26.0000,       6.0000,   6.00000,      251.80
     28.0000,       6.0000,   6.00000,      167.04
     30.0000,       6.0000,   6.00000,      165.44
     32.0000,       6.0000,   6.00000,      342.79
     34.0000,       6.0000,   6.00000,      364.87
     36.0000,       6.0000,   6.00000,      287.85
     38.0000,       6.0000,   6.00000,      135.14
     40.0000,       6.0000,   6.00000,      84.358
     42.0000,       6.0000,   6.00000,      79.825
     44.0000,       6.0000,   6.00000,      79.822
     46.0000,       6.0000,   6.00000,      67.361
     48.0000,       6.0000,   6.00000,      78.075
     50.0000,       6.0000,   6.00000,      84.407
     52.0000,       6.0000,   6.00000,      105.34
     54.0000,       6.0000,   6.00000,      109.50
     56.0000,       6.0000,   6.00000,      122.82
     58.0000,       6.0000,   6.00000,      128.29
     60.0000,       6.0000,   6.00000,      118.91
     62.0000,       6.0000,   6.00000,      105.15
     64.0000,       6.0000,   6.00000,      92.841
     66.0000,       6.0000,   6.00000,      90.525
     68.0000,       6.0000,   6.00000,      93.027
     70.0000,       6.0000,   6.00000,      107.74
     72.0000,       6.0000,   6.00000,      133.71
     74.0000,       6.0000,   6.00000,      149.05
     76.0000,       6.0000,   6.00000,      144.09
     78.0000,       6.0000,   6.00000,      120.88
     80.0000,       6.0000,   6.00000,      108.70
     82.0000,       6.0000,   6.00000,      110.29
     84.0000,       6.0000,   6.00000,      112.65
     86.0000,       6.0000,   6.00000,      113.93
     30.0000,      12.0000,   3.00000,      217.70
     32.0000,      12.0000,   3.00000,      277.95
     34.0000,      12.0000,   3.00000,      259.66
     36.0000,      12.0000,   3.00000,      222.70
     38.0000,      12.0000,   3.00000,      193.98
     40.0000,      12.0000,   3.00000,      177.86
     42.0000,      12.0000,   3.00000,      168.75
     44.0000,      12.0000,   3.00000,      119.72
     46.0000,      12.0000,   3.00000,      94.004
     48.0000,      12.0000,   3.00000,      105.48
     50.0000,      12.0000,   3.00000,      112.09
     52.0000,      12.0000,   3.00000,      114.67
     54.0000,      12.0000,   3.00000,      115.09
     56.0000,      12.0000,   3.00000,      118.67
     58.0000,      12.0000,   3.00000,      124.66
     60.0000,      12.0000,   3.00000,      117.24
     62.0000,      12.0000,   3.00000,      115.34
     64.0000,      12.0000,   3.00000,      120.93
     66.0000,      12.0000,   3.00000,      136.23
     68.0000,      12.0000,   3.00000,      145.72
     70.0000,      12.0000,   3.00000,      152.13
     72.0000,      12.0000,   3.00000,      158.93
     74.0000,      12.0000,   3.00000,      162.67
     76.0000,      12.0000,   3.00000,      158.12
     78.0000,      12.0000,   3.00000,      143.30
     80.0000,      12.0000,   3.00000,      132.28
     28.0000,       8.0000,   5.00000,      274.44
     30.0000,       8.0000,   5.00000,      218.65
     32.0000,       8.0000,   5.00000,      158.77
     34.0000,       8.0000,   5.00000,      251.61
     36.0000,       8.0000,   5.00000,      263.06
     38.0000,       8.0000,   5.00000,      237.78
     40.0000,       8.0000,   5.00000,      217.29
     42.0000,       8.0000,   5.00000,      133.94
     44.0000,       8.0000,   5.00000,      96.825
     46.0000,       8.0000,   5.00000,      95.756
     48.0000,       8.0000,   5.00000,      95.714
     50.0000,       8.0000,   5.00000,      117.72
     52.0000,       8.0000,   5.00000,      125.53
     54.0000,       8.0000,   5.00000,      126.31
     56.0000,       8.0000,   5.00000,      124.75
     58.0000,       8.0000,   5.00000,      109.34
     60.0000,       8.0000,   5.00000,      109.60
     62.0000,       8.0000,   5.00000,      116.20
     64.0000,       8.0000,   5.00000,      127.63
     66.0000,       8.0000,   5.00000,      137.41
     68.0000,       8.0000,   5.00000,      150.86
     70.0000,       8.0000,   5.00000,      159.07
     72.0000,       8.0000,   5.00000,      168.29
     74.0000,       8.0000,   5.00000,      174.80
     76.0000,       8.0000,   5.00000,      164.81
     78.0000,       8.0000,   5.00000,      151.81
     80.0000,       8.0000,   5.00000,      135.49
     82.0000,       8.0000,   5.00000,      120.50
     30.0000,      10.0000,   4.00000,      228.97
     32.0000,      10.0000,   4.00000,      189.57
     34.0000,      10.0000,   4.00000,      238.97
     36.0000,      10.0000,   4.00000,      242.40
     38.0000,      10.0000,   4.00000,      223.45
     40.0000,      10.0000,   4.00000,      212.54
     42.0000,      10.0000,   4.00000,      202.94
     44.0000,      10.0000,   4.00000,      134.76
     46.0000,      10.0000,   4.00000,      111.69
     48.0000,      10.0000,   4.00000,      107.80
     50.0000,      10.0000,   4.00000,      124.67
     52.0000,      10.0000,   4.00000,      128.13
     54.0000,      10.0000,   4.00000,      124.22
     56.0000,      10.0000,   4.00000,      117.04
     58.0000,      10.0000,   4.00000,      117.66
     60.0000,      10.0000,   4.00000,      113.29
     62.0000,      10.0000,   4.00000,      121.66
     64.0000,      10.0000,   4.00000,      138.02
     66.0000,      10.0000,   4.00000,      156.60
     68.0000,      10.0000,   4.00000,      169.52
     70.0000,      10.0000,   4.00000,      174.33
     72.0000,      10.0000,   4.00000,      176.80
     74.0000,      10.0000,   4.00000,      177.82
     76.0000,      10.0000,   4.00000,      168.45
     78.0000,      10.0000,   4.00000,      155.71
     80.0000,      10.0000,   4.00000,      140.91
     32.0000,       8.0000,   6.00000,      213.52
     34.0000,       8.0000,   6.00000,      173.00
     36.0000,       8.0000,   6.00000,      138.59
     38.0000,       8.0000,   6.00000,      258.16
     40.0000,       8.0000,   6.00000,      302.23
     42.0000,       8.0000,   6.00000,      310.01
     44.0000,       8.0000,   6.00000,      324.58
     46.0000,       8.0000,   6.00000,      217.05
     48.0000,       8.0000,   6.00000,      166.83
     50.0000,       8.0000,   6.00000,      156.94
     52.0000,       8.0000,   6.00000,      127.83
     54.0000,       8.0000,   6.00000,      126.61
     56.0000,       8.0000,   6.00000,      115.79
     58.0000,       8.0000,   6.00000,      114.78
     60.0000,       8.0000,   6.00000,      133.88
     62.0000,       8.0000,   6.00000,      144.63
     64.0000,       8.0000,   6.00000,      184.74
     66.0000,       8.0000,   6.00000,      221.94
     68.0000,       8.0000,   6.00000,      244.01
     70.0000,       8.0000,   6.00000,      239.72
     72.0000,       8.0000,   6.00000,      212.08
     74.0000,       8.0000,   6.00000,      191.28
     76.0000,       8.0000,   6.00000,      180.38
     78.0000,       8.0000,   6.00000,      175.82
     36.0000,      12.0000,   4.00000,      196.48
     38.0000,      12.0000,   4.00000,      280.78
     40.0000,      12.0000,   4.00000,      303.35
     42.0000,      12.0000,   4.00000,      318.30
     44.0000,      12.0000,   4.00000,      327.80
     46.0000,      12.0000,   4.00000,      324.29
     48.0000,      12.0000,   4.00000,      308.47
     50.0000,      12.0000,   4.00000,      205.43
     52.0000,      12.0000,   4.00000,      142.35
     54.0000,      12.0000,   4.00000,      137.13
     56.0000,      12.0000,   4.00000,      133.41
     58.0000,      12.0000,   4.00000,      139.93
     60.0000,      12.0000,   4.00000,      157.65
     62.0000,      12.0000,   4.00000,      177.76
     64.0000,      12.0000,   4.00000,      213.34
     66.0000,      12.0000,   4.00000,      227.49
     68.0000,      12.0000,   4.00000,      240.37
     70.0000,      12.0000,   4.00000,      240.49
     72.0000,      12.0000,   4.00000,      227.58
     74.0000,      12.0000,   4.00000,      212.13
     35.0000,      10.0000,   5.00000,      201.42
     37.0000,      10.0000,   5.00000,      189.61
     39.0000,      10.0000,   5.00000,      269.49
     41.0000,      10.0000,   5.00000,      335.35
     43.0000,      10.0000,   5.00000,      364.85
     45.0000,      10.0000,   5.00000,      373.02
     47.0000,      10.0000,   5.00000,      359.93
     49.0000,      10.0000,   5.00000,      226.27
     51.0000,      10.0000,   5.00000,      158.36
     53.0000,      10.0000,   5.00000,      127.34
     55.0000,      10.0000,   5.00000,      130.30
     57.0000,      10.0000,   5.00000,      132.75
     59.0000,      10.0000,   5.00000,      145.33
     61.0000,      10.0000,   5.00000,      166.57
     63.0000,      10.0000,   5.00000,      202.43
     65.0000,      10.0000,   5.00000,      221.92
     67.0000,      10.0000,   5.00000,      246.13
     69.0000,      10.0000,   5.00000,      253.35
     71.0000,      10.0000,   5.00000,      239.74
     73.0000,      10.0000,   5.00000,      224.02
     75.0000,      10.0000,   5.00000,      202.25
     40.0000,      10.0000,   6.00000,      345.43
     42.0000,      10.0000,   6.00000,      325.99
     44.0000,      10.0000,   6.00000,      437.09
     46.0000,      10.0000,   6.00000,      465.51
     48.0000,      10.0000,   6.00000,      425.26
     50.0000,      10.0000,   6.00000,      392.49
     52.0000,      10.0000,   6.00000,      381.85
     54.0000,      10.0000,   6.00000,      272.51
     56.0000,      10.0000,   6.00000,      230.93
     58.0000,      10.0000,   6.00000,      223.08
     60.0000,      10.0000,   6.00000,      256.41
     62.0000,      10.0000,   6.00000,      265.46
     64.0000,      10.0000,   6.00000,      259.56
     66.0000,      10.0000,   6.00000,      245.13
     68.0000,      10.0000,   6.00000,      255.91
     70.0000,      10.0000,   6.00000,      245.63
     42.0000,      12.0000,   5.00000,      343.24
     44.0000,      12.0000,   5.00000,      461.92
     46.0000,      12.0000,   5.00000,      443.93
     48.0000,      12.0000,   5.00000,      407.57
     50.0000,      12.0000,   5.00000,      391.31
     52.0000,      12.0000,   5.00000,      404.73
     54.0000,      12.0000,   5.00000,      439.56
     56.0000,      12.0000,   5.00000,      319.63
     58.0000,      12.0000,   5.00000,      249.34
     60.0000,      12.0000,   5.00000,      266.92
     62.0000,      12.0000,   5.00000,      272.43
     64.0000,      12.0000,   5.00000,      266.83
     66.0000,      12.0000,   5.00000,      248.99
     68.0000,      12.0000,   5.00000,      242.44
     48.0000,      12.0000,   6.00000,      473.59
     50.0000,      12.0000,   6.00000,      700.38
     52.0000,      12.0000,   6.00000,      765.77
     54.0000,      12.0000,   6.00000,      789.39
     56.0000,      12.0000,   6.00000,      793.76
     58.0000,      12.0000,   6.00000,      762.59
     60.0000,      12.0000,   6.00000,      684.13
     62.0000,      12.0000,   6.00000,      427.11
INVERSION RESULTS
INITIAL RMS ERROR
 68.00
NUMBER OF LAYERS
14
NUMBER OF BLOCKS
524
ITERATION 1
MODEL RESISTIVITY
LAYER 1
53,       0.8320
      4.0000,      355.74
      6.0000,      166.25
      8.0000,      98.855
     10.0000,      92.426
     12.0000,      126.29
     14.0000,      438.41
     16.0000,      277.24
     18.0000,      110.07
     20.0000,      74.964
     22.0000,      64.697
     24.0000,      63.136
     26.0000,      63.548
     28.0000,      61.535
     30.0000,      140.47
     32.0000,      133.27
     34.0000,      141.75
     36.0000,      170.27
     38.0000,      219.01
     40.0000,      282.04
     42.0000,      319.39
     44.0000,      332.88
     46.0000,      315.94
     48.0000,      289.31
     50.0000,      274.70
     52.0000,      273.56
     54.0000,      285.23
     56.0000,      295.08
     58.0000,      281.48
     60.0000,      256.68
     62.0000,      246.69
     64.0000,      244.05
     66.0000,      235.10
     68.0000,      228.35
     70.0000,      227.36
     72.0000,      215.90
     74.0000,      199.51
     76.0000,      188.31
     78.0000,      170.77
     80.0000,      144.71
     82.0000,      112.47
     84.0000,      79.481
     86.0000,      65.109
     88.0000,      60.052
     90.0000,      65.154
     92.0000,      80.999
     94.0000,      112.36
     96.0000,      142.77
     98.0000,      164.33
    100.0000,      199.96
    102.0000,      240.37
    104.0000,      279.34
    106.0000,      305.47
                   312.59
LAYER 2
53,       1.7472
      4.0000,      350.22
      6.0000,      182.95
      8.0000,      102.08
     10.0000,      92.878
     12.0000,      130.45
     14.0000,      436.89
     16.0000,      272.76
     18.0000,      105.67
     20.0000,      71.472
     22.0000,      62.378
     24.0000,      61.896
     26.0000,      61.830
     28.0000,      60.018
     30.0000,      130.11
     32.0000,      130.59
     34.0000,      138.28
     36.0000,      162.64
     38.0000,      203.55
     40.0000,      254.78
     42.0000,      279.15
     44.0000,      285.03
     46.0000,      278.69
     48.0000,      270.56
     50.0000,      265.19
     52.0000,      267.97
     54.0000,      271.62
     56.0000,      264.43
     58.0000,      234.87
     60.0000,      208.85
     62.0000,      205.44
     64.0000,      211.20
     66.0000,      205.04
     68.0000,      200.25
     70.0000,      201.53
     72.0000,      196.96
     74.0000,      189.84
     76.0000,      188.65
     78.0000,      172.02
     80.0000,      137.77
     82.0000,      97.671
     84.0000,      66.335
     86.0000,      55.996
     88.0000,      53.264
     90.0000,      57.849
     92.0000,      71.580
     94.0000,      104.05
     96.0000,      142.36
     98.0000,      165.63
    100.0000,      196.06
    102.0000,      229.71
    104.0000,      267.68
    106.0000,      297.39
                   304.05
LAYER 3
51,       2.7539
      6.0000,      268.57
      8.0000,      129.24
     10.0000,      101.85
     12.0000,      142.24
     14.0000,      414.00
     16.0000,      253.80
     18.0000,      97.461
     20.0000,      65.448
     22.0000,      58.013
     24.0000,      58.980
     26.0000,      58.010
     28.0000,      54.143
     30.0000,      100.11
     32.0000,      103.79
     34.0000,      107.81
     36.0000,      122.90
     38.0000,      148.29
     40.0000,      176.42
     42.0000,      182.21
     44.0000,      178.66
     46.0000,      180.81
     48.0000,      191.31
     50.0000,      200.72
     52.0000,      205.32
     54.0000,      197.16
     56.0000,      170.11
     58.0000,      133.53
     60.0000,      111.95
     62.0000,      112.73
     64.0000,      122.37
     66.0000,      122.28
     68.0000,      120.62
     70.0000,      124.72
     72.0000,      129.79
     74.0000,      138.37
     76.0000,      150.83
     78.0000,      139.56
     80.0000,      101.76
     82.0000,      63.505
     84.0000,      42.118
     86.0000,      38.403
     88.0000,      39.477
     90.0000,      43.261
     92.0000,      53.555
     94.0000,      82.811
     96.0000,      124.28
     98.0000,      146.18
    100.0000,      163.42
    102.0000,      184.20
    104.0000,      227.75
                   267.35
LAYER 4
49,       3.8613
      8.0000,      228.61
     10.0000,      123.36
     12.0000,      156.34
     14.0000,      378.47
     16.0000,      230.79
     18.0000,      91.793
     20.0000,      62.439
     22.0000,      56.556
     24.0000,      58.259
     26.0000,      55.184
     28.0000,      46.876
     30.0000,      68.875
     32.0000,      68.142
     34.0000,      68.367
     36.0000,      75.702
     38.0000,      88.729
     40.0000,      100.57
     42.0000,      97.316
     44.0000,      90.370
     46.0000,      92.029
     48.0000,      103.25
     50.0000,      114.74
     52.0000,      119.03
     54.0000,      107.99
     56.0000,      82.207
     58.0000,      56.695
     60.0000,      44.533
     62.0000,      45.344
     64.0000,      51.584
     66.0000,      53.327
     68.0000,      53.455
     70.0000,      56.708
     72.0000,      63.187
     74.0000,      75.120
     76.0000,      90.471
     78.0000,      86.553
     80.0000,      60.246
     82.0000,      35.894
     84.0000,      25.168
     86.0000,      25.882
     88.0000,      29.389
     90.0000,      32.906
     92.0000,      40.072
     94.0000,      62.309
     96.0000,      94.949
     98.0000,      107.71
    100.0000,      111.60
    102.0000,      120.82
                   177.21
LAYER 5
47,       5.0794
     10.0000,      255.70
     12.0000,      204.71
     14.0000,      269.25
     16.0000,      191.17
     18.0000,      106.96
     20.0000,      81.658
     22.0000,      76.690
     24.0000,      75.665
     26.0000,      64.281
     28.0000,      46.236
     30.0000,      40.691
     32.0000,      33.793
     34.0000,      31.170
     36.0000,      32.844
     38.0000,      36.503
     40.0000,      37.734
     42.0000,      33.167
     44.0000,      27.816
     46.0000,      26.142
     48.0000,      28.205
     50.0000,      31.261
     52.0000,      31.820
     54.0000,      27.008
     56.0000,      18.661
     58.0000,      12.001
     60.0000,      9.1524
     62.0000,      9.2207
     64.0000,      10.618
     66.0000,      11.487
     68.0000,      11.910
     70.0000,      13.023
     72.0000,      15.731
     74.0000,      21.069
     76.0000,      28.267
     78.0000,      30.560
     80.0000,      25.105
     82.0000,      19.238
     84.0000,      18.482
     86.0000,      23.917
     88.0000,      31.105
     90.0000,      34.806
     92.0000,      36.989
     94.0000,      43.491
     96.0000,      49.237
     98.0000,      45.072
    100.0000,      39.570
                   43.935
LAYER 6
45,       6.4194
     12.0000,      239.84
     14.0000,      222.13
     16.0000,      189.03
     18.0000,      143.94
     20.0000,      126.25
     22.0000,      122.90
     24.0000,      117.98
     26.0000,      97.533
     28.0000,      69.103
     30.0000,      50.916
     32.0000,      39.644
     34.0000,      35.382
     36.0000,      36.046
     38.0000,      38.312
     40.0000,      37.730
     42.0000,      32.427
     44.0000,      26.362
     46.0000,      23.011
     48.0000,      22.481
     50.0000,      23.072
     52.0000,      22.640
     54.0000,      19.538
     56.0000,      14.609
     58.0000,      10.506
     60.0000,      8.5894
     62.0000,      8.5469
     64.0000,      9.4231
     66.0000,      10.125
     68.0000,      10.574
     70.0000,      11.500
     72.0000,      13.721
     74.0000,      17.967
     76.0000,      23.818
     78.0000,      27.996
     80.0000,      28.423
     82.0000,      28.632
     84.0000,      33.681
     86.0000,      45.490
     88.0000,      57.045
     90.0000,      58.658
     92.0000,      52.962
     94.0000,      45.784
     96.0000,      39.392
     98.0000,      27.996
                   20.975
LAYER 7
43,       7.8933
     14.0000,      201.78
     16.0000,      194.75
     18.0000,      182.01
     20.0000,      185.57
     22.0000,      188.79
     24.0000,      184.24
     26.0000,      158.44
     28.0000,      120.49
     30.0000,      90.228
     32.0000,      71.453
     34.0000,      63.435
     36.0000,      62.688
     38.0000,      63.967
     40.0000,      61.378
     42.0000,      53.145
     44.0000,      43.621
     46.0000,      36.997
     48.0000,      33.864
     50.0000,      32.665
     52.0000,      31.341
     54.0000,      28.256
     56.0000,      23.637
     58.0000,      19.463
     60.0000,      17.321
     62.0000,      17.286
     64.0000,      18.358
     66.0000,      19.321
     68.0000,      20.053
     70.0000,      21.447
     72.0000,      24.601
     74.0000,      30.393
     76.0000,      38.619
     78.0000,      47.089
     80.0000,      54.251
     82.0000,      62.863
     84.0000,      77.667
     86.0000,      97.370
     88.0000,      108.09
     90.0000,      96.609
     92.0000,      74.785
     94.0000,      48.689
     96.0000,      36.801
                   21.246
LAYER 8
39,       9.5147
     18.0000,      196.08
     20.0000,      228.51
     22.0000,      244.23
     24.0000,      256.70
     26.0000,      237.39
     28.0000,      200.79
     30.0000,      166.12
     32.0000,      141.33
     34.0000,      128.36
     36.0000,      124.07
     38.0000,      122.14
     40.0000,      115.41
     42.0000,      101.82
     44.0000,      86.214
     46.0000,      73.833
     48.0000,      66.216
     50.0000,      62.095
     52.0000,      59.303
     54.0000,      55.872
     56.0000,      51.350
     58.0000,      47.125
     60.0000,      44.978
     62.0000,      45.337
     64.0000,      47.090
     66.0000,      48.774
     68.0000,      50.323
     70.0000,      53.063
     72.0000,      58.633
     74.0000,      68.317
     76.0000,      82.196
     78.0000,      98.806
     80.0000,      116.49
     82.0000,      136.13
     84.0000,      158.26
     86.0000,      173.16
     88.0000,      164.04
     90.0000,      120.72
     92.0000,      85.816
                   41.192
LAYER 9
35,      11.2981
     22.0000,      245.69
     24.0000,      293.70
     26.0000,      298.58
     28.0000,      284.66
     30.0000,      259.33
     32.0000,      238.51
     34.0000,      225.88
     36.0000,      219.05
     38.0000,      211.71
     40.0000,      199.19
     42.0000,      179.18
     44.0000,      156.57
     46.0000,      137.28
     48.0000,      123.93
     50.0000,      116.05
     52.0000,      111.80
     54.0000,      109.03
     56.0000,      106.53
     58.0000,      104.64
     60.0000,      104.48
     62.0000,      106.51
     64.0000,      109.91
     66.0000,      113.50
     68.0000,      117.44
     70.0000,      123.35
     72.0000,      132.93
     74.0000,      147.38
     76.0000,      167.01
     78.0000,      190.14
     80.0000,      213.20
     82.0000,      232.48
     84.0000,      240.95
     86.0000,      221.38
     88.0000,      182.54
                   101.74
LAYER 10
31,      13.2599
     26.0000,      307.99
     28.0000,      332.73
     30.0000,      330.65
     32.0000,      322.66
     34.0000,      314.30
     36.0000,      309.56
     38.0000,      301.56
     40.0000,      287.77
     42.0000,      265.90
     44.0000,      239.20
     46.0000,      213.75
     48.0000,      194.62
     50.0000,      182.62
     52.0000,      177.03
     54.0000,      175.82
     56.0000,      176.90
     58.0000,      179.33
     60.0000,      183.35
     62.0000,      189.60
     64.0000,      197.93
     66.0000,      207.23
     68.0000,      217.64
     70.0000,      229.10
     72.0000,      241.91
     74.0000,      255.77
     76.0000,      272.92
     78.0000,      289.39
     80.0000,      300.17
     82.0000,      295.63
     84.0000,      273.51
                   202.58
LAYER 11
27,      15.4179
     30.0000,      353.43
     32.0000,      367.48
     34.0000,      369.47
     36.0000,      365.12
     38.0000,      361.11
     40.0000,      349.92
     42.0000,      335.03
     44.0000,      314.96
     46.0000,      290.84
     48.0000,      268.25
     50.0000,      251.18
     52.0000,      241.05
     54.0000,      238.63
     56.0000,      241.69
     58.0000,      248.16
     60.0000,      258.58
     62.0000,      273.84
     64.0000,      291.18
     66.0000,      308.03
     68.0000,      322.71
     70.0000,      332.65
     72.0000,      339.15
     74.0000,      344.83
     76.0000,      348.50
     78.0000,      350.79
     80.0000,      340.64
                   295.60
LAYER 12
21,      17.7917
     36.0000,      389.02
     38.0000,      396.59
     40.0000,      391.63
     42.0000,      384.05
     44.0000,      368.56
     46.0000,      354.52
     48.0000,      337.42
     50.0000,      322.95
     52.0000,      308.94
     54.0000,      300.14
     56.0000,      301.45
     58.0000,      312.78
     60.0000,      333.61
     62.0000,      356.77
     64.0000,      373.03
     66.0000,      384.86
     68.0000,      386.62
     70.0000,      390.18
     72.0000,      387.69
     74.0000,      385.98
                   362.93
LAYER 13
17,      20.4029
     40.0000,      431.16
     42.0000,      442.75
     44.0000,      437.06
     46.0000,      411.94
     48.0000,      391.25
     50.0000,      376.72
     52.0000,      369.85
     54.0000,      360.32
     56.0000,      359.46
     58.0000,      375.63
     60.0000,      399.69
     62.0000,      412.79
     64.0000,      421.45
     66.0000,      422.68
     68.0000,      420.05
     70.0000,      416.65
                   400.16
LAYER 14
13, 
     44.0000,      544.48
     46.0000,      485.70
     48.0000,      455.05
     50.0000,      428.25
     52.0000,      416.48
     54.0000,      410.89
     56.0000,      412.69
     58.0000,      430.26
     60.0000,      450.97
     62.0000,      464.79
     64.0000,      475.37
     66.0000,      459.04
                   420.68
CALCULATED APPARENT RESISTIVITY
      3.0000,       2.0000,   1.00000,      296.06
      5.0000,       2.0000,   1.00000,      233.47
      7.0000,       2.0000,   1.00000,      145.23
      9.0000,       2.0000,   1.00000,      125.88
     11.0000,       2.0000,   1.00000,      232.66
     13.0000,       2.0000,   1.00000,      219.41
     15.0000,       2.0000,   1.00000,      280.83
     17.0000,       2.0000,   1.00000,      159.61
     19.0000,       2.0000,   1.00000,      96.236
     21.0000,       2.0000,   1.00000,      81.895
     23.0000,       2.0000,   1.00000,      77.532
     25.0000,       2.0000,   1.00000,      70.835
     27.0000,       2.0000,   1.00000,      106.10
     29.0000,       2.0000,   1.00000,      98.371
     31.0000,       2.0000,   1.00000,      171.58
     33.0000,       2.0000,   1.00000,      171.32
     35.0000,       2.0000,   1.00000,      198.76
     37.0000,       2.0000,   1.00000,      248.22
     39.0000,       2.0000,   1.00000,      299.68
     41.0000,       2.0000,   1.00000,      345.58
     43.0000,       2.0000,   1.00000,      350.95
     45.0000,       2.0000,   1.00000,      341.25
     47.0000,       2.0000,   1.00000,      326.68
     49.0000,       2.0000,   1.00000,      314.43
     51.0000,       2.0000,   1.00000,      316.78
     53.0000,       2.0000,   1.00000,      316.01
     55.0000,       2.0000,   1.00000,      314.69
     57.0000,       2.0000,   1.00000,      292.61
     59.0000,       2.0000,   1.00000,      270.38
     61.0000,       2.0000,   1.00000,      264.78
     63.0000,       2.0000,   1.00000,      258.16
     65.0000,       2.0000,   1.00000,      253.55
     67.0000,       2.0000,   1.00000,      244.81
     69.0000,       2.0000,   1.00000,      242.73
     71.0000,       2.0000,   1.00000,      239.05
     73.0000,       2.0000,   1.00000,      225.87
     75.0000,       2.0000,   1.00000,      214.44
     77.0000,       2.0000,   1.00000,      194.78
     79.0000,       2.0000,   1.00000,      159.43
     81.0000,       2.0000,   1.00000,      116.35
     83.0000,       2.0000,   1.00000,      89.735
     85.0000,       2.0000,   1.00000,      73.371
     87.0000,       2.0000,   1.00000,      70.639
     89.0000,       2.0000,   1.00000,      75.573
     91.0000,       2.0000,   1.00000,      94.063
     93.0000,       2.0000,   1.00000,      121.62
     95.0000,       2.0000,   1.00000,      161.81
     97.0000,       2.0000,   1.00000,      204.41
     99.0000,       2.0000,   1.00000,      233.88
    101.0000,       2.0000,   1.00000,      279.70
    103.0000,       2.0000,   1.00000,      326.70
    105.0000,       2.0000,   1.00000,      358.63
    107.0000,       2.0000,   1.00000,      375.52
      4.0000,       2.0000,   2.00000,      163.56
      6.0000,       2.0000,   2.00000,      178.74
      8.0000,       2.0000,   2.00000,      114.25
     10.0000,       2.0000,   2.00000,      194.17
     12.0000,       2.0000,   2.00000,      145.79
     14.0000,       2.0000,   2.00000,      88.500
     16.0000,       2.0000,   2.00000,      171.88
     18.0000,       2.0000,   2.00000,      98.913
     20.0000,       2.0000,   2.00000,      59.703
     22.0000,       2.0000,   2.00000,      54.230
     24.0000,       2.0000,   2.00000,      46.615
     26.0000,       2.0000,   2.00000,      77.231
     28.0000,       2.0000,   2.00000,      73.089
     30.0000,       2.0000,   2.00000,      69.822
     32.0000,       2.0000,   2.00000,      129.98
     34.0000,       2.0000,   2.00000,      130.87
     36.0000,       2.0000,   2.00000,      154.88
     38.0000,       2.0000,   2.00000,      180.35
     40.0000,       2.0000,   2.00000,      206.19
     42.0000,       2.0000,   2.00000,      225.29
     44.0000,       2.0000,   2.00000,      228.59
     46.0000,       2.0000,   2.00000,      239.24
     48.0000,       2.0000,   2.00000,      245.30
     50.0000,       2.0000,   2.00000,      249.15
     52.0000,       2.0000,   2.00000,      239.12
     54.0000,       2.0000,   2.00000,      218.06
     56.0000,       2.0000,   2.00000,      200.13
     58.0000,       2.0000,   2.00000,      174.73
     60.0000,       2.0000,   2.00000,      175.23
     62.0000,       2.0000,   2.00000,      180.60
     64.0000,       2.0000,   2.00000,      181.44
     66.0000,       2.0000,   2.00000,      176.80
     68.0000,       2.0000,   2.00000,      171.01
     70.0000,       2.0000,   2.00000,      176.70
     72.0000,       2.0000,   2.00000,      169.15
     74.0000,       2.0000,   2.00000,      157.70
     76.0000,       2.0000,   2.00000,      148.16
     78.0000,       2.0000,   2.00000,      125.19
     80.0000,       2.0000,   2.00000,      89.760
     82.0000,       2.0000,   2.00000,      64.658
     84.0000,       2.0000,   2.00000,      50.842
     86.0000,       2.0000,   2.00000,      46.292
     88.0000,       2.0000,   2.00000,      49.031
     90.0000,       2.0000,   2.00000,      59.191
     92.0000,       2.0000,   2.00000,      72.644
     94.0000,       2.0000,   2.00000,      90.410
     96.0000,       2.0000,   2.00000,      131.36
     98.0000,       2.0000,   2.00000,      160.24
    100.0000,       2.0000,   2.00000,      176.11
    102.0000,       2.0000,   2.00000,      207.10
    104.0000,       2.0000,   2.00000,      231.30
    106.0000,       2.0000,   2.00000,      251.25
      6.0000,       4.0000,   1.00000,      174.93
      8.0000,       4.0000,   1.00000,      207.91
     10.0000,       4.0000,   1.00000,      211.38
     12.0000,       4.0000,   1.00000,      127.00
     14.0000,       4.0000,   1.00000,      78.761
     16.0000,       4.0000,   1.00000,      139.53
     18.0000,       4.0000,   1.00000,      120.70
     20.0000,       4.0000,   1.00000,      72.093
     22.0000,       4.0000,   1.00000,      52.028
     24.0000,       4.0000,   1.00000,      53.789
     26.0000,       4.0000,   1.00000,      73.220
     28.0000,       4.0000,   1.00000,      69.558
     30.0000,       4.0000,   1.00000,      66.702
     32.0000,       4.0000,   1.00000,      108.04
     34.0000,       4.0000,   1.00000,      126.47
     36.0000,       4.0000,   1.00000,      139.18
     38.0000,       4.0000,   1.00000,      155.93
     40.0000,       4.0000,   1.00000,      173.63
     42.0000,       4.0000,   1.00000,      189.01
     44.0000,       4.0000,   1.00000,      197.54
     46.0000,       4.0000,   1.00000,      210.19
     48.0000,       4.0000,   1.00000,      221.23
     50.0000,       4.0000,   1.00000,      223.81
     52.0000,       4.0000,   1.00000,      209.92
     54.0000,       4.0000,   1.00000,      186.25
     56.0000,       4.0000,   1.00000,      166.01
     58.0000,       4.0000,   1.00000,      148.40
     60.0000,       4.0000,   1.00000,      147.92
     62.0000,       4.0000,   1.00000,      152.45
     64.0000,       4.0000,   1.00000,      154.04
     66.0000,       4.0000,   1.00000,      151.39
     68.0000,       4.0000,   1.00000,      148.98
     70.0000,       4.0000,   1.00000,      152.73
     72.0000,       4.0000,   1.00000,      148.51
     74.0000,       4.0000,   1.00000,      138.65
     76.0000,       4.0000,   1.00000,      127.19
     78.0000,       4.0000,   1.00000,      106.54
     80.0000,       4.0000,   1.00000,      79.465
     82.0000,       4.0000,   1.00000,      59.754
     84.0000,       4.0000,   1.00000,      48.503
     86.0000,       4.0000,   1.00000,      44.724
     88.0000,       4.0000,   1.00000,      48.288
     90.0000,       4.0000,   1.00000,      57.767
     92.0000,       4.0000,   1.00000,      68.068
     94.0000,       4.0000,   1.00000,      83.011
     96.0000,       4.0000,   1.00000,      114.99
     98.0000,       4.0000,   1.00000,      143.45
    100.0000,       4.0000,   1.00000,      160.25
    102.0000,       4.0000,   1.00000,      181.08
    104.0000,       4.0000,   1.00000,      200.54
      5.0000,       2.0000,   3.00000,      152.57
      7.0000,       2.0000,   3.00000,      194.27
      9.0000,       2.0000,   3.00000,      297.55
     11.0000,       2.0000,   3.00000,      157.52
     13.0000,       2.0000,   3.00000,      73.936
     15.0000,       2.0000,   3.00000,      69.491
     17.0000,       2.0000,   3.00000,      165.50
     19.0000,       2.0000,   3.00000,      101.76
     21.0000,       2.0000,   3.00000,      57.139
     23.0000,       2.0000,   3.00000,      44.012
     25.0000,       2.0000,   3.00000,      72.845
     27.0000,       2.0000,   3.00000,      68.226
     29.0000,       2.0000,   3.00000,      65.779
     31.0000,       2.0000,   3.00000,      62.808
     33.0000,       2.0000,   3.00000,      123.09
     35.0000,       2.0000,   3.00000,      123.76
     37.0000,       2.0000,   3.00000,      132.70
     39.0000,       2.0000,   3.00000,      144.38
     41.0000,       2.0000,   3.00000,      155.51
     43.0000,       2.0000,   3.00000,      169.50
     45.0000,       2.0000,   3.00000,      181.52
     47.0000,       2.0000,   3.00000,      198.99
     49.0000,       2.0000,   3.00000,      212.50
     51.0000,       2.0000,   3.00000,      202.98
     53.0000,       2.0000,   3.00000,      178.57
     55.0000,       2.0000,   3.00000,      150.42
     57.0000,       2.0000,   3.00000,      132.47
     59.0000,       2.0000,   3.00000,      127.24
     61.0000,       2.0000,   3.00000,      129.81
     63.0000,       2.0000,   3.00000,      135.33
     65.0000,       2.0000,   3.00000,      134.48
     67.0000,       2.0000,   3.00000,      133.22
     69.0000,       2.0000,   3.00000,      134.77
     71.0000,       2.0000,   3.00000,      137.22
     73.0000,       2.0000,   3.00000,      131.83
     75.0000,       2.0000,   3.00000,      120.08
     77.0000,       2.0000,   3.00000,      105.31
     79.0000,       2.0000,   3.00000,      81.423
     81.0000,       2.0000,   3.00000,      62.657
     83.0000,       2.0000,   3.00000,      49.323
     85.0000,       2.0000,   3.00000,      43.652
     87.0000,       2.0000,   3.00000,      42.917
     89.0000,       2.0000,   3.00000,      52.148
     91.0000,       2.0000,   3.00000,      61.016
     93.0000,       2.0000,   3.00000,      68.789
     95.0000,       2.0000,   3.00000,      87.659
     97.0000,       2.0000,   3.00000,      120.30
     99.0000,       2.0000,   3.00000,      144.44
    101.0000,       2.0000,   3.00000,      155.52
    103.0000,       2.0000,   3.00000,      171.40
    105.0000,       2.0000,   3.00000,      187.94
      6.0000,       2.0000,   4.00000,      161.97
      8.0000,       2.0000,   4.00000,      524.22
     10.0000,       2.0000,   4.00000,      232.77
     12.0000,       2.0000,   4.00000,      78.131
     14.0000,       2.0000,   4.00000,      58.257
     16.0000,       2.0000,   4.00000,      65.867
     18.0000,       2.0000,   4.00000,      177.91
     20.0000,       2.0000,   4.00000,      104.62
     22.0000,       2.0000,   4.00000,      46.832
     24.0000,       2.0000,   4.00000,      71.099
     26.0000,       2.0000,   4.00000,      63.905
     28.0000,       2.0000,   4.00000,      62.128
     30.0000,       2.0000,   4.00000,      60.737
     32.0000,       2.0000,   4.00000,      58.713
     34.0000,       2.0000,   4.00000,      116.59
     36.0000,       2.0000,   4.00000,      104.49
     38.0000,       2.0000,   4.00000,      103.41
     40.0000,       2.0000,   4.00000,      105.61
     42.0000,       2.0000,   4.00000,      113.62
     44.0000,       2.0000,   4.00000,      130.42
     46.0000,       2.0000,   4.00000,      144.71
     48.0000,       2.0000,   4.00000,      162.81
     50.0000,       2.0000,   4.00000,      161.45
     52.0000,       2.0000,   4.00000,      140.52
     54.0000,       2.0000,   4.00000,      114.18
     56.0000,       2.0000,   4.00000,      93.693
     58.0000,       2.0000,   4.00000,      90.922
     60.0000,       2.0000,   4.00000,      88.973
     62.0000,       2.0000,   4.00000,      91.213
     64.0000,       2.0000,   4.00000,      93.576
     66.0000,       2.0000,   4.00000,      94.483
     68.0000,       2.0000,   4.00000,      98.766
     70.0000,       2.0000,   4.00000,      99.814
     72.0000,       2.0000,   4.00000,      101.19
     74.0000,       2.0000,   4.00000,      94.190
     76.0000,       2.0000,   4.00000,      80.308
     78.0000,       2.0000,   4.00000,      65.966
     80.0000,       2.0000,   4.00000,      57.695
     82.0000,       2.0000,   4.00000,      50.287
     84.0000,       2.0000,   4.00000,      44.871
     86.0000,       2.0000,   4.00000,      42.637
     88.0000,       2.0000,   4.00000,      47.593
     90.0000,       2.0000,   4.00000,      55.393
     92.0000,       2.0000,   4.00000,      57.851
     94.0000,       2.0000,   4.00000,      65.160
     96.0000,       2.0000,   4.00000,      77.176
     98.0000,       2.0000,   4.00000,      103.76
    100.0000,       2.0000,   4.00000,      122.04
    102.0000,       2.0000,   4.00000,      121.52
    104.0000,       2.0000,   4.00000,      130.23
      9.0000,       6.0000,   1.00000,      317.49
     11.0000,       6.0000,   1.00000,      163.56
     13.0000,       6.0000,   1.00000,      74.121
     15.0000,       6.0000,   1.00000,      64.648
     17.0000,       6.0000,   1.00000,      122.22
     19.0000,       6.0000,   1.00000,      116.96
     21.0000,       6.0000,   1.00000,      97.292
     23.0000,       6.0000,   1.00000,      68.178
     25.0000,       6.0000,   1.00000,      68.674
     27.0000,       6.0000,   1.00000,      63.435
     29.0000,       6.0000,   1.00000,      62.442
     31.0000,       6.0000,   1.00000,      61.380
     33.0000,       6.0000,   1.00000,      90.628
     35.0000,       6.0000,   1.00000,      100.33
     37.0000,       6.0000,   1.00000,      104.44
     39.0000,       6.0000,   1.00000,      104.20
     41.0000,       6.0000,   1.00000,      109.39
     43.0000,       6.0000,   1.00000,      120.67
     45.0000,       6.0000,   1.00000,      133.95
     47.0000,       6.0000,   1.00000,      147.63
     49.0000,       6.0000,   1.00000,      153.61
     51.0000,       6.0000,   1.00000,      143.10
     53.0000,       6.0000,   1.00000,      122.48
     55.0000,       6.0000,   1.00000,      102.10
     57.0000,       6.0000,   1.00000,      90.708
     59.0000,       6.0000,   1.00000,      87.629
     61.0000,       6.0000,   1.00000,      88.236
     63.0000,       6.0000,   1.00000,      90.563
     65.0000,       6.0000,   1.00000,      91.653
     67.0000,       6.0000,   1.00000,      93.529
     69.0000,       6.0000,   1.00000,      96.037
     71.0000,       6.0000,   1.00000,      97.364
     73.0000,       6.0000,   1.00000,      93.395
     75.0000,       6.0000,   1.00000,      83.896
     77.0000,       6.0000,   1.00000,      72.809
     79.0000,       6.0000,   1.00000,      61.476
     81.0000,       6.0000,   1.00000,      54.314
     83.0000,       6.0000,   1.00000,      49.206
     85.0000,       6.0000,   1.00000,      47.358
     87.0000,       6.0000,   1.00000,      48.016
     89.0000,       6.0000,   1.00000,      52.408
     91.0000,       6.0000,   1.00000,      56.413
     93.0000,       6.0000,   1.00000,      60.566
     95.0000,       6.0000,   1.00000,      70.346
     97.0000,       6.0000,   1.00000,      89.224
     99.0000,       6.0000,   1.00000,      107.45
    101.0000,       6.0000,   1.00000,      116.71
      8.0000,       4.0000,   2.00000,      447.61
     10.0000,       4.0000,   2.00000,      236.69
     12.0000,       4.0000,   2.00000,      84.723
     14.0000,       4.0000,   2.00000,      59.387
     16.0000,       4.0000,   2.00000,      63.923
     18.0000,       4.0000,   2.00000,      139.74
     20.0000,       4.0000,   2.00000,      127.32
     22.0000,       4.0000,   2.00000,      80.016
     24.0000,       4.0000,   2.00000,      70.878
     26.0000,       4.0000,   2.00000,      61.857
     28.0000,       4.0000,   2.00000,      60.546
     30.0000,       4.0000,   2.00000,      60.933
     32.0000,       4.0000,   2.00000,      59.697
     34.0000,       4.0000,   2.00000,      90.657
     36.0000,       4.0000,   2.00000,      96.656
     38.0000,       4.0000,   2.00000,      87.788
     40.0000,       4.0000,   2.00000,      86.790
     42.0000,       4.0000,   2.00000,      93.283
     44.0000,       4.0000,   2.00000,      107.59
     46.0000,       4.0000,   2.00000,      121.91
     48.0000,       4.0000,   2.00000,      132.63
     50.0000,       4.0000,   2.00000,      128.53
     52.0000,       4.0000,   2.00000,      110.31
     54.0000,       4.0000,   2.00000,      89.129
     56.0000,       4.0000,   2.00000,      74.953
     58.0000,       4.0000,   2.00000,      71.998
     60.0000,       4.0000,   2.00000,      70.897
     62.0000,       4.0000,   2.00000,      71.328
     64.0000,       4.0000,   2.00000,      72.791
     66.0000,       4.0000,   2.00000,      75.225
     68.0000,       4.0000,   2.00000,      79.486
     70.0000,       4.0000,   2.00000,      81.385
     72.0000,       4.0000,   2.00000,      81.215
     74.0000,       4.0000,   2.00000,      75.058
     76.0000,       4.0000,   2.00000,      63.614
     78.0000,       4.0000,   2.00000,      54.613
     80.0000,       4.0000,   2.00000,      51.710
     82.0000,       4.0000,   2.00000,      49.837
     84.0000,       4.0000,   2.00000,      47.671
     86.0000,       4.0000,   2.00000,      47.792
     88.0000,       4.0000,   2.00000,      50.864
     90.0000,       4.0000,   2.00000,      53.670
     92.0000,       4.0000,   2.00000,      55.350
     94.0000,       4.0000,   2.00000,      59.155
     96.0000,       4.0000,   2.00000,      66.970
     98.0000,       4.0000,   2.00000,      85.376
    100.0000,       4.0000,   2.00000,      100.82
    102.0000,       4.0000,   2.00000,      102.09
      7.0000,       2.0000,   5.00000,      442.52
      9.0000,       2.0000,   5.00000,      395.53
     11.0000,       2.0000,   5.00000,      113.70
     13.0000,       2.0000,   5.00000,      62.714
     15.0000,       2.0000,   5.00000,      56.425
     17.0000,       2.0000,   5.00000,      70.074
     19.0000,       2.0000,   5.00000,      185.16
     21.0000,       2.0000,   5.00000,      89.692
     23.0000,       2.0000,   5.00000,      78.995
     25.0000,       2.0000,   5.00000,      62.638
     27.0000,       2.0000,   5.00000,      59.265
     29.0000,       2.0000,   5.00000,      59.988
     31.0000,       2.0000,   5.00000,      60.708
     33.0000,       2.0000,   5.00000,      57.537
     35.0000,       2.0000,   5.00000,      101.98
     37.0000,       2.0000,   5.00000,      83.830
     39.0000,       2.0000,   5.00000,      77.456
     41.0000,       2.0000,   5.00000,      78.942
     43.0000,       2.0000,   5.00000,      89.272
     45.0000,       2.0000,   5.00000,      105.56
     47.0000,       2.0000,   5.00000,      118.15
     49.0000,       2.0000,   5.00000,      120.83
     51.0000,       2.0000,   5.00000,      107.94
     53.0000,       2.0000,   5.00000,      86.782
     55.0000,       2.0000,   5.00000,      69.687
     57.0000,       2.0000,   5.00000,      63.822
     59.0000,       2.0000,   5.00000,      63.302
     61.0000,       2.0000,   5.00000,      62.275
     63.0000,       2.0000,   5.00000,      62.333
     65.0000,       2.0000,   5.00000,      64.504
     67.0000,       2.0000,   5.00000,      68.915
     69.0000,       2.0000,   5.00000,      73.001
     71.0000,       2.0000,   5.00000,      73.522
     73.0000,       2.0000,   5.00000,      71.361
     75.0000,       2.0000,   5.00000,      62.101
     77.0000,       2.0000,   5.00000,      50.433
     79.0000,       2.0000,   5.00000,      48.523
     81.0000,       2.0000,   5.00000,      49.306
     83.0000,       2.0000,   5.00000,      49.080
     85.0000,       2.0000,   5.00000,      47.066
     87.0000,       2.0000,   5.00000,      50.546
     89.0000,       2.0000,   5.00000,      52.459
     91.0000,       2.0000,   5.00000,      53.340
     93.0000,       2.0000,   5.00000,      55.278
     95.0000,       2.0000,   5.00000,      57.924
     97.0000,       2.0000,   5.00000,      67.125
     99.0000,       2.0000,   5.00000,      87.845
    101.0000,       2.0000,   5.00000,      95.297
    103.0000,       2.0000,   5.00000,      91.784
     12.0000,       8.0000,   1.00000,      104.89
     14.0000,       8.0000,   1.00000,      78.733
     16.0000,       8.0000,   1.00000,      67.553
     18.0000,       8.0000,   1.00000,      120.99
     20.0000,       8.0000,   1.00000,      126.05
     22.0000,       8.0000,   1.00000,      109.51
     24.0000,       8.0000,   1.00000,      107.37
     26.0000,       8.0000,   1.00000,      74.133
     28.0000,       8.0000,   1.00000,      63.873
     30.0000,       8.0000,   1.00000,      63.534
     32.0000,       8.0000,   1.00000,      61.249
     34.0000,       8.0000,   1.00000,      78.125
     36.0000,       8.0000,   1.00000,      77.394
     38.0000,       8.0000,   1.00000,      74.613
     40.0000,       8.0000,   1.00000,      74.930
     42.0000,       8.0000,   1.00000,      77.447
     44.0000,       8.0000,   1.00000,      86.500
     46.0000,       8.0000,   1.00000,      94.551
     48.0000,       8.0000,   1.00000,      99.180
     50.0000,       8.0000,   1.00000,      93.771
     52.0000,       8.0000,   1.00000,      80.565
     54.0000,       8.0000,   1.00000,      66.749
     56.0000,       8.0000,   1.00000,      57.450
     58.0000,       8.0000,   1.00000,      55.152
     60.0000,       8.0000,   1.00000,      54.145
     62.0000,       8.0000,   1.00000,      54.693
     64.0000,       8.0000,   1.00000,      56.208
     66.0000,       8.0000,   1.00000,      58.149
     68.0000,       8.0000,   1.00000,      60.891
     70.0000,       8.0000,   1.00000,      61.578
     72.0000,       8.0000,   1.00000,      60.505
     74.0000,       8.0000,   1.00000,      56.100
     76.0000,       8.0000,   1.00000,      49.892
     78.0000,       8.0000,   1.00000,      46.309
     80.0000,       8.0000,   1.00000,      47.698
     82.0000,       8.0000,   1.00000,      51.547
     84.0000,       8.0000,   1.00000,      55.599
     86.0000,       8.0000,   1.00000,      57.356
     88.0000,       8.0000,   1.00000,      57.297
     90.0000,       8.0000,   1.00000,      55.538
     92.0000,       8.0000,   1.00000,      53.346
     94.0000,       8.0000,   1.00000,      54.355
     96.0000,       8.0000,   1.00000,      58.436
     98.0000,       8.0000,   1.00000,      68.964
      8.0000,       2.0000,   6.00000,      324.53
     10.0000,       2.0000,   6.00000,      190.29
     12.0000,       2.0000,   6.00000,      92.035
     14.0000,       2.0000,   6.00000,      61.966
     16.0000,       2.0000,   6.00000,      60.634
     18.0000,       2.0000,   6.00000,      71.639
     20.0000,       2.0000,   6.00000,      158.54
     22.0000,       2.0000,   6.00000,      159.09
     24.0000,       2.0000,   6.00000,      70.453
     26.0000,       2.0000,   6.00000,      59.017
     28.0000,       2.0000,   6.00000,      59.060
     30.0000,       2.0000,   6.00000,      63.358
     32.0000,       2.0000,   6.00000,      64.290
     34.0000,       2.0000,   6.00000,      52.904
     36.0000,       2.0000,   6.00000,      86.720
     38.0000,       2.0000,   6.00000,      66.905
     40.0000,       2.0000,   6.00000,      61.572
     42.0000,       2.0000,   6.00000,      65.702
     44.0000,       2.0000,   6.00000,      76.178
     46.0000,       2.0000,   6.00000,      90.248
     48.0000,       2.0000,   6.00000,      90.176
     50.0000,       2.0000,   6.00000,      81.656
     52.0000,       2.0000,   6.00000,      67.128
     54.0000,       2.0000,   6.00000,      53.859
     56.0000,       2.0000,   6.00000,      48.719
     58.0000,       2.0000,   6.00000,      46.005
     60.0000,       2.0000,   6.00000,      46.231
     62.0000,       2.0000,   6.00000,      44.526
     64.0000,       2.0000,   6.00000,      44.587
     66.0000,       2.0000,   6.00000,      48.556
     68.0000,       2.0000,   6.00000,      52.793
     70.0000,       2.0000,   6.00000,      55.780
     72.0000,       2.0000,   6.00000,      53.363
     74.0000,       2.0000,   6.00000,      48.136
     76.0000,       2.0000,   6.00000,      40.381
     78.0000,       2.0000,   6.00000,      39.258
     80.0000,       2.0000,   6.00000,      43.894
     82.0000,       2.0000,   6.00000,      50.640
     84.0000,       2.0000,   6.00000,      54.220
     86.0000,       2.0000,   6.00000,      58.977
     88.0000,       2.0000,   6.00000,      57.979
     90.0000,       2.0000,   6.00000,      51.310
     92.0000,       2.0000,   6.00000,      51.679
     94.0000,       2.0000,   6.00000,      50.513
     96.0000,       2.0000,   6.00000,      52.619
     98.0000,       2.0000,   6.00000,      59.156
    100.0000,       2.0000,   6.00000,      71.013
    102.0000,       2.0000,   6.00000,      75.032
     10.0000,       4.0000,   3.00000,      162.55
     12.0000,       4.0000,   3.00000,      117.22
     14.0000,       4.0000,   3.00000,      76.494
     16.0000,       4.0000,   3.00000,      63.724
     18.0000,       4.0000,   3.00000,      63.319
     20.0000,       4.0000,   3.00000,      156.00
     22.0000,       4.0000,   3.00000,      200.87
     24.0000,       4.0000,   3.00000,      99.213
     26.0000,       4.0000,   3.00000,      63.183
     28.0000,       4.0000,   3.00000,      61.792
     30.0000,       4.0000,   3.00000,      66.708
     32.0000,       4.0000,   3.00000,      66.403
     34.0000,       4.0000,   3.00000,      55.074
     36.0000,       4.0000,   3.00000,      67.060
     38.0000,       4.0000,   3.00000,      66.636
     40.0000,       4.0000,   3.00000,      58.157
     42.0000,       4.0000,   3.00000,      59.998
     44.0000,       4.0000,   3.00000,      67.818
     46.0000,       4.0000,   3.00000,      76.112
     48.0000,       4.0000,   3.00000,      74.039
     50.0000,       4.0000,   3.00000,      64.508
     52.0000,       4.0000,   3.00000,      53.233
     54.0000,       4.0000,   3.00000,      44.834
     56.0000,       4.0000,   3.00000,      41.158
     58.0000,       4.0000,   3.00000,      39.293
     60.0000,       4.0000,   3.00000,      39.098
     62.0000,       4.0000,   3.00000,      38.428
     64.0000,       4.0000,   3.00000,      38.940
     66.0000,       4.0000,   3.00000,      41.916
     68.0000,       4.0000,   3.00000,      44.885
     70.0000,       4.0000,   3.00000,      46.228
     72.0000,       4.0000,   3.00000,      43.721
     74.0000,       4.0000,   3.00000,      38.974
     76.0000,       4.0000,   3.00000,      35.426
     78.0000,       4.0000,   3.00000,      36.585
     80.0000,       4.0000,   3.00000,      42.451
     82.0000,       4.0000,   3.00000,      51.740
     84.0000,       4.0000,   3.00000,      62.145
     86.0000,       4.0000,   3.00000,      68.056
     88.0000,       4.0000,   3.00000,      62.559
     90.0000,       4.0000,   3.00000,      53.601
     92.0000,       4.0000,   3.00000,      49.977
     94.0000,       4.0000,   3.00000,      48.932
     96.0000,       4.0000,   3.00000,      49.810
     98.0000,       4.0000,   3.00000,      52.489
    100.0000,       4.0000,   3.00000,      59.363
     15.0000,      10.0000,   1.00000,      89.801
     17.0000,      10.0000,   1.00000,      86.201
     19.0000,      10.0000,   1.00000,      127.15
     21.0000,      10.0000,   1.00000,      132.86
     23.0000,      10.0000,   1.00000,      130.93
     25.0000,      10.0000,   1.00000,      110.50
     27.0000,      10.0000,   1.00000,      99.320
     29.0000,      10.0000,   1.00000,      78.042
     31.0000,      10.0000,   1.00000,      67.660
     33.0000,      10.0000,   1.00000,      61.226
     35.0000,      10.0000,   1.00000,      68.225
     37.0000,      10.0000,   1.00000,      65.043
     39.0000,      10.0000,   1.00000,      61.620
     41.0000,      10.0000,   1.00000,      61.366
     43.0000,      10.0000,   1.00000,      64.948
     45.0000,      10.0000,   1.00000,      67.564
     47.0000,      10.0000,   1.00000,      68.620
     49.0000,      10.0000,   1.00000,      65.233
     51.0000,      10.0000,   1.00000,      57.724
     53.0000,      10.0000,   1.00000,      49.179
     55.0000,      10.0000,   1.00000,      43.035
     57.0000,      10.0000,   1.00000,      40.634
     59.0000,      10.0000,   1.00000,      40.522
     61.0000,      10.0000,   1.00000,      41.204
     63.0000,      10.0000,   1.00000,      42.170
     65.0000,      10.0000,   1.00000,      43.357
     67.0000,      10.0000,   1.00000,      44.378
     69.0000,      10.0000,   1.00000,      44.288
     71.0000,      10.0000,   1.00000,      42.808
     73.0000,      10.0000,   1.00000,      40.656
     75.0000,      10.0000,   1.00000,      38.153
     77.0000,      10.0000,   1.00000,      37.465
     79.0000,      10.0000,   1.00000,      42.301
     81.0000,      10.0000,   1.00000,      50.865
     83.0000,      10.0000,   1.00000,      59.463
     85.0000,      10.0000,   1.00000,      65.184
     87.0000,      10.0000,   1.00000,      67.144
     89.0000,      10.0000,   1.00000,      63.275
     91.0000,      10.0000,   1.00000,      57.361
     93.0000,      10.0000,   1.00000,      52.967
     95.0000,      10.0000,   1.00000,      50.564
     12.0000,       6.0000,   2.00000,      121.59
     14.0000,       6.0000,   2.00000,      96.780
     16.0000,       6.0000,   2.00000,      69.418
     18.0000,       6.0000,   2.00000,      71.829
     20.0000,       6.0000,   2.00000,      142.24
     22.0000,       6.0000,   2.00000,      175.25
     24.0000,       6.0000,   2.00000,      135.22
     26.0000,       6.0000,   2.00000,      84.689
     28.0000,       6.0000,   2.00000,      67.557
     30.0000,       6.0000,   2.00000,      68.768
     32.0000,       6.0000,   2.00000,      67.100
     34.0000,       6.0000,   2.00000,      56.746
     36.0000,       6.0000,   2.00000,      62.879
     38.0000,       6.0000,   2.00000,      60.029
     40.0000,       6.0000,   2.00000,      60.188
     42.0000,       6.0000,   2.00000,      58.814
     44.0000,       6.0000,   2.00000,      62.699
     46.0000,       6.0000,   2.00000,      66.748
     48.0000,       6.0000,   2.00000,      63.587
     50.0000,       6.0000,   2.00000,      55.656
     52.0000,       6.0000,   2.00000,      46.791
     54.0000,       6.0000,   2.00000,      40.374
     56.0000,       6.0000,   2.00000,      37.548
     58.0000,       6.0000,   2.00000,      36.123
     60.0000,       6.0000,   2.00000,      36.224
     62.0000,       6.0000,   2.00000,      36.655
     64.0000,       6.0000,   2.00000,      38.046
     66.0000,       6.0000,   2.00000,      39.953
     68.0000,       6.0000,   2.00000,      40.970
     70.0000,       6.0000,   2.00000,      40.618
     72.0000,       6.0000,   2.00000,      37.939
     74.0000,       6.0000,   2.00000,      35.018
     76.0000,       6.0000,   2.00000,      33.398
     78.0000,       6.0000,   2.00000,      35.938
     80.0000,       6.0000,   2.00000,      42.654
     82.0000,       6.0000,   2.00000,      54.373
     84.0000,       6.0000,   2.00000,      66.858
     86.0000,       6.0000,   2.00000,      72.535
     88.0000,       6.0000,   2.00000,      67.203
     90.0000,       6.0000,   2.00000,      56.782
     92.0000,       6.0000,   2.00000,      51.163
     94.0000,       6.0000,   2.00000,      48.581
     96.0000,       6.0000,   2.00000,      48.441
     98.0000,       6.0000,   2.00000,      49.622
     12.0000,       4.0000,   4.00000,      147.23
     14.0000,       4.0000,   4.00000,      128.51
     16.0000,       4.0000,   4.00000,      76.288
     18.0000,       4.0000,   4.00000,      71.799
     20.0000,       4.0000,   4.00000,      95.566
     22.0000,       4.0000,   4.00000,      184.60
     24.0000,       4.0000,   4.00000,      191.21
     26.0000,       4.0000,   4.00000,      110.04
     28.0000,       4.0000,   4.00000,      76.219
     30.0000,       4.0000,   4.00000,      74.278
     32.0000,       4.0000,   4.00000,      70.440
     34.0000,       4.0000,   4.00000,      61.038
     36.0000,       4.0000,   4.00000,      47.244
     38.0000,       4.0000,   4.00000,      56.757
     40.0000,       4.0000,   4.00000,      62.086
     42.0000,       4.0000,   4.00000,      56.101
     44.0000,       4.0000,   4.00000,      54.854
     46.0000,       4.0000,   4.00000,      52.241
     48.0000,       4.0000,   4.00000,      47.410
     50.0000,       4.0000,   4.00000,      40.507
     52.0000,       4.0000,   4.00000,      35.437
     54.0000,       4.0000,   4.00000,      33.058
     56.0000,       4.0000,   4.00000,      31.479
     58.0000,       4.0000,   4.00000,      31.021
     60.0000,       4.0000,   4.00000,      31.521
     62.0000,       4.0000,   4.00000,      34.217
     64.0000,       4.0000,   4.00000,      37.435
     66.0000,       4.0000,   4.00000,      37.715
     68.0000,       4.0000,   4.00000,      35.194
     70.0000,       4.0000,   4.00000,      31.640
     72.0000,       4.0000,   4.00000,      28.573
     74.0000,       4.0000,   4.00000,      27.418
     76.0000,       4.0000,   4.00000,      29.738
     78.0000,       4.0000,   4.00000,      34.274
     80.0000,       4.0000,   4.00000,      41.787
     82.0000,       4.0000,   4.00000,      57.095
     84.0000,       4.0000,   4.00000,      78.049
     86.0000,       4.0000,   4.00000,      85.195
     88.0000,       4.0000,   4.00000,      75.332
     90.0000,       4.0000,   4.00000,      61.964
     92.0000,       4.0000,   4.00000,      51.644
     94.0000,       4.0000,   4.00000,      48.200
     96.0000,       4.0000,   4.00000,      46.663
     98.0000,       4.0000,   4.00000,      44.413
     18.0000,      12.0000,   1.00000,      98.478
     20.0000,      12.0000,   1.00000,      142.45
     22.0000,      12.0000,   1.00000,      157.86
     24.0000,      12.0000,   1.00000,      132.55
     26.0000,      12.0000,   1.00000,      118.55
     28.0000,      12.0000,   1.00000,      110.03
     30.0000,      12.0000,   1.00000,      102.03
     32.0000,      12.0000,   1.00000,      78.381
     34.0000,      12.0000,   1.00000,      61.300
     36.0000,      12.0000,   1.00000,      63.652
     38.0000,      12.0000,   1.00000,      60.484
     40.0000,      12.0000,   1.00000,      57.293
     42.0000,      12.0000,   1.00000,      55.611
     44.0000,      12.0000,   1.00000,      55.528
     46.0000,      12.0000,   1.00000,      56.235
     48.0000,      12.0000,   1.00000,      51.751
     50.0000,      12.0000,   1.00000,      46.523
     52.0000,      12.0000,   1.00000,      41.655
     54.0000,      12.0000,   1.00000,      38.447
     56.0000,      12.0000,   1.00000,      37.627
     58.0000,      12.0000,   1.00000,      37.906
     60.0000,      12.0000,   1.00000,      39.304
     62.0000,      12.0000,   1.00000,      40.120
     64.0000,      12.0000,   1.00000,      40.309
     66.0000,      12.0000,   1.00000,      40.088
     68.0000,      12.0000,   1.00000,      39.014
     70.0000,      12.0000,   1.00000,      37.100
     72.0000,      12.0000,   1.00000,      34.494
     74.0000,      12.0000,   1.00000,      32.993
     76.0000,      12.0000,   1.00000,      34.115
     78.0000,      12.0000,   1.00000,      39.144
     80.0000,      12.0000,   1.00000,      47.362
     82.0000,      12.0000,   1.00000,      57.809
     84.0000,      12.0000,   1.00000,      67.271
     86.0000,      12.0000,   1.00000,      72.871
     88.0000,      12.0000,   1.00000,      71.566
     90.0000,      12.0000,   1.00000,      65.329
     92.0000,      12.0000,   1.00000,      59.755
     16.0000,       8.0000,   2.00000,      119.86
     18.0000,       8.0000,   2.00000,      104.66
     20.0000,       8.0000,   2.00000,      100.07
     22.0000,       8.0000,   2.00000,      152.10
     24.0000,       8.0000,   2.00000,      167.61
     26.0000,       8.0000,   2.00000,      157.23
     28.0000,       8.0000,   2.00000,      142.28
     30.0000,       8.0000,   2.00000,      96.412
     32.0000,       8.0000,   2.00000,      72.297
     34.0000,       8.0000,   2.00000,      63.267
     36.0000,       8.0000,   2.00000,      54.288
     38.0000,       8.0000,   2.00000,      59.206
     40.0000,       8.0000,   2.00000,      58.310
     42.0000,       8.0000,   2.00000,      55.609
     44.0000,       8.0000,   2.00000,      53.064
     46.0000,       8.0000,   2.00000,      45.668
     48.0000,       8.0000,   2.00000,      41.157
     50.0000,       8.0000,   2.00000,      37.737
     52.0000,       8.0000,   2.00000,      35.844
     54.0000,       8.0000,   2.00000,      34.900
     56.0000,       8.0000,   2.00000,      33.947
     58.0000,       8.0000,   2.00000,      34.636
     60.0000,       8.0000,   2.00000,      37.150
     62.0000,       8.0000,   2.00000,      40.812
     64.0000,       8.0000,   2.00000,      42.818
     66.0000,       8.0000,   2.00000,      41.078
     68.0000,       8.0000,   2.00000,      36.202
     70.0000,       8.0000,   2.00000,      31.053
     72.0000,       8.0000,   2.00000,      28.119
     74.0000,       8.0000,   2.00000,      27.984
     76.0000,       8.0000,   2.00000,      31.345
     78.0000,       8.0000,   2.00000,      37.801
     80.0000,       8.0000,   2.00000,      47.364
     82.0000,       8.0000,   2.00000,      60.104
     84.0000,       8.0000,   2.00000,      74.392
     86.0000,       8.0000,   2.00000,      81.406
     88.0000,       8.0000,   2.00000,      78.605
     90.0000,       8.0000,   2.00000,      71.366
     92.0000,       8.0000,   2.00000,      61.576
     94.0000,       8.0000,   2.00000,      54.161
     15.0000,       6.0000,   3.00000,      139.80
     17.0000,       6.0000,   3.00000,      120.60
     19.0000,       6.0000,   3.00000,      101.07
     21.0000,       6.0000,   3.00000,      88.615
     23.0000,       6.0000,   3.00000,      165.13
     25.0000,       6.0000,   3.00000,      194.25
     27.0000,       6.0000,   3.00000,      180.00
     29.0000,       6.0000,   3.00000,      111.67
     31.0000,       6.0000,   3.00000,      76.364
     33.0000,       6.0000,   3.00000,      67.167
     35.0000,       6.0000,   3.00000,      60.298
     37.0000,       6.0000,   3.00000,      52.015
     39.0000,       6.0000,   3.00000,      59.220
     41.0000,       6.0000,   3.00000,      59.354
     43.0000,       6.0000,   3.00000,      57.193
     45.0000,       6.0000,   3.00000,      46.191
     47.0000,       6.0000,   3.00000,      39.761
     49.0000,       6.0000,   3.00000,      37.088
     51.0000,       6.0000,   3.00000,      35.787
     53.0000,       6.0000,   3.00000,      35.162
     55.0000,       6.0000,   3.00000,      33.789
     57.0000,       6.0000,   3.00000,      33.305
     59.0000,       6.0000,   3.00000,      34.986
     61.0000,       6.0000,   3.00000,      39.194
     63.0000,       6.0000,   3.00000,      44.229
     65.0000,       6.0000,   3.00000,      44.824
     67.0000,       6.0000,   3.00000,      39.708
     69.0000,       6.0000,   3.00000,      32.138
     71.0000,       6.0000,   3.00000,      27.209
     73.0000,       6.0000,   3.00000,      26.283
     75.0000,       6.0000,   3.00000,      28.882
     77.0000,       6.0000,   3.00000,      33.686
     79.0000,       6.0000,   3.00000,      41.907
     81.0000,       6.0000,   3.00000,      54.030
     83.0000,       6.0000,   3.00000,      69.151
     85.0000,       6.0000,   3.00000,      81.115
     87.0000,       6.0000,   3.00000,      83.387
     89.0000,       6.0000,   3.00000,      78.415
     91.0000,       6.0000,   3.00000,      68.407
     93.0000,       6.0000,   3.00000,      57.874
     95.0000,       6.0000,   3.00000,      50.746
     14.0000,       4.0000,   5.00000,      142.48
     16.0000,       4.0000,   5.00000,      144.65
     18.0000,       4.0000,   5.00000,      115.65
     20.0000,       4.0000,   5.00000,      83.668
     22.0000,       4.0000,   5.00000,      88.059
     24.0000,       4.0000,   5.00000,      201.21
     26.0000,       4.0000,   5.00000,      242.22
     28.0000,       4.0000,   5.00000,      138.87
     30.0000,       4.0000,   5.00000,      82.235
     32.0000,       4.0000,   5.00000,      69.970
     34.0000,       4.0000,   5.00000,      63.932
     36.0000,       4.0000,   5.00000,      58.227
     38.0000,       4.0000,   5.00000,      49.110
     40.0000,       4.0000,   5.00000,      61.242
     42.0000,       4.0000,   5.00000,      64.882
     44.0000,       4.0000,   5.00000,      49.559
     46.0000,       4.0000,   5.00000,      40.256
     48.0000,       4.0000,   5.00000,      35.927
     50.0000,       4.0000,   5.00000,      35.771
     52.0000,       4.0000,   5.00000,      35.817
     54.0000,       4.0000,   5.00000,      34.285
     56.0000,       4.0000,   5.00000,      33.142
     58.0000,       4.0000,   5.00000,      33.221
     60.0000,       4.0000,   5.00000,      36.554
     62.0000,       4.0000,   5.00000,      42.899
     64.0000,       4.0000,   5.00000,      47.606
     66.0000,       4.0000,   5.00000,      44.631
     68.0000,       4.0000,   5.00000,      35.722
     70.0000,       4.0000,   5.00000,      27.809
     72.0000,       4.0000,   5.00000,      24.937
     74.0000,       4.0000,   5.00000,      27.020
     76.0000,       4.0000,   5.00000,      30.926
     78.0000,       4.0000,   5.00000,      36.732
     80.0000,       4.0000,   5.00000,      47.524
     82.0000,       4.0000,   5.00000,      62.991
     84.0000,       4.0000,   5.00000,      76.520
     86.0000,       4.0000,   5.00000,      84.419
     88.0000,       4.0000,   5.00000,      84.312
     90.0000,       4.0000,   5.00000,      75.395
     92.0000,       4.0000,   5.00000,      64.275
     94.0000,       4.0000,   5.00000,      53.478
     96.0000,       4.0000,   5.00000,      47.424
     16.0000,       4.0000,   6.00000,      212.38
     18.0000,       4.0000,   6.00000,      166.26
     20.0000,       4.0000,   6.00000,      106.98
     22.0000,       4.0000,   6.00000,      91.998
     24.0000,       4.0000,   6.00000,      109.40
     26.0000,       4.0000,   6.00000,      248.37
     28.0000,       4.0000,   6.00000,      263.41
     30.0000,       4.0000,   6.00000,      132.76
     32.0000,       4.0000,   6.00000,      74.977
     34.0000,       4.0000,   6.00000,      66.847
     36.0000,       4.0000,   6.00000,      66.868
     38.0000,       4.0000,   6.00000,      64.368
     40.0000,       4.0000,   6.00000,      51.941
     42.0000,       4.0000,   6.00000,      54.896
     44.0000,       4.0000,   6.00000,      49.637
     46.0000,       4.0000,   6.00000,      36.619
     48.0000,       4.0000,   6.00000,      33.710
     50.0000,       4.0000,   6.00000,      35.946
     52.0000,       4.0000,   6.00000,      39.594
     54.0000,       4.0000,   6.00000,      41.407
     56.0000,       4.0000,   6.00000,      41.480
     58.0000,       4.0000,   6.00000,      44.077
     60.0000,       4.0000,   6.00000,      49.998
     62.0000,       4.0000,   6.00000,      55.221
     64.0000,       4.0000,   6.00000,      54.861
     66.0000,       4.0000,   6.00000,      48.618
     68.0000,       4.0000,   6.00000,      38.968
     70.0000,       4.0000,   6.00000,      31.721
     72.0000,       4.0000,   6.00000,      29.100
     74.0000,       4.0000,   6.00000,      29.735
     76.0000,       4.0000,   6.00000,      34.144
     78.0000,       4.0000,   6.00000,      43.121
     80.0000,       4.0000,   6.00000,      54.988
     82.0000,       4.0000,   6.00000,      62.388
     84.0000,       4.0000,   6.00000,      66.350
     86.0000,       4.0000,   6.00000,      73.967
     88.0000,       4.0000,   6.00000,      83.600
     90.0000,       4.0000,   6.00000,      88.323
     92.0000,       4.0000,   6.00000,      80.230
     94.0000,       4.0000,   6.00000,      65.445
     20.0000,      10.0000,   2.00000,      132.62
     22.0000,      10.0000,   2.00000,      124.77
     24.0000,      10.0000,   2.00000,      172.09
     26.0000,      10.0000,   2.00000,      184.57
     28.0000,      10.0000,   2.00000,      166.59
     30.0000,      10.0000,   2.00000,      143.78
     32.0000,      10.0000,   2.00000,      122.82
     34.0000,      10.0000,   2.00000,      85.282
     36.0000,      10.0000,   2.00000,      66.755
     38.0000,      10.0000,   2.00000,      57.748
     40.0000,      10.0000,   2.00000,      58.613
     42.0000,      10.0000,   2.00000,      53.103
     44.0000,      10.0000,   2.00000,      45.565
     46.0000,      10.0000,   2.00000,      40.039
     48.0000,      10.0000,   2.00000,      38.746
     50.0000,      10.0000,   2.00000,      38.113
     52.0000,      10.0000,   2.00000,      39.896
     54.0000,      10.0000,   2.00000,      42.720
     56.0000,      10.0000,   2.00000,      46.452
     58.0000,      10.0000,   2.00000,      49.899
     60.0000,      10.0000,   2.00000,      52.048
     62.0000,      10.0000,   2.00000,      53.007
     64.0000,      10.0000,   2.00000,      51.714
     66.0000,      10.0000,   2.00000,      47.274
     68.0000,      10.0000,   2.00000,      41.088
     70.0000,      10.0000,   2.00000,      35.839
     72.0000,      10.0000,   2.00000,      33.333
     74.0000,      10.0000,   2.00000,      34.659
     76.0000,      10.0000,   2.00000,      38.381
     78.0000,      10.0000,   2.00000,      43.937
     80.0000,      10.0000,   2.00000,      51.163
     82.0000,      10.0000,   2.00000,      59.659
     84.0000,      10.0000,   2.00000,      67.932
     86.0000,      10.0000,   2.00000,      74.884
     88.0000,      10.0000,   2.00000,      79.428
     90.0000,      10.0000,   2.00000,      79.277
     18.0000,       6.0000,   4.00000,      168.80
     20.0000,       6.0000,   4.00000,      141.83
     22.0000,       6.0000,   4.00000,      111.70
     24.0000,       6.0000,   4.00000,      112.18
     26.0000,       6.0000,   4.00000,      208.44
     28.0000,       6.0000,   4.00000,      221.30
     30.0000,       6.0000,   4.00000,      182.17
     32.0000,       6.0000,   4.00000,      104.37
     34.0000,       6.0000,   4.00000,      72.515
     36.0000,       6.0000,   4.00000,      69.352
     38.0000,       6.0000,   4.00000,      65.394
     40.0000,       6.0000,   4.00000,      53.571
     42.0000,       6.0000,   4.00000,      51.217
     44.0000,       6.0000,   4.00000,      43.551
     46.0000,       6.0000,   4.00000,      40.047
     48.0000,       6.0000,   4.00000,      35.623
     50.0000,       6.0000,   4.00000,      37.098
     52.0000,       6.0000,   4.00000,      40.842
     54.0000,       6.0000,   4.00000,      44.411
     56.0000,       6.0000,   4.00000,      48.232
     58.0000,       6.0000,   4.00000,      52.486
     60.0000,       6.0000,   4.00000,      56.851
     62.0000,       6.0000,   4.00000,      58.305
     64.0000,       6.0000,   4.00000,      55.056
     66.0000,       6.0000,   4.00000,      48.384
     68.0000,       6.0000,   4.00000,      41.228
     70.0000,       6.0000,   4.00000,      35.925
     72.0000,       6.0000,   4.00000,      33.206
     74.0000,       6.0000,   4.00000,      33.048
     76.0000,       6.0000,   4.00000,      37.784
     78.0000,       6.0000,   4.00000,      45.922
     80.0000,       6.0000,   4.00000,      54.673
     82.0000,       6.0000,   4.00000,      60.180
     84.0000,       6.0000,   4.00000,      63.584
     86.0000,       6.0000,   4.00000,      70.903
     88.0000,       6.0000,   4.00000,      80.603
     90.0000,       6.0000,   4.00000,      86.855
     92.0000,       6.0000,   4.00000,      83.410
     20.0000,       8.0000,   3.00000,      156.12
     22.0000,       8.0000,   3.00000,      140.68
     24.0000,       8.0000,   3.00000,      122.00
     26.0000,       8.0000,   3.00000,      188.31
     28.0000,       8.0000,   3.00000,      196.49
     30.0000,       8.0000,   3.00000,      169.74
     32.0000,       8.0000,   3.00000,      144.46
     34.0000,       8.0000,   3.00000,      94.911
     36.0000,       8.0000,   3.00000,      72.307
     38.0000,       8.0000,   3.00000,      64.456
     40.0000,       8.0000,   3.00000,      53.086
     42.0000,       8.0000,   3.00000,      49.904
     44.0000,       8.0000,   3.00000,      42.858
     46.0000,       8.0000,   3.00000,      38.646
     48.0000,       8.0000,   3.00000,      39.253
     50.0000,       8.0000,   3.00000,      39.306
     52.0000,       8.0000,   3.00000,      42.891
     54.0000,       8.0000,   3.00000,      48.307
     56.0000,       8.0000,   3.00000,      54.747
     58.0000,       8.0000,   3.00000,      60.069
     60.0000,       8.0000,   3.00000,      62.054
     62.0000,       8.0000,   3.00000,      60.429
     64.0000,       8.0000,   3.00000,      55.323
     66.0000,       8.0000,   3.00000,      49.406
     68.0000,       8.0000,   3.00000,      43.728
     70.0000,       8.0000,   3.00000,      39.710
     72.0000,       8.0000,   3.00000,      37.944
     74.0000,       8.0000,   3.00000,      38.455
     76.0000,       8.0000,   3.00000,      41.996
     78.0000,       8.0000,   3.00000,      47.136
     80.0000,       8.0000,   3.00000,      53.698
     82.0000,       8.0000,   3.00000,      58.354
     84.0000,       8.0000,   3.00000,      61.840
     86.0000,       8.0000,   3.00000,      68.967
     88.0000,       8.0000,   3.00000,      77.510
     90.0000,       8.0000,   3.00000,      83.853
     24.0000,      12.0000,   2.00000,      147.09
     26.0000,      12.0000,   2.00000,      190.11
     28.0000,      12.0000,   2.00000,      180.98
     30.0000,      12.0000,   2.00000,      156.18
     32.0000,      12.0000,   2.00000,      137.14
     34.0000,      12.0000,   2.00000,      121.83
     36.0000,      12.0000,   2.00000,      106.52
     38.0000,      12.0000,   2.00000,      73.722
     40.0000,      12.0000,   2.00000,      53.452
     42.0000,      12.0000,   2.00000,      49.528
     44.0000,      12.0000,   2.00000,      44.374
     46.0000,      12.0000,   2.00000,      41.312
     48.0000,      12.0000,   2.00000,      41.389
     50.0000,      12.0000,   2.00000,      45.310
     52.0000,      12.0000,   2.00000,      52.991
     54.0000,      12.0000,   2.00000,      58.141
     56.0000,      12.0000,   2.00000,      63.066
     58.0000,      12.0000,   2.00000,      66.160
     60.0000,      12.0000,   2.00000,      66.868
     62.0000,      12.0000,   2.00000,      64.792
     64.0000,      12.0000,   2.00000,      59.707
     66.0000,      12.0000,   2.00000,      54.200
     68.0000,      12.0000,   2.00000,      49.706
     70.0000,      12.0000,   2.00000,      48.032
     72.0000,      12.0000,   2.00000,      48.405
     74.0000,      12.0000,   2.00000,      48.560
     76.0000,      12.0000,   2.00000,      49.334
     78.0000,      12.0000,   2.00000,      50.624
     80.0000,      12.0000,   2.00000,      53.549
     82.0000,      12.0000,   2.00000,      56.484
     84.0000,      12.0000,   2.00000,      59.496
     86.0000,      12.0000,   2.00000,      65.409
     21.0000,       6.0000,   5.00000,      213.25
     23.0000,       6.0000,   5.00000,      180.34
     25.0000,       6.0000,   5.00000,      124.14
     27.0000,       6.0000,   5.00000,      107.86
     29.0000,       6.0000,   5.00000,      186.11
     31.0000,       6.0000,   5.00000,      208.42
     33.0000,       6.0000,   5.00000,      189.13
     35.0000,       6.0000,   5.00000,      111.72
     37.0000,       6.0000,   5.00000,      71.879
     39.0000,       6.0000,   5.00000,      58.231
     41.0000,       6.0000,   5.00000,      47.041
     43.0000,       6.0000,   5.00000,      37.422
     45.0000,       6.0000,   5.00000,      40.310
     47.0000,       6.0000,   5.00000,      42.324
     49.0000,       6.0000,   5.00000,      46.302
     51.0000,       6.0000,   5.00000,      46.074
     53.0000,       6.0000,   5.00000,      53.189
     55.0000,       6.0000,   5.00000,      66.790
     57.0000,       6.0000,   5.00000,      79.563
     59.0000,       6.0000,   5.00000,      82.632
     61.0000,       6.0000,   5.00000,      73.794
     63.0000,       6.0000,   5.00000,      61.346
     65.0000,       6.0000,   5.00000,      52.960
     67.0000,       6.0000,   5.00000,      49.988
     69.0000,       6.0000,   5.00000,      51.279
     71.0000,       6.0000,   5.00000,      51.797
     73.0000,       6.0000,   5.00000,      52.687
     75.0000,       6.0000,   5.00000,      52.697
     77.0000,       6.0000,   5.00000,      52.438
     79.0000,       6.0000,   5.00000,      52.317
     81.0000,       6.0000,   5.00000,      51.932
     83.0000,       6.0000,   5.00000,      54.250
     85.0000,       6.0000,   5.00000,      58.293
     87.0000,       6.0000,   5.00000,      64.548
     89.0000,       6.0000,   5.00000,      73.274
     25.0000,      10.0000,   3.00000,      156.58
     27.0000,      10.0000,   3.00000,      136.65
     29.0000,      10.0000,   3.00000,      170.12
     31.0000,      10.0000,   3.00000,      176.02
     33.0000,      10.0000,   3.00000,      157.71
     35.0000,      10.0000,   3.00000,      135.75
     37.0000,      10.0000,   3.00000,      111.59
     39.0000,      10.0000,   3.00000,      69.531
     41.0000,      10.0000,   3.00000,      48.964
     43.0000,      10.0000,   3.00000,      41.430
     45.0000,      10.0000,   3.00000,      44.487
     47.0000,      10.0000,   3.00000,      46.937
     49.0000,      10.0000,   3.00000,      50.521
     51.0000,      10.0000,   3.00000,      57.588
     53.0000,      10.0000,   3.00000,      69.073
     55.0000,      10.0000,   3.00000,      75.993
     57.0000,      10.0000,   3.00000,      81.537
     59.0000,      10.0000,   3.00000,      81.588
     61.0000,      10.0000,   3.00000,      76.116
     63.0000,      10.0000,   3.00000,      67.859
     65.0000,      10.0000,   3.00000,      61.000
     67.0000,      10.0000,   3.00000,      58.545
     69.0000,      10.0000,   3.00000,      61.389
     71.0000,      10.0000,   3.00000,      64.470
     73.0000,      10.0000,   3.00000,      64.702
     75.0000,      10.0000,   3.00000,      62.633
     77.0000,      10.0000,   3.00000,      59.525
     79.0000,      10.0000,   3.00000,      55.520
     81.0000,      10.0000,   3.00000,      52.579
     83.0000,      10.0000,   3.00000,      52.956
     85.0000,      10.0000,   3.00000,      55.743
     24.0000,       8.0000,   4.00000,      178.52
     26.0000,       8.0000,   4.00000,      144.18
     28.0000,       8.0000,   4.00000,      114.68
     30.0000,       8.0000,   4.00000,      172.95
     32.0000,       8.0000,   4.00000,      190.26
     34.0000,       8.0000,   4.00000,      168.38
     36.0000,       8.0000,   4.00000,      136.37
     38.0000,       8.0000,   4.00000,      77.488
     40.0000,       8.0000,   4.00000,      51.394
     42.0000,       8.0000,   4.00000,      44.356
     44.0000,       8.0000,   4.00000,      40.151
     46.0000,       8.0000,   4.00000,      45.433
     48.0000,       8.0000,   4.00000,      48.408
     50.0000,       8.0000,   4.00000,      53.796
     52.0000,       8.0000,   4.00000,      65.041
     54.0000,       8.0000,   4.00000,      72.738
     56.0000,       8.0000,   4.00000,      83.251
     58.0000,       8.0000,   4.00000,      87.470
     60.0000,       8.0000,   4.00000,      82.123
     62.0000,       8.0000,   4.00000,      71.872
     64.0000,       8.0000,   4.00000,      62.475
     66.0000,       8.0000,   4.00000,      58.323
     68.0000,       8.0000,   4.00000,      59.277
     70.0000,       8.0000,   4.00000,      63.937
     72.0000,       8.0000,   4.00000,      68.099
     74.0000,       8.0000,   4.00000,      67.693
     76.0000,       8.0000,   4.00000,      63.800
     78.0000,       8.0000,   4.00000,      56.754
     80.0000,       8.0000,   4.00000,      51.786
     82.0000,       8.0000,   4.00000,      51.207
     84.0000,       8.0000,   4.00000,      53.416
     86.0000,       8.0000,   4.00000,      57.557
     24.0000,       6.0000,   6.00000,      201.75
     26.0000,       6.0000,   6.00000,      160.80
     28.0000,       6.0000,   6.00000,      115.13
     30.0000,       6.0000,   6.00000,      107.98
     32.0000,       6.0000,   6.00000,      191.25
     34.0000,       6.0000,   6.00000,      201.29
     36.0000,       6.0000,   6.00000,      155.67
     38.0000,       6.0000,   6.00000,      78.932
     40.0000,       6.0000,   6.00000,      49.283
     42.0000,       6.0000,   6.00000,      45.623
     44.0000,       6.0000,   6.00000,      45.690
     46.0000,       6.0000,   6.00000,      43.097
     48.0000,       6.0000,   6.00000,      51.763
     50.0000,       6.0000,   6.00000,      60.476
     52.0000,       6.0000,   6.00000,      75.635
     54.0000,       6.0000,   6.00000,      81.614
     56.0000,       6.0000,   6.00000,      89.100
     58.0000,       6.0000,   6.00000,      91.228
     60.0000,       6.0000,   6.00000,      83.440
     62.0000,       6.0000,   6.00000,      73.340
     64.0000,       6.0000,   6.00000,      65.738
     66.0000,       6.0000,   6.00000,      63.727
     68.0000,       6.0000,   6.00000,      64.897
     70.0000,       6.0000,   6.00000,      71.356
     72.0000,       6.0000,   6.00000,      79.496
     74.0000,       6.0000,   6.00000,      80.609
     76.0000,       6.0000,   6.00000,      71.541
     78.0000,       6.0000,   6.00000,      58.375
     80.0000,       6.0000,   6.00000,      51.057
     82.0000,       6.0000,   6.00000,      49.912
     84.0000,       6.0000,   6.00000,      52.069
     86.0000,       6.0000,   6.00000,      55.296
     30.0000,      12.0000,   3.00000,      132.47
     32.0000,      12.0000,   3.00000,      156.94
     34.0000,      12.0000,   3.00000,      142.48
     36.0000,      12.0000,   3.00000,      116.56
     38.0000,      12.0000,   3.00000,      98.903
     40.0000,      12.0000,   3.00000,      89.841
     42.0000,      12.0000,   3.00000,      86.267
     44.0000,      12.0000,   3.00000,      69.028
     46.0000,      12.0000,   3.00000,      61.014
     48.0000,      12.0000,   3.00000,      71.136
     50.0000,      12.0000,   3.00000,      78.633
     52.0000,      12.0000,   3.00000,      83.161
     54.0000,      12.0000,   3.00000,      85.753
     56.0000,      12.0000,   3.00000,      88.032
     58.0000,      12.0000,   3.00000,      90.126
     60.0000,      12.0000,   3.00000,      83.977
     62.0000,      12.0000,   3.00000,      80.864
     64.0000,      12.0000,   3.00000,      82.625
     66.0000,      12.0000,   3.00000,      87.258
     68.0000,      12.0000,   3.00000,      89.627
     70.0000,      12.0000,   3.00000,      89.747
     72.0000,      12.0000,   3.00000,      88.988
     74.0000,      12.0000,   3.00000,      86.222
     76.0000,      12.0000,   3.00000,      79.069
     78.0000,      12.0000,   3.00000,      69.659
     80.0000,      12.0000,   3.00000,      62.236
     28.0000,       8.0000,   5.00000,      169.09
     30.0000,       8.0000,   5.00000,      137.27
     32.0000,       8.0000,   5.00000,      101.67
     34.0000,       8.0000,   5.00000,      132.28
     36.0000,       8.0000,   5.00000,      129.90
     38.0000,       8.0000,   5.00000,      113.92
     40.0000,       8.0000,   5.00000,      103.50
     42.0000,       8.0000,   5.00000,      71.643
     44.0000,       8.0000,   5.00000,      58.325
     46.0000,       8.0000,   5.00000,      61.733
     48.0000,       8.0000,   5.00000,      66.206
     50.0000,       8.0000,   5.00000,      83.154
     52.0000,       8.0000,   5.00000,      92.127
     54.0000,       8.0000,   5.00000,      94.166
     56.0000,       8.0000,   5.00000,      93.252
     58.0000,       8.0000,   5.00000,      82.639
     60.0000,       8.0000,   5.00000,      79.947
     62.0000,       8.0000,   5.00000,      81.300
     64.0000,       8.0000,   5.00000,      85.294
     66.0000,       8.0000,   5.00000,      90.164
     68.0000,       8.0000,   5.00000,      93.583
     70.0000,       8.0000,   5.00000,      94.835
     72.0000,       8.0000,   5.00000,      94.861
     74.0000,       8.0000,   5.00000,      90.175
     76.0000,       8.0000,   5.00000,      81.121
     78.0000,       8.0000,   5.00000,      71.962
     80.0000,       8.0000,   5.00000,      62.771
     82.0000,       8.0000,   5.00000,      55.487
     30.0000,      10.0000,   4.00000,      137.30
     32.0000,      10.0000,   4.00000,      113.34
     34.0000,      10.0000,   4.00000,      126.10
     36.0000,      10.0000,   4.00000,      120.46
     38.0000,      10.0000,   4.00000,      108.17
     40.0000,      10.0000,   4.00000,      102.86
     42.0000,      10.0000,   4.00000,      101.27
     44.0000,      10.0000,   4.00000,      79.202
     46.0000,      10.0000,   4.00000,      71.409
     48.0000,      10.0000,   4.00000,      74.016
     50.0000,      10.0000,   4.00000,      87.561
     52.0000,      10.0000,   4.00000,      93.232
     54.0000,      10.0000,   4.00000,      91.942
     56.0000,      10.0000,   4.00000,      88.352
     58.0000,      10.0000,   4.00000,      87.294
     60.0000,      10.0000,   4.00000,      82.779
     62.0000,      10.0000,   4.00000,      84.450
     64.0000,      10.0000,   4.00000,      91.719
     66.0000,      10.0000,   4.00000,      98.609
     68.0000,      10.0000,   4.00000,      101.06
     70.0000,      10.0000,   4.00000,      99.961
     72.0000,      10.0000,   4.00000,      97.441
     74.0000,      10.0000,   4.00000,      91.900
     76.0000,      10.0000,   4.00000,      83.379
     78.0000,      10.0000,   4.00000,      74.691
     80.0000,      10.0000,   4.00000,      66.248
     32.0000,       8.0000,   6.00000,      113.09
     34.0000,       8.0000,   6.00000,      91.196
     36.0000,       8.0000,   6.00000,      75.373
     38.0000,       8.0000,   6.00000,      119.54
     40.0000,       8.0000,   6.00000,      147.38
     42.0000,       8.0000,   6.00000,      160.50
     44.0000,       8.0000,   6.00000,      173.44
     46.0000,       8.0000,   6.00000,      132.74
     48.0000,       8.0000,   6.00000,      110.29
     50.0000,       8.0000,   6.00000,      105.95
     52.0000,       8.0000,   6.00000,      92.146
     54.0000,       8.0000,   6.00000,      91.325
     56.0000,       8.0000,   6.00000,      85.737
     58.0000,       8.0000,   6.00000,      85.066
     60.0000,       8.0000,   6.00000,      94.328
     62.0000,       8.0000,   6.00000,      100.73
     64.0000,       8.0000,   6.00000,      116.13
     66.0000,       8.0000,   6.00000,      127.99
     68.0000,       8.0000,   6.00000,      132.02
     70.0000,       8.0000,   6.00000,      122.82
     72.0000,       8.0000,   6.00000,      107.72
     74.0000,       8.0000,   6.00000,      97.806
     76.0000,       8.0000,   6.00000,      91.271
     78.0000,       8.0000,   6.00000,      87.167
     36.0000,      12.0000,   4.00000,      101.35
     38.0000,      12.0000,   4.00000,      140.89
     40.0000,      12.0000,   4.00000,      160.24
     42.0000,      12.0000,   4.00000,      169.97
     44.0000,      12.0000,   4.00000,      178.39
     46.0000,      12.0000,   4.00000,      182.19
     48.0000,      12.0000,   4.00000,      177.40
     50.0000,      12.0000,   4.00000,      129.39
     52.0000,      12.0000,   4.00000,      97.458
     54.0000,      12.0000,   4.00000,      95.180
     56.0000,      12.0000,   4.00000,      93.122
     58.0000,      12.0000,   4.00000,      96.110
     60.0000,      12.0000,   4.00000,      103.83
     62.0000,      12.0000,   4.00000,      113.19
     64.0000,      12.0000,   4.00000,      126.16
     66.0000,      12.0000,   4.00000,      127.77
     68.0000,      12.0000,   4.00000,      128.99
     70.0000,      12.0000,   4.00000,      124.37
     72.0000,      12.0000,   4.00000,      115.14
     74.0000,      12.0000,   4.00000,      106.45
     35.0000,      10.0000,   5.00000,      101.68
     37.0000,      10.0000,   5.00000,      100.58
     39.0000,      10.0000,   5.00000,      140.48
     41.0000,      10.0000,   5.00000,      175.41
     43.0000,      10.0000,   5.00000,      193.99
     45.0000,      10.0000,   5.00000,      204.61
     47.0000,      10.0000,   5.00000,      201.92
     49.0000,      10.0000,   5.00000,      141.52
     51.0000,      10.0000,   5.00000,      105.45
     53.0000,      10.0000,   5.00000,      89.375
     55.0000,      10.0000,   5.00000,      91.070
     57.0000,      10.0000,   5.00000,      92.480
     59.0000,      10.0000,   5.00000,      99.179
     61.0000,      10.0000,   5.00000,      109.76
     63.0000,      10.0000,   5.00000,      124.41
     65.0000,      10.0000,   5.00000,      129.07
     67.0000,      10.0000,   5.00000,      133.27
     69.0000,      10.0000,   5.00000,      130.16
     71.0000,      10.0000,   5.00000,      121.20
     73.0000,      10.0000,   5.00000,      111.46
     75.0000,      10.0000,   5.00000,      101.78
     40.0000,      10.0000,   6.00000,      199.83
     42.0000,      10.0000,   6.00000,      195.69
     44.0000,      10.0000,   6.00000,      242.49
     46.0000,      10.0000,   6.00000,      251.21
     48.0000,      10.0000,   6.00000,      227.69
     50.0000,      10.0000,   6.00000,      208.72
     52.0000,      10.0000,   6.00000,      197.85
     54.0000,      10.0000,   6.00000,      150.64
     56.0000,      10.0000,   6.00000,      128.51
     58.0000,      10.0000,   6.00000,      124.31
     60.0000,      10.0000,   6.00000,      137.74
     62.0000,      10.0000,   6.00000,      140.88
     64.0000,      10.0000,   6.00000,      135.51
     66.0000,      10.0000,   6.00000,      129.98
     68.0000,      10.0000,   6.00000,      132.80
     70.0000,      10.0000,   6.00000,      127.79
     42.0000,      12.0000,   5.00000,      200.84
     44.0000,      12.0000,   5.00000,      252.33
     46.0000,      12.0000,   5.00000,      244.53
     48.0000,      12.0000,   5.00000,      218.65
     50.0000,      12.0000,   5.00000,      204.16
     52.0000,      12.0000,   5.00000,      204.91
     54.0000,      12.0000,   5.00000,      210.44
     56.0000,      12.0000,   5.00000,      162.25
     58.0000,      12.0000,   5.00000,      131.74
     60.0000,      12.0000,   5.00000,      138.66
     62.0000,      12.0000,   5.00000,      141.23
     64.0000,      12.0000,   5.00000,      136.90
     66.0000,      12.0000,   5.00000,      129.63
     68.0000,      12.0000,   5.00000,      127.68
     48.0000,      12.0000,   6.00000,      230.02
     50.0000,      12.0000,   6.00000,      305.62
     52.0000,      12.0000,   6.00000,      320.59
     54.0000,      12.0000,   6.00000,      310.35
     56.0000,      12.0000,   6.00000,      301.73
     58.0000,      12.0000,   6.00000,      284.49
     60.0000,      12.0000,   6.00000,      256.97
     62.0000,      12.0000,   6.00000,      179.05
  39.34
ITERATION 2
MODEL RESISTIVITY
LAYER 1
53,       0.8320
      4.0000,      371.17
      6.0000,      124.42
      8.0000,      80.265
     10.0000,      85.713
     12.0000,      114.16
     14.0000,      591.63
     16.0000,      348.82
     18.0000,      117.90
     20.0000,      84.719
     22.0000,      74.618
     24.0000,      73.621
     26.0000,      77.012
     28.0000,      75.998
     30.0000,      278.20
     32.0000,      264.21
     34.0000,      287.57
     36.0000,      341.48
     38.0000,      449.94
     40.0000,      604.11
     42.0000,      715.52
     44.0000,      761.36
     46.0000,      701.28
     48.0000,      603.23
     50.0000,      551.69
     52.0000,      547.24
     54.0000,      580.44
     56.0000,      633.12
     58.0000,      657.81
     60.0000,      613.18
     62.0000,      592.40
     64.0000,      586.39
     66.0000,      564.57
     68.0000,      561.07
     70.0000,      566.70
     72.0000,      509.49
     74.0000,      437.19
     76.0000,      401.49
     78.0000,      362.42
     80.0000,      315.60
     82.0000,      274.64
     84.0000,      197.88
     86.0000,      145.07
     88.0000,      113.01
     90.0000,      119.06
     92.0000,      144.52
     94.0000,      175.83
     96.0000,      213.25
     98.0000,      235.56
    100.0000,      286.66
    102.0000,      359.08
    104.0000,      399.83
    106.0000,      406.73
                   387.23
LAYER 2
53,       1.7472
      4.0000,      370.39
      6.0000,      135.66
      8.0000,      84.211
     10.0000,      87.541
     12.0000,      123.49
     14.0000,      589.48
     16.0000,      338.82
     18.0000,      110.33
     20.0000,      79.059
     22.0000,      70.583
     24.0000,      71.623
     26.0000,      73.406
     28.0000,      75.701
     30.0000,      264.12
     32.0000,      261.76
     34.0000,      282.34
     36.0000,      331.29
     38.0000,      409.10
     40.0000,      492.25
     42.0000,      487.40
     44.0000,      490.57
     46.0000,      515.41
     48.0000,      551.17
     50.0000,      536.10
     52.0000,      533.46
     54.0000,      534.53
     56.0000,      518.54
     58.0000,      423.42
     60.0000,      366.99
     62.0000,      382.59
     64.0000,      424.90
     66.0000,      420.32
     68.0000,      418.31
     70.0000,      429.03
     72.0000,      429.51
     74.0000,      405.63
     76.0000,      401.00
     78.0000,      361.82
     80.0000,      297.58
     82.0000,      196.17
     84.0000,      97.872
     86.0000,      78.329
     88.0000,      71.969
     90.0000,      75.029
     92.0000,      91.718
     94.0000,      149.25
     96.0000,      213.32
     98.0000,      233.60
    100.0000,      285.24
    102.0000,      345.94
    104.0000,      371.19
    106.0000,      388.97
                   371.35
LAYER 3
51,       2.7539
      6.0000,      343.48
      8.0000,      159.29
     10.0000,      151.04
     12.0000,      185.99
     14.0000,      587.94
     16.0000,      302.61
     18.0000,      95.648
     20.0000,      64.928
     22.0000,      55.617
     24.0000,      57.249
     26.0000,      59.473
     28.0000,      58.681
     30.0000,      114.83
     32.0000,      116.77
     34.0000,      121.03
     36.0000,      126.85
     38.0000,      132.21
     40.0000,      129.79
     42.0000,      118.70
     44.0000,      117.95
     46.0000,      126.80
     48.0000,      200.42
     50.0000,      240.62
     52.0000,      242.82
     54.0000,      225.60
     56.0000,      142.62
     58.0000,      69.056
     60.0000,      60.178
     62.0000,      61.690
     64.0000,      83.428
     66.0000,      83.538
     68.0000,      83.176
     70.0000,      91.315
     72.0000,      107.33
     74.0000,      141.64
     76.0000,      199.20
     78.0000,      205.96
     80.0000,      111.43
     82.0000,      35.102
     84.0000,      14.796
     86.0000,      16.503
     88.0000,      17.852
     90.0000,      20.071
     92.0000,      23.822
     94.0000,      60.436
     96.0000,      146.92
     98.0000,      165.35
    100.0000,      181.22
    102.0000,      189.14
    104.0000,      212.75
                   279.56
LAYER 4
49,       3.8613
      8.0000,      433.94
     10.0000,      318.09
     12.0000,      291.78
     14.0000,      631.68
     16.0000,      289.94
     18.0000,      90.597
     20.0000,      61.913
     22.0000,      52.384
     24.0000,      54.730
     26.0000,      52.135
     28.0000,      36.636
     30.0000,      30.852
     32.0000,      31.047
     34.0000,      31.417
     36.0000,      33.143
     38.0000,      38.731
     40.0000,      45.051
     42.0000,      42.915
     44.0000,      37.445
     46.0000,      38.929
     48.0000,      63.600
     50.0000,      83.493
     52.0000,      85.889
     54.0000,      81.651
     56.0000,      46.959
     58.0000,      21.506
     60.0000,      20.389
     62.0000,      21.437
     64.0000,      27.864
     66.0000,      26.183
     68.0000,      25.550
     70.0000,      25.184
     72.0000,      28.492
     74.0000,      39.718
     76.0000,      61.155
     78.0000,      62.351
     80.0000,      31.615
     82.0000,      11.615
     84.0000,      10.907
     86.0000,      13.152
     88.0000,      18.583
     90.0000,      18.652
     92.0000,      17.288
     94.0000,      30.084
     96.0000,      70.474
     98.0000,      77.336
    100.0000,      78.273
    102.0000,      76.789
                   97.109
LAYER 5
47,       5.0794
     10.0000,      501.70
     12.0000,      602.49
     14.0000,      662.01
     16.0000,      305.95
     18.0000,      103.20
     20.0000,      69.550
     22.0000,      60.034
     24.0000,      58.551
     26.0000,      53.379
     28.0000,      35.602
     30.0000,      21.998
     32.0000,      20.279
     34.0000,      23.862
     36.0000,      28.071
     38.0000,      45.465
     40.0000,      54.902
     42.0000,      76.631
     44.0000,      58.837
     46.0000,      46.207
     48.0000,      39.114
     50.0000,      33.474
     52.0000,      32.962
     54.0000,      36.299
     56.0000,      39.313
     58.0000,      30.418
     60.0000,      26.380
     62.0000,      26.381
     64.0000,      26.464
     66.0000,      24.461
     68.0000,      23.729
     70.0000,      23.873
     72.0000,      22.566
     74.0000,      18.766
     76.0000,      19.070
     78.0000,      21.785
     80.0000,      23.186
     82.0000,      20.652
     84.0000,      21.238
     86.0000,      21.235
     88.0000,      25.255
     90.0000,      24.502
     92.0000,      24.783
     94.0000,      42.298
     96.0000,      35.820
     98.0000,      31.735
    100.0000,      30.235
                   27.619
LAYER 6
45,       6.4194
     12.0000,      422.64
     14.0000,      399.11
     16.0000,      303.99
     18.0000,      198.75
     20.0000,      177.44
     22.0000,      174.95
     24.0000,      173.91
     26.0000,      163.02
     28.0000,      101.35
     30.0000,      44.597
     32.0000,      32.977
     34.0000,      35.226
     36.0000,      37.245
     38.0000,      49.878
     40.0000,      55.198
     42.0000,      78.464
     44.0000,      63.369
     46.0000,      44.819
     48.0000,      40.817
     50.0000,      37.555
     52.0000,      36.675
     54.0000,      38.348
     56.0000,      41.358
     58.0000,      32.302
     60.0000,      27.241
     62.0000,      27.142
     64.0000,      26.666
     66.0000,      25.873
     68.0000,      25.973
     70.0000,      27.187
     72.0000,      27.179
     74.0000,      24.017
     76.0000,      24.382
     78.0000,      29.733
     80.0000,      32.712
     82.0000,      35.453
     84.0000,      78.617
     86.0000,      168.67
     88.0000,      174.98
     90.0000,      160.75
     92.0000,      104.62
     94.0000,      59.548
     96.0000,      59.204
     98.0000,      43.132
                   46.738
LAYER 7
43,       7.8933
     14.0000,      281.79
     16.0000,      293.60
     18.0000,      320.92
     20.0000,      360.98
     22.0000,      397.77
     24.0000,      444.57
     26.0000,      564.83
     28.0000,      541.91
     30.0000,      318.15
     32.0000,      198.81
     34.0000,      159.58
     36.0000,      155.32
     38.0000,      150.61
     40.0000,      145.92
     42.0000,      129.66
     44.0000,      87.828
     46.0000,      57.047
     48.0000,      45.248
     50.0000,      42.138
     52.0000,      40.889
     54.0000,      41.431
     56.0000,      42.634
     58.0000,      38.714
     60.0000,      35.956
     62.0000,      35.889
     64.0000,      36.216
     66.0000,      37.792
     68.0000,      39.923
     70.0000,      44.498
     72.0000,      51.226
     74.0000,      56.028
     76.0000,      64.092
     78.0000,      87.000
     80.0000,      124.92
     82.0000,      193.63
     84.0000,      357.85
     86.0000,      562.26
     88.0000,      571.73
     90.0000,      508.84
     92.0000,      312.96
     94.0000,      79.263
     96.0000,      76.234
                   48.192
LAYER 8
39,       9.5147
     18.0000,      288.09
     20.0000,      483.14
     22.0000,      553.54
     24.0000,      759.00
     26.0000,      975.16
     28.0000,      1145.8
     30.0000,      972.59
     32.0000,      677.77
     34.0000,      496.66
     36.0000,      434.32
     38.0000,      405.59
     40.0000,      330.08
     42.0000,      225.45
     44.0000,      140.09
     46.0000,      92.672
     48.0000,      72.571
     50.0000,      65.756
     52.0000,      63.535
     54.0000,      63.051
     56.0000,      63.844
     58.0000,      64.668
     60.0000,      65.750
     62.0000,      66.123
     64.0000,      68.974
     66.0000,      73.358
     68.0000,      78.686
     70.0000,      89.157
     72.0000,      109.80
     74.0000,      141.84
     76.0000,      187.81
     78.0000,      258.01
     80.0000,      363.02
     82.0000,      513.12
     84.0000,      689.48
     86.0000,      791.71
     88.0000,      829.02
     90.0000,      660.85
     92.0000,      484.01
                   111.52
LAYER 9
35,      11.2981
     22.0000,      537.58
     24.0000,      938.66
     26.0000,      984.05
     28.0000,      1104.6
     30.0000,      1137.1
     32.0000,      992.14
     34.0000,      851.73
     36.0000,      765.86
     38.0000,      674.32
     40.0000,      536.61
     42.0000,      368.68
     44.0000,      236.68
     46.0000,      163.38
     48.0000,      130.66
     50.0000,      118.89
     52.0000,      115.75
     54.0000,      115.62
     56.0000,      117.02
     58.0000,      119.31
     60.0000,      120.37
     62.0000,      124.42
     64.0000,      133.38
     66.0000,      145.16
     68.0000,      160.17
     70.0000,      184.95
     72.0000,      227.37
     74.0000,      293.54
     76.0000,      386.71
     78.0000,      498.30
     80.0000,      607.56
     82.0000,      712.36
     84.0000,      754.77
     86.0000,      840.35
     88.0000,      885.99
                   691.83
LAYER 10
31,      13.2599
     26.0000,      925.58
     28.0000,      1005.7
     30.0000,      1005.9
     32.0000,      972.56
     34.0000,      910.52
     36.0000,      864.69
     38.0000,      789.46
     40.0000,      668.74
     42.0000,      509.74
     44.0000,      373.74
     46.0000,      278.32
     48.0000,      226.56
     50.0000,      205.44
     52.0000,      200.61
     54.0000,      200.57
     56.0000,      201.26
     58.0000,      204.04
     60.0000,      210.60
     62.0000,      224.02
     64.0000,      246.45
     66.0000,      276.41
     68.0000,      314.41
     70.0000,      359.64
     72.0000,      413.98
     74.0000,      476.94
     76.0000,      554.70
     78.0000,      627.78
     80.0000,      676.77
     82.0000,      702.36
     84.0000,      740.91
                   896.85
LAYER 11
27,      15.4179
     30.0000,      942.54
     32.0000,      883.10
     34.0000,      867.10
     36.0000,      838.28
     38.0000,      806.38
     40.0000,      720.83
     42.0000,      625.30
     44.0000,      520.94
     46.0000,      421.06
     48.0000,      356.61
     50.0000,      325.86
     52.0000,      314.88
     54.0000,      313.81
     56.0000,      313.53
     58.0000,      316.41
     60.0000,      326.77
     62.0000,      351.59
     64.0000,      391.16
     66.0000,      440.37
     68.0000,      490.93
     70.0000,      528.94
     72.0000,      558.00
     74.0000,      585.98
     76.0000,      604.72
     78.0000,      614.25
     80.0000,      638.25
                   706.28
LAYER 12
21,      17.7917
     36.0000,      835.29
     38.0000,      783.98
     40.0000,      745.81
     42.0000,      695.24
     44.0000,      608.66
     46.0000,      544.21
     48.0000,      490.58
     50.0000,      460.00
     52.0000,      439.39
     54.0000,      431.99
     56.0000,      431.33
     58.0000,      436.26
     60.0000,      458.31
     62.0000,      495.76
     64.0000,      531.71
     66.0000,      565.08
     68.0000,      574.38
     70.0000,      587.92
     72.0000,      597.34
     74.0000,      601.84
                   621.25
LAYER 13
17,      20.4029
     40.0000,      766.50
     42.0000,      731.15
     44.0000,      706.75
     46.0000,      629.68
     48.0000,      577.97
     50.0000,      551.36
     52.0000,      543.05
     54.0000,      537.76
     56.0000,      537.74
     58.0000,      544.07
     60.0000,      561.61
     62.0000,      580.76
     64.0000,      600.51
     66.0000,      608.70
     68.0000,      621.00
     70.0000,      625.01
                   619.31
LAYER 14
13, 
     44.0000,      839.90
     46.0000,      722.33
     48.0000,      664.10
     50.0000,      617.76
     52.0000,      603.21
     54.0000,      599.82
     56.0000,      599.06
     58.0000,      602.99
     60.0000,      610.18
     62.0000,      612.59
     64.0000,      613.73
     66.0000,      621.74
                   638.29
CALCULATED APPARENT RESISTIVITY
      3.0000,       2.0000,   1.00000,      250.09
      5.0000,       2.0000,   1.00000,      207.81
      7.0000,       2.0000,   1.00000,      119.94
      9.0000,       2.0000,   1.00000,      106.31
     11.0000,       2.0000,   1.00000,      253.28
     13.0000,       2.0000,   1.00000,      213.28
     15.0000,       2.0000,   1.00000,      325.58
     17.0000,       2.0000,   1.00000,      181.17
     19.0000,       2.0000,   1.00000,      105.39
     21.0000,       2.0000,   1.00000,      92.632
     23.0000,       2.0000,   1.00000,      90.191
     25.0000,       2.0000,   1.00000,      81.587
     27.0000,       2.0000,   1.00000,      145.80
     29.0000,       2.0000,   1.00000,      134.08
     31.0000,       2.0000,   1.00000,      334.89
     33.0000,       2.0000,   1.00000,      327.99
     35.0000,       2.0000,   1.00000,      389.03
     37.0000,       2.0000,   1.00000,      483.82
     39.0000,       2.0000,   1.00000,      590.57
     41.0000,       2.0000,   1.00000,      685.70
     43.0000,       2.0000,   1.00000,      698.67
     45.0000,       2.0000,   1.00000,      681.38
     47.0000,       2.0000,   1.00000,      658.70
     49.0000,       2.0000,   1.00000,      626.46
     51.0000,       2.0000,   1.00000,      621.98
     53.0000,       2.0000,   1.00000,      627.07
     55.0000,       2.0000,   1.00000,      638.93
     57.0000,       2.0000,   1.00000,      596.72
     59.0000,       2.0000,   1.00000,      575.97
     61.0000,       2.0000,   1.00000,      574.72
     63.0000,       2.0000,   1.00000,      571.33
     65.0000,       2.0000,   1.00000,      571.38
     67.0000,       2.0000,   1.00000,      555.92
     69.0000,       2.0000,   1.00000,      545.04
     71.0000,       2.0000,   1.00000,      526.41
     73.0000,       2.0000,   1.00000,      481.53
     75.0000,       2.0000,   1.00000,      444.40
     77.0000,       2.0000,   1.00000,      405.74
     79.0000,       2.0000,   1.00000,      343.91
     81.0000,       2.0000,   1.00000,      242.71
     83.0000,       2.0000,   1.00000,      186.46
     85.0000,       2.0000,   1.00000,      144.75
     87.0000,       2.0000,   1.00000,      131.17
     89.0000,       2.0000,   1.00000,      126.84
     91.0000,       2.0000,   1.00000,      144.91
     93.0000,       2.0000,   1.00000,      188.24
     95.0000,       2.0000,   1.00000,      233.72
     97.0000,       2.0000,   1.00000,      292.22
     99.0000,       2.0000,   1.00000,      334.12
    101.0000,       2.0000,   1.00000,      388.56
    103.0000,       2.0000,   1.00000,      443.93
    105.0000,       2.0000,   1.00000,      459.08
    107.0000,       2.0000,   1.00000,      466.96
      4.0000,       2.0000,   2.00000,      168.87
      6.0000,       2.0000,   2.00000,      203.55
      8.0000,       2.0000,   2.00000,      101.04
     10.0000,       2.0000,   2.00000,      238.24
     12.0000,       2.0000,   2.00000,      175.47
     14.0000,       2.0000,   2.00000,      78.783
     16.0000,       2.0000,   2.00000,      204.13
     18.0000,       2.0000,   2.00000,      105.04
     20.0000,       2.0000,   2.00000,      58.648
     22.0000,       2.0000,   2.00000,      57.039
     24.0000,       2.0000,   2.00000,      47.897
     26.0000,       2.0000,   2.00000,      94.217
     28.0000,       2.0000,   2.00000,      85.886
     30.0000,       2.0000,   2.00000,      79.507
     32.0000,       2.0000,   2.00000,      202.79
     34.0000,       2.0000,   2.00000,      200.87
     36.0000,       2.0000,   2.00000,      238.69
     38.0000,       2.0000,   2.00000,      263.46
     40.0000,       2.0000,   2.00000,      286.90
     42.0000,       2.0000,   2.00000,      305.78
     44.0000,       2.0000,   2.00000,      324.02
     46.0000,       2.0000,   2.00000,      376.91
     48.0000,       2.0000,   2.00000,      423.12
     50.0000,       2.0000,   2.00000,      438.46
     52.0000,       2.0000,   2.00000,      413.05
     54.0000,       2.0000,   2.00000,      360.97
     56.0000,       2.0000,   2.00000,      302.68
     58.0000,       2.0000,   2.00000,      253.85
     60.0000,       2.0000,   2.00000,      269.67
     62.0000,       2.0000,   2.00000,      297.04
     64.0000,       2.0000,   2.00000,      315.53
     66.0000,       2.0000,   2.00000,      312.77
     68.0000,       2.0000,   2.00000,      294.96
     70.0000,       2.0000,   2.00000,      302.23
     72.0000,       2.0000,   2.00000,      295.64
     74.0000,       2.0000,   2.00000,      278.82
     76.0000,       2.0000,   2.00000,      263.57
     78.0000,       2.0000,   2.00000,      220.24
     80.0000,       2.0000,   2.00000,      130.06
     82.0000,       2.0000,   2.00000,      73.258
     84.0000,       2.0000,   2.00000,      51.051
     86.0000,       2.0000,   2.00000,      47.772
     88.0000,       2.0000,   2.00000,      50.356
     90.0000,       2.0000,   2.00000,      55.230
     92.0000,       2.0000,   2.00000,      72.733
     94.0000,       2.0000,   2.00000,      102.99
     96.0000,       2.0000,   2.00000,      163.17
     98.0000,       2.0000,   2.00000,      210.12
    100.0000,       2.0000,   2.00000,      212.13
    102.0000,       2.0000,   2.00000,      234.57
    104.0000,       2.0000,   2.00000,      257.75
    106.0000,       2.0000,   2.00000,      279.35
      6.0000,       4.0000,   1.00000,      208.29
      8.0000,       4.0000,   1.00000,      259.32
     10.0000,       4.0000,   1.00000,      256.93
     12.0000,       4.0000,   1.00000,      148.99
     14.0000,       4.0000,   1.00000,      74.297
     16.0000,       4.0000,   1.00000,      161.06
     18.0000,       4.0000,   1.00000,      135.32
     20.0000,       4.0000,   1.00000,      72.547
     22.0000,       4.0000,   1.00000,      51.691
     24.0000,       4.0000,   1.00000,      55.669
     26.0000,       4.0000,   1.00000,      82.940
     28.0000,       4.0000,   1.00000,      75.279
     30.0000,       4.0000,   1.00000,      69.260
     32.0000,       4.0000,   1.00000,      147.48
     34.0000,       4.0000,   1.00000,      171.70
     36.0000,       4.0000,   1.00000,      189.58
     38.0000,       4.0000,   1.00000,      203.98
     40.0000,       4.0000,   1.00000,      217.33
     42.0000,       4.0000,   1.00000,      232.46
     44.0000,       4.0000,   1.00000,      253.18
     46.0000,       4.0000,   1.00000,      298.32
     48.0000,       4.0000,   1.00000,      345.53
     50.0000,       4.0000,   1.00000,      363.53
     52.0000,       4.0000,   1.00000,      335.68
     54.0000,       4.0000,   1.00000,      280.93
     56.0000,       4.0000,   1.00000,      228.66
     58.0000,       4.0000,   1.00000,      194.94
     60.0000,       4.0000,   1.00000,      203.28
     62.0000,       4.0000,   1.00000,      223.74
     64.0000,       4.0000,   1.00000,      239.06
     66.0000,       4.0000,   1.00000,      238.74
     68.0000,       4.0000,   1.00000,      228.84
     70.0000,       4.0000,   1.00000,      233.70
     72.0000,       4.0000,   1.00000,      233.66
     74.0000,       4.0000,   1.00000,      223.75
     76.0000,       4.0000,   1.00000,      206.87
     78.0000,       4.0000,   1.00000,      165.36
     80.0000,       4.0000,   1.00000,      99.508
     82.0000,       4.0000,   1.00000,      58.793
     84.0000,       4.0000,   1.00000,      42.375
     86.0000,       4.0000,   1.00000,      39.265
     88.0000,       4.0000,   1.00000,      42.362
     90.0000,       4.0000,   1.00000,      49.371
     92.0000,       4.0000,   1.00000,      62.184
     94.0000,       4.0000,   1.00000,      85.865
     96.0000,       4.0000,   1.00000,      133.49
     98.0000,       4.0000,   1.00000,      174.95
    100.0000,       4.0000,   1.00000,      181.78
    102.0000,       4.0000,   1.00000,      192.44
    104.0000,       4.0000,   1.00000,      210.89
      5.0000,       2.0000,   3.00000,      192.55
      7.0000,       2.0000,   3.00000,      234.86
      9.0000,       2.0000,   3.00000,      365.31
     11.0000,       2.0000,   3.00000,      189.30
     13.0000,       2.0000,   3.00000,      77.719
     15.0000,       2.0000,   3.00000,      65.032
     17.0000,       2.0000,   3.00000,      198.58
     19.0000,       2.0000,   3.00000,      106.05
     21.0000,       2.0000,   3.00000,      54.153
     23.0000,       2.0000,   3.00000,      41.585
     25.0000,       2.0000,   3.00000,      80.324
     27.0000,       2.0000,   3.00000,      69.147
     29.0000,       2.0000,   3.00000,      64.730
     31.0000,       2.0000,   3.00000,      56.809
     33.0000,       2.0000,   3.00000,      150.98
     35.0000,       2.0000,   3.00000,      146.70
     37.0000,       2.0000,   3.00000,      154.72
     39.0000,       2.0000,   3.00000,      157.68
     41.0000,       2.0000,   3.00000,      163.47
     43.0000,       2.0000,   3.00000,      181.21
     45.0000,       2.0000,   3.00000,      211.12
     47.0000,       2.0000,   3.00000,      263.21
     49.0000,       2.0000,   3.00000,      312.66
     51.0000,       2.0000,   3.00000,      306.40
     53.0000,       2.0000,   3.00000,      252.07
     55.0000,       2.0000,   3.00000,      187.54
     57.0000,       2.0000,   3.00000,      151.40
     59.0000,       2.0000,   3.00000,      143.43
     61.0000,       2.0000,   3.00000,      155.55
     63.0000,       2.0000,   3.00000,      174.72
     65.0000,       2.0000,   3.00000,      182.37
     67.0000,       2.0000,   3.00000,      178.75
     69.0000,       2.0000,   3.00000,      175.51
     71.0000,       2.0000,   3.00000,      183.84
     73.0000,       2.0000,   3.00000,      187.97
     75.0000,       2.0000,   3.00000,      176.92
     77.0000,       2.0000,   3.00000,      150.99
     79.0000,       2.0000,   3.00000,      93.928
     81.0000,       2.0000,   3.00000,      55.689
     83.0000,       2.0000,   3.00000,      36.934
     85.0000,       2.0000,   3.00000,      31.980
     87.0000,       2.0000,   3.00000,      31.407
     89.0000,       2.0000,   3.00000,      39.161
     91.0000,       2.0000,   3.00000,      48.411
     93.0000,       2.0000,   3.00000,      58.450
     95.0000,       2.0000,   3.00000,      86.977
     97.0000,       2.0000,   3.00000,      136.25
     99.0000,       2.0000,   3.00000,      161.35
    101.0000,       2.0000,   3.00000,      156.49
    103.0000,       2.0000,   3.00000,      164.04
    105.0000,       2.0000,   3.00000,      186.90
      6.0000,       2.0000,   4.00000,      210.28
      8.0000,       2.0000,   4.00000,      887.64
     10.0000,       2.0000,   4.00000,      268.87
     12.0000,       2.0000,   4.00000,      78.526
     14.0000,       2.0000,   4.00000,      63.547
     16.0000,       2.0000,   4.00000,      62.763
     18.0000,       2.0000,   4.00000,      218.68
     20.0000,       2.0000,   4.00000,      111.81
     22.0000,       2.0000,   4.00000,      40.240
     24.0000,       2.0000,   4.00000,      73.384
     26.0000,       2.0000,   4.00000,      59.368
     28.0000,       2.0000,   4.00000,      55.605
     30.0000,       2.0000,   4.00000,      51.987
     32.0000,       2.0000,   4.00000,      45.275
     34.0000,       2.0000,   4.00000,      117.23
     36.0000,       2.0000,   4.00000,      99.500
     38.0000,       2.0000,   4.00000,      97.674
     40.0000,       2.0000,   4.00000,      96.484
     42.0000,       2.0000,   4.00000,      106.34
     44.0000,       2.0000,   4.00000,      126.99
     46.0000,       2.0000,   4.00000,      149.97
     48.0000,       2.0000,   4.00000,      187.89
     50.0000,       2.0000,   4.00000,      204.87
     52.0000,       2.0000,   4.00000,      174.62
     54.0000,       2.0000,   4.00000,      125.30
     56.0000,       2.0000,   4.00000,      95.284
     58.0000,       2.0000,   4.00000,      90.497
     60.0000,       2.0000,   4.00000,      86.511
     62.0000,       2.0000,   4.00000,      91.694
     64.0000,       2.0000,   4.00000,      98.754
     66.0000,       2.0000,   4.00000,      101.33
     68.0000,       2.0000,   4.00000,      105.14
     70.0000,       2.0000,   4.00000,      107.19
     72.0000,       2.0000,   4.00000,      114.84
     74.0000,       2.0000,   4.00000,      113.59
     76.0000,       2.0000,   4.00000,      95.082
     78.0000,       2.0000,   4.00000,      62.610
     80.0000,       2.0000,   4.00000,      45.546
     82.0000,       2.0000,   4.00000,      36.396
     84.0000,       2.0000,   4.00000,      30.673
     86.0000,       2.0000,   4.00000,      27.014
     88.0000,       2.0000,   4.00000,      30.703
     90.0000,       2.0000,   4.00000,      42.423
     92.0000,       2.0000,   4.00000,      44.449
     94.0000,       2.0000,   4.00000,      52.843
     96.0000,       2.0000,   4.00000,      72.571
     98.0000,       2.0000,   4.00000,      103.68
    100.0000,       2.0000,   4.00000,      121.45
    102.0000,       2.0000,   4.00000,      110.45
    104.0000,       2.0000,   4.00000,      118.23
      9.0000,       6.0000,   1.00000,      462.37
     11.0000,       6.0000,   1.00000,      201.70
     13.0000,       6.0000,   1.00000,      75.713
     15.0000,       6.0000,   1.00000,      64.531
     17.0000,       6.0000,   1.00000,      143.54
     19.0000,       6.0000,   1.00000,      131.47
     21.0000,       6.0000,   1.00000,      107.26
     23.0000,       6.0000,   1.00000,      66.537
     25.0000,       6.0000,   1.00000,      67.605
     27.0000,       6.0000,   1.00000,      58.961
     29.0000,       6.0000,   1.00000,      56.841
     31.0000,       6.0000,   1.00000,      52.996
     33.0000,       6.0000,   1.00000,      93.612
     35.0000,       6.0000,   1.00000,      102.61
     37.0000,       6.0000,   1.00000,      106.53
     39.0000,       6.0000,   1.00000,      103.29
     41.0000,       6.0000,   1.00000,      107.75
     43.0000,       6.0000,   1.00000,      121.72
     45.0000,       6.0000,   1.00000,      142.97
     47.0000,       6.0000,   1.00000,      172.09
     49.0000,       6.0000,   1.00000,      195.04
     51.0000,       6.0000,   1.00000,      186.85
     53.0000,       6.0000,   1.00000,      152.07
     55.0000,       6.0000,   1.00000,      115.75
     57.0000,       6.0000,   1.00000,      97.282
     59.0000,       6.0000,   1.00000,      92.724
     61.0000,       6.0000,   1.00000,      95.750
     63.0000,       6.0000,   1.00000,      102.37
     65.0000,       6.0000,   1.00000,      106.45
     67.0000,       6.0000,   1.00000,      108.18
     69.0000,       6.0000,   1.00000,      110.18
     71.0000,       6.0000,   1.00000,      114.92
     73.0000,       6.0000,   1.00000,      115.28
     75.0000,       6.0000,   1.00000,      104.82
     77.0000,       6.0000,   1.00000,      85.440
     79.0000,       6.0000,   1.00000,      58.783
     81.0000,       6.0000,   1.00000,      43.706
     83.0000,       6.0000,   1.00000,      36.288
     85.0000,       6.0000,   1.00000,      33.967
     87.0000,       6.0000,   1.00000,      34.401
     89.0000,       6.0000,   1.00000,      39.184
     91.0000,       6.0000,   1.00000,      44.614
     93.0000,       6.0000,   1.00000,      50.519
     95.0000,       6.0000,   1.00000,      64.764
     97.0000,       6.0000,   1.00000,      90.966
     99.0000,       6.0000,   1.00000,      110.92
    101.0000,       6.0000,   1.00000,      114.93
      8.0000,       4.0000,   2.00000,      754.23
     10.0000,       4.0000,   2.00000,      308.99
     12.0000,       4.0000,   2.00000,      83.034
     14.0000,       4.0000,   2.00000,      63.041
     16.0000,       4.0000,   2.00000,      64.663
     18.0000,       4.0000,   2.00000,      168.12
     20.0000,       4.0000,   2.00000,      146.68
     22.0000,       4.0000,   2.00000,      79.641
     24.0000,       4.0000,   2.00000,      67.854
     26.0000,       4.0000,   2.00000,      55.525
     28.0000,       4.0000,   2.00000,      53.057
     30.0000,       4.0000,   2.00000,      52.612
     32.0000,       4.0000,   2.00000,      48.284
     34.0000,       4.0000,   2.00000,      84.148
     36.0000,       4.0000,   2.00000,      89.695
     38.0000,       4.0000,   2.00000,      80.023
     40.0000,       4.0000,   2.00000,      79.513
     42.0000,       4.0000,   2.00000,      88.095
     44.0000,       4.0000,   2.00000,      104.86
     46.0000,       4.0000,   2.00000,      123.50
     48.0000,       4.0000,   2.00000,      143.98
     50.0000,       4.0000,   2.00000,      148.91
     52.0000,       4.0000,   2.00000,      125.98
     54.0000,       4.0000,   2.00000,      93.831
     56.0000,       4.0000,   2.00000,      75.947
     58.0000,       4.0000,   2.00000,      72.600
     60.0000,       4.0000,   2.00000,      69.864
     62.0000,       4.0000,   2.00000,      70.055
     64.0000,       4.0000,   2.00000,      72.396
     66.0000,       4.0000,   2.00000,      75.363
     68.0000,       4.0000,   2.00000,      80.716
     70.0000,       4.0000,   2.00000,      84.494
     72.0000,       4.0000,   2.00000,      87.232
     74.0000,       4.0000,   2.00000,      82.969
     76.0000,       4.0000,   2.00000,      66.676
     78.0000,       4.0000,   2.00000,      47.269
     80.0000,       4.0000,   2.00000,      39.632
     82.0000,       4.0000,   2.00000,      37.131
     84.0000,       4.0000,   2.00000,      34.098
     86.0000,       4.0000,   2.00000,      32.453
     88.0000,       4.0000,   2.00000,      35.678
     90.0000,       4.0000,   2.00000,      41.535
     92.0000,       4.0000,   2.00000,      44.344
     94.0000,       4.0000,   2.00000,      49.274
     96.0000,       4.0000,   2.00000,      60.689
     98.0000,       4.0000,   2.00000,      81.947
    100.0000,       4.0000,   2.00000,      99.052
    102.0000,       4.0000,   2.00000,      97.078
      7.0000,       2.0000,   5.00000,      792.61
      9.0000,       2.0000,   5.00000,      621.38
     11.0000,       2.0000,   5.00000,      107.55
     13.0000,       2.0000,   5.00000,      63.697
     15.0000,       2.0000,   5.00000,      61.925
     17.0000,       2.0000,   5.00000,      68.699
     19.0000,       2.0000,   5.00000,      238.27
     21.0000,       2.0000,   5.00000,      89.211
     23.0000,       2.0000,   5.00000,      75.686
     25.0000,       2.0000,   5.00000,      55.737
     27.0000,       2.0000,   5.00000,      51.427
     29.0000,       2.0000,   5.00000,      51.225
     31.0000,       2.0000,   5.00000,      51.768
     33.0000,       2.0000,   5.00000,      42.792
     35.0000,       2.0000,   5.00000,      94.080
     37.0000,       2.0000,   5.00000,      72.803
     39.0000,       2.0000,   5.00000,      68.850
     41.0000,       2.0000,   5.00000,      72.782
     43.0000,       2.0000,   5.00000,      85.385
     45.0000,       2.0000,   5.00000,      102.42
     47.0000,       2.0000,   5.00000,      117.42
     49.0000,       2.0000,   5.00000,      127.18
     51.0000,       2.0000,   5.00000,      116.58
     53.0000,       2.0000,   5.00000,      88.809
     55.0000,       2.0000,   5.00000,      68.494
     57.0000,       2.0000,   5.00000,      64.204
     59.0000,       2.0000,   5.00000,      63.010
     61.0000,       2.0000,   5.00000,      59.117
     63.0000,       2.0000,   5.00000,      57.907
     65.0000,       2.0000,   5.00000,      59.511
     67.0000,       2.0000,   5.00000,      64.684
     69.0000,       2.0000,   5.00000,      71.859
     71.0000,       2.0000,   5.00000,      73.943
     73.0000,       2.0000,   5.00000,      73.252
     75.0000,       2.0000,   5.00000,      62.790
     77.0000,       2.0000,   5.00000,      42.188
     79.0000,       2.0000,   5.00000,      36.112
     81.0000,       2.0000,   5.00000,      36.653
     83.0000,       2.0000,   5.00000,      36.939
     85.0000,       2.0000,   5.00000,      32.269
     87.0000,       2.0000,   5.00000,      33.906
     89.0000,       2.0000,   5.00000,      38.886
     91.0000,       2.0000,   5.00000,      42.976
     93.0000,       2.0000,   5.00000,      44.818
     95.0000,       2.0000,   5.00000,      49.502
     97.0000,       2.0000,   5.00000,      59.670
     99.0000,       2.0000,   5.00000,      83.555
    101.0000,       2.0000,   5.00000,      93.226
    103.0000,       2.0000,   5.00000,      86.677
     12.0000,       8.0000,   1.00000,      118.06
     14.0000,       8.0000,   1.00000,      86.758
     16.0000,       8.0000,   1.00000,      67.897
     18.0000,       8.0000,   1.00000,      144.13
     20.0000,       8.0000,   1.00000,      145.35
     22.0000,       8.0000,   1.00000,      118.59
     24.0000,       8.0000,   1.00000,      115.88
     26.0000,       8.0000,   1.00000,      69.353
     28.0000,       8.0000,   1.00000,      58.199
     30.0000,       8.0000,   1.00000,      59.226
     32.0000,       8.0000,   1.00000,      55.572
     34.0000,       8.0000,   1.00000,      75.427
     36.0000,       8.0000,   1.00000,      73.465
     38.0000,       8.0000,   1.00000,      70.874
     40.0000,       8.0000,   1.00000,      72.521
     42.0000,       8.0000,   1.00000,      76.746
     44.0000,       8.0000,   1.00000,      88.125
     46.0000,       8.0000,   1.00000,      98.283
     48.0000,       8.0000,   1.00000,      107.24
     50.0000,       8.0000,   1.00000,      105.82
     52.0000,       8.0000,   1.00000,      90.410
     54.0000,       8.0000,   1.00000,      71.967
     56.0000,       8.0000,   1.00000,      61.969
     58.0000,       8.0000,   1.00000,      60.347
     60.0000,       8.0000,   1.00000,      58.392
     62.0000,       8.0000,   1.00000,      58.206
     64.0000,       8.0000,   1.00000,      59.449
     66.0000,       8.0000,   1.00000,      61.021
     68.0000,       8.0000,   1.00000,      63.893
     70.0000,       8.0000,   1.00000,      64.955
     72.0000,       8.0000,   1.00000,      64.316
     74.0000,       8.0000,   1.00000,      59.538
     76.0000,       8.0000,   1.00000,      49.793
     78.0000,       8.0000,   1.00000,      39.933
     80.0000,       8.0000,   1.00000,      38.097
     82.0000,       8.0000,   1.00000,      40.920
     84.0000,       8.0000,   1.00000,      45.303
     86.0000,       8.0000,   1.00000,      47.099
     88.0000,       8.0000,   1.00000,      47.465
     90.0000,       8.0000,   1.00000,      47.751
     92.0000,       8.0000,   1.00000,      46.200
     94.0000,       8.0000,   1.00000,      48.464
     96.0000,       8.0000,   1.00000,      55.150
     98.0000,       8.0000,   1.00000,      67.949
      8.0000,       2.0000,   6.00000,      531.80
     10.0000,       2.0000,   6.00000,      243.79
     12.0000,       2.0000,   6.00000,      87.370
     14.0000,       2.0000,   6.00000,      62.360
     16.0000,       2.0000,   6.00000,      67.903
     18.0000,       2.0000,   6.00000,      73.370
     20.0000,       2.0000,   6.00000,      189.68
     22.0000,       2.0000,   6.00000,      180.98
     24.0000,       2.0000,   6.00000,      59.229
     26.0000,       2.0000,   6.00000,      50.981
     28.0000,       2.0000,   6.00000,      51.462
     30.0000,       2.0000,   6.00000,      57.931
     32.0000,       2.0000,   6.00000,      59.923
     34.0000,       2.0000,   6.00000,      41.787
     36.0000,       2.0000,   6.00000,      82.252
     38.0000,       2.0000,   6.00000,      60.027
     40.0000,       2.0000,   6.00000,      59.823
     42.0000,       2.0000,   6.00000,      65.863
     44.0000,       2.0000,   6.00000,      77.974
     46.0000,       2.0000,   6.00000,      92.806
     48.0000,       2.0000,   6.00000,      90.390
     50.0000,       2.0000,   6.00000,      78.695
     52.0000,       2.0000,   6.00000,      64.291
     54.0000,       2.0000,   6.00000,      54.304
     56.0000,       2.0000,   6.00000,      52.517
     58.0000,       2.0000,   6.00000,      51.266
     60.0000,       2.0000,   6.00000,      51.415
     62.0000,       2.0000,   6.00000,      46.400
     64.0000,       2.0000,   6.00000,      42.389
     66.0000,       2.0000,   6.00000,      45.113
     68.0000,       2.0000,   6.00000,      52.151
     70.0000,       2.0000,   6.00000,      58.048
     72.0000,       2.0000,   6.00000,      53.558
     74.0000,       2.0000,   6.00000,      45.055
     76.0000,       2.0000,   6.00000,      32.538
     78.0000,       2.0000,   6.00000,      30.296
     80.0000,       2.0000,   6.00000,      33.468
     82.0000,       2.0000,   6.00000,      40.261
     84.0000,       2.0000,   6.00000,      42.071
     86.0000,       2.0000,   6.00000,      45.650
     88.0000,       2.0000,   6.00000,      47.308
     90.0000,       2.0000,   6.00000,      40.984
     92.0000,       2.0000,   6.00000,      45.483
     94.0000,       2.0000,   6.00000,      46.045
     96.0000,       2.0000,   6.00000,      46.947
     98.0000,       2.0000,   6.00000,      54.177
    100.0000,       2.0000,   6.00000,      70.446
    102.0000,       2.0000,   6.00000,      82.453
     10.0000,       4.0000,   3.00000,      211.50
     12.0000,       4.0000,   3.00000,      132.22
     14.0000,       4.0000,   3.00000,      74.824
     16.0000,       4.0000,   3.00000,      69.493
     18.0000,       4.0000,   3.00000,      65.953
     20.0000,       4.0000,   3.00000,      192.27
     22.0000,       4.0000,   3.00000,      243.17
     24.0000,       4.0000,   3.00000,      93.763
     26.0000,       4.0000,   3.00000,      54.569
     28.0000,       4.0000,   3.00000,      56.509
     30.0000,       4.0000,   3.00000,      65.095
     32.0000,       4.0000,   3.00000,      67.061
     34.0000,       4.0000,   3.00000,      51.288
     36.0000,       4.0000,   3.00000,      63.936
     38.0000,       4.0000,   3.00000,      66.109
     40.0000,       4.0000,   3.00000,      58.879
     42.0000,       4.0000,   3.00000,      62.958
     44.0000,       4.0000,   3.00000,      73.192
     46.0000,       4.0000,   3.00000,      82.988
     48.0000,       4.0000,   3.00000,      77.657
     50.0000,       4.0000,   3.00000,      64.212
     52.0000,       4.0000,   3.00000,      53.417
     54.0000,       4.0000,   3.00000,      48.967
     56.0000,       4.0000,   3.00000,      48.605
     58.0000,       4.0000,   3.00000,      48.091
     60.0000,       4.0000,   3.00000,      48.430
     62.0000,       4.0000,   3.00000,      45.607
     64.0000,       4.0000,   3.00000,      42.242
     66.0000,       4.0000,   3.00000,      43.654
     68.0000,       4.0000,   3.00000,      48.303
     70.0000,       4.0000,   3.00000,      50.840
     72.0000,       4.0000,   3.00000,      45.569
     74.0000,       4.0000,   3.00000,      36.381
     76.0000,       4.0000,   3.00000,      30.090
     78.0000,       4.0000,   3.00000,      30.357
     80.0000,       4.0000,   3.00000,      34.367
     82.0000,       4.0000,   3.00000,      41.817
     84.0000,       4.0000,   3.00000,      51.932
     86.0000,       4.0000,   3.00000,      60.933
     88.0000,       4.0000,   3.00000,      56.236
     90.0000,       4.0000,   3.00000,      46.329
     92.0000,       4.0000,   3.00000,      45.956
     94.0000,       4.0000,   3.00000,      47.409
     96.0000,       4.0000,   3.00000,      47.735
     98.0000,       4.0000,   3.00000,      50.766
    100.0000,       4.0000,   3.00000,      61.975
     15.0000,      10.0000,   1.00000,      102.50
     17.0000,      10.0000,   1.00000,      92.310
     19.0000,      10.0000,   1.00000,      148.45
     21.0000,      10.0000,   1.00000,      150.94
     23.0000,      10.0000,   1.00000,      147.34
     25.0000,      10.0000,   1.00000,      120.13
     27.0000,      10.0000,   1.00000,      110.96
     29.0000,      10.0000,   1.00000,      81.787
     31.0000,      10.0000,   1.00000,      69.812
     33.0000,      10.0000,   1.00000,      62.252
     35.0000,      10.0000,   1.00000,      70.343
     37.0000,      10.0000,   1.00000,      66.250
     39.0000,      10.0000,   1.00000,      63.432
     41.0000,      10.0000,   1.00000,      64.616
     43.0000,      10.0000,   1.00000,      70.222
     45.0000,      10.0000,   1.00000,      73.401
     47.0000,      10.0000,   1.00000,      75.227
     49.0000,      10.0000,   1.00000,      72.605
     51.0000,      10.0000,   1.00000,      65.433
     53.0000,      10.0000,   1.00000,      57.172
     55.0000,      10.0000,   1.00000,      52.012
     57.0000,      10.0000,   1.00000,      50.840
     59.0000,      10.0000,   1.00000,      51.119
     61.0000,      10.0000,   1.00000,      51.328
     63.0000,      10.0000,   1.00000,      51.119
     65.0000,      10.0000,   1.00000,      50.820
     67.0000,      10.0000,   1.00000,      50.693
     69.0000,      10.0000,   1.00000,      49.712
     71.0000,      10.0000,   1.00000,      46.731
     73.0000,      10.0000,   1.00000,      42.705
     75.0000,      10.0000,   1.00000,      37.967
     77.0000,      10.0000,   1.00000,      34.237
     79.0000,      10.0000,   1.00000,      37.293
     81.0000,      10.0000,   1.00000,      45.649
     83.0000,      10.0000,   1.00000,      54.901
     85.0000,      10.0000,   1.00000,      61.203
     87.0000,      10.0000,   1.00000,      64.470
     89.0000,      10.0000,   1.00000,      62.031
     91.0000,      10.0000,   1.00000,      56.617
     93.0000,      10.0000,   1.00000,      52.250
     95.0000,      10.0000,   1.00000,      50.463
     12.0000,       6.0000,   2.00000,      143.65
     14.0000,       6.0000,   2.00000,      107.08
     16.0000,       6.0000,   2.00000,      71.715
     18.0000,       6.0000,   2.00000,      75.817
     20.0000,       6.0000,   2.00000,      171.00
     22.0000,       6.0000,   2.00000,      205.54
     24.0000,       6.0000,   2.00000,      146.05
     26.0000,       6.0000,   2.00000,      82.274
     28.0000,       6.0000,   2.00000,      64.410
     30.0000,       6.0000,   2.00000,      70.385
     32.0000,       6.0000,   2.00000,      71.136
     34.0000,       6.0000,   2.00000,      57.476
     36.0000,       6.0000,   2.00000,      64.124
     38.0000,       6.0000,   2.00000,      60.766
     40.0000,       6.0000,   2.00000,      64.002
     42.0000,       6.0000,   2.00000,      63.309
     44.0000,       6.0000,   2.00000,      69.856
     46.0000,       6.0000,   2.00000,      74.880
     48.0000,       6.0000,   2.00000,      69.893
     50.0000,       6.0000,   2.00000,      59.734
     52.0000,       6.0000,   2.00000,      51.537
     54.0000,       6.0000,   2.00000,      47.759
     56.0000,       6.0000,   2.00000,      47.409
     58.0000,       6.0000,   2.00000,      47.367
     60.0000,       6.0000,   2.00000,      47.842
     62.0000,       6.0000,   2.00000,      46.985
     64.0000,       6.0000,   2.00000,      46.202
     66.0000,       6.0000,   2.00000,      46.499
     68.0000,       6.0000,   2.00000,      47.155
     70.0000,       6.0000,   2.00000,      46.240
     72.0000,       6.0000,   2.00000,      40.489
     74.0000,       6.0000,   2.00000,      34.430
     76.0000,       6.0000,   2.00000,      30.361
     78.0000,       6.0000,   2.00000,      31.775
     80.0000,       6.0000,   2.00000,      36.122
     82.0000,       6.0000,   2.00000,      46.325
     84.0000,       6.0000,   2.00000,      60.607
     86.0000,       6.0000,   2.00000,      69.337
     88.0000,       6.0000,   2.00000,      65.445
     90.0000,       6.0000,   2.00000,      53.630
     92.0000,       6.0000,   2.00000,      49.215
     94.0000,       6.0000,   2.00000,      48.404
     96.0000,       6.0000,   2.00000,      48.924
     98.0000,       6.0000,   2.00000,      50.969
     12.0000,       4.0000,   4.00000,      192.78
     14.0000,       4.0000,   4.00000,      148.96
     16.0000,       4.0000,   4.00000,      74.101
     18.0000,       4.0000,   4.00000,      77.181
     20.0000,       4.0000,   4.00000,      101.91
     22.0000,       4.0000,   4.00000,      215.60
     24.0000,       4.0000,   4.00000,      224.01
     26.0000,       4.0000,   4.00000,      115.36
     28.0000,       4.0000,   4.00000,      77.375
     30.0000,       4.0000,   4.00000,      82.061
     32.0000,       4.0000,   4.00000,      81.533
     34.0000,       4.0000,   4.00000,      71.539
     36.0000,       4.0000,   4.00000,      51.385
     38.0000,       4.0000,   4.00000,      63.000
     40.0000,       4.0000,   4.00000,      69.509
     42.0000,       4.0000,   4.00000,      62.838
     44.0000,       4.0000,   4.00000,      65.045
     46.0000,       4.0000,   4.00000,      63.654
     48.0000,       4.0000,   4.00000,      58.130
     50.0000,       4.0000,   4.00000,      51.555
     52.0000,       4.0000,   4.00000,      47.859
     54.0000,       4.0000,   4.00000,      46.468
     56.0000,       4.0000,   4.00000,      45.844
     58.0000,       4.0000,   4.00000,      46.400
     60.0000,       4.0000,   4.00000,      47.205
     62.0000,       4.0000,   4.00000,      50.441
     64.0000,       4.0000,   4.00000,      53.987
     66.0000,       4.0000,   4.00000,      52.304
     68.0000,       4.0000,   4.00000,      46.360
     70.0000,       4.0000,   4.00000,      39.338
     72.0000,       4.0000,   4.00000,      32.554
     74.0000,       4.0000,   4.00000,      29.212
     76.0000,       4.0000,   4.00000,      31.078
     78.0000,       4.0000,   4.00000,      34.075
     80.0000,       4.0000,   4.00000,      38.466
     82.0000,       4.0000,   4.00000,      50.944
     84.0000,       4.0000,   4.00000,      77.044
     86.0000,       4.0000,   4.00000,      92.385
     88.0000,       4.0000,   4.00000,      81.736
     90.0000,       4.0000,   4.00000,      65.446
     92.0000,       4.0000,   4.00000,      52.804
     94.0000,       4.0000,   4.00000,      50.894
     96.0000,       4.0000,   4.00000,      51.706
     98.0000,       4.0000,   4.00000,      50.339
     18.0000,      12.0000,   1.00000,      107.74
     20.0000,      12.0000,   1.00000,      167.42
     22.0000,      12.0000,   1.00000,      185.57
     24.0000,      12.0000,   1.00000,      153.16
     26.0000,      12.0000,   1.00000,      141.38
     28.0000,      12.0000,   1.00000,      134.70
     30.0000,      12.0000,   1.00000,      128.76
     32.0000,      12.0000,   1.00000,      92.373
     34.0000,      12.0000,   1.00000,      68.065
     36.0000,      12.0000,   1.00000,      71.111
     38.0000,      12.0000,   1.00000,      67.128
     40.0000,      12.0000,   1.00000,      64.192
     42.0000,      12.0000,   1.00000,      62.705
     44.0000,      12.0000,   1.00000,      63.836
     46.0000,      12.0000,   1.00000,      66.810
     48.0000,      12.0000,   1.00000,      62.357
     50.0000,      12.0000,   1.00000,      57.224
     52.0000,      12.0000,   1.00000,      53.698
     54.0000,      12.0000,   1.00000,      52.530
     56.0000,      12.0000,   1.00000,      52.849
     58.0000,      12.0000,   1.00000,      53.361
     60.0000,      12.0000,   1.00000,      55.184
     62.0000,      12.0000,   1.00000,      55.328
     64.0000,      12.0000,   1.00000,      53.398
     66.0000,      12.0000,   1.00000,      50.952
     68.0000,      12.0000,   1.00000,      48.553
     70.0000,      12.0000,   1.00000,      44.981
     72.0000,      12.0000,   1.00000,      39.528
     74.0000,      12.0000,   1.00000,      35.430
     76.0000,      12.0000,   1.00000,      35.295
     78.0000,      12.0000,   1.00000,      40.686
     80.0000,      12.0000,   1.00000,      48.499
     82.0000,      12.0000,   1.00000,      59.260
     84.0000,      12.0000,   1.00000,      70.390
     86.0000,      12.0000,   1.00000,      77.990
     88.0000,      12.0000,   1.00000,      77.862
     90.0000,      12.0000,   1.00000,      70.576
     92.0000,      12.0000,   1.00000,      65.590
     16.0000,       8.0000,   2.00000,      136.34
     18.0000,       8.0000,   2.00000,      112.27
     20.0000,       8.0000,   2.00000,      101.05
     22.0000,       8.0000,   2.00000,      179.25
     24.0000,       8.0000,   2.00000,      206.17
     26.0000,       8.0000,   2.00000,      199.91
     28.0000,       8.0000,   2.00000,      189.51
     30.0000,       8.0000,   2.00000,      118.02
     32.0000,       8.0000,   2.00000,      85.969
     34.0000,       8.0000,   2.00000,      76.989
     36.0000,       8.0000,   2.00000,      63.695
     38.0000,       8.0000,   2.00000,      69.613
     40.0000,       8.0000,   2.00000,      66.754
     42.0000,       8.0000,   2.00000,      63.544
     44.0000,       8.0000,   2.00000,      63.099
     46.0000,       8.0000,   2.00000,      56.538
     48.0000,       8.0000,   2.00000,      54.441
     50.0000,       8.0000,   2.00000,      53.859
     52.0000,       8.0000,   2.00000,      54.270
     54.0000,       8.0000,   2.00000,      53.976
     56.0000,       8.0000,   2.00000,      52.018
     58.0000,       8.0000,   2.00000,      51.862
     60.0000,       8.0000,   2.00000,      54.877
     62.0000,       8.0000,   2.00000,      60.205
     64.0000,       8.0000,   2.00000,      62.394
     66.0000,       8.0000,   2.00000,      58.105
     68.0000,       8.0000,   2.00000,      48.642
     70.0000,       8.0000,   2.00000,      39.056
     72.0000,       8.0000,   2.00000,      33.393
     74.0000,       8.0000,   2.00000,      32.137
     76.0000,       8.0000,   2.00000,      35.393
     78.0000,       8.0000,   2.00000,      41.338
     80.0000,       8.0000,   2.00000,      50.980
     82.0000,       8.0000,   2.00000,      63.770
     84.0000,       8.0000,   2.00000,      81.359
     86.0000,       8.0000,   2.00000,      93.794
     88.0000,       8.0000,   2.00000,      91.444
     90.0000,       8.0000,   2.00000,      82.877
     92.0000,       8.0000,   2.00000,      70.007
     94.0000,       8.0000,   2.00000,      60.823
     15.0000,       6.0000,   3.00000,      167.37
     17.0000,       6.0000,   3.00000,      129.25
     19.0000,       6.0000,   3.00000,      102.17
     21.0000,       6.0000,   3.00000,      88.031
     23.0000,       6.0000,   3.00000,      203.19
     25.0000,       6.0000,   3.00000,      250.97
     27.0000,       6.0000,   3.00000,      244.55
     29.0000,       6.0000,   3.00000,      138.61
     31.0000,       6.0000,   3.00000,      90.125
     33.0000,       6.0000,   3.00000,      82.456
     35.0000,       6.0000,   3.00000,      74.877
     37.0000,       6.0000,   3.00000,      61.378
     39.0000,       6.0000,   3.00000,      69.045
     41.0000,       6.0000,   3.00000,      67.431
     43.0000,       6.0000,   3.00000,      67.247
     45.0000,       6.0000,   3.00000,      55.439
     47.0000,       6.0000,   3.00000,      51.222
     49.0000,       6.0000,   3.00000,      53.315
     51.0000,       6.0000,   3.00000,      56.185
     53.0000,       6.0000,   3.00000,      56.590
     55.0000,       6.0000,   3.00000,      53.187
     57.0000,       6.0000,   3.00000,      51.314
     59.0000,       6.0000,   3.00000,      52.427
     61.0000,       6.0000,   3.00000,      57.794
     63.0000,       6.0000,   3.00000,      65.639
     65.0000,       6.0000,   3.00000,      66.727
     67.0000,       6.0000,   3.00000,      56.505
     69.0000,       6.0000,   3.00000,      41.672
     71.0000,       6.0000,   3.00000,      32.745
     73.0000,       6.0000,   3.00000,      31.165
     75.0000,       6.0000,   3.00000,      34.432
     77.0000,       6.0000,   3.00000,      38.135
     79.0000,       6.0000,   3.00000,      45.322
     81.0000,       6.0000,   3.00000,      58.408
     83.0000,       6.0000,   3.00000,      75.613
     85.0000,       6.0000,   3.00000,      92.576
     87.0000,       6.0000,   3.00000,      98.499
     89.0000,       6.0000,   3.00000,      94.254
     91.0000,       6.0000,   3.00000,      80.655
     93.0000,       6.0000,   3.00000,      64.361
     95.0000,       6.0000,   3.00000,      57.048
     14.0000,       4.0000,   5.00000,      184.77
     16.0000,       4.0000,   5.00000,      163.30
     18.0000,       4.0000,   5.00000,      111.88
     20.0000,       4.0000,   5.00000,      83.626
     22.0000,       4.0000,   5.00000,      90.096
     24.0000,       4.0000,   5.00000,      260.34
     26.0000,       4.0000,   5.00000,      337.69
     28.0000,       4.0000,   5.00000,      174.86
     30.0000,       4.0000,   5.00000,      95.898
     32.0000,       4.0000,   5.00000,      85.119
     34.0000,       4.0000,   5.00000,      79.997
     36.0000,       4.0000,   5.00000,      73.545
     38.0000,       4.0000,   5.00000,      56.069
     40.0000,       4.0000,   5.00000,      70.100
     42.0000,       4.0000,   5.00000,      76.206
     44.0000,       4.0000,   5.00000,      57.866
     46.0000,       4.0000,   5.00000,      49.474
     48.0000,       4.0000,   5.00000,      49.463
     50.0000,       4.0000,   5.00000,      56.378
     52.0000,       4.0000,   5.00000,      59.692
     54.0000,       4.0000,   5.00000,      55.639
     56.0000,       4.0000,   5.00000,      51.897
     58.0000,       4.0000,   5.00000,      51.030
     60.0000,       4.0000,   5.00000,      54.200
     62.0000,       4.0000,   5.00000,      62.761
     64.0000,       4.0000,   5.00000,      72.029
     66.0000,       4.0000,   5.00000,      67.268
     68.0000,       4.0000,   5.00000,      48.951
     70.0000,       4.0000,   5.00000,      33.639
     72.0000,       4.0000,   5.00000,      29.428
     74.0000,       4.0000,   5.00000,      33.383
     76.0000,       4.0000,   5.00000,      36.979
     78.0000,       4.0000,   5.00000,      40.518
     80.0000,       4.0000,   5.00000,      50.602
     82.0000,       4.0000,   5.00000,      69.945
     84.0000,       4.0000,   5.00000,      86.800
     86.0000,       4.0000,   5.00000,      97.679
     88.0000,       4.0000,   5.00000,      103.36
     90.0000,       4.0000,   5.00000,      92.558
     92.0000,       4.0000,   5.00000,      73.654
     94.0000,       4.0000,   5.00000,      58.127
     96.0000,       4.0000,   5.00000,      54.389
     16.0000,       4.0000,   6.00000,      272.27
     18.0000,       4.0000,   6.00000,      174.70
     20.0000,       4.0000,   6.00000,      98.839
     22.0000,       4.0000,   6.00000,      100.72
     24.0000,       4.0000,   6.00000,      131.48
     26.0000,       4.0000,   6.00000,      380.04
     28.0000,       4.0000,   6.00000,      416.19
     30.0000,       4.0000,   6.00000,      180.41
     32.0000,       4.0000,   6.00000,      92.060
     34.0000,       4.0000,   6.00000,      84.756
     36.0000,       4.0000,   6.00000,      84.284
     38.0000,       4.0000,   6.00000,      81.060
     40.0000,       4.0000,   6.00000,      61.009
     42.0000,       4.0000,   6.00000,      64.114
     44.0000,       4.0000,   6.00000,      58.479
     46.0000,       4.0000,   6.00000,      45.805
     48.0000,       4.0000,   6.00000,      48.961
     50.0000,       4.0000,   6.00000,      58.007
     52.0000,       4.0000,   6.00000,      66.655
     54.0000,       4.0000,   6.00000,      69.181
     56.0000,       4.0000,   6.00000,      65.090
     58.0000,       4.0000,   6.00000,      63.357
     60.0000,       4.0000,   6.00000,      69.901
     62.0000,       4.0000,   6.00000,      78.232
     64.0000,       4.0000,   6.00000,      77.548
     66.0000,       4.0000,   6.00000,      66.717
     68.0000,       4.0000,   6.00000,      49.234
     70.0000,       4.0000,   6.00000,      37.839
     72.0000,       4.0000,   6.00000,      35.368
     74.0000,       4.0000,   6.00000,      36.915
     76.0000,       4.0000,   6.00000,      42.493
     78.0000,       4.0000,   6.00000,      53.828
     80.0000,       4.0000,   6.00000,      72.417
     82.0000,       4.0000,   6.00000,      83.902
     84.0000,       4.0000,   6.00000,      85.595
     86.0000,       4.0000,   6.00000,      93.621
     88.0000,       4.0000,   6.00000,      106.87
     90.0000,       4.0000,   6.00000,      113.66
     92.0000,       4.0000,   6.00000,      101.10
     94.0000,       4.0000,   6.00000,      78.393
     20.0000,      10.0000,   2.00000,      151.28
     22.0000,      10.0000,   2.00000,      143.80
     24.0000,      10.0000,   2.00000,      230.20
     26.0000,      10.0000,   2.00000,      262.04
     28.0000,      10.0000,   2.00000,      241.64
     30.0000,      10.0000,   2.00000,      209.68
     32.0000,      10.0000,   2.00000,      179.01
     34.0000,      10.0000,   2.00000,      112.12
     36.0000,      10.0000,   2.00000,      83.920
     38.0000,      10.0000,   2.00000,      70.196
     40.0000,      10.0000,   2.00000,      71.021
     42.0000,      10.0000,   2.00000,      63.971
     44.0000,      10.0000,   2.00000,      56.113
     46.0000,      10.0000,   2.00000,      51.526
     48.0000,      10.0000,   2.00000,      54.714
     50.0000,      10.0000,   2.00000,      58.111
     52.0000,      10.0000,   2.00000,      63.190
     54.0000,      10.0000,   2.00000,      66.335
     56.0000,      10.0000,   2.00000,      69.720
     58.0000,      10.0000,   2.00000,      72.739
     60.0000,      10.0000,   2.00000,      73.284
     62.0000,      10.0000,   2.00000,      72.731
     64.0000,      10.0000,   2.00000,      70.376
     66.0000,      10.0000,   2.00000,      63.287
     68.0000,      10.0000,   2.00000,      52.310
     70.0000,      10.0000,   2.00000,      43.674
     72.0000,      10.0000,   2.00000,      40.217
     74.0000,      10.0000,   2.00000,      43.323
     76.0000,      10.0000,   2.00000,      49.641
     78.0000,      10.0000,   2.00000,      57.880
     80.0000,      10.0000,   2.00000,      67.796
     82.0000,      10.0000,   2.00000,      79.120
     84.0000,      10.0000,   2.00000,      88.857
     86.0000,      10.0000,   2.00000,      96.492
     88.0000,      10.0000,   2.00000,      102.37
     90.0000,      10.0000,   2.00000,      101.45
     18.0000,       6.0000,   4.00000,      187.49
     20.0000,       6.0000,   4.00000,      154.29
     22.0000,       6.0000,   4.00000,      121.78
     24.0000,       6.0000,   4.00000,      136.18
     26.0000,       6.0000,   4.00000,      318.87
     28.0000,       6.0000,   4.00000,      342.72
     30.0000,       6.0000,   4.00000,      281.71
     32.0000,       6.0000,   4.00000,      141.08
     34.0000,       6.0000,   4.00000,      90.268
     36.0000,       6.0000,   4.00000,      87.496
     38.0000,       6.0000,   4.00000,      82.837
     40.0000,       6.0000,   4.00000,      64.666
     42.0000,       6.0000,   4.00000,      61.530
     44.0000,       6.0000,   4.00000,      51.777
     46.0000,       6.0000,   4.00000,      52.573
     48.0000,       6.0000,   4.00000,      50.854
     50.0000,       6.0000,   4.00000,      57.947
     52.0000,       6.0000,   4.00000,      66.294
     54.0000,       6.0000,   4.00000,      71.508
     56.0000,       6.0000,   4.00000,      73.408
     58.0000,       6.0000,   4.00000,      74.809
     60.0000,       6.0000,   4.00000,      78.723
     62.0000,       6.0000,   4.00000,      80.047
     64.0000,       6.0000,   4.00000,      74.377
     66.0000,       6.0000,   4.00000,      62.399
     68.0000,       6.0000,   4.00000,      50.809
     70.0000,       6.0000,   4.00000,      43.262
     72.0000,       6.0000,   4.00000,      40.627
     74.0000,       6.0000,   4.00000,      40.385
     76.0000,       6.0000,   4.00000,      48.165
     78.0000,       6.0000,   4.00000,      62.301
     80.0000,       6.0000,   4.00000,      76.883
     82.0000,       6.0000,   4.00000,      85.177
     84.0000,       6.0000,   4.00000,      87.049
     86.0000,       6.0000,   4.00000,      93.478
     88.0000,       6.0000,   4.00000,      104.93
     90.0000,       6.0000,   4.00000,      111.89
     92.0000,       6.0000,   4.00000,      107.22
     20.0000,       8.0000,   3.00000,      183.69
     22.0000,       8.0000,   3.00000,      171.36
     24.0000,       8.0000,   3.00000,      146.43
     26.0000,       8.0000,   3.00000,      283.67
     28.0000,       8.0000,   3.00000,      304.28
     30.0000,       8.0000,   3.00000,      258.62
     32.0000,       8.0000,   3.00000,      218.52
     34.0000,       8.0000,   3.00000,      127.21
     36.0000,       8.0000,   3.00000,      90.716
     38.0000,       8.0000,   3.00000,      81.438
     40.0000,       8.0000,   3.00000,      65.087
     42.0000,       8.0000,   3.00000,      61.852
     44.0000,       8.0000,   3.00000,      53.411
     46.0000,       8.0000,   3.00000,      50.808
     48.0000,       8.0000,   3.00000,      55.971
     50.0000,       8.0000,   3.00000,      59.001
     52.0000,       8.0000,   3.00000,      66.407
     54.0000,       8.0000,   3.00000,      73.770
     56.0000,       8.0000,   3.00000,      80.615
     58.0000,       8.0000,   3.00000,      84.897
     60.0000,       8.0000,   3.00000,      84.940
     62.0000,       8.0000,   3.00000,      80.335
     64.0000,       8.0000,   3.00000,      71.290
     66.0000,       8.0000,   3.00000,      61.832
     68.0000,       8.0000,   3.00000,      52.752
     70.0000,       8.0000,   3.00000,      47.318
     72.0000,       8.0000,   3.00000,      46.208
     74.0000,       8.0000,   3.00000,      48.157
     76.0000,       8.0000,   3.00000,      56.319
     78.0000,       8.0000,   3.00000,      66.476
     80.0000,       8.0000,   3.00000,      78.635
     82.0000,       8.0000,   3.00000,      86.836
     84.0000,       8.0000,   3.00000,      88.218
     86.0000,       8.0000,   3.00000,      94.222
     88.0000,       8.0000,   3.00000,      103.25
     90.0000,       8.0000,   3.00000,      109.95
     24.0000,      12.0000,   2.00000,      196.18
     26.0000,      12.0000,   2.00000,      283.50
     28.0000,      12.0000,   2.00000,      270.91
     30.0000,      12.0000,   2.00000,      234.70
     32.0000,      12.0000,   2.00000,      205.79
     34.0000,      12.0000,   2.00000,      180.47
     36.0000,      12.0000,   2.00000,      156.14
     38.0000,      12.0000,   2.00000,      98.436
     40.0000,      12.0000,   2.00000,      67.721
     42.0000,      12.0000,   2.00000,      64.231
     44.0000,      12.0000,   2.00000,      57.902
     46.0000,      12.0000,   2.00000,      55.629
     48.0000,      12.0000,   2.00000,      57.160
     50.0000,      12.0000,   2.00000,      63.267
     52.0000,      12.0000,   2.00000,      74.430
     54.0000,      12.0000,   2.00000,      81.097
     56.0000,      12.0000,   2.00000,      86.672
     58.0000,      12.0000,   2.00000,      88.211
     60.0000,      12.0000,   2.00000,      86.833
     62.0000,      12.0000,   2.00000,      82.384
     64.0000,      12.0000,   2.00000,      73.837
     66.0000,      12.0000,   2.00000,      64.907
     68.0000,      12.0000,   2.00000,      57.930
     70.0000,      12.0000,   2.00000,      56.659
     72.0000,      12.0000,   2.00000,      61.066
     74.0000,      12.0000,   2.00000,      65.126
     76.0000,      12.0000,   2.00000,      70.343
     78.0000,      12.0000,   2.00000,      75.373
     80.0000,      12.0000,   2.00000,      82.084
     82.0000,      12.0000,   2.00000,      87.887
     84.0000,      12.0000,   2.00000,      89.861
     86.0000,      12.0000,   2.00000,      94.869
     21.0000,       6.0000,   5.00000,      288.65
     23.0000,       6.0000,   5.00000,      239.45
     25.0000,       6.0000,   5.00000,      157.40
     27.0000,       6.0000,   5.00000,      145.05
     29.0000,       6.0000,   5.00000,      303.33
     31.0000,       6.0000,   5.00000,      335.10
     33.0000,       6.0000,   5.00000,      297.44
     35.0000,       6.0000,   5.00000,      153.05
     37.0000,       6.0000,   5.00000,      90.287
     39.0000,       6.0000,   5.00000,      74.717
     41.0000,       6.0000,   5.00000,      61.776
     43.0000,       6.0000,   5.00000,      50.003
     45.0000,       6.0000,   5.00000,      56.351
     47.0000,       6.0000,   5.00000,      58.117
     49.0000,       6.0000,   5.00000,      63.929
     51.0000,       6.0000,   5.00000,      62.309
     53.0000,       6.0000,   5.00000,      72.544
     55.0000,       6.0000,   5.00000,      91.511
     57.0000,       6.0000,   5.00000,      109.49
     59.0000,       6.0000,   5.00000,      111.77
     61.0000,       6.0000,   5.00000,      94.307
     63.0000,       6.0000,   5.00000,      72.170
     65.0000,       6.0000,   5.00000,      58.641
     67.0000,       6.0000,   5.00000,      55.287
     69.0000,       6.0000,   5.00000,      59.826
     71.0000,       6.0000,   5.00000,      62.041
     73.0000,       6.0000,   5.00000,      65.749
     75.0000,       6.0000,   5.00000,      71.694
     77.0000,       6.0000,   5.00000,      78.315
     79.0000,       6.0000,   5.00000,      85.990
     81.0000,       6.0000,   5.00000,      87.817
     83.0000,       6.0000,   5.00000,      90.532
     85.0000,       6.0000,   5.00000,      92.731
     87.0000,       6.0000,   5.00000,      94.832
     89.0000,       6.0000,   5.00000,      101.21
     25.0000,      10.0000,   3.00000,      223.29
     27.0000,      10.0000,   3.00000,      188.60
     29.0000,      10.0000,   3.00000,      261.08
     31.0000,      10.0000,   3.00000,      277.21
     33.0000,      10.0000,   3.00000,      243.73
     35.0000,      10.0000,   3.00000,      207.15
     37.0000,      10.0000,   3.00000,      172.02
     39.0000,      10.0000,   3.00000,      97.922
     41.0000,      10.0000,   3.00000,      66.856
     43.0000,      10.0000,   3.00000,      57.393
     45.0000,      10.0000,   3.00000,      62.732
     47.0000,      10.0000,   3.00000,      63.901
     49.0000,      10.0000,   3.00000,      65.214
     51.0000,      10.0000,   3.00000,      71.525
     53.0000,      10.0000,   3.00000,      86.165
     55.0000,      10.0000,   3.00000,      95.295
     57.0000,      10.0000,   3.00000,      102.80
     59.0000,      10.0000,   3.00000,      101.25
     61.0000,      10.0000,   3.00000,      91.604
     63.0000,      10.0000,   3.00000,      77.855
     65.0000,      10.0000,   3.00000,      66.783
     67.0000,      10.0000,   3.00000,      63.530
     69.0000,      10.0000,   3.00000,      70.683
     71.0000,      10.0000,   3.00000,      80.672
     73.0000,      10.0000,   3.00000,      86.496
     75.0000,      10.0000,   3.00000,      90.096
     77.0000,      10.0000,   3.00000,      93.370
     79.0000,      10.0000,   3.00000,      93.246
     81.0000,      10.0000,   3.00000,      89.961
     83.0000,      10.0000,   3.00000,      90.516
     85.0000,      10.0000,   3.00000,      92.994
     24.0000,       8.0000,   4.00000,      254.23
     26.0000,       8.0000,   4.00000,      201.14
     28.0000,       8.0000,   4.00000,      149.53
     30.0000,       8.0000,   4.00000,      275.95
     32.0000,       8.0000,   4.00000,      304.51
     34.0000,       8.0000,   4.00000,      262.49
     36.0000,       8.0000,   4.00000,      213.13
     38.0000,       8.0000,   4.00000,      108.16
     40.0000,       8.0000,   4.00000,      69.048
     42.0000,       8.0000,   4.00000,      63.225
     44.0000,       8.0000,   4.00000,      57.133
     46.0000,       8.0000,   4.00000,      64.300
     48.0000,       8.0000,   4.00000,      64.045
     50.0000,       8.0000,   4.00000,      66.892
     52.0000,       8.0000,   4.00000,      79.426
     54.0000,       8.0000,   4.00000,      88.825
     56.0000,       8.0000,   4.00000,      104.93
     58.0000,       8.0000,   4.00000,      111.00
     60.0000,       8.0000,   4.00000,      100.71
     62.0000,       8.0000,   4.00000,      82.836
     64.0000,       8.0000,   4.00000,      68.053
     66.0000,       8.0000,   4.00000,      62.417
     68.0000,       8.0000,   4.00000,      65.326
     70.0000,       8.0000,   4.00000,      74.780
     72.0000,       8.0000,   4.00000,      87.595
     74.0000,       8.0000,   4.00000,      94.376
     76.0000,       8.0000,   4.00000,      97.179
     78.0000,       8.0000,   4.00000,      93.721
     80.0000,       8.0000,   4.00000,      89.145
     82.0000,       8.0000,   4.00000,      90.054
     84.0000,       8.0000,   4.00000,      92.407
     86.0000,       8.0000,   4.00000,      94.771
     24.0000,       6.0000,   6.00000,      298.05
     26.0000,       6.0000,   6.00000,      223.22
     28.0000,       6.0000,   6.00000,      148.78
     30.0000,       6.0000,   6.00000,      146.14
     32.0000,       6.0000,   6.00000,      315.32
     34.0000,       6.0000,   6.00000,      329.90
     36.0000,       6.0000,   6.00000,      252.57
     38.0000,       6.0000,   6.00000,      113.39
     40.0000,       6.0000,   6.00000,      68.518
     42.0000,       6.0000,   6.00000,      67.627
     44.0000,       6.0000,   6.00000,      68.508
     46.0000,       6.0000,   6.00000,      59.904
     48.0000,       6.0000,   6.00000,      67.875
     50.0000,       6.0000,   6.00000,      71.560
     52.0000,       6.0000,   6.00000,      86.679
     54.0000,       6.0000,   6.00000,      92.579
     56.0000,       6.0000,   6.00000,      106.26
     58.0000,       6.0000,   6.00000,      110.70
     60.0000,       6.0000,   6.00000,      96.750
     62.0000,       6.0000,   6.00000,      79.896
     64.0000,       6.0000,   6.00000,      69.253
     66.0000,       6.0000,   6.00000,      68.440
     68.0000,       6.0000,   6.00000,      70.151
     70.0000,       6.0000,   6.00000,      81.823
     72.0000,       6.0000,   6.00000,      103.28
     74.0000,       6.0000,   6.00000,      118.23
     76.0000,       6.0000,   6.00000,      114.76
     78.0000,       6.0000,   6.00000,      97.952
     80.0000,       6.0000,   6.00000,      89.162
     82.0000,       6.0000,   6.00000,      90.758
     84.0000,       6.0000,   6.00000,      93.053
     86.0000,       6.0000,   6.00000,      95.560
     30.0000,      12.0000,   3.00000,      191.39
     32.0000,      12.0000,   3.00000,      248.86
     34.0000,      12.0000,   3.00000,      229.20
     36.0000,      12.0000,   3.00000,      192.01
     38.0000,      12.0000,   3.00000,      165.83
     40.0000,      12.0000,   3.00000,      152.04
     42.0000,      12.0000,   3.00000,      144.81
     44.0000,      12.0000,   3.00000,      100.49
     46.0000,      12.0000,   3.00000,      77.984
     48.0000,      12.0000,   3.00000,      86.830
     50.0000,      12.0000,   3.00000,      89.938
     52.0000,      12.0000,   3.00000,      90.223
     54.0000,      12.0000,   3.00000,      89.752
     56.0000,      12.0000,   3.00000,      91.789
     58.0000,      12.0000,   3.00000,      94.912
     60.0000,      12.0000,   3.00000,      87.102
     62.0000,      12.0000,   3.00000,      82.836
     64.0000,      12.0000,   3.00000,      86.800
     66.0000,      12.0000,   3.00000,      99.226
     68.0000,      12.0000,   3.00000,      108.20
     70.0000,      12.0000,   3.00000,      115.12
     72.0000,      12.0000,   3.00000,      123.13
     74.0000,      12.0000,   3.00000,      129.23
     76.0000,      12.0000,   3.00000,      126.71
     78.0000,      12.0000,   3.00000,      115.95
     80.0000,      12.0000,   3.00000,      108.06
     28.0000,       8.0000,   5.00000,      246.14
     30.0000,       8.0000,   5.00000,      194.87
     32.0000,       8.0000,   5.00000,      136.45
     34.0000,       8.0000,   5.00000,      220.35
     36.0000,       8.0000,   5.00000,      225.66
     38.0000,       8.0000,   5.00000,      202.74
     40.0000,       8.0000,   5.00000,      187.99
     42.0000,       8.0000,   5.00000,      112.91
     44.0000,       8.0000,   5.00000,      81.300
     46.0000,       8.0000,   5.00000,      81.483
     48.0000,       8.0000,   5.00000,      79.575
     50.0000,       8.0000,   5.00000,      94.929
     52.0000,       8.0000,   5.00000,      98.309
     54.0000,       8.0000,   5.00000,      96.109
     56.0000,       8.0000,   5.00000,      93.506
     58.0000,       8.0000,   5.00000,      81.081
     60.0000,       8.0000,   5.00000,      79.361
     62.0000,       8.0000,   5.00000,      82.917
     64.0000,       8.0000,   5.00000,      90.215
     66.0000,       8.0000,   5.00000,      98.732
     68.0000,       8.0000,   5.00000,      110.61
     70.0000,       8.0000,   5.00000,      120.36
     72.0000,       8.0000,   5.00000,      132.02
     74.0000,       8.0000,   5.00000,      139.42
     76.0000,       8.0000,   5.00000,      132.93
     78.0000,       8.0000,   5.00000,      122.87
     80.0000,       8.0000,   5.00000,      110.10
     82.0000,       8.0000,   5.00000,      98.624
     30.0000,      10.0000,   4.00000,      202.03
     32.0000,      10.0000,   4.00000,      164.27
     34.0000,      10.0000,   4.00000,      207.12
     36.0000,      10.0000,   4.00000,      208.64
     38.0000,      10.0000,   4.00000,      191.76
     40.0000,      10.0000,   4.00000,      181.99
     42.0000,      10.0000,   4.00000,      173.67
     44.0000,      10.0000,   4.00000,      113.65
     46.0000,      10.0000,   4.00000,      90.699
     48.0000,      10.0000,   4.00000,      87.601
     50.0000,      10.0000,   4.00000,      98.575
     52.0000,      10.0000,   4.00000,      98.148
     54.0000,      10.0000,   4.00000,      92.121
     56.0000,      10.0000,   4.00000,      85.649
     58.0000,      10.0000,   4.00000,      83.887
     60.0000,      10.0000,   4.00000,      79.556
     62.0000,      10.0000,   4.00000,      83.980
     64.0000,      10.0000,   4.00000,      97.239
     66.0000,      10.0000,   4.00000,      112.92
     68.0000,      10.0000,   4.00000,      124.03
     70.0000,      10.0000,   4.00000,      130.92
     72.0000,      10.0000,   4.00000,      138.19
     74.0000,      10.0000,   4.00000,      141.65
     76.0000,      10.0000,   4.00000,      135.77
     78.0000,      10.0000,   4.00000,      125.74
     80.0000,      10.0000,   4.00000,      115.11
     32.0000,       8.0000,   6.00000,      179.77
     34.0000,       8.0000,   6.00000,      147.66
     36.0000,       8.0000,   6.00000,      116.45
     38.0000,       8.0000,   6.00000,      222.64
     40.0000,       8.0000,   6.00000,      263.37
     42.0000,       8.0000,   6.00000,      261.39
     44.0000,       8.0000,   6.00000,      263.02
     46.0000,       8.0000,   6.00000,      167.46
     48.0000,       8.0000,   6.00000,      123.41
     50.0000,       8.0000,   6.00000,      114.94
     52.0000,       8.0000,   6.00000,      91.398
     54.0000,       8.0000,   6.00000,      84.396
     56.0000,       8.0000,   6.00000,      72.701
     58.0000,       8.0000,   6.00000,      70.278
     60.0000,       8.0000,   6.00000,      81.908
     62.0000,       8.0000,   6.00000,      94.026
     64.0000,       8.0000,   6.00000,      125.45
     66.0000,       8.0000,   6.00000,      155.73
     68.0000,       8.0000,   6.00000,      178.08
     70.0000,       8.0000,   6.00000,      179.44
     72.0000,       8.0000,   6.00000,      163.01
     74.0000,       8.0000,   6.00000,      151.99
     76.0000,       8.0000,   6.00000,      145.40
     78.0000,       8.0000,   6.00000,      143.41
     36.0000,      12.0000,   4.00000,      165.46
     38.0000,      12.0000,   4.00000,      238.83
     40.0000,      12.0000,   4.00000,      253.97
     42.0000,      12.0000,   4.00000,      256.35
     44.0000,      12.0000,   4.00000,      254.87
     46.0000,      12.0000,   4.00000,      243.42
     48.0000,      12.0000,   4.00000,      224.12
     50.0000,      12.0000,   4.00000,      141.09
     52.0000,      12.0000,   4.00000,      94.088
     54.0000,      12.0000,   4.00000,      87.319
     56.0000,      12.0000,   4.00000,      80.424
     58.0000,      12.0000,   4.00000,      83.339
     60.0000,      12.0000,   4.00000,      96.463
     62.0000,      12.0000,   4.00000,      113.49
     64.0000,      12.0000,   4.00000,      140.16
     66.0000,      12.0000,   4.00000,      156.29
     68.0000,      12.0000,   4.00000,      173.26
     70.0000,      12.0000,   4.00000,      179.66
     72.0000,      12.0000,   4.00000,      173.60
     74.0000,      12.0000,   4.00000,      165.77
     35.0000,      10.0000,   5.00000,      171.98
     37.0000,      10.0000,   5.00000,      159.51
     39.0000,      10.0000,   5.00000,      230.47
     41.0000,      10.0000,   5.00000,      277.98
     43.0000,      10.0000,   5.00000,      288.90
     45.0000,      10.0000,   5.00000,      285.61
     47.0000,      10.0000,   5.00000,      266.75
     49.0000,      10.0000,   5.00000,      158.03
     51.0000,      10.0000,   5.00000,      105.22
     53.0000,      10.0000,   5.00000,      82.511
     55.0000,      10.0000,   5.00000,      79.929
     57.0000,      10.0000,   5.00000,      78.202
     59.0000,      10.0000,   5.00000,      86.216
     61.0000,      10.0000,   5.00000,      102.43
     63.0000,      10.0000,   5.00000,      129.12
     65.0000,      10.0000,   5.00000,      149.47
     67.0000,      10.0000,   5.00000,      174.64
     69.0000,      10.0000,   5.00000,      186.33
     71.0000,      10.0000,   5.00000,      181.54
     73.0000,      10.0000,   5.00000,      172.35
     75.0000,      10.0000,   5.00000,      160.20
     40.0000,      10.0000,   6.00000,      263.44
     42.0000,      10.0000,   6.00000,      237.02
     44.0000,      10.0000,   6.00000,      307.95
     46.0000,      10.0000,   6.00000,      313.60
     48.0000,      10.0000,   6.00000,      266.25
     50.0000,      10.0000,   6.00000,      230.50
     52.0000,      10.0000,   6.00000,      215.13
     54.0000,      10.0000,   6.00000,      150.58
     56.0000,      10.0000,   6.00000,      127.68
     58.0000,      10.0000,   6.00000,      128.37
     60.0000,      10.0000,   6.00000,      149.99
     62.0000,      10.0000,   6.00000,      160.16
     64.0000,      10.0000,   6.00000,      160.62
     66.0000,      10.0000,   6.00000,      158.68
     68.0000,      10.0000,   6.00000,      172.62
     70.0000,      10.0000,   6.00000,      176.10
     42.0000,      12.0000,   5.00000,      243.51
     44.0000,      12.0000,   5.00000,      318.32
     46.0000,      12.0000,   5.00000,      293.12
     48.0000,      12.0000,   5.00000,      250.36
     50.0000,      12.0000,   5.00000,      224.88
     52.0000,      12.0000,   5.00000,      226.50
     54.0000,      12.0000,   5.00000,      247.59
     56.0000,      12.0000,   5.00000,      179.10
     58.0000,      12.0000,   5.00000,      140.66
     60.0000,      12.0000,   5.00000,      156.08
     62.0000,      12.0000,   5.00000,      164.31
     64.0000,      12.0000,   5.00000,      165.37
     66.0000,      12.0000,   5.00000,      160.05
     68.0000,      12.0000,   5.00000,      164.21
     48.0000,      12.0000,   6.00000,      262.61
     50.0000,      12.0000,   6.00000,      395.98
     52.0000,      12.0000,   6.00000,      434.17
     54.0000,      12.0000,   6.00000,      447.85
     56.0000,      12.0000,   6.00000,      459.34
     58.0000,      12.0000,   6.00000,      447.55
     60.0000,      12.0000,   6.00000,      409.07
     62.0000,      12.0000,   6.00000,      256.89
  15.57
ITERATION 3
MODEL RESISTIVITY
LAYER 1
53,       0.8320
      4.0000,      319.20
      6.0000,      106.38
      8.0000,      66.900
     10.0000,      69.764
     12.0000,      96.698
     14.0000,      571.25
     16.0000,      357.68
     18.0000,      117.69
     20.0000,      88.618
     22.0000,      80.771
     24.0000,      78.639
     26.0000,      84.204
     28.0000,      87.431
     30.0000,      376.65
     32.0000,      369.55
     34.0000,      395.36
     36.0000,      443.58
     38.0000,      529.44
     40.0000,      612.12
     42.0000,      666.43
     44.0000,      683.81
     46.0000,      618.10
     48.0000,      521.35
     50.0000,      487.34
     52.0000,      485.05
     54.0000,      509.11
     56.0000,      564.11
     58.0000,      598.18
     60.0000,      584.41
     62.0000,      572.79
     64.0000,      560.52
     66.0000,      554.91
     68.0000,      554.24
     70.0000,      556.28
     72.0000,      519.31
     74.0000,      471.02
     76.0000,      446.90
     78.0000,      440.31
     80.0000,      445.15
     82.0000,      467.67
     84.0000,      428.32
     86.0000,      340.95
     88.0000,      290.11
     90.0000,      316.44
     92.0000,      381.64
     94.0000,      367.40
     96.0000,      334.77
     98.0000,      337.70
    100.0000,      380.20
    102.0000,      435.58
    104.0000,      440.23
    106.0000,      422.85
                   397.64
LAYER 2
53,       1.7472
      4.0000,      319.77
      6.0000,      121.67
      8.0000,      72.661
     10.0000,      72.021
     12.0000,      109.43
     14.0000,      569.12
     16.0000,      332.26
     18.0000,      112.79
     20.0000,      83.119
     22.0000,      75.449
     24.0000,      77.203
     26.0000,      79.006
     28.0000,      87.540
     30.0000,      387.29
     32.0000,      374.82
     34.0000,      402.90
     36.0000,      437.55
     38.0000,      440.88
     40.0000,      464.08
     42.0000,      442.78
     44.0000,      432.34
     46.0000,      473.65
     48.0000,      546.12
     50.0000,      528.17
     52.0000,      530.55
     54.0000,      533.95
     56.0000,      514.93
     58.0000,      429.90
     60.0000,      376.21
     62.0000,      406.44
     64.0000,      459.47
     66.0000,      432.80
     68.0000,      424.26
     70.0000,      454.82
     72.0000,      456.67
     74.0000,      455.48
     76.0000,      449.07
     78.0000,      440.94
     80.0000,      413.00
     82.0000,      223.10
     84.0000,      74.314
     86.0000,      73.884
     88.0000,      68.098
     90.0000,      71.279
     92.0000,      89.027
     94.0000,      208.63
     96.0000,      334.59
     98.0000,      335.78
    100.0000,      381.74
    102.0000,      432.61
    104.0000,      421.77
    106.0000,      408.41
                   367.87
LAYER 3
51,       2.7539
      6.0000,      369.93
      8.0000,      299.73
     10.0000,      278.80
     12.0000,      305.32
     14.0000,      569.52
     16.0000,      266.56
     18.0000,      99.895
     20.0000,      63.914
     22.0000,      49.133
     24.0000,      54.327
     26.0000,      56.210
     28.0000,      56.971
     30.0000,      120.16
     32.0000,      117.89
     34.0000,      119.93
     36.0000,      110.31
     38.0000,      108.69
     40.0000,      113.29
     42.0000,      102.55
     44.0000,      100.69
     46.0000,      110.36
     48.0000,      270.95
     50.0000,      319.31
     52.0000,      318.11
     54.0000,      262.84
     56.0000,      127.22
     58.0000,      47.683
     60.0000,      37.703
     62.0000,      38.969
     64.0000,      61.656
     66.0000,      60.048
     68.0000,      59.457
     70.0000,      73.391
     72.0000,      87.355
     74.0000,      127.04
     76.0000,      263.75
     78.0000,      247.25
     80.0000,      75.371
     82.0000,      21.814
     84.0000,      13.842
     86.0000,      15.149
     88.0000,      15.006
     90.0000,      17.317
     92.0000,      19.295
     94.0000,      29.090
     96.0000,      139.77
     98.0000,      151.39
    100.0000,      178.31
    102.0000,      184.18
    104.0000,      192.96
                   228.13
LAYER 4
49,       3.8613
      8.0000,      701.83
     10.0000,      769.96
     12.0000,      708.69
     14.0000,      638.52
     16.0000,      255.53
     18.0000,      95.042
     20.0000,      59.511
     22.0000,      44.198
     24.0000,      50.542
     26.0000,      48.022
     28.0000,      28.375
     30.0000,      18.492
     32.0000,      18.361
     34.0000,      19.114
     36.0000,      22.101
     38.0000,      29.724
     40.0000,      51.759
     42.0000,      53.138
     44.0000,      39.767
     46.0000,      37.612
     48.0000,      44.046
     50.0000,      44.082
     52.0000,      45.139
     54.0000,      42.469
     56.0000,      29.297
     58.0000,      18.240
     60.0000,      16.063
     62.0000,      16.429
     64.0000,      23.106
     66.0000,      18.473
     68.0000,      17.904
     70.0000,      18.694
     72.0000,      18.354
     74.0000,      17.155
     76.0000,      30.240
     78.0000,      29.056
     80.0000,      13.852
     82.0000,      15.022
     84.0000,      14.728
     86.0000,      15.176
     88.0000,      16.745
     90.0000,      18.152
     92.0000,      22.391
     94.0000,      24.161
     96.0000,      40.146
     98.0000,      43.937
    100.0000,      45.995
    102.0000,      48.225
                   60.279
LAYER 5
47,       5.0794
     10.0000,      697.90
     12.0000,      746.26
     14.0000,      669.10
     16.0000,      257.58
     18.0000,      100.06
     20.0000,      65.982
     22.0000,      50.971
     24.0000,      51.977
     26.0000,      48.863
     28.0000,      29.460
     30.0000,      25.687
     32.0000,      22.905
     34.0000,      23.148
     36.0000,      27.777
     38.0000,      36.758
     40.0000,      51.260
     42.0000,      61.493
     44.0000,      46.329
     46.0000,      37.035
     48.0000,      31.353
     50.0000,      24.453
     52.0000,      24.415
     54.0000,      27.447
     56.0000,      30.647
     58.0000,      25.578
     60.0000,      21.229
     62.0000,      21.305
     64.0000,      21.830
     66.0000,      18.657
     68.0000,      18.245
     70.0000,      18.551
     72.0000,      18.411
     74.0000,      17.782
     76.0000,      18.243
     78.0000,      19.609
     80.0000,      21.353
     82.0000,      31.853
     84.0000,      35.047
     86.0000,      35.424
     88.0000,      46.342
     90.0000,      50.371
     92.0000,      52.098
     94.0000,      49.516
     96.0000,      38.804
     98.0000,      33.179
    100.0000,      31.876
                   31.379
LAYER 6
45,       6.4194
     12.0000,      388.37
     14.0000,      384.34
     16.0000,      257.94
     18.0000,      279.85
     20.0000,      332.75
     22.0000,      340.91
     24.0000,      347.24
     26.0000,      357.56
     28.0000,      239.09
     30.0000,      149.11
     32.0000,      78.384
     34.0000,      65.837
     36.0000,      61.272
     38.0000,      47.348
     40.0000,      51.910
     42.0000,      64.371
     44.0000,      52.434
     46.0000,      37.753
     48.0000,      34.352
     50.0000,      32.145
     52.0000,      31.990
     54.0000,      33.044
     56.0000,      37.185
     58.0000,      29.916
     60.0000,      22.902
     62.0000,      22.691
     64.0000,      22.256
     66.0000,      21.628
     68.0000,      22.007
     70.0000,      25.592
     72.0000,      26.055
     74.0000,      28.996
     76.0000,      29.809
     78.0000,      40.121
     80.0000,      49.124
     82.0000,      61.321
     84.0000,      136.78
     86.0000,      242.29
     88.0000,      250.16
     90.0000,      255.56
     92.0000,      208.35
     94.0000,      104.38
     96.0000,      103.34
     98.0000,      63.031
                   62.589
LAYER 7
43,       7.8933
     14.0000,      211.69
     16.0000,      245.06
     18.0000,      319.64
     20.0000,      622.23
     22.0000,      889.49
     24.0000,      1296.2
     26.0000,      1782.7
     28.0000,      1771.6
     30.0000,      1141.5
     32.0000,      601.07
     34.0000,      371.31
     36.0000,      340.66
     38.0000,      301.23
     40.0000,      267.88
     42.0000,      188.18
     44.0000,      95.749
     46.0000,      58.137
     48.0000,      45.845
     50.0000,      42.989
     52.0000,      42.469
     54.0000,      42.618
     56.0000,      42.981
     58.0000,      46.138
     60.0000,      45.254
     62.0000,      45.220
     64.0000,      45.435
     66.0000,      47.651
     68.0000,      53.316
     70.0000,      70.073
     72.0000,      101.60
     74.0000,      125.64
     76.0000,      154.92
     78.0000,      200.40
     80.0000,      253.81
     82.0000,      339.20
     84.0000,      502.66
     86.0000,      638.41
     88.0000,      641.83
     90.0000,      629.39
     92.0000,      510.14
     94.0000,      154.60
     96.0000,      148.45
                   67.972
LAYER 8
39,       9.5147
     18.0000,      230.61
     20.0000,      820.40
     22.0000,      950.83
     24.0000,      1937.3
     26.0000,      2220.9
     28.0000,      2657.8
     30.0000,      2670.7
     32.0000,      2012.5
     34.0000,      1372.0
     36.0000,      1086.8
     38.0000,      945.68
     40.0000,      650.73
     42.0000,      357.49
     44.0000,      188.75
     46.0000,      124.78
     48.0000,      111.18
     50.0000,      110.69
     52.0000,      112.52
     54.0000,      113.85
     56.0000,      116.89
     58.0000,      120.01
     60.0000,      122.57
     62.0000,      123.39
     64.0000,      128.40
     66.0000,      137.43
     68.0000,      150.78
     70.0000,      185.21
     72.0000,      251.57
     74.0000,      351.17
     76.0000,      468.58
     78.0000,      601.56
     80.0000,      744.30
     82.0000,      877.28
     84.0000,      974.78
     86.0000,      950.71
     88.0000,      946.02
     90.0000,      818.01
     92.0000,      697.78
                   210.40
LAYER 9
35,      11.2981
     22.0000,      871.57
     24.0000,      1929.9
     26.0000,      2175.8
     28.0000,      2524.1
     30.0000,      2531.7
     32.0000,      2102.8
     34.0000,      1810.9
     36.0000,      1571.2
     38.0000,      1305.8
     40.0000,      953.66
     42.0000,      582.87
     44.0000,      344.83
     46.0000,      250.88
     48.0000,      231.70
     50.0000,      232.07
     52.0000,      234.86
     54.0000,      236.11
     56.0000,      239.74
     58.0000,      243.91
     60.0000,      245.45
     62.0000,      250.51
     64.0000,      264.25
     66.0000,      283.88
     68.0000,      317.42
     70.0000,      382.07
     72.0000,      500.92
     74.0000,      681.12
     76.0000,      881.92
     78.0000,      1024.6
     80.0000,      1082.9
     82.0000,      1095.7
     84.0000,      1076.7
     86.0000,      1010.4
     88.0000,      1011.5
                   852.23
LAYER 10
31,      13.2599
     26.0000,      1875.1
     28.0000,      2106.8
     30.0000,      2107.7
     32.0000,      2025.2
     34.0000,      1787.6
     36.0000,      1610.6
     38.0000,      1395.9
     40.0000,      1108.8
     42.0000,      773.00
     44.0000,      548.64
     46.0000,      424.85
     48.0000,      385.08
     50.0000,      379.79
     52.0000,      381.93
     54.0000,      383.28
     56.0000,      385.32
     58.0000,      390.01
     60.0000,      400.24
     62.0000,      424.09
     64.0000,      465.21
     66.0000,      527.43
     68.0000,      614.74
     70.0000,      725.02
     72.0000,      844.14
     74.0000,      951.65
     76.0000,      1063.3
     78.0000,      1107.0
     80.0000,      1118.1
     82.0000,      1100.9
     84.0000,      1087.3
                   1024.2
LAYER 11
27,      15.4179
     30.0000,      1865.6
     32.0000,      1727.7
     34.0000,      1662.4
     36.0000,      1555.4
     38.0000,      1408.3
     40.0000,      1185.6
     42.0000,      963.39
     44.0000,      778.02
     46.0000,      650.73
     48.0000,      597.61
     50.0000,      586.33
     52.0000,      586.22
     54.0000,      587.21
     56.0000,      588.62
     58.0000,      593.22
     60.0000,      608.42
     62.0000,      651.33
     64.0000,      723.56
     66.0000,      803.73
     68.0000,      895.46
     70.0000,      968.63
     72.0000,      1022.9
     74.0000,      1061.3
     76.0000,      1088.2
     78.0000,      1097.8
     80.0000,      1100.8
                   1101.8
LAYER 12
21,      17.7917
     36.0000,      1545.1
     38.0000,      1328.2
     40.0000,      1218.7
     42.0000,      1090.0
     44.0000,      929.21
     46.0000,      842.15
     48.0000,      792.22
     50.0000,      777.55
     52.0000,      771.40
     54.0000,      769.77
     56.0000,      770.41
     58.0000,      775.86
     60.0000,      803.57
     62.0000,      869.13
     64.0000,      928.80
     66.0000,      990.60
     68.0000,      1008.1
     70.0000,      1038.6
     72.0000,      1059.6
     74.0000,      1068.0
                   1083.5
LAYER 13
17,      20.4029
     40.0000,      1251.7
     42.0000,      1130.4
     44.0000,      1072.9
     46.0000,      951.16
     48.0000,      897.76
     50.0000,      899.42
     52.0000,      894.99
     54.0000,      893.06
     56.0000,      895.52
     58.0000,      910.75
     60.0000,      942.21
     62.0000,      968.34
     64.0000,      1016.4
     66.0000,      1030.9
     68.0000,      1055.8
     70.0000,      1065.9
                   1073.1
LAYER 14
13, 
     44.0000,      1121.5
     46.0000,      1069.3
     48.0000,      1018.1
     50.0000,      985.99
     52.0000,      980.50
     54.0000,      981.93
     56.0000,      983.12
     58.0000,      987.94
     60.0000,      1007.4
     62.0000,      1017.7
     64.0000,      1025.4
     66.0000,      1041.0
                   1062.5
CALCULATED APPARENT RESISTIVITY
      3.0000,       2.0000,   1.00000,      219.99
      5.0000,       2.0000,   1.00000,      180.90
      7.0000,       2.0000,   1.00000,      102.11
      9.0000,       2.0000,   1.00000,      91.223
     11.0000,       2.0000,   1.00000,      230.03
     13.0000,       2.0000,   1.00000,      195.68
     15.0000,       2.0000,   1.00000,      314.65
     17.0000,       2.0000,   1.00000,      187.91
     19.0000,       2.0000,   1.00000,      110.02
     21.0000,       2.0000,   1.00000,      96.932
     23.0000,       2.0000,   1.00000,      97.168
     25.0000,       2.0000,   1.00000,      88.757
     27.0000,       2.0000,   1.00000,      166.26
     29.0000,       2.0000,   1.00000,      162.08
     31.0000,       2.0000,   1.00000,      455.64
     33.0000,       2.0000,   1.00000,      441.80
     35.0000,       2.0000,   1.00000,      494.27
     37.0000,       2.0000,   1.00000,      546.02
     39.0000,       2.0000,   1.00000,      608.85
     41.0000,       2.0000,   1.00000,      645.98
     43.0000,       2.0000,   1.00000,      627.04
     45.0000,       2.0000,   1.00000,      603.00
     47.0000,       2.0000,   1.00000,      603.81
     49.0000,       2.0000,   1.00000,      574.97
     51.0000,       2.0000,   1.00000,      571.71
     53.0000,       2.0000,   1.00000,      576.99
     55.0000,       2.0000,   1.00000,      582.16
     57.0000,       2.0000,   1.00000,      558.70
     59.0000,       2.0000,   1.00000,      546.22
     61.0000,       2.0000,   1.00000,      557.72
     63.0000,       2.0000,   1.00000,      568.90
     65.0000,       2.0000,   1.00000,      558.85
     67.0000,       2.0000,   1.00000,      546.56
     69.0000,       2.0000,   1.00000,      550.43
     71.0000,       2.0000,   1.00000,      543.28
     73.0000,       2.0000,   1.00000,      510.85
     75.0000,       2.0000,   1.00000,      508.78
     77.0000,       2.0000,   1.00000,      503.25
     79.0000,       2.0000,   1.00000,      474.41
     81.0000,       2.0000,   1.00000,      403.03
     83.0000,       2.0000,   1.00000,      507.19
     85.0000,       2.0000,   1.00000,      768.30
     87.0000,       2.0000,   1.00000,      643.70
     89.0000,       2.0000,   1.00000,      637.17
     91.0000,       2.0000,   1.00000,      498.33
     93.0000,       2.0000,   1.00000,      444.74
     95.0000,       2.0000,   1.00000,      387.89
     97.0000,       2.0000,   1.00000,      407.41
     99.0000,       2.0000,   1.00000,      433.31
    101.0000,       2.0000,   1.00000,      465.41
    103.0000,       2.0000,   1.00000,      490.74
    105.0000,       2.0000,   1.00000,      475.72
    107.0000,       2.0000,   1.00000,      467.77
      4.0000,       2.0000,   2.00000,      163.17
      6.0000,       2.0000,   2.00000,      194.59
      8.0000,       2.0000,   2.00000,      102.49
     10.0000,       2.0000,   2.00000,      254.00
     12.0000,       2.0000,   2.00000,      173.66
     14.0000,       2.0000,   2.00000,      74.505
     16.0000,       2.0000,   2.00000,      203.29
     18.0000,       2.0000,   2.00000,      106.66
     20.0000,       2.0000,   2.00000,      57.922
     22.0000,       2.0000,   2.00000,      56.854
     24.0000,       2.0000,   2.00000,      48.975
     26.0000,       2.0000,   2.00000,      99.442
     28.0000,       2.0000,   2.00000,      93.357
     30.0000,       2.0000,   2.00000,      89.022
     32.0000,       2.0000,   2.00000,      251.23
     34.0000,       2.0000,   2.00000,      236.62
     36.0000,       2.0000,   2.00000,      254.81
     38.0000,       2.0000,   2.00000,      264.64
     40.0000,       2.0000,   2.00000,      276.87
     42.0000,       2.0000,   2.00000,      279.19
     44.0000,       2.0000,   2.00000,      292.34
     46.0000,       2.0000,   2.00000,      358.60
     48.0000,       2.0000,   2.00000,      422.85
     50.0000,       2.0000,   2.00000,      435.54
     52.0000,       2.0000,   2.00000,      407.54
     54.0000,       2.0000,   2.00000,      348.53
     56.0000,       2.0000,   2.00000,      287.89
     58.0000,       2.0000,   2.00000,      241.63
     60.0000,       2.0000,   2.00000,      257.17
     62.0000,       2.0000,   2.00000,      296.57
     64.0000,       2.0000,   2.00000,      313.84
     66.0000,       2.0000,   2.00000,      300.94
     68.0000,       2.0000,   2.00000,      292.40
     70.0000,       2.0000,   2.00000,      309.05
     72.0000,       2.0000,   2.00000,      300.61
     74.0000,       2.0000,   2.00000,      301.47
     76.0000,       2.0000,   2.00000,      312.13
     78.0000,       2.0000,   2.00000,      258.75
     80.0000,       2.0000,   2.00000,      146.25
     82.0000,       2.0000,   2.00000,      75.217
     84.0000,       2.0000,   2.00000,      52.130
     86.0000,       2.0000,   2.00000,      50.528
     88.0000,       2.0000,   2.00000,      53.619
     90.0000,       2.0000,   2.00000,      56.636
     92.0000,       2.0000,   2.00000,      74.485
     94.0000,       2.0000,   2.00000,      122.60
     96.0000,       2.0000,   2.00000,      207.07
     98.0000,       2.0000,   2.00000,      246.59
    100.0000,       2.0000,   2.00000,      237.37
    102.0000,       2.0000,   2.00000,      249.80
    104.0000,       2.0000,   2.00000,      258.60
    106.0000,       2.0000,   2.00000,      262.78
      6.0000,       4.0000,   1.00000,      209.56
      8.0000,       4.0000,   1.00000,      282.01
     10.0000,       4.0000,   1.00000,      276.09
     12.0000,       4.0000,   1.00000,      149.93
     14.0000,       4.0000,   1.00000,      71.752
     16.0000,       4.0000,   1.00000,      159.70
     18.0000,       4.0000,   1.00000,      134.53
     20.0000,       4.0000,   1.00000,      71.454
     22.0000,       4.0000,   1.00000,      51.064
     24.0000,       4.0000,   1.00000,      56.130
     26.0000,       4.0000,   1.00000,      85.794
     28.0000,       4.0000,   1.00000,      79.087
     30.0000,       4.0000,   1.00000,      73.859
     32.0000,       4.0000,   1.00000,      173.18
     34.0000,       4.0000,   1.00000,      190.60
     36.0000,       4.0000,   1.00000,      196.21
     38.0000,       4.0000,   1.00000,      202.23
     40.0000,       4.0000,   1.00000,      208.94
     42.0000,       4.0000,   1.00000,      214.10
     44.0000,       4.0000,   1.00000,      231.70
     46.0000,       4.0000,   1.00000,      286.11
     48.0000,       4.0000,   1.00000,      347.14
     50.0000,       4.0000,   1.00000,      366.26
     52.0000,       4.0000,   1.00000,      333.89
     54.0000,       4.0000,   1.00000,      272.53
     56.0000,       4.0000,   1.00000,      216.76
     58.0000,       4.0000,   1.00000,      183.01
     60.0000,       4.0000,   1.00000,      191.89
     62.0000,       4.0000,   1.00000,      219.16
     64.0000,       4.0000,   1.00000,      233.98
     66.0000,       4.0000,   1.00000,      228.33
     68.0000,       4.0000,   1.00000,      223.76
     70.0000,       4.0000,   1.00000,      234.35
     72.0000,       4.0000,   1.00000,      235.31
     74.0000,       4.0000,   1.00000,      238.59
     76.0000,       4.0000,   1.00000,      237.21
     78.0000,       4.0000,   1.00000,      187.44
     80.0000,       4.0000,   1.00000,      106.43
     82.0000,       4.0000,   1.00000,      58.096
     84.0000,       4.0000,   1.00000,      41.829
     86.0000,       4.0000,   1.00000,      39.934
     88.0000,       4.0000,   1.00000,      42.942
     90.0000,       4.0000,   1.00000,      48.423
     92.0000,       4.0000,   1.00000,      61.180
     94.0000,       4.0000,   1.00000,      94.793
     96.0000,       4.0000,   1.00000,      157.46
     98.0000,       4.0000,   1.00000,      195.79
    100.0000,       4.0000,   1.00000,      194.31
    102.0000,       4.0000,   1.00000,      198.38
    104.0000,       4.0000,   1.00000,      207.28
      5.0000,       2.0000,   3.00000,      194.60
      7.0000,       2.0000,   3.00000,      250.50
      9.0000,       2.0000,   3.00000,      403.53
     11.0000,       2.0000,   3.00000,      199.09
     13.0000,       2.0000,   3.00000,      76.259
     15.0000,       2.0000,   3.00000,      64.372
     17.0000,       2.0000,   3.00000,      194.98
     19.0000,       2.0000,   3.00000,      104.25
     21.0000,       2.0000,   3.00000,      53.012
     23.0000,       2.0000,   3.00000,      40.545
     25.0000,       2.0000,   3.00000,      81.153
     27.0000,       2.0000,   3.00000,      69.872
     29.0000,       2.0000,   3.00000,      65.044
     31.0000,       2.0000,   3.00000,      56.984
     33.0000,       2.0000,   3.00000,      160.40
     35.0000,       2.0000,   3.00000,      145.94
     37.0000,       2.0000,   3.00000,      151.22
     39.0000,       2.0000,   3.00000,      151.99
     41.0000,       2.0000,   3.00000,      154.98
     43.0000,       2.0000,   3.00000,      167.16
     45.0000,       2.0000,   3.00000,      200.27
     47.0000,       2.0000,   3.00000,      261.39
     49.0000,       2.0000,   3.00000,      323.36
     51.0000,       2.0000,   3.00000,      312.94
     53.0000,       2.0000,   3.00000,      249.90
     55.0000,       2.0000,   3.00000,      180.87
     57.0000,       2.0000,   3.00000,      139.69
     59.0000,       2.0000,   3.00000,      131.65
     61.0000,       2.0000,   3.00000,      146.40
     63.0000,       2.0000,   3.00000,      167.31
     65.0000,       2.0000,   3.00000,      173.50
     67.0000,       2.0000,   3.00000,      169.15
     69.0000,       2.0000,   3.00000,      170.58
     71.0000,       2.0000,   3.00000,      179.47
     73.0000,       2.0000,   3.00000,      190.53
     75.0000,       2.0000,   3.00000,      191.84
     77.0000,       2.0000,   3.00000,      166.05
     79.0000,       2.0000,   3.00000,      94.086
     81.0000,       2.0000,   3.00000,      51.239
     83.0000,       2.0000,   3.00000,      34.087
     85.0000,       2.0000,   3.00000,      29.756
     87.0000,       2.0000,   3.00000,      29.436
     89.0000,       2.0000,   3.00000,      35.900
     91.0000,       2.0000,   3.00000,      43.793
     93.0000,       2.0000,   3.00000,      54.681
     95.0000,       2.0000,   3.00000,      88.035
     97.0000,       2.0000,   3.00000,      147.09
     99.0000,       2.0000,   3.00000,      164.82
    101.0000,       2.0000,   3.00000,      155.65
    103.0000,       2.0000,   3.00000,      159.60
    105.0000,       2.0000,   3.00000,      174.71
      6.0000,       2.0000,   4.00000,      232.43
      8.0000,       2.0000,   4.00000,      999.59
     10.0000,       2.0000,   4.00000,      285.67
     12.0000,       2.0000,   4.00000,      80.256
     14.0000,       2.0000,   4.00000,      63.728
     16.0000,       2.0000,   4.00000,      61.807
     18.0000,       2.0000,   4.00000,      213.53
     20.0000,       2.0000,   4.00000,      110.41
     22.0000,       2.0000,   4.00000,      39.255
     24.0000,       2.0000,   4.00000,      73.024
     26.0000,       2.0000,   4.00000,      58.683
     28.0000,       2.0000,   4.00000,      54.251
     30.0000,       2.0000,   4.00000,      49.419
     32.0000,       2.0000,   4.00000,      40.853
     34.0000,       2.0000,   4.00000,      110.17
     36.0000,       2.0000,   4.00000,      93.701
     38.0000,       2.0000,   4.00000,      92.644
     40.0000,       2.0000,   4.00000,      91.166
     42.0000,       2.0000,   4.00000,      100.73
     44.0000,       2.0000,   4.00000,      120.49
     46.0000,       2.0000,   4.00000,      144.77
     48.0000,       2.0000,   4.00000,      187.69
     50.0000,       2.0000,   4.00000,      212.26
     52.0000,       2.0000,   4.00000,      175.52
     54.0000,       2.0000,   4.00000,      121.15
     56.0000,       2.0000,   4.00000,      87.092
     58.0000,       2.0000,   4.00000,      79.279
     60.0000,       2.0000,   4.00000,      77.016
     62.0000,       2.0000,   4.00000,      81.371
     64.0000,       2.0000,   4.00000,      88.986
     66.0000,       2.0000,   4.00000,      93.284
     68.0000,       2.0000,   4.00000,      96.128
     70.0000,       2.0000,   4.00000,      98.125
     72.0000,       2.0000,   4.00000,      110.06
     74.0000,       2.0000,   4.00000,      113.79
     76.0000,       2.0000,   4.00000,      95.626
     78.0000,       2.0000,   4.00000,      60.358
     80.0000,       2.0000,   4.00000,      42.420
     82.0000,       2.0000,   4.00000,      34.215
     84.0000,       2.0000,   4.00000,      29.949
     86.0000,       2.0000,   4.00000,      28.316
     88.0000,       2.0000,   4.00000,      30.653
     90.0000,       2.0000,   4.00000,      41.664
     92.0000,       2.0000,   4.00000,      42.428
     94.0000,       2.0000,   4.00000,      49.486
     96.0000,       2.0000,   4.00000,      68.967
     98.0000,       2.0000,   4.00000,      101.16
    100.0000,       2.0000,   4.00000,      115.33
    102.0000,       2.0000,   4.00000,      104.30
    104.0000,       2.0000,   4.00000,      111.26
      9.0000,       6.0000,   1.00000,      511.04
     11.0000,       6.0000,   1.00000,      212.95
     13.0000,       6.0000,   1.00000,      75.942
     15.0000,       6.0000,   1.00000,      64.064
     17.0000,       6.0000,   1.00000,      141.05
     19.0000,       6.0000,   1.00000,      129.39
     21.0000,       6.0000,   1.00000,      106.75
     23.0000,       6.0000,   1.00000,      66.427
     25.0000,       6.0000,   1.00000,      67.958
     27.0000,       6.0000,   1.00000,      58.762
     29.0000,       6.0000,   1.00000,      55.764
     31.0000,       6.0000,   1.00000,      51.027
     33.0000,       6.0000,   1.00000,      93.471
     35.0000,       6.0000,   1.00000,      99.043
     37.0000,       6.0000,   1.00000,      102.49
     39.0000,       6.0000,   1.00000,      98.551
     41.0000,       6.0000,   1.00000,      101.91
     43.0000,       6.0000,   1.00000,      113.75
     45.0000,       6.0000,   1.00000,      135.82
     47.0000,       6.0000,   1.00000,      168.88
     49.0000,       6.0000,   1.00000,      198.22
     51.0000,       6.0000,   1.00000,      189.25
     53.0000,       6.0000,   1.00000,      149.60
     55.0000,       6.0000,   1.00000,      109.50
     57.0000,       6.0000,   1.00000,      87.720
     59.0000,       6.0000,   1.00000,      82.552
     61.0000,       6.0000,   1.00000,      86.448
     63.0000,       6.0000,   1.00000,      93.848
     65.0000,       6.0000,   1.00000,      98.062
     67.0000,       6.0000,   1.00000,      99.674
     69.0000,       6.0000,   1.00000,      102.97
     71.0000,       6.0000,   1.00000,      108.88
     73.0000,       6.0000,   1.00000,      113.60
     75.0000,       6.0000,   1.00000,      108.39
     77.0000,       6.0000,   1.00000,      89.184
     79.0000,       6.0000,   1.00000,      57.740
     81.0000,       6.0000,   1.00000,      41.594
     83.0000,       6.0000,   1.00000,      35.485
     85.0000,       6.0000,   1.00000,      34.155
     87.0000,       6.0000,   1.00000,      35.207
     89.0000,       6.0000,   1.00000,      39.557
     91.0000,       6.0000,   1.00000,      43.919
     93.0000,       6.0000,   1.00000,      49.379
     95.0000,       6.0000,   1.00000,      64.396
     97.0000,       6.0000,   1.00000,      93.344
     99.0000,       6.0000,   1.00000,      110.32
    101.0000,       6.0000,   1.00000,      112.39
      8.0000,       4.0000,   2.00000,      843.15
     10.0000,       4.0000,   2.00000,      328.80
     12.0000,       4.0000,   2.00000,      85.079
     14.0000,       4.0000,   2.00000,      63.217
     16.0000,       4.0000,   2.00000,      63.587
     18.0000,       4.0000,   2.00000,      165.37
     20.0000,       4.0000,   2.00000,      144.84
     22.0000,       4.0000,   2.00000,      79.707
     24.0000,       4.0000,   2.00000,      68.195
     26.0000,       4.0000,   2.00000,      55.214
     28.0000,       4.0000,   2.00000,      51.961
     30.0000,       4.0000,   2.00000,      50.252
     32.0000,       4.0000,   2.00000,      44.425
     34.0000,       4.0000,   2.00000,      78.928
     36.0000,       4.0000,   2.00000,      85.179
     38.0000,       4.0000,   2.00000,      75.753
     40.0000,       4.0000,   2.00000,      74.984
     42.0000,       4.0000,   2.00000,      83.191
     44.0000,       4.0000,   2.00000,      99.207
     46.0000,       4.0000,   2.00000,      118.04
     48.0000,       4.0000,   2.00000,      141.56
     50.0000,       4.0000,   2.00000,      151.05
     52.0000,       4.0000,   2.00000,      125.39
     54.0000,       4.0000,   2.00000,      89.254
     56.0000,       4.0000,   2.00000,      68.214
     58.0000,       4.0000,   2.00000,      62.878
     60.0000,       4.0000,   2.00000,      60.462
     62.0000,       4.0000,   2.00000,      60.593
     64.0000,       4.0000,   2.00000,      63.610
     66.0000,       4.0000,   2.00000,      67.648
     68.0000,       4.0000,   2.00000,      72.276
     70.0000,       4.0000,   2.00000,      76.079
     72.0000,       4.0000,   2.00000,      81.848
     74.0000,       4.0000,   2.00000,      80.991
     76.0000,       4.0000,   2.00000,      65.511
     78.0000,       4.0000,   2.00000,      45.608
     80.0000,       4.0000,   2.00000,      38.112
     82.0000,       4.0000,   2.00000,      36.334
     84.0000,       4.0000,   2.00000,      34.702
     86.0000,       4.0000,   2.00000,      34.563
     88.0000,       4.0000,   2.00000,      37.848
     90.0000,       4.0000,   2.00000,      42.965
     92.0000,       4.0000,   2.00000,      44.663
     94.0000,       4.0000,   2.00000,      48.385
     96.0000,       4.0000,   2.00000,      59.233
     98.0000,       4.0000,   2.00000,      80.128
    100.0000,       4.0000,   2.00000,      95.211
    102.0000,       4.0000,   2.00000,      93.478
      7.0000,       2.0000,   5.00000,      906.95
      9.0000,       2.0000,   5.00000,      669.05
     11.0000,       2.0000,   5.00000,      110.32
     13.0000,       2.0000,   5.00000,      65.438
     15.0000,       2.0000,   5.00000,      60.772
     17.0000,       2.0000,   5.00000,      67.843
     19.0000,       2.0000,   5.00000,      236.04
     21.0000,       2.0000,   5.00000,      87.625
     23.0000,       2.0000,   5.00000,      76.845
     25.0000,       2.0000,   5.00000,      55.703
     27.0000,       2.0000,   5.00000,      50.744
     29.0000,       2.0000,   5.00000,      49.682
     31.0000,       2.0000,   5.00000,      48.386
     33.0000,       2.0000,   5.00000,      38.116
     35.0000,       2.0000,   5.00000,      89.710
     37.0000,       2.0000,   5.00000,      68.756
     39.0000,       2.0000,   5.00000,      64.789
     41.0000,       2.0000,   5.00000,      68.407
     43.0000,       2.0000,   5.00000,      80.905
     45.0000,       2.0000,   5.00000,      96.811
     47.0000,       2.0000,   5.00000,      112.13
     49.0000,       2.0000,   5.00000,      125.15
     51.0000,       2.0000,   5.00000,      117.07
     53.0000,       2.0000,   5.00000,      85.769
     55.0000,       2.0000,   5.00000,      61.944
     57.0000,       2.0000,   5.00000,      55.634
     59.0000,       2.0000,   5.00000,      53.528
     61.0000,       2.0000,   5.00000,      49.804
     63.0000,       2.0000,   5.00000,      48.811
     65.0000,       2.0000,   5.00000,      51.608
     67.0000,       2.0000,   5.00000,      57.165
     69.0000,       2.0000,   5.00000,      62.637
     71.0000,       2.0000,   5.00000,      66.593
     73.0000,       2.0000,   5.00000,      68.903
     75.0000,       2.0000,   5.00000,      59.867
     77.0000,       2.0000,   5.00000,      39.605
     79.0000,       2.0000,   5.00000,      35.178
     81.0000,       2.0000,   5.00000,      36.172
     83.0000,       2.0000,   5.00000,      36.969
     85.0000,       2.0000,   5.00000,      34.537
     87.0000,       2.0000,   5.00000,      37.276
     89.0000,       2.0000,   5.00000,      41.614
     91.0000,       2.0000,   5.00000,      45.035
     93.0000,       2.0000,   5.00000,      45.117
     95.0000,       2.0000,   5.00000,      49.282
     97.0000,       2.0000,   5.00000,      57.937
     99.0000,       2.0000,   5.00000,      80.402
    101.0000,       2.0000,   5.00000,      89.718
    103.0000,       2.0000,   5.00000,      83.840
     12.0000,       8.0000,   1.00000,      122.06
     14.0000,       8.0000,   1.00000,      87.525
     16.0000,       8.0000,   1.00000,      67.023
     18.0000,       8.0000,   1.00000,      142.88
     20.0000,       8.0000,   1.00000,      145.86
     22.0000,       8.0000,   1.00000,      120.43
     24.0000,       8.0000,   1.00000,      118.51
     26.0000,       8.0000,   1.00000,      70.295
     28.0000,       8.0000,   1.00000,      58.318
     30.0000,       8.0000,   1.00000,      58.581
     32.0000,       8.0000,   1.00000,      53.745
     34.0000,       8.0000,   1.00000,      72.608
     36.0000,       8.0000,   1.00000,      70.488
     38.0000,       8.0000,   1.00000,      67.595
     40.0000,       8.0000,   1.00000,      68.720
     42.0000,       8.0000,   1.00000,      72.274
     44.0000,       8.0000,   1.00000,      82.976
     46.0000,       8.0000,   1.00000,      93.450
     48.0000,       8.0000,   1.00000,      104.27
     50.0000,       8.0000,   1.00000,      105.46
     52.0000,       8.0000,   1.00000,      88.448
     54.0000,       8.0000,   1.00000,      67.481
     56.0000,       8.0000,   1.00000,      55.183
     58.0000,       8.0000,   1.00000,      51.959
     60.0000,       8.0000,   1.00000,      50.049
     62.0000,       8.0000,   1.00000,      49.837
     64.0000,       8.0000,   1.00000,      51.679
     66.0000,       8.0000,   1.00000,      54.101
     68.0000,       8.0000,   1.00000,      56.829
     70.0000,       8.0000,   1.00000,      58.508
     72.0000,       8.0000,   1.00000,      60.321
     74.0000,       8.0000,   1.00000,      58.161
     76.0000,       8.0000,   1.00000,      49.403
     78.0000,       8.0000,   1.00000,      39.568
     80.0000,       8.0000,   1.00000,      38.169
     82.0000,       8.0000,   1.00000,      41.310
     84.0000,       8.0000,   1.00000,      46.384
     86.0000,       8.0000,   1.00000,      49.486
     88.0000,       8.0000,   1.00000,      50.165
     90.0000,       8.0000,   1.00000,      51.140
     92.0000,       8.0000,   1.00000,      49.433
     94.0000,       8.0000,   1.00000,      50.978
     96.0000,       8.0000,   1.00000,      57.252
     98.0000,       8.0000,   1.00000,      69.827
      8.0000,       2.0000,   6.00000,      581.59
     10.0000,       2.0000,   6.00000,      254.73
     12.0000,       2.0000,   6.00000,      89.622
     14.0000,       2.0000,   6.00000,      62.146
     16.0000,       2.0000,   6.00000,      66.264
     18.0000,       2.0000,   6.00000,      73.502
     20.0000,       2.0000,   6.00000,      186.86
     22.0000,       2.0000,   6.00000,      184.89
     24.0000,       2.0000,   6.00000,      60.822
     26.0000,       2.0000,   6.00000,      51.871
     28.0000,       2.0000,   6.00000,      51.140
     30.0000,       2.0000,   6.00000,      56.485
     32.0000,       2.0000,   6.00000,      58.188
     34.0000,       2.0000,   6.00000,      39.503
     36.0000,       2.0000,   6.00000,      80.345
     38.0000,       2.0000,   6.00000,      57.193
     40.0000,       2.0000,   6.00000,      56.511
     42.0000,       2.0000,   6.00000,      61.400
     44.0000,       2.0000,   6.00000,      72.737
     46.0000,       2.0000,   6.00000,      86.620
     48.0000,       2.0000,   6.00000,      85.731
     50.0000,       2.0000,   6.00000,      75.442
     52.0000,       2.0000,   6.00000,      61.698
     54.0000,       2.0000,   6.00000,      49.229
     56.0000,       2.0000,   6.00000,      45.516
     58.0000,       2.0000,   6.00000,      43.504
     60.0000,       2.0000,   6.00000,      42.261
     62.0000,       2.0000,   6.00000,      38.530
     64.0000,       2.0000,   6.00000,      35.440
     66.0000,       2.0000,   6.00000,      38.307
     68.0000,       2.0000,   6.00000,      45.087
     70.0000,       2.0000,   6.00000,      51.030
     72.0000,       2.0000,   6.00000,      47.978
     74.0000,       2.0000,   6.00000,      42.308
     76.0000,       2.0000,   6.00000,      31.671
     78.0000,       2.0000,   6.00000,      30.597
     80.0000,       2.0000,   6.00000,      33.844
     82.0000,       2.0000,   6.00000,      41.511
     84.0000,       2.0000,   6.00000,      44.645
     86.0000,       2.0000,   6.00000,      47.752
     88.0000,       2.0000,   6.00000,      52.886
     90.0000,       2.0000,   6.00000,      45.459
     92.0000,       2.0000,   6.00000,      49.600
     94.0000,       2.0000,   6.00000,      49.092
     96.0000,       2.0000,   6.00000,      49.972
     98.0000,       2.0000,   6.00000,      56.307
    100.0000,       2.0000,   6.00000,      71.351
    102.0000,       2.0000,   6.00000,      84.619
     10.0000,       4.0000,   3.00000,      223.52
     12.0000,       4.0000,   3.00000,      136.06
     14.0000,       4.0000,   3.00000,      74.242
     16.0000,       4.0000,   3.00000,      68.329
     18.0000,       4.0000,   3.00000,      65.358
     20.0000,       4.0000,   3.00000,      194.23
     22.0000,       4.0000,   3.00000,      249.62
     24.0000,       4.0000,   3.00000,      96.847
     26.0000,       4.0000,   3.00000,      56.315
     28.0000,       4.0000,   3.00000,      56.989
     30.0000,       4.0000,   3.00000,      64.951
     32.0000,       4.0000,   3.00000,      67.350
     34.0000,       4.0000,   3.00000,      50.439
     36.0000,       4.0000,   3.00000,      62.231
     38.0000,       4.0000,   3.00000,      64.053
     40.0000,       4.0000,   3.00000,      55.843
     42.0000,       4.0000,   3.00000,      58.679
     44.0000,       4.0000,   3.00000,      67.876
     46.0000,       4.0000,   3.00000,      77.586
     48.0000,       4.0000,   3.00000,      73.862
     50.0000,       4.0000,   3.00000,      61.438
     52.0000,       4.0000,   3.00000,      50.429
     54.0000,       4.0000,   3.00000,      44.321
     56.0000,       4.0000,   3.00000,      42.355
     58.0000,       4.0000,   3.00000,      40.705
     60.0000,       4.0000,   3.00000,      40.232
     62.0000,       4.0000,   3.00000,      38.153
     64.0000,       4.0000,   3.00000,      35.780
     66.0000,       4.0000,   3.00000,      37.498
     68.0000,       4.0000,   3.00000,      42.146
     70.0000,       4.0000,   3.00000,      45.061
     72.0000,       4.0000,   3.00000,      41.756
     74.0000,       4.0000,   3.00000,      35.283
     76.0000,       4.0000,   3.00000,      30.730
     78.0000,       4.0000,   3.00000,      31.292
     80.0000,       4.0000,   3.00000,      35.207
     82.0000,       4.0000,   3.00000,      43.960
     84.0000,       4.0000,   3.00000,      54.108
     86.0000,       4.0000,   3.00000,      62.418
     88.0000,       4.0000,   3.00000,      60.723
     90.0000,       4.0000,   3.00000,      52.177
     92.0000,       4.0000,   3.00000,      51.677
     94.0000,       4.0000,   3.00000,      52.510
     96.0000,       4.0000,   3.00000,      52.461
     98.0000,       4.0000,   3.00000,      55.696
    100.0000,       4.0000,   3.00000,      66.616
     15.0000,      10.0000,   1.00000,      103.64
     17.0000,      10.0000,   1.00000,      92.756
     19.0000,      10.0000,   1.00000,      149.61
     21.0000,      10.0000,   1.00000,      153.58
     23.0000,      10.0000,   1.00000,      151.47
     25.0000,      10.0000,   1.00000,      123.98
     27.0000,      10.0000,   1.00000,      114.54
     29.0000,      10.0000,   1.00000,      83.744
     31.0000,      10.0000,   1.00000,      70.599
     33.0000,      10.0000,   1.00000,      61.963
     35.0000,      10.0000,   1.00000,      69.207
     37.0000,      10.0000,   1.00000,      64.215
     39.0000,      10.0000,   1.00000,      60.645
     41.0000,      10.0000,   1.00000,      61.223
     43.0000,      10.0000,   1.00000,      66.502
     45.0000,      10.0000,   1.00000,      69.505
     47.0000,      10.0000,   1.00000,      71.796
     49.0000,      10.0000,   1.00000,      70.242
     51.0000,      10.0000,   1.00000,      63.562
     53.0000,      10.0000,   1.00000,      54.001
     55.0000,      10.0000,   1.00000,      47.036
     57.0000,      10.0000,   1.00000,      44.457
     59.0000,      10.0000,   1.00000,      43.798
     61.0000,      10.0000,   1.00000,      43.816
     63.0000,      10.0000,   1.00000,      43.980
     65.0000,      10.0000,   1.00000,      44.336
     67.0000,      10.0000,   1.00000,      45.118
     69.0000,      10.0000,   1.00000,      45.026
     71.0000,      10.0000,   1.00000,      43.650
     73.0000,      10.0000,   1.00000,      41.431
     75.0000,      10.0000,   1.00000,      38.186
     77.0000,      10.0000,   1.00000,      35.144
     79.0000,      10.0000,   1.00000,      38.431
     81.0000,      10.0000,   1.00000,      46.717
     83.0000,      10.0000,   1.00000,      55.995
     85.0000,      10.0000,   1.00000,      62.734
     87.0000,      10.0000,   1.00000,      67.233
     89.0000,      10.0000,   1.00000,      66.115
     91.0000,      10.0000,   1.00000,      61.746
     93.0000,      10.0000,   1.00000,      57.898
     95.0000,      10.0000,   1.00000,      56.674
     12.0000,       6.0000,   2.00000,      148.83
     14.0000,       6.0000,   2.00000,      107.69
     16.0000,       6.0000,   2.00000,      70.491
     18.0000,       6.0000,   2.00000,      75.857
     20.0000,       6.0000,   2.00000,      173.38
     22.0000,       6.0000,   2.00000,      211.75
     24.0000,       6.0000,   2.00000,      151.10
     26.0000,       6.0000,   2.00000,      84.922
     28.0000,       6.0000,   2.00000,      66.024
     30.0000,       6.0000,   2.00000,      71.763
     32.0000,       6.0000,   2.00000,      72.142
     34.0000,       6.0000,   2.00000,      57.247
     36.0000,       6.0000,   2.00000,      62.826
     38.0000,       6.0000,   2.00000,      58.598
     40.0000,       6.0000,   2.00000,      61.143
     42.0000,       6.0000,   2.00000,      59.289
     44.0000,       6.0000,   2.00000,      65.225
     46.0000,       6.0000,   2.00000,      70.484
     48.0000,       6.0000,   2.00000,      66.887
     50.0000,       6.0000,   2.00000,      57.497
     52.0000,       6.0000,   2.00000,      48.945
     54.0000,       6.0000,   2.00000,      43.502
     56.0000,       6.0000,   2.00000,      41.559
     58.0000,       6.0000,   2.00000,      40.488
     60.0000,       6.0000,   2.00000,      40.187
     62.0000,       6.0000,   2.00000,      39.800
     64.0000,       6.0000,   2.00000,      39.726
     66.0000,       6.0000,   2.00000,      40.593
     68.0000,       6.0000,   2.00000,      41.651
     70.0000,       6.0000,   2.00000,      41.866
     72.0000,       6.0000,   2.00000,      38.216
     74.0000,       6.0000,   2.00000,      34.531
     76.0000,       6.0000,   2.00000,      31.462
     78.0000,       6.0000,   2.00000,      33.074
     80.0000,       6.0000,   2.00000,      37.605
     82.0000,       6.0000,   2.00000,      48.111
     84.0000,       6.0000,   2.00000,      62.251
     86.0000,       6.0000,   2.00000,      70.598
     88.0000,       6.0000,   2.00000,      69.104
     90.0000,       6.0000,   2.00000,      59.287
     92.0000,       6.0000,   2.00000,      56.063
     94.0000,       6.0000,   2.00000,      54.722
     96.0000,       6.0000,   2.00000,      55.180
     98.0000,       6.0000,   2.00000,      57.455
     12.0000,       4.0000,   4.00000,      199.67
     14.0000,       4.0000,   4.00000,      150.39
     16.0000,       4.0000,   4.00000,      73.098
     18.0000,       4.0000,   4.00000,      76.837
     20.0000,       4.0000,   4.00000,      104.46
     22.0000,       4.0000,   4.00000,      223.58
     24.0000,       4.0000,   4.00000,      232.24
     26.0000,       4.0000,   4.00000,      119.21
     28.0000,       4.0000,   4.00000,      80.850
     30.0000,       4.0000,   4.00000,      85.873
     32.0000,       4.0000,   4.00000,      84.539
     34.0000,       4.0000,   4.00000,      72.277
     36.0000,       4.0000,   4.00000,      50.003
     38.0000,       4.0000,   4.00000,      61.034
     40.0000,       4.0000,   4.00000,      66.811
     42.0000,       4.0000,   4.00000,      59.349
     44.0000,       4.0000,   4.00000,      61.197
     46.0000,       4.0000,   4.00000,      60.818
     48.0000,       4.0000,   4.00000,      56.860
     50.0000,       4.0000,   4.00000,      50.803
     52.0000,       4.0000,   4.00000,      46.028
     54.0000,       4.0000,   4.00000,      42.965
     56.0000,       4.0000,   4.00000,      40.708
     58.0000,       4.0000,   4.00000,      40.026
     60.0000,       4.0000,   4.00000,      40.463
     62.0000,       4.0000,   4.00000,      43.384
     64.0000,       4.0000,   4.00000,      47.438
     66.0000,       4.0000,   4.00000,      46.921
     68.0000,       4.0000,   4.00000,      41.792
     70.0000,       4.0000,   4.00000,      36.884
     72.0000,       4.0000,   4.00000,      33.278
     74.0000,       4.0000,   4.00000,      31.677
     76.0000,       4.0000,   4.00000,      33.328
     78.0000,       4.0000,   4.00000,      35.770
     80.0000,       4.0000,   4.00000,      40.633
     82.0000,       4.0000,   4.00000,      52.800
     84.0000,       4.0000,   4.00000,      77.577
     86.0000,       4.0000,   4.00000,      92.383
     88.0000,       4.0000,   4.00000,      83.218
     90.0000,       4.0000,   4.00000,      71.771
     92.0000,       4.0000,   4.00000,      61.635
     94.0000,       4.0000,   4.00000,      59.582
     96.0000,       4.0000,   4.00000,      59.946
     98.0000,       4.0000,   4.00000,      59.479
     18.0000,      12.0000,   1.00000,      110.25
     20.0000,      12.0000,   1.00000,      170.80
     22.0000,      12.0000,   1.00000,      190.68
     24.0000,      12.0000,   1.00000,      158.50
     26.0000,      12.0000,   1.00000,      146.64
     28.0000,      12.0000,   1.00000,      139.20
     30.0000,      12.0000,   1.00000,      132.30
     32.0000,      12.0000,   1.00000,      94.303
     34.0000,      12.0000,   1.00000,      68.410
     36.0000,      12.0000,   1.00000,      70.076
     38.0000,      12.0000,   1.00000,      65.189
     40.0000,      12.0000,   1.00000,      61.831
     42.0000,      12.0000,   1.00000,      59.930
     44.0000,      12.0000,   1.00000,      61.000
     46.0000,      12.0000,   1.00000,      64.371
     48.0000,      12.0000,   1.00000,      60.589
     50.0000,      12.0000,   1.00000,      55.554
     52.0000,      12.0000,   1.00000,      51.456
     54.0000,      12.0000,   1.00000,      48.991
     56.0000,      12.0000,   1.00000,      47.967
     58.0000,      12.0000,   1.00000,      47.361
     60.0000,      12.0000,   1.00000,      48.223
     62.0000,      12.0000,   1.00000,      48.519
     64.0000,      12.0000,   1.00000,      47.512
     66.0000,      12.0000,   1.00000,      46.206
     68.0000,      12.0000,   1.00000,      45.173
     70.0000,      12.0000,   1.00000,      42.994
     72.0000,      12.0000,   1.00000,      39.170
     74.0000,      12.0000,   1.00000,      36.697
     76.0000,      12.0000,   1.00000,      37.165
     78.0000,      12.0000,   1.00000,      42.369
     80.0000,      12.0000,   1.00000,      49.692
     82.0000,      12.0000,   1.00000,      60.429
     84.0000,      12.0000,   1.00000,      71.465
     86.0000,      12.0000,   1.00000,      79.047
     88.0000,      12.0000,   1.00000,      80.951
     90.0000,      12.0000,   1.00000,      75.452
     92.0000,      12.0000,   1.00000,      72.144
     16.0000,       8.0000,   2.00000,      140.22
     18.0000,       8.0000,   2.00000,      114.23
     20.0000,       8.0000,   2.00000,      103.30
     22.0000,       8.0000,   2.00000,      184.50
     24.0000,       8.0000,   2.00000,      212.86
     26.0000,       8.0000,   2.00000,      207.95
     28.0000,       8.0000,   2.00000,      197.45
     30.0000,       8.0000,   2.00000,      123.08
     32.0000,       8.0000,   2.00000,      89.083
     34.0000,       8.0000,   2.00000,      77.597
     36.0000,       8.0000,   2.00000,      62.238
     38.0000,       8.0000,   2.00000,      67.433
     40.0000,       8.0000,   2.00000,      64.199
     42.0000,       8.0000,   2.00000,      61.186
     44.0000,       8.0000,   2.00000,      61.217
     46.0000,       8.0000,   2.00000,      55.291
     48.0000,       8.0000,   2.00000,      53.923
     50.0000,       8.0000,   2.00000,      53.334
     52.0000,       8.0000,   2.00000,      52.665
     54.0000,       8.0000,   2.00000,      51.048
     56.0000,       8.0000,   2.00000,      47.554
     58.0000,       8.0000,   2.00000,      46.018
     60.0000,       8.0000,   2.00000,      48.393
     62.0000,       8.0000,   2.00000,      53.129
     64.0000,       8.0000,   2.00000,      55.649
     66.0000,       8.0000,   2.00000,      53.220
     68.0000,       8.0000,   2.00000,      46.024
     70.0000,       8.0000,   2.00000,      38.908
     72.0000,       8.0000,   2.00000,      35.247
     74.0000,       8.0000,   2.00000,      34.752
     76.0000,       8.0000,   2.00000,      38.153
     78.0000,       8.0000,   2.00000,      43.426
     80.0000,       8.0000,   2.00000,      52.420
     82.0000,       8.0000,   2.00000,      64.660
     84.0000,       8.0000,   2.00000,      81.358
     86.0000,       8.0000,   2.00000,      93.796
     88.0000,       8.0000,   2.00000,      93.005
     90.0000,       8.0000,   2.00000,      87.757
     92.0000,       8.0000,   2.00000,      77.318
     94.0000,       8.0000,   2.00000,      70.188
     15.0000,       6.0000,   3.00000,      172.62
     17.0000,       6.0000,   3.00000,      131.89
     19.0000,       6.0000,   3.00000,      103.63
     21.0000,       6.0000,   3.00000,      90.267
     23.0000,       6.0000,   3.00000,      209.40
     25.0000,       6.0000,   3.00000,      259.13
     27.0000,       6.0000,   3.00000,      254.81
     29.0000,       6.0000,   3.00000,      145.95
     31.0000,       6.0000,   3.00000,      94.572
     33.0000,       6.0000,   3.00000,      84.124
     35.0000,       6.0000,   3.00000,      74.254
     37.0000,       6.0000,   3.00000,      59.280
     39.0000,       6.0000,   3.00000,      66.288
     41.0000,       6.0000,   3.00000,      64.868
     43.0000,       6.0000,   3.00000,      65.536
     45.0000,       6.0000,   3.00000,      54.417
     47.0000,       6.0000,   3.00000,      50.770
     49.0000,       6.0000,   3.00000,      53.189
     51.0000,       6.0000,   3.00000,      55.711
     53.0000,       6.0000,   3.00000,      54.684
     55.0000,       6.0000,   3.00000,      49.528
     57.0000,       6.0000,   3.00000,      46.117
     59.0000,       6.0000,   3.00000,      46.356
     61.0000,       6.0000,   3.00000,      51.027
     63.0000,       6.0000,   3.00000,      58.242
     65.0000,       6.0000,   3.00000,      60.131
     67.0000,       6.0000,   3.00000,      52.567
     69.0000,       6.0000,   3.00000,      40.851
     71.0000,       6.0000,   3.00000,      34.698
     73.0000,       6.0000,   3.00000,      34.077
     75.0000,       6.0000,   3.00000,      37.290
     77.0000,       6.0000,   3.00000,      40.606
     79.0000,       6.0000,   3.00000,      47.437
     81.0000,       6.0000,   3.00000,      59.589
     83.0000,       6.0000,   3.00000,      75.308
     85.0000,       6.0000,   3.00000,      92.137
     87.0000,       6.0000,   3.00000,      98.892
     89.0000,       6.0000,   3.00000,      96.641
     91.0000,       6.0000,   3.00000,      86.802
     93.0000,       6.0000,   3.00000,      73.141
     95.0000,       6.0000,   3.00000,      68.046
     14.0000,       4.0000,   5.00000,      190.79
     16.0000,       4.0000,   5.00000,      166.67
     18.0000,       4.0000,   5.00000,      113.65
     20.0000,       4.0000,   5.00000,      84.903
     22.0000,       4.0000,   5.00000,      92.677
     24.0000,       4.0000,   5.00000,      267.96
     26.0000,       4.0000,   5.00000,      348.34
     28.0000,       4.0000,   5.00000,      184.44
     30.0000,       4.0000,   5.00000,      102.50
     32.0000,       4.0000,   5.00000,      87.853
     34.0000,       4.0000,   5.00000,      80.201
     36.0000,       4.0000,   5.00000,      72.196
     38.0000,       4.0000,   5.00000,      53.256
     40.0000,       4.0000,   5.00000,      67.101
     42.0000,       4.0000,   5.00000,      74.186
     44.0000,       4.0000,   5.00000,      56.977
     46.0000,       4.0000,   5.00000,      49.196
     48.0000,       4.0000,   5.00000,      49.291
     50.0000,       4.0000,   5.00000,      56.373
     52.0000,       4.0000,   5.00000,      59.189
     54.0000,       4.0000,   5.00000,      52.871
     56.0000,       4.0000,   5.00000,      47.262
     58.0000,       4.0000,   5.00000,      45.566
     60.0000,       4.0000,   5.00000,      47.746
     62.0000,       4.0000,   5.00000,      55.579
     64.0000,       4.0000,   5.00000,      64.474
     66.0000,       4.0000,   5.00000,      61.031
     68.0000,       4.0000,   5.00000,      46.810
     70.0000,       4.0000,   5.00000,      35.110
     72.0000,       4.0000,   5.00000,      32.558
     74.0000,       4.0000,   5.00000,      36.598
     76.0000,       4.0000,   5.00000,      39.309
     78.0000,       4.0000,   5.00000,      43.162
     80.0000,       4.0000,   5.00000,      52.711
     82.0000,       4.0000,   5.00000,      69.775
     84.0000,       4.0000,   5.00000,      85.781
     86.0000,       4.0000,   5.00000,      97.535
     88.0000,       4.0000,   5.00000,      104.51
     90.0000,       4.0000,   5.00000,      95.864
     92.0000,       4.0000,   5.00000,      81.480
     94.0000,       4.0000,   5.00000,      68.841
     96.0000,       4.0000,   5.00000,      65.975
     16.0000,       4.0000,   6.00000,      289.78
     18.0000,       4.0000,   6.00000,      181.96
     20.0000,       4.0000,   6.00000,      100.46
     22.0000,       4.0000,   6.00000,      100.87
     24.0000,       4.0000,   6.00000,      134.14
     26.0000,       4.0000,   6.00000,      398.02
     28.0000,       4.0000,   6.00000,      434.41
     30.0000,       4.0000,   6.00000,      185.48
     32.0000,       4.0000,   6.00000,      94.547
     34.0000,       4.0000,   6.00000,      84.725
     36.0000,       4.0000,   6.00000,      82.128
     38.0000,       4.0000,   6.00000,      78.259
     40.0000,       4.0000,   6.00000,      58.416
     42.0000,       4.0000,   6.00000,      63.599
     44.0000,       4.0000,   6.00000,      59.754
     46.0000,       4.0000,   6.00000,      46.716
     48.0000,       4.0000,   6.00000,      49.343
     50.0000,       4.0000,   6.00000,      57.524
     52.0000,       4.0000,   6.00000,      64.983
     54.0000,       4.0000,   6.00000,      66.715
     56.0000,       4.0000,   6.00000,      61.397
     58.0000,       4.0000,   6.00000,      58.036
     60.0000,       4.0000,   6.00000,      63.621
     62.0000,       4.0000,   6.00000,      70.876
     64.0000,       4.0000,   6.00000,      70.143
     66.0000,       4.0000,   6.00000,      63.105
     68.0000,       4.0000,   6.00000,      51.325
     70.0000,       4.0000,   6.00000,      42.093
     72.0000,       4.0000,   6.00000,      38.817
     74.0000,       4.0000,   6.00000,      39.579
     76.0000,       4.0000,   6.00000,      46.140
     78.0000,       4.0000,   6.00000,      56.591
     80.0000,       4.0000,   6.00000,      72.474
     82.0000,       4.0000,   6.00000,      83.192
     84.0000,       4.0000,   6.00000,      84.594
     86.0000,       4.0000,   6.00000,      93.441
     88.0000,       4.0000,   6.00000,      108.58
     90.0000,       4.0000,   6.00000,      115.76
     92.0000,       4.0000,   6.00000,      105.12
     94.0000,       4.0000,   6.00000,      88.558
     20.0000,      10.0000,   2.00000,      156.72
     22.0000,      10.0000,   2.00000,      148.08
     24.0000,      10.0000,   2.00000,      236.87
     26.0000,      10.0000,   2.00000,      269.54
     28.0000,      10.0000,   2.00000,      249.19
     30.0000,      10.0000,   2.00000,      215.19
     32.0000,      10.0000,   2.00000,      180.19
     34.0000,      10.0000,   2.00000,      111.49
     36.0000,      10.0000,   2.00000,      82.915
     38.0000,      10.0000,   2.00000,      68.480
     40.0000,      10.0000,   2.00000,      69.579
     42.0000,      10.0000,   2.00000,      63.236
     44.0000,      10.0000,   2.00000,      56.184
     46.0000,      10.0000,   2.00000,      51.828
     48.0000,      10.0000,   2.00000,      54.770
     50.0000,      10.0000,   2.00000,      57.518
     52.0000,      10.0000,   2.00000,      61.770
     54.0000,      10.0000,   2.00000,      63.502
     56.0000,      10.0000,   2.00000,      65.732
     58.0000,      10.0000,   2.00000,      67.911
     60.0000,      10.0000,   2.00000,      67.506
     62.0000,      10.0000,   2.00000,      67.120
     64.0000,      10.0000,   2.00000,      66.011
     66.0000,      10.0000,   2.00000,      61.268
     68.0000,      10.0000,   2.00000,      52.788
     70.0000,      10.0000,   2.00000,      46.438
     72.0000,      10.0000,   2.00000,      43.892
     74.0000,      10.0000,   2.00000,      46.781
     76.0000,      10.0000,   2.00000,      52.174
     78.0000,      10.0000,   2.00000,      59.767
     80.0000,      10.0000,   2.00000,      69.048
     82.0000,      10.0000,   2.00000,      79.056
     84.0000,      10.0000,   2.00000,      88.459
     86.0000,      10.0000,   2.00000,      96.660
     88.0000,      10.0000,   2.00000,      103.46
     90.0000,      10.0000,   2.00000,      104.41
     18.0000,       6.0000,   4.00000,      197.43
     20.0000,       6.0000,   4.00000,      158.57
     22.0000,       6.0000,   4.00000,      122.52
     24.0000,       6.0000,   4.00000,      139.31
     26.0000,       6.0000,   4.00000,      331.13
     28.0000,       6.0000,   4.00000,      354.46
     30.0000,       6.0000,   4.00000,      286.34
     32.0000,       6.0000,   4.00000,      141.90
     34.0000,       6.0000,   4.00000,      90.162
     36.0000,       6.0000,   4.00000,      85.804
     38.0000,       6.0000,   4.00000,      80.659
     40.0000,       6.0000,   4.00000,      62.966
     42.0000,       6.0000,   4.00000,      61.446
     44.0000,       6.0000,   4.00000,      52.601
     46.0000,       6.0000,   4.00000,      53.836
     48.0000,       6.0000,   4.00000,      51.200
     50.0000,       6.0000,   4.00000,      57.145
     52.0000,       6.0000,   4.00000,      64.398
     54.0000,       6.0000,   4.00000,      68.740
     56.0000,       6.0000,   4.00000,      69.795
     58.0000,       6.0000,   4.00000,      70.055
     60.0000,       6.0000,   4.00000,      72.577
     62.0000,       6.0000,   4.00000,      73.215
     64.0000,       6.0000,   4.00000,      69.300
     66.0000,       6.0000,   4.00000,      60.908
     68.0000,       6.0000,   4.00000,      53.813
     70.0000,       6.0000,   4.00000,      47.317
     72.0000,       6.0000,   4.00000,      44.335
     74.0000,       6.0000,   4.00000,      43.713
     76.0000,       6.0000,   4.00000,      51.309
     78.0000,       6.0000,   4.00000,      64.562
     80.0000,       6.0000,   4.00000,      77.069
     82.0000,       6.0000,   4.00000,      84.586
     84.0000,       6.0000,   4.00000,      86.433
     86.0000,       6.0000,   4.00000,      93.580
     88.0000,       6.0000,   4.00000,      106.11
     90.0000,       6.0000,   4.00000,      114.02
     92.0000,       6.0000,   4.00000,      111.75
     20.0000,       8.0000,   3.00000,      191.28
     22.0000,       8.0000,   3.00000,      175.50
     24.0000,       8.0000,   3.00000,      149.12
     26.0000,       8.0000,   3.00000,      292.10
     28.0000,       8.0000,   3.00000,      311.51
     30.0000,       8.0000,   3.00000,      260.87
     32.0000,       8.0000,   3.00000,      217.34
     34.0000,       8.0000,   3.00000,      125.74
     36.0000,       8.0000,   3.00000,      89.642
     38.0000,       8.0000,   3.00000,      80.306
     40.0000,       8.0000,   3.00000,      64.017
     42.0000,       8.0000,   3.00000,      62.066
     44.0000,       8.0000,   3.00000,      54.267
     46.0000,       8.0000,   3.00000,      51.565
     48.0000,       8.0000,   3.00000,      56.172
     50.0000,       8.0000,   3.00000,      58.119
     52.0000,       8.0000,   3.00000,      64.440
     54.0000,       8.0000,   3.00000,      70.910
     56.0000,       8.0000,   3.00000,      77.063
     58.0000,       8.0000,   3.00000,      80.429
     60.0000,       8.0000,   3.00000,      79.614
     62.0000,       8.0000,   3.00000,      75.422
     64.0000,       8.0000,   3.00000,      68.290
     66.0000,       8.0000,   3.00000,      61.875
     68.0000,       8.0000,   3.00000,      55.840
     70.0000,       8.0000,   3.00000,      51.433
     72.0000,       8.0000,   3.00000,      50.311
     74.0000,       8.0000,   3.00000,      51.452
     76.0000,       8.0000,   3.00000,      59.252
     78.0000,       8.0000,   3.00000,      68.438
     80.0000,       8.0000,   3.00000,      78.994
     82.0000,       8.0000,   3.00000,      86.796
     84.0000,       8.0000,   3.00000,      87.863
     86.0000,       8.0000,   3.00000,      94.284
     88.0000,       8.0000,   3.00000,      104.56
     90.0000,       8.0000,   3.00000,      112.26
     24.0000,      12.0000,   2.00000,      201.05
     26.0000,      12.0000,   2.00000,      288.52
     28.0000,      12.0000,   2.00000,      272.90
     30.0000,      12.0000,   2.00000,      233.42
     32.0000,      12.0000,   2.00000,      203.35
     34.0000,      12.0000,   2.00000,      178.19
     36.0000,      12.0000,   2.00000,      154.13
     38.0000,      12.0000,   2.00000,      97.830
     40.0000,      12.0000,   2.00000,      67.715
     42.0000,      12.0000,   2.00000,      64.874
     44.0000,      12.0000,   2.00000,      58.525
     46.0000,      12.0000,   2.00000,      55.911
     48.0000,      12.0000,   2.00000,      56.744
     50.0000,      12.0000,   2.00000,      62.069
     52.0000,      12.0000,   2.00000,      72.624
     54.0000,      12.0000,   2.00000,      78.640
     56.0000,      12.0000,   2.00000,      83.587
     58.0000,      12.0000,   2.00000,      85.314
     60.0000,      12.0000,   2.00000,      84.806
     62.0000,      12.0000,   2.00000,      81.506
     64.0000,      12.0000,   2.00000,      73.924
     66.0000,      12.0000,   2.00000,      66.590
     68.0000,      12.0000,   2.00000,      61.970
     70.0000,      12.0000,   2.00000,      61.042
     72.0000,      12.0000,   2.00000,      64.757
     74.0000,      12.0000,   2.00000,      68.003
     76.0000,      12.0000,   2.00000,      72.994
     78.0000,      12.0000,   2.00000,      77.523
     80.0000,      12.0000,   2.00000,      83.004
     82.0000,      12.0000,   2.00000,      88.350
     84.0000,      12.0000,   2.00000,      90.144
     86.0000,      12.0000,   2.00000,      95.628
     21.0000,       6.0000,   5.00000,      302.84
     23.0000,       6.0000,   5.00000,      246.93
     25.0000,       6.0000,   5.00000,      157.69
     27.0000,       6.0000,   5.00000,      143.97
     29.0000,       6.0000,   5.00000,      299.62
     31.0000,       6.0000,   5.00000,      327.98
     33.0000,       6.0000,   5.00000,      289.44
     35.0000,       6.0000,   5.00000,      150.97
     37.0000,       6.0000,   5.00000,      90.932
     39.0000,       6.0000,   5.00000,      76.016
     41.0000,       6.0000,   5.00000,      63.020
     43.0000,       6.0000,   5.00000,      50.547
     45.0000,       6.0000,   5.00000,      56.931
     47.0000,       6.0000,   5.00000,      58.111
     49.0000,       6.0000,   5.00000,      63.297
     51.0000,       6.0000,   5.00000,      60.435
     53.0000,       6.0000,   5.00000,      69.756
     55.0000,       6.0000,   5.00000,      88.317
     57.0000,       6.0000,   5.00000,      106.49
     59.0000,       6.0000,   5.00000,      108.61
     61.0000,       6.0000,   5.00000,      92.509
     63.0000,       6.0000,   5.00000,      72.996
     65.0000,       6.0000,   5.00000,      62.901
     67.0000,       6.0000,   5.00000,      60.133
     69.0000,       6.0000,   5.00000,      64.247
     71.0000,       6.0000,   5.00000,      66.463
     73.0000,       6.0000,   5.00000,      69.917
     75.0000,       6.0000,   5.00000,      74.966
     77.0000,       6.0000,   5.00000,      79.906
     79.0000,       6.0000,   5.00000,      87.050
     81.0000,       6.0000,   5.00000,      88.676
     83.0000,       6.0000,   5.00000,      91.148
     85.0000,       6.0000,   5.00000,      93.268
     87.0000,       6.0000,   5.00000,      95.171
     89.0000,       6.0000,   5.00000,      102.69
     25.0000,      10.0000,   3.00000,      225.68
     27.0000,      10.0000,   3.00000,      185.55
     29.0000,      10.0000,   3.00000,      254.46
     31.0000,      10.0000,   3.00000,      269.61
     33.0000,      10.0000,   3.00000,      238.21
     35.0000,      10.0000,   3.00000,      204.96
     37.0000,      10.0000,   3.00000,      171.95
     39.0000,      10.0000,   3.00000,      99.621
     41.0000,      10.0000,   3.00000,      68.612
     43.0000,      10.0000,   3.00000,      57.975
     45.0000,      10.0000,   3.00000,      62.785
     47.0000,      10.0000,   3.00000,      63.354
     49.0000,      10.0000,   3.00000,      63.963
     51.0000,      10.0000,   3.00000,      69.732
     53.0000,      10.0000,   3.00000,      84.106
     55.0000,      10.0000,   3.00000,      93.047
     57.0000,      10.0000,   3.00000,      102.05
     59.0000,      10.0000,   3.00000,      102.27
     61.0000,      10.0000,   3.00000,      94.681
     63.0000,      10.0000,   3.00000,      82.814
     65.0000,      10.0000,   3.00000,      73.213
     67.0000,      10.0000,   3.00000,      69.832
     69.0000,      10.0000,   3.00000,      75.789
     71.0000,      10.0000,   3.00000,      84.497
     73.0000,      10.0000,   3.00000,      89.718
     75.0000,      10.0000,   3.00000,      92.645
     77.0000,      10.0000,   3.00000,      95.107
     79.0000,      10.0000,   3.00000,      95.058
     81.0000,      10.0000,   3.00000,      91.398
     83.0000,      10.0000,   3.00000,      91.717
     85.0000,      10.0000,   3.00000,      94.536
     24.0000,       8.0000,   4.00000,      260.38
     26.0000,       8.0000,   4.00000,      198.10
     28.0000,       8.0000,   4.00000,      144.26
     30.0000,       8.0000,   4.00000,      267.42
     32.0000,       8.0000,   4.00000,      295.17
     34.0000,       8.0000,   4.00000,      257.81
     36.0000,       8.0000,   4.00000,      212.41
     38.0000,       8.0000,   4.00000,      110.07
     40.0000,       8.0000,   4.00000,      71.404
     42.0000,       8.0000,   4.00000,      64.734
     44.0000,       8.0000,   4.00000,      57.106
     46.0000,       8.0000,   4.00000,      63.881
     48.0000,       8.0000,   4.00000,      62.893
     50.0000,       8.0000,   4.00000,      65.269
     52.0000,       8.0000,   4.00000,      77.743
     54.0000,       8.0000,   4.00000,      86.420
     56.0000,       8.0000,   4.00000,      102.58
     58.0000,       8.0000,   4.00000,      110.94
     60.0000,       8.0000,   4.00000,      103.22
     62.0000,       8.0000,   4.00000,      88.380
     64.0000,       8.0000,   4.00000,      75.276
     66.0000,       8.0000,   4.00000,      68.900
     68.0000,       8.0000,   4.00000,      71.136
     70.0000,       8.0000,   4.00000,      79.054
     72.0000,       8.0000,   4.00000,      91.240
     74.0000,       8.0000,   4.00000,      97.276
     76.0000,       8.0000,   4.00000,      98.751
     78.0000,       8.0000,   4.00000,      95.524
     80.0000,       8.0000,   4.00000,      90.999
     82.0000,       8.0000,   4.00000,      91.578
     84.0000,       8.0000,   4.00000,      93.747
     86.0000,       8.0000,   4.00000,      96.177
     24.0000,       6.0000,   6.00000,      302.39
     26.0000,       6.0000,   6.00000,      218.03
     28.0000,       6.0000,   6.00000,      140.72
     30.0000,       6.0000,   6.00000,      138.72
     32.0000,       6.0000,   6.00000,      305.21
     34.0000,       6.0000,   6.00000,      324.64
     36.0000,       6.0000,   6.00000,      253.94
     38.0000,       6.0000,   6.00000,      116.58
     40.0000,       6.0000,   6.00000,      71.336
     42.0000,       6.0000,   6.00000,      69.352
     44.0000,       6.0000,   6.00000,      68.580
     46.0000,       6.0000,   6.00000,      58.486
     48.0000,       6.0000,   6.00000,      66.063
     50.0000,       6.0000,   6.00000,      69.891
     52.0000,       6.0000,   6.00000,      85.471
     54.0000,       6.0000,   6.00000,      90.924
     56.0000,       6.0000,   6.00000,      104.29
     58.0000,       6.0000,   6.00000,      111.72
     60.0000,       6.0000,   6.00000,      103.25
     62.0000,       6.0000,   6.00000,      91.120
     64.0000,       6.0000,   6.00000,      79.200
     66.0000,       6.0000,   6.00000,      75.996
     68.0000,       6.0000,   6.00000,      76.130
     70.0000,       6.0000,   6.00000,      86.722
     72.0000,       6.0000,   6.00000,      106.42
     74.0000,       6.0000,   6.00000,      119.43
     76.0000,       6.0000,   6.00000,      116.15
     78.0000,       6.0000,   6.00000,      100.06
     80.0000,       6.0000,   6.00000,      91.545
     82.0000,       6.0000,   6.00000,      93.100
     84.0000,       6.0000,   6.00000,      94.841
     86.0000,       6.0000,   6.00000,      97.237
     30.0000,      12.0000,   3.00000,      185.97
     32.0000,      12.0000,   3.00000,      242.99
     34.0000,      12.0000,   3.00000,      225.83
     36.0000,      12.0000,   3.00000,      191.93
     38.0000,      12.0000,   3.00000,      166.79
     40.0000,      12.0000,   3.00000,      152.69
     42.0000,      12.0000,   3.00000,      144.41
     44.0000,      12.0000,   3.00000,      99.981
     46.0000,      12.0000,   3.00000,      77.294
     48.0000,      12.0000,   3.00000,      85.924
     50.0000,      12.0000,   3.00000,      89.136
     52.0000,      12.0000,   3.00000,      90.641
     54.0000,      12.0000,   3.00000,      91.718
     56.0000,      12.0000,   3.00000,      95.874
     58.0000,      12.0000,   3.00000,      101.92
     60.0000,      12.0000,   3.00000,      96.808
     62.0000,      12.0000,   3.00000,      95.346
     64.0000,      12.0000,   3.00000,      99.296
     66.0000,      12.0000,   3.00000,      110.64
     68.0000,      12.0000,   3.00000,      117.24
     70.0000,      12.0000,   3.00000,      121.97
     72.0000,      12.0000,   3.00000,      127.63
     74.0000,      12.0000,   3.00000,      131.79
     76.0000,      12.0000,   3.00000,      128.84
     78.0000,      12.0000,   3.00000,      118.07
     80.0000,      12.0000,   3.00000,      110.83
     28.0000,       8.0000,   5.00000,      238.21
     30.0000,       8.0000,   5.00000,      186.68
     32.0000,       8.0000,   5.00000,      131.65
     34.0000,       8.0000,   5.00000,      219.19
     36.0000,       8.0000,   5.00000,      227.26
     38.0000,       8.0000,   5.00000,      204.83
     40.0000,       8.0000,   5.00000,      188.65
     42.0000,       8.0000,   5.00000,      113.10
     44.0000,       8.0000,   5.00000,      81.190
     46.0000,       8.0000,   5.00000,      80.416
     48.0000,       8.0000,   5.00000,      77.923
     50.0000,       8.0000,   5.00000,      93.622
     52.0000,       8.0000,   5.00000,      97.778
     54.0000,       8.0000,   5.00000,      97.929
     56.0000,       8.0000,   5.00000,      98.457
     58.0000,       8.0000,   5.00000,      88.991
     60.0000,       8.0000,   5.00000,      91.480
     62.0000,       8.0000,   5.00000,      97.174
     64.0000,       8.0000,   5.00000,      104.85
     66.0000,       8.0000,   5.00000,      111.11
     68.0000,       8.0000,   5.00000,      120.65
     70.0000,       8.0000,   5.00000,      126.52
     72.0000,       8.0000,   5.00000,      134.64
     74.0000,       8.0000,   5.00000,      140.95
     76.0000,       8.0000,   5.00000,      134.60
     78.0000,       8.0000,   5.00000,      125.31
     80.0000,       8.0000,   5.00000,      113.07
     82.0000,       8.0000,   5.00000,      102.01
     30.0000,      10.0000,   4.00000,      196.37
     32.0000,      10.0000,   4.00000,      160.03
     34.0000,      10.0000,   4.00000,      205.58
     36.0000,      10.0000,   4.00000,      208.83
     38.0000,      10.0000,   4.00000,      191.71
     40.0000,      10.0000,   4.00000,      181.69
     42.0000,      10.0000,   4.00000,      172.15
     44.0000,      10.0000,   4.00000,      112.49
     46.0000,      10.0000,   4.00000,      90.234
     48.0000,      10.0000,   4.00000,      86.741
     50.0000,      10.0000,   4.00000,      97.915
     52.0000,      10.0000,   4.00000,      99.451
     54.0000,      10.0000,   4.00000,      95.750
     56.0000,      10.0000,   4.00000,      91.704
     58.0000,      10.0000,   4.00000,      93.297
     60.0000,      10.0000,   4.00000,      92.179
     62.0000,      10.0000,   4.00000,      98.837
     64.0000,      10.0000,   4.00000,      111.78
     66.0000,      10.0000,   4.00000,      125.95
     68.0000,      10.0000,   4.00000,      135.40
     70.0000,      10.0000,   4.00000,      138.98
     72.0000,      10.0000,   4.00000,      142.45
     74.0000,      10.0000,   4.00000,      144.17
     76.0000,      10.0000,   4.00000,      137.93
     78.0000,      10.0000,   4.00000,      128.33
     80.0000,      10.0000,   4.00000,      118.37
     32.0000,       8.0000,   6.00000,      180.13
     34.0000,       8.0000,   6.00000,      144.91
     36.0000,       8.0000,   6.00000,      112.73
     38.0000,       8.0000,   6.00000,      217.38
     40.0000,       8.0000,   6.00000,      255.54
     42.0000,       8.0000,   6.00000,      254.70
     44.0000,       8.0000,   6.00000,      259.41
     46.0000,       8.0000,   6.00000,      167.52
     48.0000,       8.0000,   6.00000,      125.74
     50.0000,       8.0000,   6.00000,      119.36
     52.0000,       8.0000,   6.00000,      96.992
     54.0000,       8.0000,   6.00000,      94.580
     56.0000,       8.0000,   6.00000,      85.698
     58.0000,       8.0000,   6.00000,      84.183
     60.0000,       8.0000,   6.00000,      97.928
     62.0000,       8.0000,   6.00000,      108.78
     64.0000,       8.0000,   6.00000,      142.52
     66.0000,       8.0000,   6.00000,      174.02
     68.0000,       8.0000,   6.00000,      194.39
     70.0000,       8.0000,   6.00000,      193.80
     72.0000,       8.0000,   6.00000,      173.47
     74.0000,       8.0000,   6.00000,      158.53
     76.0000,       8.0000,   6.00000,      149.97
     78.0000,       8.0000,   6.00000,      147.02
     36.0000,      12.0000,   4.00000,      161.38
     38.0000,      12.0000,   4.00000,      231.84
     40.0000,      12.0000,   4.00000,      246.24
     42.0000,      12.0000,   4.00000,      250.55
     44.0000,      12.0000,   4.00000,      252.55
     46.0000,      12.0000,   4.00000,      246.96
     48.0000,      12.0000,   4.00000,      233.46
     50.0000,      12.0000,   4.00000,      151.94
     52.0000,      12.0000,   4.00000,      104.28
     54.0000,      12.0000,   4.00000,      100.35
     56.0000,      12.0000,   4.00000,      95.948
     58.0000,      12.0000,   4.00000,      99.373
     60.0000,      12.0000,   4.00000,      112.61
     62.0000,      12.0000,   4.00000,      129.64
     64.0000,      12.0000,   4.00000,      158.96
     66.0000,      12.0000,   4.00000,      175.25
     68.0000,      12.0000,   4.00000,      190.66
     70.0000,      12.0000,   4.00000,      195.32
     72.0000,      12.0000,   4.00000,      187.21
     74.0000,      12.0000,   4.00000,      177.46
     35.0000,      10.0000,   5.00000,      167.93
     37.0000,      10.0000,   5.00000,      153.56
     39.0000,      10.0000,   5.00000,      222.00
     41.0000,      10.0000,   5.00000,      269.58
     43.0000,      10.0000,   5.00000,      283.76
     45.0000,      10.0000,   5.00000,      284.93
     47.0000,      10.0000,   5.00000,      273.00
     49.0000,      10.0000,   5.00000,      167.61
     51.0000,      10.0000,   5.00000,      116.24
     53.0000,      10.0000,   5.00000,      94.100
     55.0000,      10.0000,   5.00000,      94.973
     57.0000,      10.0000,   5.00000,      94.402
     59.0000,      10.0000,   5.00000,      102.26
     61.0000,      10.0000,   5.00000,      118.46
     63.0000,      10.0000,   5.00000,      147.31
     65.0000,      10.0000,   5.00000,      167.71
     67.0000,      10.0000,   5.00000,      193.28
     69.0000,      10.0000,   5.00000,      204.23
     71.0000,      10.0000,   5.00000,      197.24
     73.0000,      10.0000,   5.00000,      185.86
     75.0000,      10.0000,   5.00000,      170.56
     40.0000,      10.0000,   6.00000,      258.23
     42.0000,      10.0000,   6.00000,      236.60
     44.0000,      10.0000,   6.00000,      318.92
     46.0000,      10.0000,   6.00000,      339.03
     48.0000,      10.0000,   6.00000,      302.52
     50.0000,      10.0000,   6.00000,      276.40
     52.0000,      10.0000,   6.00000,      263.24
     54.0000,      10.0000,   6.00000,      182.77
     56.0000,      10.0000,   6.00000,      152.87
     58.0000,      10.0000,   6.00000,      150.72
     60.0000,      10.0000,   6.00000,      173.39
     62.0000,      10.0000,   6.00000,      182.81
     64.0000,      10.0000,   6.00000,      182.51
     66.0000,      10.0000,   6.00000,      179.32
     68.0000,      10.0000,   6.00000,      194.95
     70.0000,      10.0000,   6.00000,      198.35
     42.0000,      12.0000,   5.00000,      249.71
     44.0000,      12.0000,   5.00000,      336.45
     46.0000,      12.0000,   5.00000,      319.54
     48.0000,      12.0000,   5.00000,      286.19
     50.0000,      12.0000,   5.00000,      270.05
     52.0000,      12.0000,   5.00000,      274.09
     54.0000,      12.0000,   5.00000,      295.87
     56.0000,      12.0000,   5.00000,      211.92
     58.0000,      12.0000,   5.00000,      165.52
     60.0000,      12.0000,   5.00000,      181.82
     62.0000,      12.0000,   5.00000,      188.43
     64.0000,      12.0000,   5.00000,      188.53
     66.0000,      12.0000,   5.00000,      181.57
     68.0000,      12.0000,   5.00000,      185.83
     48.0000,      12.0000,   6.00000,      309.53
     50.0000,      12.0000,   6.00000,      460.09
     52.0000,      12.0000,   6.00000,      502.03
     54.0000,      12.0000,   6.00000,      518.80
     56.0000,      12.0000,   6.00000,      531.41
     58.0000,      12.0000,   6.00000,      520.18
     60.0000,      12.0000,   6.00000,      477.46
     62.0000,      12.0000,   6.00000,      302.55
  12.30
ITERATION 4
MODEL RESISTIVITY
LAYER 1
53,       0.8320
      4.0000,      301.38
      6.0000,      101.16
      8.0000,      65.894
     10.0000,      68.707
     12.0000,      91.649
     14.0000,      563.02
     16.0000,      361.06
     18.0000,      116.75
     20.0000,      91.338
     22.0000,      85.016
     24.0000,      81.513
     26.0000,      86.773
     28.0000,      89.523
     30.0000,      401.43
     32.0000,      396.86
     34.0000,      421.20
     36.0000,      463.77
     38.0000,      530.91
     40.0000,      594.20
     42.0000,      635.89
     44.0000,      652.15
     46.0000,      596.76
     48.0000,      513.63
     50.0000,      486.15
     52.0000,      482.77
     54.0000,      499.57
     56.0000,      547.96
     58.0000,      583.33
     60.0000,      576.33
     62.0000,      568.82
     64.0000,      551.53
     66.0000,      547.21
     68.0000,      545.02
     70.0000,      544.04
     72.0000,      514.18
     74.0000,      474.12
     76.0000,      458.16
     78.0000,      451.89
     80.0000,      450.21
     82.0000,      462.10
     84.0000,      428.83
     86.0000,      352.91
     88.0000,      319.46
     90.0000,      354.92
     92.0000,      429.16
     94.0000,      417.41
     96.0000,      371.83
     98.0000,      371.31
    100.0000,      405.13
    102.0000,      444.87
    104.0000,      440.43
    106.0000,      415.36
                   394.46
LAYER 2
53,       1.7472
      4.0000,      301.59
      6.0000,      124.09
      8.0000,      71.479
     10.0000,      71.058
     12.0000,      110.60
     14.0000,      561.77
     16.0000,      325.08
     18.0000,      114.70
     20.0000,      85.275
     22.0000,      78.606
     24.0000,      79.904
     26.0000,      80.569
     28.0000,      89.623
     30.0000,      426.39
     32.0000,      408.62
     34.0000,      433.97
     36.0000,      460.80
     38.0000,      464.64
     40.0000,      474.27
     42.0000,      442.08
     44.0000,      429.63
     46.0000,      476.85
     48.0000,      546.98
     50.0000,      535.51
     52.0000,      539.55
     54.0000,      541.21
     56.0000,      521.53
     58.0000,      436.52
     60.0000,      389.05
     62.0000,      414.90
     64.0000,      475.31
     66.0000,      436.40
     68.0000,      431.82
     70.0000,      469.39
     72.0000,      473.05
     74.0000,      469.91
     76.0000,      465.99
     78.0000,      453.68
     80.0000,      435.89
     82.0000,      238.42
     84.0000,      67.159
     86.0000,      67.149
     88.0000,      64.583
     90.0000,      65.344
     92.0000,      78.535
     94.0000,      229.90
     96.0000,      372.29
     98.0000,      372.69
    100.0000,      406.81
    102.0000,      441.40
    104.0000,      431.65
    106.0000,      417.21
                   358.56
LAYER 3
51,       2.7539
      6.0000,      372.55
      8.0000,      409.12
     10.0000,      406.42
     12.0000,      457.32
     14.0000,      562.66
     16.0000,      243.44
     18.0000,      106.58
     20.0000,      61.598
     22.0000,      46.910
     24.0000,      54.558
     26.0000,      52.106
     28.0000,      50.901
     30.0000,      118.71
     32.0000,      114.18
     34.0000,      113.09
     36.0000,      97.732
     38.0000,      96.263
     40.0000,      102.74
     42.0000,      98.995
     44.0000,      97.504
     46.0000,      102.61
     48.0000,      300.34
     50.0000,      325.21
     52.0000,      325.52
     54.0000,      265.30
     56.0000,      111.04
     58.0000,      38.958
     60.0000,      30.115
     62.0000,      30.695
     64.0000,      53.485
     66.0000,      50.471
     68.0000,      49.787
     70.0000,      63.247
     72.0000,      68.268
     74.0000,      113.14
     76.0000,      313.50
     78.0000,      280.26
     80.0000,      60.093
     82.0000,      15.547
     84.0000,      12.243
     86.0000,      13.955
     88.0000,      13.773
     90.0000,      16.475
     92.0000,      19.987
     94.0000,      22.582
     96.0000,      149.30
     98.0000,      152.78
    100.0000,      179.67
    102.0000,      183.36
    104.0000,      195.61
                   229.23
LAYER 4
49,       3.8613
      8.0000,      889.78
     10.0000,      960.96
     12.0000,      833.54
     14.0000,      615.88
     16.0000,      230.79
     18.0000,      101.25
     20.0000,      55.598
     22.0000,      39.796
     24.0000,      50.419
     26.0000,      47.243
     28.0000,      31.303
     30.0000,      16.639
     32.0000,      16.265
     34.0000,      16.929
     36.0000,      18.996
     38.0000,      25.280
     40.0000,      50.617
     42.0000,      52.345
     44.0000,      38.207
     46.0000,      36.186
     48.0000,      36.024
     50.0000,      35.313
     52.0000,      35.181
     54.0000,      33.316
     56.0000,      25.948
     58.0000,      17.437
     60.0000,      14.143
     62.0000,      14.283
     64.0000,      22.030
     66.0000,      15.714
     68.0000,      15.530
     70.0000,      16.867
     72.0000,      16.557
     74.0000,      15.397
     76.0000,      19.267
     78.0000,      17.881
     80.0000,      12.060
     82.0000,      12.374
     84.0000,      12.734
     86.0000,      13.954
     88.0000,      14.693
     90.0000,      16.786
     92.0000,      22.141
     94.0000,      20.603
     96.0000,      33.202
     98.0000,      33.561
    100.0000,      37.447
    102.0000,      40.191
                   45.846
LAYER 5
47,       5.0794
     10.0000,      884.77
     12.0000,      823.18
     14.0000,      611.30
     16.0000,      230.66
     18.0000,      105.38
     20.0000,      63.405
     22.0000,      47.061
     24.0000,      50.699
     26.0000,      48.204
     28.0000,      35.077
     30.0000,      29.193
     32.0000,      23.877
     34.0000,      24.150
     36.0000,      27.646
     38.0000,      35.257
     40.0000,      50.814
     42.0000,      56.390
     44.0000,      42.576
     46.0000,      35.625
     48.0000,      30.411
     50.0000,      23.024
     52.0000,      22.961
     54.0000,      25.713
     56.0000,      27.389
     58.0000,      24.201
     60.0000,      19.930
     62.0000,      19.978
     64.0000,      21.133
     66.0000,      16.033
     68.0000,      16.071
     70.0000,      16.764
     72.0000,      16.671
     74.0000,      16.522
     76.0000,      17.326
     78.0000,      18.935
     80.0000,      24.543
     82.0000,      53.150
     84.0000,      61.807
     86.0000,      62.377
     88.0000,      76.898
     90.0000,      77.778
     92.0000,      77.190
     94.0000,      66.246
     96.0000,      34.596
     98.0000,      29.785
    100.0000,      28.727
                   27.508
LAYER 6
45,       6.4194
     12.0000,      318.83
     14.0000,      314.72
     16.0000,      232.44
     18.0000,      307.41
     20.0000,      592.31
     22.0000,      631.78
     24.0000,      656.23
     26.0000,      674.65
     28.0000,      481.91
     30.0000,      279.48
     32.0000,      182.90
     34.0000,      140.36
     36.0000,      115.92
     38.0000,      58.516
     40.0000,      52.628
     42.0000,      60.074
     44.0000,      50.613
     46.0000,      36.105
     48.0000,      33.936
     50.0000,      32.755
     52.0000,      32.764
     54.0000,      34.092
     56.0000,      38.859
     58.0000,      32.715
     60.0000,      22.878
     62.0000,      22.584
     64.0000,      22.296
     66.0000,      22.715
     68.0000,      23.634
     70.0000,      30.729
     72.0000,      31.709
     74.0000,      39.946
     76.0000,      43.201
     78.0000,      80.985
     80.0000,      119.79
     82.0000,      158.58
     84.0000,      296.88
     86.0000,      427.57
     88.0000,      433.94
     90.0000,      437.50
     92.0000,      375.95
     94.0000,      188.73
     96.0000,      185.18
     98.0000,      78.019
                   75.812
LAYER 7
43,       7.8933
     14.0000,      195.54
     16.0000,      235.67
     18.0000,      343.01
     20.0000,      1262.6
     22.0000,      1846.5
     24.0000,      2672.6
     26.0000,      3272.5
     28.0000,      3254.5
     30.0000,      2155.2
     32.0000,      1250.5
     34.0000,      769.13
     36.0000,      676.45
     38.0000,      551.34
     40.0000,      457.13
     42.0000,      282.95
     44.0000,      114.18
     46.0000,      60.009
     48.0000,      50.418
     50.0000,      49.760
     52.0000,      50.477
     54.0000,      51.401
     56.0000,      52.776
     58.0000,      63.156
     60.0000,      64.499
     62.0000,      65.084
     64.0000,      65.971
     66.0000,      71.826
     68.0000,      86.530
     70.0000,      128.95
     72.0000,      187.56
     74.0000,      235.19
     76.0000,      298.97
     78.0000,      409.60
     80.0000,      537.21
     82.0000,      713.60
     84.0000,      984.39
     86.0000,      1174.1
     88.0000,      1179.0
     90.0000,      1167.8
     92.0000,      1002.6
     94.0000,      323.25
     96.0000,      310.09
                   86.755
LAYER 8
39,       9.5147
     18.0000,      230.29
     20.0000,      1584.8
     22.0000,      1876.6
     24.0000,      3384.6
     26.0000,      3903.9
     28.0000,      4392.6
     30.0000,      4400.7
     32.0000,      3632.2
     34.0000,      2732.1
     36.0000,      2155.2
     38.0000,      1790.4
     40.0000,      1124.0
     42.0000,      543.64
     44.0000,      246.18
     46.0000,      160.70
     48.0000,      154.66
     50.0000,      155.46
     52.0000,      160.94
     54.0000,      165.88
     56.0000,      176.59
     58.0000,      187.35
     60.0000,      195.49
     62.0000,      198.34
     64.0000,      211.80
     66.0000,      235.44
     68.0000,      268.99
     70.0000,      346.74
     72.0000,      477.58
     74.0000,      680.03
     76.0000,      932.55
     78.0000,      1220.7
     80.0000,      1510.8
     82.0000,      1726.4
     84.0000,      1819.0
     86.0000,      1791.5
     88.0000,      1783.9
     90.0000,      1595.9
     92.0000,      1430.1
                   424.66
LAYER 9
35,      11.2981
     22.0000,      1634.2
     24.0000,      3364.1
     26.0000,      3828.1
     28.0000,      4226.8
     30.0000,      4232.2
     32.0000,      3674.5
     34.0000,      3101.7
     36.0000,      2614.2
     38.0000,      2068.7
     40.0000,      1419.3
     42.0000,      821.85
     44.0000,      458.13
     46.0000,      350.22
     48.0000,      340.41
     50.0000,      341.96
     52.0000,      349.20
     54.0000,      353.70
     56.0000,      364.77
     58.0000,      377.37
     60.0000,      383.06
     62.0000,      397.19
     64.0000,      433.78
     66.0000,      484.21
     68.0000,      568.01
     70.0000,      718.42
     72.0000,      976.82
     74.0000,      1344.9
     76.0000,      1658.2
     78.0000,      1839.8
     80.0000,      1903.8
     82.0000,      1913.0
     84.0000,      1901.5
     86.0000,      1856.6
     88.0000,      1857.8
                   1652.9
LAYER 10
31,      13.2599
     26.0000,      3133.6
     28.0000,      3542.3
     30.0000,      3551.2
     32.0000,      3493.0
     34.0000,      3052.5
     36.0000,      2626.4
     38.0000,      2100.0
     40.0000,      1582.1
     42.0000,      1029.2
     44.0000,      724.29
     46.0000,      599.03
     48.0000,      574.62
     50.0000,      574.61
     52.0000,      579.90
     54.0000,      584.84
     56.0000,      591.48
     58.0000,      604.19
     60.0000,      629.89
     62.0000,      688.61
     64.0000,      787.96
     66.0000,      935.59
     68.0000,      1129.9
     70.0000,      1342.5
     72.0000,      1544.3
     74.0000,      1706.8
     76.0000,      1849.6
     78.0000,      1898.5
     80.0000,      1917.4
     82.0000,      1908.8
     84.0000,      1902.3
                   1865.1
LAYER 11
27,      15.4179
     30.0000,      3111.1
     32.0000,      2893.9
     34.0000,      2765.6
     36.0000,      2525.9
     38.0000,      2096.0
     40.0000,      1645.4
     42.0000,      1280.4
     44.0000,      1057.9
     46.0000,      953.67
     48.0000,      929.04
     50.0000,      927.88
     52.0000,      930.90
     54.0000,      935.64
     56.0000,      941.22
     58.0000,      952.31
     60.0000,      984.32
     62.0000,      1071.5
     64.0000,      1206.3
     66.0000,      1354.8
     68.0000,      1527.3
     70.0000,      1646.7
     72.0000,      1734.7
     74.0000,      1786.9
     76.0000,      1847.4
     78.0000,      1872.2
     80.0000,      1883.1
                   1893.5
LAYER 12
21,      17.7917
     36.0000,      2503.6
     38.0000,      1894.9
     40.0000,      1673.0
     42.0000,      1396.8
     44.0000,      1248.3
     46.0000,      1184.6
     48.0000,      1156.5
     50.0000,      1150.4
     52.0000,      1150.1
     54.0000,      1152.6
     56.0000,      1157.5
     58.0000,      1170.2
     60.0000,      1227.8
     62.0000,      1349.3
     64.0000,      1457.2
     66.0000,      1587.9
     68.0000,      1635.4
     70.0000,      1703.3
     72.0000,      1752.4
     74.0000,      1768.8
                   1824.8
LAYER 13
17,      20.4029
     40.0000,      1672.1
     42.0000,      1379.8
     44.0000,      1338.9
     46.0000,      1293.1
     48.0000,      1293.2
     50.0000,      1299.0
     52.0000,      1302.0
     54.0000,      1305.6
     56.0000,      1313.1
     58.0000,      1342.3
     60.0000,      1404.0
     62.0000,      1463.9
     64.0000,      1570.4
     66.0000,      1604.3
     68.0000,      1670.3
     70.0000,      1704.0
                   1744.2
LAYER 14
13, 
     44.0000,      1340.2
     46.0000,      1349.7
     48.0000,      1359.3
     50.0000,      1372.4
     52.0000,      1379.5
     54.0000,      1388.6
     56.0000,      1398.1
     58.0000,      1416.8
     60.0000,      1496.5
     62.0000,      1536.0
     64.0000,      1567.5
     66.0000,      1614.4
                   1672.7
CALCULATED APPARENT RESISTIVITY
      3.0000,       2.0000,   1.00000,      210.99
      5.0000,       2.0000,   1.00000,      177.44
      7.0000,       2.0000,   1.00000,      100.38
      9.0000,       2.0000,   1.00000,      89.930
     11.0000,       2.0000,   1.00000,      232.15
     13.0000,       2.0000,   1.00000,      189.74
     15.0000,       2.0000,   1.00000,      306.81
     17.0000,       2.0000,   1.00000,      192.02
     19.0000,       2.0000,   1.00000,      112.61
     21.0000,       2.0000,   1.00000,      99.848
     23.0000,       2.0000,   1.00000,      101.06
     25.0000,       2.0000,   1.00000,      90.799
     27.0000,       2.0000,   1.00000,      170.23
     29.0000,       2.0000,   1.00000,      167.76
     31.0000,       2.0000,   1.00000,      486.34
     33.0000,       2.0000,   1.00000,      467.59
     35.0000,       2.0000,   1.00000,      510.08
     37.0000,       2.0000,   1.00000,      552.82
     39.0000,       2.0000,   1.00000,      599.22
     41.0000,       2.0000,   1.00000,      625.13
     43.0000,       2.0000,   1.00000,      605.56
     45.0000,       2.0000,   1.00000,      588.97
     47.0000,       2.0000,   1.00000,      598.08
     49.0000,       2.0000,   1.00000,      574.24
     51.0000,       2.0000,   1.00000,      570.06
     53.0000,       2.0000,   1.00000,      571.00
     55.0000,       2.0000,   1.00000,      572.08
     57.0000,       2.0000,   1.00000,      550.14
     59.0000,       2.0000,   1.00000,      541.45
     61.0000,       2.0000,   1.00000,      552.93
     63.0000,       2.0000,   1.00000,      567.51
     65.0000,       2.0000,   1.00000,      552.01
     67.0000,       2.0000,   1.00000,      539.38
     69.0000,       2.0000,   1.00000,      547.79
     71.0000,       2.0000,   1.00000,      541.42
     73.0000,       2.0000,   1.00000,      515.09
     75.0000,       2.0000,   1.00000,      521.86
     77.0000,       2.0000,   1.00000,      515.74
     79.0000,       2.0000,   1.00000,      479.47
     81.0000,       2.0000,   1.00000,      405.63
     83.0000,       2.0000,   1.00000,      548.36
     85.0000,       2.0000,   1.00000,      1184.5
     87.0000,       2.0000,   1.00000,      1068.5
     89.0000,       2.0000,   1.00000,      1231.5
     91.0000,       2.0000,   1.00000,      772.45
     93.0000,       2.0000,   1.00000,      570.09
     95.0000,       2.0000,   1.00000,      432.67
     97.0000,       2.0000,   1.00000,      442.52
     99.0000,       2.0000,   1.00000,      457.78
    101.0000,       2.0000,   1.00000,      479.14
    103.0000,       2.0000,   1.00000,      491.34
    105.0000,       2.0000,   1.00000,      475.25
    107.0000,       2.0000,   1.00000,      459.81
      4.0000,       2.0000,   2.00000,      165.41
      6.0000,       2.0000,   2.00000,      197.61
      8.0000,       2.0000,   2.00000,      105.85
     10.0000,       2.0000,   2.00000,      267.05
     12.0000,       2.0000,   2.00000,      176.45
     14.0000,       2.0000,   2.00000,      73.470
     16.0000,       2.0000,   2.00000,      202.41
     18.0000,       2.0000,   2.00000,      107.38
     20.0000,       2.0000,   2.00000,      57.602
     22.0000,       2.0000,   2.00000,      56.642
     24.0000,       2.0000,   2.00000,      49.182
     26.0000,       2.0000,   2.00000,      99.978
     28.0000,       2.0000,   2.00000,      94.246
     30.0000,       2.0000,   2.00000,      90.427
     32.0000,       2.0000,   2.00000,      261.36
     34.0000,       2.0000,   2.00000,      241.21
     36.0000,       2.0000,   2.00000,      256.93
     38.0000,       2.0000,   2.00000,      266.30
     40.0000,       2.0000,   2.00000,      276.14
     42.0000,       2.0000,   2.00000,      276.30
     44.0000,       2.0000,   2.00000,      288.98
     46.0000,       2.0000,   2.00000,      356.88
     48.0000,       2.0000,   2.00000,      423.61
     50.0000,       2.0000,   2.00000,      436.09
     52.0000,       2.0000,   2.00000,      406.24
     54.0000,       2.0000,   2.00000,      346.41
     56.0000,       2.0000,   2.00000,      285.74
     58.0000,       2.0000,   2.00000,      240.20
     60.0000,       2.0000,   2.00000,      255.14
     62.0000,       2.0000,   2.00000,      296.24
     64.0000,       2.0000,   2.00000,      313.20
     66.0000,       2.0000,   2.00000,      297.22
     68.0000,       2.0000,   2.00000,      291.90
     70.0000,       2.0000,   2.00000,      309.79
     72.0000,       2.0000,   2.00000,      300.29
     74.0000,       2.0000,   2.00000,      305.99
     76.0000,       2.0000,   2.00000,      320.00
     78.0000,       2.0000,   2.00000,      262.63
     80.0000,       2.0000,   2.00000,      145.61
     82.0000,       2.0000,   2.00000,      72.616
     84.0000,       2.0000,   2.00000,      49.614
     86.0000,       2.0000,   2.00000,      47.998
     88.0000,       2.0000,   2.00000,      50.958
     90.0000,       2.0000,   2.00000,      55.164
     92.0000,       2.0000,   2.00000,      72.832
     94.0000,       2.0000,   2.00000,      124.57
     96.0000,       2.0000,   2.00000,      219.79
     98.0000,       2.0000,   2.00000,      254.50
    100.0000,       2.0000,   2.00000,      243.26
    102.0000,       2.0000,   2.00000,      252.09
    104.0000,       2.0000,   2.00000,      257.32
    106.0000,       2.0000,   2.00000,      258.83
      6.0000,       4.0000,   1.00000,      215.83
      8.0000,       4.0000,   1.00000,      294.20
     10.0000,       4.0000,   1.00000,      288.04
     12.0000,       4.0000,   1.00000,      152.60
     14.0000,       4.0000,   1.00000,      71.735
     16.0000,       4.0000,   1.00000,      158.77
     18.0000,       4.0000,   1.00000,      133.85
     20.0000,       4.0000,   1.00000,      70.868
     22.0000,       4.0000,   1.00000,      50.685
     24.0000,       4.0000,   1.00000,      56.279
     26.0000,       4.0000,   1.00000,      86.352
     28.0000,       4.0000,   1.00000,      79.604
     30.0000,       4.0000,   1.00000,      74.349
     32.0000,       4.0000,   1.00000,      178.00
     34.0000,       4.0000,   1.00000,      192.51
     36.0000,       4.0000,   1.00000,      196.58
     38.0000,       4.0000,   1.00000,      202.56
     40.0000,       4.0000,   1.00000,      208.27
     42.0000,       4.0000,   1.00000,      212.18
     44.0000,       4.0000,   1.00000,      229.44
     46.0000,       4.0000,   1.00000,      284.66
     48.0000,       4.0000,   1.00000,      346.86
     50.0000,       4.0000,   1.00000,      365.51
     52.0000,       4.0000,   1.00000,      332.01
     54.0000,       4.0000,   1.00000,      270.46
     56.0000,       4.0000,   1.00000,      214.67
     58.0000,       4.0000,   1.00000,      180.96
     60.0000,       4.0000,   1.00000,      189.54
     62.0000,       4.0000,   1.00000,      217.72
     64.0000,       4.0000,   1.00000,      232.37
     66.0000,       4.0000,   1.00000,      225.32
     68.0000,       4.0000,   1.00000,      222.43
     70.0000,       4.0000,   1.00000,      233.77
     72.0000,       4.0000,   1.00000,      234.46
     74.0000,       4.0000,   1.00000,      240.53
     76.0000,       4.0000,   1.00000,      241.11
     78.0000,       4.0000,   1.00000,      188.94
     80.0000,       4.0000,   1.00000,      105.10
     82.0000,       4.0000,   1.00000,      55.899
     84.0000,       4.0000,   1.00000,      39.783
     86.0000,       4.0000,   1.00000,      37.847
     88.0000,       4.0000,   1.00000,      40.878
     90.0000,       4.0000,   1.00000,      47.002
     92.0000,       4.0000,   1.00000,      59.676
     94.0000,       4.0000,   1.00000,      94.874
     96.0000,       4.0000,   1.00000,      163.12
     98.0000,       4.0000,   1.00000,      199.48
    100.0000,       4.0000,   1.00000,      196.76
    102.0000,       4.0000,   1.00000,      198.80
    104.0000,       4.0000,   1.00000,      204.83
      5.0000,       2.0000,   3.00000,      202.15
      7.0000,       2.0000,   3.00000,      260.14
      9.0000,       2.0000,   3.00000,      424.16
     11.0000,       2.0000,   3.00000,      203.38
     13.0000,       2.0000,   3.00000,      77.532
     15.0000,       2.0000,   3.00000,      64.725
     17.0000,       2.0000,   3.00000,      192.15
     19.0000,       2.0000,   3.00000,      103.29
     21.0000,       2.0000,   3.00000,      52.415
     23.0000,       2.0000,   3.00000,      39.859
     25.0000,       2.0000,   3.00000,      81.871
     27.0000,       2.0000,   3.00000,      70.225
     29.0000,       2.0000,   3.00000,      64.843
     31.0000,       2.0000,   3.00000,      56.331
     33.0000,       2.0000,   3.00000,      160.42
     35.0000,       2.0000,   3.00000,      144.67
     37.0000,       2.0000,   3.00000,      149.75
     39.0000,       2.0000,   3.00000,      151.61
     41.0000,       2.0000,   3.00000,      154.33
     43.0000,       2.0000,   3.00000,      165.98
     45.0000,       2.0000,   3.00000,      199.11
     47.0000,       2.0000,   3.00000,      260.36
     49.0000,       2.0000,   3.00000,      322.27
     51.0000,       2.0000,   3.00000,      310.54
     53.0000,       2.0000,   3.00000,      247.55
     55.0000,       2.0000,   3.00000,      179.18
     57.0000,       2.0000,   3.00000,      137.35
     59.0000,       2.0000,   3.00000,      128.69
     61.0000,       2.0000,   3.00000,      144.02
     63.0000,       2.0000,   3.00000,      164.77
     65.0000,       2.0000,   3.00000,      171.04
     67.0000,       2.0000,   3.00000,      166.84
     69.0000,       2.0000,   3.00000,      168.71
     71.0000,       2.0000,   3.00000,      177.86
     73.0000,       2.0000,   3.00000,      189.60
     75.0000,       2.0000,   3.00000,      192.24
     77.0000,       2.0000,   3.00000,      166.49
     79.0000,       2.0000,   3.00000,      92.358
     81.0000,       2.0000,   3.00000,      48.767
     83.0000,       2.0000,   3.00000,      32.568
     85.0000,       2.0000,   3.00000,      27.805
     87.0000,       2.0000,   3.00000,      27.746
     89.0000,       2.0000,   3.00000,      34.299
     91.0000,       2.0000,   3.00000,      42.415
     93.0000,       2.0000,   3.00000,      53.007
     95.0000,       2.0000,   3.00000,      85.848
     97.0000,       2.0000,   3.00000,      147.36
     99.0000,       2.0000,   3.00000,      164.41
    101.0000,       2.0000,   3.00000,      154.95
    103.0000,       2.0000,   3.00000,      157.81
    105.0000,       2.0000,   3.00000,      169.23
      6.0000,       2.0000,   4.00000,      245.68
      8.0000,       2.0000,   4.00000,      1044.2
     10.0000,       2.0000,   4.00000,      290.04
     12.0000,       2.0000,   4.00000,      81.938
     14.0000,       2.0000,   4.00000,      65.484
     16.0000,       2.0000,   4.00000,      61.921
     18.0000,       2.0000,   4.00000,      210.74
     20.0000,       2.0000,   4.00000,      109.26
     22.0000,       2.0000,   4.00000,      39.089
     24.0000,       2.0000,   4.00000,      73.418
     26.0000,       2.0000,   4.00000,      59.439
     28.0000,       2.0000,   4.00000,      54.677
     30.0000,       2.0000,   4.00000,      49.009
     32.0000,       2.0000,   4.00000,      39.721
     34.0000,       2.0000,   4.00000,      108.87
     36.0000,       2.0000,   4.00000,      92.323
     38.0000,       2.0000,   4.00000,      91.341
     40.0000,       2.0000,   4.00000,      90.144
     42.0000,       2.0000,   4.00000,      99.667
     44.0000,       2.0000,   4.00000,      119.34
     46.0000,       2.0000,   4.00000,      143.29
     48.0000,       2.0000,   4.00000,      185.31
     50.0000,       2.0000,   4.00000,      209.06
     52.0000,       2.0000,   4.00000,      172.69
     54.0000,       2.0000,   4.00000,      119.12
     56.0000,       2.0000,   4.00000,      84.963
     58.0000,       2.0000,   4.00000,      76.490
     60.0000,       2.0000,   4.00000,      74.221
     62.0000,       2.0000,   4.00000,      78.426
     64.0000,       2.0000,   4.00000,      86.069
     66.0000,       2.0000,   4.00000,      91.278
     68.0000,       2.0000,   4.00000,      93.695
     70.0000,       2.0000,   4.00000,      95.631
     72.0000,       2.0000,   4.00000,      108.19
     74.0000,       2.0000,   4.00000,      111.64
     76.0000,       2.0000,   4.00000,      93.576
     78.0000,       2.0000,   4.00000,      58.549
     80.0000,       2.0000,   4.00000,      40.738
     82.0000,       2.0000,   4.00000,      33.240
     84.0000,       2.0000,   4.00000,      29.010
     86.0000,       2.0000,   4.00000,      27.377
     88.0000,       2.0000,   4.00000,      29.900
     90.0000,       2.0000,   4.00000,      40.772
     92.0000,       2.0000,   4.00000,      41.759
     94.0000,       2.0000,   4.00000,      48.186
     96.0000,       2.0000,   4.00000,      65.825
     98.0000,       2.0000,   4.00000,      98.797
    100.0000,       2.0000,   4.00000,      112.59
    102.0000,       2.0000,   4.00000,      102.00
    104.0000,       2.0000,   4.00000,      107.58
      9.0000,       6.0000,   1.00000,      530.64
     11.0000,       6.0000,   1.00000,      216.30
     13.0000,       6.0000,   1.00000,      77.444
     15.0000,       6.0000,   1.00000,      64.980
     17.0000,       6.0000,   1.00000,      140.00
     19.0000,       6.0000,   1.00000,      128.48
     21.0000,       6.0000,   1.00000,      107.02
     23.0000,       6.0000,   1.00000,      67.008
     25.0000,       6.0000,   1.00000,      68.944
     27.0000,       6.0000,   1.00000,      59.354
     29.0000,       6.0000,   1.00000,      55.918
     31.0000,       6.0000,   1.00000,      50.764
     33.0000,       6.0000,   1.00000,      93.253
     35.0000,       6.0000,   1.00000,      98.369
     37.0000,       6.0000,   1.00000,      101.73
     39.0000,       6.0000,   1.00000,      97.939
     41.0000,       6.0000,   1.00000,      101.07
     43.0000,       6.0000,   1.00000,      112.58
     45.0000,       6.0000,   1.00000,      134.44
     47.0000,       6.0000,   1.00000,      167.21
     49.0000,       6.0000,   1.00000,      196.18
     51.0000,       6.0000,   1.00000,      186.76
     53.0000,       6.0000,   1.00000,      147.39
     55.0000,       6.0000,   1.00000,      107.67
     57.0000,       6.0000,   1.00000,      85.527
     59.0000,       6.0000,   1.00000,      79.991
     61.0000,       6.0000,   1.00000,      84.013
     63.0000,       6.0000,   1.00000,      91.402
     65.0000,       6.0000,   1.00000,      95.860
     67.0000,       6.0000,   1.00000,      97.627
     69.0000,       6.0000,   1.00000,      100.96
     71.0000,       6.0000,   1.00000,      107.03
     73.0000,       6.0000,   1.00000,      111.97
     75.0000,       6.0000,   1.00000,      107.27
     77.0000,       6.0000,   1.00000,      88.299
     79.0000,       6.0000,   1.00000,      56.462
     81.0000,       6.0000,   1.00000,      40.328
     83.0000,       6.0000,   1.00000,      34.750
     85.0000,       6.0000,   1.00000,      33.255
     87.0000,       6.0000,   1.00000,      34.335
     89.0000,       6.0000,   1.00000,      38.591
     91.0000,       6.0000,   1.00000,      43.100
     93.0000,       6.0000,   1.00000,      48.440
     95.0000,       6.0000,   1.00000,      62.991
     97.0000,       6.0000,   1.00000,      92.415
     99.0000,       6.0000,   1.00000,      109.07
    101.0000,       6.0000,   1.00000,      110.93
      8.0000,       4.0000,   2.00000,      875.69
     10.0000,       4.0000,   2.00000,      332.62
     12.0000,       4.0000,   2.00000,      86.808
     14.0000,       4.0000,   2.00000,      64.797
     16.0000,       4.0000,   2.00000,      64.296
     18.0000,       4.0000,   2.00000,      164.06
     20.0000,       4.0000,   2.00000,      143.90
     22.0000,       4.0000,   2.00000,      80.782
     24.0000,       4.0000,   2.00000,      69.375
     26.0000,       4.0000,   2.00000,      56.031
     28.0000,       4.0000,   2.00000,      52.557
     30.0000,       4.0000,   2.00000,      50.286
     32.0000,       4.0000,   2.00000,      44.016
     34.0000,       4.0000,   2.00000,      78.493
     36.0000,       4.0000,   2.00000,      84.829
     38.0000,       4.0000,   2.00000,      75.015
     40.0000,       4.0000,   2.00000,      74.136
     42.0000,       4.0000,   2.00000,      82.087
     44.0000,       4.0000,   2.00000,      97.880
     46.0000,       4.0000,   2.00000,      116.39
     48.0000,       4.0000,   2.00000,      139.21
     50.0000,       4.0000,   2.00000,      148.24
     52.0000,       4.0000,   2.00000,      122.95
     54.0000,       4.0000,   2.00000,      87.324
     56.0000,       4.0000,   2.00000,      66.251
     58.0000,       4.0000,   2.00000,      60.517
     60.0000,       4.0000,   2.00000,      57.938
     62.0000,       4.0000,   2.00000,      58.053
     64.0000,       4.0000,   2.00000,      61.210
     66.0000,       4.0000,   2.00000,      65.732
     68.0000,       4.0000,   2.00000,      70.254
     70.0000,       4.0000,   2.00000,      73.916
     72.0000,       4.0000,   2.00000,      79.925
     74.0000,       4.0000,   2.00000,      79.006
     76.0000,       4.0000,   2.00000,      63.754
     78.0000,       4.0000,   2.00000,      44.286
     80.0000,       4.0000,   2.00000,      37.155
     82.0000,       4.0000,   2.00000,      35.779
     84.0000,       4.0000,   2.00000,      34.311
     86.0000,       4.0000,   2.00000,      34.073
     88.0000,       4.0000,   2.00000,      37.178
     90.0000,       4.0000,   2.00000,      42.326
     92.0000,       4.0000,   2.00000,      44.166
     94.0000,       4.0000,   2.00000,      47.686
     96.0000,       4.0000,   2.00000,      57.702
     98.0000,       4.0000,   2.00000,      78.497
    100.0000,       4.0000,   2.00000,      93.198
    102.0000,       4.0000,   2.00000,      91.669
      7.0000,       2.0000,   5.00000,      958.17
      9.0000,       2.0000,   5.00000,      674.44
     11.0000,       2.0000,   5.00000,      112.02
     13.0000,       2.0000,   5.00000,      67.255
     15.0000,       2.0000,   5.00000,      62.022
     17.0000,       2.0000,   5.00000,      68.434
     19.0000,       2.0000,   5.00000,      233.98
     21.0000,       2.0000,   5.00000,      87.440
     23.0000,       2.0000,   5.00000,      79.132
     25.0000,       2.0000,   5.00000,      56.461
     27.0000,       2.0000,   5.00000,      51.608
     29.0000,       2.0000,   5.00000,      50.216
     31.0000,       2.0000,   5.00000,      48.262
     33.0000,       2.0000,   5.00000,      37.816
     35.0000,       2.0000,   5.00000,      90.033
     37.0000,       2.0000,   5.00000,      68.428
     39.0000,       2.0000,   5.00000,      64.009
     41.0000,       2.0000,   5.00000,      67.381
     43.0000,       2.0000,   5.00000,      79.567
     45.0000,       2.0000,   5.00000,      95.263
     47.0000,       2.0000,   5.00000,      110.06
     49.0000,       2.0000,   5.00000,      122.25
     51.0000,       2.0000,   5.00000,      114.37
     53.0000,       2.0000,   5.00000,      83.791
     55.0000,       2.0000,   5.00000,      59.987
     57.0000,       2.0000,   5.00000,      53.620
     59.0000,       2.0000,   5.00000,      51.135
     61.0000,       2.0000,   5.00000,      47.260
     63.0000,       2.0000,   5.00000,      46.449
     65.0000,       2.0000,   5.00000,      49.499
     67.0000,       2.0000,   5.00000,      55.330
     69.0000,       2.0000,   5.00000,      60.710
     71.0000,       2.0000,   5.00000,      64.363
     73.0000,       2.0000,   5.00000,      66.997
     75.0000,       2.0000,   5.00000,      57.763
     77.0000,       2.0000,   5.00000,      38.123
     79.0000,       2.0000,   5.00000,      34.241
     81.0000,       2.0000,   5.00000,      35.829
     83.0000,       2.0000,   5.00000,      36.537
     85.0000,       2.0000,   5.00000,      34.568
     87.0000,       2.0000,   5.00000,      36.613
     89.0000,       2.0000,   5.00000,      41.137
     91.0000,       2.0000,   5.00000,      44.546
     93.0000,       2.0000,   5.00000,      44.840
     95.0000,       2.0000,   5.00000,      48.722
     97.0000,       2.0000,   5.00000,      56.699
     99.0000,       2.0000,   5.00000,      78.409
    101.0000,       2.0000,   5.00000,      87.964
    103.0000,       2.0000,   5.00000,      81.791
     12.0000,       8.0000,   1.00000,      124.51
     14.0000,       8.0000,   1.00000,      89.305
     16.0000,       8.0000,   1.00000,      68.110
     18.0000,       8.0000,   1.00000,      143.74
     20.0000,       8.0000,   1.00000,      147.54
     22.0000,       8.0000,   1.00000,      122.97
     24.0000,       8.0000,   1.00000,      121.13
     26.0000,       8.0000,   1.00000,      71.624
     28.0000,       8.0000,   1.00000,      59.324
     30.0000,       8.0000,   1.00000,      59.263
     32.0000,       8.0000,   1.00000,      54.219
     34.0000,       8.0000,   1.00000,      73.166
     36.0000,       8.0000,   1.00000,      70.889
     38.0000,       8.0000,   1.00000,      67.727
     40.0000,       8.0000,   1.00000,      68.608
     42.0000,       8.0000,   1.00000,      71.662
     44.0000,       8.0000,   1.00000,      81.979
     46.0000,       8.0000,   1.00000,      92.167
     48.0000,       8.0000,   1.00000,      102.65
     50.0000,       8.0000,   1.00000,      103.64
     52.0000,       8.0000,   1.00000,      86.837
     54.0000,       8.0000,   1.00000,      66.061
     56.0000,       8.0000,   1.00000,      53.664
     58.0000,       8.0000,   1.00000,      50.234
     60.0000,       8.0000,   1.00000,      48.257
     62.0000,       8.0000,   1.00000,      48.087
     64.0000,       8.0000,   1.00000,      50.039
     66.0000,       8.0000,   1.00000,      52.672
     68.0000,       8.0000,   1.00000,      55.321
     70.0000,       8.0000,   1.00000,      56.904
     72.0000,       8.0000,   1.00000,      58.912
     74.0000,       8.0000,   1.00000,      56.902
     76.0000,       8.0000,   1.00000,      48.416
     78.0000,       8.0000,   1.00000,      39.000
     80.0000,       8.0000,   1.00000,      37.959
     82.0000,       8.0000,   1.00000,      41.377
     84.0000,       8.0000,   1.00000,      46.514
     86.0000,       8.0000,   1.00000,      49.386
     88.0000,       8.0000,   1.00000,      49.755
     90.0000,       8.0000,   1.00000,      50.534
     92.0000,       8.0000,   1.00000,      48.994
     94.0000,       8.0000,   1.00000,      50.820
     96.0000,       8.0000,   1.00000,      56.990
     98.0000,       8.0000,   1.00000,      69.787
      8.0000,       2.0000,   6.00000,      594.02
     10.0000,       2.0000,   6.00000,      257.84
     12.0000,       2.0000,   6.00000,      91.386
     14.0000,       2.0000,   6.00000,      63.379
     16.0000,       2.0000,   6.00000,      67.964
     18.0000,       2.0000,   6.00000,      74.473
     20.0000,       2.0000,   6.00000,      187.11
     22.0000,       2.0000,   6.00000,      189.51
     24.0000,       2.0000,   6.00000,      63.105
     26.0000,       2.0000,   6.00000,      52.875
     28.0000,       2.0000,   6.00000,      51.884
     30.0000,       2.0000,   6.00000,      57.214
     32.0000,       2.0000,   6.00000,      59.172
     34.0000,       2.0000,   6.00000,      40.057
     36.0000,       2.0000,   6.00000,      81.762
     38.0000,       2.0000,   6.00000,      57.450
     40.0000,       2.0000,   6.00000,      56.321
     42.0000,       2.0000,   6.00000,      60.427
     44.0000,       2.0000,   6.00000,      71.276
     46.0000,       2.0000,   6.00000,      84.961
     48.0000,       2.0000,   6.00000,      83.893
     50.0000,       2.0000,   6.00000,      73.680
     52.0000,       2.0000,   6.00000,      60.089
     54.0000,       2.0000,   6.00000,      47.677
     56.0000,       2.0000,   6.00000,      44.086
     58.0000,       2.0000,   6.00000,      41.842
     60.0000,       2.0000,   6.00000,      40.317
     62.0000,       2.0000,   6.00000,      36.843
     64.0000,       2.0000,   6.00000,      33.962
     66.0000,       2.0000,   6.00000,      36.822
     68.0000,       2.0000,   6.00000,      43.772
     70.0000,       2.0000,   6.00000,      49.527
     72.0000,       2.0000,   6.00000,      46.368
     74.0000,       2.0000,   6.00000,      40.827
     76.0000,       2.0000,   6.00000,      30.842
     78.0000,       2.0000,   6.00000,      30.281
     80.0000,       2.0000,   6.00000,      33.907
     82.0000,       2.0000,   6.00000,      41.599
     84.0000,       2.0000,   6.00000,      45.185
     86.0000,       2.0000,   6.00000,      47.970
     88.0000,       2.0000,   6.00000,      52.125
     90.0000,       2.0000,   6.00000,      45.027
     92.0000,       2.0000,   6.00000,      49.215
     94.0000,       2.0000,   6.00000,      49.184
     96.0000,       2.0000,   6.00000,      50.928
     98.0000,       2.0000,   6.00000,      56.677
    100.0000,       2.0000,   6.00000,      70.944
    102.0000,       2.0000,   6.00000,      84.474
     10.0000,       4.0000,   3.00000,      228.19
     12.0000,       4.0000,   3.00000,      138.09
     14.0000,       4.0000,   3.00000,      75.564
     16.0000,       4.0000,   3.00000,      70.104
     18.0000,       4.0000,   3.00000,      66.809
     20.0000,       4.0000,   3.00000,      198.15
     22.0000,       4.0000,   3.00000,      256.17
     24.0000,       4.0000,   3.00000,      99.738
     26.0000,       4.0000,   3.00000,      57.824
     28.0000,       4.0000,   3.00000,      57.744
     30.0000,       4.0000,   3.00000,      66.046
     32.0000,       4.0000,   3.00000,      68.996
     34.0000,       4.0000,   3.00000,      51.595
     36.0000,       4.0000,   3.00000,      63.486
     38.0000,       4.0000,   3.00000,      65.155
     40.0000,       4.0000,   3.00000,      56.179
     42.0000,       4.0000,   3.00000,      58.228
     44.0000,       4.0000,   3.00000,      66.756
     46.0000,       4.0000,   3.00000,      76.266
     48.0000,       4.0000,   3.00000,      72.779
     50.0000,       4.0000,   3.00000,      60.465
     52.0000,       4.0000,   3.00000,      49.333
     54.0000,       4.0000,   3.00000,      43.247
     56.0000,       4.0000,   3.00000,      41.254
     58.0000,       4.0000,   3.00000,      39.374
     60.0000,       4.0000,   3.00000,      38.870
     62.0000,       4.0000,   3.00000,      36.979
     64.0000,       4.0000,   3.00000,      34.789
     66.0000,       4.0000,   3.00000,      36.480
     68.0000,       4.0000,   3.00000,      40.967
     70.0000,       4.0000,   3.00000,      43.950
     72.0000,       4.0000,   3.00000,      40.639
     74.0000,       4.0000,   3.00000,      34.308
     76.0000,       4.0000,   3.00000,      30.438
     78.0000,       4.0000,   3.00000,      31.464
     80.0000,       4.0000,   3.00000,      35.522
     82.0000,       4.0000,   3.00000,      44.548
     84.0000,       4.0000,   3.00000,      54.853
     86.0000,       4.0000,   3.00000,      62.818
     88.0000,       4.0000,   3.00000,      60.327
     90.0000,       4.0000,   3.00000,      51.434
     92.0000,       4.0000,   3.00000,      51.189
     94.0000,       4.0000,   3.00000,      52.791
     96.0000,       4.0000,   3.00000,      53.786
     98.0000,       4.0000,   3.00000,      57.185
    100.0000,       4.0000,   3.00000,      67.702
     15.0000,      10.0000,   1.00000,      106.42
     17.0000,      10.0000,   1.00000,      95.386
     19.0000,      10.0000,   1.00000,      152.50
     21.0000,      10.0000,   1.00000,      157.22
     23.0000,      10.0000,   1.00000,      155.55
     25.0000,      10.0000,   1.00000,      126.52
     27.0000,      10.0000,   1.00000,      116.46
     29.0000,      10.0000,   1.00000,      85.251
     31.0000,      10.0000,   1.00000,      72.058
     33.0000,      10.0000,   1.00000,      63.223
     35.0000,      10.0000,   1.00000,      70.622
     37.0000,      10.0000,   1.00000,      65.394
     39.0000,      10.0000,   1.00000,      61.464
     41.0000,      10.0000,   1.00000,      61.642
     43.0000,      10.0000,   1.00000,      66.512
     45.0000,      10.0000,   1.00000,      69.083
     47.0000,      10.0000,   1.00000,      71.127
     49.0000,      10.0000,   1.00000,      69.451
     51.0000,      10.0000,   1.00000,      62.800
     53.0000,      10.0000,   1.00000,      53.269
     55.0000,      10.0000,   1.00000,      46.216
     57.0000,      10.0000,   1.00000,      43.562
     59.0000,      10.0000,   1.00000,      42.798
     61.0000,      10.0000,   1.00000,      42.869
     63.0000,      10.0000,   1.00000,      43.114
     65.0000,      10.0000,   1.00000,      43.484
     67.0000,      10.0000,   1.00000,      44.227
     69.0000,      10.0000,   1.00000,      44.109
     71.0000,      10.0000,   1.00000,      42.725
     73.0000,      10.0000,   1.00000,      40.767
     75.0000,      10.0000,   1.00000,      37.815
     77.0000,      10.0000,   1.00000,      35.261
     79.0000,      10.0000,   1.00000,      38.870
     81.0000,      10.0000,   1.00000,      47.440
     83.0000,      10.0000,   1.00000,      56.710
     85.0000,      10.0000,   1.00000,      63.342
     87.0000,      10.0000,   1.00000,      67.157
     89.0000,      10.0000,   1.00000,      65.723
     91.0000,      10.0000,   1.00000,      61.268
     93.0000,      10.0000,   1.00000,      57.815
     95.0000,      10.0000,   1.00000,      57.240
     12.0000,       6.0000,   2.00000,      151.84
     14.0000,       6.0000,   2.00000,      109.40
     16.0000,       6.0000,   2.00000,      72.249
     18.0000,       6.0000,   2.00000,      78.430
     20.0000,       6.0000,   2.00000,      177.84
     22.0000,       6.0000,   2.00000,      217.67
     24.0000,       6.0000,   2.00000,      154.82
     26.0000,       6.0000,   2.00000,      86.604
     28.0000,       6.0000,   2.00000,      67.332
     30.0000,       6.0000,   2.00000,      73.154
     32.0000,       6.0000,   2.00000,      73.900
     34.0000,       6.0000,   2.00000,      58.674
     36.0000,       6.0000,   2.00000,      64.293
     38.0000,       6.0000,   2.00000,      59.763
     40.0000,       6.0000,   2.00000,      62.061
     42.0000,       6.0000,   2.00000,      59.324
     44.0000,       6.0000,   2.00000,      64.626
     46.0000,       6.0000,   2.00000,      69.677
     48.0000,       6.0000,   2.00000,      66.204
     50.0000,       6.0000,   2.00000,      56.927
     52.0000,       6.0000,   2.00000,      48.336
     54.0000,       6.0000,   2.00000,      42.737
     56.0000,       6.0000,   2.00000,      40.672
     58.0000,       6.0000,   2.00000,      39.495
     60.0000,       6.0000,   2.00000,      39.199
     62.0000,       6.0000,   2.00000,      39.027
     64.0000,       6.0000,   2.00000,      39.068
     66.0000,       6.0000,   2.00000,      39.767
     68.0000,       6.0000,   2.00000,      40.738
     70.0000,       6.0000,   2.00000,      40.911
     72.0000,       6.0000,   2.00000,      37.410
     74.0000,       6.0000,   2.00000,      34.010
     76.0000,       6.0000,   2.00000,      31.452
     78.0000,       6.0000,   2.00000,      33.462
     80.0000,       6.0000,   2.00000,      38.283
     82.0000,       6.0000,   2.00000,      48.903
     84.0000,       6.0000,   2.00000,      63.168
     86.0000,       6.0000,   2.00000,      71.113
     88.0000,       6.0000,   2.00000,      68.771
     90.0000,       6.0000,   2.00000,      58.578
     92.0000,       6.0000,   2.00000,      55.468
     94.0000,       6.0000,   2.00000,      55.004
     96.0000,       6.0000,   2.00000,      56.583
     98.0000,       6.0000,   2.00000,      59.421
     12.0000,       4.0000,   4.00000,      203.60
     14.0000,       4.0000,   4.00000,      152.67
     16.0000,       4.0000,   4.00000,      74.869
     18.0000,       4.0000,   4.00000,      80.653
     20.0000,       4.0000,   4.00000,      109.92
     22.0000,       4.0000,   4.00000,      229.97
     24.0000,       4.0000,   4.00000,      236.45
     26.0000,       4.0000,   4.00000,      121.12
     28.0000,       4.0000,   4.00000,      82.714
     30.0000,       4.0000,   4.00000,      87.717
     32.0000,       4.0000,   4.00000,      86.827
     34.0000,       4.0000,   4.00000,      74.232
     36.0000,       4.0000,   4.00000,      51.241
     38.0000,       4.0000,   4.00000,      62.866
     40.0000,       4.0000,   4.00000,      68.640
     42.0000,       4.0000,   4.00000,      60.319
     44.0000,       4.0000,   4.00000,      61.403
     46.0000,       4.0000,   4.00000,      60.677
     48.0000,       4.0000,   4.00000,      57.020
     50.0000,       4.0000,   4.00000,      50.988
     52.0000,       4.0000,   4.00000,      46.179
     54.0000,       4.0000,   4.00000,      42.814
     56.0000,       4.0000,   4.00000,      40.148
     58.0000,       4.0000,   4.00000,      39.506
     60.0000,       4.0000,   4.00000,      40.171
     62.0000,       4.0000,   4.00000,      43.286
     64.0000,       4.0000,   4.00000,      47.419
     66.0000,       4.0000,   4.00000,      46.545
     68.0000,       4.0000,   4.00000,      41.078
     70.0000,       4.0000,   4.00000,      36.248
     72.0000,       4.0000,   4.00000,      32.981
     74.0000,       4.0000,   4.00000,      31.831
     76.0000,       4.0000,   4.00000,      33.847
     78.0000,       4.0000,   4.00000,      36.655
     80.0000,       4.0000,   4.00000,      41.791
     82.0000,       4.0000,   4.00000,      54.127
     84.0000,       4.0000,   4.00000,      78.847
     86.0000,       4.0000,   4.00000,      93.136
     88.0000,       4.0000,   4.00000,      83.156
     90.0000,       4.0000,   4.00000,      70.680
     92.0000,       4.0000,   4.00000,      60.666
     94.0000,       4.0000,   4.00000,      59.822
     96.0000,       4.0000,   4.00000,      61.438
     98.0000,       4.0000,   4.00000,      62.403
     18.0000,      12.0000,   1.00000,      114.27
     20.0000,      12.0000,   1.00000,      175.37
     22.0000,      12.0000,   1.00000,      195.63
     24.0000,      12.0000,   1.00000,      162.23
     26.0000,      12.0000,   1.00000,      149.44
     28.0000,      12.0000,   1.00000,      141.31
     30.0000,      12.0000,   1.00000,      134.36
     32.0000,      12.0000,   1.00000,      96.366
     34.0000,      12.0000,   1.00000,      70.193
     36.0000,      12.0000,   1.00000,      71.832
     38.0000,      12.0000,   1.00000,      66.771
     40.0000,      12.0000,   1.00000,      63.221
     42.0000,      12.0000,   1.00000,      60.842
     44.0000,      12.0000,   1.00000,      61.484
     46.0000,      12.0000,   1.00000,      64.715
     48.0000,      12.0000,   1.00000,      60.729
     50.0000,      12.0000,   1.00000,      55.583
     52.0000,      12.0000,   1.00000,      51.315
     54.0000,      12.0000,   1.00000,      48.757
     56.0000,      12.0000,   1.00000,      47.717
     58.0000,      12.0000,   1.00000,      46.998
     60.0000,      12.0000,   1.00000,      47.805
     62.0000,      12.0000,   1.00000,      48.190
     64.0000,      12.0000,   1.00000,      47.179
     66.0000,      12.0000,   1.00000,      45.782
     68.0000,      12.0000,   1.00000,      44.718
     70.0000,      12.0000,   1.00000,      42.618
     72.0000,      12.0000,   1.00000,      38.977
     74.0000,      12.0000,   1.00000,      36.798
     76.0000,      12.0000,   1.00000,      37.733
     78.0000,      12.0000,   1.00000,      43.324
     80.0000,      12.0000,   1.00000,      50.821
     82.0000,      12.0000,   1.00000,      61.530
     84.0000,      12.0000,   1.00000,      72.414
     86.0000,      12.0000,   1.00000,      79.603
     88.0000,      12.0000,   1.00000,      80.837
     90.0000,      12.0000,   1.00000,      75.060
     92.0000,      12.0000,   1.00000,      71.882
     16.0000,       8.0000,   2.00000,      145.35
     18.0000,       8.0000,   2.00000,      119.17
     20.0000,       8.0000,   2.00000,      108.19
     22.0000,       8.0000,   2.00000,      189.26
     24.0000,       8.0000,   2.00000,      216.47
     26.0000,       8.0000,   2.00000,      211.00
     28.0000,       8.0000,   2.00000,      200.10
     30.0000,       8.0000,   2.00000,      125.49
     32.0000,       8.0000,   2.00000,      91.521
     34.0000,       8.0000,   2.00000,      79.499
     36.0000,       8.0000,   2.00000,      63.768
     38.0000,       8.0000,   2.00000,      69.457
     40.0000,       8.0000,   2.00000,      66.100
     42.0000,       8.0000,   2.00000,      62.875
     44.0000,       8.0000,   2.00000,      62.524
     46.0000,       8.0000,   2.00000,      55.954
     48.0000,       8.0000,   2.00000,      54.552
     50.0000,       8.0000,   2.00000,      53.809
     52.0000,       8.0000,   2.00000,      52.955
     54.0000,       8.0000,   2.00000,      51.227
     56.0000,       8.0000,   2.00000,      47.468
     58.0000,       8.0000,   2.00000,      45.928
     60.0000,       8.0000,   2.00000,      48.492
     62.0000,       8.0000,   2.00000,      53.242
     64.0000,       8.0000,   2.00000,      55.727
     66.0000,       8.0000,   2.00000,      53.045
     68.0000,       8.0000,   2.00000,      45.585
     70.0000,       8.0000,   2.00000,      38.675
     72.0000,       8.0000,   2.00000,      35.350
     74.0000,       8.0000,   2.00000,      35.236
     76.0000,       8.0000,   2.00000,      39.136
     78.0000,       8.0000,   2.00000,      44.757
     80.0000,       8.0000,   2.00000,      53.889
     82.0000,       8.0000,   2.00000,      66.265
     84.0000,       8.0000,   2.00000,      82.655
     86.0000,       8.0000,   2.00000,      94.389
     88.0000,       8.0000,   2.00000,      92.973
     90.0000,       8.0000,   2.00000,      87.012
     92.0000,       8.0000,   2.00000,      76.687
     94.0000,       8.0000,   2.00000,      70.377
     15.0000,       6.0000,   3.00000,      178.34
     17.0000,       6.0000,   3.00000,      137.22
     19.0000,       6.0000,   3.00000,      109.06
     21.0000,       6.0000,   3.00000,      94.388
     23.0000,       6.0000,   3.00000,      213.57
     25.0000,       6.0000,   3.00000,      261.85
     27.0000,       6.0000,   3.00000,      257.95
     29.0000,       6.0000,   3.00000,      148.86
     31.0000,       6.0000,   3.00000,      97.092
     33.0000,       6.0000,   3.00000,      86.094
     35.0000,       6.0000,   3.00000,      76.060
     37.0000,       6.0000,   3.00000,      60.888
     39.0000,       6.0000,   3.00000,      68.362
     41.0000,       6.0000,   3.00000,      66.942
     43.0000,       6.0000,   3.00000,      67.547
     45.0000,       6.0000,   3.00000,      55.541
     47.0000,       6.0000,   3.00000,      51.437
     49.0000,       6.0000,   3.00000,      53.775
     51.0000,       6.0000,   3.00000,      56.268
     53.0000,       6.0000,   3.00000,      55.129
     55.0000,       6.0000,   3.00000,      49.532
     57.0000,       6.0000,   3.00000,      46.042
     59.0000,       6.0000,   3.00000,      46.477
     61.0000,       6.0000,   3.00000,      51.343
     63.0000,       6.0000,   3.00000,      58.481
     65.0000,       6.0000,   3.00000,      60.167
     67.0000,       6.0000,   3.00000,      52.226
     69.0000,       6.0000,   3.00000,      40.508
     71.0000,       6.0000,   3.00000,      34.548
     73.0000,       6.0000,   3.00000,      34.536
     75.0000,       6.0000,   3.00000,      38.155
     77.0000,       6.0000,   3.00000,      41.860
     79.0000,       6.0000,   3.00000,      48.903
     81.0000,       6.0000,   3.00000,      61.384
     83.0000,       6.0000,   3.00000,      76.919
     85.0000,       6.0000,   3.00000,      93.278
     87.0000,       6.0000,   3.00000,      98.994
     89.0000,       6.0000,   3.00000,      96.220
     91.0000,       6.0000,   3.00000,      85.857
     93.0000,       6.0000,   3.00000,      72.771
     95.0000,       6.0000,   3.00000,      68.436
     14.0000,       4.0000,   5.00000,      195.53
     16.0000,       4.0000,   5.00000,      172.69
     18.0000,       4.0000,   5.00000,      119.37
     20.0000,       4.0000,   5.00000,      89.468
     22.0000,       4.0000,   5.00000,      96.486
     24.0000,       4.0000,   5.00000,      270.94
     26.0000,       4.0000,   5.00000,      350.57
     28.0000,       4.0000,   5.00000,      188.05
     30.0000,       4.0000,   5.00000,      105.67
     32.0000,       4.0000,   5.00000,      89.637
     34.0000,       4.0000,   5.00000,      82.044
     36.0000,       4.0000,   5.00000,      74.169
     38.0000,       4.0000,   5.00000,      54.688
     40.0000,       4.0000,   5.00000,      69.383
     42.0000,       4.0000,   5.00000,      76.760
     44.0000,       4.0000,   5.00000,      58.675
     46.0000,       4.0000,   5.00000,      50.231
     48.0000,       4.0000,   5.00000,      49.717
     50.0000,       4.0000,   5.00000,      57.034
     52.0000,       4.0000,   5.00000,      60.012
     54.0000,       4.0000,   5.00000,      53.022
     56.0000,       4.0000,   5.00000,      47.173
     58.0000,       4.0000,   5.00000,      45.644
     60.0000,       4.0000,   5.00000,      48.051
     62.0000,       4.0000,   5.00000,      56.078
     64.0000,       4.0000,   5.00000,      64.642
     66.0000,       4.0000,   5.00000,      60.835
     68.0000,       4.0000,   5.00000,      46.527
     70.0000,       4.0000,   5.00000,      34.730
     72.0000,       4.0000,   5.00000,      32.680
     74.0000,       4.0000,   5.00000,      37.499
     76.0000,       4.0000,   5.00000,      40.416
     78.0000,       4.0000,   5.00000,      44.486
     80.0000,       4.0000,   5.00000,      54.545
     82.0000,       4.0000,   5.00000,      71.642
     84.0000,       4.0000,   5.00000,      87.308
     86.0000,       4.0000,   5.00000,      98.244
     88.0000,       4.0000,   5.00000,      104.03
     90.0000,       4.0000,   5.00000,      95.183
     92.0000,       4.0000,   5.00000,      80.737
     94.0000,       4.0000,   5.00000,      68.453
     96.0000,       4.0000,   5.00000,      67.080
     16.0000,       4.0000,   6.00000,      303.99
     18.0000,       4.0000,   6.00000,      188.93
     20.0000,       4.0000,   6.00000,      104.18
     22.0000,       4.0000,   6.00000,      104.26
     24.0000,       4.0000,   6.00000,      137.93
     26.0000,       4.0000,   6.00000,      403.52
     28.0000,       4.0000,   6.00000,      439.11
     30.0000,       4.0000,   6.00000,      188.53
     32.0000,       4.0000,   6.00000,      97.179
     34.0000,       4.0000,   6.00000,      86.554
     36.0000,       4.0000,   6.00000,      84.132
     38.0000,       4.0000,   6.00000,      80.490
     40.0000,       4.0000,   6.00000,      60.196
     42.0000,       4.0000,   6.00000,      66.337
     44.0000,       4.0000,   6.00000,      62.557
     46.0000,       4.0000,   6.00000,      48.357
     48.0000,       4.0000,   6.00000,      50.581
     50.0000,       4.0000,   6.00000,      58.327
     52.0000,       4.0000,   6.00000,      65.293
     54.0000,       4.0000,   6.00000,      67.215
     56.0000,       4.0000,   6.00000,      61.997
     58.0000,       4.0000,   6.00000,      58.516
     60.0000,       4.0000,   6.00000,      64.207
     62.0000,       4.0000,   6.00000,      71.186
     64.0000,       4.0000,   6.00000,      70.251
     66.0000,       4.0000,   6.00000,      63.113
     68.0000,       4.0000,   6.00000,      51.172
     70.0000,       4.0000,   6.00000,      42.498
     72.0000,       4.0000,   6.00000,      39.535
     74.0000,       4.0000,   6.00000,      40.572
     76.0000,       4.0000,   6.00000,      48.005
     78.0000,       4.0000,   6.00000,      58.730
     80.0000,       4.0000,   6.00000,      74.402
     82.0000,       4.0000,   6.00000,      85.339
     84.0000,       4.0000,   6.00000,      85.993
     86.0000,       4.0000,   6.00000,      93.809
     88.0000,       4.0000,   6.00000,      108.49
     90.0000,       4.0000,   6.00000,      115.56
     92.0000,       4.0000,   6.00000,      105.12
     94.0000,       4.0000,   6.00000,      88.626
     20.0000,      10.0000,   2.00000,      162.30
     22.0000,      10.0000,   2.00000,      152.42
     24.0000,      10.0000,   2.00000,      240.91
     26.0000,      10.0000,   2.00000,      273.12
     28.0000,      10.0000,   2.00000,      253.27
     30.0000,      10.0000,   2.00000,      218.56
     32.0000,      10.0000,   2.00000,      182.76
     34.0000,      10.0000,   2.00000,      113.77
     36.0000,      10.0000,   2.00000,      85.268
     38.0000,      10.0000,   2.00000,      70.417
     40.0000,      10.0000,   2.00000,      71.950
     42.0000,      10.0000,   2.00000,      65.562
     44.0000,      10.0000,   2.00000,      58.317
     46.0000,      10.0000,   2.00000,      53.561
     48.0000,      10.0000,   2.00000,      56.103
     50.0000,      10.0000,   2.00000,      58.476
     52.0000,      10.0000,   2.00000,      62.599
     54.0000,      10.0000,   2.00000,      64.014
     56.0000,      10.0000,   2.00000,      66.176
     58.0000,      10.0000,   2.00000,      68.384
     60.0000,      10.0000,   2.00000,      67.924
     62.0000,      10.0000,   2.00000,      67.403
     64.0000,      10.0000,   2.00000,      66.156
     66.0000,      10.0000,   2.00000,      61.375
     68.0000,      10.0000,   2.00000,      53.139
     70.0000,      10.0000,   2.00000,      46.935
     72.0000,      10.0000,   2.00000,      44.868
     74.0000,      10.0000,   2.00000,      48.237
     76.0000,      10.0000,   2.00000,      53.859
     78.0000,      10.0000,   2.00000,      61.584
     80.0000,      10.0000,   2.00000,      71.049
     82.0000,      10.0000,   2.00000,      80.722
     84.0000,      10.0000,   2.00000,      89.694
     86.0000,      10.0000,   2.00000,      97.354
     88.0000,      10.0000,   2.00000,      103.65
     90.0000,      10.0000,   2.00000,      104.51
     18.0000,       6.0000,   4.00000,      205.06
     20.0000,       6.0000,   4.00000,      162.88
     22.0000,       6.0000,   4.00000,      126.13
     24.0000,       6.0000,   4.00000,      143.52
     26.0000,       6.0000,   4.00000,      336.50
     28.0000,       6.0000,   4.00000,      358.56
     30.0000,       6.0000,   4.00000,      289.70
     32.0000,       6.0000,   4.00000,      144.34
     34.0000,       6.0000,   4.00000,      92.595
     36.0000,       6.0000,   4.00000,      87.947
     38.0000,       6.0000,   4.00000,      82.896
     40.0000,       6.0000,   4.00000,      65.038
     42.0000,       6.0000,   4.00000,      64.000
     44.0000,       6.0000,   4.00000,      54.948
     46.0000,       6.0000,   4.00000,      56.122
     48.0000,       6.0000,   4.00000,      52.657
     50.0000,       6.0000,   4.00000,      58.064
     52.0000,       6.0000,   4.00000,      64.861
     54.0000,       6.0000,   4.00000,      69.267
     56.0000,       6.0000,   4.00000,      70.602
     58.0000,       6.0000,   4.00000,      70.754
     60.0000,       6.0000,   4.00000,      73.011
     62.0000,       6.0000,   4.00000,      73.479
     64.0000,       6.0000,   4.00000,      69.309
     66.0000,       6.0000,   4.00000,      61.003
     68.0000,       6.0000,   4.00000,      54.058
     70.0000,       6.0000,   4.00000,      48.101
     72.0000,       6.0000,   4.00000,      45.393
     74.0000,       6.0000,   4.00000,      45.111
     76.0000,       6.0000,   4.00000,      53.193
     78.0000,       6.0000,   4.00000,      66.851
     80.0000,       6.0000,   4.00000,      79.238
     82.0000,       6.0000,   4.00000,      86.419
     84.0000,       6.0000,   4.00000,      87.546
     86.0000,       6.0000,   4.00000,      94.190
     88.0000,       6.0000,   4.00000,      106.25
     90.0000,       6.0000,   4.00000,      114.18
     92.0000,       6.0000,   4.00000,      112.17
     20.0000,       8.0000,   3.00000,      196.80
     22.0000,       8.0000,   3.00000,      179.88
     24.0000,       8.0000,   3.00000,      153.30
     26.0000,       8.0000,   3.00000,      296.99
     28.0000,       8.0000,   3.00000,      315.67
     30.0000,       8.0000,   3.00000,      264.31
     32.0000,       8.0000,   3.00000,      220.11
     34.0000,       8.0000,   3.00000,      128.22
     36.0000,       8.0000,   3.00000,      92.245
     38.0000,       8.0000,   3.00000,      82.666
     40.0000,       8.0000,   3.00000,      66.078
     42.0000,       8.0000,   3.00000,      64.560
     44.0000,       8.0000,   3.00000,      56.693
     46.0000,       8.0000,   3.00000,      53.674
     48.0000,       8.0000,   3.00000,      57.958
     50.0000,       8.0000,   3.00000,      59.304
     52.0000,       8.0000,   3.00000,      65.164
     54.0000,       8.0000,   3.00000,      71.599
     56.0000,       8.0000,   3.00000,      77.890
     58.0000,       8.0000,   3.00000,      81.058
     60.0000,       8.0000,   3.00000,      80.139
     62.0000,       8.0000,   3.00000,      75.581
     64.0000,       8.0000,   3.00000,      68.310
     66.0000,       8.0000,   3.00000,      62.215
     68.0000,       8.0000,   3.00000,      56.423
     70.0000,       8.0000,   3.00000,      52.562
     72.0000,       8.0000,   3.00000,      51.843
     74.0000,       8.0000,   3.00000,      53.176
     76.0000,       8.0000,   3.00000,      61.417
     78.0000,       8.0000,   3.00000,      70.638
     80.0000,       8.0000,   3.00000,      81.015
     82.0000,       8.0000,   3.00000,      88.574
     84.0000,       8.0000,   3.00000,      88.900
     86.0000,       8.0000,   3.00000,      94.927
     88.0000,       8.0000,   3.00000,      105.00
     90.0000,       8.0000,   3.00000,      112.76
     24.0000,      12.0000,   2.00000,      206.06
     26.0000,      12.0000,   2.00000,      293.31
     28.0000,      12.0000,   2.00000,      276.91
     30.0000,      12.0000,   2.00000,      237.16
     32.0000,      12.0000,   2.00000,      206.65
     34.0000,      12.0000,   2.00000,      181.34
     36.0000,      12.0000,   2.00000,      157.14
     38.0000,      12.0000,   2.00000,      100.45
     40.0000,      12.0000,   2.00000,      70.101
     42.0000,      12.0000,   2.00000,      67.386
     44.0000,      12.0000,   2.00000,      60.881
     46.0000,      12.0000,   2.00000,      58.055
     48.0000,      12.0000,   2.00000,      58.590
     50.0000,      12.0000,   2.00000,      63.710
     52.0000,      12.0000,   2.00000,      74.062
     54.0000,      12.0000,   2.00000,      79.699
     56.0000,      12.0000,   2.00000,      84.477
     58.0000,      12.0000,   2.00000,      85.828
     60.0000,      12.0000,   2.00000,      85.221
     62.0000,      12.0000,   2.00000,      81.926
     64.0000,      12.0000,   2.00000,      74.422
     66.0000,      12.0000,   2.00000,      67.446
     68.0000,      12.0000,   2.00000,      63.233
     70.0000,      12.0000,   2.00000,      62.887
     72.0000,      12.0000,   2.00000,      67.000
     74.0000,      12.0000,   2.00000,      70.393
     76.0000,      12.0000,   2.00000,      75.492
     78.0000,      12.0000,   2.00000,      79.712
     80.0000,      12.0000,   2.00000,      84.801
     82.0000,      12.0000,   2.00000,      89.931
     84.0000,      12.0000,   2.00000,      91.334
     86.0000,      12.0000,   2.00000,      96.585
     21.0000,       6.0000,   5.00000,      309.52
     23.0000,       6.0000,   5.00000,      252.32
     25.0000,       6.0000,   5.00000,      162.30
     27.0000,       6.0000,   5.00000,      148.11
     29.0000,       6.0000,   5.00000,      303.42
     31.0000,       6.0000,   5.00000,      331.34
     33.0000,       6.0000,   5.00000,      293.21
     35.0000,       6.0000,   5.00000,      154.22
     37.0000,       6.0000,   5.00000,      94.023
     39.0000,       6.0000,   5.00000,      78.563
     41.0000,       6.0000,   5.00000,      65.279
     43.0000,       6.0000,   5.00000,      52.499
     45.0000,       6.0000,   5.00000,      59.405
     47.0000,       6.0000,   5.00000,      60.627
     49.0000,       6.0000,   5.00000,      65.583
     51.0000,       6.0000,   5.00000,      61.897
     53.0000,       6.0000,   5.00000,      70.905
     55.0000,       6.0000,   5.00000,      89.348
     57.0000,       6.0000,   5.00000,      107.36
     59.0000,       6.0000,   5.00000,      109.27
     61.0000,       6.0000,   5.00000,      92.466
     63.0000,       6.0000,   5.00000,      73.042
     65.0000,       6.0000,   5.00000,      63.219
     67.0000,       6.0000,   5.00000,      61.367
     69.0000,       6.0000,   5.00000,      66.292
     71.0000,       6.0000,   5.00000,      69.203
     73.0000,       6.0000,   5.00000,      72.843
     75.0000,       6.0000,   5.00000,      77.803
     77.0000,       6.0000,   5.00000,      82.277
     79.0000,       6.0000,   5.00000,      89.404
     81.0000,       6.0000,   5.00000,      90.185
     83.0000,       6.0000,   5.00000,      92.145
     85.0000,       6.0000,   5.00000,      93.944
     87.0000,       6.0000,   5.00000,      96.152
     89.0000,       6.0000,   5.00000,      103.93
     25.0000,      10.0000,   3.00000,      231.29
     27.0000,      10.0000,   3.00000,      189.70
     29.0000,      10.0000,   3.00000,      258.36
     31.0000,      10.0000,   3.00000,      273.49
     33.0000,      10.0000,   3.00000,      242.49
     35.0000,      10.0000,   3.00000,      208.91
     37.0000,      10.0000,   3.00000,      175.46
     39.0000,      10.0000,   3.00000,      102.62
     41.0000,      10.0000,   3.00000,      71.251
     43.0000,      10.0000,   3.00000,      59.962
     45.0000,      10.0000,   3.00000,      65.180
     47.0000,      10.0000,   3.00000,      65.899
     49.0000,      10.0000,   3.00000,      66.301
     51.0000,      10.0000,   3.00000,      71.920
     53.0000,      10.0000,   3.00000,      86.094
     55.0000,      10.0000,   3.00000,      94.456
     57.0000,      10.0000,   3.00000,      102.96
     59.0000,      10.0000,   3.00000,      102.69
     61.0000,      10.0000,   3.00000,      94.978
     63.0000,      10.0000,   3.00000,      83.637
     65.0000,      10.0000,   3.00000,      74.445
     67.0000,      10.0000,   3.00000,      71.942
     69.0000,      10.0000,   3.00000,      78.674
     71.0000,      10.0000,   3.00000,      88.054
     73.0000,      10.0000,   3.00000,      93.392
     75.0000,      10.0000,   3.00000,      95.948
     77.0000,      10.0000,   3.00000,      97.667
     79.0000,      10.0000,   3.00000,      97.282
     81.0000,      10.0000,   3.00000,      92.811
     83.0000,      10.0000,   3.00000,      92.722
     85.0000,      10.0000,   3.00000,      95.670
     24.0000,       8.0000,   4.00000,      266.39
     26.0000,       8.0000,   4.00000,      202.34
     28.0000,       8.0000,   4.00000,      147.99
     30.0000,       8.0000,   4.00000,      271.70
     32.0000,       8.0000,   4.00000,      299.18
     34.0000,       8.0000,   4.00000,      262.34
     36.0000,       8.0000,   4.00000,      216.55
     38.0000,       8.0000,   4.00000,      113.07
     40.0000,       8.0000,   4.00000,      74.248
     42.0000,       8.0000,   4.00000,      67.010
     44.0000,       8.0000,   4.00000,      59.025
     46.0000,       8.0000,   4.00000,      66.447
     48.0000,       8.0000,   4.00000,      65.289
     50.0000,       8.0000,   4.00000,      67.739
     52.0000,       8.0000,   4.00000,      80.297
     54.0000,       8.0000,   4.00000,      87.993
     56.0000,       8.0000,   4.00000,      103.72
     58.0000,       8.0000,   4.00000,      111.41
     60.0000,       8.0000,   4.00000,      103.33
     62.0000,       8.0000,   4.00000,      88.870
     64.0000,       8.0000,   4.00000,      76.153
     66.0000,       8.0000,   4.00000,      70.572
     68.0000,       8.0000,   4.00000,      73.786
     70.0000,       8.0000,   4.00000,      82.463
     72.0000,       8.0000,   4.00000,      95.239
     74.0000,       8.0000,   4.00000,      101.26
     76.0000,       8.0000,   4.00000,      101.84
     78.0000,       8.0000,   4.00000,      97.742
     80.0000,       8.0000,   4.00000,      92.680
     82.0000,       8.0000,   4.00000,      92.623
     84.0000,       8.0000,   4.00000,      94.678
     86.0000,       8.0000,   4.00000,      97.533
     24.0000,       6.0000,   6.00000,      308.33
     26.0000,       6.0000,   6.00000,      221.77
     28.0000,       6.0000,   6.00000,      144.55
     30.0000,       6.0000,   6.00000,      142.84
     32.0000,       6.0000,   6.00000,      310.21
     34.0000,       6.0000,   6.00000,      329.57
     36.0000,       6.0000,   6.00000,      258.91
     38.0000,       6.0000,   6.00000,      119.86
     40.0000,       6.0000,   6.00000,      74.161
     42.0000,       6.0000,   6.00000,      71.754
     44.0000,       6.0000,   6.00000,      70.862
     46.0000,       6.0000,   6.00000,      60.311
     48.0000,       6.0000,   6.00000,      68.607
     50.0000,       6.0000,   6.00000,      72.941
     52.0000,       6.0000,   6.00000,      88.935
     54.0000,       6.0000,   6.00000,      93.133
     56.0000,       6.0000,   6.00000,      105.37
     58.0000,       6.0000,   6.00000,      111.78
     60.0000,       6.0000,   6.00000,      103.47
     62.0000,       6.0000,   6.00000,      91.753
     64.0000,       6.0000,   6.00000,      80.754
     66.0000,       6.0000,   6.00000,      78.374
     68.0000,       6.0000,   6.00000,      79.392
     70.0000,       6.0000,   6.00000,      90.789
     72.0000,       6.0000,   6.00000,      111.35
     74.0000,       6.0000,   6.00000,      124.07
     76.0000,       6.0000,   6.00000,      119.91
     78.0000,       6.0000,   6.00000,      102.02
     80.0000,       6.0000,   6.00000,      92.668
     82.0000,       6.0000,   6.00000,      94.186
     84.0000,       6.0000,   6.00000,      96.067
     86.0000,       6.0000,   6.00000,      98.640
     30.0000,      12.0000,   3.00000,      190.79
     32.0000,      12.0000,   3.00000,      247.65
     34.0000,      12.0000,   3.00000,      230.31
     36.0000,      12.0000,   3.00000,      196.39
     38.0000,      12.0000,   3.00000,      170.73
     40.0000,      12.0000,   3.00000,      156.05
     42.0000,      12.0000,   3.00000,      147.66
     44.0000,      12.0000,   3.00000,      102.94
     46.0000,      12.0000,   3.00000,      79.959
     48.0000,      12.0000,   3.00000,      88.912
     50.0000,      12.0000,   3.00000,      92.350
     52.0000,      12.0000,   3.00000,      93.683
     54.0000,      12.0000,   3.00000,      94.292
     56.0000,      12.0000,   3.00000,      97.966
     58.0000,      12.0000,   3.00000,      103.93
     60.0000,      12.0000,   3.00000,      98.880
     62.0000,      12.0000,   3.00000,      97.878
     64.0000,      12.0000,   3.00000,      102.67
     66.0000,      12.0000,   3.00000,      115.11
     68.0000,      12.0000,   3.00000,      122.29
     70.0000,      12.0000,   3.00000,      127.06
     72.0000,      12.0000,   3.00000,      132.38
     74.0000,      12.0000,   3.00000,      135.94
     76.0000,      12.0000,   3.00000,      132.38
     78.0000,      12.0000,   3.00000,      120.56
     80.0000,      12.0000,   3.00000,      112.77
     28.0000,       8.0000,   5.00000,      243.47
     30.0000,       8.0000,   5.00000,      191.25
     32.0000,       8.0000,   5.00000,      135.75
     34.0000,       8.0000,   5.00000,      224.01
     36.0000,       8.0000,   5.00000,      232.15
     38.0000,       8.0000,   5.00000,      209.10
     40.0000,       8.0000,   5.00000,      192.34
     42.0000,       8.0000,   5.00000,      116.13
     44.0000,       8.0000,   5.00000,      83.934
     46.0000,       8.0000,   5.00000,      83.002
     48.0000,       8.0000,   5.00000,      80.544
     50.0000,       8.0000,   5.00000,      97.079
     52.0000,       8.0000,   5.00000,      101.43
     54.0000,       8.0000,   5.00000,      101.08
     56.0000,       8.0000,   5.00000,      100.79
     58.0000,       8.0000,   5.00000,      90.456
     60.0000,       8.0000,   5.00000,      92.990
     62.0000,       8.0000,   5.00000,      99.803
     64.0000,       8.0000,   5.00000,      108.94
     66.0000,       8.0000,   5.00000,      116.06
     68.0000,       8.0000,   5.00000,      126.25
     70.0000,       8.0000,   5.00000,      132.05
     72.0000,       8.0000,   5.00000,      139.73
     74.0000,       8.0000,   5.00000,      145.48
     76.0000,       8.0000,   5.00000,      137.94
     78.0000,       8.0000,   5.00000,      127.74
     80.0000,       8.0000,   5.00000,      114.76
     82.0000,       8.0000,   5.00000,      103.61
     30.0000,      10.0000,   4.00000,      201.52
     32.0000,      10.0000,   4.00000,      164.24
     34.0000,      10.0000,   4.00000,      210.38
     36.0000,      10.0000,   4.00000,      213.29
     38.0000,      10.0000,   4.00000,      195.73
     40.0000,      10.0000,   4.00000,      185.48
     42.0000,      10.0000,   4.00000,      175.81
     44.0000,      10.0000,   4.00000,      115.46
     46.0000,      10.0000,   4.00000,      93.398
     48.0000,      10.0000,   4.00000,      89.517
     50.0000,      10.0000,   4.00000,      101.35
     52.0000,      10.0000,   4.00000,      102.87
     54.0000,      10.0000,   4.00000,      98.774
     56.0000,      10.0000,   4.00000,      94.201
     58.0000,      10.0000,   4.00000,      95.793
     60.0000,      10.0000,   4.00000,      94.589
     62.0000,      10.0000,   4.00000,      102.39
     64.0000,      10.0000,   4.00000,      116.37
     66.0000,      10.0000,   4.00000,      131.52
     68.0000,      10.0000,   4.00000,      141.46
     70.0000,      10.0000,   4.00000,      144.76
     72.0000,      10.0000,   4.00000,      147.34
     74.0000,      10.0000,   4.00000,      148.49
     76.0000,      10.0000,   4.00000,      141.27
     78.0000,      10.0000,   4.00000,      130.93
     80.0000,      10.0000,   4.00000,      120.47
     32.0000,       8.0000,   6.00000,      185.16
     34.0000,       8.0000,   6.00000,      148.69
     36.0000,       8.0000,   6.00000,      116.15
     38.0000,       8.0000,   6.00000,      222.00
     40.0000,       8.0000,   6.00000,      259.47
     42.0000,       8.0000,   6.00000,      259.50
     44.0000,       8.0000,   6.00000,      264.88
     46.0000,       8.0000,   6.00000,      171.74
     48.0000,       8.0000,   6.00000,      130.06
     50.0000,       8.0000,   6.00000,      122.57
     52.0000,       8.0000,   6.00000,      99.405
     54.0000,       8.0000,   6.00000,      97.998
     56.0000,       8.0000,   6.00000,      89.540
     58.0000,       8.0000,   6.00000,      89.085
     60.0000,       8.0000,   6.00000,      104.31
     62.0000,       8.0000,   6.00000,      115.08
     64.0000,       8.0000,   6.00000,      150.05
     66.0000,       8.0000,   6.00000,      182.23
     68.0000,       8.0000,   6.00000,      202.10
     70.0000,       8.0000,   6.00000,      200.26
     72.0000,       8.0000,   6.00000,      178.09
     74.0000,       8.0000,   6.00000,      161.89
     76.0000,       8.0000,   6.00000,      152.99
     78.0000,       8.0000,   6.00000,      150.47
     36.0000,      12.0000,   4.00000,      165.74
     38.0000,      12.0000,   4.00000,      236.73
     40.0000,      12.0000,   4.00000,      250.73
     42.0000,      12.0000,   4.00000,      255.55
     44.0000,      12.0000,   4.00000,      257.94
     46.0000,      12.0000,   4.00000,      251.66
     48.0000,      12.0000,   4.00000,      237.92
     50.0000,      12.0000,   4.00000,      155.91
     52.0000,      12.0000,   4.00000,      108.10
     54.0000,      12.0000,   4.00000,      104.94
     56.0000,      12.0000,   4.00000,      101.33
     58.0000,      12.0000,   4.00000,      105.99
     60.0000,      12.0000,   4.00000,      120.38
     62.0000,      12.0000,   4.00000,      137.98
     64.0000,      12.0000,   4.00000,      168.18
     66.0000,      12.0000,   4.00000,      183.53
     68.0000,      12.0000,   4.00000,      197.84
     70.0000,      12.0000,   4.00000,      201.26
     72.0000,      12.0000,   4.00000,      191.96
     74.0000,      12.0000,   4.00000,      181.65
     35.0000,      10.0000,   5.00000,      172.32
     37.0000,      10.0000,   5.00000,      157.59
     39.0000,      10.0000,   5.00000,      226.44
     41.0000,      10.0000,   5.00000,      274.58
     43.0000,      10.0000,   5.00000,      289.46
     45.0000,      10.0000,   5.00000,      290.54
     47.0000,      10.0000,   5.00000,      277.75
     49.0000,      10.0000,   5.00000,      171.47
     51.0000,      10.0000,   5.00000,      120.02
     53.0000,      10.0000,   5.00000,      97.597
     55.0000,      10.0000,   5.00000,      99.636
     57.0000,      10.0000,   5.00000,      100.62
     59.0000,      10.0000,   5.00000,      109.76
     61.0000,      10.0000,   5.00000,      127.10
     63.0000,      10.0000,   5.00000,      156.89
     65.0000,      10.0000,   5.00000,      176.51
     67.0000,      10.0000,   5.00000,      201.14
     69.0000,      10.0000,   5.00000,      210.94
     71.0000,      10.0000,   5.00000,      202.26
     73.0000,      10.0000,   5.00000,      190.10
     75.0000,      10.0000,   5.00000,      174.33
     40.0000,      10.0000,   6.00000,      264.85
     42.0000,      10.0000,   6.00000,      242.07
     44.0000,      10.0000,   6.00000,      324.47
     46.0000,      10.0000,   6.00000,      344.91
     48.0000,      10.0000,   6.00000,      310.86
     50.0000,      10.0000,   6.00000,      286.81
     52.0000,      10.0000,   6.00000,      277.34
     54.0000,      10.0000,   6.00000,      195.40
     56.0000,      10.0000,   6.00000,      165.44
     58.0000,      10.0000,   6.00000,      162.58
     60.0000,      10.0000,   6.00000,      186.89
     62.0000,      10.0000,   6.00000,      195.98
     64.0000,      10.0000,   6.00000,      194.59
     66.0000,      10.0000,   6.00000,      189.11
     68.0000,      10.0000,   6.00000,      203.40
     70.0000,      10.0000,   6.00000,      204.89
     42.0000,      12.0000,   5.00000,      255.92
     44.0000,      12.0000,   5.00000,      343.05
     46.0000,      12.0000,   5.00000,      326.75
     48.0000,      12.0000,   5.00000,      296.10
     50.0000,      12.0000,   5.00000,      282.63
     52.0000,      12.0000,   5.00000,      289.94
     54.0000,      12.0000,   5.00000,      315.35
     56.0000,      12.0000,   5.00000,      227.62
     58.0000,      12.0000,   5.00000,      178.74
     60.0000,      12.0000,   5.00000,      195.50
     62.0000,      12.0000,   5.00000,      201.53
     64.0000,      12.0000,   5.00000,      200.68
     66.0000,      12.0000,   5.00000,      191.53
     68.0000,      12.0000,   5.00000,      194.30
     48.0000,      12.0000,   6.00000,      332.78
     50.0000,      12.0000,   6.00000,      492.48
     52.0000,      12.0000,   6.00000,      536.10
     54.0000,      12.0000,   6.00000,      553.28
     56.0000,      12.0000,   6.00000,      564.41
     58.0000,      12.0000,   6.00000,      550.18
     60.0000,      12.0000,   6.00000,      502.94
     62.0000,      12.0000,   6.00000,      319.70
  10.70
ITERATION 5
MODEL RESISTIVITY
LAYER 1
53,       0.8320
      4.0000,      285.60
      6.0000,      95.660
      8.0000,      66.282
     10.0000,      69.261
     12.0000,      87.634
     14.0000,      567.87
     16.0000,      382.66
     18.0000,      120.64
     20.0000,      99.163
     22.0000,      93.388
     24.0000,      85.832
     26.0000,      89.472
     28.0000,      91.480
     30.0000,      417.56
     32.0000,      417.35
     34.0000,      441.10
     36.0000,      481.68
     38.0000,      536.02
     40.0000,      584.51
     42.0000,      617.12
     44.0000,      631.69
     46.0000,      583.63
     48.0000,      510.42
     50.0000,      487.76
     52.0000,      482.00
     54.0000,      491.59
     56.0000,      533.33
     58.0000,      570.42
     60.0000,      570.12
     62.0000,      566.21
     64.0000,      542.57
     66.0000,      543.00
     68.0000,      541.21
     70.0000,      539.50
     72.0000,      518.16
     74.0000,      486.70
     76.0000,      474.44
     78.0000,      466.89
     80.0000,      466.85
     82.0000,      482.08
     84.0000,      461.98
     86.0000,      402.98
     88.0000,      383.29
     90.0000,      430.78
     92.0000,      501.21
     94.0000,      485.54
     96.0000,      415.99
     98.0000,      410.87
    100.0000,      433.19
    102.0000,      454.58
    104.0000,      445.50
    106.0000,      419.01
                   402.52
LAYER 2
53,       1.7472
      4.0000,      285.58
      6.0000,      134.81
      8.0000,      72.051
     10.0000,      71.949
     12.0000,      120.52
     14.0000,      567.16
     16.0000,      325.91
     18.0000,      119.02
     20.0000,      90.855
     22.0000,      84.972
     24.0000,      83.552
     26.0000,      83.263
     28.0000,      91.757
     30.0000,      487.14
     32.0000,      452.37
     34.0000,      477.89
     36.0000,      488.41
     38.0000,      490.26
     40.0000,      494.43
     42.0000,      447.73
     44.0000,      427.93
     46.0000,      485.84
     48.0000,      546.95
     50.0000,      543.36
     52.0000,      554.36
     54.0000,      551.35
     56.0000,      530.32
     58.0000,      442.73
     60.0000,      403.06
     62.0000,      419.01
     64.0000,      484.21
     66.0000,      438.10
     68.0000,      438.91
     70.0000,      474.40
     72.0000,      484.83
     74.0000,      491.25
     76.0000,      491.80
     78.0000,      471.67
     80.0000,      465.25
     82.0000,      245.47
     84.0000,      58.312
     86.0000,      58.528
     88.0000,      62.183
     90.0000,      62.800
     92.0000,      67.885
     94.0000,      235.56
     96.0000,      416.26
     98.0000,      412.99
    100.0000,      435.33
    102.0000,      451.65
    104.0000,      441.56
    106.0000,      422.55
                   350.54
LAYER 3
51,       2.7539
      6.0000,      408.73
      8.0000,      566.51
     10.0000,      573.90
     12.0000,      673.68
     14.0000,      566.99
     16.0000,      205.04
     18.0000,      112.51
     20.0000,      54.049
     22.0000,      43.149
     24.0000,      54.085
     26.0000,      47.199
     28.0000,      44.294
     30.0000,      100.84
     32.0000,      96.480
     34.0000,      95.940
     36.0000,      79.097
     38.0000,      79.907
     40.0000,      91.686
     42.0000,      93.656
     44.0000,      91.917
     46.0000,      95.877
     48.0000,      318.78
     50.0000,      327.61
     52.0000,      327.72
     54.0000,      267.36
     56.0000,      90.572
     58.0000,      30.678
     60.0000,      23.567
     62.0000,      23.604
     64.0000,      49.439
     66.0000,      43.312
     68.0000,      43.414
     70.0000,      55.530
     72.0000,      54.948
     74.0000,      97.523
     76.0000,      380.59
     78.0000,      299.01
     80.0000,      35.787
     82.0000,      11.085
     84.0000,      11.388
     86.0000,      13.115
     88.0000,      12.829
     90.0000,      14.449
     92.0000,      20.229
     94.0000,      17.782
     96.0000,      153.61
     98.0000,      150.91
    100.0000,      169.95
    102.0000,      172.94
    104.0000,      204.39
                   233.00
LAYER 4
49,       3.8613
      8.0000,      1029.9
     10.0000,      1088.5
     12.0000,      952.20
     14.0000,      531.94
     16.0000,      197.93
     18.0000,      109.22
     20.0000,      48.092
     22.0000,      33.696
     24.0000,      52.781
     26.0000,      47.844
     28.0000,      29.106
     30.0000,      15.469
     32.0000,      13.912
     34.0000,      14.485
     36.0000,      16.930
     38.0000,      21.279
     40.0000,      47.726
     42.0000,      50.014
     44.0000,      38.456
     46.0000,      33.808
     48.0000,      32.970
     50.0000,      29.525
     52.0000,      28.721
     54.0000,      25.761
     56.0000,      23.877
     58.0000,      17.295
     60.0000,      12.193
     62.0000,      12.138
     64.0000,      20.689
     66.0000,      12.561
     68.0000,      12.801
     70.0000,      14.787
     72.0000,      14.189
     74.0000,      12.525
     76.0000,      14.094
     78.0000,      14.284
     80.0000,      12.599
     82.0000,      12.050
     84.0000,      11.873
     86.0000,      13.153
     88.0000,      13.264
     90.0000,      14.628
     92.0000,      21.776
     94.0000,      17.423
     96.0000,      27.865
     98.0000,      26.842
    100.0000,      29.198
    102.0000,      33.037
                   31.087
LAYER 5
47,       5.0794
     10.0000,      1029.8
     12.0000,      928.14
     14.0000,      520.94
     16.0000,      201.60
     18.0000,      121.58
     20.0000,      69.320
     22.0000,      43.958
     24.0000,      53.473
     26.0000,      51.136
     28.0000,      44.644
     30.0000,      46.750
     32.0000,      32.012
     34.0000,      31.626
     36.0000,      32.251
     38.0000,      40.606
     40.0000,      48.476
     42.0000,      51.879
     44.0000,      40.072
     46.0000,      32.811
     48.0000,      30.377
     50.0000,      22.019
     52.0000,      22.057
     54.0000,      25.018
     56.0000,      25.273
     58.0000,      21.733
     60.0000,      18.056
     62.0000,      18.148
     64.0000,      20.320
     66.0000,      12.889
     68.0000,      13.113
     70.0000,      14.805
     72.0000,      14.510
     74.0000,      14.413
[truncated: 603,659 more chars]
