# Supplementary material for: Integrated geoelectrical and geological data sets for shallow structure characterization of the southern margin of the Krzeszowice Graben (Southern Poland)
Source: Data Brief. 2019 Jun 20;25:104157. doi: 10.1016/j.dib.2019.104157 (PMC6624450; doi:10.1016/j.dib.2019.104157)
Supplement: Supplementary file 1 [file mmc1.zip › Appendix A/Forward 2D modeling data/INV/NWG-3M.INV]

M3
      2.0000
3
1323
1
0
      3.0000,       2.0000,   1.00000,      1031.6
      5.0000,       2.0000,   1.00000,      1050.4
      7.0000,       2.0000,   1.00000,      1006.1
      9.0000,       2.0000,   1.00000,      1028.0
     11.0000,       2.0000,   1.00000,      1053.6
     13.0000,       2.0000,   1.00000,      763.77
     15.0000,       2.0000,   1.00000,      1268.7
     17.0000,       2.0000,   1.00000,      777.28
     19.0000,       2.0000,   1.00000,      1057.4
     21.0000,       2.0000,   1.00000,      1020.9
     23.0000,       2.0000,   1.00000,      1046.9
     25.0000,       2.0000,   1.00000,      1039.7
     27.0000,       2.0000,   1.00000,      961.75
     29.0000,       2.0000,   1.00000,      984.25
     31.0000,       2.0000,   1.00000,      1005.6
     33.0000,       2.0000,   1.00000,      732.64
     35.0000,       2.0000,   1.00000,      1274.4
     37.0000,       2.0000,   1.00000,      812.44
     39.0000,       2.0000,   1.00000,      1145.7
     41.0000,       2.0000,   1.00000,      667.12
     43.0000,       2.0000,   1.00000,      678.32
     45.0000,       2.0000,   1.00000,      224.28
     47.0000,       2.0000,   1.00000,      170.93
     49.0000,       2.0000,   1.00000,      39.110
     51.0000,       2.0000,   1.00000,      42.329
     53.0000,       2.0000,   1.00000,      22.572
     55.0000,       2.0000,   1.00000,      26.304
     57.0000,       2.0000,   1.00000,      25.703
     59.0000,       2.0000,   1.00000,      25.401
     61.0000,       2.0000,   1.00000,      26.178
     63.0000,       2.0000,   1.00000,      26.978
     65.0000,       2.0000,   1.00000,      22.274
     67.0000,       2.0000,   1.00000,      29.218
     69.0000,       2.0000,   1.00000,      17.503
     71.0000,       2.0000,   1.00000,      200.40
     73.0000,       2.0000,   1.00000,      243.04
     75.0000,       2.0000,   1.00000,      269.69
     77.0000,       2.0000,   1.00000,      417.28
     79.0000,       2.0000,   1.00000,      298.72
     81.0000,       2.0000,   1.00000,      533.44
     83.0000,       2.0000,   1.00000,      515.99
     85.0000,       2.0000,   1.00000,      514.10
     87.0000,       2.0000,   1.00000,      495.71
     89.0000,       2.0000,   1.00000,      511.53
     91.0000,       2.0000,   1.00000,      300.26
     93.0000,       2.0000,   1.00000,      298.75
     95.0000,       2.0000,   1.00000,      254.15
     97.0000,       2.0000,   1.00000,      363.44
     99.0000,       2.0000,   1.00000,      364.23
    101.0000,       2.0000,   1.00000,      357.29
    103.0000,       2.0000,   1.00000,      368.32
    105.0000,       2.0000,   1.00000,      366.91
    107.0000,       2.0000,   1.00000,      352.41
      4.0000,       2.0000,   2.00000,      1080.7
      6.0000,       2.0000,   2.00000,      1011.0
      8.0000,       2.0000,   2.00000,      955.43
     10.0000,       2.0000,   2.00000,      1011.2
     12.0000,       2.0000,   2.00000,      732.07
     14.0000,       2.0000,   2.00000,      1219.0
     16.0000,       2.0000,   2.00000,      1244.9
     18.0000,       2.0000,   2.00000,      766.85
     20.0000,       2.0000,   2.00000,      1026.9
     22.0000,       2.0000,   2.00000,      1000.1
     24.0000,       2.0000,   2.00000,      995.67
     26.0000,       2.0000,   2.00000,      818.09
     28.0000,       2.0000,   2.00000,      740.17
     30.0000,       2.0000,   2.00000,      796.63
     32.0000,       2.0000,   2.00000,      568.66
     34.0000,       2.0000,   2.00000,      1023.5
     36.0000,       2.0000,   2.00000,      1229.4
     38.0000,       2.0000,   2.00000,      831.16
     40.0000,       2.0000,   2.00000,      595.16
     42.0000,       2.0000,   2.00000,      526.59
     44.0000,       2.0000,   2.00000,      278.93
     46.0000,       2.0000,   2.00000,      221.36
     48.0000,       2.0000,   2.00000,      36.888
     50.0000,       2.0000,   2.00000,      39.634
     52.0000,       2.0000,   2.00000,      50.781
     54.0000,       2.0000,   2.00000,      26.016
     56.0000,       2.0000,   2.00000,      34.288
     58.0000,       2.0000,   2.00000,      32.598
     60.0000,       2.0000,   2.00000,      32.545
     62.0000,       2.0000,   2.00000,      34.397
     64.0000,       2.0000,   2.00000,      24.336
     66.0000,       2.0000,   2.00000,      22.762
     68.0000,       2.0000,   2.00000,      14.745
     70.0000,       2.0000,   2.00000,      8.1589
     72.0000,       2.0000,   2.00000,      57.023
     74.0000,       2.0000,   2.00000,      65.335
     76.0000,       2.0000,   2.00000,      235.69
     78.0000,       2.0000,   2.00000,      277.95
     80.0000,       2.0000,   2.00000,      221.62
     82.0000,       2.0000,   2.00000,      448.59
     84.0000,       2.0000,   2.00000,      432.03
     86.0000,       2.0000,   2.00000,      401.38
     88.0000,       2.0000,   2.00000,      380.18
     90.0000,       2.0000,   2.00000,      206.08
     92.0000,       2.0000,   2.00000,      192.76
     94.0000,       2.0000,   2.00000,      199.50
     96.0000,       2.0000,   2.00000,      113.41
     98.0000,       2.0000,   2.00000,      154.71
    100.0000,       2.0000,   2.00000,      152.80
    102.0000,       2.0000,   2.00000,      154.38
    104.0000,       2.0000,   2.00000,      161.22
    106.0000,       2.0000,   2.00000,      150.29
      6.0000,       4.0000,   1.00000,      991.07
      8.0000,       4.0000,   1.00000,      927.77
     10.0000,       4.0000,   1.00000,      874.56
     12.0000,       4.0000,   1.00000,      816.94
     14.0000,       4.0000,   1.00000,      1170.5
     16.0000,       4.0000,   1.00000,      1206.7
     18.0000,       4.0000,   1.00000,      874.61
     20.0000,       4.0000,   1.00000,      919.08
     22.0000,       4.0000,   1.00000,      956.71
     24.0000,       4.0000,   1.00000,      871.55
     26.0000,       4.0000,   1.00000,      710.90
     28.0000,       4.0000,   1.00000,      674.76
     30.0000,       4.0000,   1.00000,      668.01
     32.0000,       4.0000,   1.00000,      576.75
     34.0000,       4.0000,   1.00000,      877.95
     36.0000,       4.0000,   1.00000,      1081.0
     38.0000,       4.0000,   1.00000,      762.57
     40.0000,       4.0000,   1.00000,      480.51
     42.0000,       4.0000,   1.00000,      402.01
     44.0000,       4.0000,   1.00000,      250.01
     46.0000,       4.0000,   1.00000,      178.13
     48.0000,       4.0000,   1.00000,      43.811
     50.0000,       4.0000,   1.00000,      45.679
     52.0000,       4.0000,   1.00000,      53.690
     54.0000,       4.0000,   1.00000,      40.066
     56.0000,       4.0000,   1.00000,      37.512
     58.0000,       4.0000,   1.00000,      41.339
     60.0000,       4.0000,   1.00000,      40.602
     62.0000,       4.0000,   1.00000,      35.761
     64.0000,       4.0000,   1.00000,      25.908
     66.0000,       4.0000,   1.00000,      20.808
     68.0000,       4.0000,   1.00000,      14.033
     70.0000,       4.0000,   1.00000,      11.409
     72.0000,       4.0000,   1.00000,      35.654
     74.0000,       4.0000,   1.00000,      48.987
     76.0000,       4.0000,   1.00000,      158.89
     78.0000,       4.0000,   1.00000,      216.30
     80.0000,       4.0000,   1.00000,      197.73
     82.0000,       4.0000,   1.00000,      330.64
     84.0000,       4.0000,   1.00000,      359.09
     86.0000,       4.0000,   1.00000,      330.95
     88.0000,       4.0000,   1.00000,      278.47
     90.0000,       4.0000,   1.00000,      160.93
     92.0000,       4.0000,   1.00000,      151.56
     94.0000,       4.0000,   1.00000,      149.04
     96.0000,       4.0000,   1.00000,      93.449
     98.0000,       4.0000,   1.00000,      107.12
    100.0000,       4.0000,   1.00000,      110.82
    102.0000,       4.0000,   1.00000,      113.01
    104.0000,       4.0000,   1.00000,      115.99
      5.0000,       2.0000,   3.00000,      1039.7
      7.0000,       2.0000,   3.00000,      927.55
      9.0000,       2.0000,   3.00000,      899.77
     11.0000,       2.0000,   3.00000,      661.75
     13.0000,       2.0000,   3.00000,      1111.5
     15.0000,       2.0000,   3.00000,      1175.6
     17.0000,       2.0000,   3.00000,      1195.5
     19.0000,       2.0000,   3.00000,      716.79
     21.0000,       2.0000,   3.00000,      978.51
     23.0000,       2.0000,   3.00000,      889.71
     25.0000,       2.0000,   3.00000,      694.14
     27.0000,       2.0000,   3.00000,      579.19
     29.0000,       2.0000,   3.00000,      648.30
     31.0000,       2.0000,   3.00000,      457.93
     33.0000,       2.0000,   3.00000,      703.37
     35.0000,       2.0000,   3.00000,      856.60
     37.0000,       2.0000,   3.00000,      1123.8
     39.0000,       2.0000,   3.00000,      376.29
     41.0000,       2.0000,   3.00000,      413.54
     43.0000,       2.0000,   3.00000,      197.77
     45.0000,       2.0000,   3.00000,      261.56
     47.0000,       2.0000,   3.00000,      45.826
     49.0000,       2.0000,   3.00000,      48.200
     51.0000,       2.0000,   3.00000,      49.820
     53.0000,       2.0000,   3.00000,      62.519
     55.0000,       2.0000,   3.00000,      33.310
     57.0000,       2.0000,   3.00000,      47.223
     59.0000,       2.0000,   3.00000,      45.995
     61.0000,       2.0000,   3.00000,      45.135
     63.0000,       2.0000,   3.00000,      29.865
     65.0000,       2.0000,   3.00000,      24.690
     67.0000,       2.0000,   3.00000,      14.450
     69.0000,       2.0000,   3.00000,      11.885
     71.0000,       2.0000,   3.00000,      13.081
     73.0000,       2.0000,   3.00000,      18.963
     75.0000,       2.0000,   3.00000,      51.338
     77.0000,       2.0000,   3.00000,      136.79
     79.0000,       2.0000,   3.00000,      199.66
     81.0000,       2.0000,   3.00000,      156.78
     83.0000,       2.0000,   3.00000,      321.60
     85.0000,       2.0000,   3.00000,      291.31
     87.0000,       2.0000,   3.00000,      266.52
     89.0000,       2.0000,   3.00000,      130.05
     91.0000,       2.0000,   3.00000,      119.01
     93.0000,       2.0000,   3.00000,      117.20
     95.0000,       2.0000,   3.00000,      93.832
     97.0000,       2.0000,   3.00000,      56.169
     99.0000,       2.0000,   3.00000,      71.530
    101.0000,       2.0000,   3.00000,      73.823
    103.0000,       2.0000,   3.00000,      76.248
    105.0000,       2.0000,   3.00000,      73.375
      6.0000,       2.0000,   4.00000,      921.28
      8.0000,       2.0000,   4.00000,      845.92
     10.0000,       2.0000,   4.00000,      566.82
     12.0000,       2.0000,   4.00000,      962.48
     14.0000,       2.0000,   4.00000,      1035.8
     16.0000,       2.0000,   4.00000,      1100.8
     18.0000,       2.0000,   4.00000,      1087.2
     20.0000,       2.0000,   4.00000,      665.77
     22.0000,       2.0000,   4.00000,      830.31
     24.0000,       2.0000,   4.00000,      569.46
     26.0000,       2.0000,   4.00000,      471.92
     28.0000,       2.0000,   4.00000,      591.82
     30.0000,       2.0000,   4.00000,      484.51
     32.0000,       2.0000,   4.00000,      601.60
     34.0000,       2.0000,   4.00000,      542.32
     36.0000,       2.0000,   4.00000,      701.84
     38.0000,       2.0000,   4.00000,      469.60
     40.0000,       2.0000,   4.00000,      249.65
     42.0000,       2.0000,   4.00000,      164.60
     44.0000,       2.0000,   4.00000,      186.80
     46.0000,       2.0000,   4.00000,      59.702
     48.0000,       2.0000,   4.00000,      65.620
     50.0000,       2.0000,   4.00000,      62.579
     52.0000,       2.0000,   4.00000,      58.320
     54.0000,       2.0000,   4.00000,      78.926
     56.0000,       2.0000,   4.00000,      42.619
     58.0000,       2.0000,   4.00000,      63.958
     60.0000,       2.0000,   4.00000,      61.033
     62.0000,       2.0000,   4.00000,      35.623
     64.0000,       2.0000,   4.00000,      28.290
     66.0000,       2.0000,   4.00000,      15.992
     68.0000,       2.0000,   4.00000,      13.936
     70.0000,       2.0000,   4.00000,      23.364
     72.0000,       2.0000,   4.00000,      7.3365
     74.0000,       2.0000,   4.00000,      22.593
     76.0000,       2.0000,   4.00000,      34.165
     78.0000,       2.0000,   4.00000,      100.40
     80.0000,       2.0000,   4.00000,      156.29
     82.0000,       2.0000,   4.00000,      106.70
     84.0000,       2.0000,   4.00000,      204.90
     86.0000,       2.0000,   4.00000,      186.93
     88.0000,       2.0000,   4.00000,      90.658
     90.0000,       2.0000,   4.00000,      80.798
     92.0000,       2.0000,   4.00000,      79.407
     94.0000,       2.0000,   4.00000,      70.850
     96.0000,       2.0000,   4.00000,      67.457
     98.0000,       2.0000,   4.00000,      42.224
    100.0000,       2.0000,   4.00000,      53.458
    102.0000,       2.0000,   4.00000,      58.083
    104.0000,       2.0000,   4.00000,      54.541
      9.0000,       6.0000,   1.00000,      762.66
     11.0000,       6.0000,   1.00000,      720.95
     13.0000,       6.0000,   1.00000,      960.18
     15.0000,       6.0000,   1.00000,      1019.6
     17.0000,       6.0000,   1.00000,      1053.5
     19.0000,       6.0000,   1.00000,      811.01
     21.0000,       6.0000,   1.00000,      772.39
     23.0000,       6.0000,   1.00000,      645.73
     25.0000,       6.0000,   1.00000,      548.34
     27.0000,       6.0000,   1.00000,      519.50
     29.0000,       6.0000,   1.00000,      590.99
     31.0000,       6.0000,   1.00000,      533.45
     33.0000,       6.0000,   1.00000,      585.62
     35.0000,       6.0000,   1.00000,      577.92
     37.0000,       6.0000,   1.00000,      621.30
     39.0000,       6.0000,   1.00000,      302.86
     41.0000,       6.0000,   1.00000,      262.25
     43.0000,       6.0000,   1.00000,      155.23
     45.0000,       6.0000,   1.00000,      156.42
     47.0000,       6.0000,   1.00000,      67.641
     49.0000,       6.0000,   1.00000,      70.773
     51.0000,       6.0000,   1.00000,      65.591
     53.0000,       6.0000,   1.00000,      73.061
     55.0000,       6.0000,   1.00000,      62.502
     57.0000,       6.0000,   1.00000,      65.397
     59.0000,       6.0000,   1.00000,      55.793
     61.0000,       6.0000,   1.00000,      48.068
     63.0000,       6.0000,   1.00000,      30.464
     65.0000,       6.0000,   1.00000,      22.319
     67.0000,       6.0000,   1.00000,      18.072
     69.0000,       6.0000,   1.00000,      17.119
     71.0000,       6.0000,   1.00000,      15.661
     73.0000,       6.0000,   1.00000,      16.546
     75.0000,       6.0000,   1.00000,      31.717
     77.0000,       6.0000,   1.00000,      76.309
     79.0000,       6.0000,   1.00000,      125.07
     81.0000,       6.0000,   1.00000,      122.54
     83.0000,       6.0000,   1.00000,      184.52
     85.0000,       6.0000,   1.00000,      177.16
     87.0000,       6.0000,   1.00000,      153.77
     89.0000,       6.0000,   1.00000,      91.635
     91.0000,       6.0000,   1.00000,      85.969
     93.0000,       6.0000,   1.00000,      83.586
     95.0000,       6.0000,   1.00000,      75.199
     97.0000,       6.0000,   1.00000,      58.913
     99.0000,       6.0000,   1.00000,      59.976
    101.0000,       6.0000,   1.00000,      60.295
      8.0000,       4.0000,   2.00000,      722.41
     10.0000,       4.0000,   2.00000,      640.52
     12.0000,       4.0000,   2.00000,      872.96
     14.0000,       4.0000,   2.00000,      936.74
     16.0000,       4.0000,   2.00000,      992.87
     18.0000,       4.0000,   2.00000,      1013.9
     20.0000,       4.0000,   2.00000,      736.59
     22.0000,       4.0000,   2.00000,      620.46
     24.0000,       4.0000,   2.00000,      483.20
     26.0000,       4.0000,   2.00000,      466.04
     28.0000,       4.0000,   2.00000,      537.28
     30.0000,       4.0000,   2.00000,      572.03
     32.0000,       4.0000,   2.00000,      591.14
     34.0000,       4.0000,   2.00000,      473.99
     36.0000,       4.0000,   2.00000,      462.84
     38.0000,       4.0000,   2.00000,      347.55
     40.0000,       4.0000,   2.00000,      220.50
     42.0000,       4.0000,   2.00000,      153.77
     44.0000,       4.0000,   2.00000,      136.89
     46.0000,       4.0000,   2.00000,      71.116
     48.0000,       4.0000,   2.00000,      83.648
     50.0000,       4.0000,   2.00000,      73.161
     52.0000,       4.0000,   2.00000,      68.320
     54.0000,       4.0000,   2.00000,      82.795
     56.0000,       4.0000,   2.00000,      69.817
     58.0000,       4.0000,   2.00000,      65.460
     60.0000,       4.0000,   2.00000,      60.811
     62.0000,       4.0000,   2.00000,      37.144
     64.0000,       4.0000,   2.00000,      25.334
     66.0000,       4.0000,   2.00000,      16.626
     68.0000,       4.0000,   2.00000,      20.297
     70.0000,       4.0000,   2.00000,      20.791
     72.0000,       4.0000,   2.00000,      11.234
     74.0000,       4.0000,   2.00000,      18.393
     76.0000,       4.0000,   2.00000,      28.826
     78.0000,       4.0000,   2.00000,      69.954
     80.0000,       4.0000,   2.00000,      120.34
     82.0000,       4.0000,   2.00000,      103.92
     84.0000,       4.0000,   2.00000,      137.85
     86.0000,       4.0000,   2.00000,      130.20
     88.0000,       4.0000,   2.00000,      76.884
     90.0000,       4.0000,   2.00000,      72.645
     92.0000,       4.0000,   2.00000,      69.961
     94.0000,       4.0000,   2.00000,      66.801
     96.0000,       4.0000,   2.00000,      67.164
     98.0000,       4.0000,   2.00000,      52.718
    100.0000,       4.0000,   2.00000,      51.880
    102.0000,       4.0000,   2.00000,      57.847
      7.0000,       2.0000,   5.00000,      828.93
      9.0000,       2.0000,   5.00000,      527.15
     11.0000,       2.0000,   5.00000,      810.09
     13.0000,       2.0000,   5.00000,      870.79
     15.0000,       2.0000,   5.00000,      935.17
     17.0000,       2.0000,   5.00000,      976.43
     19.0000,       2.0000,   5.00000,      1000.9
     21.0000,       2.0000,   5.00000,      548.92
     23.0000,       2.0000,   5.00000,      508.36
     25.0000,       2.0000,   5.00000,      386.30
     27.0000,       2.0000,   5.00000,      530.04
     29.0000,       2.0000,   5.00000,      498.34
     31.0000,       2.0000,   5.00000,      704.74
     33.0000,       2.0000,   5.00000,      474.56
     35.0000,       2.0000,   5.00000,      418.84
     37.0000,       2.0000,   5.00000,      276.01
     39.0000,       2.0000,   5.00000,      310.35
     41.0000,       2.0000,   5.00000,      115.66
     43.0000,       2.0000,   5.00000,      178.55
     45.0000,       2.0000,   5.00000,      52.567
     47.0000,       2.0000,   5.00000,      95.684
     49.0000,       2.0000,   5.00000,      82.026
     51.0000,       2.0000,   5.00000,      71.963
     53.0000,       2.0000,   5.00000,      70.906
     55.0000,       2.0000,   5.00000,      99.106
     57.0000,       2.0000,   5.00000,      54.221
     59.0000,       2.0000,   5.00000,      80.104
     61.0000,       2.0000,   5.00000,      44.616
     63.0000,       2.0000,   5.00000,      31.749
     65.0000,       2.0000,   5.00000,      17.661
     67.0000,       2.0000,   5.00000,      15.977
     69.0000,       2.0000,   5.00000,      28.330
     71.0000,       2.0000,   5.00000,      12.570
     73.0000,       2.0000,   5.00000,      11.517
     75.0000,       2.0000,   5.00000,      21.755
     77.0000,       2.0000,   5.00000,      30.151
     79.0000,       2.0000,   5.00000,      82.712
     81.0000,       2.0000,   5.00000,      126.53
     83.0000,       2.0000,   5.00000,      72.845
     85.0000,       2.0000,   5.00000,      136.92
     87.0000,       2.0000,   5.00000,      69.648
     89.0000,       2.0000,   5.00000,      68.462
     91.0000,       2.0000,   5.00000,      66.220
     93.0000,       2.0000,   5.00000,      61.883
     95.0000,       2.0000,   5.00000,      65.939
     97.0000,       2.0000,   5.00000,      66.271
     99.0000,       2.0000,   5.00000,      44.122
    101.0000,       2.0000,   5.00000,      57.280
    103.0000,       2.0000,   5.00000,      56.722
     12.0000,       8.0000,   1.00000,      772.23
     14.0000,       8.0000,   1.00000,      797.68
     16.0000,       8.0000,   1.00000,      831.77
     18.0000,       8.0000,   1.00000,      820.99
     20.0000,       8.0000,   1.00000,      622.01
     22.0000,       8.0000,   1.00000,      551.01
     24.0000,       8.0000,   1.00000,      443.15
     26.0000,       8.0000,   1.00000,      451.84
     28.0000,       8.0000,   1.00000,      539.83
     30.0000,       8.0000,   1.00000,      536.58
     32.0000,       8.0000,   1.00000,      516.23
     34.0000,       8.0000,   1.00000,      386.95
     36.0000,       8.0000,   1.00000,      330.18
     38.0000,       8.0000,   1.00000,      242.18
     40.0000,       8.0000,   1.00000,      171.24
     42.0000,       8.0000,   1.00000,      136.89
     44.0000,       8.0000,   1.00000,      134.18
     46.0000,       8.0000,   1.00000,      92.058
     48.0000,       8.0000,   1.00000,      101.84
     50.0000,       8.0000,   1.00000,      95.938
     52.0000,       8.0000,   1.00000,      92.190
     54.0000,       8.0000,   1.00000,      100.35
     56.0000,       8.0000,   1.00000,      82.470
     58.0000,       8.0000,   1.00000,      74.332
     60.0000,       8.0000,   1.00000,      57.748
     62.0000,       8.0000,   1.00000,      34.206
     64.0000,       8.0000,   1.00000,      28.017
     66.0000,       8.0000,   1.00000,      20.905
     68.0000,       8.0000,   1.00000,      21.132
     70.0000,       8.0000,   1.00000,      22.483
     72.0000,       8.0000,   1.00000,      15.007
     74.0000,       8.0000,   1.00000,      19.515
     76.0000,       8.0000,   1.00000,      24.238
     78.0000,       8.0000,   1.00000,      50.478
     80.0000,       8.0000,   1.00000,      84.954
     82.0000,       8.0000,   1.00000,      77.499
     84.0000,       8.0000,   1.00000,      100.95
     86.0000,       8.0000,   1.00000,      94.930
     88.0000,       8.0000,   1.00000,      66.871
     90.0000,       8.0000,   1.00000,      69.990
     92.0000,       8.0000,   1.00000,      70.053
     94.0000,       8.0000,   1.00000,      69.264
     96.0000,       8.0000,   1.00000,      71.370
     98.0000,       8.0000,   1.00000,      62.949
      8.0000,       2.0000,   6.00000,      518.58
     10.0000,       2.0000,   6.00000,      756.95
     12.0000,       2.0000,   6.00000,      726.40
     14.0000,       2.0000,   6.00000,      767.54
     16.0000,       2.0000,   6.00000,      809.23
     18.0000,       2.0000,   6.00000,      889.52
     20.0000,       2.0000,   6.00000,      812.28
     22.0000,       2.0000,   6.00000,      326.73
     24.0000,       2.0000,   6.00000,      356.46
     26.0000,       2.0000,   6.00000,      474.76
     28.0000,       2.0000,   6.00000,      458.48
     30.0000,       2.0000,   6.00000,      722.68
     32.0000,       2.0000,   6.00000,      566.62
     34.0000,       2.0000,   6.00000,      369.98
     36.0000,       2.0000,   6.00000,      162.96
     38.0000,       2.0000,   6.00000,      179.82
     40.0000,       2.0000,   6.00000,      162.88
     42.0000,       2.0000,   6.00000,      144.75
     44.0000,       2.0000,   6.00000,      65.371
     46.0000,       2.0000,   6.00000,      93.441
     48.0000,       2.0000,   6.00000,      117.46
     50.0000,       2.0000,   6.00000,      90.524
     52.0000,       2.0000,   6.00000,      86.357
     54.0000,       2.0000,   6.00000,      86.551
     56.0000,       2.0000,   6.00000,      124.06
     58.0000,       2.0000,   6.00000,      64.220
     60.0000,       2.0000,   6.00000,      55.229
     62.0000,       2.0000,   6.00000,      38.082
     64.0000,       2.0000,   6.00000,      19.074
     66.0000,       2.0000,   6.00000,      17.782
     68.0000,       2.0000,   6.00000,      32.169
     70.0000,       2.0000,   6.00000,      14.674
     72.0000,       2.0000,   6.00000,      19.555
     74.0000,       2.0000,   6.00000,      12.254
     76.0000,       2.0000,   6.00000,      23.069
     78.0000,       2.0000,   6.00000,      27.966
     80.0000,       2.0000,   6.00000,      69.972
     82.0000,       2.0000,   6.00000,      109.71
     84.0000,       2.0000,   6.00000,      55.643
     86.0000,       2.0000,   6.00000,      57.491
     88.0000,       2.0000,   6.00000,      63.372
     90.0000,       2.0000,   6.00000,      66.790
     92.0000,       2.0000,   6.00000,      62.421
     94.0000,       2.0000,   6.00000,      64.710
     96.0000,       2.0000,   6.00000,      69.736
     98.0000,       2.0000,   6.00000,      74.172
    100.0000,       2.0000,   6.00000,      51.233
    102.0000,       2.0000,   6.00000,      59.895
     10.0000,       4.0000,   3.00000,      724.13
     12.0000,       4.0000,   3.00000,      672.42
     14.0000,       4.0000,   3.00000,      673.06
     16.0000,       4.0000,   3.00000,      716.92
     18.0000,       4.0000,   3.00000,      754.53
     20.0000,       4.0000,   3.00000,      640.11
     22.0000,       4.0000,   3.00000,      346.30
     24.0000,       4.0000,   3.00000,      356.70
     26.0000,       4.0000,   3.00000,      456.12
     28.0000,       4.0000,   3.00000,      515.69
     30.0000,       4.0000,   3.00000,      631.88
     32.0000,       4.0000,   3.00000,      516.89
     34.0000,       4.0000,   3.00000,      307.52
     36.0000,       4.0000,   3.00000,      140.72
     38.0000,       4.0000,   3.00000,      125.25
     40.0000,       4.0000,   3.00000,      155.94
     42.0000,       4.0000,   3.00000,      134.28
     44.0000,       4.0000,   3.00000,      87.708
     46.0000,       4.0000,   3.00000,      115.25
     48.0000,       4.0000,   3.00000,      119.57
     50.0000,       4.0000,   3.00000,      111.93
     52.0000,       4.0000,   3.00000,      101.27
     54.0000,       4.0000,   3.00000,      101.69
     56.0000,       4.0000,   3.00000,      123.74
     58.0000,       4.0000,   3.00000,      82.637
     60.0000,       4.0000,   3.00000,      46.155
     62.0000,       4.0000,   3.00000,      34.007
     64.0000,       4.0000,   3.00000,      20.527
     66.0000,       4.0000,   3.00000,      25.699
     68.0000,       4.0000,   3.00000,      26.584
     70.0000,       4.0000,   3.00000,      18.517
     72.0000,       4.0000,   3.00000,      21.152
     74.0000,       4.0000,   3.00000,      16.072
     76.0000,       4.0000,   3.00000,      19.003
     78.0000,       4.0000,   3.00000,      24.941
     80.0000,       4.0000,   3.00000,      49.954
     82.0000,       4.0000,   3.00000,      88.108
     84.0000,       4.0000,   3.00000,      60.072
     86.0000,       4.0000,   3.00000,      46.513
     88.0000,       4.0000,   3.00000,      63.861
     90.0000,       4.0000,   3.00000,      68.356
     92.0000,       4.0000,   3.00000,      67.675
     94.0000,       4.0000,   3.00000,      67.913
     96.0000,       4.0000,   3.00000,      72.608
     98.0000,       4.0000,   3.00000,      80.414
    100.0000,       4.0000,   3.00000,      66.333
     15.0000,      10.0000,   1.00000,      629.38
     17.0000,      10.0000,   1.00000,      620.08
     19.0000,      10.0000,   1.00000,      609.66
     21.0000,      10.0000,   1.00000,      458.11
     23.0000,      10.0000,   1.00000,      413.86
     25.0000,      10.0000,   1.00000,      423.45
     27.0000,      10.0000,   1.00000,      479.23
     29.0000,      10.0000,   1.00000,      474.25
     31.0000,      10.0000,   1.00000,      491.26
     33.0000,      10.0000,   1.00000,      348.24
     35.0000,      10.0000,   1.00000,      243.20
     37.0000,      10.0000,   1.00000,      154.78
     39.0000,      10.0000,   1.00000,      155.92
     41.0000,      10.0000,   1.00000,      122.16
     43.0000,      10.0000,   1.00000,      132.42
     45.0000,      10.0000,   1.00000,      111.49
     47.0000,      10.0000,   1.00000,      136.01
     49.0000,      10.0000,   1.00000,      129.70
     51.0000,      10.0000,   1.00000,      125.25
     53.0000,      10.0000,   1.00000,      113.60
     55.0000,      10.0000,   1.00000,      112.68
     57.0000,      10.0000,   1.00000,      83.789
     59.0000,      10.0000,   1.00000,      65.342
     61.0000,      10.0000,   1.00000,      43.404
     63.0000,      10.0000,   1.00000,      31.627
     65.0000,      10.0000,   1.00000,      24.037
     67.0000,      10.0000,   1.00000,      25.105
     69.0000,      10.0000,   1.00000,      26.144
     71.0000,      10.0000,   1.00000,      20.344
     73.0000,      10.0000,   1.00000,      19.112
     75.0000,      10.0000,   1.00000,      20.093
     77.0000,      10.0000,   1.00000,      22.481
     79.0000,      10.0000,   1.00000,      38.129
     81.0000,      10.0000,   1.00000,      59.838
     83.0000,      10.0000,   1.00000,      54.456
     85.0000,      10.0000,   1.00000,      64.199
     87.0000,      10.0000,   1.00000,      58.710
     89.0000,      10.0000,   1.00000,      65.919
     91.0000,      10.0000,   1.00000,      67.571
     93.0000,      10.0000,   1.00000,      72.015
     95.0000,      10.0000,   1.00000,      75.720
     12.0000,       6.0000,   2.00000,      635.13
     14.0000,       6.0000,   2.00000,      622.18
     16.0000,       6.0000,   2.00000,      632.15
     18.0000,       6.0000,   2.00000,      623.45
     20.0000,       6.0000,   2.00000,      536.59
     22.0000,       6.0000,   2.00000,      371.66
     24.0000,       6.0000,   2.00000,      381.62
     26.0000,       6.0000,   2.00000,      456.62
     28.0000,       6.0000,   2.00000,      505.09
     30.0000,       6.0000,   2.00000,      563.71
     32.0000,       6.0000,   2.00000,      434.22
     34.0000,       6.0000,   2.00000,      276.04
     36.0000,       6.0000,   2.00000,      135.72
     38.0000,       6.0000,   2.00000,      120.75
     40.0000,       6.0000,   2.00000,      123.86
     42.0000,       6.0000,   2.00000,      130.07
     44.0000,       6.0000,   2.00000,      112.93
     46.0000,       6.0000,   2.00000,      123.35
     48.0000,       6.0000,   2.00000,      132.93
     50.0000,       6.0000,   2.00000,      122.70
     52.0000,       6.0000,   2.00000,      121.39
     54.0000,       6.0000,   2.00000,      114.70
     56.0000,       6.0000,   2.00000,      116.07
     58.0000,       6.0000,   2.00000,      78.574
     60.0000,       6.0000,   2.00000,      48.163
     62.0000,       6.0000,   2.00000,      30.341
     64.0000,       6.0000,   2.00000,      26.651
     66.0000,       6.0000,   2.00000,      25.125
     68.0000,       6.0000,   2.00000,      26.902
     70.0000,       6.0000,   2.00000,      20.347
     72.0000,       6.0000,   2.00000,      22.401
     74.0000,       6.0000,   2.00000,      17.971
     76.0000,       6.0000,   2.00000,      19.257
     78.0000,       6.0000,   2.00000,      21.668
     80.0000,       6.0000,   2.00000,      42.105
     82.0000,       6.0000,   2.00000,      65.656
     84.0000,       6.0000,   2.00000,      54.664
     86.0000,       6.0000,   2.00000,      52.167
     88.0000,       6.0000,   2.00000,      58.434
     90.0000,       6.0000,   2.00000,      70.083
     92.0000,       6.0000,   2.00000,      70.900
     94.0000,       6.0000,   2.00000,      72.131
     96.0000,       6.0000,   2.00000,      76.476
     98.0000,       6.0000,   2.00000,      82.243
     12.0000,       4.0000,   4.00000,      563.07
     14.0000,       4.0000,   4.00000,      514.43
     16.0000,       4.0000,   4.00000,      498.11
     18.0000,       4.0000,   4.00000,      426.15
     20.0000,       4.0000,   4.00000,      335.43
     22.0000,       4.0000,   4.00000,      414.20
     24.0000,       4.0000,   4.00000,      410.67
     26.0000,       4.0000,   4.00000,      443.40
     28.0000,       4.0000,   4.00000,      535.85
     30.0000,       4.0000,   4.00000,      440.44
     32.0000,       4.0000,   4.00000,      327.78
     34.0000,       4.0000,   4.00000,      184.29
     36.0000,       4.0000,   4.00000,      122.07
     38.0000,       4.0000,   4.00000,      90.668
     40.0000,       4.0000,   4.00000,      90.819
     42.0000,       4.0000,   4.00000,      112.74
     44.0000,       4.0000,   4.00000,      158.31
     46.0000,       4.0000,   4.00000,      150.44
     48.0000,       4.0000,   4.00000,      145.79
     50.0000,       4.0000,   4.00000,      151.89
     52.0000,       4.0000,   4.00000,      153.07
     54.0000,       4.0000,   4.00000,      139.54
     56.0000,       4.0000,   4.00000,      106.96
     58.0000,       4.0000,   4.00000,      76.229
     60.0000,       4.0000,   4.00000,      40.136
     62.0000,       4.0000,   4.00000,      22.977
     64.0000,       4.0000,   4.00000,      34.088
     66.0000,       4.0000,   4.00000,      31.700
     68.0000,       4.0000,   4.00000,      21.397
     70.0000,       4.0000,   4.00000,      25.399
     72.0000,       4.0000,   4.00000,      24.726
     74.0000,       4.0000,   4.00000,      22.874
     76.0000,       4.0000,   4.00000,      16.228
     78.0000,       4.0000,   4.00000,      17.095
     80.0000,       4.0000,   4.00000,      21.742
     82.0000,       4.0000,   4.00000,      35.319
     84.0000,       4.0000,   4.00000,      50.987
     86.0000,       4.0000,   4.00000,      50.437
     88.0000,       4.0000,   4.00000,      54.549
     90.0000,       4.0000,   4.00000,      73.601
     92.0000,       4.0000,   4.00000,      78.189
     94.0000,       4.0000,   4.00000,      78.074
     96.0000,       4.0000,   4.00000,      81.225
     98.0000,       4.0000,   4.00000,      88.021
     18.0000,      12.0000,   1.00000,      481.45
     20.0000,      12.0000,   1.00000,      458.93
     22.0000,      12.0000,   1.00000,      365.89
     24.0000,      12.0000,   1.00000,      395.28
     26.0000,      12.0000,   1.00000,      435.40
     28.0000,      12.0000,   1.00000,      428.56
     30.0000,      12.0000,   1.00000,      436.67
     32.0000,      12.0000,   1.00000,      344.01
     34.0000,      12.0000,   1.00000,      240.09
     36.0000,      12.0000,   1.00000,      145.23
     38.0000,      12.0000,   1.00000,      128.61
     40.0000,      12.0000,   1.00000,      134.44
     42.0000,      12.0000,   1.00000,      134.80
     44.0000,      12.0000,   1.00000,      125.60
     46.0000,      12.0000,   1.00000,      146.35
     48.0000,      12.0000,   1.00000,      161.54
     50.0000,      12.0000,   1.00000,      153.30
     52.0000,      12.0000,   1.00000,      135.40
     54.0000,      12.0000,   1.00000,      117.95
     56.0000,      12.0000,   1.00000,      105.18
     58.0000,      12.0000,   1.00000,      74.948
     60.0000,      12.0000,   1.00000,      48.011
     62.0000,      12.0000,   1.00000,      36.398
     64.0000,      12.0000,   1.00000,      28.954
     66.0000,      12.0000,   1.00000,      28.844
     68.0000,      12.0000,   1.00000,      28.574
     70.0000,      12.0000,   1.00000,      23.567
     72.0000,      12.0000,   1.00000,      24.138
     74.0000,      12.0000,   1.00000,      20.433
     76.0000,      12.0000,   1.00000,      20.094
     78.0000,      12.0000,   1.00000,      20.341
     80.0000,      12.0000,   1.00000,      30.900
     82.0000,      12.0000,   1.00000,      47.584
     84.0000,      12.0000,   1.00000,      42.835
     86.0000,      12.0000,   1.00000,      47.101
     88.0000,      12.0000,   1.00000,      59.014
     90.0000,      12.0000,   1.00000,      68.946
     92.0000,      12.0000,   1.00000,      73.485
     16.0000,       8.0000,   2.00000,      377.20
     18.0000,       8.0000,   2.00000,      341.20
     20.0000,       8.0000,   2.00000,      324.90
     22.0000,       8.0000,   2.00000,      407.60
     24.0000,       8.0000,   2.00000,      438.04
     26.0000,       8.0000,   2.00000,      452.57
     28.0000,       8.0000,   2.00000,      438.57
     30.0000,       8.0000,   2.00000,      339.09
     32.0000,       8.0000,   2.00000,      269.61
     34.0000,       8.0000,   2.00000,      184.82
     36.0000,       8.0000,   2.00000,      138.95
     38.0000,       8.0000,   2.00000,      110.79
     40.0000,       8.0000,   2.00000,      111.42
     42.0000,       8.0000,   2.00000,      119.88
     44.0000,       8.0000,   2.00000,      148.37
     46.0000,       8.0000,   2.00000,      173.33
     48.0000,       8.0000,   2.00000,      179.05
     50.0000,       8.0000,   2.00000,      180.42
     52.0000,       8.0000,   2.00000,      164.01
     54.0000,       8.0000,   2.00000,      133.36
     56.0000,       8.0000,   2.00000,      96.437
     58.0000,       8.0000,   2.00000,      61.811
     60.0000,       8.0000,   2.00000,      42.532
     62.0000,       8.0000,   2.00000,      32.638
     64.0000,       8.0000,   2.00000,      33.104
     66.0000,       8.0000,   2.00000,      31.541
     68.0000,       8.0000,   2.00000,      25.878
     70.0000,       8.0000,   2.00000,      27.192
     72.0000,       8.0000,   2.00000,      25.407
     74.0000,       8.0000,   2.00000,      23.628
     76.0000,       8.0000,   2.00000,      19.149
     78.0000,       8.0000,   2.00000,      17.556
     80.0000,       8.0000,   2.00000,      17.057
     82.0000,       8.0000,   2.00000,      25.960
     84.0000,       8.0000,   2.00000,      40.807
     86.0000,       8.0000,   2.00000,      45.806
     88.0000,       8.0000,   2.00000,      60.941
     90.0000,       8.0000,   2.00000,      70.867
     92.0000,       8.0000,   2.00000,      74.949
     94.0000,       8.0000,   2.00000,      82.927
     15.0000,       6.0000,   3.00000,      382.35
     17.0000,       6.0000,   3.00000,      298.77
     19.0000,       6.0000,   3.00000,      276.99
     21.0000,       6.0000,   3.00000,      340.81
     23.0000,       6.0000,   3.00000,      493.90
     25.0000,       6.0000,   3.00000,      450.27
     27.0000,       6.0000,   3.00000,      474.34
     29.0000,       6.0000,   3.00000,      350.83
     31.0000,       6.0000,   3.00000,      283.07
     33.0000,       6.0000,   3.00000,      182.82
     35.0000,       6.0000,   3.00000,      169.33
     37.0000,       6.0000,   3.00000,      125.85
     39.0000,       6.0000,   3.00000,      107.14
     41.0000,       6.0000,   3.00000,      89.318
     43.0000,       6.0000,   3.00000,      149.60
     45.0000,       6.0000,   3.00000,      170.16
     47.0000,       6.0000,   3.00000,      189.73
     49.0000,       6.0000,   3.00000,      178.44
     51.0000,       6.0000,   3.00000,      193.59
     53.0000,       6.0000,   3.00000,      159.37
     55.0000,       6.0000,   3.00000,      118.75
     57.0000,       6.0000,   3.00000,      63.419
     59.0000,       6.0000,   3.00000,      47.835
     61.0000,       6.0000,   3.00000,      35.385
     63.0000,       6.0000,   3.00000,      34.829
     65.0000,       6.0000,   3.00000,      33.378
     67.0000,       6.0000,   3.00000,      26.496
     69.0000,       6.0000,   3.00000,      28.351
     71.0000,       6.0000,   3.00000,      26.637
     73.0000,       6.0000,   3.00000,      25.080
     75.0000,       6.0000,   3.00000,      22.663
     77.0000,       6.0000,   3.00000,      17.806
     79.0000,       6.0000,   3.00000,      15.901
     81.0000,       6.0000,   3.00000,      14.911
     83.0000,       6.0000,   3.00000,      24.104
     85.0000,       6.0000,   3.00000,      50.396
     87.0000,       6.0000,   3.00000,      54.815
     89.0000,       6.0000,   3.00000,      66.176
     91.0000,       6.0000,   3.00000,      69.808
     93.0000,       6.0000,   3.00000,      83.977
     95.0000,       6.0000,   3.00000,      87.008
     14.0000,       4.0000,   5.00000,      431.99
     16.0000,       4.0000,   5.00000,      306.95
     18.0000,       4.0000,   5.00000,      221.54
     20.0000,       4.0000,   5.00000,      291.60
     22.0000,       4.0000,   5.00000,      422.42
     24.0000,       4.0000,   5.00000,      533.26
     26.0000,       4.0000,   5.00000,      479.08
     28.0000,       4.0000,   5.00000,      384.44
     30.0000,       4.0000,   5.00000,      312.01
     32.0000,       4.0000,   5.00000,      193.52
     34.0000,       4.0000,   5.00000,      162.28
     36.0000,       4.0000,   5.00000,      164.01
     38.0000,       4.0000,   5.00000,      123.23
     40.0000,       4.0000,   5.00000,      74.572
     42.0000,       4.0000,   5.00000,      107.31
     44.0000,       4.0000,   5.00000,      180.00
     46.0000,       4.0000,   5.00000,      189.02
     48.0000,       4.0000,   5.00000,      184.59
     50.0000,       4.0000,   5.00000,      191.09
     52.0000,       4.0000,   5.00000,      195.77
     54.0000,       4.0000,   5.00000,      148.54
     56.0000,       4.0000,   5.00000,      78.828
     58.0000,       4.0000,   5.00000,      47.518
     60.0000,       4.0000,   5.00000,      35.892
     62.0000,       4.0000,   5.00000,      39.474
     64.0000,       4.0000,   5.00000,      34.065
     66.0000,       4.0000,   5.00000,      26.963
     68.0000,       4.0000,   5.00000,      29.354
     70.0000,       4.0000,   5.00000,      27.539
     72.0000,       4.0000,   5.00000,      26.428
     74.0000,       4.0000,   5.00000,      24.004
     76.0000,       4.0000,   5.00000,      21.528
     78.0000,       4.0000,   5.00000,      16.107
     80.0000,       4.0000,   5.00000,      13.355
     82.0000,       4.0000,   5.00000,      13.139
     84.0000,       4.0000,   5.00000,      30.538
     86.0000,       4.0000,   5.00000,      65.775
     88.0000,       4.0000,   5.00000,      60.093
     90.0000,       4.0000,   5.00000,      60.821
     92.0000,       4.0000,   5.00000,      81.010
     94.0000,       4.0000,   5.00000,      88.893
     96.0000,       4.0000,   5.00000,      89.626
     16.0000,       4.0000,   6.00000,      200.05
     18.0000,       4.0000,   6.00000,      237.51
     20.0000,       4.0000,   6.00000,      304.74
     22.0000,       4.0000,   6.00000,      373.66
     24.0000,       4.0000,   6.00000,      474.04
     26.0000,       4.0000,   6.00000,      458.10
     28.0000,       4.0000,   6.00000,      303.85
     30.0000,       4.0000,   6.00000,      215.64
     32.0000,       4.0000,   6.00000,      210.67
     34.0000,       4.0000,   6.00000,      205.69
     36.0000,       4.0000,   6.00000,      174.05
     38.0000,       4.0000,   6.00000,      139.95
     40.0000,       4.0000,   6.00000,      156.78
     42.0000,       4.0000,   6.00000,      116.21
     44.0000,       4.0000,   6.00000,      121.17
     46.0000,       4.0000,   6.00000,      208.77
     48.0000,       4.0000,   6.00000,      236.98
     50.0000,       4.0000,   6.00000,      229.07
     52.0000,       4.0000,   6.00000,      176.05
     54.0000,       4.0000,   6.00000,      103.47
     56.0000,       4.0000,   6.00000,      61.867
     58.0000,       4.0000,   6.00000,      35.682
     60.0000,       4.0000,   6.00000,      46.154
     62.0000,       4.0000,   6.00000,      52.196
     64.0000,       4.0000,   6.00000,      29.982
     66.0000,       4.0000,   6.00000,      30.557
     68.0000,       4.0000,   6.00000,      34.030
     70.0000,       4.0000,   6.00000,      29.975
     72.0000,       4.0000,   6.00000,      26.144
     74.0000,       4.0000,   6.00000,      24.621
     76.0000,       4.0000,   6.00000,      24.432
     78.0000,       4.0000,   6.00000,      19.211
     80.0000,       4.0000,   6.00000,      11.726
     82.0000,       4.0000,   6.00000,      12.599
     84.0000,       4.0000,   6.00000,      16.625
     86.0000,       4.0000,   6.00000,      34.408
     88.0000,       4.0000,   6.00000,      71.298
     90.0000,       4.0000,   6.00000,      64.217
     92.0000,       4.0000,   6.00000,      66.168
     94.0000,       4.0000,   6.00000,      88.865
     20.0000,      10.0000,   2.00000,      300.67
     22.0000,      10.0000,   2.00000,      374.51
     24.0000,      10.0000,   2.00000,      401.44
     26.0000,      10.0000,   2.00000,      375.96
     28.0000,      10.0000,   2.00000,      324.50
     30.0000,      10.0000,   2.00000,      284.12
     32.0000,      10.0000,   2.00000,      214.56
     34.0000,      10.0000,   2.00000,      194.93
     36.0000,      10.0000,   2.00000,      189.54
     38.0000,      10.0000,   2.00000,      171.81
     40.0000,      10.0000,   2.00000,      136.26
     42.0000,      10.0000,   2.00000,      147.79
     44.0000,      10.0000,   2.00000,      176.45
     46.0000,      10.0000,   2.00000,      180.10
     48.0000,      10.0000,   2.00000,      189.52
     50.0000,      10.0000,   2.00000,      182.05
     52.0000,      10.0000,   2.00000,      162.03
     54.0000,      10.0000,   2.00000,      113.62
     56.0000,      10.0000,   2.00000,      73.244
     58.0000,      10.0000,   2.00000,      50.812
     60.0000,      10.0000,   2.00000,      44.182
     62.0000,      10.0000,   2.00000,      39.146
     64.0000,      10.0000,   2.00000,      40.125
     66.0000,      10.0000,   2.00000,      31.874
     68.0000,      10.0000,   2.00000,      32.363
     70.0000,      10.0000,   2.00000,      28.616
     72.0000,      10.0000,   2.00000,      28.189
     74.0000,      10.0000,   2.00000,      24.765
     76.0000,      10.0000,   2.00000,      22.122
     78.0000,      10.0000,   2.00000,      18.511
     80.0000,      10.0000,   2.00000,      16.950
     82.0000,      10.0000,   2.00000,      15.500
     84.0000,      10.0000,   2.00000,      24.516
     86.0000,      10.0000,   2.00000,      43.764
     88.0000,      10.0000,   2.00000,      47.336
     90.0000,      10.0000,   2.00000,      60.914
     18.0000,       6.0000,   4.00000,      250.94
     20.0000,       6.0000,   4.00000,      321.05
     22.0000,       6.0000,   4.00000,      346.02
     24.0000,       6.0000,   4.00000,      414.41
     26.0000,       6.0000,   4.00000,      381.42
     28.0000,       6.0000,   4.00000,      293.47
     30.0000,       6.0000,   4.00000,      233.83
     32.0000,       6.0000,   4.00000,      228.72
     34.0000,       6.0000,   4.00000,      202.84
     36.0000,       6.0000,   4.00000,      193.74
     38.0000,       6.0000,   4.00000,      165.04
     40.0000,       6.0000,   4.00000,      174.13
     42.0000,       6.0000,   4.00000,      143.07
     44.0000,       6.0000,   4.00000,      133.28
     46.0000,       6.0000,   4.00000,      190.67
     48.0000,       6.0000,   4.00000,      223.22
     50.0000,       6.0000,   4.00000,      221.34
     52.0000,       6.0000,   4.00000,      152.70
     54.0000,       6.0000,   4.00000,      91.983
     56.0000,       6.0000,   4.00000,      57.004
     58.0000,       6.0000,   4.00000,      48.334
     60.0000,       6.0000,   4.00000,      42.796
     62.0000,       6.0000,   4.00000,      49.848
     64.0000,       6.0000,   4.00000,      32.526
     66.0000,       6.0000,   4.00000,      36.448
     68.0000,       6.0000,   4.00000,      31.198
     70.0000,       6.0000,   4.00000,      30.785
     72.0000,       6.0000,   4.00000,      27.348
     74.0000,       6.0000,   4.00000,      25.585
     76.0000,       6.0000,   4.00000,      22.695
     78.0000,       6.0000,   4.00000,      19.928
     80.0000,       6.0000,   4.00000,      14.653
     82.0000,       6.0000,   4.00000,      14.965
     84.0000,       6.0000,   4.00000,      15.578
     86.0000,       6.0000,   4.00000,      29.613
     88.0000,       6.0000,   4.00000,      57.557
     90.0000,       6.0000,   4.00000,      61.467
     92.0000,       6.0000,   4.00000,      73.987
     20.0000,       8.0000,   3.00000,      317.37
     22.0000,       8.0000,   3.00000,      329.08
     24.0000,       8.0000,   3.00000,      361.42
     26.0000,       8.0000,   3.00000,      340.46
     28.0000,       8.0000,   3.00000,      276.22
     30.0000,       8.0000,   3.00000,      258.85
     32.0000,       8.0000,   3.00000,      231.06
     34.0000,       8.0000,   3.00000,      210.60
     36.0000,       8.0000,   3.00000,      218.87
     38.0000,       8.0000,   3.00000,      183.80
     40.0000,       8.0000,   3.00000,      188.30
     42.0000,       8.0000,   3.00000,      162.96
     44.0000,       8.0000,   3.00000,      155.00
     46.0000,       8.0000,   3.00000,      190.96
     48.0000,       8.0000,   3.00000,      189.53
     50.0000,       8.0000,   3.00000,      188.18
     52.0000,       8.0000,   3.00000,      142.68
     54.0000,       8.0000,   3.00000,      83.623
     56.0000,       8.0000,   3.00000,      64.176
     58.0000,       8.0000,   3.00000,      46.328
     60.0000,       8.0000,   3.00000,      45.818
     62.0000,       8.0000,   3.00000,      49.217
     64.0000,       8.0000,   3.00000,      34.596
     66.0000,       8.0000,   3.00000,      36.778
     68.0000,       8.0000,   3.00000,      34.345
     70.0000,       8.0000,   3.00000,      29.339
     72.0000,       8.0000,   3.00000,      28.882
     74.0000,       8.0000,   3.00000,      25.040
     76.0000,       8.0000,   3.00000,      22.993
     78.0000,       8.0000,   3.00000,      21.137
     80.0000,       8.0000,   3.00000,      16.753
     82.0000,       8.0000,   3.00000,      17.030
     84.0000,       8.0000,   3.00000,      16.992
     86.0000,       8.0000,   3.00000,      26.616
     88.0000,       8.0000,   3.00000,      50.676
     90.0000,       8.0000,   3.00000,      53.699
     24.0000,      12.0000,   2.00000,      317.50
     26.0000,      12.0000,   2.00000,      309.66
     28.0000,      12.0000,   2.00000,      260.55
     30.0000,      12.0000,   2.00000,      245.94
     32.0000,      12.0000,   2.00000,      250.81
     34.0000,      12.0000,   2.00000,      246.53
     36.0000,      12.0000,   2.00000,      243.65
     38.0000,      12.0000,   2.00000,      214.25
     40.0000,      12.0000,   2.00000,      224.17
     42.0000,      12.0000,   2.00000,      194.82
     44.0000,      12.0000,   2.00000,      173.20
     46.0000,      12.0000,   2.00000,      181.88
     48.0000,      12.0000,   2.00000,      162.37
     50.0000,      12.0000,   2.00000,      144.00
     52.0000,      12.0000,   2.00000,      115.90
     54.0000,      12.0000,   2.00000,      81.011
     56.0000,      12.0000,   2.00000,      62.788
     58.0000,      12.0000,   2.00000,      49.642
     60.0000,      12.0000,   2.00000,      48.833
     62.0000,      12.0000,   2.00000,      50.620
     64.0000,      12.0000,   2.00000,      37.564
     66.0000,      12.0000,   2.00000,      37.793
     68.0000,      12.0000,   2.00000,      35.645
     70.0000,      12.0000,   2.00000,      31.789
     72.0000,      12.0000,   2.00000,      28.856
     74.0000,      12.0000,   2.00000,      25.768
     76.0000,      12.0000,   2.00000,      25.607
     78.0000,      12.0000,   2.00000,      23.747
     80.0000,      12.0000,   2.00000,      19.796
     82.0000,      12.0000,   2.00000,      19.856
     84.0000,      12.0000,   2.00000,      19.773
     86.0000,      12.0000,   2.00000,      26.703
     21.0000,       6.0000,   5.00000,      313.34
     23.0000,       6.0000,   5.00000,      255.40
     25.0000,       6.0000,   5.00000,      236.39
     27.0000,       6.0000,   5.00000,      226.01
     29.0000,       6.0000,   5.00000,      292.93
     31.0000,       6.0000,   5.00000,      255.42
     33.0000,       6.0000,   5.00000,      276.41
     35.0000,       6.0000,   5.00000,      227.76
     37.0000,       6.0000,   5.00000,      267.38
     39.0000,       6.0000,   5.00000,      244.14
     41.0000,       6.0000,   5.00000,      232.98
     43.0000,       6.0000,   5.00000,      215.27
     45.0000,       6.0000,   5.00000,      178.51
     47.0000,       6.0000,   5.00000,      142.64
     49.0000,       6.0000,   5.00000,      147.49
     51.0000,       6.0000,   5.00000,      96.105
     53.0000,       6.0000,   5.00000,      72.669
     55.0000,       6.0000,   5.00000,      58.791
     57.0000,       6.0000,   5.00000,      59.646
     59.0000,       6.0000,   5.00000,      57.335
     61.0000,       6.0000,   5.00000,      42.343
     63.0000,       6.0000,   5.00000,      42.746
     65.0000,       6.0000,   5.00000,      45.097
     67.0000,       6.0000,   5.00000,      36.289
     69.0000,       6.0000,   5.00000,      34.215
     71.0000,       6.0000,   5.00000,      29.688
     73.0000,       6.0000,   5.00000,      28.234
     75.0000,       6.0000,   5.00000,      24.715
     77.0000,       6.0000,   5.00000,      22.028
     79.0000,       6.0000,   5.00000,      24.580
     81.0000,       6.0000,   5.00000,      24.881
     83.0000,       6.0000,   5.00000,      20.208
     85.0000,       6.0000,   5.00000,      17.658
     87.0000,       6.0000,   5.00000,      16.741
     89.0000,       6.0000,   5.00000,      30.752
     25.0000,      10.0000,   3.00000,      239.15
     27.0000,      10.0000,   3.00000,      223.96
     29.0000,      10.0000,   3.00000,      258.68
     31.0000,      10.0000,   3.00000,      263.20
     33.0000,      10.0000,   3.00000,      291.32
     35.0000,      10.0000,   3.00000,      271.64
     37.0000,      10.0000,   3.00000,      291.30
     39.0000,      10.0000,   3.00000,      274.38
     41.0000,      10.0000,   3.00000,      271.68
     43.0000,      10.0000,   3.00000,      226.20
     45.0000,      10.0000,   3.00000,      174.40
     47.0000,      10.0000,   3.00000,      135.38
     49.0000,      10.0000,   3.00000,      115.24
     51.0000,      10.0000,   3.00000,      77.501
     53.0000,      10.0000,   3.00000,      63.424
     55.0000,      10.0000,   3.00000,      56.274
     57.0000,      10.0000,   3.00000,      61.401
     59.0000,      10.0000,   3.00000,      58.564
     61.0000,      10.0000,   3.00000,      46.684
     63.0000,      10.0000,   3.00000,      45.466
     65.0000,      10.0000,   3.00000,      45.628
     67.0000,      10.0000,   3.00000,      38.263
     69.0000,      10.0000,   3.00000,      34.413
     71.0000,      10.0000,   3.00000,      31.793
     73.0000,      10.0000,   3.00000,      30.112
     75.0000,      10.0000,   3.00000,      26.839
     77.0000,      10.0000,   3.00000,      26.578
     79.0000,      10.0000,   3.00000,      27.631
     81.0000,      10.0000,   3.00000,      27.123
     83.0000,      10.0000,   3.00000,      23.816
     85.0000,      10.0000,   3.00000,      21.636
     24.0000,       8.0000,   4.00000,      221.60
     26.0000,       8.0000,   4.00000,      218.88
     28.0000,       8.0000,   4.00000,      230.68
     30.0000,       8.0000,   4.00000,      272.92
     32.0000,       8.0000,   4.00000,      284.77
     34.0000,       8.0000,   4.00000,      276.57
     36.0000,       8.0000,   4.00000,      305.92
     38.0000,       8.0000,   4.00000,      281.35
     40.0000,       8.0000,   4.00000,      281.41
     42.0000,       8.0000,   4.00000,      266.47
     44.0000,       8.0000,   4.00000,      218.55
     46.0000,       8.0000,   4.00000,      157.19
     48.0000,       8.0000,   4.00000,      106.26
     50.0000,       8.0000,   4.00000,      75.310
     52.0000,       8.0000,   4.00000,      64.177
     54.0000,       8.0000,   4.00000,      58.230
     56.0000,       8.0000,   4.00000,      62.469
     58.0000,       8.0000,   4.00000,      62.606
     60.0000,       8.0000,   4.00000,      48.999
     62.0000,       8.0000,   4.00000,      48.677
     64.0000,       8.0000,   4.00000,      44.184
     66.0000,       8.0000,   4.00000,      43.363
     68.0000,       8.0000,   4.00000,      36.655
     70.0000,       8.0000,   4.00000,      32.912
     72.0000,       8.0000,   4.00000,      31.120
     74.0000,       8.0000,   4.00000,      26.873
     76.0000,       8.0000,   4.00000,      26.615
     78.0000,       8.0000,   4.00000,      28.126
     80.0000,       8.0000,   4.00000,      28.154
     82.0000,       8.0000,   4.00000,      27.293
     84.0000,       8.0000,   4.00000,      23.232
     86.0000,       8.0000,   4.00000,      20.426
     24.0000,       6.0000,   6.00000,      199.19
     26.0000,       6.0000,   6.00000,      222.32
     28.0000,       6.0000,   6.00000,      215.21
     30.0000,       6.0000,   6.00000,      263.03
     32.0000,       6.0000,   6.00000,      282.13
     34.0000,       6.0000,   6.00000,      321.25
     36.0000,       6.0000,   6.00000,      330.17
     38.0000,       6.0000,   6.00000,      300.45
     40.0000,       6.0000,   6.00000,      309.36
     42.0000,       6.0000,   6.00000,      286.87
     44.0000,       6.0000,   6.00000,      238.18
     46.0000,       6.0000,   6.00000,      158.86
     48.0000,       6.0000,   6.00000,      72.215
     50.0000,       6.0000,   6.00000,      43.769
     52.0000,       6.0000,   6.00000,      53.688
     54.0000,       6.0000,   6.00000,      60.325
     56.0000,       6.0000,   6.00000,      71.900
     58.0000,       6.0000,   6.00000,      50.347
     60.0000,       6.0000,   6.00000,      58.175
     62.0000,       6.0000,   6.00000,      50.876
     64.0000,       6.0000,   6.00000,      46.063
     66.0000,       6.0000,   6.00000,      39.362
     68.0000,       6.0000,   6.00000,      42.504
     70.0000,       6.0000,   6.00000,      33.091
     72.0000,       6.0000,   6.00000,      31.131
     74.0000,       6.0000,   6.00000,      25.990
     76.0000,       6.0000,   6.00000,      31.201
     78.0000,       6.0000,   6.00000,      31.074
     80.0000,       6.0000,   6.00000,      29.968
     82.0000,       6.0000,   6.00000,      29.506
     84.0000,       6.0000,   6.00000,      28.198
     86.0000,       6.0000,   6.00000,      22.468
     30.0000,      12.0000,   3.00000,      265.87
     32.0000,      12.0000,   3.00000,      279.00
     34.0000,      12.0000,   3.00000,      308.31
     36.0000,      12.0000,   3.00000,      331.88
     38.0000,      12.0000,   3.00000,      316.18
     40.0000,      12.0000,   3.00000,      285.93
     42.0000,      12.0000,   3.00000,      239.41
     44.0000,      12.0000,   3.00000,      185.13
     46.0000,      12.0000,   3.00000,      134.60
     48.0000,      12.0000,   3.00000,      74.020
     50.0000,      12.0000,   3.00000,      53.737
     52.0000,      12.0000,   3.00000,      51.265
     54.0000,      12.0000,   3.00000,      53.117
     56.0000,      12.0000,   3.00000,      57.077
     58.0000,      12.0000,   3.00000,      49.464
     60.0000,      12.0000,   3.00000,      56.125
     62.0000,      12.0000,   3.00000,      55.020
     64.0000,      12.0000,   3.00000,      47.999
     66.0000,      12.0000,   3.00000,      43.660
     68.0000,      12.0000,   3.00000,      42.615
     70.0000,      12.0000,   3.00000,      38.236
     72.0000,      12.0000,   3.00000,      36.312
     74.0000,      12.0000,   3.00000,      34.669
     76.0000,      12.0000,   3.00000,      35.739
     78.0000,      12.0000,   3.00000,      35.791
     80.0000,      12.0000,   3.00000,      33.071
     28.0000,       8.0000,   5.00000,      240.66
     30.0000,       8.0000,   5.00000,      227.22
     32.0000,       8.0000,   5.00000,      287.03
     34.0000,       8.0000,   5.00000,      335.43
     36.0000,       8.0000,   5.00000,      334.54
     38.0000,       8.0000,   5.00000,      361.96
     40.0000,       8.0000,   5.00000,      320.41
     42.0000,       8.0000,   5.00000,      245.29
     44.0000,       8.0000,   5.00000,      175.70
     46.0000,       8.0000,   5.00000,      96.575
     48.0000,       8.0000,   5.00000,      68.924
     50.0000,       8.0000,   5.00000,      45.770
     52.0000,       8.0000,   5.00000,      43.971
     54.0000,       8.0000,   5.00000,      53.480
     56.0000,       8.0000,   5.00000,      47.000
     58.0000,       8.0000,   5.00000,      59.125
     60.0000,       8.0000,   5.00000,      58.788
     62.0000,       8.0000,   5.00000,      54.608
     64.0000,       8.0000,   5.00000,      51.055
     66.0000,       8.0000,   5.00000,      43.065
     68.0000,       8.0000,   5.00000,      39.648
     70.0000,       8.0000,   5.00000,      39.634
     72.0000,       8.0000,   5.00000,      33.976
     74.0000,       8.0000,   5.00000,      37.255
     76.0000,       8.0000,   5.00000,      38.262
     78.0000,       8.0000,   5.00000,      34.298
     80.0000,       8.0000,   5.00000,      35.862
     82.0000,       8.0000,   5.00000,      33.625
     30.0000,      10.0000,   4.00000,      236.23
     32.0000,      10.0000,   4.00000,      285.96
     34.0000,      10.0000,   4.00000,      327.67
     36.0000,      10.0000,   4.00000,      326.68
     38.0000,      10.0000,   4.00000,      327.56
     40.0000,      10.0000,   4.00000,      293.08
     42.0000,      10.0000,   4.00000,      228.55
     44.0000,      10.0000,   4.00000,      155.50
     46.0000,      10.0000,   4.00000,      102.15
     48.0000,      10.0000,   4.00000,      66.813
     50.0000,      10.0000,   4.00000,      48.462
     52.0000,      10.0000,   4.00000,      46.744
     54.0000,      10.0000,   4.00000,      54.466
     56.0000,      10.0000,   4.00000,      46.016
     58.0000,      10.0000,   4.00000,      53.640
     60.0000,      10.0000,   4.00000,      55.584
     62.0000,      10.0000,   4.00000,      57.707
     64.0000,      10.0000,   4.00000,      48.984
     66.0000,      10.0000,   4.00000,      45.350
     68.0000,      10.0000,   4.00000,      41.560
     70.0000,      10.0000,   4.00000,      42.606
     72.0000,      10.0000,   4.00000,      36.290
     74.0000,      10.0000,   4.00000,      38.861
     76.0000,      10.0000,   4.00000,      39.333
     78.0000,      10.0000,   4.00000,      38.515
     80.0000,      10.0000,   4.00000,      34.714
     32.0000,       8.0000,   6.00000,      269.60
     34.0000,       8.0000,   6.00000,      279.25
     36.0000,       8.0000,   6.00000,      280.62
     38.0000,       8.0000,   6.00000,      271.85
     40.0000,       8.0000,   6.00000,      193.60
     42.0000,       8.0000,   6.00000,      121.91
     44.0000,       8.0000,   6.00000,      95.450
     46.0000,       8.0000,   6.00000,      68.723
     48.0000,       8.0000,   6.00000,      71.662
     50.0000,       8.0000,   6.00000,      68.755
     52.0000,       8.0000,   6.00000,      50.796
     54.0000,       8.0000,   6.00000,      46.387
     56.0000,       8.0000,   6.00000,      40.901
     58.0000,       8.0000,   6.00000,      46.095
     60.0000,       8.0000,   6.00000,      48.758
     62.0000,       8.0000,   6.00000,      53.198
     64.0000,       8.0000,   6.00000,      54.429
     66.0000,       8.0000,   6.00000,      51.457
     68.0000,       8.0000,   6.00000,      48.065
     70.0000,       8.0000,   6.00000,      48.854
     72.0000,       8.0000,   6.00000,      48.229
     74.0000,       8.0000,   6.00000,      49.672
     76.0000,       8.0000,   6.00000,      44.558
     78.0000,       8.0000,   6.00000,      43.377
     36.0000,      12.0000,   4.00000,      221.84
     38.0000,      12.0000,   4.00000,      201.10
     40.0000,      12.0000,   4.00000,      154.81
     42.0000,      12.0000,   4.00000,      106.57
     44.0000,      12.0000,   4.00000,      85.504
     46.0000,      12.0000,   4.00000,      73.626
     48.0000,      12.0000,   4.00000,      73.452
     50.0000,      12.0000,   4.00000,      70.205
     52.0000,      12.0000,   4.00000,      56.879
     54.0000,      12.0000,   4.00000,      51.493
     56.0000,      12.0000,   4.00000,      46.983
     58.0000,      12.0000,   4.00000,      48.327
     60.0000,      12.0000,   4.00000,      46.752
     62.0000,      12.0000,   4.00000,      48.754
     64.0000,      12.0000,   4.00000,      50.700
     66.0000,      12.0000,   4.00000,      54.903
     68.0000,      12.0000,   4.00000,      54.326
     70.0000,      12.0000,   4.00000,      54.217
     72.0000,      12.0000,   4.00000,      53.727
     74.0000,      12.0000,   4.00000,      53.470
     35.0000,      10.0000,   5.00000,      230.63
     37.0000,      10.0000,   5.00000,      201.69
     39.0000,      10.0000,   5.00000,      166.37
     41.0000,      10.0000,   5.00000,      110.76
     43.0000,      10.0000,   5.00000,      88.365
     45.0000,      10.0000,   5.00000,      76.405
     47.0000,      10.0000,   5.00000,      76.335
     49.0000,      10.0000,   5.00000,      73.115
     51.0000,      10.0000,   5.00000,      61.481
     53.0000,      10.0000,   5.00000,      57.431
     55.0000,      10.0000,   5.00000,      48.336
     57.0000,      10.0000,   5.00000,      44.322
     59.0000,      10.0000,   5.00000,      45.812
     61.0000,      10.0000,   5.00000,      44.964
     63.0000,      10.0000,   5.00000,      50.176
     65.0000,      10.0000,   5.00000,      53.806
     67.0000,      10.0000,   5.00000,      56.248
     69.0000,      10.0000,   5.00000,      55.983
     71.0000,      10.0000,   5.00000,      55.826
     73.0000,      10.0000,   5.00000,      51.995
     75.0000,      10.0000,   5.00000,      53.451
     40.0000,      10.0000,   6.00000,      58.613
     42.0000,      10.0000,   6.00000,      66.101
     44.0000,      10.0000,   6.00000,      77.284
     46.0000,      10.0000,   6.00000,      66.886
     48.0000,      10.0000,   6.00000,      76.962
     50.0000,      10.0000,   6.00000,      78.115
     52.0000,      10.0000,   6.00000,      76.182
     54.0000,      10.0000,   6.00000,      66.601
     56.0000,      10.0000,   6.00000,      65.184
     58.0000,      10.0000,   6.00000,      58.291
     60.0000,      10.0000,   6.00000,      49.936
     62.0000,      10.0000,   6.00000,      45.160
     64.0000,      10.0000,   6.00000,      53.313
     66.0000,      10.0000,   6.00000,      55.335
     68.0000,      10.0000,   6.00000,      62.110
     70.0000,      10.0000,   6.00000,      66.458
     42.0000,      12.0000,   5.00000,      65.989
     44.0000,      12.0000,   5.00000,      74.659
     46.0000,      12.0000,   5.00000,      65.495
     48.0000,      12.0000,   5.00000,      75.463
     50.0000,      12.0000,   5.00000,      78.285
     52.0000,      12.0000,   5.00000,      74.586
     54.0000,      12.0000,   5.00000,      70.696
     56.0000,      12.0000,   5.00000,      66.605
     58.0000,      12.0000,   5.00000,      64.308
     60.0000,      12.0000,   5.00000,      55.211
     62.0000,      12.0000,   5.00000,      49.388
     64.0000,      12.0000,   5.00000,      56.276
     66.0000,      12.0000,   5.00000,      58.036
     68.0000,      12.0000,   5.00000,      60.806
     48.0000,      12.0000,   6.00000,      68.978
     50.0000,      12.0000,   6.00000,      76.748
     52.0000,      12.0000,   6.00000,      79.124
     54.0000,      12.0000,   6.00000,      86.124
     56.0000,      12.0000,   6.00000,      87.659
     58.0000,      12.0000,   6.00000,      93.036
     60.0000,      12.0000,   6.00000,      92.355
     62.0000,      12.0000,   6.00000,      85.783
INVERSION RESULTS
INITIAL RMS ERROR
114.75
NUMBER OF LAYERS
14
NUMBER OF BLOCKS
524
ITERATION 1
MODEL RESISTIVITY
LAYER 1
53,       0.8320
      4.0000,      872.81
      6.0000,      841.33
      8.0000,      927.75
     10.0000,      1110.6
     12.0000,      1280.9
     14.0000,      1324.7
     16.0000,      926.30
     18.0000,      1177.5
     20.0000,      1097.7
     22.0000,      1051.8
     24.0000,      1020.9
     26.0000,      952.18
     28.0000,      775.16
     30.0000,      596.85
     32.0000,      600.78
     34.0000,      740.26
     36.0000,      567.68
     38.0000,      682.46
     40.0000,      569.39
     42.0000,      474.39
     44.0000,      251.32
     46.0000,      163.57
     48.0000,      99.939
     50.0000,      89.238
     52.0000,      31.591
     54.0000,      30.613
     56.0000,      25.906
     58.0000,      22.463
     60.0000,      21.876
     62.0000,      24.554
     64.0000,      30.005
     66.0000,      38.752
     68.0000,      38.838
     70.0000,      68.596
     72.0000,      72.357
     74.0000,      107.23
     76.0000,      142.66
     78.0000,      87.651
     80.0000,      129.25
     82.0000,      133.52
     84.0000,      146.67
     86.0000,      167.83
     88.0000,      191.59
     90.0000,      214.85
     92.0000,      234.72
     94.0000,      165.27
     96.0000,      189.67
     98.0000,      205.58
    100.0000,      200.67
    102.0000,      191.92
    104.0000,      172.18
    106.0000,      142.29
                   111.63
LAYER 2
53,       1.7472
      4.0000,      867.29
      6.0000,      832.59
      8.0000,      895.83
     10.0000,      1036.2
     12.0000,      1176.9
     14.0000,      1214.3
     16.0000,      902.91
     18.0000,      1076.7
     20.0000,      1009.2
     22.0000,      955.79
     24.0000,      945.75
     26.0000,      890.26
     28.0000,      687.64
     30.0000,      504.89
     32.0000,      525.30
     34.0000,      697.47
     36.0000,      606.17
     38.0000,      669.55
     40.0000,      536.96
     42.0000,      426.28
     44.0000,      241.08
     46.0000,      154.27
     48.0000,      95.973
     50.0000,      80.117
     52.0000,      32.161
     54.0000,      32.681
     56.0000,      28.576
     58.0000,      24.505
     60.0000,      23.639
     62.0000,      26.072
     64.0000,      31.167
     66.0000,      37.672
     68.0000,      33.078
     70.0000,      49.541
     72.0000,      56.552
     74.0000,      98.087
     76.0000,      145.72
     78.0000,      92.752
     80.0000,      136.61
     82.0000,      150.68
     84.0000,      167.26
     86.0000,      186.38
     88.0000,      203.06
     90.0000,      217.93
     92.0000,      221.32
     94.0000,      149.87
     96.0000,      165.98
     98.0000,      178.26
    100.0000,      175.19
    102.0000,      172.47
    104.0000,      161.67
    106.0000,      137.63
                   111.08
LAYER 3
51,       2.7539
      6.0000,      789.68
      8.0000,      780.43
     10.0000,      832.74
     12.0000,      928.58
     14.0000,      975.98
     16.0000,      801.36
     18.0000,      887.40
     20.0000,      810.84
     22.0000,      751.97
     24.0000,      742.41
     26.0000,      682.15
     28.0000,      489.13
     30.0000,      339.54
     32.0000,      371.97
     34.0000,      561.54
     36.0000,      572.59
     38.0000,      557.49
     40.0000,      399.71
     42.0000,      290.45
     44.0000,      180.99
     46.0000,      122.62
     48.0000,      84.120
     50.0000,      70.130
     52.0000,      36.953
     54.0000,      40.870
     56.0000,      37.444
     58.0000,      31.712
     60.0000,      29.927
     62.0000,      32.395
     64.0000,      36.864
     66.0000,      37.691
     68.0000,      24.719
     70.0000,      25.242
     72.0000,      30.164
     74.0000,      69.898
     76.0000,      132.00
     78.0000,      96.125
     80.0000,      138.90
     82.0000,      169.71
     84.0000,      191.45
     86.0000,      198.73
     88.0000,      194.27
     90.0000,      185.55
     92.0000,      164.59
     94.0000,      105.22
     96.0000,      107.11
     98.0000,      112.80
    100.0000,      114.42
    102.0000,      122.20
    104.0000,      127.51
                   112.87
LAYER 4
49,       3.8613
      8.0000,      616.18
     10.0000,      579.22
     12.0000,      660.07
     14.0000,      732.43
     16.0000,      661.60
     18.0000,      703.17
     20.0000,      616.75
     22.0000,      545.38
     24.0000,      517.22
     26.0000,      447.75
     28.0000,      296.55
     30.0000,      198.86
     32.0000,      230.89
     34.0000,      390.10
     36.0000,      442.18
     38.0000,      382.51
     40.0000,      237.99
     42.0000,      158.81
     44.0000,      109.13
     46.0000,      85.302
     48.0000,      70.015
     50.0000,      66.563
     52.0000,      46.986
     54.0000,      58.391
     56.0000,      55.994
     58.0000,      46.728
     60.0000,      43.376
     62.0000,      46.569
     64.0000,      50.212
     66.0000,      41.364
     68.0000,      18.434
     70.0000,      11.836
     72.0000,      13.341
     74.0000,      39.919
     76.0000,      98.026
     78.0000,      83.037
     80.0000,      118.45
     82.0000,      154.52
     84.0000,      173.00
     86.0000,      162.34
     88.0000,      138.08
     90.0000,      115.58
     92.0000,      90.651
     94.0000,      56.179
     96.0000,      54.326
     98.0000,      57.656
    100.0000,      64.330
    102.0000,      77.891
                   92.036
LAYER 5
47,       5.0794
     10.0000,      248.79
     12.0000,      285.77
     14.0000,      358.09
     16.0000,      404.13
     18.0000,      426.85
     20.0000,      366.12
     22.0000,      293.29
     24.0000,      235.39
     26.0000,      171.19
     28.0000,      106.72
     30.0000,      75.680
     32.0000,      88.981
     34.0000,      142.91
     36.0000,      168.39
     38.0000,      127.46
     40.0000,      72.321
     42.0000,      47.111
     44.0000,      41.214
     46.0000,      47.233
     48.0000,      61.826
     50.0000,      85.593
     52.0000,      104.06
     54.0000,      140.06
     56.0000,      142.05
     58.0000,      122.08
     60.0000,      113.69
     62.0000,      117.78
     64.0000,      107.18
     66.0000,      58.593
     68.0000,      16.309
     70.0000,      5.4801
     72.0000,      4.6546
     74.0000,      12.271
     76.0000,      32.579
     78.0000,      39.691
     80.0000,      50.168
     82.0000,      60.197
     84.0000,      60.178
     86.0000,      48.813
     88.0000,      36.625
     90.0000,      28.627
     92.0000,      23.073
     94.0000,      18.279
     96.0000,      19.157
     98.0000,      24.202
    100.0000,      33.496
                   46.050
LAYER 6
45,       6.4194
     12.0000,      163.74
     14.0000,      224.87
     16.0000,      290.57
     18.0000,      313.91
     20.0000,      284.71
     22.0000,      228.47
     24.0000,      172.78
     26.0000,      120.33
     28.0000,      79.436
     30.0000,      61.308
     32.0000,      67.754
     34.0000,      91.838
     36.0000,      102.03
     38.0000,      79.683
     40.0000,      51.086
     42.0000,      37.558
     44.0000,      38.027
     46.0000,      51.479
     48.0000,      80.500
     50.0000,      126.85
     52.0000,      177.48
     54.0000,      223.90
     56.0000,      223.94
     58.0000,      198.43
     60.0000,      185.08
     62.0000,      180.34
     64.0000,      144.72
     66.0000,      70.088
     68.0000,      19.985
     70.0000,      6.3575
     72.0000,      4.4421
     74.0000,      7.6481
     76.0000,      15.417
     78.0000,      20.527
     80.0000,      23.962
     82.0000,      26.232
     84.0000,      25.857
     86.0000,      23.001
     88.0000,      20.379
     90.0000,      19.270
     92.0000,      19.294
     94.0000,      20.692
     96.0000,      25.562
     98.0000,      37.461
                   50.133
LAYER 7
43,       7.8933
     14.0000,      165.78
     16.0000,      231.78
     18.0000,      255.52
     20.0000,      255.21
     22.0000,      220.29
     24.0000,      173.31
     26.0000,      127.00
     28.0000,      92.008
     30.0000,      75.493
     32.0000,      77.724
     34.0000,      90.588
     36.0000,      94.605
     38.0000,      79.353
     40.0000,      59.822
     42.0000,      50.636
     44.0000,      55.534
     46.0000,      77.305
     48.0000,      120.87
     50.0000,      184.90
     52.0000,      250.56
     54.0000,      289.98
     56.0000,      281.85
     58.0000,      250.96
     60.0000,      227.07
     62.0000,      202.90
     64.0000,      148.18
     66.0000,      72.067
     68.0000,      24.399
     70.0000,      8.8721
     72.0000,      5.6341
     74.0000,      6.7701
     76.0000,      10.127
     78.0000,      13.105
     80.0000,      15.413
     82.0000,      17.808
     84.0000,      20.217
     86.0000,      22.497
     88.0000,      25.546
     90.0000,      31.326
     92.0000,      38.716
     94.0000,      52.174
     96.0000,      68.105
                   104.60
LAYER 8
39,       9.5147
     18.0000,      213.78
     20.0000,      246.80
     22.0000,      235.60
     24.0000,      205.40
     26.0000,      167.18
     28.0000,      134.18
     30.0000,      116.20
     32.0000,      114.11
     34.0000,      119.62
     36.0000,      118.67
     38.0000,      105.70
     40.0000,      90.532
     42.0000,      84.968
     44.0000,      95.380
     46.0000,      126.21
     48.0000,      180.08
     50.0000,      248.79
     52.0000,      307.44
     54.0000,      329.60
     56.0000,      308.62
     58.0000,      267.23
     60.0000,      225.91
     62.0000,      180.53
     64.0000,      120.56
     66.0000,      60.265
     68.0000,      24.028
     70.0000,      10.185
     72.0000,      6.3065
     74.0000,      6.1513
     76.0000,      7.6402
     78.0000,      9.9371
     80.0000,      13.303
     82.0000,      18.694
     84.0000,      26.709
     86.0000,      39.469
     88.0000,      57.556
     90.0000,      93.535
     92.0000,      127.16
                   203.93
LAYER 9
35,      11.2981
     22.0000,      260.93
     24.0000,      257.30
     26.0000,      235.28
     28.0000,      209.24
     30.0000,      191.41
     32.0000,      184.36
     34.0000,      182.69
     36.0000,      176.14
     38.0000,      162.42
     40.0000,      149.06
     42.0000,      145.46
     44.0000,      157.71
     46.0000,      188.18
     48.0000,      233.51
     50.0000,      280.88
     52.0000,      309.66
     54.0000,      306.13
     56.0000,      272.85
     58.0000,      225.91
     60.0000,      177.42
     62.0000,      128.77
     64.0000,      80.963
     66.0000,      42.426
     68.0000,      19.833
     70.0000,      10.008
     72.0000,      6.6515
     74.0000,      6.1790
     76.0000,      7.4059
     78.0000,      10.379
     80.0000,      16.209
     82.0000,      28.230
     84.0000,      50.885
     86.0000,      105.70
     88.0000,      175.01
                   389.48
LAYER 10
31,      13.2599
     26.0000,      321.61
     28.0000,      311.12
     30.0000,      297.80
     32.0000,      285.90
     34.0000,      277.21
     36.0000,      266.44
     38.0000,      248.74
     40.0000,      232.80
     42.0000,      223.16
     44.0000,      223.69
     46.0000,      233.88
     48.0000,      248.67
     50.0000,      258.99
     52.0000,      255.17
     54.0000,      233.47
     56.0000,      197.85
     58.0000,      156.57
     60.0000,      115.78
     62.0000,      78.525
     64.0000,      47.898
     66.0000,      26.697
     68.0000,      14.774
     70.0000,      9.2454
     72.0000,      7.2484
     74.0000,      7.3528
     76.0000,      9.6503
     78.0000,      14.177
     80.0000,      25.599
     82.0000,      59.102
     84.0000,      121.52
                   401.89
LAYER 11
27,      15.4179
     30.0000,      420.17
     32.0000,      402.69
     34.0000,      389.70
     36.0000,      374.25
     38.0000,      347.90
     40.0000,      319.47
     42.0000,      292.83
     44.0000,      268.78
     46.0000,      245.83
     48.0000,      224.11
     50.0000,      202.12
     52.0000,      177.98
     54.0000,      150.89
     56.0000,      121.48
     58.0000,      91.787
     60.0000,      64.248
     62.0000,      41.623
     64.0000,      25.676
     66.0000,      15.976
     68.0000,      10.821
     70.0000,      8.4315
     72.0000,      8.0509
     74.0000,      9.9091
     76.0000,      15.583
     78.0000,      23.580
     80.0000,      46.565
                   178.61
LAYER 12
21,      17.7917
     36.0000,      502.46
     38.0000,      438.54
     40.0000,      395.05
     42.0000,      336.59
     44.0000,      280.88
     46.0000,      227.73
     48.0000,      180.15
     50.0000,      141.47
     52.0000,      110.52
     54.0000,      85.652
     56.0000,      64.563
     58.0000,      45.991
     60.0000,      30.732
     62.0000,      19.974
     64.0000,      13.269
     66.0000,      9.5099
     68.0000,      7.5870
     70.0000,      7.4031
     72.0000,      9.4400
     74.0000,      14.941
                   40.534
LAYER 13
17,      20.4029
     40.0000,      484.25
     42.0000,      361.85
     44.0000,      285.22
     46.0000,      196.91
     48.0000,      134.44
     50.0000,      92.141
     52.0000,      64.232
     54.0000,      44.980
     56.0000,      31.132
     58.0000,      20.851
     60.0000,      13.709
     62.0000,      9.1526
     64.0000,      6.4933
     66.0000,      5.1789
     68.0000,      5.0415
     70.0000,      6.2038
                   11.529
LAYER 14
13, 
     44.0000,      333.83
     46.0000,      170.79
     48.0000,      95.671
     50.0000,      57.164
     52.0000,      35.710
     54.0000,      22.787
     56.0000,      14.562
     58.0000,      9.2009
     60.0000,      5.8143
     62.0000,      3.8498
     64.0000,      2.8709
     66.0000,      2.5103
                   2.8320
CALCULATED APPARENT RESISTIVITY
      3.0000,       2.0000,   1.00000,      1015.7
      5.0000,       2.0000,   1.00000,      1065.5
      7.0000,       2.0000,   1.00000,      1089.8
      9.0000,       2.0000,   1.00000,      1250.2
     11.0000,       2.0000,   1.00000,      1410.0
     13.0000,       2.0000,   1.00000,      1163.9
     15.0000,       2.0000,   1.00000,      1391.9
     17.0000,       2.0000,   1.00000,      1072.2
     19.0000,       2.0000,   1.00000,      1222.3
     21.0000,       2.0000,   1.00000,      1138.4
     23.0000,       2.0000,   1.00000,      1098.4
     25.0000,       2.0000,   1.00000,      968.91
     27.0000,       2.0000,   1.00000,      760.05
     29.0000,       2.0000,   1.00000,      676.14
     31.0000,       2.0000,   1.00000,      686.21
     33.0000,       2.0000,   1.00000,      604.99
     35.0000,       2.0000,   1.00000,      809.44
     37.0000,       2.0000,   1.00000,      629.05
     39.0000,       2.0000,   1.00000,      658.73
     41.0000,       2.0000,   1.00000,      396.40
     43.0000,       2.0000,   1.00000,      294.36
     45.0000,       2.0000,   1.00000,      162.09
     47.0000,       2.0000,   1.00000,      134.87
     49.0000,       2.0000,   1.00000,      53.763
     51.0000,       2.0000,   1.00000,      54.973
     53.0000,       2.0000,   1.00000,      31.313
     55.0000,       2.0000,   1.00000,      31.377
     57.0000,       2.0000,   1.00000,      28.285
     59.0000,       2.0000,   1.00000,      27.816
     61.0000,       2.0000,   1.00000,      30.959
     63.0000,       2.0000,   1.00000,      38.685
     65.0000,       2.0000,   1.00000,      39.640
     67.0000,       2.0000,   1.00000,      57.703
     69.0000,       2.0000,   1.00000,      53.844
     71.0000,       2.0000,   1.00000,      93.786
     73.0000,       2.0000,   1.00000,      120.23
     75.0000,       2.0000,   1.00000,      114.89
     77.0000,       2.0000,   1.00000,      171.78
     79.0000,       2.0000,   1.00000,      129.47
     81.0000,       2.0000,   1.00000,      182.88
     83.0000,       2.0000,   1.00000,      195.03
     85.0000,       2.0000,   1.00000,      218.33
     87.0000,       2.0000,   1.00000,      240.84
     89.0000,       2.0000,   1.00000,      267.42
     91.0000,       2.0000,   1.00000,      221.15
     93.0000,       2.0000,   1.00000,      242.53
     95.0000,       2.0000,   1.00000,      208.14
     97.0000,       2.0000,   1.00000,      226.65
     99.0000,       2.0000,   1.00000,      232.85
    101.0000,       2.0000,   1.00000,      219.24
    103.0000,       2.0000,   1.00000,      198.70
    105.0000,       2.0000,   1.00000,      164.53
    107.0000,       2.0000,   1.00000,      148.90
      4.0000,       2.0000,   2.00000,      806.75
      6.0000,       2.0000,   2.00000,      848.39
      8.0000,       2.0000,   2.00000,      881.72
     10.0000,       2.0000,   2.00000,      1024.2
     12.0000,       2.0000,   2.00000,      844.24
     14.0000,       2.0000,   2.00000,      1158.1
     16.0000,       2.0000,   2.00000,      1150.1
     18.0000,       2.0000,   2.00000,      832.78
     20.0000,       2.0000,   2.00000,      979.80
     22.0000,       2.0000,   2.00000,      909.41
     24.0000,       2.0000,   2.00000,      813.95
     26.0000,       2.0000,   2.00000,      633.78
     28.0000,       2.0000,   2.00000,      585.23
     30.0000,       2.0000,   2.00000,      636.87
     32.0000,       2.0000,   2.00000,      472.74
     34.0000,       2.0000,   2.00000,      617.86
     36.0000,       2.0000,   2.00000,      692.56
     38.0000,       2.0000,   2.00000,      526.81
     40.0000,       2.0000,   2.00000,      371.85
     42.0000,       2.0000,   2.00000,      249.31
     44.0000,       2.0000,   2.00000,      170.25
     46.0000,       2.0000,   2.00000,      125.24
     48.0000,       2.0000,   2.00000,      50.978
     50.0000,       2.0000,   2.00000,      45.224
     52.0000,       2.0000,   2.00000,      45.426
     54.0000,       2.0000,   2.00000,      23.879
     56.0000,       2.0000,   2.00000,      27.720
     58.0000,       2.0000,   2.00000,      26.999
     60.0000,       2.0000,   2.00000,      28.047
     62.0000,       2.0000,   2.00000,      32.960
     64.0000,       2.0000,   2.00000,      28.011
     66.0000,       2.0000,   2.00000,      32.672
     68.0000,       2.0000,   2.00000,      30.611
     70.0000,       2.0000,   2.00000,      30.866
     72.0000,       2.0000,   2.00000,      60.543
     74.0000,       2.0000,   2.00000,      49.678
     76.0000,       2.0000,   2.00000,      104.95
     78.0000,       2.0000,   2.00000,      140.91
     80.0000,       2.0000,   2.00000,      105.67
     82.0000,       2.0000,   2.00000,      159.96
     84.0000,       2.0000,   2.00000,      169.77
     86.0000,       2.0000,   2.00000,      181.90
     88.0000,       2.0000,   2.00000,      179.63
     90.0000,       2.0000,   2.00000,      131.89
     92.0000,       2.0000,   2.00000,      138.50
     94.0000,       2.0000,   2.00000,      142.04
     96.0000,       2.0000,   2.00000,      111.99
     98.0000,       2.0000,   2.00000,      126.18
    100.0000,       2.0000,   2.00000,      131.07
    102.0000,       2.0000,   2.00000,      128.45
    104.0000,       2.0000,   2.00000,      122.96
    106.0000,       2.0000,   2.00000,      115.67
      6.0000,       4.0000,   1.00000,      807.37
      8.0000,       4.0000,   1.00000,      844.78
     10.0000,       4.0000,   1.00000,      868.32
     12.0000,       4.0000,   1.00000,      827.49
     14.0000,       4.0000,   1.00000,      1069.6
     16.0000,       4.0000,   1.00000,      1084.7
     18.0000,       4.0000,   1.00000,      857.66
     20.0000,       4.0000,   1.00000,      873.38
     22.0000,       4.0000,   1.00000,      839.53
     24.0000,       4.0000,   1.00000,      710.43
     26.0000,       4.0000,   1.00000,      578.47
     28.0000,       4.0000,   1.00000,      575.27
     30.0000,       4.0000,   1.00000,      579.65
     32.0000,       4.0000,   1.00000,      481.71
     34.0000,       4.0000,   1.00000,      558.91
     36.0000,       4.0000,   1.00000,      620.17
     38.0000,       4.0000,   1.00000,      481.77
     40.0000,       4.0000,   1.00000,      317.62
     42.0000,       4.0000,   1.00000,      222.85
     44.0000,       4.0000,   1.00000,      163.16
     46.0000,       4.0000,   1.00000,      112.33
     48.0000,       4.0000,   1.00000,      53.934
     50.0000,       4.0000,   1.00000,      48.843
     52.0000,       4.0000,   1.00000,      46.318
     54.0000,       4.0000,   1.00000,      32.183
     56.0000,       4.0000,   1.00000,      29.257
     58.0000,       4.0000,   1.00000,      32.367
     60.0000,       4.0000,   1.00000,      34.157
     62.0000,       4.0000,   1.00000,      33.263
     64.0000,       4.0000,   1.00000,      28.680
     66.0000,       4.0000,   1.00000,      29.058
     68.0000,       4.0000,   1.00000,      27.520
     70.0000,       4.0000,   1.00000,      29.499
     72.0000,       4.0000,   1.00000,      43.946
     74.0000,       4.0000,   1.00000,      45.012
     76.0000,       4.0000,   1.00000,      86.752
     78.0000,       4.0000,   1.00000,      126.06
     80.0000,       4.0000,   1.00000,      113.54
     82.0000,       4.0000,   1.00000,      140.47
     84.0000,       4.0000,   1.00000,      160.82
     86.0000,       4.0000,   1.00000,      166.11
     88.0000,       4.0000,   1.00000,      149.88
     90.0000,       4.0000,   1.00000,      115.48
     92.0000,       4.0000,   1.00000,      119.70
     94.0000,       4.0000,   1.00000,      122.19
     96.0000,       4.0000,   1.00000,      103.00
     98.0000,       4.0000,   1.00000,      106.27
    100.0000,       4.0000,   1.00000,      113.47
    102.0000,       4.0000,   1.00000,      113.69
    104.0000,       4.0000,   1.00000,      113.38
      5.0000,       2.0000,   3.00000,      754.22
      7.0000,       2.0000,   3.00000,      816.06
      9.0000,       2.0000,   3.00000,      833.61
     11.0000,       2.0000,   3.00000,      682.14
     13.0000,       2.0000,   3.00000,      965.89
     15.0000,       2.0000,   3.00000,      1061.9
     17.0000,       2.0000,   3.00000,      1027.8
     19.0000,       2.0000,   3.00000,      734.44
     21.0000,       2.0000,   3.00000,      871.42
     23.0000,       2.0000,   3.00000,      723.39
     25.0000,       2.0000,   3.00000,      558.52
     27.0000,       2.0000,   3.00000,      526.64
     29.0000,       2.0000,   3.00000,      615.31
     31.0000,       2.0000,   3.00000,      469.72
     33.0000,       2.0000,   3.00000,      510.65
     35.0000,       2.0000,   3.00000,      533.38
     37.0000,       2.0000,   3.00000,      618.26
     39.0000,       2.0000,   3.00000,      306.08
     41.0000,       2.0000,   3.00000,      253.33
     43.0000,       2.0000,   3.00000,      158.02
     45.0000,       2.0000,   3.00000,      158.35
     47.0000,       2.0000,   3.00000,      55.277
     49.0000,       2.0000,   3.00000,      55.975
     51.0000,       2.0000,   3.00000,      46.334
     53.0000,       2.0000,   3.00000,      47.771
     55.0000,       2.0000,   3.00000,      26.243
     57.0000,       2.0000,   3.00000,      34.581
     59.0000,       2.0000,   3.00000,      36.501
     61.0000,       2.0000,   3.00000,      39.063
     63.0000,       2.0000,   3.00000,      28.722
     65.0000,       2.0000,   3.00000,      29.959
     67.0000,       2.0000,   3.00000,      23.368
     69.0000,       2.0000,   3.00000,      26.939
     71.0000,       2.0000,   3.00000,      29.294
     73.0000,       2.0000,   3.00000,      31.543
     75.0000,       2.0000,   3.00000,      53.285
     77.0000,       2.0000,   3.00000,      96.023
     79.0000,       2.0000,   3.00000,      139.08
     81.0000,       2.0000,   3.00000,      101.79
     83.0000,       2.0000,   3.00000,      155.43
     85.0000,       2.0000,   3.00000,      158.04
     87.0000,       2.0000,   3.00000,      154.99
     89.0000,       2.0000,   3.00000,      103.39
     91.0000,       2.0000,   3.00000,      104.00
     93.0000,       2.0000,   3.00000,      107.50
     95.0000,       2.0000,   3.00000,      106.56
     97.0000,       2.0000,   3.00000,      84.793
     99.0000,       2.0000,   3.00000,      97.023
    101.0000,       2.0000,   3.00000,      103.38
    103.0000,       2.0000,   3.00000,      102.07
    105.0000,       2.0000,   3.00000,      110.70
      6.0000,       2.0000,   4.00000,      691.15
      8.0000,       2.0000,   4.00000,      739.84
     10.0000,       2.0000,   4.00000,      530.79
     12.0000,       2.0000,   4.00000,      757.70
     14.0000,       2.0000,   4.00000,      850.12
     16.0000,       2.0000,   4.00000,      917.43
     18.0000,       2.0000,   4.00000,      888.33
     20.0000,       2.0000,   4.00000,      623.09
     22.0000,       2.0000,   4.00000,      658.61
     24.0000,       2.0000,   4.00000,      470.72
     26.0000,       2.0000,   4.00000,      445.44
     28.0000,       2.0000,   4.00000,      542.65
     30.0000,       2.0000,   4.00000,      442.15
     32.0000,       2.0000,   4.00000,      492.68
     34.0000,       2.0000,   4.00000,      411.78
     36.0000,       2.0000,   4.00000,      435.66
     38.0000,       2.0000,   4.00000,      335.00
     40.0000,       2.0000,   4.00000,      198.10
     42.0000,       2.0000,   4.00000,      159.19
     44.0000,       2.0000,   4.00000,      147.59
     46.0000,       2.0000,   4.00000,      69.851
     48.0000,       2.0000,   4.00000,      61.944
     50.0000,       2.0000,   4.00000,      57.692
     52.0000,       2.0000,   4.00000,      47.835
     54.0000,       2.0000,   4.00000,      54.407
     56.0000,       2.0000,   4.00000,      32.322
     58.0000,       2.0000,   4.00000,      46.516
     60.0000,       2.0000,   4.00000,      50.205
     62.0000,       2.0000,   4.00000,      32.265
     64.0000,       2.0000,   4.00000,      29.382
     66.0000,       2.0000,   4.00000,      20.561
     68.0000,       2.0000,   4.00000,      21.534
     70.0000,       2.0000,   4.00000,      28.191
     72.0000,       2.0000,   4.00000,      15.067
     74.0000,       2.0000,   4.00000,      32.071
     76.0000,       2.0000,   4.00000,      44.137
     78.0000,       2.0000,   4.00000,      85.846
     80.0000,       2.0000,   4.00000,      125.35
     82.0000,       2.0000,   4.00000,      90.492
     84.0000,       2.0000,   4.00000,      132.44
     86.0000,       2.0000,   4.00000,      125.52
     88.0000,       2.0000,   4.00000,      83.844
     90.0000,       2.0000,   4.00000,      80.574
     92.0000,       2.0000,   4.00000,      81.468
     94.0000,       2.0000,   4.00000,      83.514
     96.0000,       2.0000,   4.00000,      87.334
     98.0000,       2.0000,   4.00000,      68.145
    100.0000,       2.0000,   4.00000,      78.586
    102.0000,       2.0000,   4.00000,      83.797
    104.0000,       2.0000,   4.00000,      93.495
      9.0000,       6.0000,   1.00000,      650.44
     11.0000,       6.0000,   1.00000,      617.08
     13.0000,       6.0000,   1.00000,      772.32
     15.0000,       6.0000,   1.00000,      847.18
     17.0000,       6.0000,   1.00000,      855.59
     19.0000,       6.0000,   1.00000,      695.76
     21.0000,       6.0000,   1.00000,      648.38
     23.0000,       6.0000,   1.00000,      534.96
     25.0000,       6.0000,   1.00000,      464.90
     27.0000,       6.0000,   1.00000,      460.12
     29.0000,       6.0000,   1.00000,      494.88
     31.0000,       6.0000,   1.00000,      435.66
     33.0000,       6.0000,   1.00000,      430.74
     35.0000,       6.0000,   1.00000,      395.83
     37.0000,       6.0000,   1.00000,      387.07
     39.0000,       6.0000,   1.00000,      239.97
     41.0000,       6.0000,   1.00000,      192.50
     43.0000,       6.0000,   1.00000,      136.33
     45.0000,       6.0000,   1.00000,      117.65
     47.0000,       6.0000,   1.00000,      66.351
     49.0000,       6.0000,   1.00000,      63.209
     51.0000,       6.0000,   1.00000,      54.192
     53.0000,       6.0000,   1.00000,      54.912
     55.0000,       6.0000,   1.00000,      46.330
     57.0000,       6.0000,   1.00000,      48.882
     59.0000,       6.0000,   1.00000,      44.795
     61.0000,       6.0000,   1.00000,      41.586
     63.0000,       6.0000,   1.00000,      29.568
     65.0000,       6.0000,   1.00000,      25.235
     67.0000,       6.0000,   1.00000,      21.631
     69.0000,       6.0000,   1.00000,      22.977
     71.0000,       6.0000,   1.00000,      22.374
     73.0000,       6.0000,   1.00000,      23.776
     75.0000,       6.0000,   1.00000,      36.540
     77.0000,       6.0000,   1.00000,      63.348
     79.0000,       6.0000,   1.00000,      97.583
     81.0000,       6.0000,   1.00000,      93.926
     83.0000,       6.0000,   1.00000,      114.24
     85.0000,       6.0000,   1.00000,      114.09
     87.0000,       6.0000,   1.00000,      106.09
     89.0000,       6.0000,   1.00000,      81.434
     91.0000,       6.0000,   1.00000,      82.180
     93.0000,       6.0000,   1.00000,      85.318
     95.0000,       6.0000,   1.00000,      87.630
     97.0000,       6.0000,   1.00000,      77.939
     99.0000,       6.0000,   1.00000,      78.094
    101.0000,       6.0000,   1.00000,      81.590
      8.0000,       4.0000,   2.00000,      601.17
     10.0000,       4.0000,   2.00000,      528.81
     12.0000,       4.0000,   2.00000,      660.58
     14.0000,       4.0000,   2.00000,      733.85
     16.0000,       4.0000,   2.00000,      795.22
     18.0000,       4.0000,   2.00000,      793.91
     20.0000,       4.0000,   2.00000,      599.90
     22.0000,       4.0000,   2.00000,      503.75
     24.0000,       4.0000,   2.00000,      417.23
     26.0000,       4.0000,   2.00000,      425.64
     28.0000,       4.0000,   2.00000,      457.23
     30.0000,       4.0000,   2.00000,      424.32
     32.0000,       4.0000,   2.00000,      435.12
     34.0000,       4.0000,   2.00000,      364.14
     36.0000,       4.0000,   2.00000,      322.00
     38.0000,       4.0000,   2.00000,      256.78
     40.0000,       4.0000,   2.00000,      178.48
     42.0000,       4.0000,   2.00000,      146.35
     44.0000,       4.0000,   2.00000,      120.11
     46.0000,       4.0000,   2.00000,      73.294
     48.0000,       4.0000,   2.00000,      69.959
     50.0000,       4.0000,   2.00000,      60.321
     52.0000,       4.0000,   2.00000,      54.042
     54.0000,       4.0000,   2.00000,      58.916
     56.0000,       4.0000,   2.00000,      51.215
     58.0000,       4.0000,   2.00000,      50.443
     60.0000,       4.0000,   2.00000,      50.060
     62.0000,       4.0000,   2.00000,      34.607
     64.0000,       4.0000,   2.00000,      26.290
     66.0000,       4.0000,   2.00000,      19.637
     68.0000,       4.0000,   2.00000,      21.714
     70.0000,       4.0000,   2.00000,      22.305
     72.0000,       4.0000,   2.00000,      15.826
     74.0000,       4.0000,   2.00000,      24.352
     76.0000,       4.0000,   2.00000,      35.169
     78.0000,       4.0000,   2.00000,      63.671
     80.0000,       4.0000,   2.00000,      99.471
     82.0000,       4.0000,   2.00000,      89.463
     84.0000,       4.0000,   2.00000,      101.11
     86.0000,       4.0000,   2.00000,      97.082
     88.0000,       4.0000,   2.00000,      72.573
     90.0000,       4.0000,   2.00000,      71.782
     92.0000,       4.0000,   2.00000,      73.150
     94.0000,       4.0000,   2.00000,      77.270
     96.0000,       4.0000,   2.00000,      81.292
     98.0000,       4.0000,   2.00000,      69.267
    100.0000,       4.0000,   2.00000,      67.823
    102.0000,       4.0000,   2.00000,      76.936
      7.0000,       2.0000,   5.00000,      620.62
      9.0000,       2.0000,   5.00000,      466.69
     11.0000,       2.0000,   5.00000,      588.14
     13.0000,       2.0000,   5.00000,      655.66
     15.0000,       2.0000,   5.00000,      719.70
     17.0000,       2.0000,   5.00000,      775.76
     19.0000,       2.0000,   5.00000,      742.90
     21.0000,       2.0000,   5.00000,      455.37
     23.0000,       2.0000,   5.00000,      417.70
     25.0000,       2.0000,   5.00000,      373.37
     27.0000,       2.0000,   5.00000,      461.24
     29.0000,       2.0000,   5.00000,      383.96
     31.0000,       2.0000,   5.00000,      451.02
     33.0000,       2.0000,   5.00000,      373.71
     35.0000,       2.0000,   5.00000,      316.36
     37.0000,       2.0000,   5.00000,      226.75
     39.0000,       2.0000,   5.00000,      217.82
     41.0000,       2.0000,   5.00000,      126.32
     43.0000,       2.0000,   5.00000,      154.86
     45.0000,       2.0000,   5.00000,      66.564
     47.0000,       2.0000,   5.00000,      81.342
     49.0000,       2.0000,   5.00000,      63.654
     51.0000,       2.0000,   5.00000,      59.030
     53.0000,       2.0000,   5.00000,      53.345
     55.0000,       2.0000,   5.00000,      68.269
     57.0000,       2.0000,   5.00000,      42.924
     59.0000,       2.0000,   5.00000,      61.716
     61.0000,       2.0000,   5.00000,      39.830
     63.0000,       2.0000,   5.00000,      31.680
     65.0000,       2.0000,   5.00000,      19.304
     67.0000,       2.0000,   5.00000,      19.238
     69.0000,       2.0000,   5.00000,      24.166
     71.0000,       2.0000,   5.00000,      15.464
     73.0000,       2.0000,   5.00000,      15.966
     75.0000,       2.0000,   5.00000,      25.851
     77.0000,       2.0000,   5.00000,      37.069
     79.0000,       2.0000,   5.00000,      72.389
     81.0000,       2.0000,   5.00000,      106.67
     83.0000,       2.0000,   5.00000,      73.057
     85.0000,       2.0000,   5.00000,      102.25
     87.0000,       2.0000,   5.00000,      67.850
     89.0000,       2.0000,   5.00000,      67.418
     91.0000,       2.0000,   5.00000,      66.832
     93.0000,       2.0000,   5.00000,      69.753
     95.0000,       2.0000,   5.00000,      76.593
     97.0000,       2.0000,   5.00000,      78.292
     99.0000,       2.0000,   5.00000,      58.607
    101.0000,       2.0000,   5.00000,      66.995
    103.0000,       2.0000,   5.00000,      80.530
     12.0000,       8.0000,   1.00000,      562.74
     14.0000,       8.0000,   1.00000,      600.11
     16.0000,       8.0000,   1.00000,      630.24
     18.0000,       8.0000,   1.00000,      614.22
     20.0000,       8.0000,   1.00000,      486.17
     22.0000,       8.0000,   1.00000,      430.13
     24.0000,       8.0000,   1.00000,      363.71
     26.0000,       8.0000,   1.00000,      367.93
     28.0000,       8.0000,   1.00000,      398.91
     30.0000,       8.0000,   1.00000,      365.64
     32.0000,       8.0000,   1.00000,      355.05
     34.0000,       8.0000,   1.00000,      286.31
     36.0000,       8.0000,   1.00000,      242.09
     38.0000,       8.0000,   1.00000,      192.13
     40.0000,       8.0000,   1.00000,      143.14
     42.0000,       8.0000,   1.00000,      122.81
     44.0000,       8.0000,   1.00000,      109.24
     46.0000,       8.0000,   1.00000,      78.386
     48.0000,       8.0000,   1.00000,      76.750
     50.0000,       8.0000,   1.00000,      71.158
     52.0000,       8.0000,   1.00000,      67.824
     54.0000,       8.0000,   1.00000,      73.950
     56.0000,       8.0000,   1.00000,      64.792
     58.0000,       8.0000,   1.00000,      60.365
     60.0000,       8.0000,   1.00000,      49.900
     62.0000,       8.0000,   1.00000,      32.337
     64.0000,       8.0000,   1.00000,      26.207
     66.0000,       8.0000,   1.00000,      19.544
     68.0000,       8.0000,   1.00000,      19.161
     70.0000,       8.0000,   1.00000,      19.849
     72.0000,       8.0000,   1.00000,      15.467
     74.0000,       8.0000,   1.00000,      20.776
     76.0000,       8.0000,   1.00000,      26.642
     78.0000,       8.0000,   1.00000,      44.868
     80.0000,       8.0000,   1.00000,      68.907
     82.0000,       8.0000,   1.00000,      65.492
     84.0000,       8.0000,   1.00000,      75.545
     86.0000,       8.0000,   1.00000,      73.263
     88.0000,       8.0000,   1.00000,      62.509
     90.0000,       8.0000,   1.00000,      67.682
     92.0000,       8.0000,   1.00000,      72.195
     94.0000,       8.0000,   1.00000,      76.386
     96.0000,       8.0000,   1.00000,      78.838
     98.0000,       8.0000,   1.00000,      70.815
      8.0000,       2.0000,   6.00000,      396.94
     10.0000,       2.0000,   6.00000,      527.72
     12.0000,       2.0000,   6.00000,      512.45
     14.0000,       2.0000,   6.00000,      556.01
     16.0000,       2.0000,   6.00000,      604.97
     18.0000,       2.0000,   6.00000,      640.16
     20.0000,       2.0000,   6.00000,      537.39
     22.0000,       2.0000,   6.00000,      285.23
     24.0000,       2.0000,   6.00000,      336.86
     26.0000,       2.0000,   6.00000,      396.87
     28.0000,       2.0000,   6.00000,      328.86
     30.0000,       2.0000,   6.00000,      396.25
     32.0000,       2.0000,   6.00000,      346.75
     34.0000,       2.0000,   6.00000,      291.89
     36.0000,       2.0000,   6.00000,      165.17
     38.0000,       2.0000,   6.00000,      148.16
     40.0000,       2.0000,   6.00000,      144.09
     42.0000,       2.0000,   6.00000,      128.83
     44.0000,       2.0000,   6.00000,      73.252
     46.0000,       2.0000,   6.00000,      80.824
     48.0000,       2.0000,   6.00000,      84.278
     50.0000,       2.0000,   6.00000,      64.411
     52.0000,       2.0000,   6.00000,      64.558
     54.0000,       2.0000,   6.00000,      65.491
     56.0000,       2.0000,   6.00000,      90.096
     58.0000,       2.0000,   6.00000,      55.432
     60.0000,       2.0000,   6.00000,      47.371
     62.0000,       2.0000,   6.00000,      37.492
     64.0000,       2.0000,   6.00000,      20.183
     66.0000,       2.0000,   6.00000,      18.223
     68.0000,       2.0000,   6.00000,      22.256
     70.0000,       2.0000,   6.00000,      13.795
     72.0000,       2.0000,   6.00000,      18.308
     74.0000,       2.0000,   6.00000,      13.760
     76.0000,       2.0000,   6.00000,      21.923
     78.0000,       2.0000,   6.00000,      30.199
     80.0000,       2.0000,   6.00000,      58.833
     82.0000,       2.0000,   6.00000,      85.305
     84.0000,       2.0000,   6.00000,      56.435
     86.0000,       2.0000,   6.00000,      55.962
     88.0000,       2.0000,   6.00000,      56.819
     90.0000,       2.0000,   6.00000,      62.063
     92.0000,       2.0000,   6.00000,      65.402
     94.0000,       2.0000,   6.00000,      72.895
     96.0000,       2.0000,   6.00000,      76.694
     98.0000,       2.0000,   6.00000,      75.027
    100.0000,       2.0000,   6.00000,      53.761
    102.0000,       2.0000,   6.00000,      67.878
     10.0000,       4.0000,   3.00000,      483.02
     12.0000,       4.0000,   3.00000,      471.03
     14.0000,       4.0000,   3.00000,      481.45
     16.0000,       4.0000,   3.00000,      513.67
     18.0000,       4.0000,   3.00000,      517.14
     20.0000,       4.0000,   3.00000,      431.12
     22.0000,       4.0000,   3.00000,      286.33
     24.0000,       4.0000,   3.00000,      309.69
     26.0000,       4.0000,   3.00000,      349.16
     28.0000,       4.0000,   3.00000,      327.24
     30.0000,       4.0000,   3.00000,      347.22
     32.0000,       4.0000,   3.00000,      306.58
     34.0000,       4.0000,   3.00000,      233.91
     36.0000,       4.0000,   3.00000,      141.94
     38.0000,       4.0000,   3.00000,      116.73
     40.0000,       4.0000,   3.00000,      130.78
     42.0000,       4.0000,   3.00000,      111.01
     44.0000,       4.0000,   3.00000,      77.292
     46.0000,       4.0000,   3.00000,      87.571
     48.0000,       4.0000,   3.00000,      84.439
     50.0000,       4.0000,   3.00000,      74.696
     52.0000,       4.0000,   3.00000,      71.874
     54.0000,       4.0000,   3.00000,      78.421
     56.0000,       4.0000,   3.00000,      96.599
     58.0000,       4.0000,   3.00000,      69.977
     60.0000,       4.0000,   3.00000,      42.759
     62.0000,       4.0000,   3.00000,      33.444
     64.0000,       4.0000,   3.00000,      20.881
     66.0000,       4.0000,   3.00000,      19.815
     68.0000,       4.0000,   3.00000,      18.139
     70.0000,       4.0000,   3.00000,      14.769
     72.0000,       4.0000,   3.00000,      17.479
     74.0000,       4.0000,   3.00000,      14.848
     76.0000,       4.0000,   3.00000,      17.112
     78.0000,       4.0000,   3.00000,      23.621
     80.0000,       4.0000,   3.00000,      41.497
     82.0000,       4.0000,   3.00000,      64.144
     84.0000,       4.0000,   3.00000,      50.376
     86.0000,       4.0000,   3.00000,      44.457
     88.0000,       4.0000,   3.00000,      54.957
     90.0000,       4.0000,   3.00000,      62.399
     92.0000,       4.0000,   3.00000,      69.639
     94.0000,       4.0000,   3.00000,      75.502
     96.0000,       4.0000,   3.00000,      77.410
     98.0000,       4.0000,   3.00000,      75.197
    100.0000,       4.0000,   3.00000,      63.329
     15.0000,      10.0000,   1.00000,      453.02
     17.0000,      10.0000,   1.00000,      452.66
     19.0000,      10.0000,   1.00000,      430.50
     21.0000,      10.0000,   1.00000,      336.54
     23.0000,      10.0000,   1.00000,      312.40
     25.0000,      10.0000,   1.00000,      317.78
     27.0000,      10.0000,   1.00000,      332.86
     29.0000,      10.0000,   1.00000,      302.59
     31.0000,      10.0000,   1.00000,      299.91
     33.0000,      10.0000,   1.00000,      244.12
     35.0000,      10.0000,   1.00000,      190.76
     37.0000,      10.0000,   1.00000,      137.10
     39.0000,      10.0000,   1.00000,      125.69
     41.0000,      10.0000,   1.00000,      104.31
     43.0000,      10.0000,   1.00000,      102.56
     45.0000,      10.0000,   1.00000,      82.683
     47.0000,      10.0000,   1.00000,      91.166
     49.0000,      10.0000,   1.00000,      86.786
     51.0000,      10.0000,   1.00000,      87.675
     53.0000,      10.0000,   1.00000,      84.159
     55.0000,      10.0000,   1.00000,      86.877
     57.0000,      10.0000,   1.00000,      70.148
     59.0000,      10.0000,   1.00000,      57.616
     61.0000,      10.0000,   1.00000,      39.366
     63.0000,      10.0000,   1.00000,      28.481
     65.0000,      10.0000,   1.00000,      19.731
     67.0000,      10.0000,   1.00000,      18.613
     69.0000,      10.0000,   1.00000,      18.046
     71.0000,      10.0000,   1.00000,      15.694
     73.0000,      10.0000,   1.00000,      15.710
     75.0000,      10.0000,   1.00000,      17.410
     77.0000,      10.0000,   1.00000,      20.955
     79.0000,      10.0000,   1.00000,      31.912
     81.0000,      10.0000,   1.00000,      46.451
     83.0000,      10.0000,   1.00000,      44.341
     85.0000,      10.0000,   1.00000,      50.702
     87.0000,      10.0000,   1.00000,      51.205
     89.0000,      10.0000,   1.00000,      60.125
     91.0000,      10.0000,   1.00000,      67.079
     93.0000,      10.0000,   1.00000,      74.404
     95.0000,      10.0000,   1.00000,      78.826
     12.0000,       6.0000,   2.00000,      440.87
     14.0000,       6.0000,   2.00000,      440.63
     16.0000,       6.0000,   2.00000,      442.15
     18.0000,       6.0000,   2.00000,      428.13
     20.0000,       6.0000,   2.00000,      370.70
     22.0000,       6.0000,   2.00000,      289.76
     24.0000,       6.0000,   2.00000,      300.51
     26.0000,       6.0000,   2.00000,      323.77
     28.0000,       6.0000,   2.00000,      313.89
     30.0000,       6.0000,   2.00000,      318.82
     32.0000,       6.0000,   2.00000,      266.35
     34.0000,       6.0000,   2.00000,      205.21
     36.0000,       6.0000,   2.00000,      130.56
     38.0000,       6.0000,   2.00000,      112.15
     40.0000,       6.0000,   2.00000,      108.22
     42.0000,       6.0000,   2.00000,      102.27
     44.0000,       6.0000,   2.00000,      84.210
     46.0000,       6.0000,   2.00000,      87.635
     48.0000,       6.0000,   2.00000,      89.090
     50.0000,       6.0000,   2.00000,      81.643
     52.0000,       6.0000,   2.00000,      84.294
     54.0000,       6.0000,   2.00000,      88.247
     56.0000,       6.0000,   2.00000,      93.987
     58.0000,       6.0000,   2.00000,      69.689
     60.0000,       6.0000,   2.00000,      45.269
     62.0000,       6.0000,   2.00000,      30.159
     64.0000,       6.0000,   2.00000,      22.399
     66.0000,       6.0000,   2.00000,      18.829
     68.0000,       6.0000,   2.00000,      17.657
     70.0000,       6.0000,   2.00000,      14.847
     72.0000,       6.0000,   2.00000,      17.041
     74.0000,       6.0000,   2.00000,      15.063
     76.0000,       6.0000,   2.00000,      16.447
     78.0000,       6.0000,   2.00000,      19.736
     80.0000,       6.0000,   2.00000,      33.104
     82.0000,       6.0000,   2.00000,      47.810
     84.0000,       6.0000,   2.00000,      42.925
     86.0000,       6.0000,   2.00000,      43.993
     88.0000,       6.0000,   2.00000,      51.608
     90.0000,       6.0000,   2.00000,      64.782
     92.0000,       6.0000,   2.00000,      72.646
     94.0000,       6.0000,   2.00000,      77.975
     96.0000,       6.0000,   2.00000,      78.352
     98.0000,       6.0000,   2.00000,      77.464
     12.0000,       4.0000,   4.00000,      395.54
     14.0000,       4.0000,   4.00000,      362.51
     16.0000,       4.0000,   4.00000,      329.20
     18.0000,       4.0000,   4.00000,      283.12
     20.0000,       4.0000,   4.00000,      255.28
     22.0000,       4.0000,   4.00000,      300.90
     24.0000,       4.0000,   4.00000,      279.98
     26.0000,       4.0000,   4.00000,      277.26
     28.0000,       4.0000,   4.00000,      310.24
     30.0000,       4.0000,   4.00000,      267.19
     32.0000,       4.0000,   4.00000,      212.65
     34.0000,       4.0000,   4.00000,      145.39
     36.0000,       4.0000,   4.00000,      109.58
     38.0000,       4.0000,   4.00000,      91.969
     40.0000,       4.0000,   4.00000,      83.487
     42.0000,       4.0000,   4.00000,      80.184
     44.0000,       4.0000,   4.00000,      94.723
     46.0000,       4.0000,   4.00000,      93.927
     48.0000,       4.0000,   4.00000,      93.166
     50.0000,       4.0000,   4.00000,      97.347
     52.0000,       4.0000,   4.00000,      101.79
     54.0000,       4.0000,   4.00000,      107.97
     56.0000,       4.0000,   4.00000,      95.046
     58.0000,       4.0000,   4.00000,      72.720
     60.0000,       4.0000,   4.00000,      41.861
     62.0000,       4.0000,   4.00000,      23.057
     64.0000,       4.0000,   4.00000,      24.105
     66.0000,       4.0000,   4.00000,      19.213
     68.0000,       4.0000,   4.00000,      13.876
     70.0000,       4.0000,   4.00000,      15.731
     72.0000,       4.0000,   4.00000,      16.299
     74.0000,       4.0000,   4.00000,      16.813
     76.0000,       4.0000,   4.00000,      13.636
     78.0000,       4.0000,   4.00000,      13.105
     80.0000,       4.0000,   4.00000,      16.180
     82.0000,       4.0000,   4.00000,      23.852
     84.0000,       4.0000,   4.00000,      32.708
     86.0000,       4.0000,   4.00000,      36.556
     88.0000,       4.0000,   4.00000,      48.511
     90.0000,       4.0000,   4.00000,      68.716
     92.0000,       4.0000,   4.00000,      80.402
     94.0000,       4.0000,   4.00000,      83.417
     96.0000,       4.0000,   4.00000,      80.521
     98.0000,       4.0000,   4.00000,      80.341
     18.0000,      12.0000,   1.00000,      340.07
     20.0000,      12.0000,   1.00000,      315.28
     22.0000,      12.0000,   1.00000,      267.15
     24.0000,      12.0000,   1.00000,      284.69
     26.0000,      12.0000,   1.00000,      295.57
     28.0000,      12.0000,   1.00000,      272.65
     30.0000,      12.0000,   1.00000,      263.50
     32.0000,      12.0000,   1.00000,      225.21
     34.0000,      12.0000,   1.00000,      181.26
     36.0000,      12.0000,   1.00000,      128.39
     38.0000,      12.0000,   1.00000,      109.24
     40.0000,      12.0000,   1.00000,      104.75
     42.0000,      12.0000,   1.00000,      97.150
     44.0000,      12.0000,   1.00000,      85.697
     46.0000,      12.0000,   1.00000,      94.687
     48.0000,      12.0000,   1.00000,      102.41
     50.0000,      12.0000,   1.00000,      99.350
     52.0000,      12.0000,   1.00000,      95.804
     54.0000,      12.0000,   1.00000,      90.439
     56.0000,      12.0000,   1.00000,      85.726
     58.0000,      12.0000,   1.00000,      64.617
     60.0000,      12.0000,   1.00000,      43.129
     62.0000,      12.0000,   1.00000,      31.978
     64.0000,      12.0000,   1.00000,      22.533
     66.0000,      12.0000,   1.00000,      19.641
     68.0000,      12.0000,   1.00000,      17.655
     70.0000,      12.0000,   1.00000,      15.582
     72.0000,      12.0000,   1.00000,      16.739
     74.0000,      12.0000,   1.00000,      15.217
     76.0000,      12.0000,   1.00000,      15.550
     78.0000,      12.0000,   1.00000,      17.037
     80.0000,      12.0000,   1.00000,      24.024
     82.0000,      12.0000,   1.00000,      33.981
     84.0000,      12.0000,   1.00000,      33.455
     86.0000,      12.0000,   1.00000,      39.594
     88.0000,      12.0000,   1.00000,      50.823
     90.0000,      12.0000,   1.00000,      62.588
     92.0000,      12.0000,   1.00000,      71.829
     16.0000,       8.0000,   2.00000,      268.61
     18.0000,       8.0000,   2.00000,      246.10
     20.0000,       8.0000,   2.00000,      241.71
     22.0000,       8.0000,   2.00000,      278.99
     24.0000,       8.0000,   2.00000,      282.44
     26.0000,       8.0000,   2.00000,      279.18
     28.0000,       8.0000,   2.00000,      268.22
     30.0000,       8.0000,   2.00000,      223.88
     32.0000,       8.0000,   2.00000,      190.63
     34.0000,       8.0000,   2.00000,      149.44
     36.0000,       8.0000,   2.00000,      119.03
     38.0000,       8.0000,   2.00000,      96.738
     40.0000,       8.0000,   2.00000,      88.558
     42.0000,       8.0000,   2.00000,      80.892
     44.0000,       8.0000,   2.00000,      89.293
     46.0000,       8.0000,   2.00000,      99.900
     48.0000,       8.0000,   2.00000,      106.69
     50.0000,       8.0000,   2.00000,      116.24
     52.0000,       8.0000,   2.00000,      113.96
     54.0000,       8.0000,   2.00000,      104.78
     56.0000,       8.0000,   2.00000,      84.479
     58.0000,       8.0000,   2.00000,      59.557
     60.0000,       8.0000,   2.00000,      40.156
     62.0000,       8.0000,   2.00000,      26.821
     64.0000,       8.0000,   2.00000,      22.852
     66.0000,       8.0000,   2.00000,      18.705
     68.0000,       8.0000,   2.00000,      15.496
     70.0000,       8.0000,   2.00000,      16.086
     72.0000,       8.0000,   2.00000,      16.057
     74.0000,       8.0000,   2.00000,      16.549
     76.0000,       8.0000,   2.00000,      14.877
     78.0000,       8.0000,   2.00000,      13.759
     80.0000,       8.0000,   2.00000,      13.468
     82.0000,       8.0000,   2.00000,      17.807
     84.0000,       8.0000,   2.00000,      26.598
     86.0000,       8.0000,   2.00000,      34.173
     88.0000,       8.0000,   2.00000,      51.126
     90.0000,       8.0000,   2.00000,      65.979
     92.0000,       8.0000,   2.00000,      75.618
     94.0000,       8.0000,   2.00000,      83.464
     15.0000,       6.0000,   3.00000,      268.53
     17.0000,       6.0000,   3.00000,      219.77
     19.0000,       6.0000,   3.00000,      215.54
     21.0000,       6.0000,   3.00000,      251.59
     23.0000,       6.0000,   3.00000,      306.68
     25.0000,       6.0000,   3.00000,      272.70
     27.0000,       6.0000,   3.00000,      282.66
     29.0000,       6.0000,   3.00000,      233.47
     31.0000,       6.0000,   3.00000,      201.60
     33.0000,       6.0000,   3.00000,      149.68
     35.0000,       6.0000,   3.00000,      137.43
     37.0000,       6.0000,   3.00000,      108.38
     39.0000,       6.0000,   3.00000,      89.748
     41.0000,       6.0000,   3.00000,      69.974
     43.0000,       6.0000,   3.00000,      89.779
     45.0000,       6.0000,   3.00000,      94.974
     47.0000,       6.0000,   3.00000,      105.41
     49.0000,       6.0000,   3.00000,      110.84
     51.0000,       6.0000,   3.00000,      129.40
     53.0000,       6.0000,   3.00000,      117.43
     55.0000,       6.0000,   3.00000,      99.432
     57.0000,       6.0000,   3.00000,      62.509
     59.0000,       6.0000,   3.00000,      49.574
     61.0000,       6.0000,   3.00000,      30.441
     63.0000,       6.0000,   3.00000,      24.743
     65.0000,       6.0000,   3.00000,      19.882
     67.0000,       6.0000,   3.00000,      16.006
     69.0000,       6.0000,   3.00000,      16.157
     71.0000,       6.0000,   3.00000,      15.642
     73.0000,       6.0000,   3.00000,      16.202
     75.0000,       6.0000,   3.00000,      16.812
     77.0000,       6.0000,   3.00000,      14.648
     79.0000,       6.0000,   3.00000,      12.496
     81.0000,       6.0000,   3.00000,      11.269
     83.0000,       6.0000,   3.00000,      16.216
     85.0000,       6.0000,   3.00000,      31.299
     87.0000,       6.0000,   3.00000,      41.740
     89.0000,       6.0000,   3.00000,      59.828
     91.0000,       6.0000,   3.00000,      71.794
     93.0000,       6.0000,   3.00000,      83.388
     95.0000,       6.0000,   3.00000,      85.042
     14.0000,       4.0000,   5.00000,      299.78
     16.0000,       4.0000,   5.00000,      219.87
     18.0000,       4.0000,   5.00000,      182.50
     20.0000,       4.0000,   5.00000,      229.93
     22.0000,       4.0000,   5.00000,      283.21
     24.0000,       4.0000,   5.00000,      306.08
     26.0000,       4.0000,   5.00000,      278.24
     28.0000,       4.0000,   5.00000,      249.46
     30.0000,       4.0000,   5.00000,      220.31
     32.0000,       4.0000,   5.00000,      158.31
     34.0000,       4.0000,   5.00000,      135.87
     36.0000,       4.0000,   5.00000,      132.65
     38.0000,       4.0000,   5.00000,      102.39
     40.0000,       4.0000,   5.00000,      65.261
     42.0000,       4.0000,   5.00000,      75.992
     44.0000,       4.0000,   5.00000,      98.132
     46.0000,       4.0000,   5.00000,      99.935
     48.0000,       4.0000,   5.00000,      106.89
     50.0000,       4.0000,   5.00000,      123.23
     52.0000,       4.0000,   5.00000,      138.97
     54.0000,       4.0000,   5.00000,      114.49
     56.0000,       4.0000,   5.00000,      74.296
     58.0000,       4.0000,   5.00000,      52.048
     60.0000,       4.0000,   5.00000,      36.729
     62.0000,       4.0000,   5.00000,      28.968
     64.0000,       4.0000,   5.00000,      20.491
     66.0000,       4.0000,   5.00000,      16.709
     68.0000,       4.0000,   5.00000,      16.768
     70.0000,       4.0000,   5.00000,      15.452
     72.0000,       4.0000,   5.00000,      15.705
     74.0000,       4.0000,   5.00000,      16.554
     76.0000,       4.0000,   5.00000,      17.190
     78.0000,       4.0000,   5.00000,      13.771
     80.0000,       4.0000,   5.00000,      10.250
     82.0000,       4.0000,   5.00000,      9.9800
     84.0000,       4.0000,   5.00000,      19.424
     86.0000,       4.0000,   5.00000,      40.831
     88.0000,       4.0000,   5.00000,      49.734
     90.0000,       4.0000,   5.00000,      64.465
     92.0000,       4.0000,   5.00000,      82.465
     94.0000,       4.0000,   5.00000,      84.910
     96.0000,       4.0000,   5.00000,      85.533
     16.0000,       4.0000,   6.00000,      186.89
     18.0000,       4.0000,   6.00000,      210.27
     20.0000,       4.0000,   6.00000,      232.04
     22.0000,       4.0000,   6.00000,      252.81
     24.0000,       4.0000,   6.00000,      294.80
     26.0000,       4.0000,   6.00000,      289.05
     28.0000,       4.0000,   6.00000,      211.16
     30.0000,       4.0000,   6.00000,      166.62
     32.0000,       4.0000,   6.00000,      169.09
     34.0000,       4.0000,   6.00000,      173.47
     36.0000,       4.0000,   6.00000,      145.16
     38.0000,       4.0000,   6.00000,      103.00
     40.0000,       4.0000,   6.00000,      100.73
     42.0000,       4.0000,   6.00000,      80.302
     44.0000,       4.0000,   6.00000,      78.344
     46.0000,       4.0000,   6.00000,      108.27
     48.0000,       4.0000,   6.00000,      128.86
     50.0000,       4.0000,   6.00000,      147.70
     52.0000,       4.0000,   6.00000,      132.37
     54.0000,       4.0000,   6.00000,      89.914
     56.0000,       4.0000,   6.00000,      58.760
     58.0000,       4.0000,   6.00000,      35.642
     60.0000,       4.0000,   6.00000,      34.254
     62.0000,       4.0000,   6.00000,      31.636
     64.0000,       4.0000,   6.00000,      19.388
     66.0000,       4.0000,   6.00000,      17.523
     68.0000,       4.0000,   6.00000,      18.157
     70.0000,       4.0000,   6.00000,      16.601
     72.0000,       4.0000,   6.00000,      15.554
     74.0000,       4.0000,   6.00000,      16.133
     76.0000,       4.0000,   6.00000,      17.439
     78.0000,       4.0000,   6.00000,      15.716
     80.0000,       4.0000,   6.00000,      10.968
     82.0000,       4.0000,   6.00000,      10.382
     84.0000,       4.0000,   6.00000,      13.309
     86.0000,       4.0000,   6.00000,      26.202
     88.0000,       4.0000,   6.00000,      53.581
     90.0000,       4.0000,   6.00000,      57.927
     92.0000,       4.0000,   6.00000,      65.204
     94.0000,       4.0000,   6.00000,      81.887
     20.0000,      10.0000,   2.00000,      237.13
     22.0000,      10.0000,   2.00000,      265.24
     24.0000,      10.0000,   2.00000,      262.41
     26.0000,      10.0000,   2.00000,      245.61
     28.0000,      10.0000,   2.00000,      223.95
     30.0000,      10.0000,   2.00000,      206.14
     32.0000,      10.0000,   2.00000,      168.65
     34.0000,      10.0000,   2.00000,      153.56
     36.0000,      10.0000,   2.00000,      143.65
     38.0000,      10.0000,   2.00000,      125.61
     40.0000,      10.0000,   2.00000,      95.715
     42.0000,      10.0000,   2.00000,      94.988
     44.0000,      10.0000,   2.00000,      102.13
     46.0000,      10.0000,   2.00000,      106.38
     48.0000,      10.0000,   2.00000,      115.40
     50.0000,      10.0000,   2.00000,      119.23
     52.0000,      10.0000,   2.00000,      114.07
     54.0000,      10.0000,   2.00000,      89.791
     56.0000,      10.0000,   2.00000,      62.168
     58.0000,      10.0000,   2.00000,      44.485
     60.0000,      10.0000,   2.00000,      33.844
     62.0000,      10.0000,   2.00000,      26.581
     64.0000,      10.0000,   2.00000,      23.609
     66.0000,      10.0000,   2.00000,      18.928
     68.0000,      10.0000,   2.00000,      18.383
     70.0000,      10.0000,   2.00000,      16.366
     72.0000,      10.0000,   2.00000,      16.633
     74.0000,      10.0000,   2.00000,      16.134
     76.0000,      10.0000,   2.00000,      15.981
     78.0000,      10.0000,   2.00000,      14.413
     80.0000,      10.0000,   2.00000,      13.615
     82.0000,      10.0000,   2.00000,      13.408
     84.0000,      10.0000,   2.00000,      19.110
     86.0000,      10.0000,   2.00000,      31.657
     88.0000,      10.0000,   2.00000,      39.358
     90.0000,      10.0000,   2.00000,      54.697
     18.0000,       6.0000,   4.00000,      219.80
     20.0000,       6.0000,   4.00000,      246.37
     22.0000,       6.0000,   4.00000,      246.25
     24.0000,       6.0000,   4.00000,      275.82
     26.0000,       6.0000,   4.00000,      256.55
     28.0000,       6.0000,   4.00000,      208.47
     30.0000,       6.0000,   4.00000,      176.17
     32.0000,       6.0000,   4.00000,      178.55
     34.0000,       6.0000,   4.00000,      166.56
     36.0000,       6.0000,   4.00000,      152.19
     38.0000,       6.0000,   4.00000,      116.85
     40.0000,       6.0000,   4.00000,      110.13
     42.0000,       6.0000,   4.00000,      90.696
     44.0000,       6.0000,   4.00000,      85.139
     46.0000,       6.0000,   4.00000,      107.46
     48.0000,       6.0000,   4.00000,      129.95
     50.0000,       6.0000,   4.00000,      139.59
     52.0000,       6.0000,   4.00000,      116.02
     54.0000,       6.0000,   4.00000,      79.344
     56.0000,       6.0000,   4.00000,      53.315
     58.0000,       6.0000,   4.00000,      37.975
     60.0000,       6.0000,   4.00000,      30.443
     62.0000,       6.0000,   4.00000,      30.071
     64.0000,       6.0000,   4.00000,      20.443
     66.0000,       6.0000,   4.00000,      20.462
     68.0000,       6.0000,   4.00000,      17.212
     70.0000,       6.0000,   4.00000,      17.172
     72.0000,       6.0000,   4.00000,      16.247
     74.0000,       6.0000,   4.00000,      16.275
     76.0000,       6.0000,   4.00000,      15.870
     78.0000,       6.0000,   4.00000,      15.528
     80.0000,       6.0000,   4.00000,      12.989
     82.0000,       6.0000,   4.00000,      13.172
     84.0000,       6.0000,   4.00000,      13.909
     86.0000,       6.0000,   4.00000,      23.883
     88.0000,       6.0000,   4.00000,      44.009
     90.0000,       6.0000,   4.00000,      51.717
     92.0000,       6.0000,   4.00000,      65.323
     20.0000,       8.0000,   3.00000,      251.20
     22.0000,       8.0000,   3.00000,      246.34
     24.0000,       8.0000,   3.00000,      252.64
     26.0000,       8.0000,   3.00000,      238.36
     28.0000,       8.0000,   3.00000,      202.41
     30.0000,       8.0000,   3.00000,      191.83
     32.0000,       8.0000,   3.00000,      176.54
     34.0000,       8.0000,   3.00000,      164.28
     36.0000,       8.0000,   3.00000,      160.64
     38.0000,       8.0000,   3.00000,      126.51
     40.0000,       8.0000,   3.00000,      118.98
     42.0000,       8.0000,   3.00000,      102.26
     44.0000,       8.0000,   3.00000,      97.063
     46.0000,       8.0000,   3.00000,      113.23
     48.0000,       8.0000,   3.00000,      117.34
     50.0000,       8.0000,   3.00000,      123.67
     52.0000,       8.0000,   3.00000,      104.89
     54.0000,       8.0000,   3.00000,      70.662
     56.0000,       8.0000,   3.00000,      52.252
     58.0000,       8.0000,   3.00000,      35.400
     60.0000,       8.0000,   3.00000,      30.582
     62.0000,       8.0000,   3.00000,      28.796
     64.0000,       8.0000,   3.00000,      21.177
     66.0000,       8.0000,   3.00000,      20.903
     68.0000,       8.0000,   3.00000,      19.199
     70.0000,       8.0000,   3.00000,      16.817
     72.0000,       8.0000,   3.00000,      16.844
     74.0000,       8.0000,   3.00000,      15.814
     76.0000,       8.0000,   3.00000,      15.605
     78.0000,       8.0000,   3.00000,      15.874
     80.0000,       8.0000,   3.00000,      14.406
     82.0000,       8.0000,   3.00000,      15.232
     84.0000,       8.0000,   3.00000,      16.000
     86.0000,       8.0000,   3.00000,      22.361
     88.0000,       8.0000,   3.00000,      38.310
     90.0000,       8.0000,   3.00000,      45.188
     24.0000,      12.0000,   2.00000,      237.53
     26.0000,      12.0000,   2.00000,      228.22
     28.0000,      12.0000,   2.00000,      196.31
     30.0000,      12.0000,   2.00000,      182.91
     32.0000,      12.0000,   2.00000,      181.46
     34.0000,      12.0000,   2.00000,      175.02
     36.0000,      12.0000,   2.00000,      165.47
     38.0000,      12.0000,   2.00000,      139.58
     40.0000,      12.0000,   2.00000,      140.49
     42.0000,      12.0000,   2.00000,      126.92
     44.0000,      12.0000,   2.00000,      114.06
     46.0000,      12.0000,   2.00000,      113.50
     48.0000,      12.0000,   2.00000,      104.98
     50.0000,      12.0000,   2.00000,      98.961
     52.0000,      12.0000,   2.00000,      84.509
     54.0000,      12.0000,   2.00000,      61.379
     56.0000,      12.0000,   2.00000,      46.210
     58.0000,      12.0000,   2.00000,      33.777
     60.0000,      12.0000,   2.00000,      30.083
     62.0000,      12.0000,   2.00000,      28.426
     64.0000,      12.0000,   2.00000,      22.023
     66.0000,      12.0000,   2.00000,      21.503
     68.0000,      12.0000,   2.00000,      20.244
     70.0000,      12.0000,   2.00000,      18.367
     72.0000,      12.0000,   2.00000,      17.003
     74.0000,      12.0000,   2.00000,      15.978
     76.0000,      12.0000,   2.00000,      16.798
     78.0000,      12.0000,   2.00000,      17.424
     80.0000,      12.0000,   2.00000,      16.381
     82.0000,      12.0000,   2.00000,      17.021
     84.0000,      12.0000,   2.00000,      17.686
     86.0000,      12.0000,   2.00000,      22.625
     21.0000,       6.0000,   5.00000,      261.32
     23.0000,       6.0000,   5.00000,      218.27
     25.0000,       6.0000,   5.00000,      195.71
     27.0000,       6.0000,   5.00000,      183.16
     29.0000,       6.0000,   5.00000,      213.95
     31.0000,       6.0000,   5.00000,      187.71
     33.0000,       6.0000,   5.00000,      188.62
     35.0000,       6.0000,   5.00000,      155.06
     37.0000,       6.0000,   5.00000,      170.64
     39.0000,       6.0000,   5.00000,      153.99
     41.0000,       6.0000,   5.00000,      139.87
     43.0000,       6.0000,   5.00000,      129.87
     45.0000,       6.0000,   5.00000,      119.50
     47.0000,       6.0000,   5.00000,      105.37
     49.0000,       6.0000,   5.00000,      103.80
     51.0000,       6.0000,   5.00000,      72.899
     53.0000,       6.0000,   5.00000,      57.691
     55.0000,       6.0000,   5.00000,      41.132
     57.0000,       6.0000,   5.00000,      36.725
     59.0000,       6.0000,   5.00000,      30.700
     61.0000,       6.0000,   5.00000,      24.115
     63.0000,       6.0000,   5.00000,      24.006
     65.0000,       6.0000,   5.00000,      25.262
     67.0000,       6.0000,   5.00000,      21.293
     69.0000,       6.0000,   5.00000,      20.004
     71.0000,       6.0000,   5.00000,      17.510
     73.0000,       6.0000,   5.00000,      16.507
     75.0000,       6.0000,   5.00000,      14.793
     77.0000,       6.0000,   5.00000,      14.409
     79.0000,       6.0000,   5.00000,      17.817
     81.0000,       6.0000,   5.00000,      21.671
     83.0000,       6.0000,   5.00000,      20.699
     85.0000,       6.0000,   5.00000,      18.514
     87.0000,       6.0000,   5.00000,      16.142
     89.0000,       6.0000,   5.00000,      23.945
     25.0000,      10.0000,   3.00000,      202.20
     27.0000,      10.0000,   3.00000,      183.44
     29.0000,      10.0000,   3.00000,      190.96
     31.0000,      10.0000,   3.00000,      184.82
     33.0000,      10.0000,   3.00000,      190.03
     35.0000,      10.0000,   3.00000,      169.84
     37.0000,      10.0000,   3.00000,      176.63
     39.0000,      10.0000,   3.00000,      170.46
     41.0000,      10.0000,   3.00000,      170.21
     43.0000,      10.0000,   3.00000,      149.05
     45.0000,      10.0000,   3.00000,      123.97
     47.0000,      10.0000,   3.00000,      100.39
     49.0000,      10.0000,   3.00000,      83.709
     51.0000,      10.0000,   3.00000,      57.293
     53.0000,      10.0000,   3.00000,      45.393
     55.0000,      10.0000,   3.00000,      35.388
     57.0000,      10.0000,   3.00000,      33.584
     59.0000,      10.0000,   3.00000,      29.514
     61.0000,      10.0000,   3.00000,      24.994
     63.0000,      10.0000,   3.00000,      24.708
     65.0000,      10.0000,   3.00000,      25.066
     67.0000,      10.0000,   3.00000,      21.959
     69.0000,      10.0000,   3.00000,      20.237
     71.0000,      10.0000,   3.00000,      18.759
     73.0000,      10.0000,   3.00000,      17.597
     75.0000,      10.0000,   3.00000,      16.170
     77.0000,      10.0000,   3.00000,      17.240
     79.0000,      10.0000,   3.00000,      19.802
     81.0000,      10.0000,   3.00000,      22.017
     83.0000,      10.0000,   3.00000,      21.009
     85.0000,      10.0000,   3.00000,      19.793
     24.0000,       8.0000,   4.00000,      195.18
     26.0000,       8.0000,   4.00000,      184.85
     28.0000,       8.0000,   4.00000,      184.26
     30.0000,       8.0000,   4.00000,      196.54
     32.0000,       8.0000,   4.00000,      190.22
     34.0000,       8.0000,   4.00000,      171.63
     36.0000,       8.0000,   4.00000,      180.44
     38.0000,       8.0000,   4.00000,      172.31
     40.0000,       8.0000,   4.00000,      175.22
     42.0000,       8.0000,   4.00000,      171.13
     44.0000,       8.0000,   4.00000,      147.75
     46.0000,       8.0000,   4.00000,      115.66
     48.0000,       8.0000,   4.00000,      84.181
     50.0000,       8.0000,   4.00000,      59.627
     52.0000,       8.0000,   4.00000,      46.472
     54.0000,       8.0000,   4.00000,      36.543
     56.0000,       8.0000,   4.00000,      34.257
     58.0000,       8.0000,   4.00000,      31.384
     60.0000,       8.0000,   4.00000,      25.556
     62.0000,       8.0000,   4.00000,      25.405
     64.0000,       8.0000,   4.00000,      23.974
     66.0000,       8.0000,   4.00000,      24.539
     68.0000,       8.0000,   4.00000,      21.831
     70.0000,       8.0000,   4.00000,      19.670
     72.0000,       8.0000,   4.00000,      18.039
     74.0000,       8.0000,   4.00000,      15.701
     76.0000,       8.0000,   4.00000,      16.149
     78.0000,       8.0000,   4.00000,      18.602
     80.0000,       8.0000,   4.00000,      21.389
     82.0000,       8.0000,   4.00000,      23.673
     84.0000,       8.0000,   4.00000,      21.666
     86.0000,       8.0000,   4.00000,      19.069
     24.0000,       6.0000,   6.00000,      179.22
     26.0000,       6.0000,   6.00000,      187.64
     28.0000,       6.0000,   6.00000,      176.94
     30.0000,       6.0000,   6.00000,      192.22
     32.0000,       6.0000,   6.00000,      179.90
     34.0000,       6.0000,   6.00000,      185.44
     36.0000,       6.0000,   6.00000,      184.01
     38.0000,       6.0000,   6.00000,      177.99
     40.0000,       6.0000,   6.00000,      194.24
     42.0000,       6.0000,   6.00000,      196.90
     44.0000,       6.0000,   6.00000,      167.61
     46.0000,       6.0000,   6.00000,      119.76
     48.0000,       6.0000,   6.00000,      63.136
     50.0000,       6.0000,   6.00000,      40.961
     52.0000,       6.0000,   6.00000,      34.816
     54.0000,       6.0000,   6.00000,      32.090
     56.0000,       6.0000,   6.00000,      32.761
     58.0000,       6.0000,   6.00000,      25.713
     60.0000,       6.0000,   6.00000,      28.173
     62.0000,       6.0000,   6.00000,      25.241
     64.0000,       6.0000,   6.00000,      24.269
     66.0000,       6.0000,   6.00000,      22.811
     68.0000,       6.0000,   6.00000,      25.081
     70.0000,       6.0000,   6.00000,      20.004
     72.0000,       6.0000,   6.00000,      17.854
     74.0000,       6.0000,   6.00000,      15.209
     76.0000,       6.0000,   6.00000,      18.230
     78.0000,       6.0000,   6.00000,      20.148
     80.0000,       6.0000,   6.00000,      22.121
     82.0000,       6.0000,   6.00000,      24.136
     84.0000,       6.0000,   6.00000,      24.355
     86.0000,       6.0000,   6.00000,      20.072
     30.0000,      12.0000,   3.00000,      184.09
     32.0000,      12.0000,   3.00000,      175.76
     34.0000,      12.0000,   3.00000,      184.93
     36.0000,      12.0000,   3.00000,      198.80
     38.0000,      12.0000,   3.00000,      196.61
     40.0000,      12.0000,   3.00000,      187.54
     42.0000,      12.0000,   3.00000,      166.27
     44.0000,      12.0000,   3.00000,      135.75
     46.0000,      12.0000,   3.00000,      101.81
     48.0000,      12.0000,   3.00000,      59.582
     50.0000,      12.0000,   3.00000,      40.518
     52.0000,      12.0000,   3.00000,      30.737
     54.0000,      12.0000,   3.00000,      27.384
     56.0000,      12.0000,   3.00000,      26.628
     58.0000,      12.0000,   3.00000,      24.022
     60.0000,      12.0000,   3.00000,      26.318
     62.0000,      12.0000,   3.00000,      25.760
     64.0000,      12.0000,   3.00000,      24.074
     66.0000,      12.0000,   3.00000,      23.109
     68.0000,      12.0000,   3.00000,      23.494
     70.0000,      12.0000,   3.00000,      21.691
     72.0000,      12.0000,   3.00000,      21.256
     74.0000,      12.0000,   3.00000,      21.292
     76.0000,      12.0000,   3.00000,      22.171
     78.0000,      12.0000,   3.00000,      22.421
     80.0000,      12.0000,   3.00000,      21.727
     28.0000,       8.0000,   5.00000,      180.52
     30.0000,       8.0000,   5.00000,      157.91
     32.0000,       8.0000,   5.00000,      177.25
     34.0000,       8.0000,   5.00000,      193.11
     36.0000,       8.0000,   5.00000,      194.44
     38.0000,       8.0000,   5.00000,      216.19
     40.0000,       8.0000,   5.00000,      208.86
     42.0000,       8.0000,   5.00000,      181.40
     44.0000,       8.0000,   5.00000,      140.85
     46.0000,       8.0000,   5.00000,      83.038
     48.0000,       8.0000,   5.00000,      53.791
     50.0000,       8.0000,   5.00000,      31.647
     52.0000,       8.0000,   5.00000,      25.657
     54.0000,       8.0000,   5.00000,      25.143
     56.0000,       8.0000,   5.00000,      22.068
     58.0000,       8.0000,   5.00000,      26.081
     60.0000,       8.0000,   5.00000,      26.541
     62.0000,       8.0000,   5.00000,      26.251
     64.0000,       8.0000,   5.00000,      25.422
     66.0000,       8.0000,   5.00000,      23.016
     68.0000,       8.0000,   5.00000,      21.580
     70.0000,       8.0000,   5.00000,      22.121
     72.0000,       8.0000,   5.00000,      20.399
     74.0000,       8.0000,   5.00000,      22.640
     76.0000,       8.0000,   5.00000,      24.127
     78.0000,       8.0000,   5.00000,      22.455
     80.0000,       8.0000,   5.00000,      22.813
     82.0000,       8.0000,   5.00000,      21.738
     30.0000,      10.0000,   4.00000,      161.23
     32.0000,      10.0000,   4.00000,      178.98
     34.0000,      10.0000,   4.00000,      193.85
     36.0000,      10.0000,   4.00000,      198.12
     38.0000,      10.0000,   4.00000,      203.37
     40.0000,      10.0000,   4.00000,      195.63
     42.0000,      10.0000,   4.00000,      166.46
     44.0000,      10.0000,   4.00000,      124.02
     46.0000,      10.0000,   4.00000,      80.489
     48.0000,      10.0000,   4.00000,      51.375
     50.0000,      10.0000,   4.00000,      32.473
     52.0000,      10.0000,   4.00000,      26.548
     54.0000,      10.0000,   4.00000,      25.318
     56.0000,      10.0000,   4.00000,      21.755
     58.0000,      10.0000,   4.00000,      24.462
     60.0000,      10.0000,   4.00000,      25.415
     62.0000,      10.0000,   4.00000,      26.508
     64.0000,      10.0000,   4.00000,      24.028
     66.0000,      10.0000,   4.00000,      23.211
     68.0000,      10.0000,   4.00000,      22.211
     70.0000,      10.0000,   4.00000,      23.454
     72.0000,      10.0000,   4.00000,      21.750
     74.0000,      10.0000,   4.00000,      23.858
     76.0000,      10.0000,   4.00000,      24.714
     78.0000,      10.0000,   4.00000,      24.069
     80.0000,      10.0000,   4.00000,      21.809
     32.0000,       8.0000,   6.00000,      175.77
     34.0000,       8.0000,   6.00000,      188.33
     36.0000,       8.0000,   6.00000,      193.46
     38.0000,       8.0000,   6.00000,      190.62
     40.0000,       8.0000,   6.00000,      145.76
     42.0000,       8.0000,   6.00000,      97.647
     44.0000,       8.0000,   6.00000,      71.084
     46.0000,       8.0000,   6.00000,      46.805
     48.0000,       8.0000,   6.00000,      41.301
     50.0000,       8.0000,   6.00000,      34.463
     52.0000,       8.0000,   6.00000,      25.790
     54.0000,       8.0000,   6.00000,      22.858
     56.0000,       8.0000,   6.00000,      20.225
     58.0000,       8.0000,   6.00000,      21.378
     60.0000,       8.0000,   6.00000,      22.049
     62.0000,       8.0000,   6.00000,      23.425
     64.0000,       8.0000,   6.00000,      23.666
     66.0000,       8.0000,   6.00000,      23.375
     68.0000,       8.0000,   6.00000,      23.274
     70.0000,       8.0000,   6.00000,      25.820
     72.0000,       8.0000,   6.00000,      27.953
     74.0000,       8.0000,   6.00000,      30.506
     76.0000,       8.0000,   6.00000,      27.616
     78.0000,       8.0000,   6.00000,      25.299
     36.0000,      12.0000,   4.00000,      161.19
     38.0000,      12.0000,   4.00000,      146.62
     40.0000,      12.0000,   4.00000,      114.43
     42.0000,      12.0000,   4.00000,      79.495
     44.0000,      12.0000,   4.00000,      60.061
     46.0000,      12.0000,   4.00000,      44.641
     48.0000,      12.0000,   4.00000,      39.069
     50.0000,      12.0000,   4.00000,      34.004
     52.0000,      12.0000,   4.00000,      28.234
     54.0000,      12.0000,   4.00000,      25.594
     56.0000,      12.0000,   4.00000,      22.962
     58.0000,      12.0000,   4.00000,      22.084
     60.0000,      12.0000,   4.00000,      20.898
     62.0000,      12.0000,   4.00000,      21.616
     64.0000,      12.0000,   4.00000,      22.691
     66.0000,      12.0000,   4.00000,      24.869
     68.0000,      12.0000,   4.00000,      25.720
     70.0000,      12.0000,   4.00000,      27.346
     72.0000,      12.0000,   4.00000,      28.420
     74.0000,      12.0000,   4.00000,      29.605
     35.0000,      10.0000,   5.00000,      170.05
     37.0000,      10.0000,   5.00000,      153.42
     39.0000,      10.0000,   5.00000,      127.45
     41.0000,      10.0000,   5.00000,      84.466
     43.0000,      10.0000,   5.00000,      63.368
     45.0000,      10.0000,   5.00000,      46.900
     47.0000,      10.0000,   5.00000,      41.130
     49.0000,      10.0000,   5.00000,      36.067
     51.0000,      10.0000,   5.00000,      30.431
     53.0000,      10.0000,   5.00000,      28.044
     55.0000,      10.0000,   5.00000,      23.916
     57.0000,      10.0000,   5.00000,      21.569
     59.0000,      10.0000,   5.00000,      20.877
     61.0000,      10.0000,   5.00000,      20.102
     63.0000,      10.0000,   5.00000,      21.638
     65.0000,      10.0000,   5.00000,      23.378
     67.0000,      10.0000,   5.00000,      25.607
     69.0000,      10.0000,   5.00000,      27.405
     71.0000,      10.0000,   5.00000,      29.264
     73.0000,      10.0000,   5.00000,      28.797
     75.0000,      10.0000,   5.00000,      29.794
     40.0000,      10.0000,   6.00000,      38.410
     42.0000,      10.0000,   6.00000,      36.016
     44.0000,      10.0000,   6.00000,      35.557
     46.0000,      10.0000,   6.00000,      30.981
     48.0000,      10.0000,   6.00000,      33.839
     50.0000,      10.0000,   6.00000,      34.023
     52.0000,      10.0000,   6.00000,      33.287
     54.0000,      10.0000,   6.00000,      30.072
     56.0000,      10.0000,   6.00000,      28.446
     58.0000,      10.0000,   6.00000,      25.317
     60.0000,      10.0000,   6.00000,      22.297
     62.0000,      10.0000,   6.00000,      20.931
     64.0000,      10.0000,   6.00000,      23.652
     66.0000,      10.0000,   6.00000,      25.021
     68.0000,      10.0000,   6.00000,      27.428
     70.0000,      10.0000,   6.00000,      28.818
     42.0000,      12.0000,   5.00000,      35.018
     44.0000,      12.0000,   5.00000,      34.362
     46.0000,      12.0000,   5.00000,      30.167
     48.0000,      12.0000,   5.00000,      32.879
     50.0000,      12.0000,   5.00000,      33.398
     52.0000,      12.0000,   5.00000,      32.107
     54.0000,      12.0000,   5.00000,      30.302
     56.0000,      12.0000,   5.00000,      28.401
     58.0000,      12.0000,   5.00000,      27.236
     60.0000,      12.0000,   5.00000,      24.714
     62.0000,      12.0000,   5.00000,      23.134
     64.0000,      12.0000,   5.00000,      24.920
     66.0000,      12.0000,   5.00000,      25.219
     68.0000,      12.0000,   5.00000,      26.378
     48.0000,      12.0000,   6.00000,      26.793
     50.0000,      12.0000,   6.00000,      28.249
     52.0000,      12.0000,   6.00000,      28.524
     54.0000,      12.0000,   6.00000,      31.220
     56.0000,      12.0000,   6.00000,      33.317
     58.0000,      12.0000,   6.00000,      36.235
     60.0000,      12.0000,   6.00000,      36.604
     62.0000,      12.0000,   6.00000,      34.707
  40.17
ITERATION 2
MODEL RESISTIVITY
LAYER 1
53,       0.8320
      4.0000,      871.68
      6.0000,      797.26
      8.0000,      841.98
     10.0000,      1012.7
     12.0000,      1170.1
     14.0000,      1185.6
     16.0000,      709.19
     18.0000,      1069.8
     20.0000,      1042.4
     22.0000,      1038.5
     24.0000,      1054.2
     26.0000,      1009.3
     28.0000,      836.63
     30.0000,      726.78
     32.0000,      780.24
     34.0000,      1084.0
     36.0000,      811.08
     38.0000,      1247.2
     40.0000,      1168.9
     42.0000,      1080.4
     44.0000,      440.28
     46.0000,      267.53
     48.0000,      135.25
     50.0000,      137.68
     52.0000,      27.541
     54.0000,      26.717
     56.0000,      22.428
     58.0000,      21.645
     60.0000,      21.535
     62.0000,      22.424
     64.0000,      24.850
     66.0000,      29.603
     68.0000,      31.019
     70.0000,      79.355
     72.0000,      79.712
     74.0000,      123.74
     76.0000,      210.70
     78.0000,      118.88
     80.0000,      244.36
     82.0000,      262.38
     84.0000,      316.71
     86.0000,      378.94
     88.0000,      452.00
     90.0000,      492.66
     92.0000,      539.82
     94.0000,      298.21
     96.0000,      346.98
     98.0000,      372.84
    100.0000,      333.69
    102.0000,      311.10
    104.0000,      270.15
    106.0000,      212.69
                   172.57
LAYER 2
53,       1.7472
      4.0000,      880.21
      6.0000,      814.42
      8.0000,      873.17
     10.0000,      1006.4
     12.0000,      1059.4
     14.0000,      1101.2
     16.0000,      778.05
     18.0000,      1062.5
     20.0000,      997.38
     22.0000,      1010.7
     24.0000,      1034.7
     26.0000,      1111.2
     28.0000,      910.31
     30.0000,      467.63
     32.0000,      506.80
     34.0000,      1065.8
     36.0000,      985.41
     38.0000,      1215.2
     40.0000,      1037.4
     42.0000,      864.25
     44.0000,      467.41
     46.0000,      259.93
     48.0000,      120.50
     50.0000,      92.579
     52.0000,      27.489
     54.0000,      29.861
     56.0000,      27.436
     58.0000,      24.308
     60.0000,      23.936
     62.0000,      24.522
     64.0000,      25.644
     66.0000,      30.420
     68.0000,      23.872
     70.0000,      36.667
     72.0000,      49.261
     74.0000,      114.75
     76.0000,      218.12
     78.0000,      110.21
     80.0000,      209.58
     82.0000,      290.44
     84.0000,      341.17
     86.0000,      371.47
     88.0000,      416.12
     90.0000,      485.90
     92.0000,      494.93
     94.0000,      242.25
     96.0000,      278.11
     98.0000,      293.18
    100.0000,      279.03
    102.0000,      274.44
    104.0000,      244.20
    106.0000,      210.87
                   170.19
LAYER 3
51,       2.7539
      6.0000,      948.45
      8.0000,      974.82
     10.0000,      986.02
     12.0000,      950.44
     14.0000,      1042.2
     16.0000,      1025.5
     18.0000,      1029.2
     20.0000,      843.67
     22.0000,      843.63
     24.0000,      880.27
     26.0000,      1065.3
     28.0000,      713.95
     30.0000,      219.82
     32.0000,      234.50
     34.0000,      1025.6
     36.0000,      1051.4
     38.0000,      1028.3
     40.0000,      469.94
     42.0000,      302.63
     44.0000,      292.50
     46.0000,      151.35
     48.0000,      74.368
     50.0000,      57.671
     52.0000,      34.118
     54.0000,      62.060
     56.0000,      61.793
     58.0000,      46.535
     60.0000,      43.360
     62.0000,      41.206
     64.0000,      34.949
     66.0000,      30.743
     68.0000,      11.999
     70.0000,      10.723
     72.0000,      12.173
     74.0000,      67.782
     76.0000,      200.88
     78.0000,      100.32
     80.0000,      193.59
     82.0000,      291.02
     84.0000,      339.76
     86.0000,      348.15
     88.0000,      356.40
     90.0000,      320.87
     92.0000,      232.48
     94.0000,      78.319
     96.0000,      77.724
     98.0000,      81.455
    100.0000,      84.677
    102.0000,      98.870
    104.0000,      108.45
                   157.01
LAYER 4
49,       3.8613
      8.0000,      1047.8
     10.0000,      902.60
     12.0000,      851.29
     14.0000,      1064.1
     16.0000,      1145.7
     18.0000,      1009.1
     20.0000,      671.89
     22.0000,      567.28
     24.0000,      608.62
     26.0000,      755.00
     28.0000,      487.33
     30.0000,      195.66
     32.0000,      208.23
     34.0000,      1000.8
     36.0000,      1102.1
     38.0000,      788.66
     40.0000,      201.61
     42.0000,      97.201
     44.0000,      95.575
     46.0000,      65.673
     48.0000,      51.541
     50.0000,      54.405
     52.0000,      56.011
     54.0000,      171.52
     56.0000,      169.96
     58.0000,      105.02
     60.0000,      92.483
     62.0000,      89.092
     64.0000,      81.882
     66.0000,      47.887
     68.0000,      12.213
     70.0000,      5.1248
     72.0000,      5.6721
     74.0000,      44.709
     76.0000,      134.65
     78.0000,      77.236
     80.0000,      117.93
     82.0000,      271.41
     84.0000,      328.42
     86.0000,      289.92
     88.0000,      192.13
     90.0000,      115.00
     92.0000,      64.166
     94.0000,      24.750
     96.0000,      23.875
     98.0000,      23.914
    100.0000,      28.318
    102.0000,      34.766
                   54.148
LAYER 5
47,       5.0794
     10.0000,      224.22
     12.0000,      370.08
     14.0000,      801.58
     16.0000,      953.82
     18.0000,      861.68
     20.0000,      550.69
     22.0000,      341.69
     24.0000,      255.64
     26.0000,      193.70
     28.0000,      128.69
     30.0000,      109.88
     32.0000,      124.15
     34.0000,      256.18
     36.0000,      281.84
     38.0000,      188.26
     40.0000,      66.853
     42.0000,      40.318
     44.0000,      42.477
     46.0000,      43.911
     48.0000,      54.431
     50.0000,      100.99
     52.0000,      232.62
     54.0000,      630.35
     56.0000,      634.47
     58.0000,      515.46
     60.0000,      456.26
     62.0000,      427.79
     64.0000,      348.77
     66.0000,      112.84
     68.0000,      13.540
     70.0000,      8.6277
     72.0000,      11.216
     74.0000,      24.013
     76.0000,      41.780
     78.0000,      33.993
     80.0000,      33.361
     82.0000,      53.088
     84.0000,      54.066
     86.0000,      48.711
     88.0000,      32.416
     90.0000,      25.780
     92.0000,      26.439
     94.0000,      35.528
     96.0000,      39.486
     98.0000,      39.876
    100.0000,      29.027
                   19.515
LAYER 6
45,       6.4194
     12.0000,      176.59
     14.0000,      436.67
     16.0000,      713.12
     18.0000,      677.12
     20.0000,      541.80
     22.0000,      377.23
     24.0000,      258.93
     26.0000,      166.84
     28.0000,      118.13
     30.0000,      110.44
     32.0000,      116.53
     34.0000,      143.41
     36.0000,      149.46
     38.0000,      129.63
     40.0000,      77.165
     42.0000,      50.140
     44.0000,      49.164
     46.0000,      51.337
     48.0000,      93.031
     50.0000,      230.04
     52.0000,      477.62
     54.0000,      700.46
     56.0000,      700.55
     58.0000,      600.14
     60.0000,      518.72
     62.0000,      482.97
     64.0000,      300.39
     66.0000,      86.266
     68.0000,      11.540
     70.0000,      8.0676
     72.0000,      11.479
     74.0000,      19.444
     76.0000,      33.188
     78.0000,      32.600
     80.0000,      26.764
     82.0000,      24.702
     84.0000,      24.180
     86.0000,      22.158
     88.0000,      23.141
     90.0000,      26.301
     92.0000,      27.068
     94.0000,      35.501
     96.0000,      52.953
     98.0000,      56.130
                   27.333
LAYER 7
43,       7.8933
     14.0000,      183.85
     16.0000,      464.79
     18.0000,      484.47
     20.0000,      474.92
     22.0000,      383.37
     24.0000,      259.75
     26.0000,      170.75
     28.0000,      125.53
     30.0000,      118.88
     32.0000,      120.69
     34.0000,      141.72
     36.0000,      142.52
     38.0000,      129.68
     40.0000,      98.159
     42.0000,      91.276
     44.0000,      94.750
     46.0000,      122.57
     48.0000,      215.80
     50.0000,      400.76
     52.0000,      586.51
     54.0000,      649.38
     56.0000,      642.36
     58.0000,      563.07
     60.0000,      476.70
     62.0000,      419.73
     64.0000,      284.95
     66.0000,      79.656
     68.0000,      9.4151
     70.0000,      7.2281
     72.0000,      12.111
     74.0000,      17.044
     76.0000,      30.839
     78.0000,      37.421
     80.0000,      33.883
     82.0000,      28.090
     84.0000,      23.009
     86.0000,      21.721
     88.0000,      22.259
     90.0000,      28.662
     92.0000,      42.670
     94.0000,      79.227
     96.0000,      119.90
                   140.12
LAYER 8
39,       9.5147
     18.0000,      382.59
     20.0000,      415.03
     22.0000,      381.09
     24.0000,      298.71
     26.0000,      216.19
     28.0000,      167.91
     30.0000,      151.83
     32.0000,      151.61
     34.0000,      154.06
     36.0000,      154.88
     38.0000,      165.14
     40.0000,      184.87
     42.0000,      197.57
     44.0000,      221.03
     46.0000,      286.43
     48.0000,      402.66
     50.0000,      529.95
     52.0000,      590.80
     54.0000,      606.86
     56.0000,      598.94
     58.0000,      539.72
     60.0000,      471.90
     62.0000,      353.12
     64.0000,      189.89
     66.0000,      52.689
     68.0000,      9.2743
     70.0000,      7.7233
     72.0000,      13.194
     74.0000,      14.887
     76.0000,      26.277
     78.0000,      39.976
     80.0000,      39.407
     82.0000,      29.910
     84.0000,      27.112
     86.0000,      28.720
     88.0000,      41.112
     90.0000,      81.300
     92.0000,      136.56
                   269.60
LAYER 9
35,      11.2981
     22.0000,      345.28
     24.0000,      329.23
     26.0000,      274.87
     28.0000,      229.63
     30.0000,      212.87
     32.0000,      211.88
     34.0000,      213.02
     36.0000,      221.83
     38.0000,      256.13
     40.0000,      308.66
     42.0000,      326.53
     44.0000,      376.38
     46.0000,      459.55
     48.0000,      526.22
     50.0000,      560.83
     52.0000,      587.16
     54.0000,      585.47
     56.0000,      545.71
     58.0000,      459.86
     60.0000,      345.02
     62.0000,      212.13
     64.0000,      97.302
     66.0000,      29.656
     68.0000,      8.7751
     70.0000,      7.8930
     72.0000,      12.768
     74.0000,      14.898
     76.0000,      25.870
     78.0000,      40.288
     80.0000,      49.006
     82.0000,      53.400
     84.0000,      66.930
     86.0000,      108.14
     88.0000,      196.19
                   527.46
LAYER 10
31,      13.2599
     26.0000,      268.87
     28.0000,      261.11
     30.0000,      257.97
     32.0000,      261.19
     34.0000,      269.10
     36.0000,      290.88
     38.0000,      340.85
     40.0000,      402.87
     42.0000,      446.82
     44.0000,      453.56
     46.0000,      492.08
     48.0000,      527.01
     50.0000,      538.55
     52.0000,      535.79
     54.0000,      492.92
     56.0000,      412.19
     58.0000,      313.95
     60.0000,      210.57
     62.0000,      119.17
     64.0000,      52.820
     66.0000,      19.751
     68.0000,      9.2591
     70.0000,      9.1121
     72.0000,      12.761
     74.0000,      13.365
     76.0000,      25.645
     78.0000,      45.415
     80.0000,      75.862
     82.0000,      159.59
     84.0000,      275.63
                   559.27
LAYER 11
27,      15.4179
     30.0000,      272.17
     32.0000,      291.54
     34.0000,      305.60
     36.0000,      321.80
     38.0000,      357.92
     40.0000,      401.69
     42.0000,      455.79
     44.0000,      482.23
     46.0000,      499.96
     48.0000,      510.84
     50.0000,      480.29
     52.0000,      414.80
     54.0000,      335.91
     56.0000,      257.23
     58.0000,      184.05
     60.0000,      114.75
     62.0000,      62.018
     64.0000,      31.053
     66.0000,      16.101
     68.0000,      10.557
     70.0000,      10.576
     72.0000,      11.551
     74.0000,      14.865
     76.0000,      32.458
     78.0000,      54.083
     80.0000,      84.887
                   466.06
LAYER 12
21,      17.7917
     36.0000,      317.31
     38.0000,      353.31
     40.0000,      384.96
     42.0000,      433.00
     44.0000,      471.28
     46.0000,      492.93
     48.0000,      465.94
     50.0000,      363.41
     52.0000,      254.66
     54.0000,      190.47
     56.0000,      135.02
     58.0000,      87.839
     60.0000,      53.472
     62.0000,      33.064
     64.0000,      21.117
     66.0000,      14.446
     68.0000,      11.668
     70.0000,      11.521
     72.0000,      12.358
     74.0000,      15.778
                   71.355
LAYER 13
17,      20.4029
     40.0000,      341.05
     42.0000,      427.01
     44.0000,      465.47
     46.0000,      473.01
     48.0000,      397.11
     50.0000,      268.65
     52.0000,      173.21
     54.0000,      110.46
     56.0000,      69.210
     58.0000,      43.627
     60.0000,      29.978
     62.0000,      21.961
     64.0000,      16.314
     66.0000,      13.474
     68.0000,      13.205
     70.0000,      12.327
                   14.372
LAYER 14
13, 
     44.0000,      429.79
     46.0000,      463.59
     48.0000,      355.07
     50.0000,      224.87
     52.0000,      132.34
     54.0000,      76.737
     56.0000,      45.244
     58.0000,      28.803
     60.0000,      20.711
     62.0000,      15.070
     64.0000,      12.816
     66.0000,      12.271
                   12.336
CALCULATED APPARENT RESISTIVITY
      3.0000,       2.0000,   1.00000,      1009.6
      5.0000,       2.0000,   1.00000,      1041.1
      7.0000,       2.0000,   1.00000,      1045.5
      9.0000,       2.0000,   1.00000,      1165.2
     11.0000,       2.0000,   1.00000,      1292.8
     13.0000,       2.0000,   1.00000,      955.64
     15.0000,       2.0000,   1.00000,      1268.8
     17.0000,       2.0000,   1.00000,      911.09
     19.0000,       2.0000,   1.00000,      1181.8
     21.0000,       2.0000,   1.00000,      1141.2
     23.0000,       2.0000,   1.00000,      1159.2
     25.0000,       2.0000,   1.00000,      1082.9
     27.0000,       2.0000,   1.00000,      882.72
     29.0000,       2.0000,   1.00000,      746.40
     31.0000,       2.0000,   1.00000,      844.09
     33.0000,       2.0000,   1.00000,      794.22
     35.0000,       2.0000,   1.00000,      1376.2
     37.0000,       2.0000,   1.00000,      1061.2
     39.0000,       2.0000,   1.00000,      1340.5
     41.0000,       2.0000,   1.00000,      710.86
     43.0000,       2.0000,   1.00000,      557.65
     45.0000,       2.0000,   1.00000,      234.27
     47.0000,       2.0000,   1.00000,      199.08
     49.0000,       2.0000,   1.00000,      46.730
     51.0000,       2.0000,   1.00000,      55.044
     53.0000,       2.0000,   1.00000,      26.755
     55.0000,       2.0000,   1.00000,      30.283
     57.0000,       2.0000,   1.00000,      27.470
     59.0000,       2.0000,   1.00000,      27.538
     61.0000,       2.0000,   1.00000,      29.188
     63.0000,       2.0000,   1.00000,      33.019
     65.0000,       2.0000,   1.00000,      31.213
     67.0000,       2.0000,   1.00000,      49.302
     69.0000,       2.0000,   1.00000,      44.376
     71.0000,       2.0000,   1.00000,      110.61
     73.0000,       2.0000,   1.00000,      153.61
     75.0000,       2.0000,   1.00000,      136.46
     77.0000,       2.0000,   1.00000,      263.46
     79.0000,       2.0000,   1.00000,      188.48
     81.0000,       2.0000,   1.00000,      363.85
     83.0000,       2.0000,   1.00000,      403.93
     85.0000,       2.0000,   1.00000,      477.68
     87.0000,       2.0000,   1.00000,      525.88
     89.0000,       2.0000,   1.00000,      610.56
     91.0000,       2.0000,   1.00000,      418.43
     93.0000,       2.0000,   1.00000,      457.55
     95.0000,       2.0000,   1.00000,      358.50
     97.0000,       2.0000,   1.00000,      374.96
     99.0000,       2.0000,   1.00000,      379.39
    101.0000,       2.0000,   1.00000,      334.94
    103.0000,       2.0000,   1.00000,      291.28
    105.0000,       2.0000,   1.00000,      251.33
    107.0000,       2.0000,   1.00000,      224.08
      4.0000,       2.0000,   2.00000,      866.61
      6.0000,       2.0000,   2.00000,      925.89
      8.0000,       2.0000,   2.00000,      910.58
     10.0000,       2.0000,   2.00000,      1008.9
     12.0000,       2.0000,   2.00000,      739.37
     14.0000,       2.0000,   2.00000,      1164.6
     16.0000,       2.0000,   2.00000,      1164.9
     18.0000,       2.0000,   2.00000,      755.13
     20.0000,       2.0000,   2.00000,      1010.6
     22.0000,       2.0000,   2.00000,      983.51
     24.0000,       2.0000,   2.00000,      949.74
     26.0000,       2.0000,   2.00000,      758.92
     28.0000,       2.0000,   2.00000,      624.55
     30.0000,       2.0000,   2.00000,      667.70
     32.0000,       2.0000,   2.00000,      528.89
     34.0000,       2.0000,   2.00000,      947.94
     36.0000,       2.0000,   2.00000,      1284.3
     38.0000,       2.0000,   2.00000,      892.06
     40.0000,       2.0000,   2.00000,      580.94
     42.0000,       2.0000,   2.00000,      406.52
     44.0000,       2.0000,   2.00000,      258.41
     46.0000,       2.0000,   2.00000,      171.99
     48.0000,       2.0000,   2.00000,      43.967
     50.0000,       2.0000,   2.00000,      39.716
     52.0000,       2.0000,   2.00000,      49.068
     54.0000,       2.0000,   2.00000,      23.637
     56.0000,       2.0000,   2.00000,      31.794
     58.0000,       2.0000,   2.00000,      29.705
     60.0000,       2.0000,   2.00000,      29.954
     62.0000,       2.0000,   2.00000,      33.052
     64.0000,       2.0000,   2.00000,      23.403
     66.0000,       2.0000,   2.00000,      24.027
     68.0000,       2.0000,   2.00000,      18.236
     70.0000,       2.0000,   2.00000,      17.846
     72.0000,       2.0000,   2.00000,      54.592
     74.0000,       2.0000,   2.00000,      46.400
     76.0000,       2.0000,   2.00000,      126.63
     78.0000,       2.0000,   2.00000,      198.68
     80.0000,       2.0000,   2.00000,      141.79
     82.0000,       2.0000,   2.00000,      291.75
     84.0000,       2.0000,   2.00000,      328.55
     86.0000,       2.0000,   2.00000,      349.20
     88.0000,       2.0000,   2.00000,      337.50
     90.0000,       2.0000,   2.00000,      196.74
     92.0000,       2.0000,   2.00000,      188.93
     94.0000,       2.0000,   2.00000,      184.41
     96.0000,       2.0000,   2.00000,      123.87
     98.0000,       2.0000,   2.00000,      143.05
    100.0000,       2.0000,   2.00000,      146.89
    102.0000,       2.0000,   2.00000,      142.55
    104.0000,       2.0000,   2.00000,      151.27
    106.0000,       2.0000,   2.00000,      150.78
      6.0000,       4.0000,   1.00000,      910.33
      8.0000,       4.0000,   1.00000,      913.08
     10.0000,       4.0000,   1.00000,      872.77
     12.0000,       4.0000,   1.00000,      805.24
     14.0000,       4.0000,   1.00000,      1134.5
     16.0000,       4.0000,   1.00000,      1154.9
     18.0000,       4.0000,   1.00000,      853.38
     20.0000,       4.0000,   1.00000,      912.12
     22.0000,       4.0000,   1.00000,      940.61
     24.0000,       4.0000,   1.00000,      833.91
     26.0000,       4.0000,   1.00000,      672.16
     28.0000,       4.0000,   1.00000,      623.18
     30.0000,       4.0000,   1.00000,      615.93
     32.0000,       4.0000,   1.00000,      556.32
     34.0000,       4.0000,   1.00000,      832.64
     36.0000,       4.0000,   1.00000,      1103.7
     38.0000,       4.0000,   1.00000,      797.53
     40.0000,       4.0000,   1.00000,      464.92
     42.0000,       4.0000,   1.00000,      332.11
     44.0000,       4.0000,   1.00000,      231.17
     46.0000,       4.0000,   1.00000,      146.69
     48.0000,       4.0000,   1.00000,      48.597
     50.0000,       4.0000,   1.00000,      45.939
     52.0000,       4.0000,   1.00000,      50.572
     54.0000,       4.0000,   1.00000,      36.978
     56.0000,       4.0000,   1.00000,      33.702
     58.0000,       4.0000,   1.00000,      37.052
     60.0000,       4.0000,   1.00000,      37.243
     62.0000,       4.0000,   1.00000,      33.715
     64.0000,       4.0000,   1.00000,      24.653
     66.0000,       4.0000,   1.00000,      21.151
     68.0000,       4.0000,   1.00000,      16.906
     70.0000,       4.0000,   1.00000,      19.085
     72.0000,       4.0000,   1.00000,      37.301
     74.0000,       4.0000,   1.00000,      41.158
     76.0000,       4.0000,   1.00000,      100.52
     78.0000,       4.0000,   1.00000,      172.23
     80.0000,       4.0000,   1.00000,      154.10
     82.0000,       4.0000,   1.00000,      235.82
     84.0000,       4.0000,   1.00000,      293.06
     86.0000,       4.0000,   1.00000,      301.77
     88.0000,       4.0000,   1.00000,      257.11
     90.0000,       4.0000,   1.00000,      156.83
     92.0000,       4.0000,   1.00000,      150.18
     94.0000,       4.0000,   1.00000,      144.45
     96.0000,       4.0000,   1.00000,      105.41
     98.0000,       4.0000,   1.00000,      107.58
    100.0000,       4.0000,   1.00000,      114.09
    102.0000,       4.0000,   1.00000,      114.74
    104.0000,       4.0000,   1.00000,      123.79
      5.0000,       2.0000,   3.00000,      884.39
      7.0000,       2.0000,   3.00000,      934.58
      9.0000,       2.0000,   3.00000,      909.61
     11.0000,       2.0000,   3.00000,      652.07
     13.0000,       2.0000,   3.00000,      1068.5
     15.0000,       2.0000,   3.00000,      1179.5
     17.0000,       2.0000,   3.00000,      1134.1
     19.0000,       2.0000,   3.00000,      714.16
     21.0000,       2.0000,   3.00000,      983.89
     23.0000,       2.0000,   3.00000,      853.74
     25.0000,       2.0000,   3.00000,      664.75
     27.0000,       2.0000,   3.00000,      564.32
     29.0000,       2.0000,   3.00000,      679.19
     31.0000,       2.0000,   3.00000,      482.09
     33.0000,       2.0000,   3.00000,      670.65
     35.0000,       2.0000,   3.00000,      847.80
     37.0000,       2.0000,   3.00000,      1126.4
     39.0000,       2.0000,   3.00000,      393.99
     41.0000,       2.0000,   3.00000,      359.17
     43.0000,       2.0000,   3.00000,      196.55
     45.0000,       2.0000,   3.00000,      224.52
     47.0000,       2.0000,   3.00000,      46.887
     49.0000,       2.0000,   3.00000,      54.918
     51.0000,       2.0000,   3.00000,      44.308
     53.0000,       2.0000,   3.00000,      59.963
     55.0000,       2.0000,   3.00000,      28.781
     57.0000,       2.0000,   3.00000,      42.197
     59.0000,       2.0000,   3.00000,      40.967
     61.0000,       2.0000,   3.00000,      42.551
     63.0000,       2.0000,   3.00000,      27.272
     65.0000,       2.0000,   3.00000,      24.184
     67.0000,       2.0000,   3.00000,      14.358
     69.0000,       2.0000,   3.00000,      16.684
     71.0000,       2.0000,   3.00000,      21.016
     73.0000,       2.0000,   3.00000,      24.056
     75.0000,       2.0000,   3.00000,      52.212
     77.0000,       2.0000,   3.00000,      112.44
     79.0000,       2.0000,   3.00000,      199.91
     81.0000,       2.0000,   3.00000,      128.81
     83.0000,       2.0000,   3.00000,      267.03
     85.0000,       2.0000,   3.00000,      274.94
     87.0000,       2.0000,   3.00000,      263.88
     89.0000,       2.0000,   3.00000,      129.53
     91.0000,       2.0000,   3.00000,      121.13
     93.0000,       2.0000,   3.00000,      116.33
     95.0000,       2.0000,   3.00000,      106.22
     97.0000,       2.0000,   3.00000,      72.403
     99.0000,       2.0000,   3.00000,      83.422
    101.0000,       2.0000,   3.00000,      90.291
    103.0000,       2.0000,   3.00000,      94.509
    105.0000,       2.0000,   3.00000,      110.70
      6.0000,       2.0000,   4.00000,      835.94
      8.0000,       2.0000,   4.00000,      889.52
     10.0000,       2.0000,   4.00000,      559.74
     12.0000,       2.0000,   4.00000,      914.32
     14.0000,       2.0000,   4.00000,      1026.1
     16.0000,       2.0000,   4.00000,      1097.3
     18.0000,       2.0000,   4.00000,      1061.6
     20.0000,       2.0000,   4.00000,      671.81
     22.0000,       2.0000,   4.00000,      813.22
     24.0000,       2.0000,   4.00000,      553.44
     26.0000,       2.0000,   4.00000,      468.84
     28.0000,       2.0000,   4.00000,      622.06
     30.0000,       2.0000,   4.00000,      498.19
     32.0000,       2.0000,   4.00000,      613.26
     34.0000,       2.0000,   4.00000,      549.85
     36.0000,       2.0000,   4.00000,      667.13
     38.0000,       2.0000,   4.00000,      474.19
     40.0000,       2.0000,   4.00000,      238.13
     42.0000,       2.0000,   4.00000,      177.06
     44.0000,       2.0000,   4.00000,      177.54
     46.0000,       2.0000,   4.00000,      64.157
     48.0000,       2.0000,   4.00000,      62.526
     50.0000,       2.0000,   4.00000,      62.357
     52.0000,       2.0000,   4.00000,      51.843
     54.0000,       2.0000,   4.00000,      74.115
     56.0000,       2.0000,   4.00000,      36.093
     58.0000,       2.0000,   4.00000,      55.663
     60.0000,       2.0000,   4.00000,      55.627
     62.0000,       2.0000,   4.00000,      32.248
     64.0000,       2.0000,   4.00000,      26.601
     66.0000,       2.0000,   4.00000,      14.292
     68.0000,       2.0000,   4.00000,      15.798
     70.0000,       2.0000,   4.00000,      26.226
     72.0000,       2.0000,   4.00000,      9.9092
     74.0000,       2.0000,   4.00000,      27.044
     76.0000,       2.0000,   4.00000,      42.737
     78.0000,       2.0000,   4.00000,      104.17
     80.0000,       2.0000,   4.00000,      174.65
     82.0000,       2.0000,   4.00000,      107.75
     84.0000,       2.0000,   4.00000,      203.87
     86.0000,       2.0000,   4.00000,      194.03
     88.0000,       2.0000,   4.00000,      96.810
     90.0000,       2.0000,   4.00000,      83.324
     92.0000,       2.0000,   4.00000,      82.201
     94.0000,       2.0000,   4.00000,      77.325
     96.0000,       2.0000,   4.00000,      77.559
     98.0000,       2.0000,   4.00000,      48.946
    100.0000,       2.0000,   4.00000,      58.965
    102.0000,       2.0000,   4.00000,      65.027
    104.0000,       2.0000,   4.00000,      71.198
      9.0000,       6.0000,   1.00000,      757.11
     11.0000,       6.0000,   1.00000,      702.02
     13.0000,       6.0000,   1.00000,      928.28
     15.0000,       6.0000,   1.00000,      1016.0
     17.0000,       6.0000,   1.00000,      1031.0
     19.0000,       6.0000,   1.00000,      804.19
     21.0000,       6.0000,   1.00000,      767.29
     23.0000,       6.0000,   1.00000,      629.72
     25.0000,       6.0000,   1.00000,      538.13
     27.0000,       6.0000,   1.00000,      511.53
     29.0000,       6.0000,   1.00000,      582.81
     31.0000,       6.0000,   1.00000,      521.65
     33.0000,       6.0000,   1.00000,      567.68
     35.0000,       6.0000,   1.00000,      571.08
     37.0000,       6.0000,   1.00000,      613.27
     39.0000,       6.0000,   1.00000,      303.85
     41.0000,       6.0000,   1.00000,      245.31
     43.0000,       6.0000,   1.00000,      157.73
     45.0000,       6.0000,   1.00000,      145.84
     47.0000,       6.0000,   1.00000,      66.750
     49.0000,       6.0000,   1.00000,      69.754
     51.0000,       6.0000,   1.00000,      59.899
     53.0000,       6.0000,   1.00000,      68.131
     55.0000,       6.0000,   1.00000,      55.553
     57.0000,       6.0000,   1.00000,      58.426
     59.0000,       6.0000,   1.00000,      49.221
     61.0000,       6.0000,   1.00000,      43.909
     63.0000,       6.0000,   1.00000,      27.656
     65.0000,       6.0000,   1.00000,      21.289
     67.0000,       6.0000,   1.00000,      17.686
     69.0000,       6.0000,   1.00000,      19.144
     71.0000,       6.0000,   1.00000,      18.793
     73.0000,       6.0000,   1.00000,      19.272
     75.0000,       6.0000,   1.00000,      34.594
     77.0000,       6.0000,   1.00000,      71.810
     79.0000,       6.0000,   1.00000,      131.46
     81.0000,       6.0000,   1.00000,      120.13
     83.0000,       6.0000,   1.00000,      171.57
     85.0000,       6.0000,   1.00000,      174.84
     87.0000,       6.0000,   1.00000,      155.58
     89.0000,       6.0000,   1.00000,      92.840
     91.0000,       6.0000,   1.00000,      87.425
     93.0000,       6.0000,   1.00000,      84.816
     95.0000,       6.0000,   1.00000,      81.658
     97.0000,       6.0000,   1.00000,      65.772
     99.0000,       6.0000,   1.00000,      63.572
    101.0000,       6.0000,   1.00000,      65.361
      8.0000,       4.0000,   2.00000,      723.36
     10.0000,       4.0000,   2.00000,      628.00
     12.0000,       4.0000,   2.00000,      834.93
     14.0000,       4.0000,   2.00000,      920.62
     16.0000,       4.0000,   2.00000,      993.38
     18.0000,       4.0000,   2.00000,      1005.7
     20.0000,       4.0000,   2.00000,      726.82
     22.0000,       4.0000,   2.00000,      610.38
     24.0000,       4.0000,   2.00000,      478.86
     26.0000,       4.0000,   2.00000,      466.87
     28.0000,       4.0000,   2.00000,      532.71
     30.0000,       4.0000,   2.00000,      533.04
     32.0000,       4.0000,   2.00000,      574.61
     34.0000,       4.0000,   2.00000,      478.13
     36.0000,       4.0000,   2.00000,      445.45
     38.0000,       4.0000,   2.00000,      340.01
     40.0000,       4.0000,   2.00000,      212.49
     42.0000,       4.0000,   2.00000,      162.82
     44.0000,       4.0000,   2.00000,      137.04
     46.0000,       4.0000,   2.00000,      73.659
     48.0000,       4.0000,   2.00000,      77.938
     50.0000,       4.0000,   2.00000,      68.975
     52.0000,       4.0000,   2.00000,      62.958
     54.0000,       4.0000,   2.00000,      75.470
     56.0000,       4.0000,   2.00000,      62.313
     58.0000,       4.0000,   2.00000,      56.987
     60.0000,       4.0000,   2.00000,      54.487
     62.0000,       4.0000,   2.00000,      33.681
     64.0000,       4.0000,   2.00000,      23.282
     66.0000,       4.0000,   2.00000,      15.697
     68.0000,       4.0000,   2.00000,      20.746
     70.0000,       4.0000,   2.00000,      21.793
     72.0000,       4.0000,   2.00000,      12.630
     74.0000,       4.0000,   2.00000,      20.618
     76.0000,       4.0000,   2.00000,      33.907
     78.0000,       4.0000,   2.00000,      74.615
     80.0000,       4.0000,   2.00000,      133.43
     82.0000,       4.0000,   2.00000,      111.71
     84.0000,       4.0000,   2.00000,      141.21
     86.0000,       4.0000,   2.00000,      134.96
     88.0000,       4.0000,   2.00000,      80.045
     90.0000,       4.0000,   2.00000,      73.841
     92.0000,       4.0000,   2.00000,      71.457
     94.0000,       4.0000,   2.00000,      70.380
     96.0000,       4.0000,   2.00000,      71.563
     98.0000,       4.0000,   2.00000,      54.691
    100.0000,       4.0000,   2.00000,      50.947
    102.0000,       4.0000,   2.00000,      58.480
      7.0000,       2.0000,   5.00000,      778.73
      9.0000,       2.0000,   5.00000,      535.90
     11.0000,       2.0000,   5.00000,      770.62
     13.0000,       2.0000,   5.00000,      845.36
     15.0000,       2.0000,   5.00000,      921.52
     17.0000,       2.0000,   5.00000,      992.72
     19.0000,       2.0000,   5.00000,      985.01
     21.0000,       2.0000,   5.00000,      535.77
     23.0000,       2.0000,   5.00000,      507.60
     25.0000,       2.0000,   5.00000,      389.30
     27.0000,       2.0000,   5.00000,      534.85
     29.0000,       2.0000,   5.00000,      456.95
     31.0000,       2.0000,   5.00000,      637.66
     33.0000,       2.0000,   5.00000,      489.44
     35.0000,       2.0000,   5.00000,      410.94
     37.0000,       2.0000,   5.00000,      267.86
     39.0000,       2.0000,   5.00000,      289.57
     41.0000,       2.0000,   5.00000,      123.81
     43.0000,       2.0000,   5.00000,      185.76
     45.0000,       2.0000,   5.00000,      58.062
     47.0000,       2.0000,   5.00000,      93.594
     49.0000,       2.0000,   5.00000,      71.121
     51.0000,       2.0000,   5.00000,      71.405
     53.0000,       2.0000,   5.00000,      61.535
     55.0000,       2.0000,   5.00000,      92.562
     57.0000,       2.0000,   5.00000,      45.339
     59.0000,       2.0000,   5.00000,      71.691
     61.0000,       2.0000,   5.00000,      39.371
     63.0000,       2.0000,   5.00000,      29.805
     65.0000,       2.0000,   5.00000,      15.201
     67.0000,       2.0000,   5.00000,      16.944
     69.0000,       2.0000,   5.00000,      27.410
     71.0000,       2.0000,   5.00000,      13.332
     73.0000,       2.0000,   5.00000,      12.734
     75.0000,       2.0000,   5.00000,      22.676
     77.0000,       2.0000,   5.00000,      37.901
     79.0000,       2.0000,   5.00000,      86.870
     81.0000,       2.0000,   5.00000,      146.33
     83.0000,       2.0000,   5.00000,      80.805
     85.0000,       2.0000,   5.00000,      142.49
     87.0000,       2.0000,   5.00000,      72.631
     89.0000,       2.0000,   5.00000,      70.009
     91.0000,       2.0000,   5.00000,      66.430
     93.0000,       2.0000,   5.00000,      64.745
     95.0000,       2.0000,   5.00000,      67.782
     97.0000,       2.0000,   5.00000,      67.907
     99.0000,       2.0000,   5.00000,      42.503
    101.0000,       2.0000,   5.00000,      51.172
    103.0000,       2.0000,   5.00000,      57.851
     12.0000,       8.0000,   1.00000,      738.73
     14.0000,       8.0000,   1.00000,      785.83
     16.0000,       8.0000,   1.00000,      827.01
     18.0000,       8.0000,   1.00000,      812.17
     20.0000,       8.0000,   1.00000,      616.80
     22.0000,       8.0000,   1.00000,      542.16
     24.0000,       8.0000,   1.00000,      434.59
     26.0000,       8.0000,   1.00000,      432.86
     28.0000,       8.0000,   1.00000,      503.24
     30.0000,       8.0000,   1.00000,      479.11
     32.0000,       8.0000,   1.00000,      474.47
     34.0000,       8.0000,   1.00000,      371.20
     36.0000,       8.0000,   1.00000,      314.98
     38.0000,       8.0000,   1.00000,      237.05
     40.0000,       8.0000,   1.00000,      164.59
     42.0000,       8.0000,   1.00000,      139.01
     44.0000,       8.0000,   1.00000,      131.61
     46.0000,       8.0000,   1.00000,      91.432
     48.0000,       8.0000,   1.00000,      96.292
     50.0000,       8.0000,   1.00000,      89.787
     52.0000,       8.0000,   1.00000,      83.221
     54.0000,       8.0000,   1.00000,      91.091
     56.0000,       8.0000,   1.00000,      73.878
     58.0000,       8.0000,   1.00000,      65.893
     60.0000,       8.0000,   1.00000,      52.002
     62.0000,       8.0000,   1.00000,      30.714
     64.0000,       8.0000,   1.00000,      25.874
     66.0000,       8.0000,   1.00000,      19.511
     68.0000,       8.0000,   1.00000,      20.756
     70.0000,       8.0000,   1.00000,      22.002
     72.0000,       8.0000,   1.00000,      14.864
     74.0000,       8.0000,   1.00000,      19.486
     76.0000,       8.0000,   1.00000,      26.155
     78.0000,       8.0000,   1.00000,      51.741
     80.0000,       8.0000,   1.00000,      90.897
     82.0000,       8.0000,   1.00000,      81.035
     84.0000,       8.0000,   1.00000,      102.32
     86.0000,       8.0000,   1.00000,      97.109
     88.0000,       8.0000,   1.00000,      67.543
     90.0000,       8.0000,   1.00000,      68.646
     92.0000,       8.0000,   1.00000,      68.947
     94.0000,       8.0000,   1.00000,      68.871
     96.0000,       8.0000,   1.00000,      70.340
     98.0000,       8.0000,   1.00000,      60.037
      8.0000,       2.0000,   6.00000,      469.47
     10.0000,       2.0000,   6.00000,      738.25
     12.0000,       2.0000,   6.00000,      698.84
     14.0000,       2.0000,   6.00000,      744.15
     16.0000,       2.0000,   6.00000,      818.30
     18.0000,       2.0000,   6.00000,      902.87
     20.0000,       2.0000,   6.00000,      773.43
     22.0000,       2.0000,   6.00000,      326.23
     24.0000,       2.0000,   6.00000,      367.38
     26.0000,       2.0000,   6.00000,      476.70
     28.0000,       2.0000,   6.00000,      400.32
     30.0000,       2.0000,   6.00000,      584.99
     32.0000,       2.0000,   6.00000,      501.78
     34.0000,       2.0000,   6.00000,      366.70
     36.0000,       2.0000,   6.00000,      164.11
     38.0000,       2.0000,   6.00000,      160.43
     40.0000,       2.0000,   6.00000,      159.28
     42.0000,       2.0000,   6.00000,      148.66
     44.0000,       2.0000,   6.00000,      72.076
     46.0000,       2.0000,   6.00000,      93.322
     48.0000,       2.0000,   6.00000,      106.95
     50.0000,       2.0000,   6.00000,      80.181
     52.0000,       2.0000,   6.00000,      82.840
     54.0000,       2.0000,   6.00000,      74.216
     56.0000,       2.0000,   6.00000,      114.49
     58.0000,       2.0000,   6.00000,      55.800
     60.0000,       2.0000,   6.00000,      47.956
     62.0000,       2.0000,   6.00000,      34.789
     64.0000,       2.0000,   6.00000,      16.479
     66.0000,       2.0000,   6.00000,      18.428
     68.0000,       2.0000,   6.00000,      30.026
     70.0000,       2.0000,   6.00000,      13.930
     72.0000,       2.0000,   6.00000,      18.957
     74.0000,       2.0000,   6.00000,      11.945
     76.0000,       2.0000,   6.00000,      20.763
     78.0000,       2.0000,   6.00000,      30.994
     80.0000,       2.0000,   6.00000,      71.907
     82.0000,       2.0000,   6.00000,      116.87
     84.0000,       2.0000,   6.00000,      60.351
     86.0000,       2.0000,   6.00000,      57.219
     88.0000,       2.0000,   6.00000,      61.025
     90.0000,       2.0000,   6.00000,      65.281
     92.0000,       2.0000,   6.00000,      60.158
     94.0000,       2.0000,   6.00000,      64.110
     96.0000,       2.0000,   6.00000,      66.678
     98.0000,       2.0000,   6.00000,      69.132
    100.0000,       2.0000,   6.00000,      41.648
    102.0000,       2.0000,   6.00000,      52.852
     10.0000,       4.0000,   3.00000,      678.27
     12.0000,       4.0000,   3.00000,      652.45
     14.0000,       4.0000,   3.00000,      657.25
     16.0000,       4.0000,   3.00000,      719.92
     18.0000,       4.0000,   3.00000,      753.56
     20.0000,       4.0000,   3.00000,      619.67
     22.0000,       4.0000,   3.00000,      343.92
     24.0000,       4.0000,   3.00000,      361.50
     26.0000,       4.0000,   3.00000,      439.94
     28.0000,       4.0000,   3.00000,      437.30
     30.0000,       4.0000,   3.00000,      509.88
     32.0000,       4.0000,   3.00000,      438.60
     34.0000,       4.0000,   3.00000,      288.88
     36.0000,       4.0000,   3.00000,      140.33
     38.0000,       4.0000,   3.00000,      115.40
     40.0000,       4.0000,   3.00000,      149.17
     42.0000,       4.0000,   3.00000,      132.76
     44.0000,       4.0000,   3.00000,      88.786
     46.0000,       4.0000,   3.00000,      112.87
     48.0000,       4.0000,   3.00000,      112.52
     50.0000,       4.0000,   3.00000,      101.24
     52.0000,       4.0000,   3.00000,      92.292
     54.0000,       4.0000,   3.00000,      90.332
     56.0000,       4.0000,   3.00000,      112.15
     58.0000,       4.0000,   3.00000,      75.438
     60.0000,       4.0000,   3.00000,      40.167
     62.0000,       4.0000,   3.00000,      30.137
     64.0000,       4.0000,   3.00000,      18.970
     66.0000,       4.0000,   3.00000,      25.058
     68.0000,       4.0000,   3.00000,      24.731
     70.0000,       4.0000,   3.00000,      17.014
     72.0000,       4.0000,   3.00000,      19.530
     74.0000,       4.0000,   3.00000,      14.942
     76.0000,       4.0000,   3.00000,      16.295
     78.0000,       4.0000,   3.00000,      23.945
     80.0000,       4.0000,   3.00000,      49.309
     82.0000,       4.0000,   3.00000,      87.983
     84.0000,       4.0000,   3.00000,      60.914
     86.0000,       4.0000,   3.00000,      46.025
     88.0000,       4.0000,   3.00000,      60.921
     90.0000,       4.0000,   3.00000,      64.637
     92.0000,       4.0000,   3.00000,      63.641
     94.0000,       4.0000,   3.00000,      65.173
     96.0000,       4.0000,   3.00000,      68.387
     98.0000,       4.0000,   3.00000,      71.044
    100.0000,       4.0000,   3.00000,      56.283
     15.0000,      10.0000,   1.00000,      617.69
     17.0000,      10.0000,   1.00000,      621.31
     19.0000,      10.0000,   1.00000,      600.61
     21.0000,      10.0000,   1.00000,      445.70
     23.0000,      10.0000,   1.00000,      403.69
     25.0000,      10.0000,   1.00000,      404.57
     27.0000,      10.0000,   1.00000,      440.24
     29.0000,      10.0000,   1.00000,      408.35
     31.0000,      10.0000,   1.00000,      422.60
     33.0000,      10.0000,   1.00000,      317.52
     35.0000,      10.0000,   1.00000,      228.45
     37.0000,      10.0000,   1.00000,      147.30
     39.0000,      10.0000,   1.00000,      146.09
     41.0000,      10.0000,   1.00000,      118.03
     43.0000,      10.0000,   1.00000,      128.67
     45.0000,      10.0000,   1.00000,      107.02
     47.0000,      10.0000,   1.00000,      128.53
     49.0000,      10.0000,   1.00000,      119.98
     51.0000,      10.0000,   1.00000,      117.66
     53.0000,      10.0000,   1.00000,      102.49
     55.0000,      10.0000,   1.00000,      101.96
     57.0000,      10.0000,   1.00000,      74.519
     59.0000,      10.0000,   1.00000,      58.983
     61.0000,      10.0000,   1.00000,      38.808
     63.0000,      10.0000,   1.00000,      29.118
     65.0000,      10.0000,   1.00000,      21.935
     67.0000,      10.0000,   1.00000,      23.689
     69.0000,      10.0000,   1.00000,      23.999
     71.0000,      10.0000,   1.00000,      18.716
     73.0000,      10.0000,   1.00000,      17.582
     75.0000,      10.0000,   1.00000,      18.080
     77.0000,      10.0000,   1.00000,      21.938
     79.0000,      10.0000,   1.00000,      37.158
     81.0000,      10.0000,   1.00000,      61.716
     83.0000,      10.0000,   1.00000,      55.535
     85.0000,      10.0000,   1.00000,      64.710
     87.0000,      10.0000,   1.00000,      58.098
     89.0000,      10.0000,   1.00000,      64.473
     91.0000,      10.0000,   1.00000,      64.857
     93.0000,      10.0000,   1.00000,      68.370
     95.0000,      10.0000,   1.00000,      71.187
     12.0000,       6.0000,   2.00000,      608.84
     14.0000,       6.0000,   2.00000,      610.61
     16.0000,       6.0000,   2.00000,      627.23
     18.0000,       6.0000,   2.00000,      620.58
     20.0000,       6.0000,   2.00000,      523.04
     22.0000,       6.0000,   2.00000,      367.92
     24.0000,       6.0000,   2.00000,      372.82
     26.0000,       6.0000,   2.00000,      427.08
     28.0000,       6.0000,   2.00000,      434.02
     30.0000,       6.0000,   2.00000,      462.25
     32.0000,       6.0000,   2.00000,      368.35
     34.0000,       6.0000,   2.00000,      252.04
     36.0000,       6.0000,   2.00000,      131.19
     38.0000,       6.0000,   2.00000,      114.01
     40.0000,       6.0000,   2.00000,      118.96
     42.0000,       6.0000,   2.00000,      124.13
     44.0000,       6.0000,   2.00000,      107.69
     46.0000,       6.0000,   2.00000,      119.35
     48.0000,       6.0000,   2.00000,      126.90
     50.0000,       6.0000,   2.00000,      112.96
     52.0000,       6.0000,   2.00000,      110.03
     54.0000,       6.0000,   2.00000,      101.01
     56.0000,       6.0000,   2.00000,      105.72
     58.0000,       6.0000,   2.00000,      70.789
     60.0000,       6.0000,   2.00000,      42.807
     62.0000,       6.0000,   2.00000,      27.298
     64.0000,       6.0000,   2.00000,      24.349
     66.0000,       6.0000,   2.00000,      24.154
     68.0000,       6.0000,   2.00000,      24.877
     70.0000,       6.0000,   2.00000,      18.434
     72.0000,       6.0000,   2.00000,      20.312
     74.0000,       6.0000,   2.00000,      16.168
     76.0000,       6.0000,   2.00000,      16.483
     78.0000,       6.0000,   2.00000,      19.990
     80.0000,       6.0000,   2.00000,      39.580
     82.0000,       6.0000,   2.00000,      64.553
     84.0000,       6.0000,   2.00000,      54.349
     86.0000,       6.0000,   2.00000,      51.876
     88.0000,       6.0000,   2.00000,      56.178
     90.0000,       6.0000,   2.00000,      66.042
     92.0000,       6.0000,   2.00000,      66.220
     94.0000,       6.0000,   2.00000,      68.318
     96.0000,       6.0000,   2.00000,      70.003
     98.0000,       6.0000,   2.00000,      73.675
     12.0000,       4.0000,   4.00000,      541.62
     14.0000,       4.0000,   4.00000,      510.45
     16.0000,       4.0000,   4.00000,      481.62
     18.0000,       4.0000,   4.00000,      414.19
     20.0000,       4.0000,   4.00000,      338.91
     22.0000,       4.0000,   4.00000,      407.31
     24.0000,       4.0000,   4.00000,      383.89
     26.0000,       4.0000,   4.00000,      396.60
     28.0000,       4.0000,   4.00000,      469.19
     30.0000,       4.0000,   4.00000,      374.09
     32.0000,       4.0000,   4.00000,      274.10
     34.0000,       4.0000,   4.00000,      163.49
     36.0000,       4.0000,   4.00000,      114.02
     38.0000,       4.0000,   4.00000,      91.467
     40.0000,       4.0000,   4.00000,      87.132
     42.0000,       4.0000,   4.00000,      100.13
     44.0000,       4.0000,   4.00000,      139.59
     46.0000,       4.0000,   4.00000,      143.41
     48.0000,       4.0000,   4.00000,      145.00
     50.0000,       4.0000,   4.00000,      143.37
     52.0000,       4.0000,   4.00000,      134.27
     54.0000,       4.0000,   4.00000,      124.66
     56.0000,       4.0000,   4.00000,      95.677
     58.0000,       4.0000,   4.00000,      69.356
     60.0000,       4.0000,   4.00000,      36.438
     62.0000,       4.0000,   4.00000,      20.467
     64.0000,       4.0000,   4.00000,      31.943
     66.0000,       4.0000,   4.00000,      29.222
     68.0000,       4.0000,   4.00000,      19.687
     70.0000,       4.0000,   4.00000,      22.536
     72.0000,       4.0000,   4.00000,      21.577
     74.0000,       4.0000,   4.00000,      20.120
     76.0000,       4.0000,   4.00000,      14.240
     78.0000,       4.0000,   4.00000,      13.133
     80.0000,       4.0000,   4.00000,      17.952
     82.0000,       4.0000,   4.00000,      31.346
     84.0000,       4.0000,   4.00000,      49.167
     86.0000,       4.0000,   4.00000,      52.635
     88.0000,       4.0000,   4.00000,      53.877
     90.0000,       4.0000,   4.00000,      68.127
     92.0000,       4.0000,   4.00000,      72.561
     94.0000,       4.0000,   4.00000,      72.749
     96.0000,       4.0000,   4.00000,      73.144
     98.0000,       4.0000,   4.00000,      77.571
     18.0000,      12.0000,   1.00000,      477.11
     20.0000,      12.0000,   1.00000,      445.27
     22.0000,      12.0000,   1.00000,      355.89
     24.0000,      12.0000,   1.00000,      380.72
     26.0000,      12.0000,   1.00000,      406.90
     28.0000,      12.0000,   1.00000,      376.67
     30.0000,      12.0000,   1.00000,      370.99
     32.0000,      12.0000,   1.00000,      300.51
     34.0000,      12.0000,   1.00000,      220.09
     36.0000,      12.0000,   1.00000,      137.79
     38.0000,      12.0000,   1.00000,      119.02
     40.0000,      12.0000,   1.00000,      124.81
     42.0000,      12.0000,   1.00000,      125.74
     44.0000,      12.0000,   1.00000,      117.78
     46.0000,      12.0000,   1.00000,      137.12
     48.0000,      12.0000,   1.00000,      150.52
     50.0000,      12.0000,   1.00000,      141.84
     52.0000,      12.0000,   1.00000,      126.10
     54.0000,      12.0000,   1.00000,      107.25
     56.0000,      12.0000,   1.00000,      95.918
     58.0000,      12.0000,   1.00000,      67.830
     60.0000,      12.0000,   1.00000,      42.943
     62.0000,      12.0000,   1.00000,      33.092
     64.0000,      12.0000,   1.00000,      26.268
     66.0000,      12.0000,   1.00000,      26.903
     68.0000,      12.0000,   1.00000,      25.702
     70.0000,      12.0000,   1.00000,      21.081
     72.0000,      12.0000,   1.00000,      21.752
     74.0000,      12.0000,   1.00000,      18.515
     76.0000,      12.0000,   1.00000,      17.553
     78.0000,      12.0000,   1.00000,      18.713
     80.0000,      12.0000,   1.00000,      29.216
     82.0000,      12.0000,   1.00000,      46.841
     84.0000,      12.0000,   1.00000,      42.980
     86.0000,      12.0000,   1.00000,      47.064
     88.0000,      12.0000,   1.00000,      58.199
     90.0000,      12.0000,   1.00000,      66.895
     92.0000,      12.0000,   1.00000,      70.188
     16.0000,       8.0000,   2.00000,      366.94
     18.0000,       8.0000,   2.00000,      337.02
     20.0000,       8.0000,   2.00000,      323.06
     22.0000,       8.0000,   2.00000,      392.08
     24.0000,       8.0000,   2.00000,      411.16
     26.0000,       8.0000,   2.00000,      412.15
     28.0000,       8.0000,   2.00000,      392.28
     30.0000,       8.0000,   2.00000,      300.30
     32.0000,       8.0000,   2.00000,      236.31
     34.0000,       8.0000,   2.00000,      169.40
     36.0000,       8.0000,   2.00000,      131.25
     38.0000,       8.0000,   2.00000,      105.61
     40.0000,       8.0000,   2.00000,      103.42
     42.0000,       8.0000,   2.00000,      106.72
     44.0000,       8.0000,   2.00000,      132.07
     46.0000,       8.0000,   2.00000,      159.85
     48.0000,       8.0000,   2.00000,      170.31
     50.0000,       8.0000,   2.00000,      171.84
     52.0000,       8.0000,   2.00000,      151.43
     54.0000,       8.0000,   2.00000,      121.87
     56.0000,       8.0000,   2.00000,      85.848
     58.0000,       8.0000,   2.00000,      56.063
     60.0000,       8.0000,   2.00000,      39.022
     62.0000,       8.0000,   2.00000,      29.562
     64.0000,       8.0000,   2.00000,      30.932
     66.0000,       8.0000,   2.00000,      28.270
     68.0000,       8.0000,   2.00000,      23.111
     70.0000,       8.0000,   2.00000,      24.002
     72.0000,       8.0000,   2.00000,      22.425
     74.0000,       8.0000,   2.00000,      21.166
     76.0000,       8.0000,   2.00000,      17.344
     78.0000,       8.0000,   2.00000,      15.074
     80.0000,       8.0000,   2.00000,      15.122
     82.0000,       8.0000,   2.00000,      23.870
     84.0000,       8.0000,   2.00000,      40.541
     86.0000,       8.0000,   2.00000,      47.787
     88.0000,       8.0000,   2.00000,      62.240
     90.0000,       8.0000,   2.00000,      69.653
     92.0000,       8.0000,   2.00000,      70.892
     94.0000,       8.0000,   2.00000,      77.321
     15.0000,       6.0000,   3.00000,      367.22
     17.0000,       6.0000,   3.00000,      291.93
     19.0000,       6.0000,   3.00000,      279.71
     21.0000,       6.0000,   3.00000,      337.01
     23.0000,       6.0000,   3.00000,      463.74
     25.0000,       6.0000,   3.00000,      408.37
     27.0000,       6.0000,   3.00000,      430.98
     29.0000,       6.0000,   3.00000,      320.26
     31.0000,       6.0000,   3.00000,      254.87
     33.0000,       6.0000,   3.00000,      164.89
     35.0000,       6.0000,   3.00000,      156.69
     37.0000,       6.0000,   3.00000,      120.19
     39.0000,       6.0000,   3.00000,      103.75
     41.0000,       6.0000,   3.00000,      80.199
     43.0000,       6.0000,   3.00000,      130.00
     45.0000,       6.0000,   3.00000,      150.50
     47.0000,       6.0000,   3.00000,      179.20
     49.0000,       6.0000,   3.00000,      172.81
     51.0000,       6.0000,   3.00000,      184.71
     53.0000,       6.0000,   3.00000,      144.04
     55.0000,       6.0000,   3.00000,      107.84
     57.0000,       6.0000,   3.00000,      55.192
     59.0000,       6.0000,   3.00000,      44.664
     61.0000,       6.0000,   3.00000,      32.225
     63.0000,       6.0000,   3.00000,      32.932
     65.0000,       6.0000,   3.00000,      29.625
     67.0000,       6.0000,   3.00000,      23.709
     69.0000,       6.0000,   3.00000,      25.146
     71.0000,       6.0000,   3.00000,      23.425
     73.0000,       6.0000,   3.00000,      22.076
     75.0000,       6.0000,   3.00000,      20.421
     77.0000,       6.0000,   3.00000,      16.528
     79.0000,       6.0000,   3.00000,      13.556
     81.0000,       6.0000,   3.00000,      13.181
     83.0000,       6.0000,   3.00000,      23.082
     85.0000,       6.0000,   3.00000,      51.876
     87.0000,       6.0000,   3.00000,      58.055
     89.0000,       6.0000,   3.00000,      67.348
     91.0000,       6.0000,   3.00000,      67.755
     93.0000,       6.0000,   3.00000,      78.322
     95.0000,       6.0000,   3.00000,      79.831
     14.0000,       4.0000,   5.00000,      411.50
     16.0000,       4.0000,   5.00000,      297.10
     18.0000,       4.0000,   5.00000,      222.40
     20.0000,       4.0000,   5.00000,      296.92
     22.0000,       4.0000,   5.00000,      408.67
     24.0000,       4.0000,   5.00000,      479.81
     26.0000,       4.0000,   5.00000,      432.65
     28.0000,       4.0000,   5.00000,      357.35
     30.0000,       4.0000,   5.00000,      288.38
     32.0000,       4.0000,   5.00000,      178.71
     34.0000,       4.0000,   5.00000,      146.49
     36.0000,       4.0000,   5.00000,      153.25
     38.0000,       4.0000,   5.00000,      121.34
     40.0000,       4.0000,   5.00000,      70.698
     42.0000,       4.0000,   5.00000,      92.998
     44.0000,       4.0000,   5.00000,      154.11
     46.0000,       4.0000,   5.00000,      172.21
     48.0000,       4.0000,   5.00000,      179.35
     50.0000,       4.0000,   5.00000,      186.56
     52.0000,       4.0000,   5.00000,      183.65
     54.0000,       4.0000,   5.00000,      131.92
     56.0000,       4.0000,   5.00000,      70.349
     58.0000,       4.0000,   5.00000,      42.097
     60.0000,       4.0000,   5.00000,      33.311
     62.0000,       4.0000,   5.00000,      38.076
     64.0000,       4.0000,   5.00000,      30.108
     66.0000,       4.0000,   5.00000,      24.028
     68.0000,       4.0000,   5.00000,      26.111
     70.0000,       4.0000,   5.00000,      24.422
     72.0000,       4.0000,   5.00000,      23.067
     74.0000,       4.0000,   5.00000,      21.157
     76.0000,       4.0000,   5.00000,      19.957
     78.0000,       4.0000,   5.00000,      15.228
     80.0000,       4.0000,   5.00000,      11.055
     82.0000,       4.0000,   5.00000,      11.962
     84.0000,       4.0000,   5.00000,      30.936
     86.0000,       4.0000,   5.00000,      69.000
     88.0000,       4.0000,   5.00000,      63.721
     90.0000,       4.0000,   5.00000,      61.236
     92.0000,       4.0000,   5.00000,      77.601
     94.0000,       4.0000,   5.00000,      80.835
     96.0000,       4.0000,   5.00000,      81.114
     16.0000,       4.0000,   6.00000,      205.80
     18.0000,       4.0000,   6.00000,      248.94
     20.0000,       4.0000,   6.00000,      302.75
     22.0000,       4.0000,   6.00000,      361.29
     24.0000,       4.0000,   6.00000,      457.11
     26.0000,       4.0000,   6.00000,      435.07
     28.0000,       4.0000,   6.00000,      278.63
     30.0000,       4.0000,   6.00000,      196.98
     32.0000,       4.0000,   6.00000,      190.91
     34.0000,       4.0000,   6.00000,      196.91
     36.0000,       4.0000,   6.00000,      170.96
     38.0000,       4.0000,   6.00000,      124.87
     40.0000,       4.0000,   6.00000,      137.07
     42.0000,       4.0000,   6.00000,      106.97
     44.0000,       4.0000,   6.00000,      109.28
     46.0000,       4.0000,   6.00000,      183.83
     48.0000,       4.0000,   6.00000,      212.15
     50.0000,       4.0000,   6.00000,      220.66
     52.0000,       4.0000,   6.00000,      174.51
     54.0000,       4.0000,   6.00000,      97.634
     56.0000,       4.0000,   6.00000,      54.613
     58.0000,       4.0000,   6.00000,      32.383
     60.0000,       4.0000,   6.00000,      42.851
     62.0000,       4.0000,   6.00000,      48.157
     64.0000,       4.0000,   6.00000,      27.716
     66.0000,       4.0000,   6.00000,      26.119
     68.0000,       4.0000,   6.00000,      29.131
     70.0000,       4.0000,   6.00000,      26.230
     72.0000,       4.0000,   6.00000,      23.633
     74.0000,       4.0000,   6.00000,      22.989
     76.0000,       4.0000,   6.00000,      23.321
     78.0000,       4.0000,   6.00000,      19.124
     80.0000,       4.0000,   6.00000,      12.087
     82.0000,       4.0000,   6.00000,      12.133
     84.0000,       4.0000,   6.00000,      16.584
     86.0000,       4.0000,   6.00000,      35.679
     88.0000,       4.0000,   6.00000,      76.445
     90.0000,       4.0000,   6.00000,      70.699
     92.0000,       4.0000,   6.00000,      65.761
     94.0000,       4.0000,   6.00000,      83.605
     20.0000,      10.0000,   2.00000,      307.34
     22.0000,      10.0000,   2.00000,      372.15
     24.0000,      10.0000,   2.00000,      379.48
     26.0000,      10.0000,   2.00000,      351.79
     28.0000,      10.0000,   2.00000,      301.46
     30.0000,      10.0000,   2.00000,      260.51
     32.0000,      10.0000,   2.00000,      195.97
     34.0000,      10.0000,   2.00000,      178.39
     36.0000,      10.0000,   2.00000,      172.94
     38.0000,      10.0000,   2.00000,      159.93
     40.0000,      10.0000,   2.00000,      123.38
     42.0000,      10.0000,   2.00000,      130.28
     44.0000,      10.0000,   2.00000,      154.60
     46.0000,      10.0000,   2.00000,      162.94
     48.0000,      10.0000,   2.00000,      176.50
     50.0000,      10.0000,   2.00000,      171.38
     52.0000,      10.0000,   2.00000,      151.88
     54.0000,      10.0000,   2.00000,      106.56
     56.0000,      10.0000,   2.00000,      68.585
     58.0000,      10.0000,   2.00000,      46.727
     60.0000,      10.0000,   2.00000,      40.588
     62.0000,      10.0000,   2.00000,      36.023
     64.0000,      10.0000,   2.00000,      35.813
     66.0000,      10.0000,   2.00000,      28.007
     68.0000,      10.0000,   2.00000,      28.686
     70.0000,      10.0000,   2.00000,      25.242
     72.0000,      10.0000,   2.00000,      25.430
     74.0000,      10.0000,   2.00000,      22.802
     76.0000,      10.0000,   2.00000,      21.289
     78.0000,      10.0000,   2.00000,      18.124
     80.0000,      10.0000,   2.00000,      16.144
     82.0000,      10.0000,   2.00000,      15.166
     84.0000,      10.0000,   2.00000,      24.843
     86.0000,      10.0000,   2.00000,      45.994
     88.0000,      10.0000,   2.00000,      49.948
     90.0000,      10.0000,   2.00000,      63.089
     18.0000,       6.0000,   4.00000,      259.74
     20.0000,       6.0000,   4.00000,      326.16
     22.0000,       6.0000,   4.00000,      343.16
     24.0000,       6.0000,   4.00000,      407.08
     26.0000,       6.0000,   4.00000,      365.65
     28.0000,       6.0000,   4.00000,      270.11
     30.0000,       6.0000,   4.00000,      206.94
     32.0000,       6.0000,   4.00000,      209.48
     34.0000,       6.0000,   4.00000,      190.58
     36.0000,       6.0000,   4.00000,      184.67
     38.0000,       6.0000,   4.00000,      146.32
     40.0000,       6.0000,   4.00000,      152.96
     42.0000,       6.0000,   4.00000,      128.24
     44.0000,       6.0000,   4.00000,      120.55
     46.0000,       6.0000,   4.00000,      168.82
     48.0000,       6.0000,   4.00000,      200.31
     50.0000,       6.0000,   4.00000,      207.12
     52.0000,       6.0000,   4.00000,      149.54
     54.0000,       6.0000,   4.00000,      87.666
     56.0000,       6.0000,   4.00000,      53.172
     58.0000,       6.0000,   4.00000,      44.221
     60.0000,       6.0000,   4.00000,      39.148
     62.0000,       6.0000,   4.00000,      45.851
     64.0000,       6.0000,   4.00000,      29.073
     66.0000,       6.0000,   4.00000,      32.108
     68.0000,       6.0000,   4.00000,      26.538
     70.0000,       6.0000,   4.00000,      27.071
     72.0000,       6.0000,   4.00000,      24.823
     74.0000,       6.0000,   4.00000,      24.402
     76.0000,       6.0000,   4.00000,      21.848
     78.0000,       6.0000,   4.00000,      19.979
     80.0000,       6.0000,   4.00000,      15.038
     82.0000,       6.0000,   4.00000,      14.782
     84.0000,       6.0000,   4.00000,      15.588
     86.0000,       6.0000,   4.00000,      30.403
     88.0000,       6.0000,   4.00000,      61.838
     90.0000,       6.0000,   4.00000,      65.985
     92.0000,       6.0000,   4.00000,      76.420
     20.0000,       8.0000,   3.00000,      328.31
     22.0000,       8.0000,   3.00000,      333.62
     24.0000,       8.0000,   3.00000,      355.86
     26.0000,       8.0000,   3.00000,      326.32
     28.0000,       8.0000,   3.00000,      253.29
     30.0000,       8.0000,   3.00000,      232.24
     32.0000,       8.0000,   3.00000,      208.17
     34.0000,       8.0000,   3.00000,      192.34
     36.0000,       8.0000,   3.00000,      202.44
     38.0000,       8.0000,   3.00000,      163.78
     40.0000,       8.0000,   3.00000,      166.82
     42.0000,       8.0000,   3.00000,      145.18
     44.0000,       8.0000,   3.00000,      137.51
     46.0000,       8.0000,   3.00000,      170.30
     48.0000,       8.0000,   3.00000,      170.64
     50.0000,       8.0000,   3.00000,      174.92
     52.0000,       8.0000,   3.00000,      136.40
     54.0000,       8.0000,   3.00000,      80.491
     56.0000,       8.0000,   3.00000,      61.205
     58.0000,       8.0000,   3.00000,      43.423
     60.0000,       8.0000,   3.00000,      42.177
     62.0000,       8.0000,   3.00000,      44.412
     64.0000,       8.0000,   3.00000,      30.887
     66.0000,       8.0000,   3.00000,      31.937
     68.0000,       8.0000,   3.00000,      30.113
     70.0000,       8.0000,   3.00000,      25.904
     72.0000,       8.0000,   3.00000,      26.392
     74.0000,       8.0000,   3.00000,      23.784
     76.0000,       8.0000,   3.00000,      22.358
     78.0000,       8.0000,   3.00000,      21.232
     80.0000,       8.0000,   3.00000,      16.862
     82.0000,       8.0000,   3.00000,      16.627
     84.0000,       8.0000,   3.00000,      17.010
     86.0000,       8.0000,   3.00000,      27.292
     88.0000,       8.0000,   3.00000,      53.275
     90.0000,       8.0000,   3.00000,      58.042
     24.0000,      12.0000,   2.00000,      313.42
     26.0000,      12.0000,   2.00000,      296.28
     28.0000,      12.0000,   2.00000,      239.58
     30.0000,      12.0000,   2.00000,      219.40
     32.0000,      12.0000,   2.00000,      221.86
     34.0000,      12.0000,   2.00000,      218.61
     36.0000,      12.0000,   2.00000,      218.91
     38.0000,      12.0000,   2.00000,      188.60
     40.0000,      12.0000,   2.00000,      198.07
     42.0000,      12.0000,   2.00000,      174.68
     44.0000,      12.0000,   2.00000,      154.82
     46.0000,      12.0000,   2.00000,      161.16
     48.0000,      12.0000,   2.00000,      145.25
     50.0000,      12.0000,   2.00000,      134.06
     52.0000,      12.0000,   2.00000,      111.03
     54.0000,      12.0000,   2.00000,      77.222
     56.0000,      12.0000,   2.00000,      59.890
     58.0000,      12.0000,   2.00000,      47.343
     60.0000,      12.0000,   2.00000,      46.213
     62.0000,      12.0000,   2.00000,      46.333
     64.0000,      12.0000,   2.00000,      33.558
     66.0000,      12.0000,   2.00000,      33.147
     68.0000,      12.0000,   2.00000,      31.574
     70.0000,      12.0000,   2.00000,      28.611
     72.0000,      12.0000,   2.00000,      26.708
     74.0000,      12.0000,   2.00000,      24.345
     76.0000,      12.0000,   2.00000,      24.398
     78.0000,      12.0000,   2.00000,      23.053
     80.0000,      12.0000,   2.00000,      19.245
     82.0000,      12.0000,   2.00000,      18.897
     84.0000,      12.0000,   2.00000,      18.917
     86.0000,      12.0000,   2.00000,      26.506
     21.0000,       6.0000,   5.00000,      337.18
     23.0000,       6.0000,   5.00000,      268.15
     25.0000,       6.0000,   5.00000,      232.05
     27.0000,       6.0000,   5.00000,      206.11
     29.0000,       6.0000,   5.00000,      260.98
     31.0000,       6.0000,   5.00000,      222.24
     33.0000,       6.0000,   5.00000,      243.28
     35.0000,       6.0000,   5.00000,      195.87
     37.0000,       6.0000,   5.00000,      236.08
     39.0000,       6.0000,   5.00000,      218.63
     41.0000,       6.0000,   5.00000,      207.49
     43.0000,       6.0000,   5.00000,      188.57
     45.0000,       6.0000,   5.00000,      158.52
     47.0000,       6.0000,   5.00000,      127.81
     49.0000,       6.0000,   5.00000,      133.16
     51.0000,       6.0000,   5.00000,      86.231
     53.0000,       6.0000,   5.00000,      70.648
     55.0000,       6.0000,   5.00000,      59.356
     57.0000,       6.0000,   5.00000,      61.289
     59.0000,       6.0000,   5.00000,      53.701
     61.0000,       6.0000,   5.00000,      38.244
     63.0000,       6.0000,   5.00000,      36.505
     65.0000,       6.0000,   5.00000,      39.684
     67.0000,       6.0000,   5.00000,      31.951
     69.0000,       6.0000,   5.00000,      30.855
     71.0000,       6.0000,   5.00000,      27.042
     73.0000,       6.0000,   5.00000,      26.544
     75.0000,       6.0000,   5.00000,      24.093
     77.0000,       6.0000,   5.00000,      21.888
     79.0000,       6.0000,   5.00000,      24.091
     81.0000,       6.0000,   5.00000,      24.173
     83.0000,       6.0000,   5.00000,      19.283
     85.0000,       6.0000,   5.00000,      16.578
     87.0000,       6.0000,   5.00000,      16.194
     89.0000,       6.0000,   5.00000,      31.454
     25.0000,      10.0000,   3.00000,      231.70
     27.0000,      10.0000,   3.00000,      206.28
     29.0000,      10.0000,   3.00000,      227.56
     31.0000,      10.0000,   3.00000,      226.03
     33.0000,      10.0000,   3.00000,      253.67
     35.0000,      10.0000,   3.00000,      232.25
     37.0000,      10.0000,   3.00000,      252.30
     39.0000,      10.0000,   3.00000,      241.77
     41.0000,      10.0000,   3.00000,      241.95
     43.0000,      10.0000,   3.00000,      201.93
     45.0000,      10.0000,   3.00000,      156.22
     47.0000,      10.0000,   3.00000,      119.66
     49.0000,      10.0000,   3.00000,      103.74
     51.0000,      10.0000,   3.00000,      71.481
     53.0000,      10.0000,   3.00000,      61.656
     55.0000,      10.0000,   3.00000,      55.663
     57.0000,      10.0000,   3.00000,      61.518
     59.0000,      10.0000,   3.00000,      56.174
     61.0000,      10.0000,   3.00000,      44.030
     63.0000,      10.0000,   3.00000,      40.882
     65.0000,      10.0000,   3.00000,      40.820
     67.0000,      10.0000,   3.00000,      34.209
     69.0000,      10.0000,   3.00000,      31.203
     71.0000,      10.0000,   3.00000,      29.348
     73.0000,      10.0000,   3.00000,      28.493
     75.0000,      10.0000,   3.00000,      25.220
     77.0000,      10.0000,   3.00000,      24.729
     79.0000,      10.0000,   3.00000,      25.726
     81.0000,      10.0000,   3.00000,      25.207
     83.0000,      10.0000,   3.00000,      21.388
     85.0000,      10.0000,   3.00000,      19.156
     24.0000,       8.0000,   4.00000,      215.36
     26.0000,       8.0000,   4.00000,      204.14
     28.0000,       8.0000,   4.00000,      208.61
     30.0000,       8.0000,   4.00000,      238.10
     32.0000,       8.0000,   4.00000,      246.31
     34.0000,       8.0000,   4.00000,      231.71
     36.0000,       8.0000,   4.00000,      259.91
     38.0000,       8.0000,   4.00000,      248.15
     40.0000,       8.0000,   4.00000,      252.98
     42.0000,       8.0000,   4.00000,      237.54
     44.0000,       8.0000,   4.00000,      193.80
     46.0000,       8.0000,   4.00000,      139.79
     48.0000,       8.0000,   4.00000,      94.962
     50.0000,       8.0000,   4.00000,      68.313
     52.0000,       8.0000,   4.00000,      60.400
     54.0000,       8.0000,   4.00000,      56.981
     56.0000,       8.0000,   4.00000,      63.842
     58.0000,       8.0000,   4.00000,      62.100
     60.0000,       8.0000,   4.00000,      46.878
     62.0000,       8.0000,   4.00000,      44.398
     64.0000,       8.0000,   4.00000,      38.560
     66.0000,       8.0000,   4.00000,      38.609
     68.0000,       8.0000,   4.00000,      33.412
     70.0000,       8.0000,   4.00000,      30.344
     72.0000,       8.0000,   4.00000,      29.196
     74.0000,       8.0000,   4.00000,      25.329
     76.0000,       8.0000,   4.00000,      24.907
     78.0000,       8.0000,   4.00000,      26.355
     80.0000,       8.0000,   4.00000,      26.090
     82.0000,       8.0000,   4.00000,      24.817
     84.0000,       8.0000,   4.00000,      20.680
     86.0000,       8.0000,   4.00000,      18.013
     24.0000,       6.0000,   6.00000,      184.85
     26.0000,       6.0000,   6.00000,      203.56
     28.0000,       6.0000,   6.00000,      193.91
     30.0000,       6.0000,   6.00000,      237.34
     32.0000,       6.0000,   6.00000,      235.53
     34.0000,       6.0000,   6.00000,      263.30
     36.0000,       6.0000,   6.00000,      276.27
     38.0000,       6.0000,   6.00000,      265.13
     40.0000,       6.0000,   6.00000,      278.79
     42.0000,       6.0000,   6.00000,      260.27
     44.0000,       6.0000,   6.00000,      209.71
     46.0000,       6.0000,   6.00000,      140.64
     48.0000,       6.0000,   6.00000,      64.314
     50.0000,       6.0000,   6.00000,      40.971
     52.0000,       6.0000,   6.00000,      50.441
     54.0000,       6.0000,   6.00000,      59.058
     56.0000,       6.0000,   6.00000,      71.391
     58.0000,       6.0000,   6.00000,      51.418
     60.0000,       6.0000,   6.00000,      57.405
     62.0000,       6.0000,   6.00000,      46.532
     64.0000,       6.0000,   6.00000,      41.190
     66.0000,       6.0000,   6.00000,      34.349
     68.0000,       6.0000,   6.00000,      39.951
     70.0000,       6.0000,   6.00000,      30.883
     72.0000,       6.0000,   6.00000,      29.532
     74.0000,       6.0000,   6.00000,      23.801
     76.0000,       6.0000,   6.00000,      28.599
     78.0000,       6.0000,   6.00000,      28.203
     80.0000,       6.0000,   6.00000,      26.736
     82.0000,       6.0000,   6.00000,      25.820
     84.0000,       6.0000,   6.00000,      24.187
     86.0000,       6.0000,   6.00000,      19.237
     30.0000,      12.0000,   3.00000,      234.82
     32.0000,      12.0000,   3.00000,      237.41
     34.0000,      12.0000,   3.00000,      258.91
     36.0000,      12.0000,   3.00000,      283.27
     38.0000,      12.0000,   3.00000,      275.99
     40.0000,      12.0000,   3.00000,      252.00
     42.0000,      12.0000,   3.00000,      211.45
     44.0000,      12.0000,   3.00000,      164.33
     46.0000,      12.0000,   3.00000,      122.52
     48.0000,      12.0000,   3.00000,      68.909
     50.0000,      12.0000,   3.00000,      50.940
     52.0000,      12.0000,   3.00000,      48.619
     54.0000,      12.0000,   3.00000,      51.658
     56.0000,      12.0000,   3.00000,      56.138
     58.0000,      12.0000,   3.00000,      49.516
     60.0000,      12.0000,   3.00000,      55.313
     62.0000,      12.0000,   3.00000,      53.457
     64.0000,      12.0000,   3.00000,      46.589
     66.0000,      12.0000,   3.00000,      41.723
     68.0000,      12.0000,   3.00000,      40.606
     70.0000,      12.0000,   3.00000,      35.133
     72.0000,      12.0000,   3.00000,      32.345
     74.0000,      12.0000,   3.00000,      30.153
     76.0000,      12.0000,   3.00000,      30.695
     78.0000,      12.0000,   3.00000,      30.062
     80.0000,      12.0000,   3.00000,      26.910
     28.0000,       8.0000,   5.00000,      212.40
     30.0000,       8.0000,   5.00000,      195.39
     32.0000,       8.0000,   5.00000,      244.33
     34.0000,       8.0000,   5.00000,      284.91
     36.0000,       8.0000,   5.00000,      285.68
     38.0000,       8.0000,   5.00000,      310.37
     40.0000,       8.0000,   5.00000,      278.68
     42.0000,       8.0000,   5.00000,      219.23
     44.0000,       8.0000,   5.00000,      159.46
     46.0000,       8.0000,   5.00000,      87.910
     48.0000,       8.0000,   5.00000,      64.514
     50.0000,       8.0000,   5.00000,      43.823
     52.0000,       8.0000,   5.00000,      42.957
     54.0000,       8.0000,   5.00000,      51.159
     56.0000,       8.0000,   5.00000,      45.395
     58.0000,       8.0000,   5.00000,      57.814
     60.0000,       8.0000,   5.00000,      58.786
     62.0000,       8.0000,   5.00000,      55.013
     64.0000,       8.0000,   5.00000,      50.660
     66.0000,       8.0000,   5.00000,      41.794
     68.0000,       8.0000,   5.00000,      36.602
     70.0000,       8.0000,   5.00000,      36.779
     72.0000,       8.0000,   5.00000,      30.629
     74.0000,       8.0000,   5.00000,      32.480
     76.0000,       8.0000,   5.00000,      32.643
     78.0000,       8.0000,   5.00000,      28.013
     80.0000,       8.0000,   5.00000,      28.591
     82.0000,       8.0000,   5.00000,      26.802
     30.0000,      10.0000,   4.00000,      203.53
     32.0000,      10.0000,   4.00000,      245.68
     34.0000,      10.0000,   4.00000,      277.82
     36.0000,      10.0000,   4.00000,      280.35
     38.0000,      10.0000,   4.00000,      282.57
     40.0000,      10.0000,   4.00000,      255.61
     42.0000,      10.0000,   4.00000,      201.44
     44.0000,      10.0000,   4.00000,      141.10
     46.0000,      10.0000,   4.00000,      93.652
     48.0000,      10.0000,   4.00000,      63.356
     50.0000,      10.0000,   4.00000,      47.032
     52.0000,      10.0000,   4.00000,      45.682
     54.0000,      10.0000,   4.00000,      51.876
     56.0000,      10.0000,   4.00000,      44.502
     58.0000,      10.0000,   4.00000,      53.107
     60.0000,      10.0000,   4.00000,      55.625
     62.0000,      10.0000,   4.00000,      58.121
     64.0000,      10.0000,   4.00000,      48.748
     66.0000,      10.0000,   4.00000,      45.006
     68.0000,      10.0000,   4.00000,      39.245
     70.0000,      10.0000,   4.00000,      39.175
     72.0000,      10.0000,   4.00000,      31.739
     74.0000,      10.0000,   4.00000,      33.324
     76.0000,      10.0000,   4.00000,      32.528
     78.0000,      10.0000,   4.00000,      30.875
     80.0000,      10.0000,   4.00000,      27.219
     32.0000,       8.0000,   6.00000,      233.95
     34.0000,       8.0000,   6.00000,      245.93
     36.0000,       8.0000,   6.00000,      245.24
     38.0000,       8.0000,   6.00000,      235.41
     40.0000,       8.0000,   6.00000,      167.91
     42.0000,       8.0000,   6.00000,      107.12
     44.0000,       8.0000,   6.00000,      87.918
     46.0000,       8.0000,   6.00000,      66.477
     48.0000,       8.0000,   6.00000,      72.172
     50.0000,       8.0000,   6.00000,      67.565
     52.0000,       8.0000,   6.00000,      50.095
     54.0000,       8.0000,   6.00000,      45.314
     56.0000,       8.0000,   6.00000,      39.773
     58.0000,       8.0000,   6.00000,      45.214
     60.0000,       8.0000,   6.00000,      48.836
     62.0000,       8.0000,   6.00000,      54.938
     64.0000,       8.0000,   6.00000,      56.644
     66.0000,       8.0000,   6.00000,      52.965
     68.0000,       8.0000,   6.00000,      46.117
     70.0000,       8.0000,   6.00000,      43.804
     72.0000,       8.0000,   6.00000,      39.688
     74.0000,       8.0000,   6.00000,      39.296
     76.0000,       8.0000,   6.00000,      33.845
     78.0000,       8.0000,   6.00000,      31.894
     36.0000,      12.0000,   4.00000,      194.87
     38.0000,      12.0000,   4.00000,      175.59
     40.0000,      12.0000,   4.00000,      136.41
     42.0000,      12.0000,   4.00000,      95.822
     44.0000,      12.0000,   4.00000,      80.063
     46.0000,      12.0000,   4.00000,      70.620
     48.0000,      12.0000,   4.00000,      72.144
     50.0000,      12.0000,   4.00000,      68.239
     52.0000,      12.0000,   4.00000,      56.335
     54.0000,      12.0000,   4.00000,      51.413
     56.0000,      12.0000,   4.00000,      46.705
     58.0000,      12.0000,   4.00000,      47.577
     60.0000,      12.0000,   4.00000,      46.332
     62.0000,      12.0000,   4.00000,      49.747
     64.0000,      12.0000,   4.00000,      51.161
     66.0000,      12.0000,   4.00000,      53.351
     68.0000,      12.0000,   4.00000,      49.923
     70.0000,      12.0000,   4.00000,      48.055
     72.0000,      12.0000,   4.00000,      44.409
     74.0000,      12.0000,   4.00000,      41.881
     35.0000,      10.0000,   5.00000,      203.15
     37.0000,      10.0000,   5.00000,      177.51
     39.0000,      10.0000,   5.00000,      146.55
     41.0000,      10.0000,   5.00000,      98.502
     43.0000,      10.0000,   5.00000,      81.444
     45.0000,      10.0000,   5.00000,      72.428
     47.0000,      10.0000,   5.00000,      74.956
     49.0000,      10.0000,   5.00000,      71.789
     51.0000,      10.0000,   5.00000,      60.657
     53.0000,      10.0000,   5.00000,      56.982
     55.0000,      10.0000,   5.00000,      48.249
     57.0000,      10.0000,   5.00000,      44.096
     59.0000,      10.0000,   5.00000,      45.338
     61.0000,      10.0000,   5.00000,      45.290
     63.0000,      10.0000,   5.00000,      51.102
     65.0000,      10.0000,   5.00000,      53.761
     67.0000,      10.0000,   5.00000,      53.628
     69.0000,      10.0000,   5.00000,      51.066
     71.0000,      10.0000,   5.00000,      48.266
     73.0000,      10.0000,   5.00000,      40.656
     75.0000,      10.0000,   5.00000,      40.238
     40.0000,      10.0000,   6.00000,      55.722
     42.0000,      10.0000,   6.00000,      64.195
     44.0000,      10.0000,   6.00000,      72.901
     46.0000,      10.0000,   6.00000,      63.113
     48.0000,      10.0000,   6.00000,      72.888
     50.0000,      10.0000,   6.00000,      74.160
     52.0000,      10.0000,   6.00000,      73.247
     54.0000,      10.0000,   6.00000,      64.771
     56.0000,      10.0000,   6.00000,      63.335
     58.0000,      10.0000,   6.00000,      56.213
     60.0000,      10.0000,   6.00000,      47.203
     62.0000,      10.0000,   6.00000,      40.600
     64.0000,      10.0000,   6.00000,      46.687
     66.0000,      10.0000,   6.00000,      47.349
     68.0000,      10.0000,   6.00000,      51.500
     70.0000,      10.0000,   6.00000,      53.986
     42.0000,      12.0000,   5.00000,      63.536
     44.0000,      12.0000,   5.00000,      70.284
     46.0000,      12.0000,   5.00000,      61.464
     48.0000,      12.0000,   5.00000,      70.831
     50.0000,      12.0000,   5.00000,      74.053
     52.0000,      12.0000,   5.00000,      70.853
     54.0000,      12.0000,   5.00000,      66.993
     56.0000,      12.0000,   5.00000,      63.022
     58.0000,      12.0000,   5.00000,      59.655
     60.0000,      12.0000,   5.00000,      50.534
     62.0000,      12.0000,   5.00000,      43.596
     64.0000,      12.0000,   5.00000,      48.242
     66.0000,      12.0000,   5.00000,      47.803
     68.0000,      12.0000,   5.00000,      49.587
     48.0000,      12.0000,   6.00000,      58.919
     50.0000,      12.0000,   6.00000,      64.671
     52.0000,      12.0000,   6.00000,      64.168
     54.0000,      12.0000,   6.00000,      68.486
     56.0000,      12.0000,   6.00000,      68.111
     58.0000,      12.0000,   6.00000,      71.397
     60.0000,      12.0000,   6.00000,      68.589
     62.0000,      12.0000,   6.00000,      62.258
   8.48
ITERATION 3
MODEL RESISTIVITY
LAYER 1
53,       0.8320
      4.0000,      846.46
      6.0000,      808.84
      8.0000,      865.00
     10.0000,      1012.9
     12.0000,      1123.1
     14.0000,      1130.9
     16.0000,      659.26
     18.0000,      1064.6
     20.0000,      1063.1
     22.0000,      1084.4
     24.0000,      1100.5
     26.0000,      1028.8
     28.0000,      836.38
     30.0000,      724.44
     32.0000,      759.25
     34.0000,      994.09
     36.0000,      726.82
     38.0000,      1202.9
     40.0000,      1146.7
     42.0000,      1158.7
     44.0000,      462.76
     46.0000,      305.38
     48.0000,      151.70
     50.0000,      145.83
     52.0000,      25.074
     54.0000,      21.036
     56.0000,      18.628
     58.0000,      18.627
     60.0000,      18.745
     62.0000,      19.730
     64.0000,      22.218
     66.0000,      26.244
     68.0000,      40.179
     70.0000,      171.16
     72.0000,      168.03
     74.0000,      181.44
     76.0000,      260.54
     78.0000,      141.15
     80.0000,      274.25
     82.0000,      307.57
     84.0000,      365.19
     86.0000,      421.06
     88.0000,      496.27
     90.0000,      545.95
     92.0000,      600.62
     94.0000,      345.95
     96.0000,      422.32
     98.0000,      468.61
    100.0000,      388.85
    102.0000,      358.30
    104.0000,      318.92
    106.0000,      278.36
                   243.80
LAYER 2
53,       1.7472
      4.0000,      882.33
      6.0000,      807.87
      8.0000,      910.61
     10.0000,      1016.9
     12.0000,      1021.5
     14.0000,      1077.9
     16.0000,      900.04
     18.0000,      1066.4
     20.0000,      1037.9
     22.0000,      1060.5
     24.0000,      1072.4
     26.0000,      1184.0
     28.0000,      935.16
     30.0000,      483.41
     32.0000,      538.61
     34.0000,      1003.1
     36.0000,      1073.1
     38.0000,      1102.6
     40.0000,      1093.8
     42.0000,      802.78
     44.0000,      626.24
     46.0000,      284.90
     48.0000,      129.37
     50.0000,      101.39
     52.0000,      24.992
     54.0000,      28.751
     56.0000,      23.887
     58.0000,      21.869
     60.0000,      22.136
     62.0000,      22.351
     64.0000,      23.008
     66.0000,      28.757
     68.0000,      16.386
     70.0000,      29.103
     72.0000,      46.814
     74.0000,      181.66
     76.0000,      280.78
     78.0000,      128.45
     80.0000,      271.35
     82.0000,      323.39
     84.0000,      354.44
     86.0000,      416.19
     88.0000,      456.53
     90.0000,      536.92
     92.0000,      536.36
     94.0000,      249.27
     96.0000,      312.38
     98.0000,      316.11
    100.0000,      309.30
    102.0000,      324.58
    104.0000,      329.27
    106.0000,      276.80
                   233.09
LAYER 3
51,       2.7539
      6.0000,      1129.7
      8.0000,      1117.0
     10.0000,      1041.8
     12.0000,      938.94
     14.0000,      1082.5
     16.0000,      1101.7
     18.0000,      1080.3
     20.0000,      841.56
     22.0000,      849.25
     24.0000,      933.57
     26.0000,      1233.9
     28.0000,      680.76
     30.0000,      134.74
     32.0000,      154.32
     34.0000,      987.21
     36.0000,      1159.6
     38.0000,      1047.1
     40.0000,      428.84
     42.0000,      293.35
     44.0000,      369.54
     46.0000,      125.33
     48.0000,      80.285
     50.0000,      59.594
     52.0000,      26.580
     54.0000,      159.52
     56.0000,      153.55
     58.0000,      74.520
     60.0000,      69.314
     62.0000,      64.875
     64.0000,      45.276
     66.0000,      30.983
     68.0000,      9.4456
     70.0000,      8.8107
     72.0000,      7.2391
     74.0000,      50.059
     76.0000,      248.20
     78.0000,      94.889
     80.0000,      208.94
     82.0000,      321.45
     84.0000,      352.09
     86.0000,      371.75
     88.0000,      359.44
     90.0000,      308.38
     92.0000,      209.54
     94.0000,      64.938
     96.0000,      63.893
     98.0000,      55.070
    100.0000,      56.501
    102.0000,      72.704
    104.0000,      82.575
                   156.10
LAYER 4
49,       3.8613
      8.0000,      1433.5
     10.0000,      886.57
     12.0000,      749.46
     14.0000,      1069.8
     16.0000,      1117.9
     18.0000,      1048.5
     20.0000,      536.52
     22.0000,      465.63
     24.0000,      563.11
     26.0000,      1182.2
     28.0000,      904.28
     30.0000,      221.28
     32.0000,      272.52
     34.0000,      1024.5
     36.0000,      1333.6
     38.0000,      1035.4
     40.0000,      101.46
     42.0000,      80.331
     44.0000,      91.455
     46.0000,      53.560
     48.0000,      51.529
     50.0000,      57.124
     52.0000,      51.503
     54.0000,      636.89
     56.0000,      599.21
     58.0000,      159.59
     60.0000,      169.10
     62.0000,      171.56
     64.0000,      177.61
     66.0000,      123.71
     68.0000,      9.3621
     70.0000,      15.982
     72.0000,      10.149
     74.0000,      17.484
     76.0000,      124.57
     78.0000,      62.306
     80.0000,      73.302
     82.0000,      317.15
     84.0000,      352.41
     86.0000,      324.32
     88.0000,      146.95
     90.0000,      91.519
     92.0000,      73.756
     94.0000,      29.751
     96.0000,      26.475
     98.0000,      24.886
    100.0000,      29.376
    102.0000,      22.564
                   14.474
LAYER 5
47,       5.0794
     10.0000,      131.78
     12.0000,      222.62
     14.0000,      873.66
     16.0000,      1021.5
     18.0000,      910.42
     20.0000,      543.62
     22.0000,      333.69
     24.0000,      232.93
     26.0000,      150.03
     28.0000,      127.21
     30.0000,      141.63
     32.0000,      205.51
     34.0000,      517.31
     36.0000,      534.39
     38.0000,      149.80
     40.0000,      50.630
     42.0000,      57.527
     44.0000,      61.608
     46.0000,      55.245
     48.0000,      49.826
     50.0000,      118.08
     52.0000,      251.14
     54.0000,      896.14
     56.0000,      884.88
     58.0000,      628.30
     60.0000,      526.26
     62.0000,      469.07
     64.0000,      315.70
     66.0000,      88.203
     68.0000,      7.8063
     70.0000,      10.726
     72.0000,      11.237
     74.0000,      10.798
     76.0000,      25.871
     78.0000,      39.787
     80.0000,      37.422
     82.0000,      45.277
     84.0000,      47.881
     86.0000,      50.280
     88.0000,      36.856
     90.0000,      31.153
     92.0000,      30.450
     94.0000,      32.637
     96.0000,      33.775
     98.0000,      33.244
    100.0000,      31.978
                   25.415
LAYER 6
45,       6.4194
     12.0000,      178.98
     14.0000,      655.77
     16.0000,      980.99
     18.0000,      893.30
     20.0000,      560.54
     22.0000,      396.55
     24.0000,      237.72
     26.0000,      159.20
     28.0000,      134.49
     30.0000,      141.77
     32.0000,      164.47
     34.0000,      161.86
     36.0000,      162.02
     38.0000,      108.67
     40.0000,      52.781
     42.0000,      59.966
     44.0000,      61.128
     46.0000,      59.422
     48.0000,      83.227
     50.0000,      292.31
     52.0000,      649.17
     54.0000,      920.04
     56.0000,      918.46
     58.0000,      726.23
     60.0000,      566.19
     62.0000,      494.55
     64.0000,      287.27
     66.0000,      71.256
     68.0000,      7.4473
     70.0000,      10.593
     72.0000,      12.648
     74.0000,      35.434
     76.0000,      51.785
     78.0000,      48.652
     80.0000,      44.105
     82.0000,      37.096
     84.0000,      35.519
     86.0000,      30.431
     88.0000,      29.210
     90.0000,      30.203
     92.0000,      30.020
     94.0000,      32.968
     96.0000,      71.549
     98.0000,      78.587
                   44.180
LAYER 7
43,       7.8933
     14.0000,      206.08
     16.0000,      723.03
     18.0000,      677.11
     20.0000,      626.70
     22.0000,      414.95
     24.0000,      240.85
     26.0000,      164.50
     28.0000,      139.56
     30.0000,      143.66
     32.0000,      150.41
     34.0000,      155.92
     36.0000,      153.17
     38.0000,      108.84
     40.0000,      73.489
     42.0000,      82.083
     44.0000,      87.865
     46.0000,      119.11
     48.0000,      251.33
     50.0000,      598.58
     52.0000,      865.67
     54.0000,      932.28
     56.0000,      924.23
     58.0000,      752.65
     60.0000,      578.07
     62.0000,      465.73
     64.0000,      276.74
     66.0000,      67.109
     68.0000,      8.8973
     70.0000,      10.138
     72.0000,      14.231
     74.0000,      38.720
     76.0000,      56.304
     78.0000,      43.225
     80.0000,      41.559
     82.0000,      33.248
     84.0000,      32.030
     86.0000,      29.404
     88.0000,      28.248
     90.0000,      28.176
     92.0000,      32.206
     94.0000,      84.893
     96.0000,      179.66
                   229.73
LAYER 8
39,       9.5147
     18.0000,      528.59
     20.0000,      503.09
     22.0000,      419.02
     24.0000,      308.13
     26.0000,      217.96
     28.0000,      169.71
     30.0000,      152.12
     32.0000,      151.51
     34.0000,      150.58
     36.0000,      149.54
     38.0000,      136.88
     40.0000,      143.49
     42.0000,      160.94
     44.0000,      199.30
     46.0000,      313.46
     48.0000,      538.06
     50.0000,      778.40
     52.0000,      870.00
     54.0000,      899.05
     56.0000,      894.19
     58.0000,      750.82
     60.0000,      577.44
     62.0000,      405.07
     64.0000,      194.47
     66.0000,      50.188
     68.0000,      9.0358
     70.0000,      9.2907
     72.0000,      12.614
     74.0000,      19.336
     76.0000,      27.781
     78.0000,      28.248
     80.0000,      27.663
     82.0000,      25.224
     84.0000,      21.134
     86.0000,      19.844
     88.0000,      22.866
     90.0000,      57.284
     92.0000,      111.53
                   236.43
LAYER 9
35,      11.2981
     22.0000,      397.06
     24.0000,      339.58
     26.0000,      249.31
     28.0000,      215.12
     30.0000,      199.52
     32.0000,      198.37
     34.0000,      198.27
     36.0000,      201.28
     38.0000,      219.44
     40.0000,      274.75
     42.0000,      304.48
     44.0000,      390.27
     46.0000,      557.28
     48.0000,      696.08
     50.0000,      784.30
     52.0000,      861.90
     54.0000,      867.38
     56.0000,      841.19
     58.0000,      693.52
     60.0000,      472.02
     62.0000,      260.24
     64.0000,      110.64
     66.0000,      32.369
     68.0000,      9.2053
     70.0000,      9.0595
     72.0000,      11.273
     74.0000,      18.669
     76.0000,      25.216
     78.0000,      26.775
     80.0000,      19.051
     82.0000,      17.863
     84.0000,      26.058
     86.0000,      68.719
     88.0000,      161.93
                   352.17
LAYER 10
31,      13.2599
     26.0000,      244.48
     28.0000,      232.32
     30.0000,      228.49
     32.0000,      227.07
     34.0000,      230.97
     36.0000,      242.38
     38.0000,      292.07
     40.0000,      369.43
     42.0000,      480.51
     44.0000,      500.68
     46.0000,      605.52
     48.0000,      695.97
     50.0000,      741.64
     52.0000,      748.50
     54.0000,      731.56
     56.0000,      627.87
     58.0000,      459.63
     60.0000,      288.68
     62.0000,      156.17
     64.0000,      68.073
     66.0000,      23.258
     68.0000,      9.2325
     70.0000,      9.0603
     72.0000,      11.051
     74.0000,      11.958
     76.0000,      24.108
     78.0000,      25.960
     80.0000,      47.073
     82.0000,      104.82
     84.0000,      286.48
                   444.66
LAYER 11
27,      15.4179
     30.0000,      235.58
     32.0000,      241.45
     34.0000,      247.93
     36.0000,      257.77
     38.0000,      306.24
     40.0000,      370.27
     42.0000,      492.60
     44.0000,      562.05
     46.0000,      615.49
     48.0000,      653.99
     50.0000,      665.50
     52.0000,      597.19
     54.0000,      481.61
     56.0000,      355.62
     58.0000,      247.15
     60.0000,      153.80
     62.0000,      86.530
     64.0000,      42.908
     66.0000,      19.308
     68.0000,      10.040
     70.0000,      9.9567
     72.0000,      9.5921
     74.0000,      10.386
     76.0000,      21.045
     78.0000,      37.950
     80.0000,      72.439
                   807.50
LAYER 12
21,      17.7917
     36.0000,      256.44
     38.0000,      309.40
     40.0000,      368.32
     42.0000,      500.90
     44.0000,      572.32
     46.0000,      610.53
     48.0000,      628.48
     50.0000,      538.19
     52.0000,      359.21
     54.0000,      250.63
     56.0000,      169.01
     58.0000,      109.65
     60.0000,      69.175
     62.0000,      43.924
     64.0000,      27.617
     66.0000,      17.271
     68.0000,      11.823
     70.0000,      11.668
     72.0000,      9.9542
     74.0000,      10.219
                   83.733
LAYER 13
17,      20.4029
     40.0000,      313.75
     42.0000,      512.23
     44.0000,      574.33
     46.0000,      592.07
     48.0000,      600.80
     50.0000,      413.67
     52.0000,      226.17
     54.0000,      123.77
     56.0000,      71.152
     58.0000,      42.612
     60.0000,      29.098
     62.0000,      22.827
     64.0000,      19.125
     66.0000,      16.122
     68.0000,      15.768
     70.0000,      16.331
                   10.323
LAYER 14
13, 
     44.0000,      522.95
     46.0000,      591.54
     48.0000,      602.01
     50.0000,      369.42
     52.0000,      163.49
     54.0000,      68.942
     56.0000,      30.354
     58.0000,      15.834
     60.0000,      11.070
     62.0000,      10.353
     64.0000,      13.517
     66.0000,      16.457
                   17.303
CALCULATED APPARENT RESISTIVITY
      3.0000,       2.0000,   1.00000,      1027.3
      5.0000,       2.0000,   1.00000,      1061.5
      7.0000,       2.0000,   1.00000,      1070.0
      9.0000,       2.0000,   1.00000,      1161.3
     11.0000,       2.0000,   1.00000,      1258.2
     13.0000,       2.0000,   1.00000,      908.54
     15.0000,       2.0000,   1.00000,      1270.2
     17.0000,       2.0000,   1.00000,      894.12
     19.0000,       2.0000,   1.00000,      1208.0
     21.0000,       2.0000,   1.00000,      1178.9
     23.0000,       2.0000,   1.00000,      1205.4
     25.0000,       2.0000,   1.00000,      1120.0
     27.0000,       2.0000,   1.00000,      891.36
     29.0000,       2.0000,   1.00000,      736.71
     31.0000,       2.0000,   1.00000,      813.67
     33.0000,       2.0000,   1.00000,      750.70
     35.0000,       2.0000,   1.00000,      1310.4
     37.0000,       2.0000,   1.00000,      990.28
     39.0000,       2.0000,   1.00000,      1349.2
     41.0000,       2.0000,   1.00000,      721.37
     43.0000,       2.0000,   1.00000,      641.17
     45.0000,       2.0000,   1.00000,      254.76
     47.0000,       2.0000,   1.00000,      218.07
     49.0000,       2.0000,   1.00000,      45.248
     51.0000,       2.0000,   1.00000,      48.075
     53.0000,       2.0000,   1.00000,      23.812
     55.0000,       2.0000,   1.00000,      26.252
     57.0000,       2.0000,   1.00000,      24.358
     59.0000,       2.0000,   1.00000,      24.981
     61.0000,       2.0000,   1.00000,      26.828
     63.0000,       2.0000,   1.00000,      30.099
     65.0000,       2.0000,   1.00000,      32.592
     67.0000,       2.0000,   1.00000,      74.589
     69.0000,       2.0000,   1.00000,      133.90
     71.0000,       2.0000,   1.00000,      69.385
     73.0000,       2.0000,   1.00000,      548.09
     75.0000,       2.0000,   1.00000,      178.27
     77.0000,       2.0000,   1.00000,      301.98
     79.0000,       2.0000,   1.00000,      224.35
     81.0000,       2.0000,   1.00000,      408.98
     83.0000,       2.0000,   1.00000,      455.62
     85.0000,       2.0000,   1.00000,      532.36
     87.0000,       2.0000,   1.00000,      575.89
     89.0000,       2.0000,   1.00000,      665.01
     91.0000,       2.0000,   1.00000,      475.74
     93.0000,       2.0000,   1.00000,      534.08
     95.0000,       2.0000,   1.00000,      443.31
     97.0000,       2.0000,   1.00000,      441.68
     99.0000,       2.0000,   1.00000,      450.89
    101.0000,       2.0000,   1.00000,      383.45
    103.0000,       2.0000,   1.00000,      354.27
    105.0000,       2.0000,   1.00000,      317.31
    107.0000,       2.0000,   1.00000,      295.68
      4.0000,       2.0000,   2.00000,      945.08
      6.0000,       2.0000,   2.00000,      971.34
      8.0000,       2.0000,   2.00000,      915.03
     10.0000,       2.0000,   2.00000,      1001.0
     12.0000,       2.0000,   2.00000,      726.40
     14.0000,       2.0000,   2.00000,      1179.2
     16.0000,       2.0000,   2.00000,      1200.2
     18.0000,       2.0000,   2.00000,      757.99
     20.0000,       2.0000,   2.00000,      1023.1
     22.0000,       2.0000,   2.00000,      1009.5
     24.0000,       2.0000,   2.00000,      994.60
     26.0000,       2.0000,   2.00000,      787.37
     28.0000,       2.0000,   2.00000,      620.78
     30.0000,       2.0000,   2.00000,      632.27
     32.0000,       2.0000,   2.00000,      507.18
     34.0000,       2.0000,   2.00000,      955.90
     36.0000,       2.0000,   2.00000,      1247.3
     38.0000,       2.0000,   2.00000,      858.42
     40.0000,       2.0000,   2.00000,      580.78
     42.0000,       2.0000,   2.00000,      440.83
     44.0000,       2.0000,   2.00000,      287.00
     46.0000,       2.0000,   2.00000,      182.21
     48.0000,       2.0000,   2.00000,      42.140
     50.0000,       2.0000,   2.00000,      37.199
     52.0000,       2.0000,   2.00000,      47.256
     54.0000,       2.0000,   2.00000,      23.289
     56.0000,       2.0000,   2.00000,      31.310
     58.0000,       2.0000,   2.00000,      29.425
     60.0000,       2.0000,   2.00000,      30.168
     62.0000,       2.0000,   2.00000,      33.134
     64.0000,       2.0000,   2.00000,      23.608
     66.0000,       2.0000,   2.00000,      22.424
     68.0000,       2.0000,   2.00000,      14.909
     70.0000,       2.0000,   2.00000,      13.807
     72.0000,       2.0000,   2.00000,      54.332
     74.0000,       2.0000,   2.00000,      54.802
     76.0000,       2.0000,   2.00000,      145.23
     78.0000,       2.0000,   2.00000,      215.81
     80.0000,       2.0000,   2.00000,      154.10
     82.0000,       2.0000,   2.00000,      319.57
     84.0000,       2.0000,   2.00000,      358.25
     86.0000,       2.0000,   2.00000,      369.17
     88.0000,       2.0000,   2.00000,      349.58
     90.0000,       2.0000,   2.00000,      202.15
     92.0000,       2.0000,   2.00000,      195.11
     94.0000,       2.0000,   2.00000,      185.65
     96.0000,       2.0000,   2.00000,      118.78
     98.0000,       2.0000,   2.00000,      140.08
    100.0000,       2.0000,   2.00000,      150.75
    102.0000,       2.0000,   2.00000,      150.31
    104.0000,       2.0000,   2.00000,      163.93
    106.0000,       2.0000,   2.00000,      161.63
      6.0000,       4.0000,   1.00000,      956.55
      8.0000,       4.0000,   1.00000,      916.87
     10.0000,       4.0000,   1.00000,      868.27
     12.0000,       4.0000,   1.00000,      805.84
     14.0000,       4.0000,   1.00000,      1150.0
     16.0000,       4.0000,   1.00000,      1182.8
     18.0000,       4.0000,   1.00000,      862.93
     20.0000,       4.0000,   1.00000,      918.98
     22.0000,       4.0000,   1.00000,      959.88
     24.0000,       4.0000,   1.00000,      866.47
     26.0000,       4.0000,   1.00000,      694.75
     28.0000,       4.0000,   1.00000,      621.64
     30.0000,       4.0000,   1.00000,      592.67
     32.0000,       4.0000,   1.00000,      544.74
     34.0000,       4.0000,   1.00000,      841.65
     36.0000,       4.0000,   1.00000,      1086.9
     38.0000,       4.0000,   1.00000,      775.41
     40.0000,       4.0000,   1.00000,      465.97
     42.0000,       4.0000,   1.00000,      353.22
     44.0000,       4.0000,   1.00000,      249.47
     46.0000,       4.0000,   1.00000,      154.43
     48.0000,       4.0000,   1.00000,      46.709
     50.0000,       4.0000,   1.00000,      44.265
     52.0000,       4.0000,   1.00000,      50.133
     54.0000,       4.0000,   1.00000,      37.489
     56.0000,       4.0000,   1.00000,      34.125
     58.0000,       4.0000,   1.00000,      37.822
     60.0000,       4.0000,   1.00000,      38.039
     62.0000,       4.0000,   1.00000,      34.310
     64.0000,       4.0000,   1.00000,      24.927
     66.0000,       4.0000,   1.00000,      20.137
     68.0000,       4.0000,   1.00000,      14.443
     70.0000,       4.0000,   1.00000,      15.449
     72.0000,       4.0000,   1.00000,      35.912
     74.0000,       4.0000,   1.00000,      45.289
     76.0000,       4.0000,   1.00000,      112.04
     78.0000,       4.0000,   1.00000,      183.35
     80.0000,       4.0000,   1.00000,      162.47
     82.0000,       4.0000,   1.00000,      255.52
     84.0000,       4.0000,   1.00000,      315.59
     86.0000,       4.0000,   1.00000,      315.57
     88.0000,       4.0000,   1.00000,      263.65
     90.0000,       4.0000,   1.00000,      159.59
     92.0000,       4.0000,   1.00000,      152.72
     94.0000,       4.0000,   1.00000,      142.88
     96.0000,       4.0000,   1.00000,      99.825
     98.0000,       4.0000,   1.00000,      103.19
    100.0000,       4.0000,   1.00000,      113.41
    102.0000,       4.0000,   1.00000,      116.20
    104.0000,       4.0000,   1.00000,      126.24
      5.0000,       2.0000,   3.00000,      970.34
      7.0000,       2.0000,   3.00000,      946.66
      9.0000,       2.0000,   3.00000,      905.26
     11.0000,       2.0000,   3.00000,      652.65
     13.0000,       2.0000,   3.00000,      1088.8
     15.0000,       2.0000,   3.00000,      1193.4
     17.0000,       2.0000,   3.00000,      1168.7
     19.0000,       2.0000,   3.00000,      710.62
     21.0000,       2.0000,   3.00000,      990.82
     23.0000,       2.0000,   3.00000,      875.48
     25.0000,       2.0000,   3.00000,      690.46
     27.0000,       2.0000,   3.00000,      575.78
     29.0000,       2.0000,   3.00000,      663.46
     31.0000,       2.0000,   3.00000,      462.82
     33.0000,       2.0000,   3.00000,      678.38
     35.0000,       2.0000,   3.00000,      861.67
     37.0000,       2.0000,   3.00000,      1112.4
     39.0000,       2.0000,   3.00000,      382.36
     41.0000,       2.0000,   3.00000,      375.36
     43.0000,       2.0000,   3.00000,      201.11
     45.0000,       2.0000,   3.00000,      240.40
     47.0000,       2.0000,   3.00000,      44.747
     49.0000,       2.0000,   3.00000,      52.230
     51.0000,       2.0000,   3.00000,      44.643
     53.0000,       2.0000,   3.00000,      60.875
     55.0000,       2.0000,   3.00000,      29.662
     57.0000,       2.0000,   3.00000,      43.689
     59.0000,       2.0000,   3.00000,      42.389
     61.0000,       2.0000,   3.00000,      43.660
     63.0000,       2.0000,   3.00000,      28.338
     65.0000,       2.0000,   3.00000,      23.844
     67.0000,       2.0000,   3.00000,      13.589
     69.0000,       2.0000,   3.00000,      13.906
     71.0000,       2.0000,   3.00000,      17.174
     73.0000,       2.0000,   3.00000,      22.299
     75.0000,       2.0000,   3.00000,      54.259
     77.0000,       2.0000,   3.00000,      121.38
     79.0000,       2.0000,   3.00000,      202.93
     81.0000,       2.0000,   3.00000,      136.19
     83.0000,       2.0000,   3.00000,      286.84
     85.0000,       2.0000,   3.00000,      289.78
     87.0000,       2.0000,   3.00000,      266.54
     89.0000,       2.0000,   3.00000,      129.93
     91.0000,       2.0000,   3.00000,      120.86
     93.0000,       2.0000,   3.00000,      114.73
     95.0000,       2.0000,   3.00000,      98.407
     97.0000,       2.0000,   3.00000,      66.444
     99.0000,       2.0000,   3.00000,      77.087
    101.0000,       2.0000,   3.00000,      85.962
    103.0000,       2.0000,   3.00000,      89.272
    105.0000,       2.0000,   3.00000,      101.30
      6.0000,       2.0000,   4.00000,      874.76
      8.0000,       2.0000,   4.00000,      889.65
     10.0000,       2.0000,   4.00000,      561.94
     12.0000,       2.0000,   4.00000,      943.44
     14.0000,       2.0000,   4.00000,      1039.2
     16.0000,       2.0000,   4.00000,      1103.3
     18.0000,       2.0000,   4.00000,      1080.7
     20.0000,       2.0000,   4.00000,      671.24
     22.0000,       2.0000,   4.00000,      818.57
     24.0000,       2.0000,   4.00000,      559.79
     26.0000,       2.0000,   4.00000,      478.10
     28.0000,       2.0000,   4.00000,      633.99
     30.0000,       2.0000,   4.00000,      512.76
     32.0000,       2.0000,   4.00000,      629.09
     34.0000,       2.0000,   4.00000,      556.88
     36.0000,       2.0000,   4.00000,      684.34
     38.0000,       2.0000,   4.00000,      472.45
     40.0000,       2.0000,   4.00000,      240.35
     42.0000,       2.0000,   4.00000,      175.06
     44.0000,       2.0000,   4.00000,      176.61
     46.0000,       2.0000,   4.00000,      62.924
     48.0000,       2.0000,   4.00000,      62.439
     50.0000,       2.0000,   4.00000,      62.906
     52.0000,       2.0000,   4.00000,      54.018
     54.0000,       2.0000,   4.00000,      77.372
     56.0000,       2.0000,   4.00000,      37.999
     58.0000,       2.0000,   4.00000,      58.940
     60.0000,       2.0000,   4.00000,      57.452
     62.0000,       2.0000,   4.00000,      33.433
     64.0000,       2.0000,   4.00000,      26.866
     66.0000,       2.0000,   4.00000,      14.384
     68.0000,       2.0000,   4.00000,      14.897
     70.0000,       2.0000,   4.00000,      23.295
     72.0000,       2.0000,   4.00000,      8.5109
     74.0000,       2.0000,   4.00000,      25.760
     76.0000,       2.0000,   4.00000,      42.962
     78.0000,       2.0000,   4.00000,      105.79
     80.0000,       2.0000,   4.00000,      175.99
     82.0000,       2.0000,   4.00000,      111.28
     84.0000,       2.0000,   4.00000,      211.37
     86.0000,       2.0000,   4.00000,      197.21
     88.0000,       2.0000,   4.00000,      95.684
     90.0000,       2.0000,   4.00000,      83.571
     92.0000,       2.0000,   4.00000,      80.479
     94.0000,       2.0000,   4.00000,      74.319
     96.0000,       2.0000,   4.00000,      74.625
     98.0000,       2.0000,   4.00000,      44.463
    100.0000,       2.0000,   4.00000,      54.299
    102.0000,       2.0000,   4.00000,      60.023
    104.0000,       2.0000,   4.00000,      61.624
      9.0000,       6.0000,   1.00000,      764.98
     11.0000,       6.0000,   1.00000,      714.24
     13.0000,       6.0000,   1.00000,      946.88
     15.0000,       6.0000,   1.00000,      1025.0
     17.0000,       6.0000,   1.00000,      1046.8
     19.0000,       6.0000,   1.00000,      808.88
     21.0000,       6.0000,   1.00000,      773.39
     23.0000,       6.0000,   1.00000,      637.51
     25.0000,       6.0000,   1.00000,      549.26
     27.0000,       6.0000,   1.00000,      524.78
     29.0000,       6.0000,   1.00000,      600.44
     31.0000,       6.0000,   1.00000,      539.77
     33.0000,       6.0000,   1.00000,      585.41
     35.0000,       6.0000,   1.00000,      582.39
     37.0000,       6.0000,   1.00000,      614.41
     39.0000,       6.0000,   1.00000,      302.48
     41.0000,       6.0000,   1.00000,      250.54
     43.0000,       6.0000,   1.00000,      157.33
     45.0000,       6.0000,   1.00000,      149.07
     47.0000,       6.0000,   1.00000,      65.833
     49.0000,       6.0000,   1.00000,      70.390
     51.0000,       6.0000,   1.00000,      62.045
     53.0000,       6.0000,   1.00000,      71.082
     55.0000,       6.0000,   1.00000,      58.794
     57.0000,       6.0000,   1.00000,      61.656
     59.0000,       6.0000,   1.00000,      51.403
     61.0000,       6.0000,   1.00000,      45.296
     63.0000,       6.0000,   1.00000,      28.416
     65.0000,       6.0000,   1.00000,      21.224
     67.0000,       6.0000,   1.00000,      17.129
     69.0000,       6.0000,   1.00000,      17.444
     71.0000,       6.0000,   1.00000,      16.769
     73.0000,       6.0000,   1.00000,      18.319
     75.0000,       6.0000,   1.00000,      35.093
     77.0000,       6.0000,   1.00000,      74.962
     79.0000,       6.0000,   1.00000,      132.60
     81.0000,       6.0000,   1.00000,      122.62
     83.0000,       6.0000,   1.00000,      178.44
     85.0000,       6.0000,   1.00000,      180.65
     87.0000,       6.0000,   1.00000,      156.74
     89.0000,       6.0000,   1.00000,      93.102
     91.0000,       6.0000,   1.00000,      87.326
     93.0000,       6.0000,   1.00000,      83.877
     95.0000,       6.0000,   1.00000,      77.855
     97.0000,       6.0000,   1.00000,      61.959
     99.0000,       6.0000,   1.00000,      59.338
    101.0000,       6.0000,   1.00000,      61.538
      8.0000,       4.0000,   2.00000,      733.08
     10.0000,       4.0000,   2.00000,      639.67
     12.0000,       4.0000,   2.00000,      859.50
     14.0000,       4.0000,   2.00000,      933.31
     16.0000,       4.0000,   2.00000,      994.53
     18.0000,       4.0000,   2.00000,      1017.7
     20.0000,       4.0000,   2.00000,      735.69
     22.0000,       4.0000,   2.00000,      611.85
     24.0000,       4.0000,   2.00000,      480.07
     26.0000,       4.0000,   2.00000,      473.57
     28.0000,       4.0000,   2.00000,      553.01
     30.0000,       4.0000,   2.00000,      574.74
     32.0000,       4.0000,   2.00000,      606.52
     34.0000,       4.0000,   2.00000,      486.82
     36.0000,       4.0000,   2.00000,      456.49
     38.0000,       4.0000,   2.00000,      344.76
     40.0000,       4.0000,   2.00000,      214.91
     42.0000,       4.0000,   2.00000,      160.68
     44.0000,       4.0000,   2.00000,      134.14
     46.0000,       4.0000,   2.00000,      71.771
     48.0000,       4.0000,   2.00000,      79.700
     50.0000,       4.0000,   2.00000,      71.256
     52.0000,       4.0000,   2.00000,      65.926
     54.0000,       4.0000,   2.00000,      79.900
     56.0000,       4.0000,   2.00000,      66.369
     58.0000,       4.0000,   2.00000,      60.166
     60.0000,       4.0000,   2.00000,      56.650
     62.0000,       4.0000,   2.00000,      34.550
     64.0000,       4.0000,   2.00000,      23.587
     66.0000,       4.0000,   2.00000,      15.642
     68.0000,       4.0000,   2.00000,      19.889
     70.0000,       4.0000,   2.00000,      20.089
     72.0000,       4.0000,   2.00000,      11.683
     74.0000,       4.0000,   2.00000,      20.204
     76.0000,       4.0000,   2.00000,      34.145
     78.0000,       4.0000,   2.00000,      75.202
     80.0000,       4.0000,   2.00000,      133.76
     82.0000,       4.0000,   2.00000,      112.06
     84.0000,       4.0000,   2.00000,      143.84
     86.0000,       4.0000,   2.00000,      136.14
     88.0000,       4.0000,   2.00000,      79.910
     90.0000,       4.0000,   2.00000,      74.303
     92.0000,       4.0000,   2.00000,      70.946
     94.0000,       4.0000,   2.00000,      69.186
     96.0000,       4.0000,   2.00000,      69.300
     98.0000,       4.0000,   2.00000,      51.042
    100.0000,       4.0000,   2.00000,      47.724
    102.0000,       4.0000,   2.00000,      54.593
      7.0000,       2.0000,   5.00000,      803.43
      9.0000,       2.0000,   5.00000,      540.97
     11.0000,       2.0000,   5.00000,      795.84
     13.0000,       2.0000,   5.00000,      866.07
     15.0000,       2.0000,   5.00000,      926.06
     17.0000,       2.0000,   5.00000,      986.63
     19.0000,       2.0000,   5.00000,      1010.1
     21.0000,       2.0000,   5.00000,      537.20
     23.0000,       2.0000,   5.00000,      504.79
     25.0000,       2.0000,   5.00000,      387.94
     27.0000,       2.0000,   5.00000,      546.92
     29.0000,       2.0000,   5.00000,      493.84
     31.0000,       2.0000,   5.00000,      705.08
     33.0000,       2.0000,   5.00000,      502.23
     35.0000,       2.0000,   5.00000,      417.20
     37.0000,       2.0000,   5.00000,      276.22
     39.0000,       2.0000,   5.00000,      297.57
     41.0000,       2.0000,   5.00000,      121.50
     43.0000,       2.0000,   5.00000,      182.90
     45.0000,       2.0000,   5.00000,      53.207
     47.0000,       2.0000,   5.00000,      95.011
     49.0000,       2.0000,   5.00000,      74.536
     51.0000,       2.0000,   5.00000,      73.832
     53.0000,       2.0000,   5.00000,      65.471
     55.0000,       2.0000,   5.00000,      98.488
     57.0000,       2.0000,   5.00000,      48.247
     59.0000,       2.0000,   5.00000,      75.227
     61.0000,       2.0000,   5.00000,      40.711
     63.0000,       2.0000,   5.00000,      30.022
     65.0000,       2.0000,   5.00000,      15.606
     67.0000,       2.0000,   5.00000,      16.426
     69.0000,       2.0000,   5.00000,      26.276
     71.0000,       2.0000,   5.00000,      12.289
     73.0000,       2.0000,   5.00000,      12.131
     75.0000,       2.0000,   5.00000,      23.457
     77.0000,       2.0000,   5.00000,      36.881
     79.0000,       2.0000,   5.00000,      87.890
     81.0000,       2.0000,   5.00000,      144.92
     83.0000,       2.0000,   5.00000,      80.492
     85.0000,       2.0000,   5.00000,      142.60
     87.0000,       2.0000,   5.00000,      72.754
     89.0000,       2.0000,   5.00000,      70.401
     91.0000,       2.0000,   5.00000,      67.107
     93.0000,       2.0000,   5.00000,      63.764
     95.0000,       2.0000,   5.00000,      68.204
     97.0000,       2.0000,   5.00000,      64.452
     99.0000,       2.0000,   5.00000,      39.496
    101.0000,       2.0000,   5.00000,      48.966
    103.0000,       2.0000,   5.00000,      53.047
     12.0000,       8.0000,   1.00000,      758.83
     14.0000,       8.0000,   1.00000,      794.62
     16.0000,       8.0000,   1.00000,      829.48
     18.0000,       8.0000,   1.00000,      819.84
     20.0000,       8.0000,   1.00000,      621.57
     22.0000,       8.0000,   1.00000,      546.63
     24.0000,       8.0000,   1.00000,      440.68
     26.0000,       8.0000,   1.00000,      447.65
     28.0000,       8.0000,   1.00000,      532.38
     30.0000,       8.0000,   1.00000,      519.49
     32.0000,       8.0000,   1.00000,      509.49
     34.0000,       8.0000,   1.00000,      387.61
     36.0000,       8.0000,   1.00000,      325.87
     38.0000,       8.0000,   1.00000,      241.28
     40.0000,       8.0000,   1.00000,      166.88
     42.0000,       8.0000,   1.00000,      137.54
     44.0000,       8.0000,   1.00000,      129.12
     46.0000,       8.0000,   1.00000,      89.939
     48.0000,       8.0000,   1.00000,      97.603
     50.0000,       8.0000,   1.00000,      93.400
     52.0000,       8.0000,   1.00000,      88.961
     54.0000,       8.0000,   1.00000,      97.612
     56.0000,       8.0000,   1.00000,      78.949
     58.0000,       8.0000,   1.00000,      69.928
     60.0000,       8.0000,   1.00000,      54.203
     62.0000,       8.0000,   1.00000,      31.475
     64.0000,       8.0000,   1.00000,      25.945
     66.0000,       8.0000,   1.00000,      19.319
     68.0000,       8.0000,   1.00000,      20.298
     70.0000,       8.0000,   1.00000,      21.334
     72.0000,       8.0000,   1.00000,      14.730
     74.0000,       8.0000,   1.00000,      19.760
     76.0000,       8.0000,   1.00000,      26.542
     78.0000,       8.0000,   1.00000,      52.138
     80.0000,       8.0000,   1.00000,      90.277
     82.0000,       8.0000,   1.00000,      80.023
     84.0000,       8.0000,   1.00000,      102.11
     86.0000,       8.0000,   1.00000,      96.791
     88.0000,       8.0000,   1.00000,      67.383
     90.0000,       8.0000,   1.00000,      69.444
     92.0000,       8.0000,   1.00000,      68.790
     94.0000,       8.0000,   1.00000,      67.633
     96.0000,       8.0000,   1.00000,      68.464
     98.0000,       8.0000,   1.00000,      57.139
      8.0000,       2.0000,   6.00000,      489.46
     10.0000,       2.0000,   6.00000,      765.38
     12.0000,       2.0000,   6.00000,      715.79
     14.0000,       2.0000,   6.00000,      755.93
     16.0000,       2.0000,   6.00000,      812.06
     18.0000,       2.0000,   6.00000,      903.34
     20.0000,       2.0000,   6.00000,      794.72
     22.0000,       2.0000,   6.00000,      323.77
     24.0000,       2.0000,   6.00000,      364.68
     26.0000,       2.0000,   6.00000,      480.55
     28.0000,       2.0000,   6.00000,      430.68
     30.0000,       2.0000,   6.00000,      669.18
     32.0000,       2.0000,   6.00000,      552.47
     34.0000,       2.0000,   6.00000,      377.36
     36.0000,       2.0000,   6.00000,      169.82
     38.0000,       2.0000,   6.00000,      172.35
     40.0000,       2.0000,   6.00000,      160.87
     42.0000,       2.0000,   6.00000,      147.54
     44.0000,       2.0000,   6.00000,      66.705
     46.0000,       2.0000,   6.00000,      89.059
     48.0000,       2.0000,   6.00000,      111.79
     50.0000,       2.0000,   6.00000,      85.262
     52.0000,       2.0000,   6.00000,      87.346
     54.0000,       2.0000,   6.00000,      80.328
     56.0000,       2.0000,   6.00000,      123.41
     58.0000,       2.0000,   6.00000,      58.572
     60.0000,       2.0000,   6.00000,      50.183
     62.0000,       2.0000,   6.00000,      35.067
     64.0000,       2.0000,   6.00000,      16.879
     66.0000,       2.0000,   6.00000,      17.970
     68.0000,       2.0000,   6.00000,      29.186
     70.0000,       2.0000,   6.00000,      13.691
     72.0000,       2.0000,   6.00000,      18.879
     74.0000,       2.0000,   6.00000,      12.361
     76.0000,       2.0000,   6.00000,      22.182
     78.0000,       2.0000,   6.00000,      30.560
     80.0000,       2.0000,   6.00000,      71.076
     82.0000,       2.0000,   6.00000,      112.23
     84.0000,       2.0000,   6.00000,      58.128
     86.0000,       2.0000,   6.00000,      56.188
     88.0000,       2.0000,   6.00000,      62.409
     90.0000,       2.0000,   6.00000,      66.110
     92.0000,       2.0000,   6.00000,      61.886
     94.0000,       2.0000,   6.00000,      65.059
     96.0000,       2.0000,   6.00000,      63.902
     98.0000,       2.0000,   6.00000,      66.483
    100.0000,       2.0000,   6.00000,      40.490
    102.0000,       2.0000,   6.00000,      50.867
     10.0000,       4.0000,   3.00000,      707.74
     12.0000,       4.0000,   3.00000,      665.75
     14.0000,       4.0000,   3.00000,      663.82
     16.0000,       4.0000,   3.00000,      719.03
     18.0000,       4.0000,   3.00000,      754.08
     20.0000,       4.0000,   3.00000,      628.63
     22.0000,       4.0000,   3.00000,      346.57
     24.0000,       4.0000,   3.00000,      364.98
     26.0000,       4.0000,   3.00000,      452.72
     28.0000,       4.0000,   3.00000,      475.22
     30.0000,       4.0000,   3.00000,      574.88
     32.0000,       4.0000,   3.00000,      485.45
     34.0000,       4.0000,   3.00000,      306.35
     36.0000,       4.0000,   3.00000,      146.13
     38.0000,       4.0000,   3.00000,      121.52
     40.0000,       4.0000,   3.00000,      151.70
     42.0000,       4.0000,   3.00000,      131.40
     44.0000,       4.0000,   3.00000,      84.736
     46.0000,       4.0000,   3.00000,      109.16
     48.0000,       4.0000,   3.00000,      114.57
     50.0000,       4.0000,   3.00000,      108.15
     52.0000,       4.0000,   3.00000,      99.243
     54.0000,       4.0000,   3.00000,      97.716
     56.0000,       4.0000,   3.00000,      120.92
     58.0000,       4.0000,   3.00000,      79.747
     60.0000,       4.0000,   3.00000,      41.665
     62.0000,       4.0000,   3.00000,      30.726
     64.0000,       4.0000,   3.00000,      18.969
     66.0000,       4.0000,   3.00000,      24.382
     68.0000,       4.0000,   3.00000,      24.213
     70.0000,       4.0000,   3.00000,      17.312
     72.0000,       4.0000,   3.00000,      20.234
     74.0000,       4.0000,   3.00000,      15.536
     76.0000,       4.0000,   3.00000,      17.527
     78.0000,       4.0000,   3.00000,      24.449
     80.0000,       4.0000,   3.00000,      48.044
     82.0000,       4.0000,   3.00000,      83.472
     84.0000,       4.0000,   3.00000,      57.470
     86.0000,       4.0000,   3.00000,      44.882
     88.0000,       4.0000,   3.00000,      61.510
     90.0000,       4.0000,   3.00000,      66.003
     92.0000,       4.0000,   3.00000,      65.578
     94.0000,       4.0000,   3.00000,      64.865
     96.0000,       4.0000,   3.00000,      65.155
     98.0000,       4.0000,   3.00000,      69.126
    100.0000,       4.0000,   3.00000,      55.235
     15.0000,      10.0000,   1.00000,      620.25
     17.0000,      10.0000,   1.00000,      619.62
     19.0000,      10.0000,   1.00000,      608.18
     21.0000,      10.0000,   1.00000,      452.16
     23.0000,      10.0000,   1.00000,      412.48
     25.0000,      10.0000,   1.00000,      418.49
     27.0000,      10.0000,   1.00000,      464.98
     29.0000,      10.0000,   1.00000,      445.76
     31.0000,      10.0000,   1.00000,      465.63
     33.0000,      10.0000,   1.00000,      339.13
     35.0000,      10.0000,   1.00000,      239.59
     37.0000,      10.0000,   1.00000,      154.05
     39.0000,      10.0000,   1.00000,      150.19
     41.0000,      10.0000,   1.00000,      118.10
     43.0000,      10.0000,   1.00000,      127.31
     45.0000,      10.0000,   1.00000,      104.59
     47.0000,      10.0000,   1.00000,      129.52
     49.0000,      10.0000,   1.00000,      124.16
     51.0000,      10.0000,   1.00000,      123.51
     53.0000,      10.0000,   1.00000,      109.73
     55.0000,      10.0000,   1.00000,      110.01
     57.0000,      10.0000,   1.00000,      79.953
     59.0000,      10.0000,   1.00000,      62.072
     61.0000,      10.0000,   1.00000,      39.997
     63.0000,      10.0000,   1.00000,      29.356
     65.0000,      10.0000,   1.00000,      21.974
     67.0000,      10.0000,   1.00000,      23.632
     69.0000,      10.0000,   1.00000,      24.157
     71.0000,      10.0000,   1.00000,      19.193
     73.0000,      10.0000,   1.00000,      18.197
     75.0000,      10.0000,   1.00000,      19.053
     77.0000,      10.0000,   1.00000,      22.267
     79.0000,      10.0000,   1.00000,      36.998
     81.0000,      10.0000,   1.00000,      59.896
     83.0000,      10.0000,   1.00000,      53.253
     85.0000,      10.0000,   1.00000,      62.572
     87.0000,      10.0000,   1.00000,      56.864
     89.0000,      10.0000,   1.00000,      63.588
     91.0000,      10.0000,   1.00000,      64.332
     93.0000,      10.0000,   1.00000,      67.226
     95.0000,      10.0000,   1.00000,      69.515
     12.0000,       6.0000,   2.00000,      620.90
     14.0000,       6.0000,   2.00000,      615.86
     16.0000,       6.0000,   2.00000,      627.50
     18.0000,       6.0000,   2.00000,      620.96
     20.0000,       6.0000,   2.00000,      529.14
     22.0000,       6.0000,   2.00000,      373.05
     24.0000,       6.0000,   2.00000,      384.43
     26.0000,       6.0000,   2.00000,      447.16
     28.0000,       6.0000,   2.00000,      468.97
     30.0000,       6.0000,   2.00000,      513.48
     32.0000,       6.0000,   2.00000,      405.88
     34.0000,       6.0000,   2.00000,      269.57
     36.0000,       6.0000,   2.00000,      138.11
     38.0000,       6.0000,   2.00000,      119.15
     40.0000,       6.0000,   2.00000,      120.15
     42.0000,       6.0000,   2.00000,      123.65
     44.0000,       6.0000,   2.00000,      104.74
     46.0000,       6.0000,   2.00000,      116.52
     48.0000,       6.0000,   2.00000,      128.52
     50.0000,       6.0000,   2.00000,      118.92
     52.0000,       6.0000,   2.00000,      119.27
     54.0000,       6.0000,   2.00000,      109.95
     56.0000,       6.0000,   2.00000,      113.68
     58.0000,       6.0000,   2.00000,      74.989
     60.0000,       6.0000,   2.00000,      44.641
     62.0000,       6.0000,   2.00000,      27.642
     64.0000,       6.0000,   2.00000,      24.212
     66.0000,       6.0000,   2.00000,      23.597
     68.0000,       6.0000,   2.00000,      24.717
     70.0000,       6.0000,   2.00000,      19.115
     72.0000,       6.0000,   2.00000,      21.218
     74.0000,       6.0000,   2.00000,      16.984
     76.0000,       6.0000,   2.00000,      17.553
     78.0000,       6.0000,   2.00000,      20.413
     80.0000,       6.0000,   2.00000,      38.730
     82.0000,       6.0000,   2.00000,      60.977
     84.0000,       6.0000,   2.00000,      50.951
     86.0000,       6.0000,   2.00000,      49.801
     88.0000,       6.0000,   2.00000,      56.251
     90.0000,       6.0000,   2.00000,      66.924
     92.0000,       6.0000,   2.00000,      66.812
     94.0000,       6.0000,   2.00000,      67.010
     96.0000,       6.0000,   2.00000,      67.211
     98.0000,       6.0000,   2.00000,      71.434
     12.0000,       4.0000,   4.00000,      547.71
     14.0000,       4.0000,   4.00000,      510.08
     16.0000,       4.0000,   4.00000,      486.33
     18.0000,       4.0000,   4.00000,      414.50
     20.0000,       4.0000,   4.00000,      335.95
     22.0000,       4.0000,   4.00000,      419.82
     24.0000,       4.0000,   4.00000,      407.85
     26.0000,       4.0000,   4.00000,      428.23
     28.0000,       4.0000,   4.00000,      503.51
     30.0000,       4.0000,   4.00000,      399.85
     32.0000,       4.0000,   4.00000,      299.85
     34.0000,       4.0000,   4.00000,      178.90
     36.0000,       4.0000,   4.00000,      120.55
     38.0000,       4.0000,   4.00000,      93.369
     40.0000,       4.0000,   4.00000,      88.443
     42.0000,       4.0000,   4.00000,      99.095
     44.0000,       4.0000,   4.00000,      139.34
     46.0000,       4.0000,   4.00000,      141.93
     48.0000,       4.0000,   4.00000,      142.91
     50.0000,       4.0000,   4.00000,      150.09
     52.0000,       4.0000,   4.00000,      148.24
     54.0000,       4.0000,   4.00000,      136.29
     56.0000,       4.0000,   4.00000,      102.72
     58.0000,       4.0000,   4.00000,      73.272
     60.0000,       4.0000,   4.00000,      37.831
     62.0000,       4.0000,   4.00000,      20.731
     64.0000,       4.0000,   4.00000,      31.299
     66.0000,       4.0000,   4.00000,      28.615
     68.0000,       4.0000,   4.00000,      20.145
     70.0000,       4.0000,   4.00000,      24.002
     72.0000,       4.0000,   4.00000,      23.193
     74.0000,       4.0000,   4.00000,      21.060
     76.0000,       4.0000,   4.00000,      14.728
     78.0000,       4.0000,   4.00000,      14.222
     80.0000,       4.0000,   4.00000,      18.111
     82.0000,       4.0000,   4.00000,      28.883
     84.0000,       4.0000,   4.00000,      45.125
     86.0000,       4.0000,   4.00000,      49.278
     88.0000,       4.0000,   4.00000,      52.505
     90.0000,       4.0000,   4.00000,      68.743
     92.0000,       4.0000,   4.00000,      71.438
     94.0000,       4.0000,   4.00000,      68.931
     96.0000,       4.0000,   4.00000,      70.159
     98.0000,       4.0000,   4.00000,      75.398
     18.0000,      12.0000,   1.00000,      477.41
     20.0000,      12.0000,   1.00000,      452.70
     22.0000,      12.0000,   1.00000,      363.83
     24.0000,      12.0000,   1.00000,      394.50
     26.0000,      12.0000,   1.00000,      426.91
     28.0000,      12.0000,   1.00000,      405.06
     30.0000,      12.0000,   1.00000,      407.20
     32.0000,      12.0000,   1.00000,      326.21
     34.0000,      12.0000,   1.00000,      233.93
     36.0000,      12.0000,   1.00000,      144.26
     38.0000,      12.0000,   1.00000,      123.62
     40.0000,      12.0000,   1.00000,      126.94
     42.0000,      12.0000,   1.00000,      126.55
     44.0000,      12.0000,   1.00000,      116.96
     46.0000,      12.0000,   1.00000,      136.93
     48.0000,      12.0000,   1.00000,      154.12
     50.0000,      12.0000,   1.00000,      147.70
     52.0000,      12.0000,   1.00000,      132.78
     54.0000,      12.0000,   1.00000,      114.29
     56.0000,      12.0000,   1.00000,      102.60
     58.0000,      12.0000,   1.00000,      71.978
     60.0000,      12.0000,   1.00000,      44.758
     62.0000,      12.0000,   1.00000,      33.839
     64.0000,      12.0000,   1.00000,      26.757
     66.0000,      12.0000,   1.00000,      27.153
     68.0000,      12.0000,   1.00000,      26.131
     70.0000,      12.0000,   1.00000,      21.966
     72.0000,      12.0000,   1.00000,      22.692
     74.0000,      12.0000,   1.00000,      19.307
     76.0000,      12.0000,   1.00000,      18.466
     78.0000,      12.0000,   1.00000,      19.109
     80.0000,      12.0000,   1.00000,      28.594
     82.0000,      12.0000,   1.00000,      44.515
     84.0000,      12.0000,   1.00000,      40.509
     86.0000,      12.0000,   1.00000,      44.586
     88.0000,      12.0000,   1.00000,      55.806
     90.0000,      12.0000,   1.00000,      64.289
     92.0000,      12.0000,   1.00000,      67.771
     16.0000,       8.0000,   2.00000,      366.81
     18.0000,       8.0000,   2.00000,      335.12
     20.0000,       8.0000,   2.00000,      323.57
     22.0000,       8.0000,   2.00000,      406.92
     24.0000,       8.0000,   2.00000,      432.58
     26.0000,       8.0000,   2.00000,      440.23
     28.0000,       8.0000,   2.00000,      421.10
     30.0000,       8.0000,   2.00000,      319.93
     32.0000,       8.0000,   2.00000,      253.93
     34.0000,       8.0000,   2.00000,      181.04
     36.0000,       8.0000,   2.00000,      136.96
     38.0000,       8.0000,   2.00000,      108.26
     40.0000,       8.0000,   2.00000,      105.40
     42.0000,       8.0000,   2.00000,      106.80
     44.0000,       8.0000,   2.00000,      132.93
     46.0000,       8.0000,   2.00000,      161.10
     48.0000,       8.0000,   2.00000,      171.56
     50.0000,       8.0000,   2.00000,      177.89
     52.0000,       8.0000,   2.00000,      160.42
     54.0000,       8.0000,   2.00000,      130.49
     56.0000,       8.0000,   2.00000,      92.634
     58.0000,       8.0000,   2.00000,      59.311
     60.0000,       8.0000,   2.00000,      40.213
     62.0000,       8.0000,   2.00000,      30.097
     64.0000,       8.0000,   2.00000,      31.039
     66.0000,       8.0000,   2.00000,      28.608
     68.0000,       8.0000,   2.00000,      24.118
     70.0000,       8.0000,   2.00000,      25.429
     72.0000,       8.0000,   2.00000,      23.781
     74.0000,       8.0000,   2.00000,      21.950
     76.0000,       8.0000,   2.00000,      17.804
     78.0000,       8.0000,   2.00000,      15.733
     80.0000,       8.0000,   2.00000,      15.232
     82.0000,       8.0000,   2.00000,      22.658
     84.0000,       8.0000,   2.00000,      37.837
     86.0000,       8.0000,   2.00000,      44.483
     88.0000,       8.0000,   2.00000,      58.059
     90.0000,       8.0000,   2.00000,      65.730
     92.0000,       8.0000,   2.00000,      67.209
     94.0000,       8.0000,   2.00000,      72.695
     15.0000,       6.0000,   3.00000,      366.28
     17.0000,       6.0000,   3.00000,      289.66
     19.0000,       6.0000,   3.00000,      277.03
     21.0000,       6.0000,   3.00000,      341.61
     23.0000,       6.0000,   3.00000,      488.43
     25.0000,       6.0000,   3.00000,      436.96
     27.0000,       6.0000,   3.00000,      462.96
     29.0000,       6.0000,   3.00000,      338.30
     31.0000,       6.0000,   3.00000,      270.99
     33.0000,       6.0000,   3.00000,      175.70
     35.0000,       6.0000,   3.00000,      165.42
     37.0000,       6.0000,   3.00000,      124.55
     39.0000,       6.0000,   3.00000,      105.49
     41.0000,       6.0000,   3.00000,      80.262
     43.0000,       6.0000,   3.00000,      131.28
     45.0000,       6.0000,   3.00000,      152.58
     47.0000,       6.0000,   3.00000,      180.55
     49.0000,       6.0000,   3.00000,      174.40
     51.0000,       6.0000,   3.00000,      192.67
     53.0000,       6.0000,   3.00000,      154.66
     55.0000,       6.0000,   3.00000,      116.41
     57.0000,       6.0000,   3.00000,      59.112
     59.0000,       6.0000,   3.00000,      46.521
     61.0000,       6.0000,   3.00000,      32.948
     63.0000,       6.0000,   3.00000,      32.886
     65.0000,       6.0000,   3.00000,      29.761
     67.0000,       6.0000,   3.00000,      24.703
     69.0000,       6.0000,   3.00000,      26.607
     71.0000,       6.0000,   3.00000,      24.960
     73.0000,       6.0000,   3.00000,      23.191
     75.0000,       6.0000,   3.00000,      21.003
     77.0000,       6.0000,   3.00000,      16.689
     79.0000,       6.0000,   3.00000,      14.126
     81.0000,       6.0000,   3.00000,      13.332
     83.0000,       6.0000,   3.00000,      21.753
     85.0000,       6.0000,   3.00000,      48.107
     87.0000,       6.0000,   3.00000,      53.798
     89.0000,       6.0000,   3.00000,      62.653
     91.0000,       6.0000,   3.00000,      63.544
     93.0000,       6.0000,   3.00000,      72.606
     95.0000,       6.0000,   3.00000,      75.934
     14.0000,       4.0000,   5.00000,      411.71
     16.0000,       4.0000,   5.00000,      292.93
     18.0000,       4.0000,   5.00000,      218.57
     20.0000,       4.0000,   5.00000,      296.59
     22.0000,       4.0000,   5.00000,      418.88
     24.0000,       4.0000,   5.00000,      516.83
     26.0000,       4.0000,   5.00000,      466.99
     28.0000,       4.0000,   5.00000,      376.73
     30.0000,       4.0000,   5.00000,      305.10
     32.0000,       4.0000,   5.00000,      189.02
     34.0000,       4.0000,   5.00000,      154.05
     36.0000,       4.0000,   5.00000,      161.53
     38.0000,       4.0000,   5.00000,      124.86
     40.0000,       4.0000,   5.00000,      69.790
     42.0000,       4.0000,   5.00000,      94.271
     44.0000,       4.0000,   5.00000,      157.03
     46.0000,       4.0000,   5.00000,      173.55
     48.0000,       4.0000,   5.00000,      180.68
     50.0000,       4.0000,   5.00000,      189.01
     52.0000,       4.0000,   5.00000,      194.03
     54.0000,       4.0000,   5.00000,      144.29
     56.0000,       4.0000,   5.00000,      75.279
     58.0000,       4.0000,   5.00000,      44.456
     60.0000,       4.0000,   5.00000,      34.656
     62.0000,       4.0000,   5.00000,      38.001
     64.0000,       4.0000,   5.00000,      29.952
     66.0000,       4.0000,   5.00000,      24.789
     68.0000,       4.0000,   5.00000,      27.640
     70.0000,       4.0000,   5.00000,      26.005
     72.0000,       4.0000,   5.00000,      24.392
     74.0000,       4.0000,   5.00000,      22.115
     76.0000,       4.0000,   5.00000,      20.136
     78.0000,       4.0000,   5.00000,      15.164
     80.0000,       4.0000,   5.00000,      11.804
     82.0000,       4.0000,   5.00000,      12.167
     84.0000,       4.0000,   5.00000,      28.492
     86.0000,       4.0000,   5.00000,      63.675
     88.0000,       4.0000,   5.00000,      59.393
     90.0000,       4.0000,   5.00000,      56.663
     92.0000,       4.0000,   5.00000,      70.775
     94.0000,       4.0000,   5.00000,      76.011
     96.0000,       4.0000,   5.00000,      78.192
     16.0000,       4.0000,   6.00000,      197.46
     18.0000,       4.0000,   6.00000,      241.98
     20.0000,       4.0000,   6.00000,      304.41
     22.0000,       4.0000,   6.00000,      371.48
     24.0000,       4.0000,   6.00000,      468.65
     26.0000,       4.0000,   6.00000,      452.89
     28.0000,       4.0000,   6.00000,      302.50
     30.0000,       4.0000,   6.00000,      214.73
     32.0000,       4.0000,   6.00000,      203.27
     34.0000,       4.0000,   6.00000,      205.49
     36.0000,       4.0000,   6.00000,      174.98
     38.0000,       4.0000,   6.00000,      126.30
     40.0000,       4.0000,   6.00000,      139.54
     42.0000,       4.0000,   6.00000,      107.20
     44.0000,       4.0000,   6.00000,      111.87
     46.0000,       4.0000,   6.00000,      189.92
     48.0000,       4.0000,   6.00000,      220.72
     50.0000,       4.0000,   6.00000,      225.44
     52.0000,       4.0000,   6.00000,      174.60
     54.0000,       4.0000,   6.00000,      100.94
     56.0000,       4.0000,   6.00000,      58.825
     58.0000,       4.0000,   6.00000,      34.119
     60.0000,       4.0000,   6.00000,      43.631
     62.0000,       4.0000,   6.00000,      49.258
     64.0000,       4.0000,   6.00000,      29.171
     66.0000,       4.0000,   6.00000,      27.987
     68.0000,       4.0000,   6.00000,      31.152
     70.0000,       4.0000,   6.00000,      27.549
     72.0000,       4.0000,   6.00000,      24.535
     74.0000,       4.0000,   6.00000,      23.433
     76.0000,       4.0000,   6.00000,      23.740
     78.0000,       4.0000,   6.00000,      19.203
     80.0000,       4.0000,   6.00000,      12.186
     82.0000,       4.0000,   6.00000,      13.260
     84.0000,       4.0000,   6.00000,      17.163
     86.0000,       4.0000,   6.00000,      32.785
     88.0000,       4.0000,   6.00000,      66.861
     90.0000,       4.0000,   6.00000,      59.363
     92.0000,       4.0000,   6.00000,      58.161
     94.0000,       4.0000,   6.00000,      77.510
     20.0000,      10.0000,   2.00000,      304.13
     22.0000,      10.0000,   2.00000,      375.30
     24.0000,      10.0000,   2.00000,      396.09
     26.0000,      10.0000,   2.00000,      370.99
     28.0000,      10.0000,   2.00000,      318.40
     30.0000,      10.0000,   2.00000,      278.91
     32.0000,      10.0000,   2.00000,      210.24
     34.0000,      10.0000,   2.00000,      188.15
     36.0000,      10.0000,   2.00000,      180.70
     38.0000,      10.0000,   2.00000,      164.42
     40.0000,      10.0000,   2.00000,      125.32
     42.0000,      10.0000,   2.00000,      134.00
     44.0000,      10.0000,   2.00000,      159.49
     46.0000,      10.0000,   2.00000,      167.48
     48.0000,      10.0000,   2.00000,      180.53
     50.0000,      10.0000,   2.00000,      174.79
     52.0000,      10.0000,   2.00000,      157.19
     54.0000,      10.0000,   2.00000,      110.85
     56.0000,      10.0000,   2.00000,      70.779
     58.0000,      10.0000,   2.00000,      48.395
     60.0000,      10.0000,   2.00000,      42.428
     62.0000,      10.0000,   2.00000,      37.445
     64.0000,      10.0000,   2.00000,      37.336
     66.0000,      10.0000,   2.00000,      29.746
     68.0000,      10.0000,   2.00000,      30.438
     70.0000,      10.0000,   2.00000,      26.544
     72.0000,      10.0000,   2.00000,      26.427
     74.0000,      10.0000,   2.00000,      23.514
     76.0000,      10.0000,   2.00000,      21.668
     78.0000,      10.0000,   2.00000,      18.477
     80.0000,      10.0000,   2.00000,      16.939
     82.0000,      10.0000,   2.00000,      15.581
     84.0000,      10.0000,   2.00000,      23.588
     86.0000,      10.0000,   2.00000,      41.875
     88.0000,      10.0000,   2.00000,      44.679
     90.0000,      10.0000,   2.00000,      55.818
     18.0000,       6.0000,   4.00000,      253.47
     20.0000,       6.0000,   4.00000,      325.15
     22.0000,       6.0000,   4.00000,      345.10
     24.0000,       6.0000,   4.00000,      413.73
     26.0000,       6.0000,   4.00000,      379.81
     28.0000,       6.0000,   4.00000,      289.87
     30.0000,       6.0000,   4.00000,      227.32
     32.0000,       6.0000,   4.00000,      225.29
     34.0000,       6.0000,   4.00000,      200.33
     36.0000,       6.0000,   4.00000,      189.70
     38.0000,       6.0000,   4.00000,      149.13
     40.0000,       6.0000,   4.00000,      156.99
     42.0000,       6.0000,   4.00000,      131.10
     44.0000,       6.0000,   4.00000,      124.26
     46.0000,       6.0000,   4.00000,      175.32
     48.0000,       6.0000,   4.00000,      208.08
     50.0000,       6.0000,   4.00000,      212.03
     52.0000,       6.0000,   4.00000,      149.85
     54.0000,       6.0000,   4.00000,      89.571
     56.0000,       6.0000,   4.00000,      55.210
     58.0000,       6.0000,   4.00000,      46.111
     60.0000,       6.0000,   4.00000,      40.384
     62.0000,       6.0000,   4.00000,      47.617
     64.0000,       6.0000,   4.00000,      31.208
     66.0000,       6.0000,   4.00000,      34.565
     68.0000,       6.0000,   4.00000,      28.281
     70.0000,       6.0000,   4.00000,      28.294
     72.0000,       6.0000,   4.00000,      25.606
     74.0000,       6.0000,   4.00000,      24.856
     76.0000,       6.0000,   4.00000,      22.261
     78.0000,       6.0000,   4.00000,      20.354
     80.0000,       6.0000,   4.00000,      15.405
     82.0000,       6.0000,   4.00000,      15.800
     84.0000,       6.0000,   4.00000,      16.078
     86.0000,       6.0000,   4.00000,      28.044
     88.0000,       6.0000,   4.00000,      53.507
     90.0000,       6.0000,   4.00000,      55.459
     92.0000,       6.0000,   4.00000,      66.477
     20.0000,       8.0000,   3.00000,      322.07
     22.0000,       8.0000,   3.00000,      332.44
     24.0000,       8.0000,   3.00000,      361.37
     26.0000,       8.0000,   3.00000,      338.35
     28.0000,       8.0000,   3.00000,      270.42
     30.0000,       8.0000,   3.00000,      253.80
     32.0000,       8.0000,   3.00000,      224.61
     34.0000,       8.0000,   3.00000,      203.63
     36.0000,       8.0000,   3.00000,      210.69
     38.0000,       8.0000,   3.00000,      167.77
     40.0000,       8.0000,   3.00000,      171.74
     42.0000,       8.0000,   3.00000,      149.84
     44.0000,       8.0000,   3.00000,      143.57
     46.0000,       8.0000,   3.00000,      176.73
     48.0000,       8.0000,   3.00000,      176.94
     50.0000,       8.0000,   3.00000,      179.32
     52.0000,       8.0000,   3.00000,      137.38
     54.0000,       8.0000,   3.00000,      81.523
     56.0000,       8.0000,   3.00000,      62.185
     58.0000,       8.0000,   3.00000,      44.494
     60.0000,       8.0000,   3.00000,      43.957
     62.0000,       8.0000,   3.00000,      46.938
     64.0000,       8.0000,   3.00000,      33.196
     66.0000,       8.0000,   3.00000,      34.521
     68.0000,       8.0000,   3.00000,      32.105
     70.0000,       8.0000,   3.00000,      26.938
     72.0000,       8.0000,   3.00000,      27.256
     74.0000,       8.0000,   3.00000,      24.258
     76.0000,       8.0000,   3.00000,      22.932
     78.0000,       8.0000,   3.00000,      21.819
     80.0000,       8.0000,   3.00000,      17.449
     82.0000,       8.0000,   3.00000,      17.696
     84.0000,       8.0000,   3.00000,      17.200
     86.0000,       8.0000,   3.00000,      25.001
     88.0000,       8.0000,   3.00000,      46.564
     90.0000,       8.0000,   3.00000,      48.978
     24.0000,      12.0000,   2.00000,      316.62
     26.0000,      12.0000,   2.00000,      306.51
     28.0000,      12.0000,   2.00000,      254.72
     30.0000,      12.0000,   2.00000,      237.11
     32.0000,      12.0000,   2.00000,      237.76
     34.0000,      12.0000,   2.00000,      233.06
     36.0000,      12.0000,   2.00000,      231.94
     38.0000,      12.0000,   2.00000,      197.76
     40.0000,      12.0000,   2.00000,      207.46
     42.0000,      12.0000,   2.00000,      181.65
     44.0000,      12.0000,   2.00000,      161.29
     46.0000,      12.0000,   2.00000,      167.68
     48.0000,      12.0000,   2.00000,      150.84
     50.0000,      12.0000,   2.00000,      137.16
     52.0000,      12.0000,   2.00000,      111.27
     54.0000,      12.0000,   2.00000,      77.700
     56.0000,      12.0000,   2.00000,      60.584
     58.0000,      12.0000,   2.00000,      48.321
     60.0000,      12.0000,   2.00000,      47.491
     62.0000,      12.0000,   2.00000,      48.697
     64.0000,      12.0000,   2.00000,      36.186
     66.0000,      12.0000,   2.00000,      35.772
     68.0000,      12.0000,   2.00000,      33.652
     70.0000,      12.0000,   2.00000,      30.010
     72.0000,      12.0000,   2.00000,      27.819
     74.0000,      12.0000,   2.00000,      25.145
     76.0000,      12.0000,   2.00000,      25.354
     78.0000,      12.0000,   2.00000,      23.925
     80.0000,      12.0000,   2.00000,      19.816
     82.0000,      12.0000,   2.00000,      19.643
     84.0000,      12.0000,   2.00000,      19.012
     86.0000,      12.0000,   2.00000,      24.535
     21.0000,       6.0000,   5.00000,      323.96
     23.0000,       6.0000,   5.00000,      261.83
     25.0000,       6.0000,   5.00000,      237.49
     27.0000,       6.0000,   5.00000,      218.01
     29.0000,       6.0000,   5.00000,      281.84
     31.0000,       6.0000,   5.00000,      242.53
     33.0000,       6.0000,   5.00000,      265.89
     35.0000,       6.0000,   5.00000,      207.26
     37.0000,       6.0000,   5.00000,      247.07
     39.0000,       6.0000,   5.00000,      226.83
     41.0000,       6.0000,   5.00000,      216.50
     43.0000,       6.0000,   5.00000,      198.76
     45.0000,       6.0000,   5.00000,      166.87
     47.0000,       6.0000,   5.00000,      133.46
     49.0000,       6.0000,   5.00000,      136.54
     51.0000,       6.0000,   5.00000,      87.749
     53.0000,       6.0000,   5.00000,      69.845
     55.0000,       6.0000,   5.00000,      57.071
     57.0000,       6.0000,   5.00000,      59.707
     59.0000,       6.0000,   5.00000,      55.152
     61.0000,       6.0000,   5.00000,      41.666
     63.0000,       6.0000,   5.00000,      40.423
     65.0000,       6.0000,   5.00000,      43.480
     67.0000,       6.0000,   5.00000,      34.199
     69.0000,       6.0000,   5.00000,      32.393
     71.0000,       6.0000,   5.00000,      27.766
     73.0000,       6.0000,   5.00000,      27.203
     75.0000,       6.0000,   5.00000,      24.939
     77.0000,       6.0000,   5.00000,      22.950
     79.0000,       6.0000,   5.00000,      25.579
     81.0000,       6.0000,   5.00000,      25.317
     83.0000,       6.0000,   5.00000,      19.487
     85.0000,       6.0000,   5.00000,      16.611
     87.0000,       6.0000,   5.00000,      15.234
     89.0000,       6.0000,   5.00000,      27.267
     25.0000,      10.0000,   3.00000,      237.75
     27.0000,      10.0000,   3.00000,      216.21
     29.0000,      10.0000,   3.00000,      242.74
     31.0000,      10.0000,   3.00000,      243.82
     33.0000,      10.0000,   3.00000,      274.06
     35.0000,      10.0000,   3.00000,      249.31
     37.0000,      10.0000,   3.00000,      270.73
     39.0000,      10.0000,   3.00000,      257.29
     41.0000,      10.0000,   3.00000,      256.90
     43.0000,      10.0000,   3.00000,      212.49
     45.0000,      10.0000,   3.00000,      163.48
     47.0000,      10.0000,   3.00000,      125.26
     49.0000,      10.0000,   3.00000,      106.48
     51.0000,      10.0000,   3.00000,      71.640
     53.0000,      10.0000,   3.00000,      60.590
     55.0000,      10.0000,   3.00000,      54.282
     57.0000,      10.0000,   3.00000,      60.853
     59.0000,      10.0000,   3.00000,      57.180
     61.0000,      10.0000,   3.00000,      46.252
     63.0000,      10.0000,   3.00000,      43.986
     65.0000,      10.0000,   3.00000,      44.365
     67.0000,      10.0000,   3.00000,      36.666
     69.0000,      10.0000,   3.00000,      32.996
     71.0000,      10.0000,   3.00000,      30.783
     73.0000,      10.0000,   3.00000,      29.844
     75.0000,      10.0000,   3.00000,      26.510
     77.0000,      10.0000,   3.00000,      26.195
     79.0000,      10.0000,   3.00000,      26.938
     81.0000,      10.0000,   3.00000,      25.759
     83.0000,      10.0000,   3.00000,      21.447
     85.0000,      10.0000,   3.00000,      19.099
     24.0000,       8.0000,   4.00000,      219.56
     26.0000,       8.0000,   4.00000,      213.55
     28.0000,       8.0000,   4.00000,      219.00
     30.0000,       8.0000,   4.00000,      255.37
     32.0000,       8.0000,   4.00000,      265.80
     34.0000,       8.0000,   4.00000,      250.38
     36.0000,       8.0000,   4.00000,      281.50
     38.0000,       8.0000,   4.00000,      264.69
     40.0000,       8.0000,   4.00000,      268.39
     42.0000,       8.0000,   4.00000,      251.04
     44.0000,       8.0000,   4.00000,      203.66
     46.0000,       8.0000,   4.00000,      146.06
     48.0000,       8.0000,   4.00000,      98.227
     50.0000,       8.0000,   4.00000,      69.146
     52.0000,       8.0000,   4.00000,      59.825
     54.0000,       8.0000,   4.00000,      55.530
     56.0000,       8.0000,   4.00000,      61.447
     58.0000,       8.0000,   4.00000,      61.978
     60.0000,       8.0000,   4.00000,      48.884
     62.0000,       8.0000,   4.00000,      47.706
     64.0000,       8.0000,   4.00000,      42.213
     66.0000,       8.0000,   4.00000,      41.649
     68.0000,       8.0000,   4.00000,      35.480
     70.0000,       8.0000,   4.00000,      31.821
     72.0000,       8.0000,   4.00000,      30.539
     74.0000,       8.0000,   4.00000,      26.531
     76.0000,       8.0000,   4.00000,      26.428
     78.0000,       8.0000,   4.00000,      28.041
     80.0000,       8.0000,   4.00000,      27.185
     82.0000,       8.0000,   4.00000,      25.060
     84.0000,       8.0000,   4.00000,      20.274
     86.0000,       8.0000,   4.00000,      17.564
     24.0000,       6.0000,   6.00000,      190.72
     26.0000,       6.0000,   6.00000,      212.26
     28.0000,       6.0000,   6.00000,      203.34
     30.0000,       6.0000,   6.00000,      249.07
     32.0000,       6.0000,   6.00000,      250.96
     34.0000,       6.0000,   6.00000,      287.13
     36.0000,       6.0000,   6.00000,      304.09
     38.0000,       6.0000,   6.00000,      288.73
     40.0000,       6.0000,   6.00000,      299.36
     42.0000,       6.0000,   6.00000,      274.54
     44.0000,       6.0000,   6.00000,      221.16
     46.0000,       6.0000,   6.00000,      146.41
     48.0000,       6.0000,   6.00000,      65.874
     50.0000,       6.0000,   6.00000,      41.121
     52.0000,       6.0000,   6.00000,      49.543
     54.0000,       6.0000,   6.00000,      57.174
     56.0000,       6.0000,   6.00000,      69.504
     58.0000,       6.0000,   6.00000,      51.153
     60.0000,       6.0000,   6.00000,      59.151
     62.0000,       6.0000,   6.00000,      49.736
     64.0000,       6.0000,   6.00000,      44.532
     66.0000,       6.0000,   6.00000,      37.120
     68.0000,       6.0000,   6.00000,      42.384
     70.0000,       6.0000,   6.00000,      32.604
     72.0000,       6.0000,   6.00000,      31.304
     74.0000,       6.0000,   6.00000,      25.276
     76.0000,       6.0000,   6.00000,      30.692
     78.0000,       6.0000,   6.00000,      30.075
     80.0000,       6.0000,   6.00000,      27.682
     82.0000,       6.0000,   6.00000,      25.756
     84.0000,       6.0000,   6.00000,      23.185
     86.0000,       6.0000,   6.00000,      18.414
     30.0000,      12.0000,   3.00000,      245.60
     32.0000,      12.0000,   3.00000,      252.53
     34.0000,      12.0000,   3.00000,      280.66
     36.0000,      12.0000,   3.00000,      309.65
     38.0000,      12.0000,   3.00000,      301.17
     40.0000,      12.0000,   3.00000,      273.66
     42.0000,      12.0000,   3.00000,      228.35
     44.0000,      12.0000,   3.00000,      175.11
     46.0000,      12.0000,   3.00000,      127.38
     48.0000,      12.0000,   3.00000,      69.547
     50.0000,      12.0000,   3.00000,      50.838
     52.0000,      12.0000,   3.00000,      48.348
     54.0000,      12.0000,   3.00000,      50.993
     56.0000,      12.0000,   3.00000,      55.501
     58.0000,      12.0000,   3.00000,      49.365
     60.0000,      12.0000,   3.00000,      56.257
     62.0000,      12.0000,   3.00000,      55.013
     64.0000,      12.0000,   3.00000,      48.103
     66.0000,      12.0000,   3.00000,      43.721
     68.0000,      12.0000,   3.00000,      43.263
     70.0000,      12.0000,   3.00000,      38.138
     72.0000,      12.0000,   3.00000,      35.279
     74.0000,      12.0000,   3.00000,      32.401
     76.0000,      12.0000,   3.00000,      32.523
     78.0000,      12.0000,   3.00000,      31.294
     80.0000,      12.0000,   3.00000,      27.398
     28.0000,       8.0000,   5.00000,      220.17
     30.0000,       8.0000,   5.00000,      202.14
     32.0000,       8.0000,   5.00000,      257.26
     34.0000,       8.0000,   5.00000,      308.08
     36.0000,       8.0000,   5.00000,      313.83
     38.0000,       8.0000,   5.00000,      344.61
     40.0000,       8.0000,   5.00000,      307.46
     42.0000,       8.0000,   5.00000,      236.31
     44.0000,       8.0000,   5.00000,      168.30
     46.0000,       8.0000,   5.00000,      90.210
     48.0000,       8.0000,   5.00000,      64.431
     50.0000,       8.0000,   5.00000,      43.046
     52.0000,       8.0000,   5.00000,      42.120
     54.0000,       8.0000,   5.00000,      50.741
     56.0000,       8.0000,   5.00000,      45.837
     58.0000,       8.0000,   5.00000,      58.535
     60.0000,       8.0000,   5.00000,      58.699
     62.0000,       8.0000,   5.00000,      55.285
     64.0000,       8.0000,   5.00000,      51.990
     66.0000,       8.0000,   5.00000,      43.641
     68.0000,       8.0000,   5.00000,      39.644
     70.0000,       8.0000,   5.00000,      40.377
     72.0000,       8.0000,   5.00000,      33.694
     74.0000,       8.0000,   5.00000,      35.698
     76.0000,       8.0000,   5.00000,      34.783
     78.0000,       8.0000,   5.00000,      28.797
     80.0000,       8.0000,   5.00000,      28.679
     82.0000,       8.0000,   5.00000,      26.161
     30.0000,      10.0000,   4.00000,      211.17
     32.0000,      10.0000,   4.00000,      258.67
     34.0000,      10.0000,   4.00000,      300.46
     36.0000,      10.0000,   4.00000,      307.08
     38.0000,      10.0000,   4.00000,      311.60
     40.0000,      10.0000,   4.00000,      280.48
     42.0000,      10.0000,   4.00000,      218.98
     44.0000,      10.0000,   4.00000,      149.30
     46.0000,      10.0000,   4.00000,      96.175
     48.0000,      10.0000,   4.00000,      63.344
     50.0000,      10.0000,   4.00000,      46.370
     52.0000,      10.0000,   4.00000,      45.088
     54.0000,      10.0000,   4.00000,      51.643
     56.0000,      10.0000,   4.00000,      44.881
     58.0000,      10.0000,   4.00000,      53.446
     60.0000,      10.0000,   4.00000,      55.530
     62.0000,      10.0000,   4.00000,      58.430
     64.0000,      10.0000,   4.00000,      49.839
     66.0000,      10.0000,   4.00000,      46.690
     68.0000,      10.0000,   4.00000,      41.984
     70.0000,      10.0000,   4.00000,      43.140
     72.0000,      10.0000,   4.00000,      35.137
     74.0000,      10.0000,   4.00000,      36.156
     76.0000,      10.0000,   4.00000,      34.462
     78.0000,      10.0000,   4.00000,      31.895
     80.0000,      10.0000,   4.00000,      27.259
     32.0000,       8.0000,   6.00000,      247.53
     34.0000,       8.0000,   6.00000,      261.58
     36.0000,       8.0000,   6.00000,      263.09
     38.0000,       8.0000,   6.00000,      256.75
     40.0000,       8.0000,   6.00000,      183.33
     42.0000,       8.0000,   6.00000,      115.63
     44.0000,       8.0000,   6.00000,      92.238
     46.0000,       8.0000,   6.00000,      67.370
     48.0000,       8.0000,   6.00000,      71.607
     50.0000,       8.0000,   6.00000,      67.219
     52.0000,       8.0000,   6.00000,      50.341
     54.0000,       8.0000,   6.00000,      45.736
     56.0000,       8.0000,   6.00000,      40.159
     58.0000,       8.0000,   6.00000,      45.108
     60.0000,       8.0000,   6.00000,      48.750
     62.0000,       8.0000,   6.00000,      54.520
     64.0000,       8.0000,   6.00000,      56.524
     66.0000,       8.0000,   6.00000,      54.535
     68.0000,       8.0000,   6.00000,      49.214
     70.0000,       8.0000,   6.00000,      48.024
     72.0000,       8.0000,   6.00000,      43.734
     74.0000,       8.0000,   6.00000,      42.293
     76.0000,       8.0000,   6.00000,      35.127
     78.0000,       8.0000,   6.00000,      32.129
     36.0000,      12.0000,   4.00000,      207.56
     38.0000,      12.0000,   4.00000,      189.15
     40.0000,      12.0000,   4.00000,      146.08
     42.0000,      12.0000,   4.00000,      101.34
     44.0000,      12.0000,   4.00000,      83.287
     46.0000,      12.0000,   4.00000,      72.621
     48.0000,      12.0000,   4.00000,      73.320
     50.0000,      12.0000,   4.00000,      69.232
     52.0000,      12.0000,   4.00000,      57.196
     54.0000,      12.0000,   4.00000,      51.738
     56.0000,      12.0000,   4.00000,      46.999
     58.0000,      12.0000,   4.00000,      47.710
     60.0000,      12.0000,   4.00000,      46.678
     62.0000,      12.0000,   4.00000,      50.012
     64.0000,      12.0000,   4.00000,      51.785
     66.0000,      12.0000,   4.00000,      55.296
     68.0000,      12.0000,   4.00000,      52.161
     70.0000,      12.0000,   4.00000,      50.367
     72.0000,      12.0000,   4.00000,      46.596
     74.0000,      12.0000,   4.00000,      43.959
     35.0000,      10.0000,   5.00000,      215.63
     37.0000,      10.0000,   5.00000,      188.86
     39.0000,      10.0000,   5.00000,      156.97
     41.0000,      10.0000,   5.00000,      104.16
     43.0000,      10.0000,   5.00000,      85.218
     45.0000,      10.0000,   5.00000,      74.854
     47.0000,      10.0000,   5.00000,      76.580
     49.0000,      10.0000,   5.00000,      72.791
     51.0000,      10.0000,   5.00000,      61.879
     53.0000,      10.0000,   5.00000,      57.550
     55.0000,      10.0000,   5.00000,      48.306
     57.0000,      10.0000,   5.00000,      44.124
     59.0000,      10.0000,   5.00000,      45.452
     61.0000,      10.0000,   5.00000,      45.459
     63.0000,      10.0000,   5.00000,      51.707
     65.0000,      10.0000,   5.00000,      54.957
     67.0000,      10.0000,   5.00000,      55.986
     69.0000,      10.0000,   5.00000,      53.694
     71.0000,      10.0000,   5.00000,      50.500
     73.0000,      10.0000,   5.00000,      42.733
     75.0000,      10.0000,   5.00000,      42.116
     40.0000,      10.0000,   6.00000,      55.137
     42.0000,      10.0000,   6.00000,      63.646
     44.0000,      10.0000,   6.00000,      74.380
     46.0000,      10.0000,   6.00000,      66.011
     48.0000,      10.0000,   6.00000,      76.919
     50.0000,      10.0000,   6.00000,      78.063
     52.0000,      10.0000,   6.00000,      76.587
     54.0000,      10.0000,   6.00000,      67.044
     56.0000,      10.0000,   6.00000,      65.503
     58.0000,      10.0000,   6.00000,      58.125
     60.0000,      10.0000,   6.00000,      49.087
     62.0000,      10.0000,   6.00000,      42.597
     64.0000,      10.0000,   6.00000,      48.337
     66.0000,      10.0000,   6.00000,      47.970
     68.0000,      10.0000,   6.00000,      51.118
     70.0000,      10.0000,   6.00000,      52.220
     42.0000,      12.0000,   5.00000,      62.988
     44.0000,      12.0000,   5.00000,      71.497
     46.0000,      12.0000,   5.00000,      63.883
     48.0000,      12.0000,   5.00000,      74.475
     50.0000,      12.0000,   5.00000,      77.832
     52.0000,      12.0000,   5.00000,      74.080
     54.0000,      12.0000,   5.00000,      70.399
     56.0000,      12.0000,   5.00000,      66.097
     58.0000,      12.0000,   5.00000,      62.734
     60.0000,      12.0000,   5.00000,      52.854
     62.0000,      12.0000,   5.00000,      45.142
     64.0000,      12.0000,   5.00000,      49.437
     66.0000,      12.0000,   5.00000,      48.370
     68.0000,      12.0000,   5.00000,      49.060
     48.0000,      12.0000,   6.00000,      60.414
     50.0000,      12.0000,   6.00000,      68.132
     52.0000,      12.0000,   6.00000,      69.435
     54.0000,      12.0000,   6.00000,      75.434
     56.0000,      12.0000,   6.00000,      74.359
     58.0000,      12.0000,   6.00000,      76.908
     60.0000,      12.0000,   6.00000,      72.656
     62.0000,      12.0000,   6.00000,      64.198
   6.09
ITERATION 4
MODEL RESISTIVITY
LAYER 1
53,       0.8320
      4.0000,      792.12
      6.0000,      812.55
      8.0000,      884.93
     10.0000,      1009.1
     12.0000,      1067.9
     14.0000,      1066.4
     16.0000,      603.33
     18.0000,      1031.8
     20.0000,      1028.8
     22.0000,      1057.5
     24.0000,      1078.0
     26.0000,      1023.0
     28.0000,      920.90
     30.0000,      832.03
     32.0000,      859.31
     34.0000,      1025.6
     36.0000,      698.77
     38.0000,      1157.8
     40.0000,      1077.1
     42.0000,      1088.1
     44.0000,      423.09
     46.0000,      309.40
     48.0000,      148.50
     50.0000,      144.04
     52.0000,      23.453
     54.0000,      17.448
     56.0000,      18.474
     58.0000,      18.569
     60.0000,      18.750
     62.0000,      19.637
     64.0000,      21.633
     66.0000,      23.682
     68.0000,      44.381
     70.0000,      411.39
     72.0000,      442.84
     74.0000,      432.91
     76.0000,      439.97
     78.0000,      209.28
     80.0000,      365.15
     82.0000,      366.92
     84.0000,      398.34
     86.0000,      442.80
     88.0000,      489.90
     90.0000,      537.98
     92.0000,      592.60
     94.0000,      345.05
     96.0000,      424.67
     98.0000,      498.64
    100.0000,      404.51
    102.0000,      385.26
    104.0000,      376.57
    106.0000,      352.96
                   331.45
LAYER 2
53,       1.7472
      4.0000,      872.06
      6.0000,      811.61
      8.0000,      946.87
     10.0000,      1022.4
     12.0000,      1042.2
     14.0000,      1060.6
     16.0000,      1124.9
     18.0000,      1036.6
     20.0000,      1039.9
     22.0000,      1056.0
     24.0000,      1042.6
     26.0000,      1182.6
     28.0000,      907.75
     30.0000,      743.77
     32.0000,      751.40
     34.0000,      990.49
     36.0000,      1099.5
     38.0000,      1058.8
     40.0000,      1143.7
     42.0000,      796.73
     44.0000,      880.32
     46.0000,      263.52
     48.0000,      135.24
     50.0000,      103.91
     52.0000,      23.516
     54.0000,      40.341
     56.0000,      23.232
     58.0000,      22.706
     60.0000,      22.669
     62.0000,      22.294
     64.0000,      21.756
     66.0000,      28.951
     68.0000,      13.216
     70.0000,      20.591
     72.0000,      68.678
     74.0000,      430.59
     76.0000,      475.29
     78.0000,      191.95
     80.0000,      371.99
     82.0000,      363.11
     84.0000,      393.00
     86.0000,      446.05
     88.0000,      492.80
     90.0000,      537.18
     92.0000,      537.96
     94.0000,      228.34
     96.0000,      312.59
     98.0000,      326.00
    100.0000,      324.77
    102.0000,      349.43
    104.0000,      366.12
    106.0000,      351.36
                   304.44
LAYER 3
51,       2.7539
      6.0000,      1278.8
      8.0000,      1251.4
     10.0000,      1048.8
     12.0000,      995.01
     14.0000,      1064.1
     16.0000,      1091.1
     18.0000,      1054.2
     20.0000,      925.58
     22.0000,      915.99
     24.0000,      971.94
     26.0000,      1271.2
     28.0000,      437.07
     30.0000,      41.170
     32.0000,      43.109
     34.0000,      924.68
     36.0000,      1127.7
     38.0000,      993.12
     40.0000,      560.03
     42.0000,      216.55
     44.0000,      521.39
     46.0000,      86.341
     48.0000,      114.16
     50.0000,      61.034
     52.0000,      25.104
     54.0000,      440.93
     56.0000,      372.89
     58.0000,      95.704
     60.0000,      90.965
     62.0000,      87.105
     64.0000,      60.538
     66.0000,      40.283
     68.0000,      9.5682
     70.0000,      10.666
     72.0000,      6.4633
     74.0000,      12.956
     76.0000,      408.37
     78.0000,      100.76
     80.0000,      262.19
     82.0000,      353.08
     84.0000,      380.95
     86.0000,      396.51
     88.0000,      390.79
     90.0000,      319.87
     92.0000,      209.55
     94.0000,      71.185
     96.0000,      68.396
     98.0000,      46.671
    100.0000,      45.508
    102.0000,      37.527
    104.0000,      48.127
                   95.656
LAYER 4
49,       3.8613
      8.0000,      1788.8
     10.0000,      756.91
     12.0000,      637.91
     14.0000,      1062.9
     16.0000,      1087.9
     18.0000,      1033.0
     20.0000,      525.73
     22.0000,      434.48
     24.0000,      504.32
     26.0000,      1337.6
     28.0000,      875.33
     30.0000,      432.66
     32.0000,      400.80
     34.0000,      944.50
     36.0000,      1337.1
     38.0000,      989.28
     40.0000,      58.296
     42.0000,      49.693
     44.0000,      96.356
     46.0000,      50.039
     48.0000,      53.288
     50.0000,      57.787
     52.0000,      37.628
     54.0000,      1005.6
     56.0000,      901.35
     58.0000,      171.04
     60.0000,      186.11
     62.0000,      192.02
     64.0000,      192.89
     66.0000,      122.33
     68.0000,      9.3745
     70.0000,      9.0768
     72.0000,      5.7342
     74.0000,      5.7639
     76.0000,      151.16
     78.0000,      35.011
     80.0000,      23.059
     82.0000,      337.75
     84.0000,      378.71
     86.0000,      330.08
     88.0000,      81.437
     90.0000,      73.074
     92.0000,      65.564
     94.0000,      30.006
     96.0000,      28.561
     98.0000,      21.364
    100.0000,      26.121
    102.0000,      22.742
                   12.511
LAYER 5
47,       5.0794
     10.0000,      96.927
     12.0000,      174.03
     14.0000,      942.99
     16.0000,      990.60
     18.0000,      903.92
     20.0000,      519.50
     22.0000,      307.58
     24.0000,      211.84
     26.0000,      189.53
     28.0000,      193.74
     30.0000,      188.35
     32.0000,      460.88
     34.0000,      1042.3
     36.0000,      1003.0
     38.0000,      71.255
     40.0000,      53.548
     42.0000,      54.142
     44.0000,      61.457
     46.0000,      51.031
     48.0000,      49.100
     50.0000,      111.15
     52.0000,      229.92
     54.0000,      1242.8
     56.0000,      1219.2
     58.0000,      695.04
     60.0000,      539.14
     62.0000,      489.14
     64.0000,      352.92
     66.0000,      125.58
     68.0000,      8.5395
     70.0000,      15.841
     72.0000,      18.208
     74.0000,      28.632
     76.0000,      11.601
     78.0000,      23.446
     80.0000,      25.232
     82.0000,      18.565
     84.0000,      18.666
     86.0000,      18.049
     88.0000,      33.248
     90.0000,      35.787
     92.0000,      33.395
     94.0000,      28.265
     96.0000,      28.785
     98.0000,      28.288
    100.0000,      30.686
                   32.277
LAYER 6
45,       6.4194
     12.0000,      191.55
     14.0000,      816.59
     16.0000,      965.63
     18.0000,      895.28
     20.0000,      534.39
     22.0000,      361.46
     24.0000,      215.73
     26.0000,      184.87
     28.0000,      181.31
     30.0000,      183.34
     32.0000,      184.03
     34.0000,      170.38
     36.0000,      163.90
     38.0000,      83.741
     40.0000,      57.066
     42.0000,      59.953
     44.0000,      61.215
     46.0000,      58.228
     48.0000,      65.529
     50.0000,      361.63
     52.0000,      904.81
     54.0000,      1261.7
     56.0000,      1249.5
     58.0000,      825.05
     60.0000,      567.75
     62.0000,      499.10
     64.0000,      344.30
     66.0000,      91.669
     68.0000,      8.6348
     70.0000,      15.500
     72.0000,      29.185
     74.0000,      203.88
     76.0000,      109.30
     78.0000,      92.741
     80.0000,      91.993
     82.0000,      78.720
     84.0000,      73.925
     86.0000,      49.582
     88.0000,      41.086
     90.0000,      35.544
     92.0000,      33.425
     94.0000,      28.548
     96.0000,      88.077
     98.0000,      95.551
                   114.61
LAYER 7
43,       7.8933
     14.0000,      324.55
     16.0000,      802.48
     18.0000,      740.19
     20.0000,      609.30
     22.0000,      399.94
     24.0000,      219.97
     26.0000,      183.28
     28.0000,      173.50
     30.0000,      172.28
     32.0000,      158.33
     34.0000,      155.39
     36.0000,      150.50
     38.0000,      84.749
     40.0000,      92.703
     42.0000,      106.11
     44.0000,      113.77
     46.0000,      143.13
     48.0000,      301.11
     50.0000,      921.89
     52.0000,      1242.4
     54.0000,      1267.4
     56.0000,      1251.2
     58.0000,      859.31
     60.0000,      575.34
     62.0000,      487.51
     64.0000,      330.52
     66.0000,      80.778
     68.0000,      8.2389
     70.0000,      12.220
     72.0000,      21.643
     74.0000,      165.50
     76.0000,      127.19
     78.0000,      120.40
     80.0000,      115.29
     82.0000,      102.48
     84.0000,      87.606
     86.0000,      51.226
     88.0000,      39.217
     90.0000,      37.716
     92.0000,      32.781
     94.0000,      72.882
     96.0000,      212.35
                   261.97
LAYER 8
39,       9.5147
     18.0000,      642.80
     20.0000,      578.34
     22.0000,      411.33
     24.0000,      281.35
     26.0000,      206.52
     28.0000,      168.73
     30.0000,      158.29
     32.0000,      156.35
     34.0000,      153.34
     36.0000,      150.62
     38.0000,      139.46
     40.0000,      155.41
     42.0000,      199.74
     44.0000,      273.63
     46.0000,      452.10
     48.0000,      814.06
     50.0000,      1149.9
     52.0000,      1244.2
     54.0000,      1253.7
     56.0000,      1239.1
     58.0000,      862.49
     60.0000,      575.78
     62.0000,      433.59
     64.0000,      219.06
     66.0000,      51.615
     68.0000,      8.0507
     70.0000,      8.3025
     72.0000,      11.837
     74.0000,      12.993
     76.0000,      20.171
     78.0000,      21.617
     80.0000,      24.764
     82.0000,      30.570
     84.0000,      22.271
     86.0000,      20.504
     88.0000,      22.314
     90.0000,      39.250
     92.0000,      95.267
                   265.23
LAYER 9
35,      11.2981
     22.0000,      444.34
     24.0000,      303.72
     26.0000,      224.42
     28.0000,      192.49
     30.0000,      179.18
     32.0000,      178.24
     34.0000,      178.23
     36.0000,      180.03
     38.0000,      204.62
     40.0000,      298.75
     42.0000,      371.72
     44.0000,      538.64
     46.0000,      789.31
     48.0000,      980.34
     50.0000,      1145.0
     52.0000,      1232.1
     54.0000,      1227.9
     56.0000,      1179.5
     58.0000,      845.92
     60.0000,      526.49
     62.0000,      292.72
     64.0000,      122.34
     66.0000,      32.208
     68.0000,      7.8075
     70.0000,      7.7014
     72.0000,      7.7520
     74.0000,      11.729
     76.0000,      14.360
     78.0000,      15.518
     80.0000,      11.082
     82.0000,      11.051
     84.0000,      12.758
     86.0000,      35.797
     88.0000,      144.40
                   314.32
LAYER 10
31,      13.2599
     26.0000,      228.78
     28.0000,      205.79
     30.0000,      199.16
     32.0000,      197.32
     34.0000,      197.78
     36.0000,      201.11
     38.0000,      247.34
     40.0000,      336.87
     42.0000,      563.81
     44.0000,      603.00
     46.0000,      781.20
     48.0000,      975.26
     50.0000,      1060.4
     52.0000,      1063.4
     54.0000,      1045.5
     56.0000,      872.53
     58.0000,      579.35
     60.0000,      337.35
     62.0000,      179.62
     64.0000,      77.556
     66.0000,      24.103
     68.0000,      7.7789
     70.0000,      7.6393
     72.0000,      7.3542
     74.0000,      7.3396
     76.0000,      13.460
     78.0000,      14.977
     80.0000,      29.776
     82.0000,      76.394
     84.0000,      295.56
                   423.62
LAYER 11
27,      15.4179
     30.0000,      205.83
     32.0000,      203.63
     34.0000,      203.15
     36.0000,      207.69
     38.0000,      262.02
     40.0000,      336.26
     42.0000,      574.09
     44.0000,      674.80
     46.0000,      765.59
     48.0000,      854.31
     50.0000,      874.19
     52.0000,      826.46
     54.0000,      646.80
     56.0000,      438.27
     58.0000,      284.28
     60.0000,      173.89
     62.0000,      101.17
     64.0000,      51.352
     66.0000,      22.127
     68.0000,      7.8721
     70.0000,      7.6768
     72.0000,      6.9721
     74.0000,      6.8289
     76.0000,      13.539
     78.0000,      27.792
     80.0000,      78.444
                   1247.1
LAYER 12
21,      17.7917
     36.0000,      207.36
     38.0000,      267.76
     40.0000,      334.04
     42.0000,      585.90
     44.0000,      676.80
     46.0000,      747.80
     48.0000,      768.72
     50.0000,      728.88
     52.0000,      476.78
     54.0000,      298.50
     56.0000,      182.20
     58.0000,      113.12
     60.0000,      74.284
     62.0000,      51.013
     64.0000,      34.624
     66.0000,      22.664
     68.0000,      10.305
     70.0000,      9.9254
     72.0000,      6.8633
     74.0000,      6.7786
                   80.550
LAYER 13
17,      20.4029
     40.0000,      273.38
     42.0000,      604.77
     44.0000,      674.55
     46.0000,      701.95
     48.0000,      707.96
     50.0000,      578.24
     52.0000,      283.12
     54.0000,      129.08
     56.0000,      65.692
     58.0000,      37.310
     60.0000,      27.057
     62.0000,      23.994
     64.0000,      23.939
     66.0000,      24.068
     68.0000,      23.762
     70.0000,      23.104
                   6.6364
LAYER 14
13, 
     44.0000,      621.01
     46.0000,      698.34
     48.0000,      704.83
     50.0000,      538.73
     52.0000,      208.33
     54.0000,      63.867
     56.0000,      18.660
     58.0000,      6.9456
     60.0000,      5.4920
     62.0000,      6.0377
     64.0000,      13.127
     66.0000,      25.059
                   33.935
CALCULATED APPARENT RESISTIVITY
      3.0000,       2.0000,   1.00000,      1022.4
      5.0000,       2.0000,   1.00000,      1061.5
      7.0000,       2.0000,   1.00000,      1085.4
      9.0000,       2.0000,   1.00000,      1152.0
     11.0000,       2.0000,   1.00000,      1228.8
     13.0000,       2.0000,   1.00000,      862.68
     15.0000,       2.0000,   1.00000,      1256.7
     17.0000,       2.0000,   1.00000,      852.03
     19.0000,       2.0000,   1.00000,      1186.0
     21.0000,       2.0000,   1.00000,      1155.6
     23.0000,       2.0000,   1.00000,      1184.7
     25.0000,       2.0000,   1.00000,      1140.3
     27.0000,       2.0000,   1.00000,      948.23
     29.0000,       2.0000,   1.00000,      872.53
     31.0000,       2.0000,   1.00000,      927.64
     33.0000,       2.0000,   1.00000,      781.52
     35.0000,       2.0000,   1.00000,      1290.5
     37.0000,       2.0000,   1.00000,      946.87
     39.0000,       2.0000,   1.00000,      1304.6
     41.0000,       2.0000,   1.00000,      688.50
     43.0000,       2.0000,   1.00000,      661.48
     45.0000,       2.0000,   1.00000,      240.43
     47.0000,       2.0000,   1.00000,      221.96
     49.0000,       2.0000,   1.00000,      43.212
     51.0000,       2.0000,   1.00000,      43.379
     53.0000,       2.0000,   1.00000,      24.073
     55.0000,       2.0000,   1.00000,      25.229
     57.0000,       2.0000,   1.00000,      24.912
     59.0000,       2.0000,   1.00000,      25.369
     61.0000,       2.0000,   1.00000,      26.950
     63.0000,       2.0000,   1.00000,      29.279
     65.0000,       2.0000,   1.00000,      33.391
     67.0000,       2.0000,   1.00000,      189.31
     69.0000,       2.0000,   1.00000,      26.784
     71.0000,       2.0000,   1.00000,      124.87
     73.0000,       2.0000,   1.00000,      236.46
     75.0000,       2.0000,   1.00000,      327.08
     77.0000,       2.0000,   1.00000,      429.09
     79.0000,       2.0000,   1.00000,      297.95
     81.0000,       2.0000,   1.00000,      485.33
     83.0000,       2.0000,   1.00000,      509.56
     85.0000,       2.0000,   1.00000,      551.54
     87.0000,       2.0000,   1.00000,      590.16
     89.0000,       2.0000,   1.00000,      655.99
     91.0000,       2.0000,   1.00000,      475.91
     93.0000,       2.0000,   1.00000,      532.36
     95.0000,       2.0000,   1.00000,      463.84
     97.0000,       2.0000,   1.00000,      448.53
     99.0000,       2.0000,   1.00000,      481.50
    101.0000,       2.0000,   1.00000,      421.14
    103.0000,       2.0000,   1.00000,      401.57
    105.0000,       2.0000,   1.00000,      391.01
    107.0000,       2.0000,   1.00000,      373.07
      4.0000,       2.0000,   2.00000,      1005.3
      6.0000,       2.0000,   2.00000,      984.28
      8.0000,       2.0000,   2.00000,      917.10
     10.0000,       2.0000,   2.00000,      994.15
     12.0000,       2.0000,   2.00000,      720.94
     14.0000,       2.0000,   2.00000,      1189.4
     16.0000,       2.0000,   2.00000,      1205.6
     18.0000,       2.0000,   2.00000,      747.22
     20.0000,       2.0000,   2.00000,      1017.0
     22.0000,       2.0000,   2.00000,      1002.2
     24.0000,       2.0000,   2.00000,      996.70
     26.0000,       2.0000,   2.00000,      801.73
     28.0000,       2.0000,   2.00000,      662.02
     30.0000,       2.0000,   2.00000,      701.49
     32.0000,       2.0000,   2.00000,      536.02
     34.0000,       2.0000,   2.00000,      984.02
     36.0000,       2.0000,   2.00000,      1230.7
     38.0000,       2.0000,   2.00000,      833.97
     40.0000,       2.0000,   2.00000,      577.74
     42.0000,       2.0000,   2.00000,      460.97
     44.0000,       2.0000,   2.00000,      290.09
     46.0000,       2.0000,   2.00000,      181.20
     48.0000,       2.0000,   2.00000,      41.600
     50.0000,       2.0000,   2.00000,      36.162
     52.0000,       2.0000,   2.00000,      48.389
     54.0000,       2.0000,   2.00000,      24.717
     56.0000,       2.0000,   2.00000,      32.502
     58.0000,       2.0000,   2.00000,      31.107
     60.0000,       2.0000,   2.00000,      31.348
     62.0000,       2.0000,   2.00000,      33.944
     64.0000,       2.0000,   2.00000,      24.463
     66.0000,       2.0000,   2.00000,      22.446
     68.0000,       2.0000,   2.00000,      14.477
     70.0000,       2.0000,   2.00000,      11.380
     72.0000,       2.0000,   2.00000,      60.201
     74.0000,       2.0000,   2.00000,      77.721
     76.0000,       2.0000,   2.00000,      209.52
     78.0000,       2.0000,   2.00000,      242.57
     80.0000,       2.0000,   2.00000,      176.64
     82.0000,       2.0000,   2.00000,      363.25
     84.0000,       2.0000,   2.00000,      379.21
     86.0000,       2.0000,   2.00000,      375.85
     88.0000,       2.0000,   2.00000,      356.43
     90.0000,       2.0000,   2.00000,      200.72
     92.0000,       2.0000,   2.00000,      192.83
     94.0000,       2.0000,   2.00000,      185.79
     96.0000,       2.0000,   2.00000,      115.43
     98.0000,       2.0000,   2.00000,      135.54
    100.0000,       2.0000,   2.00000,      151.67
    102.0000,       2.0000,   2.00000,      149.25
    104.0000,       2.0000,   2.00000,      163.41
    106.0000,       2.0000,   2.00000,      160.58
      6.0000,       4.0000,   1.00000,      974.90
      8.0000,       4.0000,   1.00000,      912.57
     10.0000,       4.0000,   1.00000,      863.32
     12.0000,       4.0000,   1.00000,      807.38
     14.0000,       4.0000,   1.00000,      1157.7
     16.0000,       4.0000,   1.00000,      1188.8
     18.0000,       4.0000,   1.00000,      860.66
     20.0000,       4.0000,   1.00000,      914.56
     22.0000,       4.0000,   1.00000,      957.37
     24.0000,       4.0000,   1.00000,      869.08
     26.0000,       4.0000,   1.00000,      702.66
     28.0000,       4.0000,   1.00000,      638.59
     30.0000,       4.0000,   1.00000,      622.78
     32.0000,       4.0000,   1.00000,      560.43
     34.0000,       4.0000,   1.00000,      862.85
     36.0000,       4.0000,   1.00000,      1082.3
     38.0000,       4.0000,   1.00000,      759.63
     40.0000,       4.0000,   1.00000,      466.53
     42.0000,       4.0000,   1.00000,      365.66
     44.0000,       4.0000,   1.00000,      252.20
     46.0000,       4.0000,   1.00000,      155.24
     48.0000,       4.0000,   1.00000,      45.942
     50.0000,       4.0000,   1.00000,      44.267
     52.0000,       4.0000,   1.00000,      51.702
     54.0000,       4.0000,   1.00000,      39.043
     56.0000,       4.0000,   1.00000,      35.867
     58.0000,       4.0000,   1.00000,      39.937
     60.0000,       4.0000,   1.00000,      39.843
     62.0000,       4.0000,   1.00000,      35.575
     64.0000,       4.0000,   1.00000,      25.874
     66.0000,       4.0000,   1.00000,      20.525
     68.0000,       4.0000,   1.00000,      13.992
     70.0000,       4.0000,   1.00000,      12.910
     72.0000,       4.0000,   1.00000,      37.500
     74.0000,       4.0000,   1.00000,      57.525
     76.0000,       4.0000,   1.00000,      148.88
     78.0000,       4.0000,   1.00000,      199.42
     80.0000,       4.0000,   1.00000,      174.33
     82.0000,       4.0000,   1.00000,      283.95
     84.0000,       4.0000,   1.00000,      331.59
     86.0000,       4.0000,   1.00000,      318.97
     88.0000,       4.0000,   1.00000,      266.08
     90.0000,       4.0000,   1.00000,      158.57
     92.0000,       4.0000,   1.00000,      151.48
     94.0000,       4.0000,   1.00000,      142.00
     96.0000,       4.0000,   1.00000,      96.212
     98.0000,       4.0000,   1.00000,      99.283
    100.0000,       4.0000,   1.00000,      112.62
    102.0000,       4.0000,   1.00000,      113.99
    104.0000,       4.0000,   1.00000,      121.60
      5.0000,       2.0000,   3.00000,      1026.6
      7.0000,       2.0000,   3.00000,      937.25
      9.0000,       2.0000,   3.00000,      897.79
     11.0000,       2.0000,   3.00000,      652.47
     13.0000,       2.0000,   3.00000,      1103.9
     15.0000,       2.0000,   3.00000,      1191.1
     17.0000,       2.0000,   3.00000,      1184.8
     19.0000,       2.0000,   3.00000,      705.27
     21.0000,       2.0000,   3.00000,      990.24
     23.0000,       2.0000,   3.00000,      879.65
     25.0000,       2.0000,   3.00000,      693.34
     27.0000,       2.0000,   3.00000,      579.19
     29.0000,       2.0000,   3.00000,      650.46
     31.0000,       2.0000,   3.00000,      462.48
     33.0000,       2.0000,   3.00000,      689.70
     35.0000,       2.0000,   3.00000,      883.76
     37.0000,       2.0000,   3.00000,      1101.0
     39.0000,       2.0000,   3.00000,      376.04
     41.0000,       2.0000,   3.00000,      390.70
     43.0000,       2.0000,   3.00000,      198.86
     45.0000,       2.0000,   3.00000,      248.66
     47.0000,       2.0000,   3.00000,      43.483
     49.0000,       2.0000,   3.00000,      51.190
     51.0000,       2.0000,   3.00000,      47.171
     53.0000,       2.0000,   3.00000,      62.049
     55.0000,       2.0000,   3.00000,      31.808
     57.0000,       2.0000,   3.00000,      45.934
     59.0000,       2.0000,   3.00000,      45.004
     61.0000,       2.0000,   3.00000,      45.391
     63.0000,       2.0000,   3.00000,      29.879
     65.0000,       2.0000,   3.00000,      24.436
     67.0000,       2.0000,   3.00000,      14.342
     69.0000,       2.0000,   3.00000,      12.391
     71.0000,       2.0000,   3.00000,      13.240
     73.0000,       2.0000,   3.00000,      20.281
     75.0000,       2.0000,   3.00000,      61.467
     77.0000,       2.0000,   3.00000,      138.39
     79.0000,       2.0000,   3.00000,      198.50
     81.0000,       2.0000,   3.00000,      147.40
     83.0000,       2.0000,   3.00000,      307.22
     85.0000,       2.0000,   3.00000,      293.84
     87.0000,       2.0000,   3.00000,      263.81
     89.0000,       2.0000,   3.00000,      129.35
     91.0000,       2.0000,   3.00000,      120.42
     93.0000,       2.0000,   3.00000,      115.06
     95.0000,       2.0000,   3.00000,      94.532
     97.0000,       2.0000,   3.00000,      62.569
     99.0000,       2.0000,   3.00000,      73.537
    101.0000,       2.0000,   3.00000,      83.440
    103.0000,       2.0000,   3.00000,      83.738
    105.0000,       2.0000,   3.00000,      87.702
      6.0000,       2.0000,   4.00000,      899.87
      8.0000,       2.0000,   4.00000,      870.15
     10.0000,       2.0000,   4.00000,      561.91
     12.0000,       2.0000,   4.00000,      956.45
     14.0000,       2.0000,   4.00000,      1039.6
     16.0000,       2.0000,   4.00000,      1108.0
     18.0000,       2.0000,   4.00000,      1090.3
     20.0000,       2.0000,   4.00000,      669.70
     22.0000,       2.0000,   4.00000,      822.76
     24.0000,       2.0000,   4.00000,      561.30
     26.0000,       2.0000,   4.00000,      472.86
     28.0000,       2.0000,   4.00000,      616.50
     30.0000,       2.0000,   4.00000,      494.53
     32.0000,       2.0000,   4.00000,      619.81
     34.0000,       2.0000,   4.00000,      561.50
     36.0000,       2.0000,   4.00000,      700.20
     38.0000,       2.0000,   4.00000,      472.27
     40.0000,       2.0000,   4.00000,      243.15
     42.0000,       2.0000,   4.00000,      172.62
     44.0000,       2.0000,   4.00000,      176.50
     46.0000,       2.0000,   4.00000,      62.124
     48.0000,       2.0000,   4.00000,      62.069
     50.0000,       2.0000,   4.00000,      65.137
     52.0000,       2.0000,   4.00000,      56.633
     54.0000,       2.0000,   4.00000,      79.131
     56.0000,       2.0000,   4.00000,      40.679
     58.0000,       2.0000,   4.00000,      61.960
     60.0000,       2.0000,   4.00000,      60.897
     62.0000,       2.0000,   4.00000,      35.493
     64.0000,       2.0000,   4.00000,      27.795
     66.0000,       2.0000,   4.00000,      15.459
     68.0000,       2.0000,   4.00000,      14.073
     70.0000,       2.0000,   4.00000,      20.934
     72.0000,       2.0000,   4.00000,      6.9535
     74.0000,       2.0000,   4.00000,      23.144
     76.0000,       2.0000,   4.00000,      41.487
     78.0000,       2.0000,   4.00000,      107.52
     80.0000,       2.0000,   4.00000,      168.32
     82.0000,       2.0000,   4.00000,      114.05
     84.0000,       2.0000,   4.00000,      217.68
     86.0000,       2.0000,   4.00000,      195.09
     88.0000,       2.0000,   4.00000,      92.321
     90.0000,       2.0000,   4.00000,      82.599
     92.0000,       2.0000,   4.00000,      79.696
     94.0000,       2.0000,   4.00000,      71.859
     96.0000,       2.0000,   4.00000,      70.787
     98.0000,       2.0000,   4.00000,      42.939
    100.0000,       2.0000,   4.00000,      53.878
    102.0000,       2.0000,   4.00000,      59.303
    104.0000,       2.0000,   4.00000,      56.033
      9.0000,       6.0000,   1.00000,      762.96
     11.0000,       6.0000,   1.00000,      716.86
     13.0000,       6.0000,   1.00000,      955.94
     15.0000,       6.0000,   1.00000,      1026.3
     17.0000,       6.0000,   1.00000,      1055.4
     19.0000,       6.0000,   1.00000,      810.36
     21.0000,       6.0000,   1.00000,      775.01
     23.0000,       6.0000,   1.00000,      637.84
     25.0000,       6.0000,   1.00000,      545.99
     27.0000,       6.0000,   1.00000,      520.56
     29.0000,       6.0000,   1.00000,      593.24
     31.0000,       6.0000,   1.00000,      538.89
     33.0000,       6.0000,   1.00000,      588.41
     35.0000,       6.0000,   1.00000,      591.83
     37.0000,       6.0000,   1.00000,      614.50
     39.0000,       6.0000,   1.00000,      302.34
     41.0000,       6.0000,   1.00000,      255.71
     43.0000,       6.0000,   1.00000,      155.84
     45.0000,       6.0000,   1.00000,      151.14
     47.0000,       6.0000,   1.00000,      65.791
     49.0000,       6.0000,   1.00000,      71.321
     51.0000,       6.0000,   1.00000,      64.654
     53.0000,       6.0000,   1.00000,      73.109
     55.0000,       6.0000,   1.00000,      61.353
     57.0000,       6.0000,   1.00000,      64.310
     59.0000,       6.0000,   1.00000,      54.473
     61.0000,       6.0000,   1.00000,      47.677
     63.0000,       6.0000,   1.00000,      30.055
     65.0000,       6.0000,   1.00000,      21.849
     67.0000,       6.0000,   1.00000,      17.163
     69.0000,       6.0000,   1.00000,      16.123
     71.0000,       6.0000,   1.00000,      14.689
     73.0000,       6.0000,   1.00000,      16.893
     75.0000,       6.0000,   1.00000,      36.507
     77.0000,       6.0000,   1.00000,      80.273
     79.0000,       6.0000,   1.00000,      130.02
     81.0000,       6.0000,   1.00000,      125.17
     83.0000,       6.0000,   1.00000,      185.75
     85.0000,       6.0000,   1.00000,      182.51
     87.0000,       6.0000,   1.00000,      154.56
     89.0000,       6.0000,   1.00000,      91.012
     91.0000,       6.0000,   1.00000,      85.548
     93.0000,       6.0000,   1.00000,      82.292
     95.0000,       6.0000,   1.00000,      75.178
     97.0000,       6.0000,   1.00000,      60.281
     99.0000,       6.0000,   1.00000,      58.867
    101.0000,       6.0000,   1.00000,      61.372
      8.0000,       4.0000,   2.00000,      728.75
     10.0000,       4.0000,   2.00000,      640.67
     12.0000,       4.0000,   2.00000,      868.52
     14.0000,       4.0000,   2.00000,      936.36
     16.0000,       4.0000,   2.00000,      997.28
     18.0000,       4.0000,   2.00000,      1024.5
     20.0000,       4.0000,   2.00000,      739.45
     22.0000,       4.0000,   2.00000,      613.16
     24.0000,       4.0000,   2.00000,      476.97
     26.0000,       4.0000,   2.00000,      465.46
     28.0000,       4.0000,   2.00000,      544.31
     30.0000,       4.0000,   2.00000,      571.89
     32.0000,       4.0000,   2.00000,      604.05
     34.0000,       4.0000,   2.00000,      487.18
     36.0000,       4.0000,   2.00000,      464.04
     38.0000,       4.0000,   2.00000,      348.37
     40.0000,       4.0000,   2.00000,      217.07
     42.0000,       4.0000,   2.00000,      158.94
     44.0000,       4.0000,   2.00000,      133.36
     46.0000,       4.0000,   2.00000,      71.029
     48.0000,       4.0000,   2.00000,      81.002
     50.0000,       4.0000,   2.00000,      73.724
     52.0000,       4.0000,   2.00000,      68.397
     54.0000,       4.0000,   2.00000,      82.473
     56.0000,       4.0000,   2.00000,      68.935
     58.0000,       4.0000,   2.00000,      63.399
     60.0000,       4.0000,   2.00000,      60.083
     62.0000,       4.0000,   2.00000,      36.661
     64.0000,       4.0000,   2.00000,      24.705
     66.0000,       4.0000,   2.00000,      16.077
     68.0000,       4.0000,   2.00000,      18.884
     70.0000,       4.0000,   2.00000,      18.517
     72.0000,       4.0000,   2.00000,      10.632
     74.0000,       4.0000,   2.00000,      18.811
     76.0000,       4.0000,   2.00000,      33.216
     78.0000,       4.0000,   2.00000,      75.952
     80.0000,       4.0000,   2.00000,      129.84
     82.0000,       4.0000,   2.00000,      111.82
     84.0000,       4.0000,   2.00000,      147.09
     86.0000,       4.0000,   2.00000,      135.08
     88.0000,       4.0000,   2.00000,      76.935
     90.0000,       4.0000,   2.00000,      71.960
     92.0000,       4.0000,   2.00000,      68.858
     94.0000,       4.0000,   2.00000,      66.607
     96.0000,       4.0000,   2.00000,      67.303
     98.0000,       4.0000,   2.00000,      51.169
    100.0000,       4.0000,   2.00000,      48.808
    102.0000,       4.0000,   2.00000,      55.379
      7.0000,       2.0000,   5.00000,      816.74
      9.0000,       2.0000,   5.00000,      534.51
     11.0000,       2.0000,   5.00000,      806.63
     13.0000,       2.0000,   5.00000,      869.16
     15.0000,       2.0000,   5.00000,      930.96
     17.0000,       2.0000,   5.00000,      985.88
     19.0000,       2.0000,   5.00000,      1021.6
     21.0000,       2.0000,   5.00000,      538.42
     23.0000,       2.0000,   5.00000,      503.74
     25.0000,       2.0000,   5.00000,      380.29
     27.0000,       2.0000,   5.00000,      535.43
     29.0000,       2.0000,   5.00000,      493.98
     31.0000,       2.0000,   5.00000,      704.88
     33.0000,       2.0000,   5.00000,      499.69
     35.0000,       2.0000,   5.00000,      416.83
     37.0000,       2.0000,   5.00000,      283.31
     39.0000,       2.0000,   5.00000,      303.21
     41.0000,       2.0000,   5.00000,      119.41
     43.0000,       2.0000,   5.00000,      181.59
     45.0000,       2.0000,   5.00000,      51.858
     47.0000,       2.0000,   5.00000,      94.911
     49.0000,       2.0000,   5.00000,      77.959
     51.0000,       2.0000,   5.00000,      75.411
     53.0000,       2.0000,   5.00000,      68.908
     55.0000,       2.0000,   5.00000,      100.60
     57.0000,       2.0000,   5.00000,      51.334
     59.0000,       2.0000,   5.00000,      78.880
     61.0000,       2.0000,   5.00000,      43.961
     63.0000,       2.0000,   5.00000,      31.186
     65.0000,       2.0000,   5.00000,      16.855
     67.0000,       2.0000,   5.00000,      15.675
     69.0000,       2.0000,   5.00000,      24.861
     71.0000,       2.0000,   5.00000,      11.343
     73.0000,       2.0000,   5.00000,      11.313
     75.0000,       2.0000,   5.00000,      22.604
     77.0000,       2.0000,   5.00000,      35.178
     79.0000,       2.0000,   5.00000,      89.469
     81.0000,       2.0000,   5.00000,      138.16
     83.0000,       2.0000,   5.00000,      81.247
     85.0000,       2.0000,   5.00000,      144.50
     87.0000,       2.0000,   5.00000,      70.308
     89.0000,       2.0000,   5.00000,      67.414
     91.0000,       2.0000,   5.00000,      64.530
     93.0000,       2.0000,   5.00000,      61.071
     95.0000,       2.0000,   5.00000,      65.793
     97.0000,       2.0000,   5.00000,      64.239
     99.0000,       2.0000,   5.00000,      40.597
    101.0000,       2.0000,   5.00000,      51.465
    103.0000,       2.0000,   5.00000,      53.267
     12.0000,       8.0000,   1.00000,      766.82
     14.0000,       8.0000,   1.00000,      797.61
     16.0000,       8.0000,   1.00000,      833.67
     18.0000,       8.0000,   1.00000,      824.78
     20.0000,       8.0000,   1.00000,      622.17
     22.0000,       8.0000,   1.00000,      544.11
     24.0000,       8.0000,   1.00000,      435.51
     26.0000,       8.0000,   1.00000,      443.26
     28.0000,       8.0000,   1.00000,      533.22
     30.0000,       8.0000,   1.00000,      525.13
     32.0000,       8.0000,   1.00000,      514.87
     34.0000,       8.0000,   1.00000,      390.34
     36.0000,       8.0000,   1.00000,      329.03
     38.0000,       8.0000,   1.00000,      242.40
     40.0000,       8.0000,   1.00000,      168.61
     42.0000,       8.0000,   1.00000,      137.91
     44.0000,       8.0000,   1.00000,      130.44
     46.0000,       8.0000,   1.00000,      91.090
     48.0000,       8.0000,   1.00000,      99.610
     50.0000,       8.0000,   1.00000,      96.238
     52.0000,       8.0000,   1.00000,      92.018
     54.0000,       8.0000,   1.00000,      100.44
     56.0000,       8.0000,   1.00000,      81.857
     58.0000,       8.0000,   1.00000,      72.914
     60.0000,       8.0000,   1.00000,      56.936
     62.0000,       8.0000,   1.00000,      33.204
     64.0000,       8.0000,   1.00000,      26.605
     66.0000,       8.0000,   1.00000,      19.400
     68.0000,       8.0000,   1.00000,      19.506
     70.0000,       8.0000,   1.00000,      20.427
     72.0000,       8.0000,   1.00000,      14.422
     74.0000,       8.0000,   1.00000,      19.748
     76.0000,       8.0000,   1.00000,      26.931
     78.0000,       8.0000,   1.00000,      53.896
     80.0000,       8.0000,   1.00000,      89.783
     82.0000,       8.0000,   1.00000,      81.116
     84.0000,       8.0000,   1.00000,      104.26
     86.0000,       8.0000,   1.00000,      95.688
     88.0000,       8.0000,   1.00000,      64.301
     90.0000,       8.0000,   1.00000,      66.038
     92.0000,       8.0000,   1.00000,      65.629
     94.0000,       8.0000,   1.00000,      65.551
     96.0000,       8.0000,   1.00000,      68.277
     98.0000,       8.0000,   1.00000,      59.036
      8.0000,       2.0000,   6.00000,      502.80
     10.0000,       2.0000,   6.00000,      765.50
     12.0000,       2.0000,   6.00000,      720.36
     14.0000,       2.0000,   6.00000,      763.61
     16.0000,       2.0000,   6.00000,      811.70
     18.0000,       2.0000,   6.00000,      906.38
     20.0000,       2.0000,   6.00000,      805.03
     22.0000,       2.0000,   6.00000,      320.95
     24.0000,       2.0000,   6.00000,      352.71
     26.0000,       2.0000,   6.00000,      469.04
     28.0000,       2.0000,   6.00000,      436.89
     30.0000,       2.0000,   6.00000,      700.39
     32.0000,       2.0000,   6.00000,      565.55
     34.0000,       2.0000,   6.00000,      371.62
     36.0000,       2.0000,   6.00000,      167.50
     38.0000,       2.0000,   6.00000,      177.81
     40.0000,       2.0000,   6.00000,      162.48
     42.0000,       2.0000,   6.00000,      147.64
     44.0000,       2.0000,   6.00000,      65.817
     46.0000,       2.0000,   6.00000,      88.429
     48.0000,       2.0000,   6.00000,      116.63
     50.0000,       2.0000,   6.00000,      88.296
     52.0000,       2.0000,   6.00000,      89.294
     54.0000,       2.0000,   6.00000,      84.538
     56.0000,       2.0000,   6.00000,      125.55
     58.0000,       2.0000,   6.00000,      61.961
     60.0000,       2.0000,   6.00000,      53.526
     62.0000,       2.0000,   6.00000,      37.013
     64.0000,       2.0000,   6.00000,      18.248
     66.0000,       2.0000,   6.00000,      17.206
     68.0000,       2.0000,   6.00000,      27.927
     70.0000,       2.0000,   6.00000,      13.074
     72.0000,       2.0000,   6.00000,      18.706
     74.0000,       2.0000,   6.00000,      12.607
     76.0000,       2.0000,   6.00000,      23.894
     78.0000,       2.0000,   6.00000,      31.181
     80.0000,       2.0000,   6.00000,      73.364
     82.0000,       2.0000,   6.00000,      112.36
     84.0000,       2.0000,   6.00000,      58.895
     86.0000,       2.0000,   6.00000,      55.577
     88.0000,       2.0000,   6.00000,      59.694
     90.0000,       2.0000,   6.00000,      61.329
     92.0000,       2.0000,   6.00000,      57.892
     94.0000,       2.0000,   6.00000,      62.063
     96.0000,       2.0000,   6.00000,      64.869
     98.0000,       2.0000,   6.00000,      70.215
    100.0000,       2.0000,   6.00000,      43.496
    102.0000,       2.0000,   6.00000,      54.032
     10.0000,       4.0000,   3.00000,      715.92
     12.0000,       4.0000,   3.00000,      668.09
     14.0000,       4.0000,   3.00000,      670.46
     16.0000,       4.0000,   3.00000,      722.25
     18.0000,       4.0000,   3.00000,      757.51
     20.0000,       4.0000,   3.00000,      632.52
     22.0000,       4.0000,   3.00000,      341.02
     24.0000,       4.0000,   3.00000,      352.61
     26.0000,       4.0000,   3.00000,      444.59
     28.0000,       4.0000,   3.00000,      487.25
     30.0000,       4.0000,   3.00000,      605.49
     32.0000,       4.0000,   3.00000,      502.03
     34.0000,       4.0000,   3.00000,      304.22
     36.0000,       4.0000,   3.00000,      142.48
     38.0000,       4.0000,   3.00000,      122.91
     40.0000,       4.0000,   3.00000,      154.77
     42.0000,       4.0000,   3.00000,      133.69
     44.0000,       4.0000,   3.00000,      85.508
     46.0000,       4.0000,   3.00000,      111.01
     48.0000,       4.0000,   3.00000,      118.21
     50.0000,       4.0000,   3.00000,      111.57
     52.0000,       4.0000,   3.00000,      102.08
     54.0000,       4.0000,   3.00000,      101.22
     56.0000,       4.0000,   3.00000,      124.18
     58.0000,       4.0000,   3.00000,      82.524
     60.0000,       4.0000,   3.00000,      44.164
     62.0000,       4.0000,   3.00000,      32.550
     64.0000,       4.0000,   3.00000,      19.613
     66.0000,       4.0000,   3.00000,      23.452
     68.0000,       4.0000,   3.00000,      23.236
     70.0000,       4.0000,   3.00000,      16.969
     72.0000,       4.0000,   3.00000,      20.483
     74.0000,       4.0000,   3.00000,      16.421
     76.0000,       4.0000,   3.00000,      19.678
     78.0000,       4.0000,   3.00000,      26.728
     80.0000,       4.0000,   3.00000,      51.094
     82.0000,       4.0000,   3.00000,      86.568
     84.0000,       4.0000,   3.00000,      58.698
     86.0000,       4.0000,   3.00000,      44.021
     88.0000,       4.0000,   3.00000,      58.265
     90.0000,       4.0000,   3.00000,      60.751
     92.0000,       4.0000,   3.00000,      60.556
     94.0000,       4.0000,   3.00000,      62.307
     96.0000,       4.0000,   3.00000,      67.075
     98.0000,       4.0000,   3.00000,      74.353
    100.0000,       4.0000,   3.00000,      59.552
     15.0000,      10.0000,   1.00000,      624.63
     17.0000,      10.0000,   1.00000,      620.13
     19.0000,      10.0000,   1.00000,      609.28
     21.0000,      10.0000,   1.00000,      448.96
     23.0000,      10.0000,   1.00000,      405.26
     25.0000,      10.0000,   1.00000,      411.47
     27.0000,      10.0000,   1.00000,      464.00
     29.0000,      10.0000,   1.00000,      455.31
     31.0000,      10.0000,   1.00000,      475.97
     33.0000,      10.0000,   1.00000,      343.05
     35.0000,      10.0000,   1.00000,      238.18
     37.0000,      10.0000,   1.00000,      153.71
     39.0000,      10.0000,   1.00000,      151.17
     41.0000,      10.0000,   1.00000,      119.22
     43.0000,      10.0000,   1.00000,      129.77
     45.0000,      10.0000,   1.00000,      107.73
     47.0000,      10.0000,   1.00000,      133.62
     49.0000,      10.0000,   1.00000,      128.31
     51.0000,      10.0000,   1.00000,      126.46
     53.0000,      10.0000,   1.00000,      113.15
     55.0000,      10.0000,   1.00000,      112.96
     57.0000,      10.0000,   1.00000,      82.660
     59.0000,      10.0000,   1.00000,      64.245
     61.0000,      10.0000,   1.00000,      41.506
     63.0000,      10.0000,   1.00000,      29.806
     65.0000,      10.0000,   1.00000,      22.079
     67.0000,      10.0000,   1.00000,      23.067
     69.0000,      10.0000,   1.00000,      23.832
     71.0000,      10.0000,   1.00000,      19.453
     73.0000,      10.0000,   1.00000,      18.954
     75.0000,      10.0000,   1.00000,      20.578
     77.0000,      10.0000,   1.00000,      24.041
     79.0000,      10.0000,   1.00000,      39.601
     81.0000,      10.0000,   1.00000,      61.077
     83.0000,      10.0000,   1.00000,      54.730
     85.0000,      10.0000,   1.00000,      62.866
     87.0000,      10.0000,   1.00000,      54.564
     89.0000,      10.0000,   1.00000,      59.812
     91.0000,      10.0000,   1.00000,      60.462
     93.0000,      10.0000,   1.00000,      64.536
     95.0000,      10.0000,   1.00000,      69.063
     12.0000,       6.0000,   2.00000,      626.34
     14.0000,       6.0000,   2.00000,      621.15
     16.0000,       6.0000,   2.00000,      631.89
     18.0000,       6.0000,   2.00000,      623.58
     20.0000,       6.0000,   2.00000,      528.34
     22.0000,       6.0000,   2.00000,      365.09
     24.0000,       6.0000,   2.00000,      373.77
     26.0000,       6.0000,   2.00000,      442.13
     28.0000,       6.0000,   2.00000,      479.19
     30.0000,       6.0000,   2.00000,      536.19
     32.0000,       6.0000,   2.00000,      419.61
     34.0000,       6.0000,   2.00000,      269.21
     36.0000,       6.0000,   2.00000,      134.77
     38.0000,       6.0000,   2.00000,      118.19
     40.0000,       6.0000,   2.00000,      121.49
     42.0000,       6.0000,   2.00000,      126.75
     44.0000,       6.0000,   2.00000,      108.39
     46.0000,       6.0000,   2.00000,      119.53
     48.0000,       6.0000,   2.00000,      132.41
     50.0000,       6.0000,   2.00000,      122.15
     52.0000,       6.0000,   2.00000,      122.44
     54.0000,       6.0000,   2.00000,      113.79
     56.0000,       6.0000,   2.00000,      116.68
     58.0000,       6.0000,   2.00000,      77.732
     60.0000,       6.0000,   2.00000,      46.717
     62.0000,       6.0000,   2.00000,      28.788
     64.0000,       6.0000,   2.00000,      24.480
     66.0000,       6.0000,   2.00000,      22.824
     68.0000,       6.0000,   2.00000,      23.978
     70.0000,       6.0000,   2.00000,      18.993
     72.0000,       6.0000,   2.00000,      21.800
     74.0000,       6.0000,   2.00000,      18.226
     76.0000,       6.0000,   2.00000,      19.907
     78.0000,       6.0000,   2.00000,      22.935
     80.0000,       6.0000,   2.00000,      42.401
     82.0000,       6.0000,   2.00000,      63.749
     84.0000,       6.0000,   2.00000,      52.349
     86.0000,       6.0000,   2.00000,      48.543
     88.0000,       6.0000,   2.00000,      52.913
     90.0000,       6.0000,   2.00000,      61.537
     92.0000,       6.0000,   2.00000,      62.006
     94.0000,       6.0000,   2.00000,      64.795
     96.0000,       6.0000,   2.00000,      69.421
     98.0000,       6.0000,   2.00000,      76.490
     12.0000,       4.0000,   4.00000,      552.82
     14.0000,       4.0000,   4.00000,      513.63
     16.0000,       4.0000,   4.00000,      494.37
     18.0000,       4.0000,   4.00000,      415.94
     20.0000,       4.0000,   4.00000,      327.43
     22.0000,       4.0000,   4.00000,      405.07
     24.0000,       4.0000,   4.00000,      399.02
     26.0000,       4.0000,   4.00000,      425.63
     28.0000,       4.0000,   4.00000,      510.54
     30.0000,       4.0000,   4.00000,      413.31
     32.0000,       4.0000,   4.00000,      309.05
     34.0000,       4.0000,   4.00000,      178.54
     36.0000,       4.0000,   4.00000,      115.79
     38.0000,       4.0000,   4.00000,      87.636
     40.0000,       4.0000,   4.00000,      87.561
     42.0000,       4.0000,   4.00000,      103.82
     44.0000,       4.0000,   4.00000,      148.19
     46.0000,       4.0000,   4.00000,      148.31
     48.0000,       4.0000,   4.00000,      145.94
     50.0000,       4.0000,   4.00000,      153.19
     52.0000,       4.0000,   4.00000,      152.62
     54.0000,       4.0000,   4.00000,      139.53
     56.0000,       4.0000,   4.00000,      106.42
     58.0000,       4.0000,   4.00000,      75.458
     60.0000,       4.0000,   4.00000,      38.796
     62.0000,       4.0000,   4.00000,      21.185
     64.0000,       4.0000,   4.00000,      30.516
     66.0000,       4.0000,   4.00000,      27.918
     68.0000,       4.0000,   4.00000,      19.799
     70.0000,       4.0000,   4.00000,      24.245
     72.0000,       4.0000,   4.00000,      24.275
     74.0000,       4.0000,   4.00000,      23.105
     76.0000,       4.0000,   4.00000,      16.937
     78.0000,       4.0000,   4.00000,      17.654
     80.0000,       4.0000,   4.00000,      22.048
     82.0000,       4.0000,   4.00000,      32.454
     84.0000,       4.0000,   4.00000,      46.000
     86.0000,       4.0000,   4.00000,      47.579
     88.0000,       4.0000,   4.00000,      48.793
     90.0000,       4.0000,   4.00000,      62.936
     92.0000,       4.0000,   4.00000,      65.886
     94.0000,       4.0000,   4.00000,      67.211
     96.0000,       4.0000,   4.00000,      72.933
     98.0000,       4.0000,   4.00000,      81.262
     18.0000,      12.0000,   1.00000,      475.54
     20.0000,      12.0000,   1.00000,      448.46
     22.0000,      12.0000,   1.00000,      356.26
     24.0000,      12.0000,   1.00000,      384.70
     26.0000,      12.0000,   1.00000,      421.17
     28.0000,      12.0000,   1.00000,      408.22
     30.0000,      12.0000,   1.00000,      417.32
     32.0000,      12.0000,   1.00000,      331.62
     34.0000,      12.0000,   1.00000,      232.19
     36.0000,      12.0000,   1.00000,      141.24
     38.0000,      12.0000,   1.00000,      122.64
     40.0000,      12.0000,   1.00000,      128.32
     42.0000,      12.0000,   1.00000,      129.30
     44.0000,      12.0000,   1.00000,      120.77
     46.0000,      12.0000,   1.00000,      141.68
     48.0000,      12.0000,   1.00000,      160.01
     50.0000,      12.0000,   1.00000,      152.69
     52.0000,      12.0000,   1.00000,      136.08
     54.0000,      12.0000,   1.00000,      117.48
     56.0000,      12.0000,   1.00000,      104.75
     58.0000,      12.0000,   1.00000,      73.535
     60.0000,      12.0000,   1.00000,      45.681
     62.0000,      12.0000,   1.00000,      34.082
     64.0000,      12.0000,   1.00000,      26.722
     66.0000,      12.0000,   1.00000,      26.646
     68.0000,      12.0000,   1.00000,      26.104
     70.0000,      12.0000,   1.00000,      22.542
     72.0000,      12.0000,   1.00000,      23.869
     74.0000,      12.0000,   1.00000,      20.877
     76.0000,      12.0000,   1.00000,      20.765
     78.0000,      12.0000,   1.00000,      21.429
     80.0000,      12.0000,   1.00000,      31.226
     82.0000,      12.0000,   1.00000,      46.445
     84.0000,      12.0000,   1.00000,      41.266
     86.0000,      12.0000,   1.00000,      43.595
     88.0000,      12.0000,   1.00000,      53.358
     90.0000,      12.0000,   1.00000,      60.828
     92.0000,      12.0000,   1.00000,      64.709
     16.0000,       8.0000,   2.00000,      368.89
     18.0000,       8.0000,   2.00000,      331.04
     20.0000,       8.0000,   2.00000,      314.80
     22.0000,       8.0000,   2.00000,      395.48
     24.0000,       8.0000,   2.00000,      423.79
     26.0000,       8.0000,   2.00000,      435.14
     28.0000,       8.0000,   2.00000,      421.12
     30.0000,       8.0000,   2.00000,      322.92
     32.0000,       8.0000,   2.00000,      255.40
     34.0000,       8.0000,   2.00000,      178.83
     36.0000,       8.0000,   2.00000,      132.46
     38.0000,       8.0000,   2.00000,      104.36
     40.0000,       8.0000,   2.00000,      104.33
     42.0000,       8.0000,   2.00000,      110.74
     44.0000,       8.0000,   2.00000,      140.13
     46.0000,       8.0000,   2.00000,      169.81
     48.0000,       8.0000,   2.00000,      177.95
     50.0000,       8.0000,   2.00000,      182.18
     52.0000,       8.0000,   2.00000,      164.34
     54.0000,       8.0000,   2.00000,      133.14
     56.0000,       8.0000,   2.00000,      95.412
     58.0000,       8.0000,   2.00000,      60.403
     60.0000,       8.0000,   2.00000,      39.970
     62.0000,       8.0000,   2.00000,      29.630
     64.0000,       8.0000,   2.00000,      30.069
     66.0000,       8.0000,   2.00000,      28.342
     68.0000,       8.0000,   2.00000,      24.412
     70.0000,       8.0000,   2.00000,      26.352
     72.0000,       8.0000,   2.00000,      25.261
     74.0000,       8.0000,   2.00000,      24.090
     76.0000,       8.0000,   2.00000,      20.072
     78.0000,       8.0000,   2.00000,      18.436
     80.0000,       8.0000,   2.00000,      17.770
     82.0000,       8.0000,   2.00000,      25.005
     84.0000,       8.0000,   2.00000,      38.272
     86.0000,       8.0000,   2.00000,      43.302
     88.0000,       8.0000,   2.00000,      55.070
     90.0000,       8.0000,   2.00000,      61.971
     92.0000,       8.0000,   2.00000,      64.003
     94.0000,       8.0000,   2.00000,      71.584
     15.0000,       6.0000,   3.00000,      370.16
     17.0000,       6.0000,   3.00000,      288.39
     19.0000,       6.0000,   3.00000,      269.18
     21.0000,       6.0000,   3.00000,      329.35
     23.0000,       6.0000,   3.00000,      477.76
     25.0000,       6.0000,   3.00000,      432.08
     27.0000,       6.0000,   3.00000,      458.46
     29.0000,       6.0000,   3.00000,      337.04
     31.0000,       6.0000,   3.00000,      269.46
     33.0000,       6.0000,   3.00000,      175.01
     35.0000,       6.0000,   3.00000,      161.50
     37.0000,       6.0000,   3.00000,      119.87
     39.0000,       6.0000,   3.00000,      100.72
     41.0000,       6.0000,   3.00000,      80.743
     43.0000,       6.0000,   3.00000,      138.69
     45.0000,       6.0000,   3.00000,      163.22
     47.0000,       6.0000,   3.00000,      189.23
     49.0000,       6.0000,   3.00000,      178.89
     51.0000,       6.0000,   3.00000,      196.25
     53.0000,       6.0000,   3.00000,      158.41
     55.0000,       6.0000,   3.00000,      118.94
     57.0000,       6.0000,   3.00000,      61.204
     59.0000,       6.0000,   3.00000,      46.393
     61.0000,       6.0000,   3.00000,      32.288
     63.0000,       6.0000,   3.00000,      31.346
     65.0000,       6.0000,   3.00000,      29.387
     67.0000,       6.0000,   3.00000,      24.797
     69.0000,       6.0000,   3.00000,      27.343
     71.0000,       6.0000,   3.00000,      26.222
     73.0000,       6.0000,   3.00000,      25.150
     75.0000,       6.0000,   3.00000,      23.437
     77.0000,       6.0000,   3.00000,      18.972
     79.0000,       6.0000,   3.00000,      16.776
     81.0000,       6.0000,   3.00000,      15.520
     83.0000,       6.0000,   3.00000,      23.148
     85.0000,       6.0000,   3.00000,      47.692
     87.0000,       6.0000,   3.00000,      51.362
     89.0000,       6.0000,   3.00000,      58.953
     91.0000,       6.0000,   3.00000,      59.953
     93.0000,       6.0000,   3.00000,      70.752
     95.0000,       6.0000,   3.00000,      75.962
     14.0000,       4.0000,   5.00000,      416.43
     16.0000,       4.0000,   5.00000,      293.55
     18.0000,       4.0000,   5.00000,      214.28
     20.0000,       4.0000,   5.00000,      284.48
     22.0000,       4.0000,   5.00000,      406.35
     24.0000,       4.0000,   5.00000,      510.91
     26.0000,       4.0000,   5.00000,      463.28
     28.0000,       4.0000,   5.00000,      371.06
     30.0000,       4.0000,   5.00000,      300.57
     32.0000,       4.0000,   5.00000,      186.79
     34.0000,       4.0000,   5.00000,      151.65
     36.0000,       4.0000,   5.00000,      157.36
     38.0000,       4.0000,   5.00000,      118.48
     40.0000,       4.0000,   5.00000,      66.787
     42.0000,       4.0000,   5.00000,      96.988
     44.0000,       4.0000,   5.00000,      169.59
     46.0000,       4.0000,   5.00000,      185.12
     48.0000,       4.0000,   5.00000,      186.82
     50.0000,       4.0000,   5.00000,      192.37
     52.0000,       4.0000,   5.00000,      197.10
     54.0000,       4.0000,   5.00000,      148.48
     56.0000,       4.0000,   5.00000,      77.149
     58.0000,       4.0000,   5.00000,      45.448
     60.0000,       4.0000,   5.00000,      34.194
     62.0000,       4.0000,   5.00000,      35.818
     64.0000,       4.0000,   5.00000,      29.188
     66.0000,       4.0000,   5.00000,      24.723
     68.0000,       4.0000,   5.00000,      28.185
     70.0000,       4.0000,   5.00000,      26.992
     72.0000,       4.0000,   5.00000,      26.153
     74.0000,       4.0000,   5.00000,      24.380
     76.0000,       4.0000,   5.00000,      22.673
     78.0000,       4.0000,   5.00000,      17.413
     80.0000,       4.0000,   5.00000,      14.108
     82.0000,       4.0000,   5.00000,      13.710
     84.0000,       4.0000,   5.00000,      29.515
     86.0000,       4.0000,   5.00000,      61.716
     88.0000,       4.0000,   5.00000,      55.899
     90.0000,       4.0000,   5.00000,      52.952
     92.0000,       4.0000,   5.00000,      68.281
     94.0000,       4.0000,   5.00000,      75.343
     96.0000,       4.0000,   5.00000,      78.963
     16.0000,       4.0000,   6.00000,      188.83
     18.0000,       4.0000,   6.00000,      227.79
     20.0000,       4.0000,   6.00000,      293.79
     22.0000,       4.0000,   6.00000,      361.55
     24.0000,       4.0000,   6.00000,      457.87
     26.0000,       4.0000,   6.00000,      443.05
     28.0000,       4.0000,   6.00000,      296.15
     30.0000,       4.0000,   6.00000,      210.56
     32.0000,       4.0000,   6.00000,      198.87
     34.0000,       4.0000,   6.00000,      201.23
     36.0000,       4.0000,   6.00000,      170.84
     38.0000,       4.0000,   6.00000,      126.50
     40.0000,       4.0000,   6.00000,      140.43
     42.0000,       4.0000,   6.00000,      106.24
     44.0000,       4.0000,   6.00000,      114.60
     46.0000,       4.0000,   6.00000,      203.12
     48.0000,       4.0000,   6.00000,      233.05
     50.0000,       4.0000,   6.00000,      232.05
     52.0000,       4.0000,   6.00000,      177.67
     54.0000,       4.0000,   6.00000,      102.47
     56.0000,       4.0000,   6.00000,      59.634
     58.0000,       4.0000,   6.00000,      33.389
     60.0000,       4.0000,   6.00000,      41.138
     62.0000,       4.0000,   6.00000,      46.682
     64.0000,       4.0000,   6.00000,      28.173
     66.0000,       4.0000,   6.00000,      28.424
     68.0000,       4.0000,   6.00000,      32.702
     70.0000,       4.0000,   6.00000,      29.640
     72.0000,       4.0000,   6.00000,      26.658
     74.0000,       4.0000,   6.00000,      25.818
     76.0000,       4.0000,   6.00000,      26.208
     78.0000,       4.0000,   6.00000,      20.771
     80.0000,       4.0000,   6.00000,      12.864
     82.0000,       4.0000,   6.00000,      14.368
     84.0000,       4.0000,   6.00000,      18.426
     86.0000,       4.0000,   6.00000,      33.231
     88.0000,       4.0000,   6.00000,      65.401
     90.0000,       4.0000,   6.00000,      58.887
     92.0000,       4.0000,   6.00000,      58.267
     94.0000,       4.0000,   6.00000,      77.306
     20.0000,      10.0000,   2.00000,      290.50
     22.0000,      10.0000,   2.00000,      362.15
     24.0000,      10.0000,   2.00000,      388.03
     26.0000,      10.0000,   2.00000,      364.21
     28.0000,      10.0000,   2.00000,      313.21
     30.0000,      10.0000,   2.00000,      274.42
     32.0000,      10.0000,   2.00000,      207.97
     34.0000,      10.0000,   2.00000,      185.75
     36.0000,      10.0000,   2.00000,      179.85
     38.0000,      10.0000,   2.00000,      162.81
     40.0000,      10.0000,   2.00000,      125.39
     42.0000,      10.0000,   2.00000,      136.38
     44.0000,      10.0000,   2.00000,      166.28
     46.0000,      10.0000,   2.00000,      174.40
     48.0000,      10.0000,   2.00000,      187.65
     50.0000,      10.0000,   2.00000,      180.62
     52.0000,      10.0000,   2.00000,      161.54
     54.0000,      10.0000,   2.00000,      112.72
     56.0000,      10.0000,   2.00000,      70.626
     58.0000,      10.0000,   2.00000,      47.391
     60.0000,      10.0000,   2.00000,      40.889
     62.0000,      10.0000,   2.00000,      35.835
     64.0000,      10.0000,   2.00000,      36.590
     66.0000,      10.0000,   2.00000,      30.216
     68.0000,      10.0000,   2.00000,      31.567
     70.0000,      10.0000,   2.00000,      28.336
     72.0000,      10.0000,   2.00000,      28.696
     74.0000,      10.0000,   2.00000,      25.749
     76.0000,      10.0000,   2.00000,      23.639
     78.0000,      10.0000,   2.00000,      20.029
     80.0000,      10.0000,   2.00000,      18.389
     82.0000,      10.0000,   2.00000,      16.628
     84.0000,      10.0000,   2.00000,      24.554
     86.0000,      10.0000,   2.00000,      41.866
     88.0000,      10.0000,   2.00000,      44.518
     90.0000,      10.0000,   2.00000,      55.298
     18.0000,       6.0000,   4.00000,      238.52
     20.0000,       6.0000,   4.00000,      310.64
     22.0000,       6.0000,   4.00000,      334.65
     24.0000,       6.0000,   4.00000,      402.52
     26.0000,       6.0000,   4.00000,      371.47
     28.0000,       6.0000,   4.00000,      283.19
     30.0000,       6.0000,   4.00000,      225.29
     32.0000,       6.0000,   4.00000,      221.05
     34.0000,       6.0000,   4.00000,      197.15
     36.0000,       6.0000,   4.00000,      187.09
     38.0000,       6.0000,   4.00000,      150.94
     40.0000,       6.0000,   4.00000,      158.64
     42.0000,       6.0000,   4.00000,      131.33
     44.0000,       6.0000,   4.00000,      125.81
     46.0000,       6.0000,   4.00000,      184.05
     48.0000,       6.0000,   4.00000,      219.12
     50.0000,       6.0000,   4.00000,      220.93
     52.0000,       6.0000,   4.00000,      152.89
     54.0000,       6.0000,   4.00000,      90.970
     56.0000,       6.0000,   4.00000,      54.510
     58.0000,       6.0000,   4.00000,      44.229
     60.0000,       6.0000,   4.00000,      38.126
     62.0000,       6.0000,   4.00000,      45.323
     64.0000,       6.0000,   4.00000,      30.653
     66.0000,       6.0000,   4.00000,      34.959
     68.0000,       6.0000,   4.00000,      29.934
     70.0000,       6.0000,   4.00000,      30.562
     72.0000,       6.0000,   4.00000,      28.129
     74.0000,       6.0000,   4.00000,      27.246
     76.0000,       6.0000,   4.00000,      24.259
     78.0000,       6.0000,   4.00000,      21.696
     80.0000,       6.0000,   4.00000,      16.022
     82.0000,       6.0000,   4.00000,      16.764
     84.0000,       6.0000,   4.00000,      17.153
     86.0000,       6.0000,   4.00000,      29.033
     88.0000,       6.0000,   4.00000,      53.722
     90.0000,       6.0000,   4.00000,      56.372
     92.0000,       6.0000,   4.00000,      67.232
     20.0000,       8.0000,   3.00000,      306.50
     22.0000,       8.0000,   3.00000,      319.35
     24.0000,       8.0000,   3.00000,      351.66
     26.0000,       8.0000,   3.00000,      330.71
     28.0000,       8.0000,   3.00000,      265.56
     30.0000,       8.0000,   3.00000,      251.63
     32.0000,       8.0000,   3.00000,      222.00
     34.0000,       8.0000,   3.00000,      202.37
     36.0000,       8.0000,   3.00000,      210.52
     38.0000,       8.0000,   3.00000,      170.44
     40.0000,       8.0000,   3.00000,      173.99
     42.0000,       8.0000,   3.00000,      151.06
     44.0000,       8.0000,   3.00000,      145.41
     46.0000,       8.0000,   3.00000,      183.36
     48.0000,       8.0000,   3.00000,      184.88
     50.0000,       8.0000,   3.00000,      186.35
     52.0000,       8.0000,   3.00000,      141.38
     54.0000,       8.0000,   3.00000,      82.050
     56.0000,       8.0000,   3.00000,      60.481
     58.0000,       8.0000,   3.00000,      42.339
     60.0000,       8.0000,   3.00000,      41.548
     62.0000,       8.0000,   3.00000,      45.075
     64.0000,       8.0000,   3.00000,      32.812
     66.0000,       8.0000,   3.00000,      35.290
     68.0000,       8.0000,   3.00000,      33.759
     70.0000,       8.0000,   3.00000,      29.264
     72.0000,       8.0000,   3.00000,      29.880
     74.0000,       8.0000,   3.00000,      26.525
     76.0000,       8.0000,   3.00000,      24.763
     78.0000,       8.0000,   3.00000,      23.010
     80.0000,       8.0000,   3.00000,      18.087
     82.0000,       8.0000,   3.00000,      18.607
     84.0000,       8.0000,   3.00000,      18.303
     86.0000,       8.0000,   3.00000,      26.265
     88.0000,       8.0000,   3.00000,      47.729
     90.0000,       8.0000,   3.00000,      50.301
     24.0000,      12.0000,   2.00000,      306.98
     26.0000,      12.0000,   2.00000,      300.48
     28.0000,      12.0000,   2.00000,      251.58
     30.0000,      12.0000,   2.00000,      236.89
     32.0000,      12.0000,   2.00000,      238.72
     34.0000,      12.0000,   2.00000,      235.96
     36.0000,      12.0000,   2.00000,      234.70
     38.0000,      12.0000,   2.00000,      201.79
     40.0000,      12.0000,   2.00000,      210.85
     42.0000,      12.0000,   2.00000,      183.59
     44.0000,      12.0000,   2.00000,      163.78
     46.0000,      12.0000,   2.00000,      173.07
     48.0000,      12.0000,   2.00000,      155.93
     50.0000,      12.0000,   2.00000,      140.56
     52.0000,      12.0000,   2.00000,      112.67
     54.0000,      12.0000,   2.00000,      77.512
     56.0000,      12.0000,   2.00000,      58.885
     58.0000,      12.0000,   2.00000,      46.069
     60.0000,      12.0000,   2.00000,      45.123
     62.0000,      12.0000,   2.00000,      47.168
     64.0000,      12.0000,   2.00000,      36.156
     66.0000,      12.0000,   2.00000,      36.813
     68.0000,      12.0000,   2.00000,      35.541
     70.0000,      12.0000,   2.00000,      32.250
     72.0000,      12.0000,   2.00000,      30.032
     74.0000,      12.0000,   2.00000,      27.162
     76.0000,      12.0000,   2.00000,      27.162
     78.0000,      12.0000,   2.00000,      25.203
     80.0000,      12.0000,   2.00000,      20.649
     82.0000,      12.0000,   2.00000,      20.831
     84.0000,      12.0000,   2.00000,      20.483
     86.0000,      12.0000,   2.00000,      26.244
     21.0000,       6.0000,   5.00000,      304.67
     23.0000,       6.0000,   5.00000,      251.23
     25.0000,       6.0000,   5.00000,      230.97
     27.0000,       6.0000,   5.00000,      216.38
     29.0000,       6.0000,   5.00000,      280.88
     31.0000,       6.0000,   5.00000,      245.12
     33.0000,       6.0000,   5.00000,      267.53
     35.0000,       6.0000,   5.00000,      213.05
     37.0000,       6.0000,   5.00000,      253.83
     39.0000,       6.0000,   5.00000,      233.05
     41.0000,       6.0000,   5.00000,      221.32
     43.0000,       6.0000,   5.00000,      201.13
     45.0000,       6.0000,   5.00000,      166.22
     47.0000,       6.0000,   5.00000,      134.14
     49.0000,       6.0000,   5.00000,      141.87
     51.0000,       6.0000,   5.00000,      91.787
     53.0000,       6.0000,   5.00000,      69.563
     55.0000,       6.0000,   5.00000,      53.966
     57.0000,       6.0000,   5.00000,      54.686
     59.0000,       6.0000,   5.00000,      51.809
     61.0000,       6.0000,   5.00000,      40.081
     63.0000,       6.0000,   5.00000,      40.440
     65.0000,       6.0000,   5.00000,      44.284
     67.0000,       6.0000,   5.00000,      35.959
     69.0000,       6.0000,   5.00000,      34.834
     71.0000,       6.0000,   5.00000,      30.694
     73.0000,       6.0000,   5.00000,      29.849
     75.0000,       6.0000,   5.00000,      26.702
     77.0000,       6.0000,   5.00000,      23.771
     79.0000,       6.0000,   5.00000,      26.320
     81.0000,       6.0000,   5.00000,      25.926
     83.0000,       6.0000,   5.00000,      20.350
     85.0000,       6.0000,   5.00000,      18.186
     87.0000,       6.0000,   5.00000,      17.517
     89.0000,       6.0000,   5.00000,      30.529
     25.0000,      10.0000,   3.00000,      232.59
     27.0000,      10.0000,   3.00000,      215.21
     29.0000,      10.0000,   3.00000,      244.88
     31.0000,      10.0000,   3.00000,      250.03
     33.0000,      10.0000,   3.00000,      280.31
     35.0000,      10.0000,   3.00000,      257.45
     37.0000,      10.0000,   3.00000,      279.10
     39.0000,      10.0000,   3.00000,      264.45
     41.0000,      10.0000,   3.00000,      261.73
     43.0000,      10.0000,   3.00000,      215.04
     45.0000,      10.0000,   3.00000,      164.09
     47.0000,      10.0000,   3.00000,      126.35
     49.0000,      10.0000,   3.00000,      108.52
     51.0000,      10.0000,   3.00000,      71.818
     53.0000,      10.0000,   3.00000,      58.812
     55.0000,      10.0000,   3.00000,      51.521
     57.0000,      10.0000,   3.00000,      56.860
     59.0000,      10.0000,   3.00000,      54.317
     61.0000,      10.0000,   3.00000,      44.892
     63.0000,      10.0000,   3.00000,      44.038
     65.0000,      10.0000,   3.00000,      45.570
     67.0000,      10.0000,   3.00000,      38.626
     69.0000,      10.0000,   3.00000,      35.205
     71.0000,      10.0000,   3.00000,      33.208
     73.0000,      10.0000,   3.00000,      31.955
     75.0000,      10.0000,   3.00000,      28.137
     77.0000,      10.0000,   3.00000,      27.387
     79.0000,      10.0000,   3.00000,      28.171
     81.0000,      10.0000,   3.00000,      27.058
     83.0000,      10.0000,   3.00000,      23.045
     85.0000,      10.0000,   3.00000,      21.181
     24.0000,       8.0000,   4.00000,      213.65
     26.0000,       8.0000,   4.00000,      212.00
     28.0000,       8.0000,   4.00000,      219.28
     30.0000,       8.0000,   4.00000,      260.11
     32.0000,       8.0000,   4.00000,      272.24
     34.0000,       8.0000,   4.00000,      259.95
     36.0000,       8.0000,   4.00000,      291.63
     38.0000,       8.0000,   4.00000,      272.59
     40.0000,       8.0000,   4.00000,      273.72
     42.0000,       8.0000,   4.00000,      255.31
     44.0000,       8.0000,   4.00000,      206.12
     46.0000,       8.0000,   4.00000,      146.09
     48.0000,       8.0000,   4.00000,      98.725
     50.0000,       8.0000,   4.00000,      69.999
     52.0000,       8.0000,   4.00000,      58.636
     54.0000,       8.0000,   4.00000,      52.950
     56.0000,       8.0000,   4.00000,      57.107
     58.0000,       8.0000,   4.00000,      58.076
     60.0000,       8.0000,   4.00000,      46.953
     62.0000,       8.0000,   4.00000,      47.038
     64.0000,       8.0000,   4.00000,      43.099
     66.0000,       8.0000,   4.00000,      43.583
     68.0000,       8.0000,   4.00000,      37.724
     70.0000,       8.0000,   4.00000,      34.224
     72.0000,       8.0000,   4.00000,      32.910
     74.0000,       8.0000,   4.00000,      28.304
     76.0000,       8.0000,   4.00000,      27.730
     78.0000,       8.0000,   4.00000,      29.231
     80.0000,       8.0000,   4.00000,      28.263
     82.0000,       8.0000,   4.00000,      26.529
     84.0000,       8.0000,   4.00000,      22.074
     86.0000,       8.0000,   4.00000,      19.974
     24.0000,       6.0000,   6.00000,      188.13
     26.0000,       6.0000,   6.00000,      211.88
     28.0000,       6.0000,   6.00000,      206.36
     30.0000,       6.0000,   6.00000,      253.14
     32.0000,       6.0000,   6.00000,      261.83
     34.0000,       6.0000,   6.00000,      301.40
     36.0000,       6.0000,   6.00000,      318.09
     38.0000,       6.0000,   6.00000,      294.89
     40.0000,       6.0000,   6.00000,      303.84
     42.0000,       6.0000,   6.00000,      278.59
     44.0000,       6.0000,   6.00000,      225.45
     46.0000,       6.0000,   6.00000,      147.39
     48.0000,       6.0000,   6.00000,      65.154
     50.0000,       6.0000,   6.00000,      39.384
     52.0000,       6.0000,   6.00000,      47.279
     54.0000,       6.0000,   6.00000,      53.510
     56.0000,       6.0000,   6.00000,      65.369
     58.0000,       6.0000,   6.00000,      48.168
     60.0000,       6.0000,   6.00000,      56.906
     62.0000,       6.0000,   6.00000,      49.523
     64.0000,       6.0000,   6.00000,      45.601
     66.0000,       6.0000,   6.00000,      39.369
     68.0000,       6.0000,   6.00000,      45.007
     70.0000,       6.0000,   6.00000,      34.882
     72.0000,       6.0000,   6.00000,      33.009
     74.0000,       6.0000,   6.00000,      26.700
     76.0000,       6.0000,   6.00000,      32.339
     78.0000,       6.0000,   6.00000,      31.465
     80.0000,       6.0000,   6.00000,      29.086
     82.0000,       6.0000,   6.00000,      27.670
     84.0000,       6.0000,   6.00000,      25.843
     86.0000,       6.0000,   6.00000,      21.012
     30.0000,      12.0000,   3.00000,      253.35
     32.0000,      12.0000,   3.00000,      263.82
     34.0000,      12.0000,   3.00000,      294.01
     36.0000,      12.0000,   3.00000,      322.57
     38.0000,      12.0000,   3.00000,      309.91
     40.0000,      12.0000,   3.00000,      279.87
     42.0000,      12.0000,   3.00000,      232.79
     44.0000,      12.0000,   3.00000,      176.94
     46.0000,      12.0000,   3.00000,      126.11
     48.0000,      12.0000,   3.00000,      66.961
     50.0000,      12.0000,   3.00000,      47.661
     52.0000,      12.0000,   3.00000,      45.234
     54.0000,      12.0000,   3.00000,      47.494
     56.0000,      12.0000,   3.00000,      52.444
     58.0000,      12.0000,   3.00000,      47.531
     60.0000,      12.0000,   3.00000,      55.413
     62.0000,      12.0000,   3.00000,      55.327
     64.0000,      12.0000,   3.00000,      48.882
     66.0000,      12.0000,   3.00000,      45.052
     68.0000,      12.0000,   3.00000,      44.795
     70.0000,      12.0000,   3.00000,      39.753
     72.0000,      12.0000,   3.00000,      36.801
     74.0000,      12.0000,   3.00000,      33.976
     76.0000,      12.0000,   3.00000,      34.636
     78.0000,      12.0000,   3.00000,      33.740
     80.0000,      12.0000,   3.00000,      30.182
     28.0000,       8.0000,   5.00000,      226.74
     30.0000,       8.0000,   5.00000,      211.63
     32.0000,       8.0000,   5.00000,      270.98
     34.0000,       8.0000,   5.00000,      323.97
     36.0000,       8.0000,   5.00000,      326.36
     38.0000,       8.0000,   5.00000,      355.40
     40.0000,       8.0000,   5.00000,      315.13
     42.0000,       8.0000,   5.00000,      239.90
     44.0000,       8.0000,   5.00000,      169.97
     46.0000,       8.0000,   5.00000,      89.458
     48.0000,       8.0000,   5.00000,      60.788
     50.0000,       8.0000,   5.00000,      39.098
     52.0000,       8.0000,   5.00000,      37.794
     54.0000,       8.0000,   5.00000,      47.200
     56.0000,       8.0000,   5.00000,      43.787
     58.0000,       8.0000,   5.00000,      57.020
     60.0000,       8.0000,   5.00000,      57.921
     62.0000,       8.0000,   5.00000,      55.508
     64.0000,       8.0000,   5.00000,      53.179
     66.0000,       8.0000,   5.00000,      45.038
     68.0000,       8.0000,   5.00000,      41.485
     70.0000,       8.0000,   5.00000,      41.776
     72.0000,       8.0000,   5.00000,      34.636
     74.0000,       8.0000,   5.00000,      37.127
     76.0000,       8.0000,   5.00000,      36.698
     78.0000,       8.0000,   5.00000,      31.378
     80.0000,       8.0000,   5.00000,      31.998
     82.0000,       8.0000,   5.00000,      29.871
     30.0000,      10.0000,   4.00000,      220.98
     32.0000,      10.0000,   4.00000,      271.03
     34.0000,      10.0000,   4.00000,      315.62
     36.0000,      10.0000,   4.00000,      319.49
     38.0000,      10.0000,   4.00000,      321.56
     40.0000,      10.0000,   4.00000,      287.24
     42.0000,      10.0000,   4.00000,      222.97
     44.0000,      10.0000,   4.00000,      149.90
     46.0000,      10.0000,   4.00000,      93.937
     48.0000,      10.0000,   4.00000,      59.351
     50.0000,      10.0000,   4.00000,      42.105
     52.0000,      10.0000,   4.00000,      40.660
     54.0000,      10.0000,   4.00000,      48.156
     56.0000,      10.0000,   4.00000,      42.827
     58.0000,      10.0000,   4.00000,      51.976
     60.0000,      10.0000,   4.00000,      55.100
     62.0000,      10.0000,   4.00000,      58.966
     64.0000,      10.0000,   4.00000,      50.775
     66.0000,      10.0000,   4.00000,      47.739
     68.0000,      10.0000,   4.00000,      43.348
     70.0000,      10.0000,   4.00000,      44.394
     72.0000,      10.0000,   4.00000,      36.184
     74.0000,      10.0000,   4.00000,      37.712
     76.0000,      10.0000,   4.00000,      36.876
     78.0000,      10.0000,   4.00000,      34.949
     80.0000,      10.0000,   4.00000,      30.646
     32.0000,       8.0000,   6.00000,      258.28
     34.0000,       8.0000,   6.00000,      271.50
     36.0000,       8.0000,   6.00000,      273.17
     38.0000,       8.0000,   6.00000,      265.40
     40.0000,       8.0000,   6.00000,      188.23
     42.0000,       8.0000,   6.00000,      115.87
     44.0000,       8.0000,   6.00000,      87.537
     46.0000,       8.0000,   6.00000,      61.478
     48.0000,       8.0000,   6.00000,      63.913
     50.0000,       8.0000,   6.00000,      60.722
     52.0000,       8.0000,   6.00000,      45.923
     54.0000,       8.0000,   6.00000,      42.139
     56.0000,       8.0000,   6.00000,      37.869
     58.0000,       8.0000,   6.00000,      44.446
     60.0000,       8.0000,   6.00000,      49.153
     62.0000,       8.0000,   6.00000,      55.265
     64.0000,       8.0000,   6.00000,      57.129
     66.0000,       8.0000,   6.00000,      54.345
     68.0000,       8.0000,   6.00000,      49.094
     70.0000,       8.0000,   6.00000,      48.396
     72.0000,       8.0000,   6.00000,      45.219
     74.0000,       8.0000,   6.00000,      44.982
     76.0000,       8.0000,   6.00000,      38.557
     78.0000,       8.0000,   6.00000,      36.707
     36.0000,      12.0000,   4.00000,      214.05
     38.0000,      12.0000,   4.00000,      193.89
     40.0000,      12.0000,   4.00000,      147.61
     42.0000,      12.0000,   4.00000,      99.436
     44.0000,      12.0000,   4.00000,      78.284
     46.0000,      12.0000,   4.00000,      66.445
     48.0000,      12.0000,   4.00000,      66.240
     50.0000,      12.0000,   4.00000,      63.169
     52.0000,      12.0000,   4.00000,      52.667
     54.0000,      12.0000,   4.00000,      48.203
     56.0000,      12.0000,   4.00000,      44.744
     58.0000,      12.0000,   4.00000,      46.743
     60.0000,      12.0000,   4.00000,      46.350
     62.0000,      12.0000,   4.00000,      49.773
     64.0000,      12.0000,   4.00000,      51.713
     66.0000,      12.0000,   4.00000,      55.279
     68.0000,      12.0000,   4.00000,      52.562
     70.0000,      12.0000,   4.00000,      51.436
     72.0000,      12.0000,   4.00000,      48.802
     74.0000,      12.0000,   4.00000,      47.311
     35.0000,      10.0000,   5.00000,      222.61
     37.0000,      10.0000,   5.00000,      194.41
     39.0000,      10.0000,   5.00000,      160.33
     41.0000,      10.0000,   5.00000,      103.22
     43.0000,      10.0000,   5.00000,      80.731
     45.0000,      10.0000,   5.00000,      68.600
     47.0000,      10.0000,   5.00000,      68.797
     49.0000,      10.0000,   5.00000,      65.912
     51.0000,      10.0000,   5.00000,      56.753
     53.0000,      10.0000,   5.00000,      53.379
     55.0000,      10.0000,   5.00000,      45.440
     57.0000,      10.0000,   5.00000,      42.478
     59.0000,      10.0000,   5.00000,      44.930
     61.0000,      10.0000,   5.00000,      45.374
     63.0000,      10.0000,   5.00000,      51.701
     65.0000,      10.0000,   5.00000,      54.788
     67.0000,      10.0000,   5.00000,      55.725
     69.0000,      10.0000,   5.00000,      54.118
     71.0000,      10.0000,   5.00000,      51.840
     73.0000,      10.0000,   5.00000,      45.625
     75.0000,      10.0000,   5.00000,      46.257
     40.0000,      10.0000,   6.00000,      50.526
     42.0000,      10.0000,   6.00000,      57.389
     44.0000,      10.0000,   6.00000,      68.038
     46.0000,      10.0000,   6.00000,      60.978
     48.0000,      10.0000,   6.00000,      71.696
     50.0000,      10.0000,   6.00000,      73.828
     52.0000,      10.0000,   6.00000,      73.405
     54.0000,      10.0000,   6.00000,      64.645
     56.0000,      10.0000,   6.00000,      63.530
     58.0000,      10.0000,   6.00000,      56.240
     60.0000,      10.0000,   6.00000,      47.131
     62.0000,      10.0000,   6.00000,      41.027
     64.0000,      10.0000,   6.00000,      47.743
     66.0000,      10.0000,   6.00000,      48.418
     68.0000,      10.0000,   6.00000,      53.143
     70.0000,      10.0000,   6.00000,      55.718
     42.0000,      12.0000,   5.00000,      56.951
     44.0000,      12.0000,   5.00000,      65.495
     46.0000,      12.0000,   5.00000,      59.392
     48.0000,      12.0000,   5.00000,      70.114
     50.0000,      12.0000,   5.00000,      74.031
     52.0000,      12.0000,   5.00000,      71.071
     54.0000,      12.0000,   5.00000,      68.102
     56.0000,      12.0000,   5.00000,      64.093
     58.0000,      12.0000,   5.00000,      60.800
     60.0000,      12.0000,   5.00000,      50.828
     62.0000,      12.0000,   5.00000,      43.773
     64.0000,      12.0000,   5.00000,      49.321
     66.0000,      12.0000,   5.00000,      49.389
     68.0000,      12.0000,   5.00000,      51.205
     48.0000,      12.0000,   6.00000,      58.535
     50.0000,      12.0000,   6.00000,      66.621
     52.0000,      12.0000,   6.00000,      68.445
     54.0000,      12.0000,   6.00000,      73.995
     56.0000,      12.0000,   6.00000,      72.975
     58.0000,      12.0000,   6.00000,      76.423
     60.0000,      12.0000,   6.00000,      73.442
     62.0000,      12.0000,   6.00000,      66.187
   5.19
ITERATION 5
MODEL RESISTIVITY
LAYER 1
53,       0.8320
      4.0000,      782.75
      6.0000,      823.25
      8.0000,      896.65
     10.0000,      1007.4
     12.0000,      1056.8
     14.0000,      1058.4
     16.0000,      597.94
     18.0000,      1018.6
     20.0000,      1006.1
     22.0000,      1022.7
     24.0000,      1036.2
     26.0000,      1015.2
     28.0000,      993.83
     30.0000,      951.69
     32.0000,      971.70
     34.0000,      1088.4
     36.0000,      688.36
     38.0000,      1138.6
     40.0000,      1038.7
     42.0000,      1027.4
     44.0000,      405.58
     46.0000,      310.92
     48.0000,      149.01
     50.0000,      147.29
     52.0000,      22.995
     54.0000,      16.118
     56.0000,      18.923
     58.0000,      19.258
     60.0000,      19.234
     62.0000,      19.639
     64.0000,      20.766
     66.0000,      20.317
     68.0000,      29.322
     70.0000,      543.20
     72.0000,      496.75
     74.0000,      515.17
     76.0000,      493.60
     78.0000,      228.53
     80.0000,      447.24
     82.0000,      446.91
     84.0000,      470.37
     86.0000,      472.08
     88.0000,      476.22
     90.0000,      475.60
     92.0000,      477.50
     94.0000,      261.52
     96.0000,      343.75
     98.0000,      446.15
    100.0000,      407.26
    102.0000,      407.20
    104.0000,      394.13
    106.0000,      349.64
                   323.29
LAYER 2
53,       1.7472
      4.0000,      887.03
      6.0000,      823.59
      8.0000,      966.45
     10.0000,      1033.6
     12.0000,      1055.9
     14.0000,      1058.9
     16.0000,      1159.2
     18.0000,      1029.2
     20.0000,      1021.0
     22.0000,      1025.1
     24.0000,      1023.8
     26.0000,      1141.8
     28.0000,      982.26
     30.0000,      841.66
     32.0000,      812.35
     34.0000,      957.25
     36.0000,      1164.6
     38.0000,      1020.6
     40.0000,      1189.0
     42.0000,      860.65
     44.0000,      1056.4
     46.0000,      249.14
     48.0000,      136.44
     50.0000,      106.78
     52.0000,      23.042
     54.0000,      60.542
     56.0000,      23.143
     58.0000,      23.100
     60.0000,      22.959
     62.0000,      22.454
     64.0000,      20.955
     66.0000,      27.486
     68.0000,      15.505
     70.0000,      13.119
     72.0000,      57.983
     74.0000,      502.13
     76.0000,      406.14
     78.0000,      222.03
     80.0000,      449.90
     82.0000,      446.04
     84.0000,      457.43
     86.0000,      477.88
     88.0000,      482.81
     90.0000,      479.41
     92.0000,      494.12
     94.0000,      230.77
     96.0000,      305.57
     98.0000,      341.28
    100.0000,      338.75
    102.0000,      358.87
    104.0000,      377.98
    106.0000,      349.80
                   281.03
LAYER 3
51,       2.7539
      6.0000,      1359.2
      8.0000,      1331.3
     10.0000,      1065.4
     12.0000,      1055.1
     14.0000,      1058.8
     16.0000,      1117.5
     18.0000,      1056.7
     20.0000,      1006.4
     22.0000,      1007.7
     24.0000,      991.91
     26.0000,      1188.4
     28.0000,      265.85
     30.0000,      31.050
     32.0000,      31.012
     34.0000,      748.97
     36.0000,      1143.5
     38.0000,      913.94
     40.0000,      665.85
     42.0000,      152.97
     44.0000,      724.77
     46.0000,      71.236
     48.0000,      129.19
     50.0000,      60.818
     52.0000,      24.770
     54.0000,      420.11
     56.0000,      323.25
     58.0000,      90.844
     60.0000,      90.013
     62.0000,      91.538
     64.0000,      69.917
     66.0000,      53.433
     68.0000,      8.8753
     70.0000,      10.608
     72.0000,      6.5326
     74.0000,      3.5911
     76.0000,      254.96
     78.0000,      99.542
     80.0000,      289.06
     82.0000,      407.41
     84.0000,      406.06
     86.0000,      433.20
     88.0000,      454.24
     90.0000,      470.11
     92.0000,      292.15
     94.0000,      62.227
     96.0000,      57.184
     98.0000,      37.097
    100.0000,      37.517
    102.0000,      32.383
    104.0000,      36.933
                   58.024
LAYER 4
49,       3.8613
      8.0000,      1828.0
     10.0000,      615.20
     12.0000,      553.54
     14.0000,      1058.5
     16.0000,      1112.9
     18.0000,      1047.8
     20.0000,      534.13
     22.0000,      424.39
     24.0000,      464.94
     26.0000,      1236.6
     28.0000,      940.86
     30.0000,      705.01
     32.0000,      617.21
     34.0000,      742.87
     36.0000,      1078.5
     38.0000,      909.00
     40.0000,      53.999
     42.0000,      46.454
     44.0000,      96.389
     46.0000,      52.494
     48.0000,      60.447
     50.0000,      58.615
     52.0000,      30.447
     54.0000,      936.83
     56.0000,      799.14
     58.0000,      149.93
     60.0000,      169.79
     62.0000,      184.82
     64.0000,      188.60
     66.0000,      142.20
     68.0000,      8.7577
     70.0000,      9.8240
     72.0000,      6.5364
     74.0000,      6.9972
     76.0000,      66.941
     78.0000,      19.794
     80.0000,      22.182
     82.0000,      360.75
     84.0000,      394.14
     86.0000,      277.80
     88.0000,      31.645
     90.0000,      28.983
     92.0000,      24.793
     94.0000,      27.505
     96.0000,      26.992
     98.0000,      20.118
    100.0000,      26.262
    102.0000,      25.054
                   16.387
LAYER 5
47,       5.0794
     10.0000,      99.862
     12.0000,      182.01
     14.0000,      995.43
     16.0000,      989.96
     18.0000,      909.66
     20.0000,      526.50
     22.0000,      262.94
     24.0000,      198.67
     26.0000,      227.46
     28.0000,      241.36
     30.0000,      248.36
     32.0000,      676.10
     34.0000,      777.52
     36.0000,      788.81
     38.0000,      64.102
     40.0000,      50.024
     42.0000,      49.259
     44.0000,      56.267
     46.0000,      52.530
     48.0000,      54.404
     50.0000,      92.781
     52.0000,      218.54
     54.0000,      1382.3
     56.0000,      1352.5
     58.0000,      684.16
     60.0000,      549.46
     62.0000,      523.12
     64.0000,      417.54
     66.0000,      144.86
     68.0000,      10.125
     70.0000,      16.540
     72.0000,      19.641
     74.0000,      38.797
[truncated: 603,545 more chars]
