# Supplementary material for: Integrated geoelectrical and geological data sets for shallow structure characterization of the southern margin of the Krzeszowice Graben (Southern Poland)
Source: Data Brief. 2019 Jun 20;25:104157. doi: 10.1016/j.dib.2019.104157 (PMC6624450; doi:10.1016/j.dib.2019.104157)
Supplement: Supplementary file 1 [file mmc1.zip › Appendix A/Forward 2D modeling data/MOD/NWG-1M.mod]

M1
56,18
0
  2.00
2
0,220,11
4
1000000.000, 10000.000,  2500.000,  1000.000,   500.000,   250.000,   150.000,   100.000,    50.000,    25.000,    10.000
40
  0.5000,  1.0000,  1.5000,  2.0000,  2.5000,  3.0000,  3.5000,  4.0000,  4.5000,  5.0000,  5.5000,  6.0000,  6.5000,  7.0000,  7.5000,  8.0000
  8.5000,  9.0000,  9.5000,  10.000,  11.000,  12.000,  13.000,  14.000,  15.000,  17.000,  19.000,  21.000,  24.000,  27.750,  32.438,  38.297
  45.621,  54.776,  66.220,  80.526,  98.407,  120.76,  148.70,  183.63
8888888888888888888888888888888888888888888888888888888888888888888888888888888888888888888888888888888888888888888888444444444444444444444444444444444444444448888888888888888444444444488888888888888888888888888888888888
8888888888888888888888888888888888883333888888888888888888888888888888888888888888888888888888888888888888888888888888844444444444444444444444444444444444444888888888888888888844444444888888888888888888888888888888888888
3333333333333333333333333333333333333333888888888888888888888888888888888888888888888888888888888888888888888888888888888444444444444444448888444444444444888888888884444444888844444444888888883333333333333333333333333333
3333333333333333333333333333333333333333444444444444444444444444444444444444444444448888888844444444444444444444448888888888444444444444488888844444444888888888888444444444448888888888888833333333333333333333333333333333
3333333333333333333333333333333333333333444444444444444444444444444444444444444444444444444444444444444444444444444488888888888888888888888888888888888888888888844444111114448888888888888333333333333333333333333333333333
3333333333333333333333333333333333333333444444444444444444444444444444444444444444444444444444444444444444444444444488888888888888888888888888888888888888888844444411111111444444443333333333333333333333333333333333333333
3333333333333333333333333333333333333333111111111111111111116666666666666666111111111111111111111177777777777777444488888888888888888888888888888444444444444444441111111111111111113333333333333333333333333333333333333333
3333333333333333333333333333333333333333111111111111111111116666666666666666111111111111111111111177777777777777444444488888888888888888888888444444444444444111111111111111111111113333333333333333333333333333333333333333
3333333333333333333333333333333333333333111111111111111111116666666666666666111111111111111111111177777777777777444444444444444444444444444444444444444444111111111111111111111111113333333333333333333333333333333333333333
3333333333333333333333333333333333333333111111111111111111116666666666666666111111111111111111111177777777777777444444444444444444444444444444444444444444111111111111111111111111113333333333333333333333333333333333333333
3333333333333333333333333333333333333333111111111111111111116666666666666666111111111111111111111177777777777777444444444444444444444444444444444444444444111111111111111111111111113333333333333333333333333333333333333333
3333333333333333333333333333333333333333111111111111111111116666666666666666111111111111111111111177777777777777111111111111111111111111111111114444444444111111111111111111111111113333333333333333333333333333333333333333
3333333333333333333333333333333333333333111111111111111111116666666666666666111111111111111111111177777777777777111111111111111111111111111111114444444444111111111111111111111111113333333333333333333333333333333333333333
3333333333333333333333333333333333333333111111111111111111112222222222222222111111111111111111111177777777777777111111111111111111111111111111114444444444111111111111111111111111113333333333333333333333333333333333333333
3333333333333333333333333333333333333333111111111111111111112222222222222222111111111111111111111133333333333333111111111111111111111111111111114444444444111111111111111111111111113333333333333333333333333333333333333333
3333333333333333333333333333333333333333111111111111111111112222222222222222111111111111111111111133333333333333111111111111111111111111111111114444444444111111111111111111111111113333333333333333333333333333333333333333
3333333333333333333333333333333333333333222222222222222222222222222222222222111111111111111111111133333333333333111111111111111111111111111111114444444444111111111111111111111111113333333333333333333333333333333333333333
3333333333333333333333333333333333333333222222222222222222222222222222222222111111111111111111111133333333333333111111111111111111111111111111114444444444111111111111111111111111113333333333333333333333333333333333333333
3333333333333333333333333333333333333333222222222222222222222222222222222222111111111111111111111133333333333333111111111111111111111111111111114444444444111111111111111111111111113333333333333333333333333333333333333333
3333333333333333333333333333333333333333222222222222222222222222222222222222111111111111111111111133333333333333111111111111111111111111111111114444444444111111111111111111111111113333333333333333333333333333333333333333
2222222222222222222222222222222222222222222222222222222222222222222222222222111111111111111111111133333333333333111111111111111111111111111111113333333333333333333333333333333333333333333333333333333333333333333333333333
2222222222222222222222222222222222222222222222222222222222222222222222222222111111111111111111111133333333333333111111111111111111111111111111113333333333333333333333333333333333333333333333333333333333333333333333333333
2222222222222222222222222222222222222222222222222222222222222222222222222222111111111111111111111133333333333333111111111111111111111111111111113333333333333333333333333333333333333333333333333333333333333333333333333333
2222222222222222222222222222222222222222222222222222222222222222222222222222222222222222222222222233333333333333111111111111111111111111111111113333333333333333333333333333333333333333333333333333333333333333333333333333
2222222222222222222222222222222222222222222222222222222222222222222222222222222222222222222222222233333333333333111111111111111111111111111111113333333333333333333333333333333333333333333333333333333333333333333333333333
2222222222222222222222222222222222222222222222222222222222222222222222222222222222222222222222222233333333333333111111111111111111111111111111113333333333333333333333333333333333333333333333333333333333333333333333333333
2222222222222222222222222222222222222222222222222222222222222222222222222222222222222222222222222233333333333333111111111111111111111111111111113333333333333333333333333333333333333333333333333333333333333333333333333333
2222222222222222222222222222222222222222222222222222222222222222222222222222222222222222222222222233333333333333111111111111111111111111111111113333333333333333333333333333333333333333333333333333333333333333333333333333
2222222222222222222222222222222222222222222222222222222222222222222222222222222222222222222222222233333333333333333333333333333333333333333333333333333333333333333333333333333333333333333333333333333333333333333333333333
2222222222222222222222222222222222222222222222222222222222222222222222222222222222222222222222222233333333333333333333333333333333333333333333333333333333333333333333333333333333333333333333333333333333333333333333333333
2222222222222222222222222222222222222222222222222222222222222222222222222222222222222222222222222233333333333333333333333333333333333333333333333333333333333333333333333333333333333333333333333333333333333333333333333333
2222222222222222222222222222222222222222222222222222222222222222222222222222222222222222222222222233333333333333333333333333333333333333333333333333333333333333333333333333333333333333333333333333333333333333333333333333
2222222222222222222222222222222222222222222222222222222222222222222222222222222222222222222222222233333333333333333333333333333333333333333333333333333333333333333333333333333333333333333333333333333333333333333333333333
2222222222222222222222222222222222222222222222222222222222222222222222222222222222222222222222222233333333333333333333333333333333333333333333333333333333333333333333333333333333333333333333333333333333333333333333333333
2222222222222222222222222222222222222222222222222222222222222222222222222222222222222222222222222233333333333333333333333333333333333333333333333333333333333333333333333333333333333333333333333333333333333333333333333333
2222222222222222222222222222222222222222222222222222222222222222222222222222222222222222222222222233333333333333333333333333333333333333333333333333333333333333333333333333333333333333333333333333333333333333333333333333
2222222222222222222222222222222222222222222222222222222222222222222222222222222222222222222222222233333333333333333333333333333333333333333333333333333333333333333333333333333333333333333333333333333333333333333333333333
2222222222222222222222222222222222222222222222222222222222222222222222222222222222222222222222222233333333333333333333333333333333333333333333333333333333333333333333333333333333333333333333333333333333333333333333333333
2222222222222222222222222222222222222222222222222222222222222222222222222222222222222222222222222233333333333333333333333333333333333333333333333333333333333333333333333333333333333333333333333333333333333333333333333333
2222222222222222222222222222222222222222222222222222222222222222222222222222222222222222222222222233333333333333333333333333333333333333333333333333333333333333333333333333333333333333333333333333333333333333333333333333
3
0
0
0
2
56
0	0.0
2	0.0
4	0.09
6	0.31
8	0.38
10	0.5
12	0.93
14	1.56
16	1.73
18	2.26
20	2.85
22	3.29
24	3.98
26	4.54
28	5.03
30	5.72
32	6.28
34	6.88
36	7.47
38	8.16
40	8.8
42	9.37
44	10.06
46	10.7
48	11.26
50	12.14
52	12.83
54	13.56
56	14.15
58	14.75
60	14.94
62	15.31
64	15.62
66	15.9
68	16.05
70	16.36
72	16.74
74	17.63
76	18.22
78	18.43
80	18.59
82	18.68
84	19.1
86	19.2
88	19.28
90	19.59
92	19.86
94	20.15
96	20.47
98	20.78
100	21.04
102	21.28
104	21.51
106	21.67
108	21.88
110	22.05
