# Supplementary material for: Integrated geoelectrical and geological data sets for shallow structure characterization of the southern margin of the Krzeszowice Graben (Southern Poland)
Source: Data Brief. 2019 Jun 20;25:104157. doi: 10.1016/j.dib.2019.104157 (PMC6624450; doi:10.1016/j.dib.2019.104157)
Supplement: Supplementary file 1 [file mmc1.zip › Appendix A/Forward 2D modeling data/MOD/NWG-2M.mod]

M2
56,18
0
  2.00
2
0,220,11
4
 1000000.000, 10000.000,  2500.000,   1000.000,   500.000,   250.000,   150.000,   100.000,    50.000,    25.000,    10.000
40
  0.5000,  1.0000,  1.5000,  2.0000,  2.5000,  3.0000,  3.5000,  4.0000,  4.5000,  5.0000,  5.5000,  6.0000,  6.5000,  7.0000,  7.5000,  8.0000
  8.5000,  9.0000,  9.5000,  10.000,  11.000,  12.000,  13.000,  14.000,  15.000,  17.000,  19.000,  21.000,  24.000,  27.750,  32.438,  38.297
  45.621,  54.776,  66.220,  80.526,  98.407,  120.76,  148.70,  183.63
6666666688888888888888884444445577777777777777777777777744444444444444444444444444444444444444444444444444444444444444444444444444444444444444444444444444444444444444444444444444444444444444444444444444444444444444444444
4444444444448888888844444444445566666666666666666666666644444444444444444444444444444444444444444444444444444444444444444444444444444444444444444444444444444444444444444444444444444444444444444444444444444444444444444444
4444444444444444444444444444555566668888888888888888888844444444444444444444444444444444444444444444444444444444444444444444444444444444444444444444444444444444444499999999999999999999994444444444444444444444444444444444
4444444444444444444444444444555566668888888888888888888844444444444444444444444444444444444444444444444444444444444444444444444444444444444444444444444444444444999999999999999999999999999944444444444444444444444444444444
44444444444444444444444444445566666688888888888888888888999999999999999999998888888888889944444444444444444444449999999999994444777777777777777777774444444499999999aaaaaaaaaaaaaaaa9999999999999999999999999999999999999999
4444444444444444444444444455556666668888888888888888888899999999999999999999888888888888999944444444444444449999999999999999999977777777777777777777444499999999aaaaaaaaaaaaaaaaaaaa9999999999999999999999999999999999999999
44444444444444444444444444556666666688888888888888888888999999999999999999998888888888888899999999999999999999999999aaaaaaaa999999999999999999999999999999999999aaaa99999999999999999999999999999999999999999999999999999999
44444444444444444444444444556666666688888888888888888888999999999999999999998888888888888888999999999999999999999999aaaaaaaa9999aaaaaaaaaa9999aaaaaaaa9999999999999999999999999999999999999999999999999999999999999999999999
44444444444444444444444444556666666688888888888888888888999999999999999999998888888888888888999999999999999999999999aaaaaaaa9999aaaaaaaaaa9999aaaaaaaa9999999999999999990000000000000000444444444444444444444444444444444444
44444444444444444444444444556666666688888888888888888888999999999999999999998888888888888888999999999999999999999999aaaaaaaa9999aaaaaaaaaa9999aaaaaaaa9999999999999900000000000000000000444444444444444444444444444444444444
44444444444444444444444444444444444422222222222222222222222222222222222222228888888888888888999999999999999999999999999999999999aaaaaaaaaa9999999999999999999999000000000000000000000000444444444444444444444444444444444444
4444444444444444444444444444444444442222222222222222222222222222222222222222448888888888888899999999999999999999999999999999999999999999999999999999999999990000000000000000000000000000444444444444444444444444444444444444
4444444444444444444444444444444444442222222222222222222222222222222222222222444488888888888899999999999999999999994444999999999999999999999999999999000000000000000000000000000000000000444444444444444444444444444444444444
4444444444444444444444444444444444442222222222222222222222222222222222222222444444888888888899999999999999999999444444449999999999999999999911111111000000000000000000000000000000000000444444444444444444444444444444444444
4444444444444444444444444444444444442222222222222222222222222222222222222222444444444444444444444444444444444444444444444444222222222222222211111111000000000000000000000000000000000000444444444444444444444444444444444444
4444444444444444444444444444444444442222222222222222222222222222222222222222444444444444444444444444444444444444444444444444222222222222222211111111000000000000000000000000000000000000444444444444444444444444444444444444
4444444444444444444444444444444444442222222222222222222222222222222222222222444444444444444444444444444444444444444444444444222222222222222211111111000000000000000000000000000000000000444444444444444444444444444444444444
4444444444444444444444444444444444442222222222222222222222222222222222222222444444444444444444444444444444444444444444444444222222222222222211111111000000000000000000000000000000000000444444444444444444444444444444444444
4444444444444444444444444444444444442222222222222222222222222222222222222222444444444444444444444444444444444444444444444444222222222222222211111111000000000000000000000000000000000000444444444444444444444444444444444444
4444444444444444444444444444444444442222222222222222222222222222222222222222444444444444444444444444444444444444444444444444222222222222222211111111000000000000000000000000000000000000444444444444444444444444444444444444
4444444444444444444444444444444444442222222222222222222222222222222222222222444444444444444444444444444444444444444444444444222222222222222211111111000000000000000000000000000000000000444444444444444444444444444444444444
4444444444444444444444444444444444442222222222222222222222222222222222222222444444444444444444444444444444444444444444444444222222222222222211111111000000000000000000000000000000000000444444444444444444444444444444444444
4444444444444444444444444444444444442222222222222222222222222222222222222222444444444444444444444444444444444444444444444444222222222222222211111111000000000000000000000000000000000000444444444444444444444444444444444444
4444444444444444444444444444444444442222222222222222222222222222222222222222444444444444444444444444444444444444444444444444222222222222222211111111000000000000000000000000000000000000444444444444444444444444444444444444
4444444444444444444444444444444444442222222222222222222222222222222222222222444444444444444444444444444444444444444444444444222222222222222211111111000000000000000000000000000000000000444444444444444444444444444444444444
4444444444444444444444444444444444442222222222222222222222222222222222222222444444444444444444444444444444444444444444444444222222222222222211111111000000000000000000000000000000000000444444444444444444444444444444444444
4444444444444444444444444444444444442222222222222222222222222222222222222222444444444444444444444444444444444444444444444444222222222222222211111111000000000000000000000000000000000000444444444444444444444444444444444444
4444444444444444444444444444444444442222222222222222222222222222222222222222444444444444444444444444444444444444444444444444222222222222222211111111000000000000000000000000000000000000444444444444444444444444444444444444
4444444444444444444444444444444444442222222222222222222222222222222222222222444444444444444444444444444444444444444444444444222222222222222211111111000000000000000000000000000000000000444444444444444444444444444444444444
4444444444444444444444444444444444442222222222222222222222222222222222222222444444444444444444444444444444444444444444444444222222222222222211111111000000000000000000000000000000000000444444444444444444444444444444444444
4444444444444444444444444444444444442222222222222222222222222222222222222222444444444444444444444444444444444444444444444444222222222222222211111111000000000000000000000000000000000000444444444444444444444444444444444444
4444444444444444444444444444444444442222222222222222222222222222222222222222444444444444444444444444444444444444444444444444222222222222222211111111000000000000000000000000000000000000444444444444444444444444444444444444
4444444444444444444444444444444444442222222222222222222222222222222222222222444444444444444444444444444444444444444444444444222222222222222211111111000000000000000000000000000000000000444444444444444444444444444444444444
4444444444444444444444444444444444442222222222222222222222222222222222222222444444444444444444444444444444444444444444444444222222222222222211111111000000000000000000000000000000000000444444444444444444444444444444444444
4444444444444444444444444444444444442222222222222222222222222222222222222222444444444444444444444444444444444444444444444444222222222222222211111111000000000000000000000000000000000000444444444444444444444444444444444444
4444444444444444444444444444444444442222222222222222222222222222222222222222444444444444444444444444444444444444444444444444222222222222222211111111000000000000000000000000000000000000444444444444444444444444444444444444
4444444444444444444444444444444444442222222222222222222222222222222222222222444444444444444444444444444444444444444444444444222222222222222211111111000000000000000000000000000000000000444444444444444444444444444444444444
4444444444444444444444444444444444442222222222222222222222222222222222222222444444444444444444444444444444444444444444444444222222222222222211111111000000000000000000000000000000000000444444444444444444444444444444444444
4444444444444444444444444444444444442222222222222222222222222222222222222222444444444444444444444444444444444444444444444444222222222222222211111111000000000000000000000000000000000000444444444444444444444444444444444444
4444444444444444444444444444444444442222222222222222222222222222222222222222444444444444444444444444444444444444444444444444222222222222222211111111000000000000000000000000000000000000444444444444444444444444444444444444
3
0
0
0
2
56
0	17.46
2	17.17
4	17.32
6	17.49
8	17.58
10	17.82
12	18.07
14	18.34
16	18.65
18	18.94
20	19.28
22	19.64
24	20.03
26	20.43
28	20.84
30	21.19
32	21.48
34	21.81
36	22.14
38	22.47
40	22.79
42	23.12
44	23.44
46	23.77
48	24.06
50	24.32
52	24.54
54	24.74
56	25.04
58	25.21
60	25.56
62	25.89
64	26.17
66	26.38
68	26.58
70	26.83
72	26.9
74	26.99
76	27.18
78	27.38
80	27.59
82	27.71
84	27.84
86	28.06
88	28.27
90	28.51
92	28.7
94	28.88
96	29.14
98	29.34
100	29.56
102	29.78
104	30.0
106	30.22
108	30.49
110	30.7
