# Supplementary material for: Integrated geoelectrical and geological data sets for shallow structure characterization of the southern margin of the Krzeszowice Graben (Southern Poland)
Source: Data Brief. 2019 Jun 20;25:104157. doi: 10.1016/j.dib.2019.104157 (PMC6624450; doi:10.1016/j.dib.2019.104157)
Supplement: Supplementary file 1 [file mmc1.zip › Appendix A/Forward 2D modeling data/MOD/NWG-3M.mod]

M3
56,18
0
  2.00
2
0,220,11
4
 1000000.000, 10000.000,  2500.000,   1000.000,   500.000,   250.000,   150.000,   100.000,    50.000,    25.000,    10.000
40
  0.5000,  1.0000,  1.5000,  2.0000,  2.5000,  3.0000,  3.5000,  4.0000,  4.5000,  5.0000,  5.5000,  6.0000,  6.5000,  7.0000,  7.5000,  8.0000
  8.5000,  9.0000,  9.5000,  10.000,  11.000,  12.000,  13.000,  14.000,  15.000,  17.000,  19.000,  21.000,  24.000,  27.750,  32.438,  38.297
  45.621,  54.776,  66.220,  80.526,  98.407,  120.76,  148.70,  183.63
3333333333333333333333333333444433333333333333333333333333333333333344443333333333334444446666666666999999999999999999999999999999999999444444444444444455554444444444444444444444444444555555444444444444444444444444444444
3333333333333333333333333333333333333333333333333333333333333333333333333333333333334444446666666666999999999999999999999999999999999999994444444444444455554444444444444444444444444444555555444444444444444444444444444444
333333333333333333333333333333333333333333333333333333333333333333333333333333333333444444666666666699999999999999999999999999999999999aaaaaaaaaaa44444455554444444444444444444444444444555555444444444444444444444444444444
3333333333333333333333333333333333333333333333333333333333333333333333333333333333334444446666666666999999999999999999999999999999999aaaaaaaaaaaaaaa444455554444444444444444444444444444555555999999999999999999999999999999
33333333333333333333333333333333333333333333333333333333333333333333333333333333333344444466666666aaa9993333339999999999999999999999aaaaaaaaaaaaaaaa888899999944444444444444444444444499999999999999999999999999999999999999
33333333333333333333333333333333333333333333333333333399999999999933333333333333388344444466666666aaa3333333333344444444444444444444aaaaaaaaaaaaaaaa888899999999944444444444999999999999999999999999999999999999999999999999
33333333333333333333333333333333333333333333333333333399999999999933333333333333888888888888888888aaa2222222223344444444444444444444aaaaaaaaaaaaaaaa888899999999999999999999999999999999999999999999999999999999999999999999
333333333333333333333333333333333333333333333333333333333333333333333333333333888888888888888888888822222222222244444444444444444444aaaaaaaaaaaaaaaa888899999999999999999999999999999999999999999999999999999999999999999999
333333333333333333388883333333333333333555555555553333333333333333333333388888888888888888888888888822222222222244444444444444444444aaaaaaaaaaaaaa66888899999999999999999999999999999999999999995555555555555555555555555555
3333333333333333333888833333333333333335555555555533333333333333333333338888888888888888888888888888222222222222444444444444444444449999999999996666668899999999999999999999999999999999999999955555555555555555555555555555
3333333333333333333888833333333333333335555555555544444444443333333333338888888888888888888888888888222222222222444444444444444444449999999999996666666666669999444444444444444455555555555555555555555555555555555555555555
333333333333333333388883333333333333333555555555554444444444333333333333888888888888888888888888888822222222222244444444444444444444aaaaaaaaaaaa6666666666664444444444444444444455555555555555555555555555555555555555555555
333333333333333333388883333333333333333555555555555555555555555555555555888888888888888833333333333322222222222244444444444444444444aaaaaaaaaaaaaaa666666666444444444444aaaaaaaaaa555555555555555555555555555555555555555555
333333333333333333388883333333333333333555555555555555555555555555555555888888888888888833333333333322222222222244444444444444444444aaaaaaaaaaaaaaaa666666664444444444aaaaaaaaaaaaa55555555555555555555555555555555555555555
333333333333333333388883333333333333333555555555555555555555555555555555888888888888888833333333333322222222222244444444444444444444aaaaaaaaaaaaaaaaaaaaaaaaaaaaaaaaaaaaaaaaaaaaaaa55555555555555555555555555555555555555555
333333333333333333388883333333333333333555555555555555555555555555555555888888888888555533333333333322222222222244444444444444444444aaaaaaaaaaaaaaaaaaaaaaaaaaaaaaaaaaaaaaaaaaaaaaaa5555555555555555555555555555555555555555
333333333333333333388883333333333333333555555555555555555555555555555555888888885555555533333333333322222222222244444466666666666666aaaaaaaaaaaaaaaaaaaaaaaaaaaaaaaaaaaaaaaaaaaaaaaa5555555555555555555555555555555555555555
333333333333333333388883333333333333333555555555555555555555555555555555555555555555555533333333333322222222222244444666666666666666aaaaaaaaaaaaaaaaaaaaaaaaaaaaaaaaaaaaaaaaaaaaaaaa5555555555555555555555555555555555555555
333333333333333333388883333333333333333555555555555555555555555555555555555555555555555533333333333322222222222244446666666666666666aaaaaaaaaaaaaaaaaaaaaaaaaaaaaaaaaaaaaaaaaaaaaaaa5555555555555555555555555555555555555555
333333333333333333388883333333333333333555555555555555555555555555555555555555555555555533333333333322222222222244466666666666666666aaaaaaaaaaaaaaaaaaaaaaaaaaaaaaaaaaaaaaaaaaaaaaaa5555555555555555555555555555555555555555
333333333333333333388883333333333333333555555555555555555555555555555555555555555555555533333333333322222222222244666666666666666666aaaaaaaaaaaaaaaaaaaaaaaaaaaaaaaaaaaaaaaaaaaaaa555555555555555555555555555555555555555555
333333333333333333388883333333333333333555555555555555555555555555555555555555555555555533333333333322222222222246666666666666666666aaaaaaaaaaaaaaaaaaaaaaaaaaaaaaaaaaaaaaaaaaaa55555555555555555555555555555555555555555555
333333333333333333388883333333333333333555555555555555555555555555555555555555555555555533333333333322222222222266666666666666666666aaaaaaaaaaaaaaaaaaaaaaaaaaaaaaaaaaaaaaaaaa5555555555555555555555555555555555555555555555
333333333333333333388883333333333333333555555555555555555555555555555555555555555555555533333333333322222222222266666666666666666666aaaaaaaaaaaaaaaaaaaaaaaaaaaaaaaaaaaaaaaaaa5555555555555555555555555555555555555555555555
333333333333333333388883333333333333333555555555555555555555555555555555555555555555555533333333333322222222222266666666666666666666aaaaaaaaaaaaaaaaaaaaaaaaaaaaaaaaaaaaaaaaaa5555555555555555555555555555555555555555555555
333333333333333333388883333333333333333555555555555555555555555555555555555555555555555533333333333322222222222266666666666666666666aaaaaaaaaaaaaaaaaaaaaaaaaaaaaaaaaaaaaaaaaa5555555555555555555555555555555555555555555555
3333333333333333333888833333333333333335555555555555555555555555555555555555555555555555333333333333555555555555999999999999999999999999999999999999999999999999999999999999995555555555555555555555555555555555555555555555
3333333333333333333888833333333333333335555555555555555555555555555555555555555555555555333333333333555555555555999999999999999999999999999999999999999999999999999999999999995555555555555555555555555555555555555555555555
3333333333333333333888833333333333333335555555555555555555555555555555555555555555555555333333333333555555555555999999999999999999999999999999999999999999999999999999999999995555555555555555555555555555555555555555555555
3333333333333333333888833333333333333335555555555555555555555555555555555555555555555555333333333333555555555555999999999999999999999999999999999999999999999999999999999999995555555555555555555555555555555555555555555555
3333333333333333333888833333333333333335555555555555555555555555555555555555555555555555333333333333555555555555999999999999999999999999999999999999999999999999999999999999995555555555555555555555555555555555555555555555
3333333333333333333888833333333333333335555555555555555555555555555555555555555555555555333333333333555555555555999999999999999999999999999999999999999999999999999999999999995555555555555555555555555555555555555555555555
3333333333333333333888833333333333333335555555555555555555555555555555555555555555555555333333333333555555555555999999999999999999999999999999999999999999999999999999999999995555555555555555555555555555555555555555555555
3333333333333333333888833333333333333335555555555555555555555555555555555555555555555555333333333333555555555555999999999999999999999999999999999999999999999999999999999999995555555555555555555555555555555555555555555555
3333333333333333333888833333333333333335555555555555555555555555555555555555555555555555333333333333555555555555999999999999999999999999999999999999999999999999999999999999995555555555555555555555555555555555555555555555
3333333333333333333888833333333333333335555555555555555555555555555555555555555555555555333333333333555555555555999999999999999999999999999999999999999999999999999999999999995555555555555555555555555555555555555555555555
3333333333333333333888833333333333333335555555555555555555555555555555555555555555555555333333333333555555555555999999999999999999999999999999999999999999999999999999999999995555555555555555555555555555555555555555555555
3333333333333333333888833333333333333335555555555555555555555555555555555555555555555555333333333333555555555555999999999999999999999999999999999999999999999999999999999999995555555555555555555555555555555555555555555555
3333333333333333333888833333333333333335555555555555555555555555555555555555555555555555333333333333555555555555999999999999999999999999999999999999999999999999999999999999995555555555555555555555555555555555555555555555
3333333333333333333888833333333333333335555555555555555555555555555555555555555555555555333333333333555555555555999999999999999999999999999999999999999999999999999999999999995555555555555555555555555555555555555555555555
3
0
0
0
2
56
0	21.08
2	21.26
4	21.69
6	21.98
8	22.35
10	22.74
12	23.04
14	23.38
16	23.65
18	23.79
20	23.96
22	24.15
24	24.41
26	24.61
28	24.83
30	25.06
32	25.19
34	25.35
36	25.47
38	25.59
40	25.53
42	25.54
44	25.5
46	25.5
48	25.45
50	25.47
52	25.47
54	25.5
56	25.56
58	25.6
60	25.66
62	25.74
64	25.81
66	25.89
68	26.12
70	26.2
72	26.33
74	26.36
76	26.51
78	26.63
80	26.77
82	26.92
84	27.1
86	27.31
88	27.39
90	27.57
92	27.74
94	27.91
96	28.1
98	28.24
100	28.4
102	28.57
104	28.82
106	28.91
108	29.12
110	29.35
