# Supplementary material for: Integrated geoelectrical and geological data sets for shallow structure characterization of the southern margin of the Krzeszowice Graben (Southern Poland)
Source: Data Brief. 2019 Jun 20;25:104157. doi: 10.1016/j.dib.2019.104157 (PMC6624450; doi:10.1016/j.dib.2019.104157)
Supplement: Supplementary file 1 [file mmc1.zip › Appendix A/KML/Nawojowa.kml]

<?xml version="1.0" encoding="UTF-8"?>
<kml xmlns="http://www.opengis.net/kml/2.2" xmlns:gx="http://www.google.com/kml/ext/2.2" xmlns:kml="http://www.opengis.net/kml/2.2" xmlns:atom="http://www.w3.org/2005/Atom">
<Document>
	<name>Nawojowa</name>
	<open>1</open>
	<StyleMap id="msn_placemark_circle">
		<Pair>
			<key>normal</key>
			<styleUrl>#sn_placemark_circle</styleUrl>
		</Pair>
		<Pair>
			<key>highlight</key>
			<styleUrl>#sh_placemark_circle_highlight</styleUrl>
		</Pair>
	</StyleMap>
	<Style id="sn_placemark_circle">
		<IconStyle>
			<color>ff00ffff</color>
			<Icon>
				<href>http://maps.google.com/mapfiles/kml/shapes/placemark_circle.png</href>
			</Icon>
		</IconStyle>
		<BalloonStyle>
		</BalloonStyle>
		<ListStyle>
		</ListStyle>
	</Style>
	<Style id="sh_placemark_circle_highlight">
		<IconStyle>
			<color>ff00ffff</color>
			<scale>1.2</scale>
			<Icon>
				<href>http://maps.google.com/mapfiles/kml/shapes/placemark_circle_highlight.png</href>
			</Icon>
		</IconStyle>
		<BalloonStyle>
		</BalloonStyle>
		<ListStyle>
		</ListStyle>
	</Style>
	<Placemark>
		<name>quarry wall (geological samples)</name>
		<styleUrl>#msn_placemark_circle</styleUrl>
		<Point>
			<coordinates>19.66656,50.12437000000001,0</coordinates>
		</Point>
	</Placemark>
	<Placemark>
		<name>NWG-1</name>
		<Style id="line_label">
			<LabelStyle>
                <scale>1.2</scale>
            </LabelStyle>
            <LineStyle>
				<color>ff00ffff</color>
				<width>3</width>
                <gx:labelVisibility>1</gx:labelVisibility>
			</LineStyle>
		</Style>
		<LineString>
			<coordinates>
				19.66680935185471,50.1248765089473,0 19.66663996225298,50.12391539122832,0 
			</coordinates>
		</LineString>
	</Placemark>
	<Placemark>
		<name>NWG-2</name>
		<Style id="line_label">
			<LabelStyle>
                <scale>1.2</scale>
            </LabelStyle>
			<LineStyle>
				<color>ff00ffff</color>
				<width>3</width>
                <gx:labelVisibility>1</gx:labelVisibility>
			</LineStyle>
		</Style>
		<LineString>
			<coordinates>
				19.66698166655769,50.12429000281949,0 19.667029999891,50.12329500281921,0 
			</coordinates>
		</LineString>
	</Placemark>
	<Placemark>
		<name>NWG-3</name>
		<Style id="line_label">
			<LabelStyle>
                <scale>1.2</scale>
            </LabelStyle>
			<LineStyle>
				<color>ff00ffff</color>
				<width>3</width>
                <gx:labelVisibility>1</gx:labelVisibility>
			</LineStyle>
		</Style>
		<LineString>
			<coordinates>
				19.66723341212796,50.1243186254157,0 19.66728772501816,50.12332203219577,0 
			</coordinates>
		</LineString>
	</Placemark>
</Document>
</kml>
